# Supplementary material for: Accuracy of a machine learning method based on structural and locational information from AlphaFold2 for predicting the pathogenicity of TARDBP and FUS gene variants in ALS
Source: BMC Bioinformatics. 2023 May 19;24:206. doi: 10.1186/s12859-023-05338-5 (PMC10197232; doi:10.1186/s12859-023-05338-5)
Supplement: Supplementary file 1 — Additional file 1: Table S1. Number of ALS causative gene types. [file 12859_2023_5338_MOESM1_ESM.xlsx]

## Sheet: Supplementary Table1
Supplementary Table 1. Number of ALS causative gene types
gene	positive_variant
SOD1	181
TARDBP	55
FUS	54
VCP	53
SETX	40
TBK1	35
SQSTM1	29
ANG	23
OPTN	21
UBQLN2	19
DCTN1	18
CCNF	16
CHCHD10	14
ANXA11	13
ALS2	11
FIG4	11
MATR3	11
CHMP2B	10
TUBA4A	10
TIA1	9
ERBB4	8
PFN1	7
DNAJC7	6
TAF15	6
VAPB	6
NEFH	4
DAO	3
EWSR1	3
HNRNPA1	3
KIF5A	3
SIGMAR1	3
HNRNPA2B1	2
PRPH	2
GLE1	1
SPG11	1
