# Supplementary material for: Accuracy of a machine learning method based on structural and locational information from AlphaFold2 for predicting the pathogenicity of TARDBP and FUS gene variants in ALS
Source: BMC Bioinformatics. 2023 May 19;24:206. doi: 10.1186/s12859-023-05338-5 (PMC10197232; doi:10.1186/s12859-023-05338-5)
Supplement: Supplementary file 2 — Additional file 2: Table S2. MOVA final dataset in TARDBP. [file 12859_2023_5338_MOESM2_ESM.csv]

ID	REVELMOVA	CADDMOVA	MOVA_plus_3d_distance_xgboost_predict	MOVA_plus_3d_distance_SVM_predict	MOVA_plus_3d_distance_predict	MOVA_3d_distance_predict	only_3d_coordinates_predict	only_BLOSUM62_predict	only_pLDDT_predict	without_3d_coordinates_predict	xgboost_predict	SVM_predict	MOVA value	Chromosome	Position	Reference	Alternate	aaref	aaalt	rs_dbSNP	hg19_chr	hg19_pos(1-based)	Protein_Consequence	genename	Uniprot_acc_split	Uniprot_acc	HGVSp_VEP_split	HGVSp_VEP	CADD_raw	REVEL_score	AlphScore	glm_AlphCadd	glm_AlphRevel	glm_RevelCadd	pph_prob	ref	Pos	alt	change	con	x	y	z	b	t_distance	EVE	EVE_class
1:11013731:T:A:S:2:T	-2.447123815	-1.327096936	0.003038524	0.116523891	0.062053333	0.061415064	0.05468	0.331358838	0.9641	0.691202881	0.005398435	-0.041362642	0.204619678	1	11013731	T	A	S	T		1	11073788	1:11013731:T:A	TARDBP;TARDBP;TARDBP;TARDBP;TARDBP;TARDBP;TARDBP;TARDBP;TARDBP;TARDBP;TARDBP	Q13148	K7EJM5;Q13148;Q13148;G3V162;K7EN94;A0A087WX29;B1AKP7;A0A1W2PNU8;A0A0A0N0M3;A0A087WYY0;A0A087X260	p.Ser2Thr	p.Ser2Thr;p.Ser2Thr;p.Ser2Thr;p.Ser2Thr;p.Ser2Thr;p.Ser2Thr;p.Ser2Thr;p.Ser2Thr;p.Ser2Thr;p.Ser2Thr;p.Ser2Thr	2.97427	0.071	0.781284632	-0.037373172	-2.472615946	-2.017428648	0.03	Ser	2	Thr	S2T	3	-37.2995	-4.606	43.0035	62.72	51.69939601
1:11013731:T:C:S:2:P	-1.829910269	-0.986003257	0.003038524	0.099778005	0.054476667	0.039957564	0.05468	0.61140723	0.9641	0.606085933	0.005501019	-0.087557354	0.182719049	1	11013731	T	C	S	P		1	11073788	1:11013731:T:C	TARDBP;TARDBP;TARDBP;TARDBP;TARDBP;TARDBP;TARDBP;TARDBP;TARDBP;TARDBP;TARDBP	Q13148	K7EJM5;Q13148;Q13148;G3V162;K7EN94;A0A087WX29;B1AKP7;A0A1W2PNU8;A0A0A0N0M3;A0A087WYY0;A0A087X260	p.Ser2Pro	p.Ser2Pro;p.Ser2Pro;p.Ser2Pro;p.Ser2Pro;p.Ser2Pro;p.Ser2Pro;p.Ser2Pro;p.Ser2Pro;p.Ser2Pro;p.Ser2Pro;p.Ser2Pro	4.376159	0.275	0.790413066	2.019276191	-1.023525314	-0.083018742	0.976	Ser	2	Pro	S2P	5	-37.2995	-4.606	43.0035	62.72	51.69939601
1:11013731:T:G:S:2:A	-2.547508724	-1.344425665	0.003038524	0.116523891	0.062053333	0.061415064	0.05468	0.331358838	0.9641	0.691202881	0.005398435	-0.041362642	0.204619678	1	11013731	T	G	S	A		1	11073788	1:11013731:T:G	TARDBP;TARDBP;TARDBP;TARDBP;TARDBP;TARDBP;TARDBP;TARDBP;TARDBP;TARDBP;TARDBP	Q13148	K7EJM5;Q13148;Q13148;G3V162;K7EN94;A0A087WX29;B1AKP7;A0A1W2PNU8;A0A0A0N0M3;A0A087WYY0;A0A087X260	p.Ser2Ala	p.Ser2Ala;p.Ser2Ala;p.Ser2Ala;p.Ser2Ala;p.Ser2Ala;p.Ser2Ala;p.Ser2Ala;p.Ser2Ala;p.Ser2Ala;p.Ser2Ala;p.Ser2Ala	2.919813	0.042	0.784461172	-0.030353122	-2.603964268	-2.214395892	0.03	Ser	2	Ala	S2A	3	-37.2995	-4.606	43.0035	62.72	51.69939601
1:11013732:C:A:S:2:Y	-1.593367269	-1.132331492	0.015618139	0.116337704	0.068927778	0.065016901	0.05468	0.705273218	0.9641	0.679649877	0.007647582	-0.057524724	0.209426986	1	11013732	C	A	S	Y		1	11073789	1:11013732:C:A	TARDBP;TARDBP;TARDBP;TARDBP;TARDBP;TARDBP;TARDBP;TARDBP;TARDBP;TARDBP;TARDBP	Q13148	K7EJM5;Q13148;Q13148;G3V162;K7EN94;A0A087WX29;B1AKP7;A0A1W2PNU8;A0A0A0N0M3;A0A087WYY0;A0A087X260	p.Ser2Tyr	p.Ser2Tyr;p.Ser2Tyr;p.Ser2Tyr;p.Ser2Tyr;p.Ser2Tyr;p.Ser2Tyr;p.Ser2Tyr;p.Ser2Tyr;p.Ser2Tyr;p.Ser2Tyr;p.Ser2Tyr	3.513906	0.312	0.781519505	0.673597786	-0.936708105	-0.333652056	0.766	Ser	2	Tyr	S2Y	6	-37.2995	-4.606	43.0035	62.72	51.69939601
1:11013732:C:G:S:2:C	-1.771063943	-1.057068643	0.003038524	0.099778005	0.054476667	0.039957564	0.05468	0.61140723	0.9641	0.606085933	0.005501019	-0.087557354	0.182719049	1	11013732	C	G	S	C		1	11073789	1:11013732:C:G	TARDBP;TARDBP;TARDBP;TARDBP;TARDBP;TARDBP;TARDBP;TARDBP;TARDBP;TARDBP;TARDBP	Q13148	K7EJM5;Q13148;Q13148;G3V162;K7EN94;A0A087WX29;B1AKP7;A0A1W2PNU8;A0A0A0N0M3;A0A087WYY0;A0A087X260	p.Ser2Cys	p.Ser2Cys;p.Ser2Cys;p.Ser2Cys;p.Ser2Cys;p.Ser2Cys;p.Ser2Cys;p.Ser2Cys;p.Ser2Cys;p.Ser2Cys;p.Ser2Cys;p.Ser2Cys	4.15283	0.292	0.781016377	1.496152778	-1.072238567	-0.105062758	0.993	Ser	2	Cys	S2C	5	-37.2995	-4.606	43.0035	62.72	51.69939601
1:11013732:C:T:S:2:F	-1.752598504	-1.271573558	0.015618139	0.116337704	0.068927778	0.065016901	0.05468	0.705273218	0.9641	0.679649877	0.007647582	-0.057524724	0.209426986	1	11013732	C	T	S	F		1	11073789	1:11013732:C:T	TARDBP;TARDBP;TARDBP;TARDBP;TARDBP;TARDBP;TARDBP;TARDBP;TARDBP;TARDBP;TARDBP	Q13148	K7EJM5;Q13148;Q13148;G3V162;K7EN94;A0A087WX29;B1AKP7;A0A1W2PNU8;A0A0A0N0M3;A0A087WYY0;A0A087X260	p.Ser2Phe	p.Ser2Phe;p.Ser2Phe;p.Ser2Phe;p.Ser2Phe;p.Ser2Phe;p.Ser2Phe;p.Ser2Phe;p.Ser2Phe;p.Ser2Phe;p.Ser2Phe;p.Ser2Phe	3.076326	0.266	0.783949501	0.16158255	-1.188577751	-0.835278778	0.006	Ser	2	Phe	S2F	6	-37.2995	-4.606	43.0035	62.72	51.69939601
1:11013734:G:A:E:3:K	-2.28437871	-1.733865624	0.003038524	0.027896002	0.017403333	0.01816481	0.040397778	0.579193704	0.101208889	0.244548795	0.00262407	-0.065222518	0.081041704	1	11013734	G	A	E	K		1	11073791	1:11013734:G:A	TARDBP;TARDBP;TARDBP;TARDBP;TARDBP;TARDBP;TARDBP;TARDBP;TARDBP;TARDBP;TARDBP	Q13148	K7EJM5;Q13148;Q13148;G3V162;K7EN94;A0A087WX29;B1AKP7;A0A1W2PNU8;A0A0A0N0M3;A0A087WYY0;A0A087X260	p.Glu3Lys	p.Glu3Lys;p.Glu3Lys;p.Glu3Lys;p.Glu3Lys;p.Glu3Lys;p.Glu3Lys;p.Glu3Lys;p.Glu3Lys;p.Glu3Lys;p.Glu3Lys;p.Glu3Lys	3.557894	0.263	0.789247519	0.921289547	-1.119253471	-0.593192993	0.057	Glu	3	Lys	E3K	4	-40.49888889	-2.957333333	39.55766667	79.55	48.40741064
1:11013734:G:C:E:3:Q	-2.417538257	-1.818799191	0.003038524	0.045670319	0.023476667	0.025415522	0.040397778	0.331358838	0.101208889	0.231875698	0.002574997	-0.015231971	0.098541998	1	11013734	G	C	E	Q		1	11073791	1:11013734:G:C	TARDBP;TARDBP;TARDBP;TARDBP;TARDBP;TARDBP;TARDBP;TARDBP;TARDBP;TARDBP;TARDBP	Q13148	K7EJM5;Q13148;Q13148;G3V162;K7EN94;A0A087WX29;B1AKP7;A0A1W2PNU8;A0A0A0N0M3;A0A087WYY0;A0A087X260	p.Glu3Gln	p.Glu3Gln;p.Glu3Gln;p.Glu3Gln;p.Glu3Gln;p.Glu3Gln;p.Glu3Gln;p.Glu3Gln;p.Glu3Gln;p.Glu3Gln;p.Glu3Gln;p.Glu3Gln	3.027309	0.204	0.785127823	0.126529624	-1.563039732	-1.220067437	0.047	Glu	3	Gln	E3Q	3	-40.49888889	-2.957333333	39.55766667	79.55	48.40741064
1:11013735:A:C:E:3:A	-1.990323094	-1.728919784	0.015618139	0.048849945	0.0287	0.034751876	0.040397778	0.705273218	0.101208889	0.343313501	0.003652136	-0.075221627	0.102307132	1	11013735	A	C	E	A		1	11073792	1:11013735:A:C	TARDBP;TARDBP;TARDBP;TARDBP;TARDBP;TARDBP;TARDBP;TARDBP;TARDBP;TARDBP;TARDBP	Q13148	K7EJM5;Q13148;Q13148;G3V162;K7EN94;A0A087WX29;B1AKP7;A0A1W2PNU8;A0A0A0N0M3;A0A087WYY0;A0A087X260	p.Glu3Ala	p.Glu3Ala;p.Glu3Ala;p.Glu3Ala;p.Glu3Ala;p.Glu3Ala;p.Glu3Ala;p.Glu3Ala;p.Glu3Ala;p.Glu3Ala;p.Glu3Ala;p.Glu3Ala	3.253034	0.323	0.790787846	0.560813929	-0.712145856	-0.410603154	0.126	Glu	3	Ala	E3A	6	-40.49888889	-2.957333333	39.55766667	79.55	48.40741064
1:11013735:A:G:E:3:G	-1.635410754	-1.30269491	0.02516135	0.07464566	0.056506667	0.063619578	0.040397778	0.749051136	0.101208889	0.415988758	0.038669642	-0.051986104	0.141114603	1	11013735	A	G	E	G		1	11073792	1:11013735:A:G	TARDBP;TARDBP;TARDBP;TARDBP;TARDBP;TARDBP;TARDBP;TARDBP;TARDBP;TARDBP;TARDBP	Q13148	K7EJM5;Q13148;Q13148;G3V162;K7EN94;A0A087WX29;B1AKP7;A0A1W2PNU8;A0A0A0N0M3;A0A087WYY0;A0A087X260	p.Glu3Gly	p.Glu3Gly;p.Glu3Gly;p.Glu3Gly;p.Glu3Gly;p.Glu3Gly;p.Glu3Gly;p.Glu3Gly;p.Glu3Gly;p.Glu3Gly;p.Glu3Gly;p.Glu3Gly	4.007776	0.38	0.803518288	1.860434943	-0.137407383	0.325466822	0.047	Glu	3	Gly	E3G	7	-40.49888889	-2.957333333	39.55766667	79.55	48.40741064
1:11013735:A:T:E:3:V	-1.251178861	-1.286141339	0.02516135	0.07464566	0.056506667	0.063619578	0.040397778	0.749051136	0.101208889	0.415988758	0.038669642	-0.051986104	0.141114603	1	11013735	A	T	E	V		1	11073792	1:11013735:A:T	TARDBP;TARDBP;TARDBP;TARDBP;TARDBP;TARDBP;TARDBP;TARDBP;TARDBP;TARDBP;TARDBP	Q13148	K7EJM5;Q13148;Q13148;G3V162;K7EN94;A0A087WX29;B1AKP7;A0A1W2PNU8;A0A0A0N0M3;A0A087WYY0;A0A087X260	p.Glu3Val	p.Glu3Val;p.Glu3Val;p.Glu3Val;p.Glu3Val;p.Glu3Val;p.Glu3Val;p.Glu3Val;p.Glu3Val;p.Glu3Val;p.Glu3Val;p.Glu3Val	4.059797	0.491	0.790296579	1.602990934	0.347600228	0.995111614	0.65	Glu	3	Val	E3V	7	-40.49888889	-2.957333333	39.55766667	79.55	48.40741064
1:11013736:A:C:E:3:D	-2.220229988	-2.285226382	0.003038524	0.045670319	0.023476667	0.025415522	0.040397778	0.331358838	0.101208889	0.231875698	0.002574997	-0.015231971	0.098541998	1	11013736	A	C	E	D		1	11073793	1:11013736:A:C	TARDBP;TARDBP;TARDBP;TARDBP;TARDBP;TARDBP;TARDBP;TARDBP;TARDBP;TARDBP;TARDBP	Q13148	K7EJM5;Q13148;Q13148;G3V162;K7EN94;A0A087WX29;B1AKP7;A0A1W2PNU8;A0A0A0N0M3;A0A087WYY0;A0A087X260	p.Glu3Asp	p.Glu3Asp;p.Glu3Asp;p.Glu3Asp;p.Glu3Asp;p.Glu3Asp;p.Glu3Asp;p.Glu3Asp;p.Glu3Asp;p.Glu3Asp;p.Glu3Asp;p.Glu3Asp	1.561522	0.261	0.791247124	-1.638330084	-1.098604716	-1.680225001	0.02	Glu	3	Asp	E3D	3	-40.49888889	-2.957333333	39.55766667	79.55	48.40741064
1:11013736:A:T:E:3:D	-2.220229988	-2.279323279	0.003038524	0.045670319	0.023476667	0.025415522	0.040397778	0.331358838	0.101208889	0.231875698	0.002574997	-0.015231971	0.098541998	1	11013736	A	T	E	D		1	11073793	1:11013736:A:T	TARDBP;TARDBP;TARDBP;TARDBP;TARDBP;TARDBP;TARDBP;TARDBP;TARDBP;TARDBP;TARDBP	Q13148	K7EJM5;Q13148;Q13148;G3V162;K7EN94;A0A087WX29;B1AKP7;A0A1W2PNU8;A0A0A0N0M3;A0A087WYY0;A0A087X260	p.Glu3Asp	p.Glu3Asp;p.Glu3Asp;p.Glu3Asp;p.Glu3Asp;p.Glu3Asp;p.Glu3Asp;p.Glu3Asp;p.Glu3Asp;p.Glu3Asp;p.Glu3Asp;p.Glu3Asp	1.580073	0.261	0.791247124	-1.614087853	-1.098604716	-1.670231339	0.02	Glu	3	Asp	E3D	3	-40.49888889	-2.957333333	39.55766667	79.55	48.40741064
1:11013737:T:A:Y:4:N	0.203651355	-0.777041318	0.02516135	0.188860893	0.094672222	0.106405596	0.056421111	0.713381297	0.873433333	0.605191423	0.024962196	0.039116624	0.21551038	1	11013737	T	A	Y	N		1	11073794	1:11013737:T:A	TARDBP;TARDBP;TARDBP;TARDBP;TARDBP;TARDBP;TARDBP;TARDBP;TARDBP;TARDBP;TARDBP	Q13148	K7EJM5;Q13148;Q13148;G3V162;K7EN94;A0A087WX29;B1AKP7;A0A1W2PNU8;A0A0A0N0M3;A0A087WYY0;A0A087X260	p.Tyr4Asn	p.Tyr4Asn;p.Tyr4Asn;p.Tyr4Asn;p.Tyr4Asn;p.Tyr4Asn;p.Tyr4Asn;p.Tyr4Asn;p.Tyr4Asn;p.Tyr4Asn;p.Tyr4Asn;p.Tyr4Asn	4.538778	0.824	0.77590473	1.874692726	2.224294516	3.17800607	0.999	Tyr	4	Asn	Y4N	9	-37.335	-7.630416667	37.975	83.07	51.26568768
1:11013737:T:C:Y:4:H	-0.625790425	-1.28781722	0.003038524	0.071326874	0.036411111	0.055823269	0.056421111	0.61140723	0.873433333	0.482025637	0.00254259	-0.081854676	0.11014635	1	11013737	T	C	Y	H		1	11073794	1:11013737:T:C	TARDBP;TARDBP;TARDBP;TARDBP;TARDBP;TARDBP;TARDBP;TARDBP;TARDBP;TARDBP;TARDBP	Q13148	K7EJM5;Q13148;Q13148;G3V162;K7EN94;A0A087WX29;B1AKP7;A0A1W2PNU8;A0A0A0N0M3;A0A087WYY0;A0A087X260	p.Tyr4His	p.Tyr4His;p.Tyr4His;p.Tyr4His;p.Tyr4His;p.Tyr4His;p.Tyr4His;p.Tyr4His;p.Tyr4His;p.Tyr4His;p.Tyr4His;p.Tyr4His	4.521124	0.708	0.768878354	1.678683272	1.369674148	2.497973403	1	Tyr	4	His	Y4H	5	-37.335	-7.630416667	37.975	83.07	51.26568768
1:11013737:T:G:Y:4:D	0.156139856	-0.819143478	0.02516135	0.222669754	0.094108889	0.102761902	0.056421111	0.366210776	0.873433333	0.494279275	0.024962196	0.087298014	0.205516138	1	11013737	T	G	Y	D		1	11073794	1:11013737:T:G	TARDBP;TARDBP;TARDBP;TARDBP;TARDBP;TARDBP;TARDBP;TARDBP;TARDBP;TARDBP;TARDBP	Q13148	K7EJM5;Q13148;Q13148;G3V162;K7EN94;A0A087WX29;B1AKP7;A0A1W2PNU8;A0A0A0N0M3;A0A087WYY0;A0A087X260	p.Tyr4Asp	p.Tyr4Asp;p.Tyr4Asp;p.Tyr4Asp;p.Tyr4Asp;p.Tyr4Asp;p.Tyr4Asp;p.Tyr4Asp;p.Tyr4Asp;p.Tyr4Asp;p.Tyr4Asp;p.Tyr4Asp	4.55705	0.822	0.784157335	2.101690812	2.349271332	3.176288703	0.999	Tyr	4	Asp	Y4D	10	-37.335	-7.630416667	37.975	83.07	51.26568768
1:11013738:A:C:Y:4:S	0.162112772	-0.783079341	0.02516135	0.188860893	0.094672222	0.106405596	0.056421111	0.713381297	0.873433333	0.605191423	0.024962196	0.039116624	0.21551038	1	11013738	A	C	Y	S		1	11073795	1:11013738:A:C	TARDBP;TARDBP;TARDBP;TARDBP;TARDBP;TARDBP;TARDBP;TARDBP;TARDBP;TARDBP;TARDBP	Q13148	K7EJM5;Q13148;Q13148;G3V162;K7EN94;A0A087WX29;B1AKP7;A0A1W2PNU8;A0A0A0N0M3;A0A087WYY0;A0A087X260	p.Tyr4Ser	p.Tyr4Ser;p.Tyr4Ser;p.Tyr4Ser;p.Tyr4Ser;p.Tyr4Ser;p.Tyr4Ser;p.Tyr4Ser;p.Tyr4Ser;p.Tyr4Ser;p.Tyr4Ser;p.Tyr4Ser	4.519803	0.812	0.777241196	1.882790707	2.170311142	3.098419625	0.998	Tyr	4	Ser	Y4S	9	-37.335	-7.630416667	37.975	83.07	51.26568768
1:11013738:A:G:Y:4:C	-0.010964657	-0.970675552	0.02516135	0.188860893	0.094672222	0.106405596	0.056421111	0.713381297	0.873433333	0.605191423	0.024962196	0.039116624	0.21551038	1	11013738	A	G	Y	C		1	11073795	1:11013738:A:G	TARDBP;TARDBP;TARDBP;TARDBP;TARDBP;TARDBP;TARDBP;TARDBP;TARDBP;TARDBP;TARDBP	Q13148	K7EJM5;Q13148;Q13148;G3V162;K7EN94;A0A087WX29;B1AKP7;A0A1W2PNU8;A0A0A0N0M3;A0A087WYY0;A0A087X260	p.Tyr4Cys	p.Tyr4Cys;p.Tyr4Cys;p.Tyr4Cys;p.Tyr4Cys;p.Tyr4Cys;p.Tyr4Cys;p.Tyr4Cys;p.Tyr4Cys;p.Tyr4Cys;p.Tyr4Cys;p.Tyr4Cys	3.930266	0.762	0.774512463	1.045228625	1.806943593	2.491810256	0.725	Tyr	4	Cys	Y4C	9	-37.335	-7.630416667	37.975	83.07	51.26568768
1:11013738:A:T:Y:4:F	-1.85239046	-1.772692924	0.003038524	0.062970331	0.035592222	0.052967894	0.056421111	0.579193704	0.873433333	0.37684451	0.00254259	-0.06932204	0.105586201	1	11013738	A	T	Y	F		1	11073795	1:11013738:A:T	TARDBP;TARDBP;TARDBP;TARDBP;TARDBP;TARDBP;TARDBP;TARDBP;TARDBP;TARDBP;TARDBP	Q13148	K7EJM5;Q13148;Q13148;G3V162;K7EN94;A0A087WX29;B1AKP7;A0A1W2PNU8;A0A0A0N0M3;A0A087WYY0;A0A087X260	p.Tyr4Phe	p.Tyr4Phe;p.Tyr4Phe;p.Tyr4Phe;p.Tyr4Phe;p.Tyr4Phe;p.Tyr4Phe;p.Tyr4Phe;p.Tyr4Phe;p.Tyr4Phe;p.Tyr4Phe;p.Tyr4Phe	3.066068	0.359	0.78306152	0.12632173	-0.612210743	-0.303231038	0.468	Tyr	4	Phe	Y4F	4	-37.335	-7.630416667	37.975	83.07	51.26568768
1:11013740:A:C:I:5:L	-1.893819172	-1.701527923	0.003038524	0.06996852	0.033472222	0.080689266	0.065588889	0.500310938	0.011263333	0.180386338	0.002697892	0.081356404	0.118398516	1	11013740	A	C	I	L		1	11073797	1:11013740:A:C	TARDBP;TARDBP;TARDBP;TARDBP;TARDBP;TARDBP;TARDBP;TARDBP;TARDBP;TARDBP;TARDBP	Q13148	K7EJM5;Q13148;Q13148;G3V162;K7EN94;A0A087WX29;B1AKP7;A0A1W2PNU8;A0A0A0N0M3;A0A087WYY0;A0A087X260	p.Ile5Leu	p.Ile5Leu;p.Ile5Leu;p.Ile5Leu;p.Ile5Leu;p.Ile5Leu;p.Ile5Leu;p.Ile5Leu;p.Ile5Leu;p.Ile5Leu;p.Ile5Leu;p.Ile5Leu	3.096669	0.332	0.831291211	1.353382837	0.020842945	-0.442815715	0.079	Ile	5	Leu	I5L	2	-36.816	-3.360375	33.40525	87.26	45.25267091
1:11013740:A:G:I:5:V	-2.596513535	-1.865500904	0.003038524	0.131526503	0.033538889	0.080689266	0.065588889	0.500310938	0.011263333	0.180386338	0.002697892	0.174587175	0.118398516	1	11013740	A	G	I	V		1	11073797	1:11013740:A:G	TARDBP;TARDBP;TARDBP;TARDBP;TARDBP;TARDBP;TARDBP;TARDBP;TARDBP;TARDBP;TARDBP	Q13148	K7EJM5;Q13148;Q13148;G3V162;K7EN94;A0A087WX29;B1AKP7;A0A1W2PNU8;A0A0A0N0M3;A0A087WYY0;A0A087X260	p.Ile5Val	p.Ile5Val;p.Ile5Val;p.Ile5Val;p.Ile5Val;p.Ile5Val;p.Ile5Val;p.Ile5Val;p.Ile5Val;p.Ile5Val;p.Ile5Val;p.Ile5Val	2.58137	0.129	0.828436639	0.609736823	-1.317214766	-1.893827818	0.012	Ile	5	Val	I5V	1	-36.816	-3.360375	33.40525	87.26	45.25267091
1:11013740:A:T:I:5:F	-1.312089632	-1.53660837	0.003038524	0.011867879	0.019041111	0.023623504	0.065588889	0.579193704	0.011263333	0.11549202	0.002749301	-0.033883908	0.074122909	1	11013740	A	T	I	F		1	11073797	1:11013740:A:T	TARDBP;TARDBP;TARDBP;TARDBP;TARDBP;TARDBP;TARDBP;TARDBP;TARDBP;TARDBP;TARDBP	Q13148	K7EJM5;Q13148;Q13148;G3V162;K7EN94;A0A087WX29;B1AKP7;A0A1W2PNU8;A0A0A0N0M3;A0A087WYY0;A0A087X260	p.Ile5Phe	p.Ile5Phe;p.Ile5Phe;p.Ile5Phe;p.Ile5Phe;p.Ile5Phe;p.Ile5Phe;p.Ile5Phe;p.Ile5Phe;p.Ile5Phe;p.Ile5Phe;p.Ile5Phe	4.282036	0.552	0.830696964	2.887780469	1.409424503	1.46743683	0.978	Ile	5	Phe	I5F	4	-36.816	-3.360375	33.40525	87.26	45.25267091
1:11013741:T:A:I:5:N	-0.797363658	-1.126248167	0.02516135	0.059016513	0.060473333	0.067537911	0.065588889	0.749051136	0.011263333	0.333006883	0.040445354	-0.00664905	0.143758413	1	11013741	T	A	I	N		1	11073798	1:11013741:T:A	TARDBP;TARDBP;TARDBP;TARDBP;TARDBP;TARDBP;TARDBP;TARDBP;TARDBP;TARDBP;TARDBP	Q13148	K7EJM5;Q13148;Q13148;G3V162;K7EN94;A0A087WX29;B1AKP7;A0A1W2PNU8;A0A0A0N0M3;A0A087WYY0;A0A087X260	p.Ile5Asn	p.Ile5Asn;p.Ile5Asn;p.Ile5Asn;p.Ile5Asn;p.Ile5Asn;p.Ile5Asn;p.Ile5Asn;p.Ile5Asn;p.Ile5Asn;p.Ile5Asn;p.Ile5Asn	4.522441	0.619	0.831640722	3.225167546	1.851076304	1.984230487	0.957	Ile	5	Asn	I5N	7	-36.816	-3.360375	33.40525	87.26	45.25267091
1:11013741:T:C:I:5:T	-1.289661295	-1.895020581	0.003038524	0.015959428	0.019637778	0.025482778	0.065588889	0.61140723	0.011263333	0.193689174	0.002749301	-0.044784773	0.075383773	1	11013741	T	C	I	T		1	11073798	1:11013741:T:C	TARDBP;TARDBP;TARDBP;TARDBP;TARDBP;TARDBP;TARDBP;TARDBP;TARDBP;TARDBP;TARDBP	Q13148	K7EJM5;Q13148;Q13148;G3V162;K7EN94;A0A087WX29;B1AKP7;A0A1W2PNU8;A0A0A0N0M3;A0A087WYY0;A0A087X260	p.Ile5Thr	p.Ile5Thr;p.Ile5Thr;p.Ile5Thr;p.Ile5Thr;p.Ile5Thr;p.Ile5Thr;p.Ile5Thr;p.Ile5Thr;p.Ile5Thr;p.Ile5Thr;p.Ile5Thr	3.136698	0.557	0.831456778	1.409767342	1.453885616	0.879330334	0.312	Ile	5	Thr	I5T	5	-36.816	-3.360375	33.40525	87.26	45.25267091
1:11013741:T:G:I:5:S	-0.634191381	-1.324295675	0.015618139	0.034203609	0.032014444	0.043532644	0.065588889	0.705273218	0.011263333	0.27402061	0.003826241	-0.031979561	0.102963645	1	11013741	T	G	I	S		1	11073798	1:11013741:T:G	TARDBP;TARDBP;TARDBP;TARDBP;TARDBP;TARDBP;TARDBP;TARDBP;TARDBP;TARDBP;TARDBP	Q13148	K7EJM5;Q13148;Q13148;G3V162;K7EN94;A0A087WX29;B1AKP7;A0A1W2PNU8;A0A0A0N0M3;A0A087WYY0;A0A087X260	p.Ile5Ser	p.Ile5Ser;p.Ile5Ser;p.Ile5Ser;p.Ile5Ser;p.Ile5Ser;p.Ile5Ser;p.Ile5Ser;p.Ile5Ser;p.Ile5Ser;p.Ile5Ser;p.Ile5Ser	4.514708	0.714	0.831813717	3.219320048	2.457858746	2.529199206	0.918	Ile	5	Ser	I5S	6	-36.816	-3.360375	33.40525	87.26	45.25267091
1:11013743:C:G:R:6:G	-1.962806067	-1.327169125	0.02516135	0.081818742	0.058794444	0.067471245	0.052613333	0.749051136	0.010663333	0.332940216	0.039235655	-0.025933494	0.128686825	1	11013743	C	G	R	G		1	11073800	1:11013743:C:G	TARDBP;TARDBP;TARDBP;TARDBP;TARDBP;TARDBP;TARDBP;TARDBP;TARDBP;TARDBP;TARDBP	Q13148	K7EJM5;Q13148;Q13148;G3V162;K7EN94;A0A087WX29;B1AKP7;A0A1W2PNU8;A0A0A0N0M3;A0A087WYY0;A0A087X260	p.Arg6Gly	p.Arg6Gly;p.Arg6Gly;p.Arg6Gly;p.Arg6Gly;p.Arg6Gly;p.Arg6Gly;p.Arg6Gly;p.Arg6Gly;p.Arg6Gly;p.Arg6Gly;p.Arg6Gly	4.118111	0.3	0.837070077	2.830425916	-0.086157332	-0.077523418	0.449	Arg	6	Gly	R6G	7	-39.89990909	-7.283363636	30.10763636	87.54	47.14078093
1:11013743:C:T:R:6:W	-1.645444244	-1.44041254	0.02516135	0.109141334	0.071262222	0.08427	0.052613333	0.997898175	0.010663333	0.393128889	0.039235655	0.006553424	0.155691032	1	11013743	C	T	R	W		1	11073800	1:11013743:C:T	TARDBP;TARDBP;TARDBP;TARDBP;TARDBP;TARDBP;TARDBP;TARDBP;TARDBP;TARDBP;TARDBP	Q13148	K7EJM5;Q13148;Q13148;G3V162;K7EN94;A0A087WX29;B1AKP7;A0A1W2PNU8;A0A0A0N0M3;A0A087WYY0;A0A087X260	p.Arg6Trp	p.Arg6Trp;p.Arg6Trp;p.Arg6Trp;p.Arg6Trp;p.Arg6Trp;p.Arg6Trp;p.Arg6Trp;p.Arg6Trp;p.Arg6Trp;p.Arg6Trp;p.Arg6Trp	3.355366	0.36	0.781978956	0.477727956	-0.623915959	-0.141602119	0.068	Arg	6	Trp	R6W	8	-39.89990909	-7.283363636	30.10763636	87.54	47.14078093
1:11013744:G:A:R:6:Q	-2.452139156	-1.949889627	0.003038524	0.031870337	0.018752222	0.023556837	0.052613333	0.579193704	0.010663333	0.115425353	0.002663943	-0.057960619	0.065303911	1	11013744	G	A	R	Q		1	11073801	1:11013744:G:A	TARDBP;TARDBP;TARDBP;TARDBP;TARDBP;TARDBP;TARDBP;TARDBP;TARDBP;TARDBP;TARDBP	Q13148	K7EJM5;Q13148;Q13148;G3V162;K7EN94;A0A087WX29;B1AKP7;A0A1W2PNU8;A0A0A0N0M3;A0A087WYY0;A0A087X260	p.Arg6Gln	p.Arg6Gln;p.Arg6Gln;p.Arg6Gln;p.Arg6Gln;p.Arg6Gln;p.Arg6Gln;p.Arg6Gln;p.Arg6Gln;p.Arg6Gln;p.Arg6Gln;p.Arg6Gln	3.116139	0.233	0.753938751	-0.525041564	-1.899065948	-1.004583016	0.024	Arg	6	Gln	R6Q	4	-39.89990909	-7.283363636	30.10763636	87.54	47.14078093
1:11013744:G:C:R:6:P	-1.58895882	-1.329555059	0.02516135	0.081818742	0.058794444	0.067471245	0.052613333	0.749051136	0.010663333	0.332940216	0.039235655	-0.025933494	0.128686825	1	11013744	G	C	R	P		1	11073801	1:11013744:G:C	TARDBP;TARDBP;TARDBP;TARDBP;TARDBP;TARDBP;TARDBP;TARDBP;TARDBP;TARDBP;TARDBP	Q13148	K7EJM5;Q13148;Q13148;G3V162;K7EN94;A0A087WX29;B1AKP7;A0A1W2PNU8;A0A0A0N0M3;A0A087WYY0;A0A087X260	p.Arg6Pro	p.Arg6Pro;p.Arg6Pro;p.Arg6Pro;p.Arg6Pro;p.Arg6Pro;p.Arg6Pro;p.Arg6Pro;p.Arg6Pro;p.Arg6Pro;p.Arg6Pro;p.Arg6Pro	4.110613	0.408	0.832480942	2.707675749	0.523809874	0.542716631	0.026	Arg	6	Pro	R6P	7	-39.89990909	-7.283363636	30.10763636	87.54	47.14078093
1:11013744:G:T:R:6:L	-1.692805277	-1.395709201	0.02516135	0.081818742	0.058794444	0.067471245	0.052613333	0.749051136	0.010663333	0.332940216	0.039235655	-0.025933494	0.128686825	1	11013744	G	T	R	L		1	11073801	1:11013744:G:T	TARDBP;TARDBP;TARDBP;TARDBP;TARDBP;TARDBP;TARDBP;TARDBP;TARDBP;TARDBP;TARDBP	Q13148	K7EJM5;Q13148;Q13148;G3V162;K7EN94;A0A087WX29;B1AKP7;A0A1W2PNU8;A0A0A0N0M3;A0A087WYY0;A0A087X260	p.Arg6Leu	p.Arg6Leu;p.Arg6Leu;p.Arg6Leu;p.Arg6Leu;p.Arg6Leu;p.Arg6Leu;p.Arg6Leu;p.Arg6Leu;p.Arg6Leu;p.Arg6Leu;p.Arg6Leu	3.902718	0.378	0.820243993	2.134814321	0.128938715	0.257309998	0.011	Arg	6	Leu	R6L	7	-39.89990909	-7.283363636	30.10763636	87.54	47.14078093
1:11013746:G:A:V:7:I	-2.246966841	-1.51585128	0.003038524	0.115821097	0.033103333	0.080622599	0.046906667	0.500310938	0.010663333	0.180319671	0.002614125	0.156095525	0.119233701	1	11013746	G	A	V	I		1	11073803	1:11013746:G:A	TARDBP;TARDBP;TARDBP;TARDBP;TARDBP;TARDBP;TARDBP;TARDBP;TARDBP;TARDBP;TARDBP	Q13148	K7EJM5;Q13148;Q13148;G3V162;K7EN94;A0A087WX29;B1AKP7;A0A1W2PNU8;A0A0A0N0M3;A0A087WYY0;A0A087X260	p.Val7Ile	p.Val7Ile;p.Val7Ile;p.Val7Ile;p.Val7Ile;p.Val7Ile;p.Val7Ile;p.Val7Ile;p.Val7Ile;p.Val7Ile;p.Val7Ile;p.Val7Ile	3.66759	0.229	0.829306548	2.050607449	-0.667020656	-0.730630724	0.974	Val	7	Ile	V7I	1	-34.03642857	-4.650142857	28.28885714	87.91	42.2078595
1:11013746:G:C:V:7:L	-1.568336865	-1.511380609	0.003038524	0.009037721	0.022416667	0.022792367	0.046906667	0.331358838	0.010663333	0.075927817	0.002614125	-0.006266091	0.081771255	1	11013746	G	C	V	L		1	11073803	1:11013746:G:C	TARDBP;TARDBP;TARDBP;TARDBP;TARDBP;TARDBP;TARDBP;TARDBP;TARDBP;TARDBP;TARDBP	Q13148	K7EJM5;Q13148;Q13148;G3V162;K7EN94;A0A087WX29;B1AKP7;A0A1W2PNU8;A0A0A0N0M3;A0A087WYY0;A0A087X260	p.Val7Leu	p.Val7Leu;p.Val7Leu;p.Val7Leu;p.Val7Leu;p.Val7Leu;p.Val7Leu;p.Val7Leu;p.Val7Leu;p.Val7Leu;p.Val7Leu;p.Val7Leu	4.24608	0.469	0.845523079	3.20570713	1.129176026	0.968296654	0.989	Val	7	Leu	V7L	3	-34.03642857	-4.650142857	28.28885714	87.91	42.2078595
1:11013746:G:T:V:7:L	-1.589106157	-1.515249717	0.003038524	0.009037721	0.022416667	0.022792367	0.046906667	0.331358838	0.010663333	0.075927817	0.002614125	-0.006266091	0.081771255	1	11013746	G	T	V	L		1	11073803	1:11013746:G:T	TARDBP;TARDBP;TARDBP;TARDBP;TARDBP;TARDBP;TARDBP;TARDBP;TARDBP;TARDBP;TARDBP	Q13148	K7EJM5;Q13148;Q13148;G3V162;K7EN94;A0A087WX29;B1AKP7;A0A1W2PNU8;A0A0A0N0M3;A0A087WYY0;A0A087X260	p.Val7Leu	p.Val7Leu;p.Val7Leu;p.Val7Leu;p.Val7Leu;p.Val7Leu;p.Val7Leu;p.Val7Leu;p.Val7Leu;p.Val7Leu;p.Val7Leu;p.Val7Leu	4.233921	0.463	0.845523079	3.189817891	1.091035218	0.92706426	0.989	Val	7	Leu	V7L	3	-34.03642857	-4.650142857	28.28885714	87.91	42.2078595
1:11013747:T:A:V:7:E	-0.437403956	-1.357849776	0.015618139	0.016318232	0.030706667	0.043465977	0.046906667	0.705273218	0.010663333	0.273953943	0.003707572	-0.019053479	0.094311888	1	11013747	T	A	V	E		1	11073804	1:11013747:T:A	TARDBP;TARDBP;TARDBP;TARDBP;TARDBP;TARDBP;TARDBP;TARDBP;TARDBP;TARDBP;TARDBP	Q13148	K7EJM5;Q13148;Q13148;G3V162;K7EN94;A0A087WX29;B1AKP7;A0A1W2PNU8;A0A0A0N0M3;A0A087WYY0;A0A087X260	p.Val7Glu	p.Val7Glu;p.Val7Glu;p.Val7Glu;p.Val7Glu;p.Val7Glu;p.Val7Glu;p.Val7Glu;p.Val7Glu;p.Val7Glu;p.Val7Glu;p.Val7Glu	4.539616	0.781	0.855867036	3.843891228	3.285081553	2.929901857	1	Val	7	Glu	V7E	6	-34.03642857	-4.650142857	28.28885714	87.91	42.2078595
1:11013747:T:C:V:7:A	-0.696496092	-1.514251079	0.003038524	-0.008117897	0.018091111	0.023556837	0.046906667	0.579193704	0.010663333	0.115425353	0.002663943	-0.041741467	0.070575096	1	11013747	T	C	V	A		1	11073804	1:11013747:T:C	TARDBP;TARDBP;TARDBP;TARDBP;TARDBP;TARDBP;TARDBP;TARDBP;TARDBP;TARDBP;TARDBP	Q13148	K7EJM5;Q13148;Q13148;G3V162;K7EN94;A0A087WX29;B1AKP7;A0A1W2PNU8;A0A0A0N0M3;A0A087WYY0;A0A087X260	p.Val7Ala	p.Val7Ala;p.Val7Ala;p.Val7Ala;p.Val7Ala;p.Val7Ala;p.Val7Ala;p.Val7Ala;p.Val7Ala;p.Val7Ala;p.Val7Ala;p.Val7Ala	4.40575	0.734	0.844882957	3.398606776	2.80304825	2.58610941	0.942	Val	7	Ala	V7A	4	-34.03642857	-4.650142857	28.28885714	87.91	42.2078595
1:11013747:T:G:V:7:G	-0.124640793	-1.172604673	0.02516135	0.041750226	0.060016667	0.067471245	0.046906667	0.749051136	0.010663333	0.332940216	0.039235655	0.016483932	0.136378413	1	11013747	T	G	V	G		1	11073804	1:11013747:T:G	TARDBP;TARDBP;TARDBP;TARDBP;TARDBP;TARDBP;TARDBP;TARDBP;TARDBP;TARDBP;TARDBP	Q13148	K7EJM5;Q13148;Q13148;G3V162;K7EN94;A0A087WX29;B1AKP7;A0A1W2PNU8;A0A0A0N0M3;A0A087WYY0;A0A087X260	p.Val7Gly	p.Val7Gly;p.Val7Gly;p.Val7Gly;p.Val7Gly;p.Val7Gly;p.Val7Gly;p.Val7Gly;p.Val7Gly;p.Val7Gly;p.Val7Gly;p.Val7Gly	4.487955	0.822	0.862580394	3.94161636	3.65771928	3.139066338	0.999	Val	7	Gly	V7G	7	-34.03642857	-4.650142857	28.28885714	87.91	42.2078595
1:11013749:A:C:T:8:P	-2.315958426	-1.298955346	0.01960304	0.004085584	0.034013333	0.043465977	0.0739	0.705273218	0.010663333	0.273953943	0.003252794	-0.020432348	0.129520855	1	11013749	A	C	T	P		1	11073806	1:11013749:A:C	TARDBP;TARDBP;TARDBP;TARDBP;TARDBP;TARDBP;TARDBP;TARDBP;TARDBP;TARDBP;TARDBP	Q13148	K7EJM5;Q13148;Q13148;G3V162;K7EN94;A0A087WX29;B1AKP7;A0A1W2PNU8;A0A0A0N0M3;A0A087WYY0;A0A087X260	p.Thr8Pro	p.Thr8Pro;p.Thr8Pro;p.Thr8Pro;p.Thr8Pro;p.Thr8Pro;p.Thr8Pro;p.Thr8Pro;p.Thr8Pro;p.Thr8Pro;p.Thr8Pro;p.Thr8Pro	4.194209	0.197	0.840962671	3.025677876	-0.675961956	-0.631905943	0.904	Thr	8	Pro	T8P	6	-33.97485714	-5.438571429	23.86514286	87.52	38.49328744
1:11013749:A:G:T:8:A	-2.763265692	-2.046103121	0.003826266	-0.016385237	0.01864	0.025416111	0.0739	0.61140723	0.010663333	0.193622508	0.002336879	-0.051278998	0.092680789	1	11013749	A	G	T	A		1	11073806	1:11013749:A:G	TARDBP;TARDBP;TARDBP;TARDBP;TARDBP;TARDBP;TARDBP;TARDBP;TARDBP;TARDBP;TARDBP	Q13148	K7EJM5;Q13148;Q13148;G3V162;K7EN94;A0A087WX29;B1AKP7;A0A1W2PNU8;A0A0A0N0M3;A0A087WYY0;A0A087X260	p.Thr8Ala	p.Thr8Ala;p.Thr8Ala;p.Thr8Ala;p.Thr8Ala;p.Thr8Ala;p.Thr8Ala;p.Thr8Ala;p.Thr8Ala;p.Thr8Ala;p.Thr8Ala;p.Thr8Ala	2.401297	0.111	0.826522022	0.327295282	-1.463581568	-2.094882012	0.002	Thr	8	Ala	T8A	5	-33.97485714	-5.438571429	23.86514286	87.52	38.49328744
1:11013749:A:T:T:8:S	-2.763385701	-2.055838411	0.003826266	-0.022562971	0.016247778	0.023556837	0.0739	0.579193704	0.010663333	0.115425353	0.002336879	-0.056280859	0.08242303	1	11013749	A	T	T	S		1	11073806	1:11013749:A:T	TARDBP;TARDBP;TARDBP;TARDBP;TARDBP;TARDBP;TARDBP;TARDBP;TARDBP;TARDBP;TARDBP	Q13148	K7EJM5;Q13148;Q13148;G3V162;K7EN94;A0A087WX29;B1AKP7;A0A1W2PNU8;A0A0A0N0M3;A0A087WYY0;A0A087X260	p.Thr8Ser	p.Thr8Ser;p.Thr8Ser;p.Thr8Ser;p.Thr8Ser;p.Thr8Ser;p.Thr8Ser;p.Thr8Ser;p.Thr8Ser;p.Thr8Ser;p.Thr8Ser;p.Thr8Ser	2.525255	0.123	0.824685551	0.44408128	-1.417940526	-1.958739874	0.007	Thr	8	Ser	T8S	4	-33.97485714	-5.438571429	23.86514286	87.52	38.49328744
1:11013750:C:A:T:8:N	-2.593649812	-1.778409788	0.003826266	-0.016385237	0.01864	0.025416111	0.0739	0.61140723	0.010663333	0.193622508	0.002336879	-0.051278998	0.092680789	1	11013750	C	A	T	N		1	11073807	1:11013750:C:A	TARDBP;TARDBP;TARDBP;TARDBP;TARDBP;TARDBP;TARDBP;TARDBP;TARDBP;TARDBP;TARDBP	Q13148	K7EJM5;Q13148;Q13148;G3V162;K7EN94;A0A087WX29;B1AKP7;A0A1W2PNU8;A0A0A0N0M3;A0A087WYY0;A0A087X260	p.Thr8Asn	p.Thr8Asn;p.Thr8Asn;p.Thr8Asn;p.Thr8Asn;p.Thr8Asn;p.Thr8Asn;p.Thr8Asn;p.Thr8Asn;p.Thr8Asn;p.Thr8Asn;p.Thr8Asn	3.242546	0.16	0.824394403	1.374262804	-1.187596536	-1.358452515	0.57	Thr	8	Asn	T8N	5	-33.97485714	-5.438571429	23.86514286	87.52	38.49328744
1:11013750:C:G:T:8:S	-2.697616277	-2.054537889	0.003826266	-0.022562971	0.016247778	0.023556837	0.0739	0.579193704	0.010663333	0.115425353	0.002336879	-0.056280859	0.08242303	1	11013750	C	G	T	S		1	11073807	1:11013750:C:G	TARDBP;TARDBP;TARDBP;TARDBP;TARDBP;TARDBP;TARDBP;TARDBP;TARDBP;TARDBP;TARDBP	Q13148	K7EJM5;Q13148;Q13148;G3V162;K7EN94;A0A087WX29;B1AKP7;A0A1W2PNU8;A0A0A0N0M3;A0A087WYY0;A0A087X260	p.Thr8Ser	p.Thr8Ser;p.Thr8Ser;p.Thr8Ser;p.Thr8Ser;p.Thr8Ser;p.Thr8Ser;p.Thr8Ser;p.Thr8Ser;p.Thr8Ser;p.Thr8Ser;p.Thr8Ser	2.529342	0.142	0.824685551	0.449422124	-1.297161302	-1.846711238	0.007	Thr	8	Ser	T8S	4	-33.97485714	-5.438571429	23.86514286	87.52	38.49328744
1:11013750:C:T:T:8:I	-2.492497404	-1.558788907	0.01960304	0.004085584	0.034013333	0.043465977	0.0739	0.705273218	0.010663333	0.273953943	0.003252794	-0.020432348	0.129520855	1	11013750	C	T	T	I		1	11073807	1:11013750:C:T	TARDBP;TARDBP;TARDBP;TARDBP;TARDBP;TARDBP;TARDBP;TARDBP;TARDBP;TARDBP;TARDBP	Q13148	K7EJM5;Q13148;Q13148;G3V162;K7EN94;A0A087WX29;B1AKP7;A0A1W2PNU8;A0A0A0N0M3;A0A087WYY0;A0A087X260	p.Thr8Ile	p.Thr8Ile;p.Thr8Ile;p.Thr8Ile;p.Thr8Ile;p.Thr8Ile;p.Thr8Ile;p.Thr8Ile;p.Thr8Ile;p.Thr8Ile;p.Thr8Ile;p.Thr8Ile	3.37766	0.146	0.824788803	1.56053553	-1.270011394	-1.366589961	0.399	Thr	8	Ile	T8I	6	-33.97485714	-5.438571429	23.86514286	87.52	38.49328744
1:11013752:G:A:E:9:K	-1.323260548	-1.575531147	0.003826266	-0.030112121	0.023602222	0.025216837	0.125735556	0.579193704	0.048033333	0.148267475	0.00306077	-0.058660614	0.118251541	1	11013752	G	A	E	K		1	11073809	1:11013752:G:A	TARDBP;TARDBP;TARDBP;TARDBP;TARDBP;TARDBP;TARDBP;TARDBP;TARDBP;TARDBP;TARDBP	Q13148	K7EJM5;Q13148;Q13148;G3V162;K7EN94;A0A087WX29;B1AKP7;A0A1W2PNU8;A0A0A0N0M3;A0A087WYY0;A0A087X260	p.Glu9Lys	p.Glu9Lys;p.Glu9Lys;p.Glu9Lys;p.Glu9Lys;p.Glu9Lys;p.Glu9Lys;p.Glu9Lys;p.Glu9Lys;p.Glu9Lys;p.Glu9Lys;p.Glu9Lys	3.494839	0.497	0.796798571	1.024743208	0.494223386	0.725443655	0.751	Glu	9	Lys	E9K	4	-29.46477778	-5.307888889	21.20355556	84.66	33.95917929
1:11013752:G:C:E:9:Q	-1.836648629	-1.310330355	0.003826266	-0.01890491	0.026598889	0.023814589	0.125735556	0.331358838	0.048033333	0.084929725	0.003003555	-0.035610079	0.112871777	1	11013752	G	C	E	Q		1	11073809	1:11013752:G:C	TARDBP;TARDBP;TARDBP;TARDBP;TARDBP;TARDBP;TARDBP;TARDBP;TARDBP;TARDBP;TARDBP	Q13148	K7EJM5;Q13148;Q13148;G3V162;K7EN94;A0A087WX29;B1AKP7;A0A1W2PNU8;A0A0A0N0M3;A0A087WYY0;A0A087X260	p.Glu9Gln	p.Glu9Gln;p.Glu9Gln;p.Glu9Gln;p.Glu9Gln;p.Glu9Gln;p.Glu9Gln;p.Glu9Gln;p.Glu9Gln;p.Glu9Gln;p.Glu9Gln;p.Glu9Gln	4.409311	0.355	0.791502214	2.089405911	-0.496809352	0.397269791	0.994	Glu	9	Gln	E9Q	3	-29.46477778	-5.307888889	21.20355556	84.66	33.95917929
1:11013753:A:C:E:9:A	-1.207771454	-1.186255127	0.01960304	0.015090567	0.045815556	0.048252009	0.125735556	0.705273218	0.048033333	0.342249979	0.004259193	0.004212334	0.177373502	1	11013753	A	C	E	A		1	11073810	1:11013753:A:C	TARDBP;TARDBP;TARDBP;TARDBP;TARDBP;TARDBP;TARDBP;TARDBP;TARDBP;TARDBP;TARDBP	Q13148	K7EJM5;Q13148;Q13148;G3V162;K7EN94;A0A087WX29;B1AKP7;A0A1W2PNU8;A0A0A0N0M3;A0A087WYY0;A0A087X260	p.Glu9Ala	p.Glu9Ala;p.Glu9Ala;p.Glu9Ala;p.Glu9Ala;p.Glu9Ala;p.Glu9Ala;p.Glu9Ala;p.Glu9Ala;p.Glu9Ala;p.Glu9Ala;p.Glu9Ala	3.827391	0.461	0.798937663	1.511967507	0.301068169	0.69650059	0.609	Glu	9	Ala	E9A	6	-29.46477778	-5.307888889	21.20355556	84.66	33.95917929
1:11013753:A:G:E:9:G	-1.028760022	-0.779852356	0.031503234	0.049213059	0.078673333	0.075275689	0.125735556	0.749051136	0.048033333	0.4221481	0.034574173	0.060006178	0.220599841	1	11013753	A	G	E	G		1	11073810	1:11013753:A:G	TARDBP;TARDBP;TARDBP;TARDBP;TARDBP;TARDBP;TARDBP;TARDBP;TARDBP;TARDBP;TARDBP	Q13148	K7EJM5;Q13148;Q13148;G3V162;K7EN94;A0A087WX29;B1AKP7;A0A1W2PNU8;A0A0A0N0M3;A0A087WYY0;A0A087X260	p.Glu9Gly	p.Glu9Gly;p.Glu9Gly;p.Glu9Gly;p.Glu9Gly;p.Glu9Gly;p.Glu9Gly;p.Glu9Gly;p.Glu9Gly;p.Glu9Gly;p.Glu9Gly;p.Glu9Gly	4.453262	0.462	0.812534131	2.664496826	0.534274983	1.039445714	0.609	Glu	9	Gly	E9G	7	-29.46477778	-5.307888889	21.20355556	84.66	33.95917929
1:11013753:A:T:E:9:V	-0.609912643	-0.71765483	0.031503234	0.049213059	0.078673333	0.075275689	0.125735556	0.749051136	0.048033333	0.4221481	0.034574173	0.060006178	0.220599841	1	11013753	A	T	E	V		1	11073810	1:11013753:A:T	TARDBP;TARDBP;TARDBP;TARDBP;TARDBP;TARDBP;TARDBP;TARDBP;TARDBP;TARDBP;TARDBP	Q13148	K7EJM5;Q13148;Q13148;G3V162;K7EN94;A0A087WX29;B1AKP7;A0A1W2PNU8;A0A0A0N0M3;A0A087WYY0;A0A087X260	p.Glu9Val	p.Glu9Val;p.Glu9Val;p.Glu9Val;p.Glu9Val;p.Glu9Val;p.Glu9Val;p.Glu9Val;p.Glu9Val;p.Glu9Val;p.Glu9Val;p.Glu9Val	4.648723	0.583	0.798409385	2.57227215	1.067783877	1.84416712	0.992	Glu	9	Val	E9V	7	-29.46477778	-5.307888889	21.20355556	84.66	33.95917929
1:11013754:A:C:E:9:D	-2.76434365	-1.859666685	0.003826266	-0.01890491	0.026598889	0.023814589	0.125735556	0.331358838	0.048033333	0.084929725	0.003003555	-0.035610079	0.112871777	1	11013754	A	C	E	D		1	11073811	1:11013754:A:C	TARDBP;TARDBP;TARDBP;TARDBP;TARDBP;TARDBP;TARDBP;TARDBP;TARDBP;TARDBP;TARDBP	Q13148	K7EJM5;Q13148;Q13148;G3V162;K7EN94;A0A087WX29;B1AKP7;A0A1W2PNU8;A0A0A0N0M3;A0A087WYY0;A0A087X260	p.Glu9Asp	p.Glu9Asp;p.Glu9Asp;p.Glu9Asp;p.Glu9Asp;p.Glu9Asp;p.Glu9Asp;p.Glu9Asp;p.Glu9Asp;p.Glu9Asp;p.Glu9Asp;p.Glu9Asp	2.682975	0.087	0.799449602	0.029058329	-2.067834042	-2.081867187	0.022	Glu	9	Asp	E9D	3	-29.46477778	-5.307888889	21.20355556	84.66	33.95917929
1:11013754:A:T:E:9:D	-2.76434365	-1.84625225	0.003826266	-0.01890491	0.026598889	0.023814589	0.125735556	0.331358838	0.048033333	0.084929725	0.003003555	-0.035610079	0.112871777	1	11013754	A	T	E	D		1	11073811	1:11013754:A:T	TARDBP;TARDBP;TARDBP;TARDBP;TARDBP;TARDBP;TARDBP;TARDBP;TARDBP;TARDBP;TARDBP	Q13148	K7EJM5;Q13148;Q13148;G3V162;K7EN94;A0A087WX29;B1AKP7;A0A1W2PNU8;A0A0A0N0M3;A0A087WYY0;A0A087X260	p.Glu9Asp	p.Glu9Asp;p.Glu9Asp;p.Glu9Asp;p.Glu9Asp;p.Glu9Asp;p.Glu9Asp;p.Glu9Asp;p.Glu9Asp;p.Glu9Asp;p.Glu9Asp;p.Glu9Asp	2.725131	0.087	0.799449602	0.084147299	-2.067834042	-2.059157208	0.022	Glu	9	Asp	E9D	3	-29.46477778	-5.307888889	21.20355556	84.66	33.95917929
1:11013755:G:A:D:10:N	-1.551422707	-0.863641361	0.004490313	-0.059150165	0.040373333	0.010757266	0.212042222	0.61140723	0.024175556	0.199638496	0.005755298	-0.080602844	0.225721616	1	11013755	G	A	D	N		1	11073812	1:11013755:G:A	TARDBP;TARDBP;TARDBP;TARDBP;TARDBP;TARDBP;TARDBP;TARDBP;TARDBP;TARDBP;TARDBP	Q13148	K7EJM5;Q13148;Q13148;G3V162;K7EN94;A0A087WX29;B1AKP7;A0A1W2PNU8;A0A0A0N0M3;A0A087WYY0;A0A087X260	p.Asp10Asn	p.Asp10Asn;p.Asp10Asn;p.Asp10Asn;p.Asp10Asn;p.Asp10Asn;p.Asp10Asn;p.Asp10Asn;p.Asp10Asn;p.Asp10Asn;p.Asp10Asn;p.Asp10Asn	4.112779	0.305	0.784209641	1.522410054	-0.936322201	-0.051494014	0.382	Asp	10	Asn	D10N	5	-33.388125	-5.62275	18.0535	76.54	33.44964179
1:11013755:G:C:D:10:H	-0.633010661	-0.29019735	0.036793195	0.002309491	0.098017778	0.060736245	0.212042222	0.749051136	0.024175556	0.385333202	0.069809154	0.021393131	0.316342063	1	11013755	G	C	D	H		1	11073812	1:11013755:G:C	TARDBP;TARDBP;TARDBP;TARDBP;TARDBP;TARDBP;TARDBP;TARDBP;TARDBP;TARDBP;TARDBP	Q13148	K7EJM5;Q13148;Q13148;G3V162;K7EN94;A0A087WX29;B1AKP7;A0A1W2PNU8;A0A0A0N0M3;A0A087WYY0;A0A087X260	p.Asp10His	p.Asp10His;p.Asp10His;p.Asp10His;p.Asp10His;p.Asp10His;p.Asp10His;p.Asp10His;p.Asp10His;p.Asp10His;p.Asp10His;p.Asp10His	4.549512	0.464	0.783031578	2.064132114	0.054753825	1.102857555	0.988	Asp	10	His	D10H	7	-33.388125	-5.62275	18.0535	76.54	33.44964179
1:11013755:G:T:D:10:Y	-0.171796862	-0.108855978	0.036793195	0.064148606	0.111295556	0.062740041	0.212042222	0.713381297	0.024175556	0.395649994	0.046982892	0.125373567	0.351492285	1	11013755	G	T	D	Y		1	11073812	1:11013755:G:T	TARDBP;TARDBP;TARDBP;TARDBP;TARDBP;TARDBP;TARDBP;TARDBP;TARDBP;TARDBP;TARDBP	Q13148	K7EJM5;Q13148;Q13148;G3V162;K7EN94;A0A087WX29;B1AKP7;A0A1W2PNU8;A0A0A0N0M3;A0A087WYY0;A0A087X260	p.Asp10Tyr	p.Asp10Tyr;p.Asp10Tyr;p.Asp10Tyr;p.Asp10Tyr;p.Asp10Tyr;p.Asp10Tyr;p.Asp10Tyr;p.Asp10Tyr;p.Asp10Tyr;p.Asp10Tyr;p.Asp10Tyr	4.58979	0.556	0.784816536	2.160699903	0.66936063	1.656349325	0.985	Asp	10	Tyr	D10Y	9	-33.388125	-5.62275	18.0535	76.54	33.44964179
1:11013756:A:C:D:10:A	-0.643470163	-0.059118407	0.036793195	0.034265194	0.114462222	0.08628	0.212042222	0.997898175	0.024175556	0.51340381	0.069809154	0.076716079	0.371726429	1	11013756	A	C	D	A		1	11073813	1:11013756:A:C	TARDBP;TARDBP;TARDBP;TARDBP;TARDBP;TARDBP;TARDBP;TARDBP;TARDBP;TARDBP;TARDBP	Q13148	K7EJM5;Q13148;Q13148;G3V162;K7EN94;A0A087WX29;B1AKP7;A0A1W2PNU8;A0A0A0N0M3;A0A087WYY0;A0A087X260	p.Asp10Ala	p.Asp10Ala;p.Asp10Ala;p.Asp10Ala;p.Asp10Ala;p.Asp10Ala;p.Asp10Ala;p.Asp10Ala;p.Asp10Ala;p.Asp10Ala;p.Asp10Ala;p.Asp10Ala	4.44123	0.396	0.790971068	2.118044238	-0.245042404	0.651459893	0.212	Asp	10	Ala	D10A	8	-33.388125	-5.62275	18.0535	76.54	33.44964179
1:11013756:A:G:D:10:G	-0.816472736	-0.30005484	0.036793195	0.002309491	0.098017778	0.060736245	0.212042222	0.749051136	0.024175556	0.385333202	0.069809154	0.021393131	0.316342063	1	11013756	A	G	D	G		1	11073813	1:11013756:A:G	TARDBP;TARDBP;TARDBP;TARDBP;TARDBP;TARDBP;TARDBP;TARDBP;TARDBP;TARDBP;TARDBP	Q13148	K7EJM5;Q13148;Q13148;G3V162;K7EN94;A0A087WX29;B1AKP7;A0A1W2PNU8;A0A0A0N0M3;A0A087WYY0;A0A087X260	p.Asp10Gly	p.Asp10Gly;p.Asp10Gly;p.Asp10Gly;p.Asp10Gly;p.Asp10Gly;p.Asp10Gly;p.Asp10Gly;p.Asp10Gly;p.Asp10Gly;p.Asp10Gly;p.Asp10Gly	4.518534	0.411	0.80292576	2.513303727	0.049767438	0.779810014	0.038	Asp	10	Gly	D10G	7	-33.388125	-5.62275	18.0535	76.54	33.44964179
1:11013757:T:A:D:10:E	-1.720800374	-1.779851941	0.004490313	-0.070301292	0.037205556	0.015270365	0.212042222	0.579193704	0.024175556	0.220252542	0.005755298	-0.095879237	0.213847362	1	11013757	T	A	D	E		1	11073814	1:11013757:T:A	TARDBP;TARDBP;TARDBP;TARDBP;TARDBP;TARDBP;TARDBP;TARDBP;TARDBP;TARDBP;TARDBP	Q13148	K7EJM5;Q13148;Q13148;G3V162;K7EN94;A0A087WX29;B1AKP7;A0A1W2PNU8;A0A0A0N0M3;A0A087WYY0;A0A087X260	p.Asp10Glu	p.Asp10Glu;p.Asp10Glu;p.Asp10Glu;p.Asp10Glu;p.Asp10Glu;p.Asp10Glu;p.Asp10Glu;p.Asp10Glu;p.Asp10Glu;p.Asp10Glu;p.Asp10Glu	1.412417	0.27	0.791351619	-1.830606819	-1.039650049	-1.708526506	0.009	Asp	10	Glu	D10E	4	-33.388125	-5.62275	18.0535	76.54	33.44964179
1:11013757:T:G:D:10:E	-1.720800374	-1.774439517	0.004490313	-0.070301292	0.037205556	0.015270365	0.212042222	0.579193704	0.024175556	0.220252542	0.005755298	-0.095879237	0.213847362	1	11013757	T	G	D	E		1	11073814	1:11013757:T:G	TARDBP;TARDBP;TARDBP;TARDBP;TARDBP;TARDBP;TARDBP;TARDBP;TARDBP;TARDBP;TARDBP	Q13148	K7EJM5;Q13148;Q13148;G3V162;K7EN94;A0A087WX29;B1AKP7;A0A1W2PNU8;A0A0A0N0M3;A0A087WYY0;A0A087X260	p.Asp10Glu	p.Asp10Glu;p.Asp10Glu;p.Asp10Glu;p.Asp10Glu;p.Asp10Glu;p.Asp10Glu;p.Asp10Glu;p.Asp10Glu;p.Asp10Glu;p.Asp10Glu;p.Asp10Glu	1.429426	0.27	0.791351619	-1.808379656	-1.039650049	-1.699363539	0.009	Asp	10	Glu	D10E	4	-33.388125	-5.62275	18.0535	76.54	33.44964179
1:11013758:G:A:E:11:K	-0.300680385	-0.593709557	0.004490313	-0.081900859	0.044255556	0.015567587	0.285255556	0.579193704	0.024757778	0.232246259	0.005755298	-0.079344353	0.256682833	1	11013758	G	A	E	K		1	11073815	1:11013758:G:A	TARDBP;TARDBP;TARDBP;TARDBP;TARDBP;TARDBP;TARDBP;TARDBP;TARDBP;TARDBP;TARDBP	Q13148	K7EJM5;Q13148;Q13148;G3V162;K7EN94;A0A087WX29;B1AKP7;A0A1W2PNU8;A0A0A0N0M3;A0A087WYY0;A0A087X260	p.Glu11Lys	p.Glu11Lys;p.Glu11Lys;p.Glu11Lys;p.Glu11Lys;p.Glu11Lys;p.Glu11Lys;p.Glu11Lys;p.Glu11Lys;p.Glu11Lys;p.Glu11Lys;p.Glu11Lys	4.494575	0.63	0.779405019	1.903080984	1.049475577	2.032802719	0.931	Glu	11	Lys	E11K	4	-37.93466667	-4.343333333	17.57155556	69.05	35.78261708
1:11013758:G:C:E:11:Q	-0.986563405	-0.693656847	0.004490313	-0.058092026	0.049378889	0.022760471	0.285255556	0.331358838	0.024757778	0.216948895	0.005647998	-0.04969626	0.244627692	1	11013758	G	C	E	Q		1	11073815	1:11013758:G:C	TARDBP;TARDBP;TARDBP;TARDBP;TARDBP;TARDBP;TARDBP;TARDBP;TARDBP;TARDBP;TARDBP	Q13148	K7EJM5;Q13148;Q13148;G3V162;K7EN94;A0A087WX29;B1AKP7;A0A1W2PNU8;A0A0A0N0M3;A0A087WYY0;A0A087X260	p.Glu11Gln	p.Glu11Gln;p.Glu11Gln;p.Glu11Gln;p.Glu11Gln;p.Glu11Gln;p.Glu11Gln;p.Glu11Gln;p.Glu11Gln;p.Glu11Gln;p.Glu11Gln;p.Glu11Gln	4.362115	0.446	0.774238877	1.602830126	-0.206370235	0.897857828	0.998	Glu	11	Gln	E11Q	3	-37.93466667	-4.343333333	17.57155556	69.05	35.78261708
1:11013759:A:C:E:11:A	-0.197053732	-0.304180179	0.022942087	-0.060517348	0.068467778	0.03222431	0.285255556	0.705273218	0.024757778	0.314205491	0.008000284	-0.030876171	0.323964418	1	11013759	A	C	E	A		1	11073816	1:11013759:A:C	TARDBP;TARDBP;TARDBP;TARDBP;TARDBP;TARDBP;TARDBP;TARDBP;TARDBP;TARDBP;TARDBP	Q13148	K7EJM5;Q13148;Q13148;G3V162;K7EN94;A0A087WX29;B1AKP7;A0A1W2PNU8;A0A0A0N0M3;A0A087WYY0;A0A087X260	p.Glu11Ala	p.Glu11Ala;p.Glu11Ala;p.Glu11Ala;p.Glu11Ala;p.Glu11Ala;p.Glu11Ala;p.Glu11Ala;p.Glu11Ala;p.Glu11Ala;p.Glu11Ala;p.Glu11Ala	4.390725	0.581	0.780579922	1.796288768	0.75759496	1.69361955	0.985	Glu	11	Ala	E11A	6	-37.93466667	-4.343333333	17.57155556	69.05	35.78261708
1:11013759:A:G:E:11:G	-0.25134204	-0.059852198	0.036793195	-0.032267035	0.105576667	0.061329578	0.285255556	0.749051136	0.024757778	0.391321693	0.069809154	0.021289984	0.36344254	1	11013759	A	G	E	G		1	11073816	1:11013759:A:G	TARDBP;TARDBP;TARDBP;TARDBP;TARDBP;TARDBP;TARDBP;TARDBP;TARDBP;TARDBP;TARDBP	Q13148	K7EJM5;Q13148;Q13148;G3V162;K7EN94;A0A087WX29;B1AKP7;A0A1W2PNU8;A0A0A0N0M3;A0A087WYY0;A0A087X260	p.Glu11Gly	p.Glu11Gly;p.Glu11Gly;p.Glu11Gly;p.Glu11Gly;p.Glu11Gly;p.Glu11Gly;p.Glu11Gly;p.Glu11Gly;p.Glu11Gly;p.Glu11Gly;p.Glu11Gly	4.563736	0.519	0.792232742	2.309187113	0.557894534	1.42844023	0.823	Glu	11	Gly	E11G	7	-37.93466667	-4.343333333	17.57155556	69.05	35.78261708
1:11013759:A:T:E:11:V	0.454813871	-0.077395082	0.036793195	-0.032267035	0.105576667	0.061329578	0.285255556	0.749051136	0.024757778	0.391321693	0.069809154	0.021289984	0.36344254	1	11013759	A	T	E	V		1	11073816	1:11013759:A:T	TARDBP;TARDBP;TARDBP;TARDBP;TARDBP;TARDBP;TARDBP;TARDBP;TARDBP;TARDBP;TARDBP	Q13148	K7EJM5;Q13148;Q13148;G3V162;K7EN94;A0A087WX29;B1AKP7;A0A1W2PNU8;A0A0A0N0M3;A0A087WYY0;A0A087X260	p.Glu11Val	p.Glu11Val;p.Glu11Val;p.Glu11Val;p.Glu11Val;p.Glu11Val;p.Glu11Val;p.Glu11Val;p.Glu11Val;p.Glu11Val;p.Glu11Val;p.Glu11Val	4.508606	0.723	0.780212713	1.941296213	1.654134044	2.577935256	0.998	Glu	11	Val	E11V	7	-37.93466667	-4.343333333	17.57155556	69.05	35.78261708
1:11013760:G:C:E:11:D	-1.779258031	-1.046270721	0.004490313	-0.058092026	0.049378889	0.022760471	0.285255556	0.331358838	0.024757778	0.216948895	0.005647998	-0.04969626	0.244627692	1	11013760	G	C	E	D		1	11073817	1:11013760:G:C	TARDBP;TARDBP;TARDBP;TARDBP;TARDBP;TARDBP;TARDBP;TARDBP;TARDBP;TARDBP;TARDBP	Q13148	K7EJM5;Q13148;Q13148;G3V162;K7EN94;A0A087WX29;B1AKP7;A0A1W2PNU8;A0A0A0N0M3;A0A087WYY0;A0A087X260	p.Glu11Asp	p.Glu11Asp;p.Glu11Asp;p.Glu11Asp;p.Glu11Asp;p.Glu11Asp;p.Glu11Asp;p.Glu11Asp;p.Glu11Asp;p.Glu11Asp;p.Glu11Asp;p.Glu11Asp	3.253996	0.217	0.780615947	0.311711254	-1.555679616	-1.022803501	0.855	Glu	11	Asp	E11D	3	-37.93466667	-4.343333333	17.57155556	69.05	35.78261708
1:11013760:G:T:E:11:D	-1.779258031	-1.041555176	0.004490313	-0.058092026	0.049378889	0.022760471	0.285255556	0.331358838	0.024757778	0.216948895	0.005647998	-0.04969626	0.244627692	1	11013760	G	T	E	D		1	11073817	1:11013760:G:T	TARDBP;TARDBP;TARDBP;TARDBP;TARDBP;TARDBP;TARDBP;TARDBP;TARDBP;TARDBP;TARDBP	Q13148	K7EJM5;Q13148;Q13148;G3V162;K7EN94;A0A087WX29;B1AKP7;A0A1W2PNU8;A0A0A0N0M3;A0A087WYY0;A0A087X260	p.Glu11Asp	p.Glu11Asp;p.Glu11Asp;p.Glu11Asp;p.Glu11Asp;p.Glu11Asp;p.Glu11Asp;p.Glu11Asp;p.Glu11Asp;p.Glu11Asp;p.Glu11Asp;p.Glu11Asp	3.268815	0.217	0.780615947	0.33107655	-1.555679616	-1.014820316	0.855	Glu	11	Asp	E11D	3	-37.93466667	-4.343333333	17.57155556	69.05	35.78261708
1:11013761:A:C:N:12:H	-1.597972967	-0.653791719	0.004490313	-0.090507501	0.054335556	0.0106106	0.291062222	0.61140723	0.022162222	0.20006128	0.005755298	-0.110941255	0.267105108	1	11013761	A	C	N	H		1	11073818	1:11013761:A:C	TARDBP;TARDBP;TARDBP;TARDBP;TARDBP;TARDBP;TARDBP;TARDBP;TARDBP;TARDBP;TARDBP	Q13148	K7EJM5;Q13148;Q13148;G3V162;K7EN94;A0A087WX29;B1AKP7;A0A1W2PNU8;A0A0A0N0M3;A0A087WYY0;A0A087X260	p.Asn12His	p.Asn12His;p.Asn12His;p.Asn12His;p.Asn12His;p.Asn12His;p.Asn12His;p.Asn12His;p.Asn12His;p.Asn12His;p.Asn12His;p.Asn12His	4.148731	0.243	0.768102308	1.172943696	-1.599186354	-0.390508781	0.613	Asn	12	His	N12H	5	-36.181375	-9.1325	16.396	70.77	34.68684179
1:11013761:A:T:N:12:Y	-0.584348493	0.19236544	0.036793195	0.009922688	0.134022222	0.086346667	0.291062222	0.997898175	0.022162222	0.514472063	0.163740873	0.065305795	0.430606429	1	11013761	A	T	N	Y		1	11073818	1:11013761:A:T	TARDBP;TARDBP;TARDBP;TARDBP;TARDBP;TARDBP;TARDBP;TARDBP;TARDBP;TARDBP;TARDBP	Q13148	K7EJM5;Q13148;Q13148;G3V162;K7EN94;A0A087WX29;B1AKP7;A0A1W2PNU8;A0A0A0N0M3;A0A087WYY0;A0A087X260	p.Asn12Tyr	p.Asn12Tyr;p.Asn12Tyr;p.Asn12Tyr;p.Asn12Tyr;p.Asn12Tyr;p.Asn12Tyr;p.Asn12Tyr;p.Asn12Tyr;p.Asn12Tyr;p.Asn12Tyr;p.Asn12Tyr	4.344404	0.344	0.768760219	1.444839979	-0.946172529	0.298719551	0.613	Asn	12	Tyr	N12Y	8	-36.181375	-9.1325	16.396	70.77	34.68684179
1:11013762:A:C:N:12:T	-1.822309952	-0.563278746	0.022942087	-0.063332252	0.077267778	0.031716691	0.291062222	0.705273218	0.022162222	0.309550329	0.013400186	-0.062468197	0.32863778	1	11013762	A	C	N	T		1	11073819	1:11013762:A:C	TARDBP;TARDBP;TARDBP;TARDBP;TARDBP;TARDBP;TARDBP;TARDBP;TARDBP;TARDBP;TARDBP	Q13148	K7EJM5;Q13148;Q13148;G3V162;K7EN94;A0A087WX29;B1AKP7;A0A1W2PNU8;A0A0A0N0M3;A0A087WYY0;A0A087X260	p.Asn12Thr	p.Asn12Thr;p.Asn12Thr;p.Asn12Thr;p.Asn12Thr;p.Asn12Thr;p.Asn12Thr;p.Asn12Thr;p.Asn12Thr;p.Asn12Thr;p.Asn12Thr;p.Asn12Thr	3.506073	0.106	0.768403063	0.340528164	-2.465050178	-1.528626788	0.23	Asn	12	Thr	N12T	6	-36.181375	-9.1325	16.396	70.77	34.68684179
1:11013762:A:G:N:12:S	-2.124128352	-1.128457669	0.004490313	-0.090507501	0.054335556	0.0106106	0.291062222	0.61140723	0.022162222	0.20006128	0.005755298	-0.110941255	0.267105108	1	11013762	A	G	N	S		1	11073819	1:11013762:A:G	TARDBP;TARDBP;TARDBP;TARDBP;TARDBP;TARDBP;TARDBP;TARDBP;TARDBP;TARDBP;TARDBP	Q13148	K7EJM5;Q13148;Q13148;G3V162;K7EN94;A0A087WX29;B1AKP7;A0A1W2PNU8;A0A0A0N0M3;A0A087WYY0;A0A087X260	p.Asn12Ser	p.Asn12Ser;p.Asn12Ser;p.Asn12Ser;p.Asn12Ser;p.Asn12Ser;p.Asn12Ser;p.Asn12Ser;p.Asn12Ser;p.Asn12Ser;p.Asn12Ser;p.Asn12Ser	2.657053	0.091	0.768390213	-0.769277549	-2.560616587	-2.072710246	0.409	Asn	12	Ser	N12S	5	-36.181375	-9.1325	16.396	70.77	34.68684179
1:11013762:A:T:N:12:I	-0.603463607	0.075736723	0.036793195	0.047364725	0.131172222	0.062806708	0.291062222	0.713381297	0.022162222	0.396700391	0.113963664	0.123866424	0.413966729	1	11013762	A	T	N	I		1	11073819	1:11013762:A:T	TARDBP;TARDBP;TARDBP;TARDBP;TARDBP;TARDBP;TARDBP;TARDBP;TARDBP;TARDBP;TARDBP	Q13148	K7EJM5;Q13148;Q13148;G3V162;K7EN94;A0A087WX29;B1AKP7;A0A1W2PNU8;A0A0A0N0M3;A0A087WYY0;A0A087X260	p.Asn12Ile	p.Asn12Ile;p.Asn12Ile;p.Asn12Ile;p.Asn12Ile;p.Asn12Ile;p.Asn12Ile;p.Asn12Ile;p.Asn12Ile;p.Asn12Ile;p.Asn12Ile;p.Asn12Ile	4.228596	0.358	0.773950088	1.421241129	-0.770587032	0.317257388	0.982	Asn	12	Ile	N12I	9	-36.181375	-9.1325	16.396	70.77	34.68684179
1:11013763:C:A:N:12:K	-1.348077796	-1.301797242	0.022942087	-0.063332252	0.077267778	0.031716691	0.291062222	0.705273218	0.022162222	0.309550329	0.013400186	-0.062468197	0.32863778	1	11013763	C	A	N	K		1	11073820	1:11013763:C:A	TARDBP;TARDBP;TARDBP;TARDBP;TARDBP;TARDBP;TARDBP;TARDBP;TARDBP;TARDBP;TARDBP	Q13148	K7EJM5;Q13148;Q13148;G3V162;K7EN94;A0A087WX29;B1AKP7;A0A1W2PNU8;A0A0A0N0M3;A0A087WYY0;A0A087X260	p.Asn12Lys	p.Asn12Lys;p.Asn12Lys;p.Asn12Lys;p.Asn12Lys;p.Asn12Lys;p.Asn12Lys;p.Asn12Lys;p.Asn12Lys;p.Asn12Lys;p.Asn12Lys;p.Asn12Lys	1.185216	0.243	0.774922953	-2.5318674	-1.485387442	-1.986992437	0.951	Asn	12	Lys	N12K	6	-36.181375	-9.1325	16.396	70.77	34.68684179
1:11013763:C:G:N:12:K	-1.348077796	-1.296307494	0.022942087	-0.063332252	0.077267778	0.031716691	0.291062222	0.705273218	0.022162222	0.309550329	0.013400186	-0.062468197	0.32863778	1	11013763	C	G	N	K		1	11073820	1:11013763:C:G	TARDBP;TARDBP;TARDBP;TARDBP;TARDBP;TARDBP;TARDBP;TARDBP;TARDBP;TARDBP;TARDBP	Q13148	K7EJM5;Q13148;Q13148;G3V162;K7EN94;A0A087WX29;B1AKP7;A0A1W2PNU8;A0A0A0N0M3;A0A087WYY0;A0A087X260	p.Asn12Lys	p.Asn12Lys;p.Asn12Lys;p.Asn12Lys;p.Asn12Lys;p.Asn12Lys;p.Asn12Lys;p.Asn12Lys;p.Asn12Lys;p.Asn12Lys;p.Asn12Lys;p.Asn12Lys	1.202468	0.243	0.774922953	-2.509322688	-1.485387442	-1.977698563	0.951	Asn	12	Lys	N12K	6	-36.181375	-9.1325	16.396	70.77	34.68684179
1:11013764:G:A:D:13:N	-2.20499747	-1.312202779	0.003826266	-0.081806443	0.029067778	0.0109706	0.11079	0.61140723	0.024242222	0.199660718	0.002921392	-0.120360162	0.150876753	1	11013764	G	A	D	N		1	11073821	1:11013764:G:A	TARDBP;TARDBP;TARDBP;TARDBP;TARDBP;TARDBP;TARDBP;TARDBP;TARDBP;TARDBP;TARDBP	Q13148	K7EJM5;Q13148;Q13148;G3V162;K7EN94;A0A087WX29;B1AKP7;A0A1W2PNU8;A0A0A0N0M3;A0A087WYY0;A0A087X260	p.Asp13Asn	p.Asp13Asn;p.Asp13Asn;p.Asp13Asn;p.Asp13Asn;p.Asp13Asn;p.Asp13Asn;p.Asp13Asn;p.Asp13Asn;p.Asp13Asn;p.Asp13Asn;p.Asp13Asn	3.830812	0.204	0.78453274	1.161891265	-1.572968386	-0.787210034	0.403	Asp	13	Asn	D13N	5	-33.54025	-10.182625	20.30025	76.97	36.34225015
1:11013764:G:C:D:13:H	-1.126847861	-0.767554674	0.031503234	-0.020181921	0.080858889	0.060949578	0.11079	0.749051136	0.024242222	0.385355425	0.033047352	-0.012035987	0.222870159	1	11013764	G	C	D	H		1	11073821	1:11013764:G:C	TARDBP;TARDBP;TARDBP;TARDBP;TARDBP;TARDBP;TARDBP;TARDBP;TARDBP;TARDBP;TARDBP	Q13148	K7EJM5;Q13148;Q13148;G3V162;K7EN94;A0A087WX29;B1AKP7;A0A1W2PNU8;A0A0A0N0M3;A0A087WYY0;A0A087X260	p.Asp13His	p.Asp13His;p.Asp13His;p.Asp13His;p.Asp13His;p.Asp13His;p.Asp13His;p.Asp13His;p.Asp13His;p.Asp13His;p.Asp13His;p.Asp13His	4.457702	0.431	0.783008087	1.943577685	-0.155412557	0.862646314	0.96	Asp	13	His	D13H	7	-33.54025	-10.182625	20.30025	76.97	36.34225015
1:11013764:G:T:D:13:Y	-0.979168991	-0.874216308	0.031503234	0.050530348	0.095734444	0.062953374	0.11079	0.713381297	0.024242222	0.395672216	0.02195775	0.106000228	0.274576022	1	11013764	G	T	D	Y		1	11073821	1:11013764:G:T	TARDBP;TARDBP;TARDBP;TARDBP;TARDBP;TARDBP;TARDBP;TARDBP;TARDBP;TARDBP;TARDBP	Q13148	K7EJM5;Q13148;Q13148;G3V162;K7EN94;A0A087WX29;B1AKP7;A0A1W2PNU8;A0A0A0N0M3;A0A087WYY0;A0A087X260	p.Asp13Tyr	p.Asp13Tyr;p.Asp13Tyr;p.Asp13Tyr;p.Asp13Tyr;p.Asp13Tyr;p.Asp13Tyr;p.Asp13Tyr;p.Asp13Tyr;p.Asp13Tyr;p.Asp13Tyr;p.Asp13Tyr	3.343465	0.413	0.784942017	0.535105362	-0.237568362	0.158345954	0.193	Asp	13	Tyr	D13Y	9	-33.54025	-10.182625	20.30025	76.97	36.34225015
1:11013765:A:C:D:13:A	-1.36603139	-0.67628259	0.031503234	0.015361021	0.098598889	0.086493333	0.11079	0.997898175	0.024242222	0.513426032	0.033047352	0.049825849	0.290975317	1	11013765	A	C	D	A		1	11073822	1:11013765:A:C	TARDBP;TARDBP;TARDBP;TARDBP;TARDBP;TARDBP;TARDBP;TARDBP;TARDBP;TARDBP;TARDBP	Q13148	K7EJM5;Q13148;Q13148;G3V162;K7EN94;A0A087WX29;B1AKP7;A0A1W2PNU8;A0A0A0N0M3;A0A087WYY0;A0A087X260	p.Asp13Ala	p.Asp13Ala;p.Asp13Ala;p.Asp13Ala;p.Asp13Ala;p.Asp13Ala;p.Asp13Ala;p.Asp13Ala;p.Asp13Ala;p.Asp13Ala;p.Asp13Ala;p.Asp13Ala	3.718403	0.282	0.790576929	1.163761453	-0.976293738	-0.396897813	0.107	Asp	13	Ala	D13A	8	-33.54025	-10.182625	20.30025	76.97	36.34225015
1:11013765:A:G:D:13:G	-1.725695766	-1.12754305	0.031503234	-0.020181921	0.080858889	0.060949578	0.11079	0.749051136	0.024242222	0.385355425	0.033047352	-0.012035987	0.222870159	1	11013765	A	G	D	G		1	11073822	1:11013765:A:G	TARDBP;TARDBP;TARDBP;TARDBP;TARDBP;TARDBP;TARDBP;TARDBP;TARDBP;TARDBP;TARDBP	Q13148	K7EJM5;Q13148;Q13148;G3V162;K7EN94;A0A087WX29;B1AKP7;A0A1W2PNU8;A0A0A0N0M3;A0A087WYY0;A0A087X260	p.Asp13Gly	p.Asp13Gly;p.Asp13Gly;p.Asp13Gly;p.Asp13Gly;p.Asp13Gly;p.Asp13Gly;p.Asp13Gly;p.Asp13Gly;p.Asp13Gly;p.Asp13Gly;p.Asp13Gly	3.326408	0.258	0.800449526	0.894500099	-0.964137818	-0.746799299	0.017	Asp	13	Gly	D13G	7	-33.54025	-10.182625	20.30025	76.97	36.34225015
1:11013765:A:T:D:13:V	-0.837245499	-0.725275219	0.031503234	0.050530348	0.095734444	0.062953374	0.11079	0.713381297	0.024242222	0.395672216	0.02195775	0.106000228	0.274576022	1	11013765	A	T	D	V		1	11073822	1:11013765:A:T	TARDBP;TARDBP;TARDBP;TARDBP;TARDBP;TARDBP;TARDBP;TARDBP;TARDBP;TARDBP;TARDBP	Q13148	K7EJM5;Q13148;Q13148;G3V162;K7EN94;A0A087WX29;B1AKP7;A0A1W2PNU8;A0A0A0N0M3;A0A087WYY0;A0A087X260	p.Asp13Val	p.Asp13Val;p.Asp13Val;p.Asp13Val;p.Asp13Val;p.Asp13Val;p.Asp13Val;p.Asp13Val;p.Asp13Val;p.Asp13Val;p.Asp13Val;p.Asp13Val	3.811525	0.454	0.790240256	1.27716571	0.111458865	0.647490824	0.729	Asp	13	Val	D13V	9	-33.54025	-10.182625	20.30025	76.97	36.34225015
1:11013766:T:A:D:13:E	-2.639485896	-2.466207321	0.003826266	-0.090335718	0.026468889	0.015483698	0.11079	0.579193704	0.024242222	0.220274765	0.002921392	-0.134916544	0.141911292	1	11013766	T	A	D	E		1	11073823	1:11013766:T:A	TARDBP;TARDBP;TARDBP;TARDBP;TARDBP;TARDBP;TARDBP;TARDBP;TARDBP;TARDBP;TARDBP	Q13148	K7EJM5;Q13148;Q13148;G3V162;K7EN94;A0A087WX29;B1AKP7;A0A1W2PNU8;A0A0A0N0M3;A0A087WYY0;A0A087X260	p.Asp13Glu	p.Asp13Glu;p.Asp13Glu;p.Asp13Glu;p.Asp13Glu;p.Asp13Glu;p.Asp13Glu;p.Asp13Glu;p.Asp13Glu;p.Asp13Glu;p.Asp13Glu;p.Asp13Glu	0.339336	0.089	0.790994813	-3.241678612	-2.196184206	-3.33285494	0.002	Asp	13	Glu	D13E	4	-33.54025	-10.182625	20.30025	76.97	36.34225015
1:11013766:T:G:D:13:E	-2.639485896	-2.460794898	0.003826266	-0.090335718	0.026468889	0.015483698	0.11079	0.579193704	0.024242222	0.220274765	0.002921392	-0.134916544	0.141911292	1	11013766	T	G	D	E		1	11073823	1:11013766:T:G	TARDBP;TARDBP;TARDBP;TARDBP;TARDBP;TARDBP;TARDBP;TARDBP;TARDBP;TARDBP;TARDBP	Q13148	K7EJM5;Q13148;Q13148;G3V162;K7EN94;A0A087WX29;B1AKP7;A0A1W2PNU8;A0A0A0N0M3;A0A087WYY0;A0A087X260	p.Asp13Glu	p.Asp13Glu;p.Asp13Glu;p.Asp13Glu;p.Asp13Glu;p.Asp13Glu;p.Asp13Glu;p.Asp13Glu;p.Asp13Glu;p.Asp13Glu;p.Asp13Glu;p.Asp13Glu	0.356345	0.089	0.790994813	-3.219451449	-2.196184206	-3.323691973	0.002	Asp	13	Glu	D13E	4	-33.54025	-10.182625	20.30025	76.97	36.34225015
1:11013767:G:A:E:14:K	-0.992015893	-1.467282883	0.003826266	-0.048620206	0.042111111	0.062224252	0.123915556	0.579193704	0.946568889	0.433465782	0.00223039	-0.130065399	0.146969471	1	11013767	G	A	E	K		1	11073824	1:11013767:G:A	TARDBP;TARDBP;TARDBP;TARDBP;TARDBP;TARDBP;TARDBP;TARDBP;TARDBP;TARDBP;TARDBP	Q13148	K7EJM5;Q13148;Q13148;G3V162;K7EN94;A0A087WX29;B1AKP7;A0A1W2PNU8;A0A0A0N0M3;A0A087WYY0;A0A087X260	p.Glu14Lys	p.Glu14Lys;p.Glu14Lys;p.Glu14Lys;p.Glu14Lys;p.Glu14Lys;p.Glu14Lys;p.Glu14Lys;p.Glu14Lys;p.Glu14Lys;p.Glu14Lys;p.Glu14Lys	3.40233	0.559	0.773943309	0.341319494	0.507016909	1.033990438	0.609	Glu	14	Lys	E14K	4	-35.25144444	-13.57833333	23.95822222	81.92	41.17688899
1:11013767:G:C:E:14:Q	-1.936565191	-1.314893159	0.003826266	-0.030182522	0.047631111	0.067812504	0.123915556	0.331358838	0.946568889	0.391240445	0.002188663	-0.096724893	0.155604637	1	11013767	G	C	E	Q		1	11073824	1:11013767:G:C	TARDBP;TARDBP;TARDBP;TARDBP;TARDBP;TARDBP;TARDBP;TARDBP;TARDBP;TARDBP;TARDBP	Q13148	K7EJM5;Q13148;Q13148;G3V162;K7EN94;A0A087WX29;B1AKP7;A0A1W2PNU8;A0A0A0N0M3;A0A087WYY0;A0A087X260	p.Glu14Gln	p.Glu14Gln;p.Glu14Gln;p.Glu14Gln;p.Glu14Gln;p.Glu14Gln;p.Glu14Gln;p.Glu14Gln;p.Glu14Gln;p.Glu14Gln;p.Glu14Gln;p.Glu14Gln	3.751123	0.276	0.771785947	0.74401919	-1.327952315	-0.413953312	0.609	Glu	14	Gln	E14Q	3	-35.25144444	-13.57833333	23.95822222	81.92	41.17688899
1:11013768:A:T:E:14:V	-0.154901961	-0.642771033	0.031503234	0.011624351	0.097334444	0.114126245	0.123915556	0.749051136	0.946568889	0.686544909	0.033047352	-0.029666388	0.24825619	1	11013768	A	T	E	V		1	11073825	1:11013768:A:T	TARDBP;TARDBP;TARDBP;TARDBP;TARDBP;TARDBP;TARDBP;TARDBP;TARDBP;TARDBP;TARDBP	Q13148	K7EJM5;Q13148;Q13148;G3V162;K7EN94;A0A087WX29;B1AKP7;A0A1W2PNU8;A0A0A0N0M3;A0A087WYY0;A0A087X260	p.Glu14Val	p.Glu14Val;p.Glu14Val;p.Glu14Val;p.Glu14Val;p.Glu14Val;p.Glu14Val;p.Glu14Val;p.Glu14Val;p.Glu14Val;p.Glu14Val;p.Glu14Val	4.467358	0.682	0.774872495	1.755955622	1.304406442	2.318719502	0.992	Glu	14	Val	E14V	7	-35.25144444	-13.57833333	23.95822222	81.92	41.17688899
1:11013769:G:C:E:14:D	-1.773872407	-1.788726355	0.003826266	-0.030182522	0.047631111	0.067812504	0.123915556	0.331358838	0.946568889	0.391240445	0.002188663	-0.096724893	0.155604637	1	11013769	G	C	E	D		1	11073826	1:11013769:G:C	TARDBP;TARDBP;TARDBP;TARDBP;TARDBP;TARDBP;TARDBP;TARDBP;TARDBP;TARDBP;TARDBP	Q13148	K7EJM5;Q13148;Q13148;G3V162;K7EN94;A0A087WX29;B1AKP7;A0A1W2PNU8;A0A0A0N0M3;A0A087WYY0;A0A087X260	p.Glu14Asp	p.Glu14Asp;p.Glu14Asp;p.Glu14Asp;p.Glu14Asp;p.Glu14Asp;p.Glu14Asp;p.Glu14Asp;p.Glu14Asp;p.Glu14Asp;p.Glu14Asp;p.Glu14Asp	2.262062	0.323	0.775760835	-1.10403489	-0.962863714	-0.944452519	0.089	Glu	14	Asp	E14D	3	-35.25144444	-13.57833333	23.95822222	81.92	41.17688899
1:11013769:G:T:E:14:D	-1.773872407	-1.79608272	0.003826266	-0.030182522	0.047631111	0.067812504	0.123915556	0.331358838	0.946568889	0.391240445	0.002188663	-0.096724893	0.155604637	1	11013769	G	T	E	D		1	11073826	1:11013769:G:T	TARDBP;TARDBP;TARDBP;TARDBP;TARDBP;TARDBP;TARDBP;TARDBP;TARDBP;TARDBP;TARDBP	Q13148	K7EJM5;Q13148;Q13148;G3V162;K7EN94;A0A087WX29;B1AKP7;A0A1W2PNU8;A0A0A0N0M3;A0A087WYY0;A0A087X260	p.Glu14Asp	p.Glu14Asp;p.Glu14Asp;p.Glu14Asp;p.Glu14Asp;p.Glu14Asp;p.Glu14Asp;p.Glu14Asp;p.Glu14Asp;p.Glu14Asp;p.Glu14Asp;p.Glu14Asp	2.238944	0.323	0.775760835	-1.134245223	-0.962863714	-0.956906483	0.089	Glu	14	Asp	E14D	3	-35.25144444	-13.57833333	23.95822222	81.92	41.17688899
1:11013770:C:A:P:15:T	-1.020078845	-0.93876061	0.02516135	0.055796491	0.08856	0.101727778	0.085511111	0.997898175	0.244065556	0.562737143	0.034574173	0.016138915	0.224442143	1	11013770	C	A	P	T		1	11073827	1:11013770:C:A	TARDBP;TARDBP;TARDBP;TARDBP;TARDBP;TARDBP;TARDBP;TARDBP;TARDBP;TARDBP;TARDBP	Q13148	K7EJM5;Q13148;Q13148;G3V162;K7EN94;A0A087WX29;B1AKP7;A0A1W2PNU8;A0A0A0N0M3;A0A087WYY0;A0A087X260	p.Pro15Thr	p.Pro15Thr;p.Pro15Thr;p.Pro15Thr;p.Pro15Thr;p.Pro15Thr;p.Pro15Thr;p.Pro15Thr;p.Pro15Thr;p.Pro15Thr;p.Pro15Thr;p.Pro15Thr	3.895988	0.46	0.795891362	1.526631004	0.243885425	0.727674313	0.212	Pro	15	Thr	P15T	8	-36.64014286	-9.808571429	26.54957143	84.47	42.93914443
1:11013770:C:G:P:15:A	-1.504695646	-1.161407267	0.02516135	0.055796491	0.08856	0.101727778	0.085511111	0.997898175	0.244065556	0.562737143	0.034574173	0.016138915	0.224442143	1	11013770	C	G	P	A		1	11073827	1:11013770:C:G	TARDBP;TARDBP;TARDBP;TARDBP;TARDBP;TARDBP;TARDBP;TARDBP;TARDBP;TARDBP;TARDBP	Q13148	K7EJM5;Q13148;Q13148;G3V162;K7EN94;A0A087WX29;B1AKP7;A0A1W2PNU8;A0A0A0N0M3;A0A087WYY0;A0A087X260	p.Pro15Ala	p.Pro15Ala;p.Pro15Ala;p.Pro15Ala;p.Pro15Ala;p.Pro15Ala;p.Pro15Ala;p.Pro15Ala;p.Pro15Ala;p.Pro15Ala;p.Pro15Ala;p.Pro15Ala	3.196302	0.32	0.799837941	0.709426214	-0.580220123	-0.458506504	0.104	Pro	15	Ala	P15A	8	-36.64014286	-9.808571429	26.54957143	84.47	42.93914443
1:11013770:C:T:P:15:S	-0.898924644	-1.072874414	0.02516135	0.055796491	0.08856	0.101727778	0.085511111	0.997898175	0.244065556	0.562737143	0.034574173	0.016138915	0.224442143	1	11013770	C	T	P	S		1	11073827	1:11013770:C:T	TARDBP;TARDBP;TARDBP;TARDBP;TARDBP;TARDBP;TARDBP;TARDBP;TARDBP;TARDBP;TARDBP	Q13148	K7EJM5;Q13148;Q13148;G3V162;K7EN94;A0A087WX29;B1AKP7;A0A1W2PNU8;A0A0A0N0M3;A0A087WYY0;A0A087X260	p.Pro15Ser	p.Pro15Ser;p.Pro15Ser;p.Pro15Ser;p.Pro15Ser;p.Pro15Ser;p.Pro15Ser;p.Pro15Ser;p.Pro15Ser;p.Pro15Ser;p.Pro15Ser;p.Pro15Ser	3.474524	0.495	0.796149356	0.98221675	0.470677972	0.702938975	0.749	Pro	15	Ser	P15S	8	-36.64014286	-9.808571429	26.54957143	84.47	42.93914443
1:11013771:C:A:P:15:H	-0.92437194	-0.976508507	0.02516135	0.086259484	0.085558889	0.077197768	0.085511111	0.713381297	0.244065556	0.420369908	0.022984399	0.060857418	0.201981491	1	11013771	C	A	P	H		1	11073828	1:11013771:C:A	TARDBP;TARDBP;TARDBP;TARDBP;TARDBP;TARDBP;TARDBP;TARDBP;TARDBP;TARDBP;TARDBP	Q13148	K7EJM5;Q13148;Q13148;G3V162;K7EN94;A0A087WX29;B1AKP7;A0A1W2PNU8;A0A0A0N0M3;A0A087WYY0;A0A087X260	p.Pro15His	p.Pro15His;p.Pro15His;p.Pro15His;p.Pro15His;p.Pro15His;p.Pro15His;p.Pro15His;p.Pro15His;p.Pro15His;p.Pro15His;p.Pro15His	4.115773	0.514	0.794163532	1.771316596	0.558324748	1.158214979	0.996	Pro	15	His	P15H	9	-36.64014286	-9.808571429	26.54957143	84.47	42.93914443
1:11013771:C:G:P:15:R	-1.17014189	-1.213900351	0.02516135	0.086259484	0.085558889	0.077197768	0.085511111	0.713381297	0.244065556	0.420369908	0.022984399	0.060857418	0.201981491	1	11013771	C	G	P	R		1	11073828	1:11013771:C:G	TARDBP;TARDBP;TARDBP;TARDBP;TARDBP;TARDBP;TARDBP;TARDBP;TARDBP;TARDBP;TARDBP	Q13148	K7EJM5;Q13148;Q13148;G3V162;K7EN94;A0A087WX29;B1AKP7;A0A1W2PNU8;A0A0A0N0M3;A0A087WYY0;A0A087X260	p.Pro15Arg	p.Pro15Arg;p.Pro15Arg;p.Pro15Arg;p.Pro15Arg;p.Pro15Arg;p.Pro15Arg;p.Pro15Arg;p.Pro15Arg;p.Pro15Arg;p.Pro15Arg;p.Pro15Arg	3.369749	0.443	0.800535268	0.953247969	0.213300969	0.345916404	0.085	Pro	15	Arg	P15R	9	-36.64014286	-9.808571429	26.54957143	84.47	42.93914443
1:11013771:C:T:P:15:L	-1.33387048	-1.380189047	0.02516135	0.121049026	0.084951111	0.074190741	0.085511111	0.366210776	0.244065556	0.339907892	0.022984399	0.108421955	0.192350582	1	11013771	C	T	P	L		1	11073828	1:11013771:C:T	TARDBP;TARDBP;TARDBP;TARDBP;TARDBP;TARDBP;TARDBP;TARDBP;TARDBP;TARDBP;TARDBP	Q13148	K7EJM5;Q13148;Q13148;G3V162;K7EN94;A0A087WX29;B1AKP7;A0A1W2PNU8;A0A0A0N0M3;A0A087WYY0;A0A087X260	p.Pro15Leu	p.Pro15Leu;p.Pro15Leu;p.Pro15Leu;p.Pro15Leu;p.Pro15Leu;p.Pro15Leu;p.Pro15Leu;p.Pro15Leu;p.Pro15Leu;p.Pro15Leu;p.Pro15Leu	2.99228	0.407	0.799261397	0.428622229	-0.036797752	-0.065524108	0.021	Pro	15	Leu	P15L	10	-36.64014286	-9.808571429	26.54957143	84.47	42.93914443
1:11013773:A:C:I:16:L	-1.995579359	-1.609414943	0.003038524	0.043078399	0.038008889	0.080911488	0.069152222	0.500310938	0.013823333	0.180764115	0.002614125	0.033553993	0.114650473	1	11013773	A	C	I	L		1	11073830	1:11013773:A:C	TARDBP;TARDBP;TARDBP;TARDBP;TARDBP;TARDBP;TARDBP;TARDBP;TARDBP;TARDBP;TARDBP	Q13148	K7EJM5;Q13148;Q13148;G3V162;K7EN94;A0A087WX29;B1AKP7;A0A1W2PNU8;A0A0A0N0M3;A0A087WYY0;A0A087X260	p.Ile16Leu	p.Ile16Leu;p.Ile16Leu;p.Ile16Leu;p.Ile16Leu;p.Ile16Leu;p.Ile16Leu;p.Ile16Leu;p.Ile16Leu;p.Ile16Leu;p.Ile16Leu;p.Ile16Leu	3.442613	0.307	0.79514243	0.915732467	-0.741200697	-0.400960332	0.017	Ile	16	Leu	I16L	2	-32.744625	-9.17125	29.411625	85.88	43.32055137
1:11013773:A:G:I:16:V	-2.182502983	-1.890464161	0.003038524	0.108233333	0.038075556	0.080911488	0.069152222	0.500310938	0.013823333	0.180764115	0.002614125	0.130702402	0.114650473	1	11013773	A	G	I	V		1	11073830	1:11013773:A:G	TARDBP;TARDBP;TARDBP;TARDBP;TARDBP;TARDBP;TARDBP;TARDBP;TARDBP;TARDBP;TARDBP	Q13148	K7EJM5;Q13148;Q13148;G3V162;K7EN94;A0A087WX29;B1AKP7;A0A1W2PNU8;A0A0A0N0M3;A0A087WYY0;A0A087X260	p.Ile16Val	p.Ile16Val;p.Ile16Val;p.Ile16Val;p.Ile16Val;p.Ile16Val;p.Ile16Val;p.Ile16Val;p.Ile16Val;p.Ile16Val;p.Ile16Val;p.Ile16Val	2.559392	0.253	0.792805547	-0.295967889	-1.123457641	-1.188902507	0.017	Ile	16	Val	I16V	1	-32.744625	-9.17125	29.411625	85.88	43.32055137
1:11013773:A:T:I:16:F	-1.014340015	-1.54930703	0.003038524	-0.016178517	0.024114444	0.023845726	0.069152222	0.579193704	0.013823333	0.117387042	0.002663943	-0.073420842	0.074136806	1	11013773	A	T	I	F		1	11073830	1:11013773:A:T	TARDBP;TARDBP;TARDBP;TARDBP;TARDBP;TARDBP;TARDBP;TARDBP;TARDBP;TARDBP;TARDBP	Q13148	K7EJM5;Q13148;Q13148;G3V162;K7EN94;A0A087WX29;B1AKP7;A0A1W2PNU8;A0A0A0N0M3;A0A087WYY0;A0A087X260	p.Ile16Phe	p.Ile16Phe;p.Ile16Phe;p.Ile16Phe;p.Ile16Phe;p.Ile16Phe;p.Ile16Phe;p.Ile16Phe;p.Ile16Phe;p.Ile16Phe;p.Ile16Phe;p.Ile16Phe	4.24192	0.638	0.793457043	1.918775281	1.334780694	1.942937133	0.913	Ile	16	Phe	I16F	4	-32.744625	-9.17125	29.411625	85.88	43.32055137
1:11013774:T:A:I:16:N	-0.541708038	-1.120937901	0.02516135	0.042779593	0.068097778	0.0678268	0.069152222	0.749051136	0.013823333	0.339050772	0.039235655	0.002416593	0.147897302	1	11013774	T	A	I	N		1	11073831	1:11013774:T:A	TARDBP;TARDBP;TARDBP;TARDBP;TARDBP;TARDBP;TARDBP;TARDBP;TARDBP;TARDBP;TARDBP	Q13148	K7EJM5;Q13148;Q13148;G3V162;K7EN94;A0A087WX29;B1AKP7;A0A1W2PNU8;A0A0A0N0M3;A0A087WYY0;A0A087X260	p.Ile16Asn	p.Ile16Asn;p.Ile16Asn;p.Ile16Asn;p.Ile16Asn;p.Ile16Asn;p.Ile16Asn;p.Ile16Asn;p.Ile16Asn;p.Ile16Asn;p.Ile16Asn;p.Ile16Asn	4.476769	0.688	0.789857128	2.137068914	1.59255805	2.358471513	0.955	Ile	16	Asn	I16N	7	-32.744625	-9.17125	29.411625	85.88	43.32055137
1:11013774:T:C:I:16:T	-0.720437918	-1.541230442	0.003038524	-0.009322458	0.025358889	0.025838334	0.069152222	0.61140723	0.013823333	0.199477587	0.002663943	-0.071239361	0.077465067	1	11013774	T	C	I	T		1	11073831	1:11013774:T:C	TARDBP;TARDBP;TARDBP;TARDBP;TARDBP;TARDBP;TARDBP;TARDBP;TARDBP;TARDBP;TARDBP	Q13148	K7EJM5;Q13148;Q13148;G3V162;K7EN94;A0A087WX29;B1AKP7;A0A1W2PNU8;A0A0A0N0M3;A0A087WYY0;A0A087X260	p.Ile16Thr	p.Ile16Thr;p.Ile16Thr;p.Ile16Thr;p.Ile16Thr;p.Ile16Thr;p.Ile16Thr;p.Ile16Thr;p.Ile16Thr;p.Ile16Thr;p.Ile16Thr;p.Ile16Thr	4.217155	0.719	0.789708644	1.79415375	1.787141514	2.397805397	0.913	Ile	16	Thr	I16T	5	-32.744625	-9.17125	29.411625	85.88	43.32055137
1:11013774:T:G:I:16:S	-0.503354337	-1.332971401	0.015618139	0.013190332	0.037961111	0.043888199	0.069152222	0.705273218	0.013823333	0.279823679	0.003707572	-0.041233675	0.104495539	1	11013774	T	G	I	S		1	11073831	1:11013774:T:G	TARDBP;TARDBP;TARDBP;TARDBP;TARDBP;TARDBP;TARDBP;TARDBP;TARDBP;TARDBP;TARDBP	Q13148	K7EJM5;Q13148;Q13148;G3V162;K7EN94;A0A087WX29;B1AKP7;A0A1W2PNU8;A0A0A0N0M3;A0A087WYY0;A0A087X260	p.Ile16Ser	p.Ile16Ser;p.Ile16Ser;p.Ile16Ser;p.Ile16Ser;p.Ile16Ser;p.Ile16Ser;p.Ile16Ser;p.Ile16Ser;p.Ile16Ser;p.Ile16Ser;p.Ile16Ser	4.464363	0.75	0.790507974	2.136876105	1.997538757	2.710170812	0.955	Ile	16	Ser	I16S	6	-32.744625	-9.17125	29.411625	85.88	43.32055137
1:11013775:T:G:I:16:M	-2.37083853	-2.39683957	0.003038524	0.000334241	0.028272222	0.023014589	0.069152222	0.331358838	0.013823333	0.07641988	0.002614125	-0.038243436	0.082765832	1	11013775	T	G	I	M		1	11073832	1:11013775:T:G	TARDBP;TARDBP;TARDBP;TARDBP;TARDBP;TARDBP;TARDBP;TARDBP;TARDBP;TARDBP;TARDBP	Q13148	K7EJM5;Q13148;Q13148;G3V162;K7EN94;A0A087WX29;B1AKP7;A0A1W2PNU8;A0A0A0N0M3;A0A087WYY0;A0A087X260	p.Ile16Met	p.Ile16Met;p.Ile16Met;p.Ile16Met;p.Ile16Met;p.Ile16Met;p.Ile16Met;p.Ile16Met;p.Ile16Met;p.Ile16Met;p.Ile16Met;p.Ile16Met	1.448465	0.236	0.782928802	-1.990809595	-1.396311623	-1.885639363	0.104	Ile	16	Met	I16M	3	-32.744625	-9.17125	29.411625	85.88	43.32055137
1:11013776:G:A:E:17:K	-0.52808491	-1.409763895	0.003038524	0.046562727	0.023941111	0.023556837	0.075136667	0.579193704	0.010663333	0.115425353	0.002663943	-0.050957571	0.071130809	1	11013776	G	A	E	K		1	11073833	1:11013776:G:A	TARDBP;TARDBP;TARDBP;TARDBP;TARDBP;TARDBP;TARDBP;TARDBP;TARDBP;TARDBP;TARDBP	Q13148	K7EJM5;Q13148;Q13148;G3V162;K7EN94;A0A087WX29;B1AKP7;A0A1W2PNU8;A0A0A0N0M3;A0A087WYY0;A0A087X260	p.Glu17Lys	p.Glu17Lys;p.Glu17Lys;p.Glu17Lys;p.Glu17Lys;p.Glu17Lys;p.Glu17Lys;p.Glu17Lys;p.Glu17Lys;p.Glu17Lys;p.Glu17Lys;p.Glu17Lys	4.725737	0.782	0.788709974	2.43418262	2.170957697	3.035947998	1	Glu	17	Lys	E17K	4	-36.51755556	-9.521777778	33.28066667	88.03	48.46322179
1:11013776:G:C:E:17:Q	-1.061364766	-1.486677488	0.003038524	0.059222745	0.027715556	0.022792367	0.075136667	0.331358838	0.010663333	0.075927817	0.002614125	-0.010876271	0.077047679	1	11013776	G	C	E	Q		1	11073833	1:11013776:G:C	TARDBP;TARDBP;TARDBP;TARDBP;TARDBP;TARDBP;TARDBP;TARDBP;TARDBP;TARDBP;TARDBP	Q13148	K7EJM5;Q13148;Q13148;G3V162;K7EN94;A0A087WX29;B1AKP7;A0A1W2PNU8;A0A0A0N0M3;A0A087WYY0;A0A087X260	p.Glu17Gln	p.Glu17Gln;p.Glu17Gln;p.Glu17Gln;p.Glu17Gln;p.Glu17Gln;p.Glu17Gln;p.Glu17Gln;p.Glu17Gln;p.Glu17Gln;p.Glu17Gln;p.Glu17Gln	4.394881	0.621	0.783566219	1.875221196	1.061691833	1.927073002	0.998	Glu	17	Gln	E17Q	3	-36.51755556	-9.521777778	33.28066667	88.03	48.46322179
1:11013777:A:G:E:17:G	0.069972331	-1.091924075	0.02516135	0.106112698	0.066887778	0.067471245	0.075136667	0.749051136	0.010663333	0.332940216	0.039235655	-0.007610048	0.145090635	1	11013777	A	G	E	G		1	11073834	1:11013777:A:G	TARDBP;TARDBP;TARDBP;TARDBP;TARDBP;TARDBP;TARDBP;TARDBP;TARDBP;TARDBP;TARDBP	Q13148	K7EJM5;Q13148;Q13148;G3V162;K7EN94;A0A087WX29;B1AKP7;A0A1W2PNU8;A0A0A0N0M3;A0A087WYY0;A0A087X260	p.Glu17Gly	p.Glu17Gly;p.Glu17Gly;p.Glu17Gly;p.Glu17Gly;p.Glu17Gly;p.Glu17Gly;p.Glu17Gly;p.Glu17Gly;p.Glu17Gly;p.Glu17Gly;p.Glu17Gly	4.610235	0.868	0.80588107	2.70587624	3.004133407	3.470836893	1	Glu	17	Gly	E17G	7	-36.51755556	-9.521777778	33.28066667	88.03	48.46322179
1:11013777:A:T:E:17:V	0.153049497	-1.088882948	0.02516135	0.106112698	0.066887778	0.067471245	0.075136667	0.749051136	0.010663333	0.332940216	0.039235655	-0.007610048	0.145090635	1	11013777	A	T	E	V		1	11073834	1:11013777:A:T	TARDBP;TARDBP;TARDBP;TARDBP;TARDBP;TARDBP;TARDBP;TARDBP;TARDBP;TARDBP;TARDBP	Q13148	K7EJM5;Q13148;Q13148;G3V162;K7EN94;A0A087WX29;B1AKP7;A0A1W2PNU8;A0A0A0N0M3;A0A087WYY0;A0A087X260	p.Glu17Val	p.Glu17Val;p.Glu17Val;p.Glu17Val;p.Glu17Val;p.Glu17Val;p.Glu17Val;p.Glu17Val;p.Glu17Val;p.Glu17Val;p.Glu17Val;p.Glu17Val	4.619792	0.892	0.79054184	2.340822455	2.900769571	3.614714109	1	Glu	17	Val	E17V	7	-36.51755556	-9.521777778	33.28066667	88.03	48.46322179
1:11013778:A:C:E:17:D	-1.372904139	-1.867066905	0.003038524	0.059222745	0.027715556	0.022792367	0.075136667	0.331358838	0.010663333	0.075927817	0.002614125	-0.010876271	0.077047679	1	11013778	A	C	E	D		1	11073835	1:11013778:A:C	TARDBP;TARDBP;TARDBP;TARDBP;TARDBP;TARDBP;TARDBP;TARDBP;TARDBP;TARDBP;TARDBP	Q13148	K7EJM5;Q13148;Q13148;G3V162;K7EN94;A0A087WX29;B1AKP7;A0A1W2PNU8;A0A0A0N0M3;A0A087WYY0;A0A087X260	p.Glu17Asp	p.Glu17Asp;p.Glu17Asp;p.Glu17Asp;p.Glu17Asp;p.Glu17Asp;p.Glu17Asp;p.Glu17Asp;p.Glu17Asp;p.Glu17Asp;p.Glu17Asp;p.Glu17Asp	3.199475	0.531	0.791459004	0.507342796	0.621266727	0.762859646	0.988	Glu	17	Asp	E17D	3	-36.51755556	-9.521777778	33.28066667	88.03	48.46322179
1:11013778:A:T:E:17:D	-1.372904139	-1.865992948	0.003038524	0.059222745	0.027715556	0.022792367	0.075136667	0.331358838	0.010663333	0.075927817	0.002614125	-0.010876271	0.077047679	1	11013778	A	T	E	D		1	11073835	1:11013778:A:T	TARDBP;TARDBP;TARDBP;TARDBP;TARDBP;TARDBP;TARDBP;TARDBP;TARDBP;TARDBP;TARDBP	Q13148	K7EJM5;Q13148;Q13148;G3V162;K7EN94;A0A087WX29;B1AKP7;A0A1W2PNU8;A0A0A0N0M3;A0A087WYY0;A0A087X260	p.Glu17Asp	p.Glu17Asp;p.Glu17Asp;p.Glu17Asp;p.Glu17Asp;p.Glu17Asp;p.Glu17Asp;p.Glu17Asp;p.Glu17Asp;p.Glu17Asp;p.Glu17Asp;p.Glu17Asp	3.20285	0.531	0.791459004	0.511753207	0.621266727	0.764677802	0.988	Glu	17	Asp	E17D	3	-36.51755556	-9.521777778	33.28066667	88.03	48.46322179
1:11013779:A:C:I:18:L	-1.58989732	-1.88960354	0.003038524	0.074843061	0.032151111	0.080689266	0.039477778	0.500310938	0.011263333	0.180386338	0.002614125	0.076425135	0.109704018	1	11013779	A	C	I	L		1	11073836	1:11013779:A:C	TARDBP;TARDBP;TARDBP;TARDBP;TARDBP;TARDBP;TARDBP;TARDBP;TARDBP;TARDBP;TARDBP	Q13148	K7EJM5;Q13148;Q13148;G3V162;K7EN94;A0A087WX29;B1AKP7;A0A1W2PNU8;A0A0A0N0M3;A0A087WYY0;A0A087X260	p.Ile18Leu	p.Ile18Leu;p.Ile18Leu;p.Ile18Leu;p.Ile18Leu;p.Ile18Leu;p.Ile18Leu;p.Ile18Leu;p.Ile18Leu;p.Ile18Leu;p.Ile18Leu;p.Ile18Leu	2.636624	0.43	0.825059826	0.598828979	0.539842034	-0.124172198	0.016	Ile	18	Leu	I18L	2	-32.83025	-5.205125	34.12875	86.92	46.92794801
1:11013779:A:G:I:18:V	-1.413358343	-1.890826419	0.003038524	0.134820585	0.032217778	0.080689266	0.039477778	0.500310938	0.011263333	0.180386338	0.002614125	0.170061031	0.109704018	1	11013779	A	G	I	V		1	11073836	1:11013779:A:G	TARDBP;TARDBP;TARDBP;TARDBP;TARDBP;TARDBP;TARDBP;TARDBP;TARDBP;TARDBP;TARDBP	Q13148	K7EJM5;Q13148;Q13148;G3V162;K7EN94;A0A087WX29;B1AKP7;A0A1W2PNU8;A0A0A0N0M3;A0A087WYY0;A0A087X260	p.Ile18Val	p.Ile18Val;p.Ile18Val;p.Ile18Val;p.Ile18Val;p.Ile18Val;p.Ile18Val;p.Ile18Val;p.Ile18Val;p.Ile18Val;p.Ile18Val;p.Ile18Val	2.632781	0.481	0.822182265	0.522981918	0.8160283	0.168556095	0.589	Ile	18	Val	I18V	1	-32.83025	-5.205125	34.12875	86.92	46.92794801
1:11013779:A:T:I:18:L	-1.58989732	-1.891748908	0.003038524	0.074843061	0.032151111	0.080689266	0.039477778	0.500310938	0.011263333	0.180386338	0.002614125	0.076425135	0.109704018	1	11013779	A	T	I	L		1	11073836	1:11013779:A:T	TARDBP;TARDBP;TARDBP;TARDBP;TARDBP;TARDBP;TARDBP;TARDBP;TARDBP;TARDBP;TARDBP	Q13148	K7EJM5;Q13148;Q13148;G3V162;K7EN94;A0A087WX29;B1AKP7;A0A1W2PNU8;A0A0A0N0M3;A0A087WYY0;A0A087X260	p.Ile18Leu	p.Ile18Leu;p.Ile18Leu;p.Ile18Leu;p.Ile18Leu;p.Ile18Leu;p.Ile18Leu;p.Ile18Leu;p.Ile18Leu;p.Ile18Leu;p.Ile18Leu;p.Ile18Leu	2.629882	0.43	0.825059826	0.590018612	0.539842034	-0.1278042	0.016	Ile	18	Leu	I18L	2	-32.83025	-5.205125	34.12875	86.92	46.92794801
1:11013780:T:A:I:18:K	-0.028093346	-1.23616859	0.02516135	0.080653523	0.059513333	0.067537911	0.039477778	0.749051136	0.011263333	0.333006883	0.039235655	0.01329279	0.131171746	1	11013780	T	A	I	K		1	11073837	1:11013780:T:A	TARDBP;TARDBP;TARDBP;TARDBP;TARDBP;TARDBP;TARDBP;TARDBP;TARDBP;TARDBP;TARDBP	Q13148	K7EJM5;Q13148;Q13148;G3V162;K7EN94;A0A087WX29;B1AKP7;A0A1W2PNU8;A0A0A0N0M3;A0A087WYY0;A0A087X260	p.Ile18Lys	p.Ile18Lys;p.Ile18Lys;p.Ile18Lys;p.Ile18Lys;p.Ile18Lys;p.Ile18Lys;p.Ile18Lys;p.Ile18Lys;p.Ile18Lys;p.Ile18Lys;p.Ile18Lys	4.366648	0.856	0.829739433	2.974782841	3.32591617	3.270249074	0.999	Ile	18	Lys	I18K	7	-32.83025	-5.205125	34.12875	86.92	46.92794801
1:11013780:T:C:I:18:T	-0.431268183	-1.733233965	0.003038524	0.028989567	0.017775556	0.025482778	0.039477778	0.61140723	0.011263333	0.193689174	0.002663943	-0.039640149	0.061728694	1	11013780	T	C	I	T		1	11073837	1:11013780:T:C	TARDBP;TARDBP;TARDBP;TARDBP;TARDBP;TARDBP;TARDBP;TARDBP;TARDBP;TARDBP;TARDBP	Q13148	K7EJM5;Q13148;Q13148;G3V162;K7EN94;A0A087WX29;B1AKP7;A0A1W2PNU8;A0A0A0N0M3;A0A087WYY0;A0A087X260	p.Ile18Thr	p.Ile18Thr;p.Ile18Thr;p.Ile18Thr;p.Ile18Thr;p.Ile18Thr;p.Ile18Thr;p.Ile18Thr;p.Ile18Thr;p.Ile18Thr;p.Ile18Thr;p.Ile18Thr	3.850865	0.821	0.824981031	2.183645605	3.024036666	2.790077395	0.996	Ile	18	Thr	I18T	5	-32.83025	-5.205125	34.12875	86.92	46.92794801
1:11013780:T:G:I:18:R	-0.06617038	-1.219196256	0.02516135	0.080653523	0.059513333	0.067537911	0.039477778	0.749051136	0.011263333	0.333006883	0.039235655	0.01329279	0.131171746	1	11013780	T	G	I	R		1	11073837	1:11013780:T:G	TARDBP;TARDBP;TARDBP;TARDBP;TARDBP;TARDBP;TARDBP;TARDBP;TARDBP;TARDBP;TARDBP	Q13148	K7EJM5;Q13148;Q13148;G3V162;K7EN94;A0A087WX29;B1AKP7;A0A1W2PNU8;A0A0A0N0M3;A0A087WYY0;A0A087X260	p.Ile18Arg	p.Ile18Arg;p.Ile18Arg;p.Ile18Arg;p.Ile18Arg;p.Ile18Arg;p.Ile18Arg;p.Ile18Arg;p.Ile18Arg;p.Ile18Arg;p.Ile18Arg;p.Ile18Arg	4.419985	0.845	0.829840672	3.046974807	3.257680485	3.235398398	0.999	Ile	18	Arg	I18R	7	-32.83025	-5.205125	34.12875	86.92	46.92794801
1:11013781:A:G:I:18:M	-1.114985386	-1.984990663	0.003038524	0.035892379	0.02162	0.022859033	0.039477778	0.331358838	0.011263333	0.075994484	0.002614125	0.00473275	0.07236797	1	11013781	A	G	I	M		1	11073838	1:11013781:A:G	TARDBP;TARDBP;TARDBP;TARDBP;TARDBP;TARDBP;TARDBP;TARDBP;TARDBP;TARDBP;TARDBP	Q13148	K7EJM5;Q13148;Q13148;G3V162;K7EN94;A0A087WX29;B1AKP7;A0A1W2PNU8;A0A0A0N0M3;A0A087WYY0;A0A087X260	p.Ile18Met	p.Ile18Met;p.Ile18Met;p.Ile18Met;p.Ile18Met;p.Ile18Met;p.Ile18Met;p.Ile18Met;p.Ile18Met;p.Ile18Met;p.Ile18Met;p.Ile18Met	2.899398	0.611	0.818032213	0.769249129	1.573170997	1.06363343	0.884	Ile	18	Met	I18M	3	-32.83025	-5.205125	34.12875	86.92	46.92794801
1:11013782:C:A:P:19:T	-0.200007263	-1.200163668	0.02516135	0.14431247	0.071836667	0.084358889	0.035688889	0.997898175	0.011396667	0.393195556	0.039235655	0.04706162	0.164699921	1	11013782	C	A	P	T		1	11073839	1:11013782:C:A	TARDBP;TARDBP;TARDBP;TARDBP;TARDBP;TARDBP;TARDBP;TARDBP;TARDBP;TARDBP;TARDBP	Q13148	K7EJM5;Q13148;Q13148;G3V162;K7EN94;A0A087WX29;B1AKP7;A0A1W2PNU8;A0A0A0N0M3;A0A087WYY0;A0A087X260	p.Pro19Thr	p.Pro19Thr;p.Pro19Thr;p.Pro19Thr;p.Pro19Thr;p.Pro19Thr;p.Pro19Thr;p.Pro19Thr;p.Pro19Thr;p.Pro19Thr;p.Pro19Thr;p.Pro19Thr	3.974633	0.767	0.791639474	1.524752128	2.124482865	2.54461315	0.996	Pro	19	Thr	P19T	8	-32.95442857	-4.959857143	38.245	86.58	49.35090152
1:11013782:C:G:P:19:A	-0.508085087	-1.228368157	0.02516135	0.14431247	0.071836667	0.084358889	0.035688889	0.997898175	0.011396667	0.393195556	0.039235655	0.04706162	0.164699921	1	11013782	C	G	P	A		1	11073839	1:11013782:C:G	TARDBP;TARDBP;TARDBP;TARDBP;TARDBP;TARDBP;TARDBP;TARDBP;TARDBP;TARDBP;TARDBP	Q13148	K7EJM5;Q13148;Q13148;G3V162;K7EN94;A0A087WX29;B1AKP7;A0A1W2PNU8;A0A0A0N0M3;A0A087WYY0;A0A087X260	p.Pro19Ala	p.Pro19Ala;p.Pro19Ala;p.Pro19Ala;p.Pro19Ala;p.Pro19Ala;p.Pro19Ala;p.Pro19Ala;p.Pro19Ala;p.Pro19Ala;p.Pro19Ala;p.Pro19Ala	3.885998	0.678	0.795923324	1.514362876	1.630201369	1.982411934	0.996	Pro	19	Ala	P19A	8	-32.95442857	-4.959857143	38.245	86.58	49.35090152
1:11013782:C:T:P:19:S	-0.431931018	-1.391031707	0.02516135	0.14431247	0.071836667	0.084358889	0.035688889	0.997898175	0.011396667	0.393195556	0.039235655	0.04706162	0.164699921	1	11013782	C	T	P	S		1	11073839	1:11013782:C:T	TARDBP;TARDBP;TARDBP;TARDBP;TARDBP;TARDBP;TARDBP;TARDBP;TARDBP;TARDBP;TARDBP	Q13148	K7EJM5;Q13148;Q13148;G3V162;K7EN94;A0A087WX29;B1AKP7;A0A1W2PNU8;A0A0A0N0M3;A0A087WYY0;A0A087X260	p.Pro19Ser	p.Pro19Ser;p.Pro19Ser;p.Pro19Ser;p.Pro19Ser;p.Pro19Ser;p.Pro19Ser;p.Pro19Ser;p.Pro19Ser;p.Pro19Ser;p.Pro19Ser;p.Pro19Ser	3.374814	0.7	0.792104546	0.752362426	1.706336676	1.834198546	0.917	Pro	19	Ser	P19S	8	-32.95442857	-4.959857143	38.245	86.58	49.35090152
1:11013783:C:A:P:19:Q	-0.397315532	-1.137167436	0.02516135	0.14431247	0.071836667	0.084358889	0.035688889	0.997898175	0.011396667	0.393195556	0.039235655	0.04706162	0.164699921	1	11013783	C	A	P	Q		1	11073840	1:11013783:C:A	TARDBP;TARDBP;TARDBP;TARDBP;TARDBP;TARDBP;TARDBP;TARDBP;TARDBP;TARDBP;TARDBP	Q13148	K7EJM5;Q13148;Q13148;G3V162;K7EN94;A0A087WX29;B1AKP7;A0A1W2PNU8;A0A0A0N0M3;A0A087WYY0;A0A087X260	p.Pro19Gln	p.Pro19Gln;p.Pro19Gln;p.Pro19Gln;p.Pro19Gln;p.Pro19Gln;p.Pro19Gln;p.Pro19Gln;p.Pro19Gln;p.Pro19Gln;p.Pro19Gln;p.Pro19Gln	4.172604	0.71	0.787804165	1.689060288	1.69815506	2.321781923	0.999	Pro	19	Gln	P19Q	8	-32.95442857	-4.959857143	38.245	86.58	49.35090152
1:11013783:C:G:P:19:R	-0.462481895	-1.2297393	0.02516135	0.176566125	0.069062222	0.06125999	0.035688889	0.713381297	0.011396667	0.2624513	0.026125567	0.083622221	0.145244348	1	11013783	C	G	P	R		1	11073840	1:11013783:C:G	TARDBP;TARDBP;TARDBP;TARDBP;TARDBP;TARDBP;TARDBP;TARDBP;TARDBP;TARDBP;TARDBP	Q13148	K7EJM5;Q13148;Q13148;G3V162;K7EN94;A0A087WX29;B1AKP7;A0A1W2PNU8;A0A0A0N0M3;A0A087WYY0;A0A087X260	p.Pro19Arg	p.Pro19Arg;p.Pro19Arg;p.Pro19Arg;p.Pro19Arg;p.Pro19Arg;p.Pro19Arg;p.Pro19Arg;p.Pro19Arg;p.Pro19Arg;p.Pro19Arg;p.Pro19Arg	4.174823	0.714	0.795818515	1.889216357	1.857297522	2.346098783	1	Pro	19	Arg	P19R	9	-32.95442857	-4.959857143	38.245	86.58	49.35090152
1:11013783:C:T:P:19:L	-0.456637304	-1.211948794	0.02516135	0.210216895	0.068617778	0.059422963	0.035688889	0.366210776	0.011396667	0.217678529	0.026125567	0.125725822	0.139012328	1	11013783	C	T	P	L		1	11073840	1:11013783:C:T	TARDBP;TARDBP;TARDBP;TARDBP;TARDBP;TARDBP;TARDBP;TARDBP;TARDBP;TARDBP;TARDBP	Q13148	K7EJM5;Q13148;Q13148;G3V162;K7EN94;A0A087WX29;B1AKP7;A0A1W2PNU8;A0A0A0N0M3;A0A087WYY0;A0A087X260	p.Pro19Leu	p.Pro19Leu;p.Pro19Leu;p.Pro19Leu;p.Pro19Leu;p.Pro19Leu;p.Pro19Leu;p.Pro19Leu;p.Pro19Leu;p.Pro19Leu;p.Pro19Leu;p.Pro19Leu	4.324628	0.723	0.794891894	2.062172964	1.899048542	2.478823941	0.998	Pro	19	Leu	P19L	10	-32.95442857	-4.959857143	38.245	86.58	49.35090152
1:11013785:T:A:S:20:T	-2.199788349	-2.082671045	0.003038524	0.048874418	0.023106667	0.0231257	0.035164444	0.331358838	0.01389	0.07700988	0.002697892	0.031965424	0.072038446	1	11013785	T	A	S	T		1	11073842	1:11013785:T:A	TARDBP;TARDBP;TARDBP;TARDBP;TARDBP;TARDBP;TARDBP;TARDBP;TARDBP;TARDBP;TARDBP	Q13148	K7EJM5;Q13148;Q13148;G3V162;K7EN94;A0A087WX29;B1AKP7;A0A1W2PNU8;A0A0A0N0M3;A0A087WYY0;A0A087X260	p.Ser20Thr	p.Ser20Thr;p.Ser20Thr;p.Ser20Thr;p.Ser20Thr;p.Ser20Thr;p.Ser20Thr;p.Ser20Thr;p.Ser20Thr;p.Ser20Thr;p.Ser20Thr;p.Ser20Thr	2.597394	0.298	0.825778624	0.565255373	-0.287262954	-0.908313958	0.04	Ser	20	Thr	S20T	3	-35.31083333	-1.671833333	40.12766667	85.73	47.65039819
1:11013785:T:C:S:20:P	-1.336873448	-1.843176867	0.003038524	0.039444373	0.019686667	0.025838334	0.035164444	0.61140723	0.01389	0.199588698	0.002749301	-0.027683169	0.062906188	1	11013785	T	C	S	P		1	11073842	1:11013785:T:C	TARDBP;TARDBP;TARDBP;TARDBP;TARDBP;TARDBP;TARDBP;TARDBP;TARDBP;TARDBP;TARDBP	Q13148	K7EJM5;Q13148;Q13148;G3V162;K7EN94;A0A087WX29;B1AKP7;A0A1W2PNU8;A0A0A0N0M3;A0A087WYY0;A0A087X260	p.Ser20Pro	p.Ser20Pro;p.Ser20Pro;p.Ser20Pro;p.Ser20Pro;p.Ser20Pro;p.Ser20Pro;p.Ser20Pro;p.Ser20Pro;p.Ser20Pro;p.Ser20Pro;p.Ser20Pro	3.487619	0.558	0.839959893	2.077633044	1.602112466	1.074156356	0.994	Ser	20	Pro	S20P	5	-35.31083333	-1.671833333	40.12766667	85.73	47.65039819
1:11013785:T:G:S:20:A	-2.338250292	-2.158388015	0.003038524	0.048874418	0.023106667	0.0231257	0.035164444	0.331358838	0.01389	0.07700988	0.002697892	0.031965424	0.072038446	1	11013785	T	G	S	A		1	11073842	1:11013785:T:G	TARDBP;TARDBP;TARDBP;TARDBP;TARDBP;TARDBP;TARDBP;TARDBP;TARDBP;TARDBP;TARDBP	Q13148	K7EJM5;Q13148;Q13148;G3V162;K7EN94;A0A087WX29;B1AKP7;A0A1W2PNU8;A0A0A0N0M3;A0A087WYY0;A0A087X260	p.Ser20Ala	p.Ser20Ala;p.Ser20Ala;p.Ser20Ala;p.Ser20Ala;p.Ser20Ala;p.Ser20Ala;p.Ser20Ala;p.Ser20Ala;p.Ser20Ala;p.Ser20Ala;p.Ser20Ala	2.359447	0.258	0.828005288	0.309113652	-0.504384265	-1.26771363	0.112	Ser	20	Ala	S20A	3	-35.31083333	-1.671833333	40.12766667	85.73	47.65039819
1:11013786:C:G:S:20:W	-0.785343767	-1.287910326	0.02516135	0.087057288	0.060062222	0.0678268	0.035164444	0.749051136	0.01389	0.339050772	0.040445354	0.003059105	0.133932857	1	11013786	C	G	S	W		1	11073843	1:11013786:C:G	TARDBP;TARDBP;TARDBP;TARDBP;TARDBP;TARDBP;TARDBP;TARDBP;TARDBP;TARDBP;TARDBP	Q13148	K7EJM5;Q13148;Q13148;G3V162;K7EN94;A0A087WX29;B1AKP7;A0A1W2PNU8;A0A0A0N0M3;A0A087WYY0;A0A087X260	p.Ser20Trp	p.Ser20Trp;p.Ser20Trp;p.Ser20Trp;p.Ser20Trp;p.Ser20Trp;p.Ser20Trp;p.Ser20Trp;p.Ser20Trp;p.Ser20Trp;p.Ser20Trp;p.Ser20Trp	4.162444	0.634	0.825758139	2.609940288	1.848280481	1.877000933	0.999	Ser	20	Trp	S20W	7	-35.31083333	-1.671833333	40.12766667	85.73	47.65039819
1:11013786:C:T:S:20:L	-1.745260991	-1.981226295	0.015618139	0.059713574	0.032108889	0.043888199	0.035164444	0.705273218	0.01389	0.279868123	0.003826241	-0.018920057	0.092756978	1	11013786	C	T	S	L		1	11073843	1:11013786:C:T	TARDBP;TARDBP;TARDBP;TARDBP;TARDBP;TARDBP;TARDBP;TARDBP;TARDBP;TARDBP;TARDBP	Q13148	K7EJM5;Q13148;Q13148;G3V162;K7EN94;A0A087WX29;B1AKP7;A0A1W2PNU8;A0A0A0N0M3;A0A087WYY0;A0A087X260	p.Ser20Leu	p.Ser20Leu;p.Ser20Leu;p.Ser20Leu;p.Ser20Leu;p.Ser20Leu;p.Ser20Leu;p.Ser20Leu;p.Ser20Leu;p.Ser20Leu;p.Ser20Leu;p.Ser20Leu	2.60403	0.405	0.827569616	0.618008708	0.422796547	-0.286240106	0.019	Ser	20	Leu	S20L	6	-35.31083333	-1.671833333	40.12766667	85.73	47.65039819
1:11013788:G:A:E:21:K	-0.49214567	-1.362447856	0.003038524	0.040868199	0.02906	0.023845726	0.072069206	0.579193704	0.013823333	0.117387042	0.00721437	0.018231494	0.088503777	1	11013788	G	A	E	K		1	11073845	1:11013788:G:A	TARDBP;TARDBP;TARDBP;TARDBP;TARDBP;TARDBP;TARDBP;TARDBP;TARDBP;TARDBP;TARDBP	Q13148	K7EJM5;Q13148;Q13148;G3V162;K7EN94;A0A087WX29;B1AKP7;A0A1W2PNU8;A0A0A0N0M3;A0A087WYY0;A0A087X260	p.Glu21Lys	p.Glu21Lys;p.Glu21Lys;p.Glu21Lys;p.Glu21Lys;p.Glu21Lys;p.Glu21Lys;p.Glu21Lys;p.Glu21Lys;p.Glu21Lys;p.Glu21Lys;p.Glu21Lys	4.612676	0.772	0.805172175	2.691618169	2.382052954	2.917236943	0.982	Glu	21	Lys	E21K	4	-32.44277778	0.454777778	42.235	85.92	47.56437839
1:11013788:G:C:E:21:Q	-1.114658516	-1.601487147	0.003038524	0.055582917	0.033062222	0.023014589	0.072069206	0.331358838	0.013823333	0.07641988	0.007080064	0.061472028	0.097166628	1	11013788	G	C	E	Q		1	11073845	1:11013788:G:C	TARDBP;TARDBP;TARDBP;TARDBP;TARDBP;TARDBP;TARDBP;TARDBP;TARDBP;TARDBP;TARDBP	Q13148	K7EJM5;Q13148;Q13148;G3V162;K7EN94;A0A087WX29;B1AKP7;A0A1W2PNU8;A0A0A0N0M3;A0A087WYY0;A0A087X260	p.Glu21Gln	p.Glu21Gln;p.Glu21Gln;p.Glu21Gln;p.Glu21Gln;p.Glu21Gln;p.Glu21Gln;p.Glu21Gln;p.Glu21Gln;p.Glu21Gln;p.Glu21Gln;p.Glu21Gln	3.730953	0.582	0.798700139	1.380097301	1.066278154	1.343972249	0.691	Glu	21	Gln	E21Q	3	-32.44277778	0.454777778	42.235	85.92	47.56437839
1:11013789:A:C:E:21:A	-0.399618898	-1.306487093	0.015618139	0.067879493	0.041781111	0.043888199	0.072069206	0.705273218	0.013823333	0.279823679	0.008357995	0.013275109	0.112139359	1	11013789	A	C	E	A		1	11073846	1:11013789:A:C	TARDBP;TARDBP;TARDBP;TARDBP;TARDBP;TARDBP;TARDBP;TARDBP;TARDBP;TARDBP;TARDBP	Q13148	K7EJM5;Q13148;Q13148;G3V162;K7EN94;A0A087WX29;B1AKP7;A0A1W2PNU8;A0A0A0N0M3;A0A087WYY0;A0A087X260	p.Glu21Ala	p.Glu21Ala;p.Glu21Ala;p.Glu21Ala;p.Glu21Ala;p.Glu21Ala;p.Glu21Ala;p.Glu21Ala;p.Glu21Ala;p.Glu21Ala;p.Glu21Ala;p.Glu21Ala	4.432424	0.771	0.806585542	2.490854005	2.399277448	2.814352507	0.866	Glu	21	Ala	E21A	6	-32.44277778	0.454777778	42.235	85.92	47.56437839
1:11013789:A:G:E:21:G	-0.00444811	-1.048946619	0.02516135	0.095664208	0.068272222	0.0678268	0.072069206	0.749051136	0.013823333	0.339050772	0.045162421	0.034684332	0.151483968	1	11013789	A	G	E	G		1	11073846	1:11013789:A:G	TARDBP;TARDBP;TARDBP;TARDBP;TARDBP;TARDBP;TARDBP;TARDBP;TARDBP;TARDBP;TARDBP	Q13148	K7EJM5;Q13148;Q13148;G3V162;K7EN94;A0A087WX29;B1AKP7;A0A1W2PNU8;A0A0A0N0M3;A0A087WYY0;A0A087X260	p.Glu21Gly	p.Glu21Gly;p.Glu21Gly;p.Glu21Gly;p.Glu21Gly;p.Glu21Gly;p.Glu21Gly;p.Glu21Gly;p.Glu21Gly;p.Glu21Gly;p.Glu21Gly;p.Glu21Gly	4.648968	0.839	0.81936956	3.088482785	3.04483461	3.324072301	0.991	Glu	21	Gly	E21G	7	-32.44277778	0.454777778	42.235	85.92	47.56437839
1:11013789:A:T:E:21:V	-0.122140762	-1.044820716	0.02516135	0.095664208	0.068272222	0.0678268	0.072069206	0.749051136	0.013823333	0.339050772	0.045162421	0.034684332	0.151483968	1	11013789	A	T	E	V		1	11073846	1:11013789:A:T	TARDBP;TARDBP;TARDBP;TARDBP;TARDBP;TARDBP;TARDBP;TARDBP;TARDBP;TARDBP;TARDBP	Q13148	K7EJM5;Q13148;Q13148;G3V162;K7EN94;A0A087WX29;B1AKP7;A0A1W2PNU8;A0A0A0N0M3;A0A087WYY0;A0A087X260	p.Glu21Val	p.Glu21Val;p.Glu21Val;p.Glu21Val;p.Glu21Val;p.Glu21Val;p.Glu21Val;p.Glu21Val;p.Glu21Val;p.Glu21Val;p.Glu21Val;p.Glu21Val	4.661934	0.805	0.805877862	2.773356936	2.603601408	3.134524875	0.996	Glu	21	Val	E21V	7	-32.44277778	0.454777778	42.235	85.92	47.56437839
1:11013790:A:C:E:21:D	-1.678890935	-1.99284206	0.003038524	0.055582917	0.033062222	0.023014589	0.072069206	0.331358838	0.013823333	0.07641988	0.007080064	0.061472028	0.097166628	1	11013790	A	C	E	D		1	11073847	1:11013790:A:C	TARDBP;TARDBP;TARDBP;TARDBP;TARDBP;TARDBP;TARDBP;TARDBP;TARDBP;TARDBP;TARDBP	Q13148	K7EJM5;Q13148;Q13148;G3V162;K7EN94;A0A087WX29;B1AKP7;A0A1W2PNU8;A0A0A0N0M3;A0A087WYY0;A0A087X260	p.Glu21Asp	p.Glu21Asp;p.Glu21Asp;p.Glu21Asp;p.Glu21Asp;p.Glu21Asp;p.Glu21Asp;p.Glu21Asp;p.Glu21Asp;p.Glu21Asp;p.Glu21Asp;p.Glu21Asp	2.501087	0.419	0.807292047	-0.015605575	0.17347107	-0.260771728	0.09	Glu	21	Asp	E21D	3	-32.44277778	0.454777778	42.235	85.92	47.56437839
1:11013790:A:T:E:21:D	-1.678890935	-1.987744027	0.003038524	0.055582917	0.033062222	0.023014589	0.072069206	0.331358838	0.013823333	0.07641988	0.007080064	0.061472028	0.097166628	1	11013790	A	T	E	D		1	11073847	1:11013790:A:T	TARDBP;TARDBP;TARDBP;TARDBP;TARDBP;TARDBP;TARDBP;TARDBP;TARDBP;TARDBP;TARDBP	Q13148	K7EJM5;Q13148;Q13148;G3V162;K7EN94;A0A087WX29;B1AKP7;A0A1W2PNU8;A0A0A0N0M3;A0A087WYY0;A0A087X260	p.Glu21Asp	p.Glu21Asp;p.Glu21Asp;p.Glu21Asp;p.Glu21Asp;p.Glu21Asp;p.Glu21Asp;p.Glu21Asp;p.Glu21Asp;p.Glu21Asp;p.Glu21Asp;p.Glu21Asp	2.517108	0.419	0.807292047	0.005330481	0.17347107	-0.252141009	0.09	Glu	21	Asp	E21D	3	-32.44277778	0.454777778	42.235	85.92	47.56437839
1:11013791:G:A:D:22:N	-1.87627118	-1.725838513	0.003038524	0.053368759	0.025172222	0.0109706	0.071108889	0.61140723	0.024242222	0.199660718	0.006887162	-0.02902737	0.094591853	1	11013791	G	A	D	N		1	11073848	1:11013791:G:A	TARDBP;TARDBP;TARDBP;TARDBP;TARDBP;TARDBP;TARDBP;TARDBP;TARDBP;TARDBP;TARDBP	Q13148	K7EJM5;Q13148;Q13148;G3V162;K7EN94;A0A087WX29;B1AKP7;A0A1W2PNU8;A0A0A0N0M3;A0A087WYY0;A0A087X260	p.Asp22Asn	p.Asp22Asn;p.Asp22Asn;p.Asp22Asn;p.Asp22Asn;p.Asp22Asn;p.Asp22Asn;p.Asp22Asn;p.Asp22Asn;p.Asp22Asn;p.Asp22Asn;p.Asp22Asn	3.378962	0.365	0.775831558	0.357257717	-0.694698084	-0.09998883	0.047	Asp	22	Asn	D22N	5	-35.10225	1.72675	46.304125	78.05	49.27718272
1:11013791:G:C:D:22:H	-0.458238679	-0.989974969	0.02516135	0.100256295	0.067297778	0.060949578	0.071108889	0.749051136	0.024242222	0.385355425	0.04318893	0.002469978	0.174416746	1	11013791	G	C	D	H		1	11073848	1:11013791:G:C	TARDBP;TARDBP;TARDBP;TARDBP;TARDBP;TARDBP;TARDBP;TARDBP;TARDBP;TARDBP;TARDBP	Q13148	K7EJM5;Q13148;Q13148;G3V162;K7EN94;A0A087WX29;B1AKP7;A0A1W2PNU8;A0A0A0N0M3;A0A087WYY0;A0A087X260	p.Asp22His	p.Asp22His;p.Asp22His;p.Asp22His;p.Asp22His;p.Asp22His;p.Asp22His;p.Asp22His;p.Asp22His;p.Asp22His;p.Asp22His;p.Asp22His	4.488767	0.681	0.775104789	1.789650073	1.30192534	2.324472442	0.913	Asp	22	His	D22H	7	-35.10225	1.72675	46.304125	78.05	49.27718272
1:11013791:G:T:D:22:Y	-0.582915879	-1.255574784	0.02516135	0.163868707	0.077025556	0.062953374	0.071108889	0.713381297	0.024242222	0.395672216	0.028797502	0.069180841	0.193153331	1	11013791	G	T	D	Y		1	11073848	1:11013791:G:T	TARDBP;TARDBP;TARDBP;TARDBP;TARDBP;TARDBP;TARDBP;TARDBP;TARDBP;TARDBP;TARDBP	Q13148	K7EJM5;Q13148;Q13148;G3V162;K7EN94;A0A087WX29;B1AKP7;A0A1W2PNU8;A0A0A0N0M3;A0A087WYY0;A0A087X260	p.Asp22Tyr	p.Asp22Tyr;p.Asp22Tyr;p.Asp22Tyr;p.Asp22Tyr;p.Asp22Tyr;p.Asp22Tyr;p.Asp22Tyr;p.Asp22Tyr;p.Asp22Tyr;p.Asp22Tyr;p.Asp22Tyr	3.371796	0.623	0.776277663	0.358873213	0.952799669	1.387484679	0.047	Asp	22	Tyr	D22Y	9	-35.10225	1.72675	46.304125	78.05	49.27718272
1:11013792:A:C:D:22:A	-0.727031541	-1.155706187	0.02516135	0.131184193	0.080651111	0.086493333	0.071108889	0.997898175	0.024242222	0.513426032	0.04318893	0.033103488	0.216479365	1	11013792	A	C	D	A		1	11073849	1:11013792:A:C	TARDBP;TARDBP;TARDBP;TARDBP;TARDBP;TARDBP;TARDBP;TARDBP;TARDBP;TARDBP;TARDBP	Q13148	K7EJM5;Q13148;Q13148;G3V162;K7EN94;A0A087WX29;B1AKP7;A0A1W2PNU8;A0A0A0N0M3;A0A087WYY0;A0A087X260	p.Asp22Ala	p.Asp22Ala;p.Asp22Ala;p.Asp22Ala;p.Asp22Ala;p.Asp22Ala;p.Asp22Ala;p.Asp22Ala;p.Asp22Ala;p.Asp22Ala;p.Asp22Ala;p.Asp22Ala	3.334192	0.554	0.782631704	0.466124045	0.620194247	0.968381801	0.212	Asp	22	Ala	D22A	8	-35.10225	1.72675	46.304125	78.05	49.27718272
1:11013792:A:G:D:22:G	-0.541315845	-1.181117305	0.02516135	0.100256295	0.067297778	0.060949578	0.071108889	0.749051136	0.024242222	0.385355425	0.04318893	0.002469978	0.174416746	1	11013792	A	G	D	G		1	11073849	1:11013792:A:G	TARDBP;TARDBP;TARDBP;TARDBP;TARDBP;TARDBP;TARDBP;TARDBP;TARDBP;TARDBP;TARDBP	Q13148	K7EJM5;Q13148;Q13148;G3V162;K7EN94;A0A087WX29;B1AKP7;A0A1W2PNU8;A0A0A0N0M3;A0A087WYY0;A0A087X260	p.Asp22Gly	p.Asp22Gly;p.Asp22Gly;p.Asp22Gly;p.Asp22Gly;p.Asp22Gly;p.Asp22Gly;p.Asp22Gly;p.Asp22Gly;p.Asp22Gly;p.Asp22Gly;p.Asp22Gly	3.888086	0.657	0.794234011	1.475512567	1.468523228	1.862149122	0.749	Asp	22	Gly	D22G	7	-35.10225	1.72675	46.304125	78.05	49.27718272
1:11013792:A:T:D:22:V	-0.281761152	-1.293810825	0.02516135	0.163868707	0.077025556	0.062953374	0.071108889	0.713381297	0.024242222	0.395672216	0.028797502	0.069180841	0.193153331	1	11013792	A	T	D	V		1	11073849	1:11013792:A:T	TARDBP;TARDBP;TARDBP;TARDBP;TARDBP;TARDBP;TARDBP;TARDBP;TARDBP;TARDBP;TARDBP	Q13148	K7EJM5;Q13148;Q13148;G3V162;K7EN94;A0A087WX29;B1AKP7;A0A1W2PNU8;A0A0A0N0M3;A0A087WYY0;A0A087X260	p.Asp22Val	p.Asp22Val;p.Asp22Val;p.Asp22Val;p.Asp22Val;p.Asp22Val;p.Asp22Val;p.Asp22Val;p.Asp22Val;p.Asp22Val;p.Asp22Val;p.Asp22Val	3.251636	0.71	0.781989826	0.342442349	1.601145836	1.825644613	0.212	Asp	22	Val	D22V	9	-35.10225	1.72675	46.304125	78.05	49.27718272
1:11013793:C:A:D:22:E	-2.175340889	-2.449391692	0.003038524	0.049022827	0.027307778	0.015483698	0.071108889	0.579193704	0.024242222	0.220274765	0.006887162	-0.012361446	0.107890516	1	11013793	C	A	D	E		1	11073850	1:11013793:C:A	TARDBP;TARDBP;TARDBP;TARDBP;TARDBP;TARDBP;TARDBP;TARDBP;TARDBP;TARDBP;TARDBP	Q13148	K7EJM5;Q13148;Q13148;G3V162;K7EN94;A0A087WX29;B1AKP7;A0A1W2PNU8;A0A0A0N0M3;A0A087WYY0;A0A087X260	p.Asp22Glu	p.Asp22Glu;p.Asp22Glu;p.Asp22Glu;p.Asp22Glu;p.Asp22Glu;p.Asp22Glu;p.Asp22Glu;p.Asp22Glu;p.Asp22Glu;p.Asp22Glu;p.Asp22Glu	0.904766	0.263	0.783368599	-2.690484437	-1.217340205	-2.022467179	0.041	Asp	22	Glu	D22E	4	-35.10225	1.72675	46.304125	78.05	49.27718272
1:11013793:C:G:D:22:E	-2.175340889	-2.433976038	0.003038524	0.049022827	0.027307778	0.015483698	0.071108889	0.579193704	0.024242222	0.220274765	0.006887162	-0.012361446	0.107890516	1	11013793	C	G	D	E		1	11073850	1:11013793:C:G	TARDBP;TARDBP;TARDBP;TARDBP;TARDBP;TARDBP;TARDBP;TARDBP;TARDBP;TARDBP;TARDBP	Q13148	K7EJM5;Q13148;Q13148;G3V162;K7EN94;A0A087WX29;B1AKP7;A0A1W2PNU8;A0A0A0N0M3;A0A087WYY0;A0A087X260	p.Asp22Glu	p.Asp22Glu;p.Asp22Glu;p.Asp22Glu;p.Asp22Glu;p.Asp22Glu;p.Asp22Glu;p.Asp22Glu;p.Asp22Glu;p.Asp22Glu;p.Asp22Glu;p.Asp22Glu	0.953211	0.263	0.783368599	-2.627177075	-1.217340205	-1.996369235	0.041	Asp	22	Glu	D22E	4	-35.10225	1.72675	46.304125	78.05	49.27718272
1:11013794:G:A:D:23:N	-1.545520866	-1.786586134	0.003038524	0.010092083	0.019366667	0.011296155	0.042881111	0.61140723	0.030032222	0.204215163	0.006887162	-0.011821094	0.078865821	1	11013794	G	A	D	N	rs375089732	1	11073851	1:11013794:G:A	TARDBP;TARDBP;TARDBP;TARDBP;TARDBP;TARDBP;TARDBP;TARDBP;TARDBP;TARDBP;TARDBP	Q13148	K7EJM5;Q13148;Q13148;G3V162;K7EN94;A0A087WX29;B1AKP7;A0A1W2PNU8;A0A0A0N0M3;A0A087WYY0;A0A087X260	p.Asp23Asn	p.Asp23Asn;p.Asp23Asn;p.Asp23Asn;p.Asp23Asn;p.Asp23Asn;p.Asp23Asn;p.Asp23Asn;p.Asp23Asn;p.Asp23Asn;p.Asp23Asn;p.Asp23Asn	3.424999	0.479	0.774889947	0.394242575	0.014266973	0.583773396	0.936	Asp	23	Asn	D23N	5	-35.64625	5.049375	43.313375	78.6	44.80221093
1:11013794:G:C:D:23:H	-0.249047269	-1.048797488	0.02516135	0.045422545	0.061236667	0.061275134	0.042881111	0.749051136	0.030032222	0.39003098	0.04318893	0.013237748	0.159443413	1	11013794	G	C	D	H		1	11073851	1:11013794:G:C	TARDBP;TARDBP;TARDBP;TARDBP;TARDBP;TARDBP;TARDBP;TARDBP;TARDBP;TARDBP;TARDBP	Q13148	K7EJM5;Q13148;Q13148;G3V162;K7EN94;A0A087WX29;B1AKP7;A0A1W2PNU8;A0A0A0N0M3;A0A087WYY0;A0A087X260	p.Asp23His	p.Asp23His;p.Asp23His;p.Asp23His;p.Asp23His;p.Asp23His;p.Asp23His;p.Asp23His;p.Asp23His;p.Asp23His;p.Asp23His;p.Asp23His	4.529513	0.759	0.774452869	1.826850841	1.786878893	2.797291232	1	Asp	23	His	D23H	7	-35.64625	5.049375	43.313375	78.6	44.80221093
1:11013794:G:T:D:23:Y	-0.121051899	-0.954860111	0.02516135	0.100213111	0.070444444	0.063020041	0.042881111	0.713381297	0.030032222	0.397834439	0.028797502	0.069104263	0.174765553	1	11013794	G	T	D	Y		1	11073851	1:11013794:G:T	TARDBP;TARDBP;TARDBP;TARDBP;TARDBP;TARDBP;TARDBP;TARDBP;TARDBP;TARDBP;TARDBP	Q13148	K7EJM5;Q13148;Q13148;G3V162;K7EN94;A0A087WX29;B1AKP7;A0A1W2PNU8;A0A0A0N0M3;A0A087WYY0;A0A087X260	p.Asp23Tyr	p.Asp23Tyr;p.Asp23Tyr;p.Asp23Tyr;p.Asp23Tyr;p.Asp23Tyr;p.Asp23Tyr;p.Asp23Tyr;p.Asp23Tyr;p.Asp23Tyr;p.Asp23Tyr;p.Asp23Tyr	4.593863	0.778	0.775608752	1.939392281	1.926943416	2.941784322	1	Asp	23	Tyr	D23Y	9	-35.64625	5.049375	43.313375	78.6	44.80221093
1:11013795:A:C:D:23:A	0.189721228	-0.866830771	0.02516135	0.071063744	0.074256667	0.08673	0.042881111	0.997898175	0.030032222	0.516468254	0.04318893	0.038567491	0.198442698	1	11013795	A	C	D	A		1	11073852	1:11013795:A:C	TARDBP;TARDBP;TARDBP;TARDBP;TARDBP;TARDBP;TARDBP;TARDBP;TARDBP;TARDBP;TARDBP	Q13148	K7EJM5;Q13148;Q13148;G3V162;K7EN94;A0A087WX29;B1AKP7;A0A1W2PNU8;A0A0A0N0M3;A0A087WYY0;A0A087X260	p.Asp23Ala	p.Asp23Ala;p.Asp23Ala;p.Asp23Ala;p.Asp23Ala;p.Asp23Ala;p.Asp23Ala;p.Asp23Ala;p.Asp23Ala;p.Asp23Ala;p.Asp23Ala;p.Asp23Ala	4.513763	0.84	0.78074629	1.961168199	2.406782248	3.257015992	0.998	Asp	23	Ala	D23A	8	-35.64625	5.049375	43.313375	78.6	44.80221093
1:11013795:A:G:D:23:G	-0.034431257	-1.064511623	0.02516135	0.045422545	0.061236667	0.061275134	0.042881111	0.749051136	0.030032222	0.39003098	0.04318893	0.013237748	0.159443413	1	11013795	A	G	D	G		1	11073852	1:11013795:A:G	TARDBP;TARDBP;TARDBP;TARDBP;TARDBP;TARDBP;TARDBP;TARDBP;TARDBP;TARDBP;TARDBP	Q13148	K7EJM5;Q13148;Q13148;G3V162;K7EN94;A0A087WX29;B1AKP7;A0A1W2PNU8;A0A0A0N0M3;A0A087WYY0;A0A087X260	p.Asp23Gly	p.Asp23Gly;p.Asp23Gly;p.Asp23Gly;p.Asp23Gly;p.Asp23Gly;p.Asp23Gly;p.Asp23Gly;p.Asp23Gly;p.Asp23Gly;p.Asp23Gly;p.Asp23Gly	4.48013	0.821	0.791262191	2.176043684	2.461455355	3.129070546	0.917	Asp	23	Gly	D23G	7	-35.64625	5.049375	43.313375	78.6	44.80221093
1:11013795:A:T:D:23:V	0.110871856	-0.985983217	0.02516135	0.100213111	0.070444444	0.063020041	0.042881111	0.713381297	0.030032222	0.397834439	0.028797502	0.069104263	0.174765553	1	11013795	A	T	D	V		1	11073852	1:11013795:A:T	TARDBP;TARDBP;TARDBP;TARDBP;TARDBP;TARDBP;TARDBP;TARDBP;TARDBP;TARDBP;TARDBP	Q13148	K7EJM5;Q13148;Q13148;G3V162;K7EN94;A0A087WX29;B1AKP7;A0A1W2PNU8;A0A0A0N0M3;A0A087WYY0;A0A087X260	p.Asp23Val	p.Asp23Val;p.Asp23Val;p.Asp23Val;p.Asp23Val;p.Asp23Val;p.Asp23Val;p.Asp23Val;p.Asp23Val;p.Asp23Val;p.Asp23Val;p.Asp23Val	4.496056	0.845	0.780401486	1.929542277	2.43281338	3.276378824	0.999	Asp	23	Val	D23V	9	-35.64625	5.049375	43.313375	78.6	44.80221093
1:11013796:T:A:D:23:E	-1.043817996	-1.907687636	0.003038524	0.011254627	0.021613333	0.015537032	0.042881111	0.579193704	0.030032222	0.222035495	0.006887162	0.005410662	0.092448849	1	11013796	T	A	D	E		1	11073853	1:11013796:T:A	TARDBP;TARDBP;TARDBP;TARDBP;TARDBP;TARDBP;TARDBP;TARDBP;TARDBP;TARDBP;TARDBP	Q13148	K7EJM5;Q13148;Q13148;G3V162;K7EN94;A0A087WX29;B1AKP7;A0A1W2PNU8;A0A0A0N0M3;A0A087WYY0;A0A087X260	p.Asp23Glu	p.Asp23Glu;p.Asp23Glu;p.Asp23Glu;p.Asp23Glu;p.Asp23Glu;p.Asp23Glu;p.Asp23Glu;p.Asp23Glu;p.Asp23Glu;p.Asp23Glu;p.Asp23Glu	2.839774	0.608	0.781530312	-0.207084071	0.945085365	1.014172122	0.998	Asp	23	Glu	D23E	4	-35.64625	5.049375	43.313375	78.6	44.80221093
1:11013796:T:G:D:23:E	-1.043817996	-1.888056981	0.003038524	0.011254627	0.021613333	0.015537032	0.042881111	0.579193704	0.030032222	0.222035495	0.006887162	0.005410662	0.092448849	1	11013796	T	G	D	E		1	11073853	1:11013796:T:G	TARDBP;TARDBP;TARDBP;TARDBP;TARDBP;TARDBP;TARDBP;TARDBP;TARDBP;TARDBP;TARDBP	Q13148	K7EJM5;Q13148;Q13148;G3V162;K7EN94;A0A087WX29;B1AKP7;A0A1W2PNU8;A0A0A0N0M3;A0A087WYY0;A0A087X260	p.Asp23Glu	p.Asp23Glu;p.Asp23Glu;p.Asp23Glu;p.Asp23Glu;p.Asp23Glu;p.Asp23Glu;p.Asp23Glu;p.Asp23Glu;p.Asp23Glu;p.Asp23Glu;p.Asp23Glu	2.901465	0.608	0.781530312	-0.126466991	0.945085365	1.047405857	0.998	Asp	23	Glu	D23E	4	-35.64625	5.049375	43.313375	78.6	44.80221093
1:11013797:G:A:G:24:R	0.102533722	-0.726158201	0.02516135	0.056216467	0.086058889	0.120991111	0.070791111	0.997898175	0.849572222	0.722972698	0.04318893	0.01623598	0.229819921	1	11013797	G	A	G	R		1	11073854	1:11013797:G:A	TARDBP;TARDBP;TARDBP;TARDBP;TARDBP;TARDBP;TARDBP;TARDBP;TARDBP;TARDBP;TARDBP	Q13148	K7EJM5;Q13148;Q13148;G3V162;K7EN94;A0A087WX29;B1AKP7;A0A1W2PNU8;A0A0A0N0M3;A0A087WYY0;A0A087X260	p.Gly24Arg	p.Gly24Arg;p.Gly24Arg;p.Gly24Arg;p.Gly24Arg;p.Gly24Arg;p.Gly24Arg;p.Gly24Arg;p.Gly24Arg;p.Gly24Arg;p.Gly24Arg;p.Gly24Arg	4.483083	0.778	0.798930866	2.368650894	2.316060764	2.882105711	0.969	Gly	24	Arg	G24R	8	-37.38925	3.3115	40.42125	80.65	43.99317862
1:11013797:G:C:G:24:R	0.102533722	-0.74856587	0.02516135	0.056216467	0.086058889	0.120991111	0.070791111	0.997898175	0.849572222	0.722972698	0.04318893	0.01623598	0.229819921	1	11013797	G	C	G	R		1	11073854	1:11013797:G:C	TARDBP;TARDBP;TARDBP;TARDBP;TARDBP;TARDBP;TARDBP;TARDBP;TARDBP;TARDBP;TARDBP	Q13148	K7EJM5;Q13148;Q13148;G3V162;K7EN94;A0A087WX29;B1AKP7;A0A1W2PNU8;A0A0A0N0M3;A0A087WYY0;A0A087X260	p.Gly24Arg	p.Gly24Arg;p.Gly24Arg;p.Gly24Arg;p.Gly24Arg;p.Gly24Arg;p.Gly24Arg;p.Gly24Arg;p.Gly24Arg;p.Gly24Arg;p.Gly24Arg;p.Gly24Arg	4.412665	0.778	0.798930866	2.276629472	2.316060764	2.844170628	0.969	Gly	24	Arg	G24R	8	-37.38925	3.3115	40.42125	80.65	43.99317862
1:11013797:G:T:G:24:W	0.195995534	-0.641284755	0.02516135	0.056216467	0.086058889	0.120991111	0.070791111	0.997898175	0.849572222	0.722972698	0.04318893	0.01623598	0.229819921	1	11013797	G	T	G	W		1	11073854	1:11013797:G:T	TARDBP;TARDBP;TARDBP;TARDBP;TARDBP;TARDBP;TARDBP;TARDBP;TARDBP;TARDBP;TARDBP	Q13148	K7EJM5;Q13148;Q13148;G3V162;K7EN94;A0A087WX29;B1AKP7;A0A1W2PNU8;A0A0A0N0M3;A0A087WYY0;A0A087X260	p.Gly24Trp	p.Gly24Trp;p.Gly24Trp;p.Gly24Trp;p.Gly24Trp;p.Gly24Trp;p.Gly24Trp;p.Gly24Trp;p.Gly24Trp;p.Gly24Trp;p.Gly24Trp;p.Gly24Trp	4.749805	0.805	0.793185645	2.575793592	2.391838364	3.181862113	1	Gly	24	Trp	G24W	8	-37.38925	3.3115	40.42125	80.65	43.99317862
1:11013798:G:A:G:24:E	0.164841597	-0.739916939	0.02516135	0.056216467	0.086058889	0.120991111	0.070791111	0.997898175	0.849572222	0.722972698	0.04318893	0.01623598	0.229819921	1	11013798	G	A	G	E		1	11073855	1:11013798:G:A	TARDBP;TARDBP;TARDBP;TARDBP;TARDBP;TARDBP;TARDBP;TARDBP;TARDBP;TARDBP;TARDBP	Q13148	K7EJM5;Q13148;Q13148;G3V162;K7EN94;A0A087WX29;B1AKP7;A0A1W2PNU8;A0A0A0N0M3;A0A087WYY0;A0A087X260	p.Gly24Glu	p.Gly24Glu;p.Gly24Glu;p.Gly24Glu;p.Gly24Glu;p.Gly24Glu;p.Gly24Glu;p.Gly24Glu;p.Gly24Glu;p.Gly24Glu;p.Gly24Glu;p.Gly24Glu	4.439845	0.796	0.801129273	2.366257123	2.467162461	2.962859397	0.998	Gly	24	Glu	G24E	8	-37.38925	3.3115	40.42125	80.65	43.99317862
1:11013798:G:C:G:24:A	-0.333347578	-1.170230854	0.015618139	0.011779077	0.045275556	0.068966042	0.070791111	0.705273218	0.849572222	0.569717358	0.007979328	-0.026406426	0.152323428	1	11013798	G	C	G	A		1	11073855	1:11013798:G:C	TARDBP;TARDBP;TARDBP;TARDBP;TARDBP;TARDBP;TARDBP;TARDBP;TARDBP;TARDBP;TARDBP	Q13148	K7EJM5;Q13148;Q13148;G3V162;K7EN94;A0A087WX29;B1AKP7;A0A1W2PNU8;A0A0A0N0M3;A0A087WYY0;A0A087X260	p.Gly24Ala	p.Gly24Ala;p.Gly24Ala;p.Gly24Ala;p.Gly24Ala;p.Gly24Ala;p.Gly24Ala;p.Gly24Ala;p.Gly24Ala;p.Gly24Ala;p.Gly24Ala;p.Gly24Ala	4.255174	0.743	0.79931589	2.080298623	2.099996648	2.557015458	0.974	Gly	24	Ala	G24A	6	-37.38925	3.3115	40.42125	80.65	43.99317862
1:11013798:G:T:G:24:V	0.106108257	-0.875933218	0.02516135	0.083877146	0.082366667	0.094993374	0.070791111	0.713381297	0.849572222	0.571606343	0.028797502	0.046364749	0.20427722	1	11013798	G	T	G	V		1	11073855	1:11013798:G:T	TARDBP;TARDBP;TARDBP;TARDBP;TARDBP;TARDBP;TARDBP;TARDBP;TARDBP;TARDBP;TARDBP	Q13148	K7EJM5;Q13148;Q13148;G3V162;K7EN94;A0A087WX29;B1AKP7;A0A1W2PNU8;A0A0A0N0M3;A0A087WYY0;A0A087X260	p.Gly24Val	p.Gly24Val;p.Gly24Val;p.Gly24Val;p.Gly24Val;p.Gly24Val;p.Gly24Val;p.Gly24Val;p.Gly24Val;p.Gly24Val;p.Gly24Val;p.Gly24Val	4.39725	0.809	0.798512595	2.246190458	2.506142959	3.015057655	0.998	Gly	24	Val	G24V	9	-37.38925	3.3115	40.42125	80.65	43.99317862
1:11013800:A:C:T:25:P	-0.313274371	-1.417265749	0.015618139	0.03053601	0.036112222	0.043554866	0.042167778	0.705273218	0.011396667	0.27402061	0.008357995	0.019367451	0.097601581	1	11013800	A	C	T	P		1	11073857	1:11013800:A:C	TARDBP;TARDBP;TARDBP;TARDBP;TARDBP;TARDBP;TARDBP;TARDBP;TARDBP;TARDBP;TARDBP	Q13148	K7EJM5;Q13148;Q13148;G3V162;K7EN94;A0A087WX29;B1AKP7;A0A1W2PNU8;A0A0A0N0M3;A0A087WYY0;A0A087X260	p.Thr25Pro	p.Thr25Pro;p.Thr25Pro;p.Thr25Pro;p.Thr25Pro;p.Thr25Pro;p.Thr25Pro;p.Thr25Pro;p.Thr25Pro;p.Thr25Pro;p.Thr25Pro;p.Thr25Pro	4.303331	0.813	0.846062552	3.293800056	3.324916473	2.987583737	0.978	Thr	25	Pro	T25P	6	-34.31128571	4.219571429	39.28728571	86.12	42.65373062
1:11013800:A:G:T:25:A	-1.263457911	-1.786292393	0.003038524	0.017105215	0.02304	0.025505	0.042167778	0.61140723	0.011396667	0.193689174	0.00721437	0.01404097	0.066493622	1	11013800	A	G	T	A		1	11073857	1:11013800:A:G	TARDBP;TARDBP;TARDBP;TARDBP;TARDBP;TARDBP;TARDBP;TARDBP;TARDBP;TARDBP;TARDBP	Q13148	K7EJM5;Q13148;Q13148;G3V162;K7EN94;A0A087WX29;B1AKP7;A0A1W2PNU8;A0A0A0N0M3;A0A087WYY0;A0A087X260	p.Thr25Ala	p.Thr25Ala;p.Thr25Ala;p.Thr25Ala;p.Thr25Ala;p.Thr25Ala;p.Thr25Ala;p.Thr25Ala;p.Thr25Ala;p.Thr25Ala;p.Thr25Ala;p.Thr25Ala	3.612332	0.575	0.831877791	2.041682664	1.575332425	1.239607042	0.365	Thr	25	Ala	T25A	5	-34.31128571	4.219571429	39.28728571	86.12	42.65373062
1:11013800:A:T:T:25:S	-2.069393298	-1.973735482	0.003038524	0.017076091	0.023738889	0.023645726	0.042167778	0.579193704	0.011396667	0.11549202	0.00721437	0.029681676	0.074313857	1	11013800	A	T	T	S		1	11073857	1:11013800:A:T	TARDBP;TARDBP;TARDBP;TARDBP;TARDBP;TARDBP;TARDBP;TARDBP;TARDBP;TARDBP;TARDBP	Q13148	K7EJM5;Q13148;Q13148;G3V162;K7EN94;A0A087WX29;B1AKP7;A0A1W2PNU8;A0A0A0N0M3;A0A087WYY0;A0A087X260	p.Thr25Ser	p.Thr25Ser;p.Thr25Ser;p.Thr25Ser;p.Thr25Ser;p.Thr25Ser;p.Thr25Ser;p.Thr25Ser;p.Thr25Ser;p.Thr25Ser;p.Thr25Ser;p.Thr25Ser	2.90545	0.333	0.830422642	1.08212206	0.012708109	-0.540047486	0.079	Thr	25	Ser	T25S	4	-34.31128571	4.219571429	39.28728571	86.12	42.65373062
1:11013801:C:A:T:25:K	-0.3651976	-1.484024488	0.015618139	0.03053601	0.036112222	0.043554866	0.042167778	0.705273218	0.011396667	0.27402061	0.008357995	0.019367451	0.097601581	1	11013801	C	A	T	K		1	11073858	1:11013801:C:A	TARDBP;TARDBP;TARDBP;TARDBP;TARDBP;TARDBP;TARDBP;TARDBP;TARDBP;TARDBP;TARDBP	Q13148	K7EJM5;Q13148;Q13148;G3V162;K7EN94;A0A087WX29;B1AKP7;A0A1W2PNU8;A0A0A0N0M3;A0A087WYY0;A0A087X260	p.Thr25Lys	p.Thr25Lys;p.Thr25Lys;p.Thr25Lys;p.Thr25Lys;p.Thr25Lys;p.Thr25Lys;p.Thr25Lys;p.Thr25Lys;p.Thr25Lys;p.Thr25Lys;p.Thr25Lys	4.093536	0.798	0.834381782	2.732144879	3.034676874	2.787859011	0.983	Thr	25	Lys	T25K	6	-34.31128571	4.219571429	39.28728571	86.12	42.65373062
1:11013801:C:T:T:25:M	-0.531351932	-1.503172102	0.015618139	0.03053601	0.036112222	0.043554866	0.042167778	0.705273218	0.011396667	0.27402061	0.008357995	0.019367451	0.097601581	1	11013801	C	T	T	M		1	11073858	1:11013801:C:T	TARDBP;TARDBP;TARDBP;TARDBP;TARDBP;TARDBP;TARDBP;TARDBP;TARDBP;TARDBP;TARDBP	Q13148	K7EJM5;Q13148;Q13148;G3V162;K7EN94;A0A087WX29;B1AKP7;A0A1W2PNU8;A0A0A0N0M3;A0A087WYY0;A0A087X260	p.Thr25Met	p.Thr25Met;p.Thr25Met;p.Thr25Met;p.Thr25Met;p.Thr25Met;p.Thr25Met;p.Thr25Met;p.Thr25Met;p.Thr25Met;p.Thr25Met;p.Thr25Met	4.033363	0.75	0.786852888	1.483688109	1.936555556	2.477985567	0.999	Thr	25	Met	T25M	6	-34.31128571	4.219571429	39.28728571	86.12	42.65373062
1:11013803:G:A:V:26:M	-1.838690735	-1.617264401	0.003038524	0.027613676	0.032862222	0.022859033	0.072049206	0.331358838	0.011263333	0.075994484	0.007080064	0.056867675	0.097026628	1	11013803	G	A	V	M		1	11073860	1:11013803:G:A	TARDBP;TARDBP;TARDBP;TARDBP;TARDBP;TARDBP;TARDBP;TARDBP;TARDBP;TARDBP;TARDBP	Q13148	K7EJM5;Q13148;Q13148;G3V162;K7EN94;A0A087WX29;B1AKP7;A0A1W2PNU8;A0A0A0N0M3;A0A087WYY0;A0A087X260	p.Val26Met	p.Val26Met;p.Val26Met;p.Val26Met;p.Val26Met;p.Val26Met;p.Val26Met;p.Val26Met;p.Val26Met;p.Val26Met;p.Val26Met;p.Val26Met	3.683481	0.373	0.833897472	2.184369526	0.324955898	0.110302385	0.781	Val	26	Met	V26M	3	-32.49514286	1.748571429	36.147	86.95	42.73632324
1:11013803:G:C:V:26:L	-1.939075644	-2.071555722	0.003038524	0.027613676	0.032862222	0.022859033	0.072049206	0.331358838	0.011263333	0.075994484	0.007080064	0.056867675	0.097026628	1	11013803	G	C	V	L		1	11073860	1:11013803:G:C	TARDBP;TARDBP;TARDBP;TARDBP;TARDBP;TARDBP;TARDBP;TARDBP;TARDBP;TARDBP;TARDBP	Q13148	K7EJM5;Q13148;Q13148;G3V162;K7EN94;A0A087WX29;B1AKP7;A0A1W2PNU8;A0A0A0N0M3;A0A087WYY0;A0A087X260	p.Val26Leu	p.Val26Leu;p.Val26Leu;p.Val26Leu;p.Val26Leu;p.Val26Leu;p.Val26Leu;p.Val26Leu;p.Val26Leu;p.Val26Leu;p.Val26Leu;p.Val26Leu	2.255832	0.344	0.843423808	0.553205109	0.299550629	-0.826421055	0.031	Val	26	Leu	V26L	3	-32.49514286	1.748571429	36.147	86.95	42.73632324
1:11013803:G:T:V:26:L	-1.939075644	-2.07542483	0.003038524	0.027613676	0.032862222	0.022859033	0.072049206	0.331358838	0.011263333	0.075994484	0.007080064	0.056867675	0.097026628	1	11013803	G	T	V	L		1	11073860	1:11013803:G:T	TARDBP;TARDBP;TARDBP;TARDBP;TARDBP;TARDBP;TARDBP;TARDBP;TARDBP;TARDBP;TARDBP	Q13148	K7EJM5;Q13148;Q13148;G3V162;K7EN94;A0A087WX29;B1AKP7;A0A1W2PNU8;A0A0A0N0M3;A0A087WYY0;A0A087X260	p.Val26Leu	p.Val26Leu;p.Val26Leu;p.Val26Leu;p.Val26Leu;p.Val26Leu;p.Val26Leu;p.Val26Leu;p.Val26Leu;p.Val26Leu;p.Val26Leu;p.Val26Leu	2.243673	0.344	0.843423808	0.53731587	0.299550629	-0.832971265	0.031	Val	26	Leu	V26L	3	-32.49514286	1.748571429	36.147	86.95	42.73632324
1:11013804:T:A:V:26:E	-0.540774756	-1.308314038	0.015618139	0.027681136	0.041495556	0.043532644	0.072049206	0.705273218	0.011263333	0.27402061	0.008357995	0.018065623	0.111476026	1	11013804	T	A	V	E		1	11073861	1:11013804:T:A	TARDBP;TARDBP;TARDBP;TARDBP;TARDBP;TARDBP;TARDBP;TARDBP;TARDBP;TARDBP;TARDBP	Q13148	K7EJM5;Q13148;Q13148;G3V162;K7EN94;A0A087WX29;B1AKP7;A0A1W2PNU8;A0A0A0N0M3;A0A087WYY0;A0A087X260	p.Val26Glu	p.Val26Glu;p.Val26Glu;p.Val26Glu;p.Val26Glu;p.Val26Glu;p.Val26Glu;p.Val26Glu;p.Val26Glu;p.Val26Glu;p.Val26Glu;p.Val26Glu	4.436677	0.731	0.855225333	3.693577575	2.956535009	2.585429091	0.997	Val	26	Glu	V26E	6	-32.49514286	1.748571429	36.147	86.95	42.73632324
1:11013804:T:C:V:26:A	-1.067899865	-1.483249278	0.003038524	0.008936959	0.028837778	0.023623504	0.072049206	0.579193704	0.011263333	0.11549202	0.00721437	0.016527986	0.088223777	1	11013804	T	C	V	A		1	11073861	1:11013804:T:C	TARDBP;TARDBP;TARDBP;TARDBP;TARDBP;TARDBP;TARDBP;TARDBP;TARDBP;TARDBP;TARDBP	Q13148	K7EJM5;Q13148;Q13148;G3V162;K7EN94;A0A087WX29;B1AKP7;A0A1W2PNU8;A0A0A0N0M3;A0A087WYY0;A0A087X260	p.Val26Ala	p.Val26Ala;p.Val26Ala;p.Val26Ala;p.Val26Ala;p.Val26Ala;p.Val26Ala;p.Val26Ala;p.Val26Ala;p.Val26Ala;p.Val26Ala;p.Val26Ala	4.237266	0.606	0.842728691	3.125411127	1.953434879	1.755458313	0.877	Val	26	Ala	V26A	4	-32.49514286	1.748571429	36.147	86.95	42.73632324
1:11013804:T:G:V:26:G	-0.326118911	-1.110933108	0.02516135	0.050286468	0.067986667	0.067537911	0.072049206	0.749051136	0.011263333	0.333006883	0.045162421	0.041012226	0.150693968	1	11013804	T	G	V	G		1	11073861	1:11013804:T:G	TARDBP;TARDBP;TARDBP;TARDBP;TARDBP;TARDBP;TARDBP;TARDBP;TARDBP;TARDBP;TARDBP	Q13148	K7EJM5;Q13148;Q13148;G3V162;K7EN94;A0A087WX29;B1AKP7;A0A1W2PNU8;A0A0A0N0M3;A0A087WYY0;A0A087X260	p.Val26Gly	p.Val26Gly;p.Val26Gly;p.Val26Gly;p.Val26Gly;p.Val26Gly;p.Val26Gly;p.Val26Gly;p.Val26Gly;p.Val26Gly;p.Val26Gly;p.Val26Gly	4.466073	0.747	0.860724984	3.867354222	3.150002642	2.693750919	0.997	Val	26	Gly	V26G	7	-32.49514286	1.748571429	36.147	86.95	42.73632324
1:11013806:C:A:L:27:M	-0.874830502	-1.528673889	0.003038524	0.086136284	0.044444444	0.080622599	0.080494762	0.500310938	0.010663333	0.180319671	0.007080064	0.155048892	0.137468708	1	11013806	C	A	L	M		1	11073863	1:11013806:C:A	TARDBP;TARDBP;TARDBP;TARDBP;TARDBP;TARDBP;TARDBP;TARDBP;TARDBP;TARDBP;TARDBP	Q13148	K7EJM5;Q13148;Q13148;G3V162;K7EN94;A0A087WX29;B1AKP7;A0A1W2PNU8;A0A0A0N0M3;A0A087WYY0;A0A087X260	p.Leu27Met	p.Leu27Met;p.Leu27Met;p.Leu27Met;p.Leu27Met;p.Leu27Met;p.Leu27Met;p.Leu27Met;p.Leu27Met;p.Leu27Met;p.Leu27Met;p.Leu27Met	3.35255	0.604	0.78307217	0.500955205	0.945383254	1.267289694	0.79	Leu	27	Met	L27M	2	-28.328625	2.01125	37.7035	88.31	44.11462584
1:11013806:C:G:L:27:V	-0.96234396	-1.73635353	0.003038524	0.046828247	0.03398	0.022792367	0.080494762	0.331358838	0.010663333	0.075927817	0.007080064	0.090256696	0.101429962	1	11013806	C	G	L	V		1	11073863	1:11013806:C:G	TARDBP;TARDBP;TARDBP;TARDBP;TARDBP;TARDBP;TARDBP;TARDBP;TARDBP;TARDBP;TARDBP	Q13148	K7EJM5;Q13148;Q13148;G3V162;K7EN94;A0A087WX29;B1AKP7;A0A1W2PNU8;A0A0A0N0M3;A0A087WYY0;A0A087X260	p.Leu27Val	p.Leu27Val;p.Leu27Val;p.Leu27Val;p.Leu27Val;p.Leu27Val;p.Leu27Val;p.Leu27Val;p.Leu27Val;p.Leu27Val;p.Leu27Val;p.Leu27Val	3.242889	0.621	0.796223925	0.681354174	1.272879062	1.306480091	0.948	Leu	27	Val	L27V	3	-28.328625	2.01125	37.7035	88.31	44.11462584
1:11013807:T:A:L:27:Q	0.133762774	-1.285186974	0.015618139	0.056740075	0.043407778	0.043465977	0.080494762	0.705273218	0.010663333	0.273953943	0.008357995	0.062952128	0.11818047	1	11013807	T	A	L	Q		1	11073864	1:11013807:T:A	TARDBP;TARDBP;TARDBP;TARDBP;TARDBP;TARDBP;TARDBP;TARDBP;TARDBP;TARDBP;TARDBP	Q13148	K7EJM5;Q13148;Q13148;G3V162;K7EN94;A0A087WX29;B1AKP7;A0A1W2PNU8;A0A0A0N0M3;A0A087WYY0;A0A087X260	p.Leu27Gln	p.Leu27Gln;p.Leu27Gln;p.Leu27Gln;p.Leu27Gln;p.Leu27Gln;p.Leu27Gln;p.Leu27Gln;p.Leu27Gln;p.Leu27Gln;p.Leu27Gln;p.Leu27Gln	4.408341	0.918	0.785124387	1.931161579	2.975659017	3.651092201	0.985	Leu	27	Gln	L27Q	6	-28.328625	2.01125	37.7035	88.31	44.11462584
1:11013807:T:C:L:27:P	0.068352001	-1.049781457	0.02516135	0.08266599	0.070326667	0.067471245	0.080494762	0.749051136	0.010663333	0.332940216	0.045162421	0.088469564	0.160033968	1	11013807	T	C	L	P		1	11073864	1:11013807:T:C	TARDBP;TARDBP;TARDBP;TARDBP;TARDBP;TARDBP;TARDBP;TARDBP;TARDBP;TARDBP;TARDBP	Q13148	K7EJM5;Q13148;Q13148;G3V162;K7EN94;A0A087WX29;B1AKP7;A0A1W2PNU8;A0A0A0N0M3;A0A087WYY0;A0A087X260	p.Leu27Pro	p.Leu27Pro;p.Leu27Pro;p.Leu27Pro;p.Leu27Pro;p.Leu27Pro;p.Leu27Pro;p.Leu27Pro;p.Leu27Pro;p.Leu27Pro;p.Leu27Pro;p.Leu27Pro	4.517523	0.85	0.809765097	2.680318413	2.95451396	3.316845193	0.79	Leu	27	Pro	L27P	7	-28.328625	2.01125	37.7035	88.31	44.11462584
1:11013807:T:G:L:27:R	-0.444315839	-1.491099317	0.015618139	0.056740075	0.043407778	0.043465977	0.080494762	0.705273218	0.010663333	0.273953943	0.008357995	0.062952128	0.11818047	1	11013807	T	G	L	R		1	11073864	1:11013807:T:G	TARDBP;TARDBP;TARDBP;TARDBP;TARDBP;TARDBP;TARDBP;TARDBP;TARDBP;TARDBP;TARDBP	Q13148	K7EJM5;Q13148;Q13148;G3V162;K7EN94;A0A087WX29;B1AKP7;A0A1W2PNU8;A0A0A0N0M3;A0A087WYY0;A0A087X260	p.Leu27Arg	p.Leu27Arg;p.Leu27Arg;p.Leu27Arg;p.Leu27Arg;p.Leu27Arg;p.Leu27Arg;p.Leu27Arg;p.Leu27Arg;p.Leu27Arg;p.Leu27Arg;p.Leu27Arg	3.761244	0.751	0.797269602	1.384471581	2.116709798	2.337171925	0.117	Leu	27	Arg	L27R	6	-28.328625	2.01125	37.7035	88.31	44.11462584
1:11013809:C:A:L:28:I	-0.773879641	-1.491661696	0.004674453	0.07448583	0.04329	0.080689266	0.08268	0.500310938	0.011263333	0.180386338	0.009248895	0.152362706	0.146131572	1	11013809	C	A	L	I		1	11073866	1:11013809:C:A	TARDBP;TARDBP;TARDBP;TARDBP;TARDBP;TARDBP;TARDBP;TARDBP;TARDBP;TARDBP;TARDBP	Q13148	K7EJM5;Q13148;Q13148;G3V162;K7EN94;A0A087WX29;B1AKP7;A0A1W2PNU8;A0A0A0N0M3;A0A087WYY0;A0A087X260	p.Leu28Ile	p.Leu28Ile;p.Leu28Ile;p.Leu28Ile;p.Leu28Ile;p.Leu28Ile;p.Leu28Ile;p.Leu28Ile;p.Leu28Ile;p.Leu28Ile;p.Leu28Ile;p.Leu28Ile	3.338342	0.623	0.811031358	1.170544757	1.532646983	1.369462579	0.866	Leu	28	Ile	L28I	2	-26.372375	3.121875	32.495125	87.19	40.71287675
1:11013809:C:G:L:28:V	-0.683923034	-1.682134314	0.004674453	0.033413464	0.032558889	0.022859033	0.08268	0.331358838	0.011263333	0.075994484	0.009248895	0.090536922	0.111174442	1	11013809	C	G	L	V		1	11073866	1:11013809:C:G	TARDBP;TARDBP;TARDBP;TARDBP;TARDBP;TARDBP;TARDBP;TARDBP;TARDBP;TARDBP;TARDBP	Q13148	K7EJM5;Q13148;Q13148;G3V162;K7EN94;A0A087WX29;B1AKP7;A0A1W2PNU8;A0A0A0N0M3;A0A087WYY0;A0A087X260	p.Leu28Val	p.Leu28Val;p.Leu28Val;p.Leu28Val;p.Leu28Val;p.Leu28Val;p.Leu28Val;p.Leu28Val;p.Leu28Val;p.Leu28Val;p.Leu28Val;p.Leu28Val	3.266459	0.69	0.815697353	1.191452502	2.03640236	1.718022673	0.94	Leu	28	Val	L28V	3	-26.372375	3.121875	32.495125	87.19	40.71287675
1:11013809:C:T:L:28:F	-0.403038948	-1.674319627	0.004674453	0.017178292	0.028168889	0.023623504	0.08268	0.579193704	0.011263333	0.11549202	0.009423956	0.059943948	0.097659615	1	11013809	C	T	L	F		1	11073866	1:11013809:C:T	TARDBP;TARDBP;TARDBP;TARDBP;TARDBP;TARDBP;TARDBP;TARDBP;TARDBP;TARDBP;TARDBP	Q13148	K7EJM5;Q13148;Q13148;G3V162;K7EN94;A0A087WX29;B1AKP7;A0A1W2PNU8;A0A0A0N0M3;A0A087WYY0;A0A087X260	p.Leu28Phe	p.Leu28Phe;p.Leu28Phe;p.Leu28Phe;p.Leu28Phe;p.Leu28Phe;p.Leu28Phe;p.Leu28Phe;p.Leu28Phe;p.Leu28Phe;p.Leu28Phe;p.Leu28Phe	3.494643	0.787	0.816803605	1.516868776	2.671469334	2.401643643	0.996	Leu	28	Phe	L28F	4	-26.372375	3.121875	32.495125	87.19	40.71287675
1:11013810:T:A:L:28:H	0.368237693	-1.091868983	0.038251095	0.06668492	0.068248889	0.067537911	0.08268	0.749051136	0.011263333	0.333006883	0.058311913	0.115443607	0.16142619	1	11013810	T	A	L	H		1	11073867	1:11013810:T:A	TARDBP;TARDBP;TARDBP;TARDBP;TARDBP;TARDBP;TARDBP;TARDBP;TARDBP;TARDBP;TARDBP	Q13148	K7EJM5;Q13148;Q13148;G3V162;K7EN94;A0A087WX29;B1AKP7;A0A1W2PNU8;A0A0A0N0M3;A0A087WYY0;A0A087X260	p.Leu28His	p.Leu28His;p.Leu28His;p.Leu28His;p.Leu28His;p.Leu28His;p.Leu28His;p.Leu28His;p.Leu28His;p.Leu28His;p.Leu28His;p.Leu28His	4.364283	0.935	0.812252113	2.541278811	3.536336629	3.725623778	1	Leu	28	His	L28H	7	-26.372375	3.121875	32.495125	87.19	40.71287675
1:11013810:T:C:L:28:P	0.209006458	-1.28201055	0.038251095	0.06668492	0.068248889	0.067537911	0.08268	0.749051136	0.011263333	0.333006883	0.058311913	0.115443607	0.16142619	1	11013810	T	C	L	P		1	11073867	1:11013810:T:C	TARDBP;TARDBP;TARDBP;TARDBP;TARDBP;TARDBP;TARDBP;TARDBP;TARDBP;TARDBP;TARDBP	Q13148	K7EJM5;Q13148;Q13148;G3V162;K7EN94;A0A087WX29;B1AKP7;A0A1W2PNU8;A0A0A0N0M3;A0A087WYY0;A0A087X260	p.Leu28Pro	p.Leu28Pro;p.Leu28Pro;p.Leu28Pro;p.Leu28Pro;p.Leu28Pro;p.Leu28Pro;p.Leu28Pro;p.Leu28Pro;p.Leu28Pro;p.Leu28Pro;p.Leu28Pro	3.766747	0.889	0.830233777	2.203006441	3.543938486	3.137826701	0.558	Leu	28	Pro	L28P	7	-26.372375	3.121875	32.495125	87.19	40.71287675
1:11013810:T:G:L:28:R	0.242281322	-1.277554235	0.023864746	0.041991556	0.041328889	0.043532644	0.08268	0.705273218	0.011263333	0.27402061	0.010913986	0.083748566	0.120183248	1	11013810	T	G	L	R		1	11073867	1:11013810:T:G	TARDBP;TARDBP;TARDBP;TARDBP;TARDBP;TARDBP;TARDBP;TARDBP;TARDBP;TARDBP;TARDBP	Q13148	K7EJM5;Q13148;Q13148;G3V162;K7EN94;A0A087WX29;B1AKP7;A0A1W2PNU8;A0A0A0N0M3;A0A087WYY0;A0A087X260	p.Leu28Arg	p.Leu28Arg;p.Leu28Arg;p.Leu28Arg;p.Leu28Arg;p.Leu28Arg;p.Leu28Arg;p.Leu28Arg;p.Leu28Arg;p.Leu28Arg;p.Leu28Arg;p.Leu28Arg	4.402152	0.947	0.820504787	2.793887728	3.750309814	3.815388664	0.996	Leu	28	Arg	L28R	6	-26.372375	3.121875	32.495125	87.19	40.71287675
1:11013812:T:A:S:29:T	-0.987712715	-1.823142921	0.004674453	0.039662788	0.03472	0.022881255	0.095631111	0.331358838	0.011396667	0.075994484	0.009248895	0.081889499	0.107116224	1	11013812	T	A	S	T		1	11073869	1:11013812:T:A	TARDBP;TARDBP;TARDBP;TARDBP;TARDBP;TARDBP;TARDBP;TARDBP;TARDBP;TARDBP;TARDBP	Q13148	K7EJM5;Q13148;Q13148;G3V162;K7EN94;A0A087WX29;B1AKP7;A0A1W2PNU8;A0A0A0N0M3;A0A087WYY0;A0A087X260	p.Ser29Thr	p.Ser29Thr;p.Ser29Thr;p.Ser29Thr;p.Ser29Thr;p.Ser29Thr;p.Ser29Thr;p.Ser29Thr;p.Ser29Thr;p.Ser29Thr;p.Ser29Thr;p.Ser29Thr	2.884472	0.607	0.785530895	-0.050207347	1.005476204	1.032471146	0.855	Ser	29	Thr	S29T	3	-24.43916667	0.2085	35.4295	86.56	44.79795352
1:11013812:T:C:S:29:P	-0.217829697	-1.731463363	0.004674453	0.033785195	0.03149	0.025505	0.095631111	0.61140723	0.011396667	0.193689174	0.009423956	0.052594509	0.098089829	1	11013812	T	C	S	P		1	11073869	1:11013812:T:C	TARDBP;TARDBP;TARDBP;TARDBP;TARDBP;TARDBP;TARDBP;TARDBP;TARDBP;TARDBP;TARDBP	Q13148	K7EJM5;Q13148;Q13148;G3V162;K7EN94;A0A087WX29;B1AKP7;A0A1W2PNU8;A0A0A0N0M3;A0A087WYY0;A0A087X260	p.Ser29Pro	p.Ser29Pro;p.Ser29Pro;p.Ser29Pro;p.Ser29Pro;p.Ser29Pro;p.Ser29Pro;p.Ser29Pro;p.Ser29Pro;p.Ser29Pro;p.Ser29Pro;p.Ser29Pro	3.308582	0.84	0.801086228	0.886876344	2.746143525	2.607769483	0.521	Ser	29	Pro	S29P	5	-24.43916667	0.2085	35.4295	86.56	44.79795352
1:11013812:T:G:S:29:A	-1.164251692	-1.591450844	0.004674453	0.039662788	0.03472	0.022881255	0.095631111	0.331358838	0.011396667	0.075994484	0.009248895	0.081889499	0.107116224	1	11013812	T	G	S	A		1	11073869	1:11013812:T:G	TARDBP;TARDBP;TARDBP;TARDBP;TARDBP;TARDBP;TARDBP;TARDBP;TARDBP;TARDBP;TARDBP	Q13148	K7EJM5;Q13148;Q13148;G3V162;K7EN94;A0A087WX29;B1AKP7;A0A1W2PNU8;A0A0A0N0M3;A0A087WYY0;A0A087X260	p.Ser29Ala	p.Ser29Ala;p.Ser29Ala;p.Ser29Ala;p.Ser29Ala;p.Ser29Ala;p.Ser29Ala;p.Ser29Ala;p.Ser29Ala;p.Ser29Ala;p.Ser29Ala;p.Ser29Ala	3.612584	0.556	0.789503424	0.999056356	0.747558926	1.129915881	0.719	Ser	29	Ala	S29A	3	-24.43916667	0.2085	35.4295	86.56	44.79795352
1:11013813:C:A:S:29:Y	-0.083510148	-1.358490249	0.023864746	0.057009132	0.04473	0.043554866	0.095631111	0.705273218	0.011396667	0.27402061	0.010913986	0.078105415	0.126049756	1	11013813	C	A	S	Y		1	11073870	1:11013813:C:A	TARDBP;TARDBP;TARDBP;TARDBP;TARDBP;TARDBP;TARDBP;TARDBP;TARDBP;TARDBP;TARDBP	Q13148	K7EJM5;Q13148;Q13148;G3V162;K7EN94;A0A087WX29;B1AKP7;A0A1W2PNU8;A0A0A0N0M3;A0A087WYY0;A0A087X260	p.Ser29Tyr	p.Ser29Tyr;p.Ser29Tyr;p.Ser29Tyr;p.Ser29Tyr;p.Ser29Tyr;p.Ser29Tyr;p.Ser29Tyr;p.Ser29Tyr;p.Ser29Tyr;p.Ser29Tyr;p.Ser29Tyr	4.059414	0.846	0.785694246	1.489213725	2.527477135	3.046934525	0.999	Ser	29	Tyr	S29Y	6	-24.43916667	0.2085	35.4295	86.56	44.79795352
1:11013813:C:G:S:29:C	-0.342445446	-1.464404221	0.004674453	0.033785195	0.03149	0.025505	0.095631111	0.61140723	0.011396667	0.193689174	0.009423956	0.052594509	0.098089829	1	11013813	C	G	S	C		1	11073870	1:11013813:C:G	TARDBP;TARDBP;TARDBP;TARDBP;TARDBP;TARDBP;TARDBP;TARDBP;TARDBP;TARDBP;TARDBP	Q13148	K7EJM5;Q13148;Q13148;G3V162;K7EN94;A0A087WX29;B1AKP7;A0A1W2PNU8;A0A0A0N0M3;A0A087WYY0;A0A087X260	p.Ser29Cys	p.Ser29Cys;p.Ser29Cys;p.Ser29Cys;p.Ser29Cys;p.Ser29Cys;p.Ser29Cys;p.Ser29Cys;p.Ser29Cys;p.Ser29Cys;p.Ser29Cys;p.Ser29Cys	4.147838	0.804	0.785569462	1.601693874	2.258409521	2.851794381	1	Ser	29	Cys	S29C	5	-24.43916667	0.2085	35.4295	86.56	44.79795352
1:11013813:C:T:S:29:F	-0.086971697	-1.313868064	0.023864746	0.057009132	0.04473	0.043554866	0.095631111	0.705273218	0.011396667	0.27402061	0.010913986	0.078105415	0.126049756	1	11013813	C	T	S	F		1	11073870	1:11013813:C:T	TARDBP;TARDBP;TARDBP;TARDBP;TARDBP;TARDBP;TARDBP;TARDBP;TARDBP;TARDBP;TARDBP	Q13148	K7EJM5;Q13148;Q13148;G3V162;K7EN94;A0A087WX29;B1AKP7;A0A1W2PNU8;A0A0A0N0M3;A0A087WYY0;A0A087X260	p.Ser29Phe	p.Ser29Phe;p.Ser29Phe;p.Ser29Phe;p.Ser29Phe;p.Ser29Phe;p.Ser29Phe;p.Ser29Phe;p.Ser29Phe;p.Ser29Phe;p.Ser29Phe;p.Ser29Phe	4.199643	0.845	0.788871207	1.750657518	2.574126262	3.116697327	0.97	Ser	29	Phe	S29F	6	-24.43916667	0.2085	35.4295	86.56	44.79795352
1:11013815:A:C:T:30:P	-0.897271498	-1.392542652	0.015618139	0.064775698	0.033254444	0.043465977	0.051355556	0.705273218	0.010663333	0.273953943	0.003826241	0.044820625	0.099553645	1	11013815	A	C	T	P		1	11073872	1:11013815:A:C	TARDBP;TARDBP;TARDBP;TARDBP;TARDBP;TARDBP;TARDBP;TARDBP;TARDBP;TARDBP;TARDBP	Q13148	K7EJM5;Q13148;Q13148;G3V162;K7EN94;A0A087WX29;B1AKP7;A0A1W2PNU8;A0A0A0N0M3;A0A087WYY0;A0A087X260	p.Thr30Pro	p.Thr30Pro;p.Thr30Pro;p.Thr30Pro;p.Thr30Pro;p.Thr30Pro;p.Thr30Pro;p.Thr30Pro;p.Thr30Pro;p.Thr30Pro;p.Thr30Pro;p.Thr30Pro	4.351614	0.642	0.82973874	2.955119532	1.965549147	2.025152158	0.998	Thr	30	Pro	T30P	6	-27.29242857	-2.548285714	35.52071429	88.25	46.05607883
1:11013815:A:G:T:30:A	-1.2336858	-1.602638528	0.003038524	0.041183402	0.020691111	0.025416111	0.051355556	0.61140723	0.010663333	0.193622508	0.002749301	0.021252144	0.071267474	1	11013815	A	G	T	A		1	11073872	1:11013815:A:G	TARDBP;TARDBP;TARDBP;TARDBP;TARDBP;TARDBP;TARDBP;TARDBP;TARDBP;TARDBP;TARDBP	Q13148	K7EJM5;Q13148;Q13148;G3V162;K7EN94;A0A087WX29;B1AKP7;A0A1W2PNU8;A0A0A0N0M3;A0A087WYY0;A0A087X260	p.Thr30Ala	p.Thr30Ala;p.Thr30Ala;p.Thr30Ala;p.Thr30Ala;p.Thr30Ala;p.Thr30Ala;p.Thr30Ala;p.Thr30Ala;p.Thr30Ala;p.Thr30Ala;p.Thr30Ala	4.117553	0.578	0.81465547	2.278008492	1.307057358	1.529117187	0.978	Thr	30	Ala	T30A	5	-27.29242857	-2.548285714	35.52071429	88.25	46.05607883
1:11013815:A:T:T:30:S	-1.514041781	-1.813010269	0.003038524	0.032339526	0.019816667	0.023556837	0.051355556	0.579193704	0.010663333	0.115425353	0.002749301	0.021845143	0.073831779	1	11013815	A	T	T	S		1	11073872	1:11013815:A:T	TARDBP;TARDBP;TARDBP;TARDBP;TARDBP;TARDBP;TARDBP;TARDBP;TARDBP;TARDBP;TARDBP	Q13148	K7EJM5;Q13148;Q13148;G3V162;K7EN94;A0A087WX29;B1AKP7;A0A1W2PNU8;A0A0A0N0M3;A0A087WYY0;A0A087X260	p.Thr30Ser	p.Thr30Ser;p.Thr30Ser;p.Thr30Ser;p.Thr30Ser;p.Thr30Ser;p.Thr30Ser;p.Thr30Ser;p.Thr30Ser;p.Thr30Ser;p.Thr30Ser;p.Thr30Ser	3.417806	0.494	0.812860443	1.319406461	0.743136961	0.666603895	0.864	Thr	30	Ser	T30S	4	-27.29242857	-2.548285714	35.52071429	88.25	46.05607883
1:11013816:C:A:T:30:K	-0.956117824	-1.449878575	0.015618139	0.064775698	0.033254444	0.043465977	0.051355556	0.705273218	0.010663333	0.273953943	0.003826241	0.044820625	0.099553645	1	11013816	C	A	T	K		1	11073873	1:11013816:C:A	TARDBP;TARDBP;TARDBP;TARDBP;TARDBP;TARDBP;TARDBP;TARDBP;TARDBP;TARDBP;TARDBP	Q13148	K7EJM5;Q13148;Q13148;G3V162;K7EN94;A0A087WX29;B1AKP7;A0A1W2PNU8;A0A0A0N0M3;A0A087WYY0;A0A087X260	p.Thr30Lys	p.Thr30Lys;p.Thr30Lys;p.Thr30Lys;p.Thr30Lys;p.Thr30Lys;p.Thr30Lys;p.Thr30Lys;p.Thr30Lys;p.Thr30Lys;p.Thr30Lys;p.Thr30Lys	4.171431	0.625	0.816746337	2.39987791	1.640712043	1.829819069	0.999	Thr	30	Lys	T30K	6	-27.29242857	-2.548285714	35.52071429	88.25	46.05607883
1:11013816:C:G:T:30:R	-1.084195122	-1.479011281	0.015618139	0.064775698	0.033254444	0.043465977	0.051355556	0.705273218	0.010663333	0.273953943	0.003826241	0.044820625	0.099553645	1	11013816	C	G	T	R		1	11073873	1:11013816:C:G	TARDBP;TARDBP;TARDBP;TARDBP;TARDBP;TARDBP;TARDBP;TARDBP;TARDBP;TARDBP;TARDBP	Q13148	K7EJM5;Q13148;Q13148;G3V162;K7EN94;A0A087WX29;B1AKP7;A0A1W2PNU8;A0A0A0N0M3;A0A087WYY0;A0A087X260	p.Thr30Arg	p.Thr30Arg;p.Thr30Arg;p.Thr30Arg;p.Thr30Arg;p.Thr30Arg;p.Thr30Arg;p.Thr30Arg;p.Thr30Arg;p.Thr30Arg;p.Thr30Arg;p.Thr30Arg	4.079879	0.588	0.816534576	2.275026767	1.401977271	1.566625359	0.999	Thr	30	Arg	T30R	6	-27.29242857	-2.548285714	35.52071429	88.25	46.05607883
1:11013816:C:T:T:30:M	-1.143041448	-1.472704053	0.015618139	0.064775698	0.033254444	0.043465977	0.051355556	0.705273218	0.010663333	0.273953943	0.003826241	0.044820625	0.099553645	1	11013816	C	T	T	M		1	11073873	1:11013816:C:T	TARDBP;TARDBP;TARDBP;TARDBP;TARDBP;TARDBP;TARDBP;TARDBP;TARDBP;TARDBP;TARDBP	Q13148	K7EJM5;Q13148;Q13148;G3V162;K7EN94;A0A087WX29;B1AKP7;A0A1W2PNU8;A0A0A0N0M3;A0A087WYY0;A0A087X260	p.Thr30Met	p.Thr30Met;p.Thr30Met;p.Thr30Met;p.Thr30Met;p.Thr30Met;p.Thr30Met;p.Thr30Met;p.Thr30Met;p.Thr30Met;p.Thr30Met;p.Thr30Met	4.0997	0.571	0.752365974	0.72155392	0.223291912	1.479036998	1	Thr	30	Met	T30M	6	-27.29242857	-2.548285714	35.52071429	88.25	46.05607883
1:11013818:G:A:V:31:I	-1.987096976	-1.519474788	0.003038524	0.125013887	0.036033333	0.080622599	0.059755556	0.500310938	0.010663333	0.180319671	0.002697892	0.195627518	0.128672034	1	11013818	G	A	V	I		1	11073875	1:11013818:G:A	TARDBP;TARDBP;TARDBP;TARDBP;TARDBP;TARDBP;TARDBP;TARDBP;TARDBP;TARDBP;TARDBP	Q13148	K7EJM5;Q13148;Q13148;G3V162;K7EN94;A0A087WX29;B1AKP7;A0A1W2PNU8;A0A0A0N0M3;A0A087WYY0;A0A087X260	p.Val31Ile	p.Val31Ile;p.Val31Ile;p.Val31Ile;p.Val31Ile;p.Val31Ile;p.Val31Ile;p.Val31Ile;p.Val31Ile;p.Val31Ile;p.Val31Ile;p.Val31Ile	3.513997	0.293	0.828873893	1.83924502	-0.267403999	-0.44342995	0.017	Val	31	Ile	V31I	1	-27.98642857	-1.515285714	31.204	88.06	42.13807667
1:11013818:G:C:V:31:L	-2.135948578	-2.036125819	0.003038524	0.021115312	0.025418889	0.022792367	0.059755556	0.331358838	0.010663333	0.075927817	0.002697892	0.043458223	0.091167367	1	11013818	G	C	V	L		1	11073875	1:11013818:G:C	TARDBP;TARDBP;TARDBP;TARDBP;TARDBP;TARDBP;TARDBP;TARDBP;TARDBP;TARDBP;TARDBP	Q13148	K7EJM5;Q13148;Q13148;G3V162;K7EN94;A0A087WX29;B1AKP7;A0A1W2PNU8;A0A0A0N0M3;A0A087WYY0;A0A087X260	p.Val31Leu	p.Val31Leu;p.Val31Leu;p.Val31Leu;p.Val31Leu;p.Val31Leu;p.Val31Leu;p.Val31Leu;p.Val31Leu;p.Val31Leu;p.Val31Leu;p.Val31Leu	2.455454	0.294	0.844863846	0.849512303	0.005736848	-1.007900318	0.001	Val	31	Leu	V31L	3	-27.98642857	-1.515285714	31.204	88.06	42.13807667
1:11013818:G:T:V:31:F	-1.025644591	-1.471391575	0.003038524	0.012978399	0.022265556	0.025416111	0.059755556	0.61140723	0.010663333	0.193622508	0.002749301	0.015286635	0.080729094	1	11013818	G	T	V	F		1	11073875	1:11013818:G:T	TARDBP;TARDBP;TARDBP;TARDBP;TARDBP;TARDBP;TARDBP;TARDBP;TARDBP;TARDBP;TARDBP	Q13148	K7EJM5;Q13148;Q13148;G3V162;K7EN94;A0A087WX29;B1AKP7;A0A1W2PNU8;A0A0A0N0M3;A0A087WYY0;A0A087X260	p.Val31Phe	p.Val31Phe;p.Val31Phe;p.Val31Phe;p.Val31Phe;p.Val31Phe;p.Val31Phe;p.Val31Phe;p.Val31Phe;p.Val31Phe;p.Val31Phe;p.Val31Phe	4.387451	0.627	0.844287835	3.36004618	2.112941215	1.95775255	0.913	Val	31	Phe	V31F	5	-27.98642857	-1.515285714	31.204	88.06	42.13807667
1:11013819:T:A:V:31:D	-0.194816276	-1.09268687	0.02516135	0.062501314	0.06355	0.067471245	0.059755556	0.749051136	0.010663333	0.332940216	0.040445354	0.079810886	0.153192857	1	11013819	T	A	V	D		1	11073876	1:11013819:T:A	TARDBP;TARDBP;TARDBP;TARDBP;TARDBP;TARDBP;TARDBP;TARDBP;TARDBP;TARDBP;TARDBP	Q13148	K7EJM5;Q13148;Q13148;G3V162;K7EN94;A0A087WX29;B1AKP7;A0A1W2PNU8;A0A0A0N0M3;A0A087WYY0;A0A087X260	p.Val31Asp	p.Val31Asp;p.Val31Asp;p.Val31Asp;p.Val31Asp;p.Val31Asp;p.Val31Asp;p.Val31Asp;p.Val31Asp;p.Val31Asp;p.Val31Asp;p.Val31Asp	4.485763	0.782	0.855563755	3.766052121	3.28637826	2.906670917	0.985	Val	31	Asp	V31D	7	-27.98642857	-1.515285714	31.204	88.06	42.13807667
1:11013819:T:C:V:31:A	-1.279794059	-1.493825279	0.003038524	0.005785196	0.021335556	0.023556837	0.059755556	0.579193704	0.010663333	0.115425353	0.002749301	0.012429715	0.082075175	1	11013819	T	C	V	A		1	11073876	1:11013819:T:C	TARDBP;TARDBP;TARDBP;TARDBP;TARDBP;TARDBP;TARDBP;TARDBP;TARDBP;TARDBP;TARDBP	Q13148	K7EJM5;Q13148;Q13148;G3V162;K7EN94;A0A087WX29;B1AKP7;A0A1W2PNU8;A0A0A0N0M3;A0A087WYY0;A0A087X260	p.Val31Ala	p.Val31Ala;p.Val31Ala;p.Val31Ala;p.Val31Ala;p.Val31Ala;p.Val31Ala;p.Val31Ala;p.Val31Ala;p.Val31Ala;p.Val31Ala;p.Val31Ala	4.29667	0.552	0.844306986	3.24188599	1.636500649	1.475320354	0.749	Val	31	Ala	V31A	4	-27.98642857	-1.515285714	31.204	88.06	42.13807667
1:11013819:T:G:V:31:G	-0.264047248	-1.086819407	0.02516135	0.062501314	0.06355	0.067471245	0.059755556	0.749051136	0.010663333	0.332940216	0.040445354	0.079810886	0.153192857	1	11013819	T	G	V	G		1	11073876	1:11013819:T:G	TARDBP;TARDBP;TARDBP;TARDBP;TARDBP;TARDBP;TARDBP;TARDBP;TARDBP;TARDBP;TARDBP	Q13148	K7EJM5;Q13148;Q13148;G3V162;K7EN94;A0A087WX29;B1AKP7;A0A1W2PNU8;A0A0A0N0M3;A0A087WYY0;A0A087X260	p.Val31Gly	p.Val31Gly;p.Val31Gly;p.Val31Gly;p.Val31Gly;p.Val31Gly;p.Val31Gly;p.Val31Gly;p.Val31Gly;p.Val31Gly;p.Val31Gly;p.Val31Gly	4.504202	0.762	0.862372938	3.957741659	3.272849911	2.800996963	0.985	Val	31	Gly	V31G	7	-27.98642857	-1.515285714	31.204	88.06	42.13807667
1:11013821:A:C:T:32:P	-0.992443347	-1.370584049	0.023864746	0.046652728	0.037324444	0.043465977	0.08756	0.705273218	0.010663333	0.273953943	0.009837168	0.085385149	0.121293695	1	11013821	A	C	T	P		1	11073878	1:11013821:A:C	TARDBP;TARDBP;TARDBP;TARDBP;TARDBP;TARDBP;TARDBP;TARDBP;TARDBP;TARDBP;TARDBP	Q13148	K7EJM5;Q13148;Q13148;G3V162;K7EN94;A0A087WX29;B1AKP7;A0A1W2PNU8;A0A0A0N0M3;A0A087WYY0;A0A087X260	p.Thr32Pro	p.Thr32Pro;p.Thr32Pro;p.Thr32Pro;p.Thr32Pro;p.Thr32Pro;p.Thr32Pro;p.Thr32Pro;p.Thr32Pro;p.Thr32Pro;p.Thr32Pro;p.Thr32Pro	4.093067	0.589	0.821539181	2.415438489	1.491833308	1.579510268	0.612	Thr	32	Pro	T32P	6	-23.64714286	-1.397	30.70628571	87.67	40.38711857
1:11013821:A:G:T:32:A	-2.234039105	-2.006542628	0.004674453	0.021974488	0.024793333	0.025416111	0.08756	0.61140723	0.010663333	0.193622508	0.007080403	0.050524028	0.097698777	1	11013821	A	G	T	A		1	11073878	1:11013821:A:G	TARDBP;TARDBP;TARDBP;TARDBP;TARDBP;TARDBP;TARDBP;TARDBP;TARDBP;TARDBP;TARDBP	Q13148	K7EJM5;Q13148;Q13148;G3V162;K7EN94;A0A087WX29;B1AKP7;A0A1W2PNU8;A0A0A0N0M3;A0A087WYY0;A0A087X260	p.Thr32Ala	p.Thr32Ala;p.Thr32Ala;p.Thr32Ala;p.Thr32Ala;p.Thr32Ala;p.Thr32Ala;p.Thr32Ala;p.Thr32Ala;p.Thr32Ala;p.Thr32Ala;p.Thr32Ala	2.450014	0.258	0.805365041	-0.129776354	-0.882125015	-1.218924022	0.001	Thr	32	Ala	T32A	5	-23.64714286	-1.397	30.70628571	87.67	40.38711857
1:11013821:A:T:T:32:S	-2.387752044	-1.994341086	0.004674453	0.012149926	0.02433	0.023556837	0.08756	0.579193704	0.010663333	0.115425353	0.007080403	0.040301354	0.101614621	1	11013821	A	T	T	S		1	11073878	1:11013821:A:T	TARDBP;TARDBP;TARDBP;TARDBP;TARDBP;TARDBP;TARDBP;TARDBP;TARDBP;TARDBP;TARDBP	Q13148	K7EJM5;Q13148;Q13148;G3V162;K7EN94;A0A087WX29;B1AKP7;A0A1W2PNU8;A0A0A0N0M3;A0A087WYY0;A0A087X260	p.Thr32Ser	p.Thr32Ser;p.Thr32Ser;p.Thr32Ser;p.Thr32Ser;p.Thr32Ser;p.Thr32Ser;p.Thr32Ser;p.Thr32Ser;p.Thr32Ser;p.Thr32Ser;p.Thr32Ser	2.429359	0.209	0.802883004	-0.217858162	-1.235019767	-1.513288975	0.004	Thr	32	Ser	T32S	4	-23.64714286	-1.397	30.70628571	87.67	40.38711857
1:11013822:C:A:T:32:K	-1.324752011	-1.604206384	0.023864746	0.046652728	0.037324444	0.043465977	0.08756	0.705273218	0.010663333	0.273953943	0.009837168	0.085385149	0.121293695	1	11013822	C	A	T	K		1	11073879	1:11013822:C:A	TARDBP;TARDBP;TARDBP;TARDBP;TARDBP;TARDBP;TARDBP;TARDBP;TARDBP;TARDBP;TARDBP	Q13148	K7EJM5;Q13148;Q13148;G3V162;K7EN94;A0A087WX29;B1AKP7;A0A1W2PNU8;A0A0A0N0M3;A0A087WYY0;A0A087X260	p.Thr32Lys	p.Thr32Lys;p.Thr32Lys;p.Thr32Lys;p.Thr32Lys;p.Thr32Lys;p.Thr32Lys;p.Thr32Lys;p.Thr32Lys;p.Thr32Lys;p.Thr32Lys;p.Thr32Lys	3.358889	0.493	0.805963753	1.072666948	0.621712478	0.629084185	0.057	Thr	32	Lys	T32K	6	-23.64714286	-1.397	30.70628571	87.67	40.38711857
1:11013822:C:G:T:32:R	-1.189751617	-1.541778474	0.023864746	0.046652728	0.037324444	0.043465977	0.08756	0.705273218	0.010663333	0.273953943	0.009837168	0.085385149	0.121293695	1	11013822	C	G	T	R		1	11073879	1:11013822:C:G	TARDBP;TARDBP;TARDBP;TARDBP;TARDBP;TARDBP;TARDBP;TARDBP;TARDBP;TARDBP;TARDBP	Q13148	K7EJM5;Q13148;Q13148;G3V162;K7EN94;A0A087WX29;B1AKP7;A0A1W2PNU8;A0A0A0N0M3;A0A087WYY0;A0A087X260	p.Thr32Arg	p.Thr32Arg;p.Thr32Arg;p.Thr32Arg;p.Thr32Arg;p.Thr32Arg;p.Thr32Arg;p.Thr32Arg;p.Thr32Arg;p.Thr32Arg;p.Thr32Arg;p.Thr32Arg	3.555074	0.532	0.805802535	1.325071168	0.86693788	0.960205767	0.066	Thr	32	Arg	T32R	6	-23.64714286	-1.397	30.70628571	87.67	40.38711857
1:11013822:C:T:T:32:I	-1.660522224	-1.584915576	0.023864746	0.046652728	0.037324444	0.043465977	0.08756	0.705273218	0.010663333	0.273953943	0.009837168	0.085385149	0.121293695	1	11013822	C	T	T	I	rs752580444	1	11073879	1:11013822:C:T	TARDBP;TARDBP;TARDBP;TARDBP;TARDBP;TARDBP;TARDBP;TARDBP;TARDBP;TARDBP;TARDBP	Q13148	K7EJM5;Q13148;Q13148;G3V162;K7EN94;A0A087WX29;B1AKP7;A0A1W2PNU8;A0A0A0N0M3;A0A087WYY0;A0A087X260	p.Thr32Ile	p.Thr32Ile;p.Thr32Ile;p.Thr32Ile;p.Thr32Ile;p.Thr32Ile;p.Thr32Ile;p.Thr32Ile;p.Thr32Ile;p.Thr32Ile;p.Thr32Ile;p.Thr32Ile	3.419512	0.396	0.805163697	1.13219667	-0.008245772	0.101047262	0.029	Thr	32	Ile	T32I	6	-23.64714286	-1.397	30.70628571	87.67	40.38711857
1:11013824:G:A:A:33:T	-0.950091523	-1.422668529	0.004674453	0.013726187	0.020226667	0.023556837	0.066474444	0.579193704	0.010663333	0.115425353	0.005960142	0.018044084	0.080581107	1	11013824	G	A	A	T		1	11073881	1:11013824:G:A	TARDBP;TARDBP;TARDBP;TARDBP;TARDBP;TARDBP;TARDBP;TARDBP;TARDBP;TARDBP;TARDBP	Q13148	K7EJM5;Q13148;Q13148;G3V162;K7EN94;A0A087WX29;B1AKP7;A0A1W2PNU8;A0A0A0N0M3;A0A087WYY0;A0A087X260	p.Ala33Thr	p.Ala33Thr;p.Ala33Thr;p.Ala33Thr;p.Ala33Thr;p.Ala33Thr;p.Ala33Thr;p.Ala33Thr;p.Ala33Thr;p.Ala33Thr;p.Ala33Thr;p.Ala33Thr	4.542797	0.649	0.781638224	2.021062567	1.207514669	2.168607448	0.998	Ala	33	Thr	A33T	4	-23.6534	-5.302	32.3126	88.11	42.25528339
1:11013824:G:C:A:33:P	-0.61340243	-1.414652583	0.004674453	0.024423217	0.020917778	0.025416111	0.066474444	0.61140723	0.010663333	0.193622508	0.005960142	0.028348563	0.079955016	1	11013824	G	C	A	P		1	11073881	1:11013824:G:C	TARDBP;TARDBP;TARDBP;TARDBP;TARDBP;TARDBP;TARDBP;TARDBP;TARDBP;TARDBP;TARDBP	Q13148	K7EJM5;Q13148;Q13148;G3V162;K7EN94;A0A087WX29;B1AKP7;A0A1W2PNU8;A0A0A0N0M3;A0A087WYY0;A0A087X260	p.Ala33Pro	p.Ala33Pro;p.Ala33Pro;p.Ala33Pro;p.Ala33Pro;p.Ala33Pro;p.Ala33Pro;p.Ala33Pro;p.Ala33Pro;p.Ala33Pro;p.Ala33Pro;p.Ala33Pro	4.577421	0.747	0.7998092	2.513549019	2.133654464	2.753735519	1	Ala	33	Pro	A33P	5	-23.6534	-5.302	32.3126	88.11	42.25528339
1:11013824:G:T:A:33:S	-1.410786664	-1.618356063	0.004674453	0.026503869	0.023463333	0.022792367	0.066474444	0.331358838	0.010663333	0.075927817	0.005807208	0.043987279	0.085619081	1	11013824	G	T	A	S		1	11073881	1:11013824:G:T	TARDBP;TARDBP;TARDBP;TARDBP;TARDBP;TARDBP;TARDBP;TARDBP;TARDBP;TARDBP;TARDBP	Q13148	K7EJM5;Q13148;Q13148;G3V162;K7EN94;A0A087WX29;B1AKP7;A0A1W2PNU8;A0A0A0N0M3;A0A087WYY0;A0A087X260	p.Ala33Ser	p.Ala33Ser;p.Ala33Ser;p.Ala33Ser;p.Ala33Ser;p.Ala33Ser;p.Ala33Ser;p.Ala33Ser;p.Ala33Ser;p.Ala33Ser;p.Ala33Ser;p.Ala33Ser	3.851926	0.51	0.782477375	1.13889431	0.337920086	0.992955749	0.942	Ala	33	Ser	A33S	3	-23.6534	-5.302	32.3126	88.11	42.25528339
1:11013825:C:A:A:33:D	-0.629329299	-1.414826905	0.023864746	0.050558072	0.033541111	0.043465977	0.066474444	0.705273218	0.010663333	0.273953943	0.008284367	0.064766784	0.103308504	1	11013825	C	A	A	D		1	11073882	1:11013825:C:A	TARDBP;TARDBP;TARDBP;TARDBP;TARDBP;TARDBP;TARDBP;TARDBP;TARDBP;TARDBP;TARDBP	Q13148	K7EJM5;Q13148;Q13148;G3V162;K7EN94;A0A087WX29;B1AKP7;A0A1W2PNU8;A0A0A0N0M3;A0A087WYY0;A0A087X260	p.Ala33Asp	p.Ala33Asp;p.Ala33Asp;p.Ala33Asp;p.Ala33Asp;p.Ala33Asp;p.Ala33Asp;p.Ala33Asp;p.Ala33Asp;p.Ala33Asp;p.Ala33Asp;p.Ala33Asp	4.22501	0.715	0.790683409	1.828410362	1.777977761	2.37891553	1	Ala	33	Asp	A33D	6	-23.6534	-5.302	32.3126	88.11	42.25528339
1:11013825:C:G:A:33:G	-1.296246382	-1.583089976	0.004674453	0.013726187	0.020226667	0.023556837	0.066474444	0.579193704	0.010663333	0.115425353	0.005960142	0.018044084	0.080581107	1	11013825	C	G	A	G		1	11073882	1:11013825:C:G	TARDBP;TARDBP;TARDBP;TARDBP;TARDBP;TARDBP;TARDBP;TARDBP;TARDBP;TARDBP;TARDBP	Q13148	K7EJM5;Q13148;Q13148;G3V162;K7EN94;A0A087WX29;B1AKP7;A0A1W2PNU8;A0A0A0N0M3;A0A087WYY0;A0A087X260	p.Ala33Gly	p.Ala33Gly;p.Ala33Gly;p.Ala33Gly;p.Ala33Gly;p.Ala33Gly;p.Ala33Gly;p.Ala33Gly;p.Ala33Gly;p.Ala33Gly;p.Ala33Gly;p.Ala33Gly	4.038659	0.549	0.804528839	1.925665082	0.953752552	1.318985416	0.928	Ala	33	Gly	A33G	4	-23.6534	-5.302	32.3126	88.11	42.25528339
1:11013825:C:T:A:33:V	-0.839321969	-1.527594894	0.004674453	0.013726187	0.020226667	0.023556837	0.066474444	0.579193704	0.010663333	0.115425353	0.005960142	0.018044084	0.080581107	1	11013825	C	T	A	V		1	11073882	1:11013825:C:T	TARDBP;TARDBP;TARDBP;TARDBP;TARDBP;TARDBP;TARDBP;TARDBP;TARDBP;TARDBP;TARDBP	Q13148	K7EJM5;Q13148;Q13148;G3V162;K7EN94;A0A087WX29;B1AKP7;A0A1W2PNU8;A0A0A0N0M3;A0A087WYY0;A0A087X260	p.Ala33Val	p.Ala33Val;p.Ala33Val;p.Ala33Val;p.Ala33Val;p.Ala33Val;p.Ala33Val;p.Ala33Val;p.Ala33Val;p.Ala33Val;p.Ala33Val;p.Ala33Val	4.213057	0.681	0.786660275	1.713769359	1.494722615	2.175943917	1	Ala	33	Val	A33V	4	-23.6534	-5.302	32.3126	88.11	42.25528339
1:11013827:C:A:Q:34:K	-0.356005037	-1.632155097	0.004674453	-0.012135158	0.019672222	0.023645726	0.064237778	0.579193704	0.011396667	0.11549202	0.002663943	-0.030690074	0.073442229	1	11013827	C	A	Q	K		1	11073884	1:11013827:C:A	TARDBP;TARDBP;TARDBP;TARDBP;TARDBP;TARDBP;TARDBP;TARDBP;TARDBP;TARDBP;TARDBP	Q13148	K7EJM5;Q13148;Q13148;G3V162;K7EN94;A0A087WX29;B1AKP7;A0A1W2PNU8;A0A0A0N0M3;A0A087WYY0;A0A087X260	p.Gln34Lys	p.Gln34Lys;p.Gln34Lys;p.Gln34Lys;p.Gln34Lys;p.Gln34Lys;p.Gln34Lys;p.Gln34Lys;p.Gln34Lys;p.Gln34Lys;p.Gln34Lys;p.Gln34Lys	3.992028	0.829	0.802267838	1.80907846	2.695933266	2.912366631	0.999	Gln	34	Lys	Q34K	4	-26.476	-7.409888889	30.87933333	86.27	41.97075659
1:11013827:C:G:Q:34:E	-0.723915976	-1.645760815	0.004674453	0.002590373	0.023445556	0.022881255	0.064237778	0.331358838	0.011396667	0.075994484	0.002614125	-0.001593828	0.080018054	1	11013827	C	G	Q	E		1	11073884	1:11013827:C:G	TARDBP;TARDBP;TARDBP;TARDBP;TARDBP;TARDBP;TARDBP;TARDBP;TARDBP;TARDBP;TARDBP	Q13148	K7EJM5;Q13148;Q13148;G3V162;K7EN94;A0A087WX29;B1AKP7;A0A1W2PNU8;A0A0A0N0M3;A0A087WYY0;A0A087X260	p.Gln34Glu	p.Gln34Glu;p.Gln34Glu;p.Gln34Glu;p.Gln34Glu;p.Gln34Glu;p.Gln34Glu;p.Gln34Glu;p.Gln34Glu;p.Gln34Glu;p.Gln34Glu;p.Gln34Glu	3.850194	0.715	0.803896952	1.663828657	1.998438854	2.176997329	0.998	Gln	34	Glu	Q34E	3	-26.476	-7.409888889	30.87933333	86.27	41.97075659
1:11013828:A:C:Q:34:P	-0.055402388	-1.37263361	0.023864746	0.023128936	0.033811111	0.043554866	0.064237778	0.705273218	0.011396667	0.27402061	0.003707572	0.015401483	0.104843266	1	11013828	A	C	Q	P		1	11073885	1:11013828:A:C	TARDBP;TARDBP;TARDBP;TARDBP;TARDBP;TARDBP;TARDBP;TARDBP;TARDBP;TARDBP;TARDBP	Q13148	K7EJM5;Q13148;Q13148;G3V162;K7EN94;A0A087WX29;B1AKP7;A0A1W2PNU8;A0A0A0N0M3;A0A087WYY0;A0A087X260	p.Gln34Pro	p.Gln34Pro;p.Gln34Pro;p.Gln34Pro;p.Gln34Pro;p.Gln34Pro;p.Gln34Pro;p.Gln34Pro;p.Gln34Pro;p.Gln34Pro;p.Gln34Pro;p.Gln34Pro	4.334482	0.879	0.814598782	2.560093528	3.21950872	3.385869209	0.999	Gln	34	Pro	Q34P	6	-26.476	-7.409888889	30.87933333	86.27	41.97075659
1:11013828:A:G:Q:34:R	-0.380235877	-1.544758888	0.004674453	-0.012135158	0.019672222	0.023645726	0.064237778	0.579193704	0.011396667	0.11549202	0.002663943	-0.030690074	0.073442229	1	11013828	A	G	Q	R		1	11073885	1:11013828:A:G	TARDBP;TARDBP;TARDBP;TARDBP;TARDBP;TARDBP;TARDBP;TARDBP;TARDBP;TARDBP;TARDBP	Q13148	K7EJM5;Q13148;Q13148;G3V162;K7EN94;A0A087WX29;B1AKP7;A0A1W2PNU8;A0A0A0N0M3;A0A087WYY0;A0A087X260	p.Gln34Arg	p.Gln34Arg;p.Gln34Arg;p.Gln34Arg;p.Gln34Arg;p.Gln34Arg;p.Gln34Arg;p.Gln34Arg;p.Gln34Arg;p.Gln34Arg;p.Gln34Arg;p.Gln34Arg	4.266678	0.822	0.802044095	2.162480931	2.64770263	3.019861571	0.999	Gln	34	Arg	Q34R	4	-26.476	-7.409888889	30.87933333	86.27	41.97075659
1:11013828:A:T:Q:34:L	-0.440237726	-1.115491198	0.038251095	0.055741785	0.064225556	0.067560134	0.064237778	0.749051136	0.011396667	0.333006883	0.039235655	0.064883184	0.151573968	1	11013828	A	T	Q	L		1	11073885	1:11013828:A:T	TARDBP;TARDBP;TARDBP;TARDBP;TARDBP;TARDBP;TARDBP;TARDBP;TARDBP;TARDBP;TARDBP	Q13148	K7EJM5;Q13148;Q13148;G3V162;K7EN94;A0A087WX29;B1AKP7;A0A1W2PNU8;A0A0A0N0M3;A0A087WYY0;A0A087X260	p.Gln34Leu	p.Gln34Leu;p.Gln34Leu;p.Gln34Leu;p.Gln34Leu;p.Gln34Leu;p.Gln34Leu;p.Gln34Leu;p.Gln34Leu;p.Gln34Leu;p.Gln34Leu;p.Gln34Leu	4.43849	0.713	0.802680209	2.402659448	1.965424524	2.482359224	0.996	Gln	34	Leu	Q34L	7	-26.476	-7.409888889	30.87933333	86.27	41.97075659
1:11013829:G:C:Q:34:H	-0.563833339	-1.714974936	0.004674453	-0.002576203	0.021072222	0.025505	0.064237778	0.61140723	0.011396667	0.193689174	0.002663943	-0.021600092	0.076818295	1	11013829	G	C	Q	H		1	11073886	1:11013829:G:C	TARDBP;TARDBP;TARDBP;TARDBP;TARDBP;TARDBP;TARDBP;TARDBP;TARDBP;TARDBP;TARDBP	Q13148	K7EJM5;Q13148;Q13148;G3V162;K7EN94;A0A087WX29;B1AKP7;A0A1W2PNU8;A0A0A0N0M3;A0A087WYY0;A0A087X260	p.Gln34His	p.Gln34His;p.Gln34His;p.Gln34His;p.Gln34His;p.Gln34His;p.Gln34His;p.Gln34His;p.Gln34His;p.Gln34His;p.Gln34His;p.Gln34His	3.680893	0.765	0.793221099	1.179824491	2.138157861	2.374810905	1	Gln	34	His	Q34H	5	-26.476	-7.409888889	30.87933333	86.27	41.97075659
1:11013829:G:T:Q:34:H	-0.563833339	-1.712405077	0.004674453	-0.002576203	0.021072222	0.025505	0.064237778	0.61140723	0.011396667	0.193689174	0.002663943	-0.021600092	0.076818295	1	11013829	G	T	Q	H		1	11073886	1:11013829:G:T	TARDBP;TARDBP;TARDBP;TARDBP;TARDBP;TARDBP;TARDBP;TARDBP;TARDBP;TARDBP;TARDBP	Q13148	K7EJM5;Q13148;Q13148;G3V162;K7EN94;A0A087WX29;B1AKP7;A0A1W2PNU8;A0A0A0N0M3;A0A087WYY0;A0A087X260	p.Gln34His	p.Gln34His;p.Gln34His;p.Gln34His;p.Gln34His;p.Gln34His;p.Gln34His;p.Gln34His;p.Gln34His;p.Gln34His;p.Gln34His;p.Gln34His	3.688969	0.765	0.793221099	1.190378113	2.138157861	2.37916155	1	Gln	34	His	Q34H	5	-26.476	-7.409888889	30.87933333	86.27	41.97075659
1:11013830:T:A:F:35:I	-0.046660343	-1.275089562	0.015618139	0.002608088	0.035203333	0.048252009	0.057272222	0.705273218	0.048033333	0.342249979	0.003252794	0.013980088	0.117224063	1	11013830	T	A	F	I		1	11073887	1:11013830:T:A	TARDBP;TARDBP;TARDBP;TARDBP;TARDBP;TARDBP;TARDBP;TARDBP;TARDBP;TARDBP;TARDBP	Q13148	K7EJM5;Q13148;Q13148;G3V162;K7EN94;A0A087WX29;B1AKP7;A0A1W2PNU8;A0A0A0N0M3;A0A087WYY0;A0A087X260	p.Phe35Ile	p.Phe35Ile;p.Phe35Ile;p.Phe35Ile;p.Phe35Ile;p.Phe35Ile;p.Phe35Ile;p.Phe35Ile;p.Phe35Ile;p.Phe35Ile;p.Phe35Ile;p.Phe35Ile	4.454483	0.867	0.828822434	3.066994612	3.380541341	3.381150923	1	Phe	35	Ile	F35I	6	-27.34572727	-4.847	26.88836364	84.65	38.15023149
1:11013830:T:C:F:35:L	0.022570628	-1.26044843	0.015618139	0.002608088	0.035203333	0.048252009	0.057272222	0.705273218	0.048033333	0.342249979	0.003252794	0.013980088	0.117224063	1	11013830	T	C	F	L		1	11073887	1:11013830:T:C	TARDBP;TARDBP;TARDBP;TARDBP;TARDBP;TARDBP;TARDBP;TARDBP;TARDBP;TARDBP;TARDBP	Q13148	K7EJM5;Q13148;Q13148;G3V162;K7EN94;A0A087WX29;B1AKP7;A0A1W2PNU8;A0A0A0N0M3;A0A087WYY0;A0A087X260	p.Phe35Leu	p.Phe35Leu;p.Phe35Leu;p.Phe35Leu;p.Phe35Leu;p.Phe35Leu;p.Phe35Leu;p.Phe35Leu;p.Phe35Leu;p.Phe35Leu;p.Phe35Leu;p.Phe35Leu	4.500494	0.887	0.834867964	3.275919214	3.60854389	3.521544922	1	Phe	35	Leu	F35L	6	-27.34572727	-4.847	26.88836364	84.65	38.15023149
1:11013830:T:G:F:35:V	0.28308411	-1.012492652	0.02516135	0.034174687	0.06635	0.075275689	0.057272222	0.749051136	0.048033333	0.4221481	0.034574173	0.065021343	0.169438413	1	11013830	T	G	F	V		1	11073887	1:11013830:T:G	TARDBP;TARDBP;TARDBP;TARDBP;TARDBP;TARDBP;TARDBP;TARDBP;TARDBP;TARDBP;TARDBP	Q13148	K7EJM5;Q13148;Q13148;G3V162;K7EN94;A0A087WX29;B1AKP7;A0A1W2PNU8;A0A0A0N0M3;A0A087WYY0;A0A087X260	p.Phe35Val	p.Phe35Val;p.Phe35Val;p.Phe35Val;p.Phe35Val;p.Phe35Val;p.Phe35Val;p.Phe35Val;p.Phe35Val;p.Phe35Val;p.Phe35Val;p.Phe35Val	4.493011	0.901	0.832922139	3.218248121	3.665074015	3.59843883	1	Phe	35	Val	F35V	7	-27.34572727	-4.847	26.88836364	84.65	38.15023149
1:11013831:T:A:F:35:Y	-0.606356746	-1.442569021	0.003038524	-0.017114676	0.023927778	0.023814589	0.057272222	0.331358838	0.048033333	0.084929725	0.002293163	-0.010357078	0.092770462	1	11013831	T	A	F	Y		1	11073888	1:11013831:T:A	TARDBP;TARDBP;TARDBP;TARDBP;TARDBP;TARDBP;TARDBP;TARDBP;TARDBP;TARDBP;TARDBP	Q13148	K7EJM5;Q13148;Q13148;G3V162;K7EN94;A0A087WX29;B1AKP7;A0A1W2PNU8;A0A0A0N0M3;A0A087WYY0;A0A087X260	p.Phe35Tyr	p.Phe35Tyr;p.Phe35Tyr;p.Phe35Tyr;p.Phe35Tyr;p.Phe35Tyr;p.Phe35Tyr;p.Phe35Tyr;p.Phe35Tyr;p.Phe35Tyr;p.Phe35Tyr;p.Phe35Tyr	4.296603	0.734	0.834966875	3.011911303	2.637603571	2.527310517	0.988	Phe	35	Tyr	F35Y	3	-27.34572727	-4.847	26.88836364	84.65	38.15023149
1:11013831:T:C:F:35:S	0.528032962	-0.768719662	0.02516135	0.065163174	0.079842222	0.094471111	0.057272222	0.997898175	0.048033333	0.499317143	0.034574173	0.114167687	0.208444365	1	11013831	T	C	F	S		1	11073888	1:11013831:T:C	TARDBP;TARDBP;TARDBP;TARDBP;TARDBP;TARDBP;TARDBP;TARDBP;TARDBP;TARDBP;TARDBP	Q13148	K7EJM5;Q13148;Q13148;G3V162;K7EN94;A0A087WX29;B1AKP7;A0A1W2PNU8;A0A0A0N0M3;A0A087WYY0;A0A087X260	p.Phe35Ser	p.Phe35Ser;p.Phe35Ser;p.Phe35Ser;p.Phe35Ser;p.Phe35Ser;p.Phe35Ser;p.Phe35Ser;p.Phe35Ser;p.Phe35Ser;p.Phe35Ser;p.Phe35Ser	4.671392	0.926	0.835069416	3.504205035	3.859820252	3.839044071	1	Phe	35	Ser	F35S	8	-27.34572727	-4.847	26.88836364	84.65	38.15023149
1:11013831:T:G:F:35:C	0.441494247	-0.78035658	0.02516135	0.065163174	0.079842222	0.094471111	0.057272222	0.997898175	0.048033333	0.499317143	0.034574173	0.114167687	0.208444365	1	11013831	T	G	F	C		1	11073888	1:11013831:T:G	TARDBP;TARDBP;TARDBP;TARDBP;TARDBP;TARDBP;TARDBP;TARDBP;TARDBP;TARDBP;TARDBP	Q13148	K7EJM5;Q13148;Q13148;G3V162;K7EN94;A0A087WX29;B1AKP7;A0A1W2PNU8;A0A0A0N0M3;A0A087WYY0;A0A087X260	p.Phe35Cys	p.Phe35Cys;p.Phe35Cys;p.Phe35Cys;p.Phe35Cys;p.Phe35Cys;p.Phe35Cys;p.Phe35Cys;p.Phe35Cys;p.Phe35Cys;p.Phe35Cys;p.Phe35Cys	4.634822	0.901	0.834765047	3.448924379	3.695821979	3.67483424	1	Phe	35	Cys	F35C	8	-27.34572727	-4.847	26.88836364	84.65	38.15023149
1:11013832:T:A:F:35:L	-0.635123603	-1.61602897	0.015618139	0.002608088	0.035203333	0.048252009	0.057272222	0.705273218	0.048033333	0.342249979	0.003252794	0.013980088	0.117224063	1	11013832	T	A	F	L		1	11073889	1:11013832:T:A	TARDBP;TARDBP;TARDBP;TARDBP;TARDBP;TARDBP;TARDBP;TARDBP;TARDBP;TARDBP;TARDBP	Q13148	K7EJM5;Q13148;Q13148;G3V162;K7EN94;A0A087WX29;B1AKP7;A0A1W2PNU8;A0A0A0N0M3;A0A087WYY0;A0A087X260	p.Phe35Leu	p.Phe35Leu;p.Phe35Leu;p.Phe35Leu;p.Phe35Leu;p.Phe35Leu;p.Phe35Leu;p.Phe35Leu;p.Phe35Leu;p.Phe35Leu;p.Phe35Leu;p.Phe35Leu	3.383052	0.697	0.834867964	1.815659028	2.400751656	1.821295371	1	Phe	35	Leu	F35L	6	-27.34572727	-4.847	26.88836364	84.65	38.15023149
1:11013832:T:G:F:35:L	-0.635123603	-1.612226368	0.015618139	0.002608088	0.035203333	0.048252009	0.057272222	0.705273218	0.048033333	0.342249979	0.003252794	0.013980088	0.117224063	1	11013832	T	G	F	L		1	11073889	1:11013832:T:G	TARDBP;TARDBP;TARDBP;TARDBP;TARDBP;TARDBP;TARDBP;TARDBP;TARDBP;TARDBP;TARDBP	Q13148	K7EJM5;Q13148;Q13148;G3V162;K7EN94;A0A087WX29;B1AKP7;A0A1W2PNU8;A0A0A0N0M3;A0A087WYY0;A0A087X260	p.Phe35Leu	p.Phe35Leu;p.Phe35Leu;p.Phe35Leu;p.Phe35Leu;p.Phe35Leu;p.Phe35Leu;p.Phe35Leu;p.Phe35Leu;p.Phe35Leu;p.Phe35Leu;p.Phe35Leu	3.395002	0.697	0.834867964	1.831275149	2.400751656	1.827732989	1	Phe	35	Leu	F35L	6	-27.34572727	-4.847	26.88836364	84.65	38.15023149
1:11013833:C:A:P:36:T	0.568150734	-0.445796367	0.046031035	0.103489501	0.11269	0.137605556	0.114328889	0.997898175	0.929757778	0.770102698	0.07586211	0.190845106	0.31975246	1	11013833	C	A	P	T		1	11073890	1:11013833:C:A	TARDBP;TARDBP;TARDBP;TARDBP;TARDBP;TARDBP;TARDBP;TARDBP;TARDBP;TARDBP;TARDBP	Q13148	K7EJM5;Q13148;Q13148;G3V162;K7EN94;A0A087WX29;B1AKP7;A0A1W2PNU8;A0A0A0N0M3;A0A087WYY0;A0A087X260	p.Pro36Thr	p.Pro36Thr;p.Pro36Thr;p.Pro36Thr;p.Pro36Thr;p.Pro36Thr;p.Pro36Thr;p.Pro36Thr;p.Pro36Thr;p.Pro36Thr;p.Pro36Thr;p.Pro36Thr	4.009145	0.807	0.782018592	1.333054307	2.218235506	2.79441977	0.999	Pro	36	Thr	P36T	8	-21.90057143	-3.960428571	26.09	82.83	35.68214167
1:11013833:C:G:P:36:A	0.003918315	-0.493014823	0.046031035	0.103489501	0.11269	0.137605556	0.114328889	0.997898175	0.929757778	0.770102698	0.07586211	0.190845106	0.31975246	1	11013833	C	G	P	A		1	11073890	1:11013833:C:G	TARDBP;TARDBP;TARDBP;TARDBP;TARDBP;TARDBP;TARDBP;TARDBP;TARDBP;TARDBP;TARDBP	Q13148	K7EJM5;Q13148;Q13148;G3V162;K7EN94;A0A087WX29;B1AKP7;A0A1W2PNU8;A0A0A0N0M3;A0A087WYY0;A0A087X260	p.Pro36Ala	p.Pro36Ala;p.Pro36Ala;p.Pro36Ala;p.Pro36Ala;p.Pro36Ala;p.Pro36Ala;p.Pro36Ala;p.Pro36Ala;p.Pro36Ala;p.Pro36Ala;p.Pro36Ala	3.860757	0.644	0.785430561	1.223121014	1.239003834	1.772281905	0.974	Pro	36	Ala	P36A	8	-21.90057143	-3.960428571	26.09	82.83	35.68214167
1:11013833:C:T:P:36:S	0.218534327	-0.422614177	0.046031035	0.103489501	0.11269	0.137605556	0.114328889	0.997898175	0.929757778	0.770102698	0.07586211	0.190845106	0.31975246	1	11013833	C	T	P	S		1	11073890	1:11013833:C:T	TARDBP;TARDBP;TARDBP;TARDBP;TARDBP;TARDBP;TARDBP;TARDBP;TARDBP;TARDBP;TARDBP	Q13148	K7EJM5;Q13148;Q13148;G3V162;K7EN94;A0A087WX29;B1AKP7;A0A1W2PNU8;A0A0A0N0M3;A0A087WYY0;A0A087X260	p.Pro36Ser	p.Pro36Ser;p.Pro36Ser;p.Pro36Ser;p.Pro36Ser;p.Pro36Ser;p.Pro36Ser;p.Pro36Ser;p.Pro36Ser;p.Pro36Ser;p.Pro36Ser;p.Pro36Ser	4.081997	0.706	0.782370032	1.436906396	1.582062169	2.249849311	0.974	Pro	36	Ser	P36S	8	-21.90057143	-3.960428571	26.09	82.83	35.68214167
1:11013834:C:A:P:36:Q	0.273919105	-0.41314872	0.046031035	0.103489501	0.11269	0.137605556	0.114328889	0.997898175	0.929757778	0.770102698	0.07586211	0.190845106	0.31975246	1	11013834	C	A	P	Q		1	11073891	1:11013834:C:A	TARDBP;TARDBP;TARDBP;TARDBP;TARDBP;TARDBP;TARDBP;TARDBP;TARDBP;TARDBP;TARDBP	Q13148	K7EJM5;Q13148;Q13148;G3V162;K7EN94;A0A087WX29;B1AKP7;A0A1W2PNU8;A0A0A0N0M3;A0A087WYY0;A0A087X260	p.Pro36Gln	p.Pro36Gln;p.Pro36Gln;p.Pro36Gln;p.Pro36Gln;p.Pro36Gln;p.Pro36Gln;p.Pro36Gln;p.Pro36Gln;p.Pro36Gln;p.Pro36Gln;p.Pro36Gln	4.111743	0.722	0.779400296	1.402684336	1.634222487	2.358359688	0.989	Pro	36	Gln	P36Q	8	-21.90057143	-3.960428571	26.09	82.83	35.68214167
1:11013834:C:G:P:36:R	0.715292547	-0.544786679	0.046031035	0.134119872	0.108965556	0.111422263	0.114328889	0.713381297	0.929757778	0.616585232	0.051165514	0.234687594	0.290352761	1	11013834	C	G	P	R		1	11073891	1:11013834:C:G	TARDBP;TARDBP;TARDBP;TARDBP;TARDBP;TARDBP;TARDBP;TARDBP;TARDBP;TARDBP;TARDBP	Q13148	K7EJM5;Q13148;Q13148;G3V162;K7EN94;A0A087WX29;B1AKP7;A0A1W2PNU8;A0A0A0N0M3;A0A087WYY0;A0A087X260	p.Pro36Arg	p.Pro36Arg;p.Pro36Arg;p.Pro36Arg;p.Pro36Arg;p.Pro36Arg;p.Pro36Arg;p.Pro36Arg;p.Pro36Arg;p.Pro36Arg;p.Pro36Arg;p.Pro36Arg	4.14102	0.884	0.78650347	1.615772818	2.782537051	3.310550561	0.999	Pro	36	Arg	P36R	9	-21.90057143	-3.960428571	26.09	82.83	35.68214167
1:11013834:C:T:P:36:L	0.325489006	-0.714869837	0.046031035	0.163964082	0.107406667	0.107756347	0.114328889	0.366210776	0.929757778	0.504709751	0.051165514	0.270437501	0.273638519	1	11013834	C	T	P	L		1	11073891	1:11013834:C:T	TARDBP;TARDBP;TARDBP;TARDBP;TARDBP;TARDBP;TARDBP;TARDBP;TARDBP;TARDBP;TARDBP	Q13148	K7EJM5;Q13148;Q13148;G3V162;K7EN94;A0A087WX29;B1AKP7;A0A1W2PNU8;A0A0A0N0M3;A0A087WYY0;A0A087X260	p.Pro36Leu	p.Pro36Leu;p.Pro36Leu;p.Pro36Leu;p.Pro36Leu;p.Pro36Leu;p.Pro36Leu;p.Pro36Leu;p.Pro36Leu;p.Pro36Leu;p.Pro36Leu;p.Pro36Leu	3.85835	0.791	0.784660416	1.201020065	2.160604136	2.620698739	0.999	Pro	36	Leu	P36L	10	-21.90057143	-3.960428571	26.09	82.83	35.68214167
1:11013836:G:A:G:37:R	0.654840629	-0.193764501	0.047730692	0.10188741	0.110972222	0.120492222	0.189724444	0.997898175	0.848022222	0.72137381	0.110694416	0.204236987	0.344507857	1	11013836	G	A	G	R		1	11073893	1:11013836:G:A	TARDBP;TARDBP;TARDBP;TARDBP;TARDBP;TARDBP;TARDBP;TARDBP;TARDBP;TARDBP;TARDBP	Q13148	K7EJM5;Q13148;Q13148;G3V162;K7EN94;A0A087WX29;B1AKP7;A0A1W2PNU8;A0A0A0N0M3;A0A087WYY0;A0A087X260	p.Gly37Arg	p.Gly37Arg;p.Gly37Arg;p.Gly37Arg;p.Gly37Arg;p.Gly37Arg;p.Gly37Arg;p.Gly37Arg;p.Gly37Arg;p.Gly37Arg;p.Gly37Arg;p.Gly37Arg	4.428191	0.803	0.78732498	2.011264275	2.281342622	2.997043785	0.974	Gly	37	Arg	G37R	8	-22.56875	0.47225	25.0495	80.26	34.62065285
1:11013836:G:C:G:37:R	0.654840629	-0.203474342	0.047730692	0.10188741	0.110972222	0.120492222	0.189724444	0.997898175	0.848022222	0.72137381	0.110694416	0.204236987	0.344507857	1	11013836	G	C	G	R		1	11073893	1:11013836:G:C	TARDBP;TARDBP;TARDBP;TARDBP;TARDBP;TARDBP;TARDBP;TARDBP;TARDBP;TARDBP;TARDBP	Q13148	K7EJM5;Q13148;Q13148;G3V162;K7EN94;A0A087WX29;B1AKP7;A0A1W2PNU8;A0A0A0N0M3;A0A087WYY0;A0A087X260	p.Gly37Arg	p.Gly37Arg;p.Gly37Arg;p.Gly37Arg;p.Gly37Arg;p.Gly37Arg;p.Gly37Arg;p.Gly37Arg;p.Gly37Arg;p.Gly37Arg;p.Gly37Arg;p.Gly37Arg	4.397677	0.803	0.78732498	1.971388936	2.281342622	2.980605501	0.974	Gly	37	Arg	G37R	8	-22.56875	0.47225	25.0495	80.26	34.62065285
1:11013836:G:T:G:37:W	0.827918058	-0.100790717	0.047730692	0.10188741	0.110972222	0.120492222	0.189724444	0.997898175	0.848022222	0.72137381	0.110694416	0.204236987	0.344507857	1	11013836	G	T	G	W		1	11073893	1:11013836:G:T	TARDBP;TARDBP;TARDBP;TARDBP;TARDBP;TARDBP;TARDBP;TARDBP;TARDBP;TARDBP;TARDBP	Q13148	K7EJM5;Q13148;Q13148;G3V162;K7EN94;A0A087WX29;B1AKP7;A0A1W2PNU8;A0A0A0N0M3;A0A087WYY0;A0A087X260	p.Gly37Trp	p.Gly37Trp;p.Gly37Trp;p.Gly37Trp;p.Gly37Trp;p.Gly37Trp;p.Gly37Trp;p.Gly37Trp;p.Gly37Trp;p.Gly37Trp;p.Gly37Trp;p.Gly37Trp	4.720369	0.853	0.78066981	2.229276115	2.488144633	3.443462035	1	Gly	37	Trp	G37W	8	-22.56875	0.47225	25.0495	80.26	34.62065285
1:11013837:G:A:G:37:E	0.263685639	-0.576096586	0.047730692	0.10188741	0.110972222	0.120492222	0.189724444	0.997898175	0.848022222	0.72137381	0.110694416	0.204236987	0.344507857	1	11013837	G	A	G	E		1	11073894	1:11013837:G:A	TARDBP;TARDBP;TARDBP;TARDBP;TARDBP;TARDBP;TARDBP;TARDBP;TARDBP;TARDBP;TARDBP	Q13148	K7EJM5;Q13148;Q13148;G3V162;K7EN94;A0A087WX29;B1AKP7;A0A1W2PNU8;A0A0A0N0M3;A0A087WYY0;A0A087X260	p.Gly37Glu	p.Gly37Glu;p.Gly37Glu;p.Gly37Glu;p.Gly37Glu;p.Gly37Glu;p.Gly37Glu;p.Gly37Glu;p.Gly37Glu;p.Gly37Glu;p.Gly37Glu;p.Gly37Glu	3.22668	0.69	0.789029943	0.483107767	1.591470505	1.696593214	0.533	Gly	37	Glu	G37E	8	-22.56875	0.47225	25.0495	80.26	34.62065285
1:11013837:G:C:G:37:A	0.203724376	-0.678340316	0.029889833	0.036934463	0.06664	0.068422709	0.189724444	0.705273218	0.848022222	0.567705136	0.026577257	0.102769382	0.2615553	1	11013837	G	C	G	A		1	11073894	1:11013837:G:C	TARDBP;TARDBP;TARDBP;TARDBP;TARDBP;TARDBP;TARDBP;TARDBP;TARDBP;TARDBP;TARDBP	Q13148	K7EJM5;Q13148;Q13148;G3V162;K7EN94;A0A087WX29;B1AKP7;A0A1W2PNU8;A0A0A0N0M3;A0A087WYY0;A0A087X260	p.Gly37Ala	p.Gly37Ala;p.Gly37Ala;p.Gly37Ala;p.Gly37Ala;p.Gly37Ala;p.Gly37Ala;p.Gly37Ala;p.Gly37Ala;p.Gly37Ala;p.Gly37Ala;p.Gly37Ala	4.155203	0.77	0.786690446	1.638909028	2.060981316	2.659229624	0.938	Gly	37	Ala	G37A	6	-22.56875	0.47225	25.0495	80.26	34.62065285
1:11013837:G:T:G:37:V	0.646381462	-0.363432797	0.047730692	0.128640119	0.106911111	0.094594485	0.189724444	0.713381297	0.848022222	0.57062301	0.075585708	0.241287327	0.313444998	1	11013837	G	T	G	V		1	11073894	1:11013837:G:T	TARDBP;TARDBP;TARDBP;TARDBP;TARDBP;TARDBP;TARDBP;TARDBP;TARDBP;TARDBP;TARDBP	Q13148	K7EJM5;Q13148;Q13148;G3V162;K7EN94;A0A087WX29;B1AKP7;A0A1W2PNU8;A0A0A0N0M3;A0A087WYY0;A0A087X260	p.Gly37Val	p.Gly37Val;p.Gly37Val;p.Gly37Val;p.Gly37Val;p.Gly37Val;p.Gly37Val;p.Gly37Val;p.Gly37Val;p.Gly37Val;p.Gly37Val;p.Gly37Val	4.363013	0.837	0.786418501	1.903779354	2.482349732	3.158463936	0.999	Gly	37	Val	G37V	9	-22.56875	0.47225	25.0495	80.26	34.62065285
1:11013839:G:A:A:38:T	-0.542124624	-1.192520491	0.004674453	-0.008319132	0.050934444	0.050322709	0.130137778	0.579193704	0.849111111	0.353474675	0.007898939	0.030823865	0.181888754	1	11013839	G	A	A	T		1	11073896	1:11013839:G:A	TARDBP;TARDBP;TARDBP;TARDBP;TARDBP;TARDBP;TARDBP;TARDBP;TARDBP;TARDBP;TARDBP	Q13148	K7EJM5;Q13148;Q13148;G3V162;K7EN94;A0A087WX29;B1AKP7;A0A1W2PNU8;A0A0A0N0M3;A0A087WYY0;A0A087X260	p.Ala38Thr	p.Ala38Thr;p.Ala38Thr;p.Ala38Thr;p.Ala38Thr;p.Ala38Thr;p.Ala38Thr;p.Ala38Thr;p.Ala38Thr;p.Ala38Thr;p.Ala38Thr;p.Ala38Thr	3.739671	0.648	0.84625365	2.561919198	2.279232633	1.730172775	0.931	Ala	38	Thr	A38T	4	-25.2006	1.3492	26.5904	83.36	36.86777007
1:11013839:G:C:A:38:P	-0.032566212	-0.99034813	0.004674453	0.000854056	0.051752222	0.053611132	0.130137778	0.61140723	0.849111111	0.464461293	0.007898939	0.042571346	0.177802016	1	11013839	G	C	A	P		1	11073896	1:11013839:G:C	TARDBP;TARDBP;TARDBP;TARDBP;TARDBP;TARDBP;TARDBP;TARDBP;TARDBP;TARDBP;TARDBP	Q13148	K7EJM5;Q13148;Q13148;G3V162;K7EN94;A0A087WX29;B1AKP7;A0A1W2PNU8;A0A0A0N0M3;A0A087WYY0;A0A087X260	p.Ala38Pro	p.Ala38Pro;p.Ala38Pro;p.Ala38Pro;p.Ala38Pro;p.Ala38Pro;p.Ala38Pro;p.Ala38Pro;p.Ala38Pro;p.Ala38Pro;p.Ala38Pro;p.Ala38Pro	4.436589	0.8	0.858542412	3.775105465	3.450498024	2.984226804	0.999	Ala	38	Pro	A38P	5	-25.2006	1.3492	26.5904	83.36	36.86777007
1:11013839:G:T:A:38:S	-0.701911904	-1.240707964	0.004674453	0.00654901	0.054971111	0.05030324	0.130137778	0.331358838	0.849111111	0.278496578	0.007751989	0.055273642	0.184308889	1	11013839	G	T	A	S		1	11073896	1:11013839:G:T	TARDBP;TARDBP;TARDBP;TARDBP;TARDBP;TARDBP;TARDBP;TARDBP;TARDBP;TARDBP;TARDBP	Q13148	K7EJM5;Q13148;Q13148;G3V162;K7EN94;A0A087WX29;B1AKP7;A0A1W2PNU8;A0A0A0N0M3;A0A087WYY0;A0A087X260	p.Ala38Ser	p.Ala38Ser;p.Ala38Ser;p.Ala38Ser;p.Ala38Ser;p.Ala38Ser;p.Ala38Ser;p.Ala38Ser;p.Ala38Ser;p.Ala38Ser;p.Ala38Ser;p.Ala38Ser	3.551774	0.599	0.846770201	2.3290914	1.976367757	1.345712406	0.855	Ala	38	Ser	A38S	3	-25.2006	1.3492	26.5904	83.36	36.86777007
1:11013840:C:A:A:38:E	0.002049274	-1.119788074	0.004674453	0.000854056	0.051752222	0.053611132	0.130137778	0.61140723	0.849111111	0.464461293	0.007898939	0.042571346	0.177802016	1	11013840	C	A	A	E		1	11073897	1:11013840:C:A	TARDBP;TARDBP;TARDBP;TARDBP;TARDBP;TARDBP;TARDBP;TARDBP;TARDBP;TARDBP;TARDBP	Q13148	K7EJM5;Q13148;Q13148;G3V162;K7EN94;A0A087WX29;B1AKP7;A0A1W2PNU8;A0A0A0N0M3;A0A087WYY0;A0A087X260	p.Ala38Glu	p.Ala38Glu;p.Ala38Glu;p.Ala38Glu;p.Ala38Glu;p.Ala38Glu;p.Ala38Glu;p.Ala38Glu;p.Ala38Glu;p.Ala38Glu;p.Ala38Glu;p.Ala38Glu	4.029813	0.81	0.854980952	3.155877502	3.454644926	2.82289498	0.999	Ala	38	Glu	A38E	5	-25.2006	1.3492	26.5904	83.36	36.86777007
1:11013840:C:G:A:38:G	-0.486739846	-1.044789871	0.004674453	-0.008319132	0.050934444	0.050322709	0.130137778	0.579193704	0.849111111	0.353474675	0.007898939	0.030823865	0.181888754	1	11013840	C	G	A	G		1	11073897	1:11013840:C:G	TARDBP;TARDBP;TARDBP;TARDBP;TARDBP;TARDBP;TARDBP;TARDBP;TARDBP;TARDBP;TARDBP	Q13148	K7EJM5;Q13148;Q13148;G3V162;K7EN94;A0A087WX29;B1AKP7;A0A1W2PNU8;A0A0A0N0M3;A0A087WYY0;A0A087X260	p.Ala38Gly	p.Ala38Gly;p.Ala38Gly;p.Ala38Gly;p.Ala38Gly;p.Ala38Gly;p.Ala38Gly;p.Ala38Gly;p.Ala38Gly;p.Ala38Gly;p.Ala38Gly;p.Ala38Gly	4.203927	0.664	0.859160249	3.486272223	2.596281342	2.07275928	0.998	Ala	38	Gly	A38G	4	-25.2006	1.3492	26.5904	83.36	36.86777007
1:11013840:C:T:A:38:V	-0.549047721	-1.235616862	0.004674453	-0.008319132	0.050934444	0.050322709	0.130137778	0.579193704	0.849111111	0.353474675	0.007898939	0.030823865	0.181888754	1	11013840	C	T	A	V		1	11073897	1:11013840:C:T	TARDBP;TARDBP;TARDBP;TARDBP;TARDBP;TARDBP;TARDBP;TARDBP;TARDBP;TARDBP;TARDBP	Q13148	K7EJM5;Q13148;Q13148;G3V162;K7EN94;A0A087WX29;B1AKP7;A0A1W2PNU8;A0A0A0N0M3;A0A087WYY0;A0A087X260	p.Ala38Val	p.Ala38Val;p.Ala38Val;p.Ala38Val;p.Ala38Val;p.Ala38Val;p.Ala38Val;p.Ala38Val;p.Ala38Val;p.Ala38Val;p.Ala38Val;p.Ala38Val	3.604237	0.646	0.844745539	2.347816663	2.241356989	1.645652009	0.971	Ala	38	Val	A38V	4	-25.2006	1.3492	26.5904	83.36	36.86777007
1:11013842:T:A:C:39:S	-0.079712816	-1.040877257	0.046031035	0.138943801	0.106627778	0.101434125	0.147312222	0.366210776	0.849111111	0.490037052	0.032921389	0.226603981	0.26762266	1	11013842	T	A	C	S		1	11073899	1:11013842:T:A	TARDBP;TARDBP;TARDBP;TARDBP;TARDBP;TARDBP;TARDBP;TARDBP;TARDBP;TARDBP;TARDBP	Q13148	K7EJM5;Q13148;Q13148;G3V162;K7EN94;A0A087WX29;B1AKP7;A0A1W2PNU8;A0A0A0N0M3;A0A087WYY0;A0A087X260	p.Cys39Ser	p.Cys39Ser;p.Cys39Ser;p.Cys39Ser;p.Cys39Ser;p.Cys39Ser;p.Cys39Ser;p.Cys39Ser;p.Cys39Ser;p.Cys39Ser;p.Cys39Ser;p.Cys39Ser	2.924484	0.681	0.776662695	-0.216192164	1.327918187	1.481773065	0.021	Cys	39	Ser	C39S	10	-26.0915	5.5285	26.054	83.27	34.4409662
1:11013842:T:C:C:39:R	0.252015906	-0.68302576	0.046031035	0.21034069	0.109033333	0.119619206	0.147312222	0.796315372	0.849111111	0.56554544	0.032921389	0.297856048	0.298164485	1	11013842	T	C	C	R		1	11073899	1:11013842:T:C	TARDBP;TARDBP;TARDBP;TARDBP;TARDBP;TARDBP;TARDBP;TARDBP;TARDBP;TARDBP;TARDBP	Q13148	K7EJM5;Q13148;Q13148;G3V162;K7EN94;A0A087WX29;B1AKP7;A0A1W2PNU8;A0A0A0N0M3;A0A087WYY0;A0A087X260	p.Cys39Arg	p.Cys39Arg;p.Cys39Arg;p.Cys39Arg;p.Cys39Arg;p.Cys39Arg;p.Cys39Arg;p.Cys39Arg;p.Cys39Arg;p.Cys39Arg;p.Cys39Arg;p.Cys39Arg	3.588894	0.741	0.780787401	0.753572029	1.778144844	2.186521122	0.01	Cys	39	Arg	C39R	12	-26.0915	5.5285	26.054	83.27	34.4409662
1:11013842:T:G:C:39:G	0.483939661	-0.616574411	0.046031035	0.21034069	0.109033333	0.119619206	0.147312222	0.796315372	0.849111111	0.56554544	0.032921389	0.297856048	0.298164485	1	11013842	T	G	C	G		1	11073899	1:11013842:T:G	TARDBP;TARDBP;TARDBP;TARDBP;TARDBP;TARDBP;TARDBP;TARDBP;TARDBP;TARDBP;TARDBP	Q13148	K7EJM5;Q13148;Q13148;G3V162;K7EN94;A0A087WX29;B1AKP7;A0A1W2PNU8;A0A0A0N0M3;A0A087WYY0;A0A087X260	p.Cys39Gly	p.Cys39Gly;p.Cys39Gly;p.Cys39Gly;p.Cys39Gly;p.Cys39Gly;p.Cys39Gly;p.Cys39Gly;p.Cys39Gly;p.Cys39Gly;p.Cys39Gly;p.Cys39Gly	3.797723	0.808	0.791883285	1.299569103	2.389179581	2.686304383	0.57	Cys	39	Gly	C39G	12	-26.0915	5.5285	26.054	83.27	34.4409662
1:11013843:G:A:C:39:Y	0.129536883	-0.832609014	0.046031035	0.16877071	0.106761111	0.101434125	0.147312222	0.366210776	0.849111111	0.490037052	0.032921389	0.256972878	0.268005993	1	11013843	G	A	C	Y		1	11073900	1:11013843:G:A	TARDBP;TARDBP;TARDBP;TARDBP;TARDBP;TARDBP;TARDBP;TARDBP;TARDBP;TARDBP;TARDBP	Q13148	K7EJM5;Q13148;Q13148;G3V162;K7EN94;A0A087WX29;B1AKP7;A0A1W2PNU8;A0A0A0N0M3;A0A087WYY0;A0A087X260	p.Cys39Tyr	p.Cys39Tyr;p.Cys39Tyr;p.Cys39Tyr;p.Cys39Tyr;p.Cys39Tyr;p.Cys39Tyr;p.Cys39Tyr;p.Cys39Tyr;p.Cys39Tyr;p.Cys39Tyr;p.Cys39Tyr	3.573209	0.741	0.776194261	0.620024615	1.701510698	2.178071411	0.086	Cys	39	Tyr	C39Y	11	-26.0915	5.5285	26.054	83.27	34.4409662
1:11013843:G:C:C:39:S	-0.121251399	-1.01610211	0.046031035	0.138943801	0.106627778	0.101434125	0.147312222	0.366210776	0.849111111	0.490037052	0.032921389	0.226603981	0.26762266	1	11013843	G	C	C	S		1	11073900	1:11013843:G:C	TARDBP;TARDBP;TARDBP;TARDBP;TARDBP;TARDBP;TARDBP;TARDBP;TARDBP;TARDBP;TARDBP	Q13148	K7EJM5;Q13148;Q13148;G3V162;K7EN94;A0A087WX29;B1AKP7;A0A1W2PNU8;A0A0A0N0M3;A0A087WYY0;A0A087X260	p.Cys39Ser	p.Cys39Ser;p.Cys39Ser;p.Cys39Ser;p.Cys39Ser;p.Cys39Ser;p.Cys39Ser;p.Cys39Ser;p.Cys39Ser;p.Cys39Ser;p.Cys39Ser;p.Cys39Ser	3.002342	0.669	0.776662695	-0.114448237	1.251636572	1.454351802	0.021	Cys	39	Ser	C39S	10	-26.0915	5.5285	26.054	83.27	34.4409662
1:11013843:G:T:C:39:F	0.458383999	-0.788019923	0.046031035	0.16877071	0.106761111	0.101434125	0.147312222	0.366210776	0.849111111	0.490037052	0.032921389	0.256972878	0.268005993	1	11013843	G	T	C	F		1	11073900	1:11013843:G:T	TARDBP;TARDBP;TARDBP;TARDBP;TARDBP;TARDBP;TARDBP;TARDBP;TARDBP;TARDBP;TARDBP	Q13148	K7EJM5;Q13148;Q13148;G3V162;K7EN94;A0A087WX29;B1AKP7;A0A1W2PNU8;A0A0A0N0M3;A0A087WYY0;A0A087X260	p.Cys39Phe	p.Cys39Phe;p.Cys39Phe;p.Cys39Phe;p.Cys39Phe;p.Cys39Phe;p.Cys39Phe;p.Cys39Phe;p.Cys39Phe;p.Cys39Phe;p.Cys39Phe;p.Cys39Phe	3.713334	0.836	0.780448116	0.907837994	2.376380172	2.802693136	0.7	Cys	39	Phe	C39F	11	-26.0915	5.5285	26.054	83.27	34.4409662
1:11013844:T:G:C:39:W	0.167613918	-0.856251972	0.046031035	0.16877071	0.106761111	0.101434125	0.147312222	0.366210776	0.849111111	0.490037052	0.032921389	0.256972878	0.268005993	1	11013844	T	G	C	W		1	11073901	1:11013844:T:G	TARDBP;TARDBP;TARDBP;TARDBP;TARDBP;TARDBP;TARDBP;TARDBP;TARDBP;TARDBP;TARDBP	Q13148	K7EJM5;Q13148;Q13148;G3V162;K7EN94;A0A087WX29;B1AKP7;A0A1W2PNU8;A0A0A0N0M3;A0A087WYY0;A0A087X260	p.Cys39Trp	p.Cys39Trp;p.Cys39Trp;p.Cys39Trp;p.Cys39Trp;p.Cys39Trp;p.Cys39Trp;p.Cys39Trp;p.Cys39Trp;p.Cys39Trp;p.Cys39Trp;p.Cys39Trp	3.498909	0.752	0.774969853	0.492794021	1.751006901	2.20162905	0.991	Cys	39	Trp	C39W	11	-26.0915	5.5285	26.054	83.27	34.4409662
1:11013845:G:A:G:40:R	0.191032087	-0.839444639	0.02516135	0.077517733	0.077366667	0.084358889	0.072204762	0.997898175	0.011396667	0.393195556	0.039825983	0.127139177	0.198765476	1	11013845	G	A	G	R		1	11073902	1:11013845:G:A	TARDBP;TARDBP;TARDBP;TARDBP;TARDBP;TARDBP;TARDBP;TARDBP;TARDBP;TARDBP;TARDBP	Q13148	K7EJM5;Q13148;Q13148;G3V162;K7EN94;A0A087WX29;B1AKP7;A0A1W2PNU8;A0A0A0N0M3;A0A087WYY0;A0A087X260	p.Gly40Arg	p.Gly40Arg;p.Gly40Arg;p.Gly40Arg;p.Gly40Arg;p.Gly40Arg;p.Gly40Arg;p.Gly40Arg;p.Gly40Arg;p.Gly40Arg;p.Gly40Arg;p.Gly40Arg	4.594963	0.84	0.830073098	3.281354686	3.22977438	3.300759477	1	Gly	40	Arg	G40R	8	-29.61975	3.964	26.724	86.77	36.42248449
1:11013845:G:C:G:40:R	0.191032087	-0.854608589	0.02516135	0.077517733	0.077366667	0.084358889	0.072204762	0.997898175	0.011396667	0.393195556	0.039825983	0.127139177	0.198765476	1	11013845	G	C	G	R		1	11073902	1:11013845:G:C	TARDBP;TARDBP;TARDBP;TARDBP;TARDBP;TARDBP;TARDBP;TARDBP;TARDBP;TARDBP;TARDBP	Q13148	K7EJM5;Q13148;Q13148;G3V162;K7EN94;A0A087WX29;B1AKP7;A0A1W2PNU8;A0A0A0N0M3;A0A087WYY0;A0A087X260	p.Gly40Arg	p.Gly40Arg;p.Gly40Arg;p.Gly40Arg;p.Gly40Arg;p.Gly40Arg;p.Gly40Arg;p.Gly40Arg;p.Gly40Arg;p.Gly40Arg;p.Gly40Arg;p.Gly40Arg	4.547309	0.84	0.830073098	3.219080994	3.22977438	3.275087654	1	Gly	40	Arg	G40R	8	-29.61975	3.964	26.724	86.77	36.42248449
1:11013845:G:T:G:40:W	0.242955316	-0.788897395	0.02516135	0.077517733	0.077366667	0.084358889	0.072204762	0.997898175	0.011396667	0.393195556	0.039825983	0.127139177	0.198765476	1	11013845	G	T	G	W		1	11073902	1:11013845:G:T	TARDBP;TARDBP;TARDBP;TARDBP;TARDBP;TARDBP;TARDBP;TARDBP;TARDBP;TARDBP;TARDBP	Q13148	K7EJM5;Q13148;Q13148;G3V162;K7EN94;A0A087WX29;B1AKP7;A0A1W2PNU8;A0A0A0N0M3;A0A087WYY0;A0A087X260	p.Gly40Trp	p.Gly40Trp;p.Gly40Trp;p.Gly40Trp;p.Gly40Trp;p.Gly40Trp;p.Gly40Trp;p.Gly40Trp;p.Gly40Trp;p.Gly40Trp;p.Gly40Trp;p.Gly40Trp	4.753812	0.855	0.823998702	3.339428264	3.223778256	3.473038938	1	Gly	40	Trp	G40W	8	-29.61975	3.964	26.724	86.77	36.42248449
1:11013846:G:A:G:40:E	0.118339567	-0.917677691	0.02516135	0.077517733	0.077366667	0.084358889	0.072204762	0.997898175	0.011396667	0.393195556	0.039825983	0.127139177	0.198765476	1	11013846	G	A	G	E		1	11073903	1:11013846:G:A	TARDBP;TARDBP;TARDBP;TARDBP;TARDBP;TARDBP;TARDBP;TARDBP;TARDBP;TARDBP;TARDBP	Q13148	K7EJM5;Q13148;Q13148;G3V162;K7EN94;A0A087WX29;B1AKP7;A0A1W2PNU8;A0A0A0N0M3;A0A087WYY0;A0A087X260	p.Gly40Glu	p.Gly40Glu;p.Gly40Glu;p.Gly40Glu;p.Gly40Glu;p.Gly40Glu;p.Gly40Glu;p.Gly40Glu;p.Gly40Glu;p.Gly40Glu;p.Gly40Glu;p.Gly40Glu	4.349109	0.819	0.833077394	3.034019949	3.14640667	3.046927119	0.862	Gly	40	Glu	G40E	8	-29.61975	3.964	26.724	86.77	36.42248449
1:11013846:G:C:G:40:A	-0.273167641	-1.286571141	0.015618139	0.038076223	0.038035556	0.043554866	0.072204762	0.705273218	0.011396667	0.27402061	0.00733699	0.065774982	0.127081286	1	11013846	G	C	G	A		1	11073903	1:11013846:G:C	TARDBP;TARDBP;TARDBP;TARDBP;TARDBP;TARDBP;TARDBP;TARDBP;TARDBP;TARDBP;TARDBP	Q13148	K7EJM5;Q13148;Q13148;G3V162;K7EN94;A0A087WX29;B1AKP7;A0A1W2PNU8;A0A0A0N0M3;A0A087WYY0;A0A087X260	p.Gly40Ala	p.Gly40Ala;p.Gly40Ala;p.Gly40Ala;p.Gly40Ala;p.Gly40Ala;p.Gly40Ala;p.Gly40Ala;p.Gly40Ala;p.Gly40Ala;p.Gly40Ala;p.Gly40Ala	4.269884	0.79	0.828009264	2.805748327	2.877500328	2.836617035	0.987	Gly	40	Ala	G40A	6	-29.61975	3.964	26.724	86.77	36.42248449
1:11013846:G:T:G:40:V	0.215340982	-1.023037303	0.02516135	0.096041205	0.073633333	0.06125999	0.072204762	0.713381297	0.011396667	0.2624513	0.026524104	0.15302396	0.172361823	1	11013846	G	T	G	V		1	11073903	1:11013846:G:T	TARDBP;TARDBP;TARDBP;TARDBP;TARDBP;TARDBP;TARDBP;TARDBP;TARDBP;TARDBP;TARDBP	Q13148	K7EJM5;Q13148;Q13148;G3V162;K7EN94;A0A087WX29;B1AKP7;A0A1W2PNU8;A0A0A0N0M3;A0A087WYY0;A0A087X260	p.Gly40Val	p.Gly40Val;p.Gly40Val;p.Gly40Val;p.Gly40Val;p.Gly40Val;p.Gly40Val;p.Gly40Val;p.Gly40Val;p.Gly40Val;p.Gly40Val;p.Gly40Val	4.415827	0.878	0.827312796	2.979322843	3.425278625	3.423910443	1	Gly	40	Val	G40V	9	-29.61975	3.964	26.724	86.77	36.42248449
1:11013848:C:A:L:41:I	-0.630839691	-1.22958535	0.003038524	0.074658056	0.046823333	0.080622599	0.103525873	0.500310938	0.010663333	0.180319671	0.007080064	0.118574664	0.161748795	1	11013848	C	A	L	I		1	11073905	1:11013848:C:A	TARDBP;TARDBP;TARDBP;TARDBP;TARDBP;TARDBP;TARDBP;TARDBP;TARDBP;TARDBP;TARDBP	Q13148	K7EJM5;Q13148;Q13148;G3V162;K7EN94;A0A087WX29;B1AKP7;A0A1W2PNU8;A0A0A0N0M3;A0A087WYY0;A0A087X260	p.Leu41Ile	p.Leu41Ile;p.Leu41Ile;p.Leu41Ile;p.Leu41Ile;p.Leu41Ile;p.Leu41Ile;p.Leu41Ile;p.Leu41Ile;p.Leu41Ile;p.Leu41Ile;p.Leu41Ile	3.926637	0.646	0.834090932	2.506884559	2.063590411	1.819333037	1	Leu	41	Ile	L41I	2	-33.131875	2.7795	27.62	88.54	37.31227301
1:11013848:C:G:L:41:V	-0.447829536	-1.396676856	0.003038524	0.032475991	0.036086667	0.022792367	0.103525873	0.331358838	0.010663333	0.075927817	0.007080064	0.053733793	0.125838786	1	11013848	C	G	L	V		1	11073905	1:11013848:C:G	TARDBP;TARDBP;TARDBP;TARDBP;TARDBP;TARDBP;TARDBP;TARDBP;TARDBP;TARDBP;TARDBP	Q13148	K7EJM5;Q13148;Q13148;G3V162;K7EN94;A0A087WX29;B1AKP7;A0A1W2PNU8;A0A0A0N0M3;A0A087WYY0;A0A087X260	p.Leu41Val	p.Leu41Val;p.Leu41Val;p.Leu41Val;p.Leu41Val;p.Leu41Val;p.Leu41Val;p.Leu41Val;p.Leu41Val;p.Leu41Val;p.Leu41Val;p.Leu41Val	3.942588	0.741	0.840064694	2.674760693	2.767155645	2.377060631	1	Leu	41	Val	L41V	3	-33.131875	2.7795	27.62	88.54	37.31227301
1:11013848:C:T:L:41:F	-0.343026752	-1.412746879	0.003038524	0.014163339	0.030625556	0.023556837	0.103525873	0.579193704	0.010663333	0.115425353	0.00721437	0.019582991	0.109879602	1	11013848	C	T	L	F		1	11073905	1:11013848:C:T	TARDBP;TARDBP;TARDBP;TARDBP;TARDBP;TARDBP;TARDBP;TARDBP;TARDBP;TARDBP;TARDBP	Q13148	K7EJM5;Q13148;Q13148;G3V162;K7EN94;A0A087WX29;B1AKP7;A0A1W2PNU8;A0A0A0N0M3;A0A087WYY0;A0A087X260	p.Leu41Phe	p.Leu41Phe;p.Leu41Phe;p.Leu41Phe;p.Leu41Phe;p.Leu41Phe;p.Leu41Phe;p.Leu41Phe;p.Leu41Phe;p.Leu41Phe;p.Leu41Phe;p.Leu41Phe	4.132541	0.79	0.841938234	2.969102289	3.109897943	2.762628594	1	Leu	41	Phe	L41F	4	-33.131875	2.7795	27.62	88.54	37.31227301
1:11013849:T:A:L:41:H	0.423544869	-0.966621303	0.02516135	0.047924081	0.072336667	0.067471245	0.103525873	0.749051136	0.010663333	0.332940216	0.045162421	0.060552626	0.177601746	1	11013849	T	A	L	H		1	11073906	1:11013849:T:A	TARDBP;TARDBP;TARDBP;TARDBP;TARDBP;TARDBP;TARDBP;TARDBP;TARDBP;TARDBP;TARDBP	Q13148	K7EJM5;Q13148;Q13148;G3V162;K7EN94;A0A087WX29;B1AKP7;A0A1W2PNU8;A0A0A0N0M3;A0A087WYY0;A0A087X260	p.Leu41His	p.Leu41His;p.Leu41His;p.Leu41His;p.Leu41His;p.Leu41His;p.Leu41His;p.Leu41His;p.Leu41His;p.Leu41His;p.Leu41His;p.Leu41His	4.51417	0.932	0.84186696	3.466056352	4.011374542	3.789028741	1	Leu	41	His	L41H	7	-33.131875	2.7795	27.62	88.54	37.31227301
1:11013849:T:C:L:41:P	0.475468098	-0.930938893	0.02516135	0.047924081	0.072336667	0.067471245	0.103525873	0.749051136	0.010663333	0.332940216	0.045162421	0.060552626	0.177601746	1	11013849	T	C	L	P		1	11073906	1:11013849:T:C	TARDBP;TARDBP;TARDBP;TARDBP;TARDBP;TARDBP;TARDBP;TARDBP;TARDBP;TARDBP;TARDBP	Q13148	K7EJM5;Q13148;Q13148;G3V162;K7EN94;A0A087WX29;B1AKP7;A0A1W2PNU8;A0A0A0N0M3;A0A087WYY0;A0A087X260	p.Leu41Pro	p.Leu41Pro;p.Leu41Pro;p.Leu41Pro;p.Leu41Pro;p.Leu41Pro;p.Leu41Pro;p.Leu41Pro;p.Leu41Pro;p.Leu41Pro;p.Leu41Pro;p.Leu41Pro	4.626305	0.947	0.855339649	3.944194879	4.331511375	3.936142769	1	Leu	41	Pro	L41P	7	-33.131875	2.7795	27.62	88.54	37.31227301
1:11013849:T:G:L:41:R	0.31299201	-1.144849694	0.015618139	0.030125721	0.044564444	0.043465977	0.103525873	0.705273218	0.010663333	0.273953943	0.008357995	0.033874983	0.137594619	1	11013849	T	G	L	R		1	11073906	1:11013849:T:G	TARDBP;TARDBP;TARDBP;TARDBP;TARDBP;TARDBP;TARDBP;TARDBP;TARDBP;TARDBP;TARDBP	Q13148	K7EJM5;Q13148;Q13148;G3V162;K7EN94;A0A087WX29;B1AKP7;A0A1W2PNU8;A0A0A0N0M3;A0A087WYY0;A0A087X260	p.Leu41Arg	p.Leu41Arg;p.Leu41Arg;p.Leu41Arg;p.Leu41Arg;p.Leu41Arg;p.Leu41Arg;p.Leu41Arg;p.Leu41Arg;p.Leu41Arg;p.Leu41Arg;p.Leu41Arg	4.556853	0.947	0.848373546	3.681979892	4.215285571	3.898728083	1	Leu	41	Arg	L41R	6	-33.131875	2.7795	27.62	88.54	37.31227301
1:11013851:C:A:R:42:S	-0.314827158	-1.049070133	0.01960304	0.041236028	0.053027778	0.043465977	0.172001111	0.705273218	0.010663333	0.273953943	0.00733699	0.033734719	0.189273112	1	11013851	C	A	R	S		1	11073908	1:11013851:C:A	TARDBP;TARDBP;TARDBP;TARDBP;TARDBP;TARDBP;TARDBP;TARDBP;TARDBP;TARDBP;TARDBP	Q13148	K7EJM5;Q13148;Q13148;G3V162;K7EN94;A0A087WX29;B1AKP7;A0A1W2PNU8;A0A0A0N0M3;A0A087WYY0;A0A087X260	p.Arg42Ser	p.Arg42Ser;p.Arg42Ser;p.Arg42Ser;p.Arg42Ser;p.Arg42Ser;p.Arg42Ser;p.Arg42Ser;p.Arg42Ser;p.Arg42Ser;p.Arg42Ser;p.Arg42Ser	4.079217	0.705	0.807192985	2.04423814	1.989863438	2.242571325	0.582	Arg	42	Ser	R42S	6	-34.94509091	2.890636364	21.85354545	88.53	34.82684675
1:11013851:C:G:R:42:G	-0.314469351	-0.889121398	0.031503234	0.058357602	0.080828889	0.067471245	0.172001111	0.749051136	0.010663333	0.332940216	0.039825983	0.062836212	0.219193492	1	11013851	C	G	R	G		1	11073908	1:11013851:C:G	TARDBP;TARDBP;TARDBP;TARDBP;TARDBP;TARDBP;TARDBP;TARDBP;TARDBP;TARDBP;TARDBP	Q13148	K7EJM5;Q13148;Q13148;G3V162;K7EN94;A0A087WX29;B1AKP7;A0A1W2PNU8;A0A0A0N0M3;A0A087WYY0;A0A087X260	p.Arg42Gly	p.Arg42Gly;p.Arg42Gly;p.Arg42Gly;p.Arg42Gly;p.Arg42Gly;p.Arg42Gly;p.Arg42Gly;p.Arg42Gly;p.Arg42Gly;p.Arg42Gly;p.Arg42Gly	4.131064	0.67	0.852056435	3.216210326	2.515898716	2.068189229	0.872	Arg	42	Gly	R42G	7	-34.94509091	2.890636364	21.85354545	88.53	34.82684675
1:11013851:C:T:R:42:C	-0.433737472	-0.788036612	0.031503234	0.073331763	0.093751111	0.08427	0.172001111	0.997898175	0.010663333	0.393128889	0.039825983	0.090596673	0.261423095	1	11013851	C	T	R	C		1	11073908	1:11013851:C:T	TARDBP;TARDBP;TARDBP;TARDBP;TARDBP;TARDBP;TARDBP;TARDBP;TARDBP;TARDBP;TARDBP	Q13148	K7EJM5;Q13148;Q13148;G3V162;K7EN94;A0A087WX29;B1AKP7;A0A1W2PNU8;A0A0A0N0M3;A0A087WYY0;A0A087X260	p.Arg42Cys	p.Arg42Cys;p.Arg42Cys;p.Arg42Cys;p.Arg42Cys;p.Arg42Cys;p.Arg42Cys;p.Arg42Cys;p.Arg42Cys;p.Arg42Cys;p.Arg42Cys;p.Arg42Cys	3.812465	0.586	0.802214401	1.573112375	1.150338992	1.411005268	0.11	Arg	42	Cys	R42C	8	-34.94509091	2.890636364	21.85354545	88.53	34.82684675
1:11013852:G:A:R:42:H	-0.696135325	-1.537753202	0.003826266	0.026320539	0.035975556	0.025416111	0.172001111	0.61140723	0.010663333	0.193622508	0.00633218	0.012403476	0.145670794	1	11013852	G	A	R	H		1	11073909	1:11013852:G:A	TARDBP;TARDBP;TARDBP;TARDBP;TARDBP;TARDBP;TARDBP;TARDBP;TARDBP;TARDBP;TARDBP	Q13148	K7EJM5;Q13148;Q13148;G3V162;K7EN94;A0A087WX29;B1AKP7;A0A1W2PNU8;A0A0A0N0M3;A0A087WYY0;A0A087X260	p.Arg42His	p.Arg42His;p.Arg42His;p.Arg42His;p.Arg42His;p.Arg42His;p.Arg42His;p.Arg42His;p.Arg42His;p.Arg42His;p.Arg42His;p.Arg42His	3.200438	0.646	0.776893993	0.150114218	1.10928923	1.428120293	0.051	Arg	42	His	R42H	5	-34.94509091	2.890636364	21.85354545	88.53	34.82684675
1:11013852:G:C:R:42:P	0.118224222	-1.144251824	0.031503234	0.058357602	0.080828889	0.067471245	0.172001111	0.749051136	0.010663333	0.332940216	0.039825983	0.062836212	0.219193492	1	11013852	G	C	R	P		1	11073909	1:11013852:G:C	TARDBP;TARDBP;TARDBP;TARDBP;TARDBP;TARDBP;TARDBP;TARDBP;TARDBP;TARDBP;TARDBP	Q13148	K7EJM5;Q13148;Q13148;G3V162;K7EN94;A0A087WX29;B1AKP7;A0A1W2PNU8;A0A0A0N0M3;A0A087WYY0;A0A087X260	p.Arg42Pro	p.Arg42Pro;p.Arg42Pro;p.Arg42Pro;p.Arg42Pro;p.Arg42Pro;p.Arg42Pro;p.Arg42Pro;p.Arg42Pro;p.Arg42Pro;p.Arg42Pro;p.Arg42Pro	3.329295	0.795	0.850640889	2.133627252	3.286881215	2.35881146	0.01	Arg	42	Pro	R42P	7	-34.94509091	2.890636364	21.85354545	88.53	34.82684675
1:11013852:G:T:R:42:L	0.031685507	-0.997167488	0.031503234	0.058357602	0.080828889	0.067471245	0.172001111	0.749051136	0.010663333	0.332940216	0.039825983	0.062836212	0.219193492	1	11013852	G	T	R	L		1	11073909	1:11013852:G:T	TARDBP;TARDBP;TARDBP;TARDBP;TARDBP;TARDBP;TARDBP;TARDBP;TARDBP;TARDBP;TARDBP	Q13148	K7EJM5;Q13148;Q13148;G3V162;K7EN94;A0A087WX29;B1AKP7;A0A1W2PNU8;A0A0A0N0M3;A0A087WYY0;A0A087X260	p.Arg42Leu	p.Arg42Leu;p.Arg42Leu;p.Arg42Leu;p.Arg42Leu;p.Arg42Leu;p.Arg42Leu;p.Arg42Leu;p.Arg42Leu;p.Arg42Leu;p.Arg42Leu;p.Arg42Leu	3.79152	0.77	0.835091545	2.354943213	2.868528469	2.463308913	0.771	Arg	42	Leu	R42L	7	-34.94509091	2.890636364	21.85354545	88.53	34.82684675
1:11013854:T:A:Y:43:N	0.204100115	-1.179291116	0.030362999	0.048771659	0.066817778	0.06125999	0.071904444	0.713381297	0.011263333	0.2624513	0.026524104	0.048864392	0.133795209	1	11013854	T	A	Y	N		1	11073911	1:11013854:T:A	TARDBP;TARDBP;TARDBP;TARDBP;TARDBP;TARDBP;TARDBP;TARDBP;TARDBP;TARDBP;TARDBP	Q13148	K7EJM5;Q13148;Q13148;G3V162;K7EN94;A0A087WX29;B1AKP7;A0A1W2PNU8;A0A0A0N0M3;A0A087WYY0;A0A087X260	p.Tyr43Asn	p.Tyr43Asn;p.Tyr43Asn;p.Tyr43Asn;p.Tyr43Asn;p.Tyr43Asn;p.Tyr43Asn;p.Tyr43Asn;p.Tyr43Asn;p.Tyr43Asn;p.Tyr43Asn;p.Tyr43Asn	4.505863	0.92	0.835375879	3.295436616	3.826792627	3.715189285	0.975	Tyr	43	Asn	Y43N	9	-40.82958333	4.157583333	25.91225	86.91	35.29412189
1:11013854:T:C:Y:43:H	-0.17802747	-1.593093035	0.003683967	0.018274026	0.023255556	0.025482778	0.071904444	0.61140723	0.011263333	0.193689174	0.00633218	-0.011195457	0.095105227	1	11013854	T	C	Y	H		1	11073911	1:11013854:T:C	TARDBP;TARDBP;TARDBP;TARDBP;TARDBP;TARDBP;TARDBP;TARDBP;TARDBP;TARDBP;TARDBP	Q13148	K7EJM5;Q13148;Q13148;G3V162;K7EN94;A0A087WX29;B1AKP7;A0A1W2PNU8;A0A0A0N0M3;A0A087WYY0;A0A087X260	p.Tyr43His	p.Tyr43His;p.Tyr43His;p.Tyr43His;p.Tyr43His;p.Tyr43His;p.Tyr43His;p.Tyr43His;p.Tyr43His;p.Tyr43His;p.Tyr43His;p.Tyr43His	3.788391	0.855	0.831240122	2.256059615	3.344597579	2.952954225	0.314	Tyr	43	His	Y43H	5	-40.82958333	4.157583333	25.91225	86.91	35.29412189
1:11013854:T:G:Y:43:D	0.005120309	-1.442483089	0.030362999	0.069514823	0.065345556	0.059422963	0.071904444	0.366210776	0.011263333	0.217678529	0.026524104	0.080520556	0.123155411	1	11013854	T	G	Y	D		1	11073911	1:11013854:T:G	TARDBP;TARDBP;TARDBP;TARDBP;TARDBP;TARDBP;TARDBP;TARDBP;TARDBP;TARDBP;TARDBP	Q13148	K7EJM5;Q13148;Q13148;G3V162;K7EN94;A0A087WX29;B1AKP7;A0A1W2PNU8;A0A0A0N0M3;A0A087WYY0;A0A087X260	p.Tyr43Asp	p.Tyr43Asp;p.Tyr43Asp;p.Tyr43Asp;p.Tyr43Asp;p.Tyr43Asp;p.Tyr43Asp;p.Tyr43Asp;p.Tyr43Asp;p.Tyr43Asp;p.Tyr43Asp;p.Tyr43Asp	3.839068	0.875	0.843475837	2.623440039	3.67588015	3.095861858	0.159	Tyr	43	Asp	Y43D	10	-40.82958333	4.157583333	25.91225	86.91	35.29412189
1:11013855:A:C:Y:43:S	0.211023212	-1.175714124	0.030362999	0.048771659	0.066817778	0.06125999	0.071904444	0.713381297	0.011263333	0.2624513	0.026524104	0.048864392	0.133795209	1	11013855	A	C	Y	S		1	11073912	1:11013855:A:C	TARDBP;TARDBP;TARDBP;TARDBP;TARDBP;TARDBP;TARDBP;TARDBP;TARDBP;TARDBP;TARDBP	Q13148	K7EJM5;Q13148;Q13148;G3V162;K7EN94;A0A087WX29;B1AKP7;A0A1W2PNU8;A0A0A0N0M3;A0A087WYY0;A0A087X260	p.Tyr43Ser	p.Tyr43Ser;p.Tyr43Ser;p.Tyr43Ser;p.Tyr43Ser;p.Tyr43Ser;p.Tyr43Ser;p.Tyr43Ser;p.Tyr43Ser;p.Tyr43Ser;p.Tyr43Ser;p.Tyr43Ser	4.517104	0.922	0.835481169	3.312717705	3.841262932	3.732805684	0.975	Tyr	43	Ser	Y43S	9	-40.82958333	4.157583333	25.91225	86.91	35.29412189
1:11013855:A:G:Y:43:C	0.145253789	-1.147169468	0.030362999	0.048771659	0.066817778	0.06125999	0.071904444	0.713381297	0.011263333	0.2624513	0.026524104	0.048864392	0.133795209	1	11013855	A	G	Y	C	rs1239871361	1	11073912	1:11013855:A:G	TARDBP;TARDBP;TARDBP;TARDBP;TARDBP;TARDBP;TARDBP;TARDBP;TARDBP;TARDBP;TARDBP	Q13148	K7EJM5;Q13148;Q13148;G3V162;K7EN94;A0A087WX29;B1AKP7;A0A1W2PNU8;A0A0A0N0M3;A0A087WYY0;A0A087X260	p.Tyr43Cys	p.Tyr43Cys;p.Tyr43Cys;p.Tyr43Cys;p.Tyr43Cys;p.Tyr43Cys;p.Tyr43Cys;p.Tyr43Cys;p.Tyr43Cys;p.Tyr43Cys;p.Tyr43Cys;p.Tyr43Cys	4.606808	0.903	0.834986834	3.417774826	3.712235981	3.671303466	0.999	Tyr	43	Cys	Y43C	9	-40.82958333	4.157583333	25.91225	86.91	35.29412189
1:11013855:A:T:Y:43:F	-1.514550893	-1.821091953	0.003683967	0.023973652	0.023773333	0.023623504	0.071904444	0.579193704	0.011263333	0.11549202	0.00633218	0.002889848	0.097572239	1	11013855	A	T	Y	F		1	11073912	1:11013855:A:T	TARDBP;TARDBP;TARDBP;TARDBP;TARDBP;TARDBP;TARDBP;TARDBP;TARDBP;TARDBP;TARDBP	Q13148	K7EJM5;Q13148;Q13148;G3V162;K7EN94;A0A087WX29;B1AKP7;A0A1W2PNU8;A0A0A0N0M3;A0A087WYY0;A0A087X260	p.Tyr43Phe	p.Tyr43Phe;p.Tyr43Phe;p.Tyr43Phe;p.Tyr43Phe;p.Tyr43Phe;p.Tyr43Phe;p.Tyr43Phe;p.Tyr43Phe;p.Tyr43Phe;p.Tyr43Phe;p.Tyr43Phe	3.034715	0.466	0.836346687	1.396851923	0.957002283	0.298377651	0.034	Tyr	43	Phe	Y43F	4	-40.82958333	4.157583333	25.91225	86.91	35.29412189
1:11013857:A:G:R:44:G	-0.278427583	-0.79202165	0.036793195	0.006432017	0.12212	0.107226245	0.222915556	0.749051136	0.848534444	0.659673903	0.072531693	-0.007572461	0.311598571	1	11013857	A	G	R	G		1	11073914	1:11013857:A:G	TARDBP;TARDBP;TARDBP;TARDBP;TARDBP;TARDBP;TARDBP;TARDBP;TARDBP;TARDBP;TARDBP	Q13148	K7EJM5;Q13148;Q13148;G3V162;K7EN94;A0A087WX29;B1AKP7;A0A1W2PNU8;A0A0A0N0M3;A0A087WYY0;A0A087X260	p.Arg44Gly	p.Arg44Gly;p.Arg44Gly;p.Arg44Gly;p.Arg44Gly;p.Arg44Gly;p.Arg44Gly;p.Arg44Gly;p.Arg44Gly;p.Arg44Gly;p.Arg44Gly;p.Arg44Gly	3.043956	0.572	0.831743083	1.295619957	1.554014475	0.916074486	0.957	Arg	44	Gly	R44G	7	-42.86354545	1.197727273	19.67554545	83.57	36.21569824
1:11013857:A:T:R:44:W	-0.101656462	-0.526358046	0.036793195	0.017555254	0.135318889	0.131016667	0.222915556	0.997898175	0.848534444	0.750770476	0.072531693	0.015996714	0.345749762	1	11013857	A	T	R	W		1	11073914	1:11013857:A:T	TARDBP;TARDBP;TARDBP;TARDBP;TARDBP;TARDBP;TARDBP;TARDBP;TARDBP;TARDBP;TARDBP	Q13148	K7EJM5;Q13148;Q13148;G3V162;K7EN94;A0A087WX29;B1AKP7;A0A1W2PNU8;A0A0A0N0M3;A0A087WYY0;A0A087X260	p.Arg44Trp	p.Arg44Trp;p.Arg44Trp;p.Arg44Trp;p.Arg44Trp;p.Arg44Trp;p.Arg44Trp;p.Arg44Trp;p.Arg44Trp;p.Arg44Trp;p.Arg44Trp;p.Arg44Trp	3.364276	0.583	0.77019769	0.199400466	0.597086436	1.152218996	0.998	Arg	44	Trp	R44W	8	-42.86354545	1.197727273	19.67554545	83.57	36.21569824
1:11013858:G:A:R:44:K	-0.770662507	-1.131799044	0.004490313	0.016527795	0.07537	0.050219907	0.222915556	0.331358838	0.848534444	0.278082134	0.015217842	0.007634518	0.230454112	1	11013858	G	A	R	K		1	11073915	1:11013858:G:A	TARDBP;TARDBP;TARDBP;TARDBP;TARDBP;TARDBP;TARDBP;TARDBP;TARDBP;TARDBP;TARDBP	Q13148	K7EJM5;Q13148;Q13148;G3V162;K7EN94;A0A087WX29;B1AKP7;A0A1W2PNU8;A0A0A0N0M3;A0A087WYY0;A0A087X260	p.Arg44Lys	p.Arg44Lys;p.Arg44Lys;p.Arg44Lys;p.Arg44Lys;p.Arg44Lys;p.Arg44Lys;p.Arg44Lys;p.Arg44Lys;p.Arg44Lys;p.Arg44Lys;p.Arg44Lys	3.198767	0.525	0.801517369	0.753983028	0.750944515	0.727796053	0.035	Arg	44	Lys	R44K	3	-42.86354545	1.197727273	19.67554545	83.57	36.21569824
1:11013858:G:C:R:44:T	0.428688174	-0.505791744	0.022942087	-0.004002407	0.091133333	0.075137974	0.222915556	0.705273218	0.848534444	0.563657282	0.017938072	-0.028990601	0.281150291	1	11013858	G	C	R	T		1	11073915	1:11013858:G:C	TARDBP;TARDBP;TARDBP;TARDBP;TARDBP;TARDBP;TARDBP;TARDBP;TARDBP;TARDBP;TARDBP	Q13148	K7EJM5;Q13148;Q13148;G3V162;K7EN94;A0A087WX29;B1AKP7;A0A1W2PNU8;A0A0A0N0M3;A0A087WYY0;A0A087X260	p.Arg44Thr	p.Arg44Thr;p.Arg44Thr;p.Arg44Thr;p.Arg44Thr;p.Arg44Thr;p.Arg44Thr;p.Arg44Thr;p.Arg44Thr;p.Arg44Thr;p.Arg44Thr;p.Arg44Thr	4.402217	0.812	0.775539753	1.687253254	2.141923444	3.035074534	0.957	Arg	44	Thr	R44T	6	-42.86354545	1.197727273	19.67554545	83.57	36.21569824
1:11013858:G:T:R:44:M	0.352534106	-0.437909089	0.022942087	-0.004002407	0.091133333	0.075137974	0.222915556	0.705273218	0.848534444	0.563657282	0.017938072	-0.028990601	0.281150291	1	11013858	G	T	R	M		1	11073915	1:11013858:G:T	TARDBP;TARDBP;TARDBP;TARDBP;TARDBP;TARDBP;TARDBP;TARDBP;TARDBP;TARDBP;TARDBP	Q13148	K7EJM5;Q13148;Q13148;G3V162;K7EN94;A0A087WX29;B1AKP7;A0A1W2PNU8;A0A0A0N0M3;A0A087WYY0;A0A087X260	p.Arg44Met	p.Arg44Met;p.Arg44Met;p.Arg44Met;p.Arg44Met;p.Arg44Met;p.Arg44Met;p.Arg44Met;p.Arg44Met;p.Arg44Met;p.Arg44Met;p.Arg44Met	4.615544	0.79	0.798805511	2.538664023	2.390250887	3.022828524	0.994	Arg	44	Met	R44M	6	-42.86354545	1.197727273	19.67554545	83.57	36.21569824
1:11013859:G:C:R:44:S	-0.132082696	-1.02136192	0.022942087	-0.004002407	0.091133333	0.075137974	0.222915556	0.705273218	0.848534444	0.563657282	0.017938072	-0.028990601	0.281150291	1	11013859	G	C	R	S		1	11073916	1:11013859:G:C	TARDBP;TARDBP;TARDBP;TARDBP;TARDBP;TARDBP;TARDBP;TARDBP;TARDBP;TARDBP;TARDBP	Q13148	K7EJM5;Q13148;Q13148;G3V162;K7EN94;A0A087WX29;B1AKP7;A0A1W2PNU8;A0A0A0N0M3;A0A087WYY0;A0A087X260	p.Arg44Ser	p.Arg44Ser;p.Arg44Ser;p.Arg44Ser;p.Arg44Ser;p.Arg44Ser;p.Arg44Ser;p.Arg44Ser;p.Arg44Ser;p.Arg44Ser;p.Arg44Ser;p.Arg44Ser	2.781994	0.65	0.777340759	-0.385707305	1.142170505	1.225820583	0.568	Arg	44	Ser	R44S	6	-42.86354545	1.197727273	19.67554545	83.57	36.21569824
1:11013859:G:T:R:44:S	-0.132082696	-0.997062496	0.022942087	-0.004002407	0.091133333	0.075137974	0.222915556	0.705273218	0.848534444	0.563657282	0.017938072	-0.028990601	0.281150291	1	11013859	G	T	R	S		1	11073916	1:11013859:G:T	TARDBP;TARDBP;TARDBP;TARDBP;TARDBP;TARDBP;TARDBP;TARDBP;TARDBP;TARDBP;TARDBP	Q13148	K7EJM5;Q13148;Q13148;G3V162;K7EN94;A0A087WX29;B1AKP7;A0A1W2PNU8;A0A0A0N0M3;A0A087WYY0;A0A087X260	p.Arg44Ser	p.Arg44Ser;p.Arg44Ser;p.Arg44Ser;p.Arg44Ser;p.Arg44Ser;p.Arg44Ser;p.Arg44Ser;p.Arg44Ser;p.Arg44Ser;p.Arg44Ser;p.Arg44Ser	2.858357	0.65	0.777340759	-0.285917026	1.142170505	1.266958313	0.568	Arg	44	Ser	R44S	6	-42.86354545	1.197727273	19.67554545	83.57	36.21569824
1:11013860:A:C:N:45:H	-1.036520769	-1.540765636	0.003826266	0.009318084	0.021171111	0.011312822	0.07589	0.61140723	0.031765556	0.204455163	0.006044737	-0.020415565	0.11299739	1	11013860	A	C	N	H		1	11073917	1:11013860:A:C	TARDBP;TARDBP;TARDBP;TARDBP;TARDBP;TARDBP;TARDBP;TARDBP;TARDBP;TARDBP;TARDBP	Q13148	K7EJM5;Q13148;Q13148;G3V162;K7EN94;A0A087WX29;B1AKP7;A0A1W2PNU8;A0A0A0N0M3;A0A087WYY0;A0A087X260	p.Asn45His	p.Asn45His;p.Asn45His;p.Asn45His;p.Asn45His;p.Asn45His;p.Asn45His;p.Asn45His;p.Asn45His;p.Asn45His;p.Asn45His;p.Asn45His	3.683256	0.586	0.813040084	1.670714901	1.330959883	1.341398718	0.599	Asn	45	His	N45H	5	-46.1985	5.118625	23.178	79.24	34.33337309
1:11013860:A:G:N:45:D	-0.648827328	-1.362241893	0.003826266	0.009318084	0.021171111	0.011312822	0.07589	0.61140723	0.031765556	0.204455163	0.006044737	-0.020415565	0.11299739	1	11013860	A	G	N	D		1	11073917	1:11013860:A:G	TARDBP;TARDBP;TARDBP;TARDBP;TARDBP;TARDBP;TARDBP;TARDBP;TARDBP;TARDBP;TARDBP	Q13148	K7EJM5;Q13148;Q13148;G3V162;K7EN94;A0A087WX29;B1AKP7;A0A1W2PNU8;A0A0A0N0M3;A0A087WYY0;A0A087X260	p.Asn45Asp	p.Asn45Asp;p.Asn45Asp;p.Asn45Asp;p.Asn45Asp;p.Asn45Asp;p.Asn45Asp;p.Asn45Asp;p.Asn45Asp;p.Asn45Asp;p.Asn45Asp;p.Asn45Asp	4.244282	0.698	0.825129802	2.701420049	2.244632287	2.291031416	0.913	Asn	45	Asp	N45D	5	-46.1985	5.118625	23.178	79.24	34.33337309
1:11013860:A:T:N:45:Y	-0.001325584	-0.661476029	0.031503234	0.00977121	0.076858889	0.086746667	0.07589	0.997898175	0.031765556	0.516641587	0.038076382	0.005874922	0.214474444	1	11013860	A	T	N	Y		1	11073917	1:11013860:A:T	TARDBP;TARDBP;TARDBP;TARDBP;TARDBP;TARDBP;TARDBP;TARDBP;TARDBP;TARDBP;TARDBP	Q13148	K7EJM5;Q13148;Q13148;G3V162;K7EN94;A0A087WX29;B1AKP7;A0A1W2PNU8;A0A0A0N0M3;A0A087WYY0;A0A087X260	p.Asn45Tyr	p.Asn45Tyr;p.Asn45Tyr;p.Asn45Tyr;p.Asn45Tyr;p.Asn45Tyr;p.Asn45Tyr;p.Asn45Tyr;p.Asn45Tyr;p.Asn45Tyr;p.Asn45Tyr;p.Asn45Tyr	4.91756	0.766	0.816835639	3.377108574	2.538510973	3.046799691	0.955	Asn	45	Tyr	N45Y	8	-46.1985	5.118625	23.178	79.24	34.33337309
1:11013861:A:C:N:45:T	-1.134243599	-1.577732979	0.01960304	0.006601697	0.037195556	0.032227802	0.07589	0.705273218	0.031765556	0.313079374	0.007004253	-0.019376909	0.153713369	1	11013861	A	C	N	T		1	11073918	1:11013861:A:C	TARDBP;TARDBP;TARDBP;TARDBP;TARDBP;TARDBP;TARDBP;TARDBP;TARDBP;TARDBP;TARDBP	Q13148	K7EJM5;Q13148;Q13148;G3V162;K7EN94;A0A087WX29;B1AKP7;A0A1W2PNU8;A0A0A0N0M3;A0A087WYY0;A0A087X260	p.Asn45Thr	p.Asn45Thr;p.Asn45Thr;p.Asn45Thr;p.Asn45Thr;p.Asn45Thr;p.Asn45Thr;p.Asn45Thr;p.Asn45Thr;p.Asn45Thr;p.Asn45Thr;p.Asn45Thr	2.953622	0.51	0.816710408	0.80757499	0.909080451	0.509027827	0.382	Asn	45	Thr	N45T	6	-46.1985	5.118625	23.178	79.24	34.33337309
1:11013861:A:G:N:45:S	-1.804984555	-1.874928456	0.003826266	0.009318084	0.021171111	0.011312822	0.07589	0.61140723	0.031765556	0.204455163	0.006044737	-0.020415565	0.11299739	1	11013861	A	G	N	S		1	11073918	1:11013861:A:G	TARDBP;TARDBP;TARDBP;TARDBP;TARDBP;TARDBP;TARDBP;TARDBP;TARDBP;TARDBP;TARDBP	Q13148	K7EJM5;Q13148;Q13148;G3V162;K7EN94;A0A087WX29;B1AKP7;A0A1W2PNU8;A0A0A0N0M3;A0A087WYY0;A0A087X260	p.Asn45Ser	p.Asn45Ser;p.Asn45Ser;p.Asn45Ser;p.Asn45Ser;p.Asn45Ser;p.Asn45Ser;p.Asn45Ser;p.Asn45Ser;p.Asn45Ser;p.Asn45Ser;p.Asn45Ser	2.633121	0.364	0.816891153	0.393196655	-0.015996906	-0.507563336	0.085	Asn	45	Ser	N45S	5	-46.1985	5.118625	23.178	79.24	34.33337309
1:11013861:A:T:N:45:I	-0.989588591	-1.380503446	0.031503234	0.018100969	0.073312222	0.063036708	0.07589	0.713381297	0.031765556	0.398007772	0.025343435	0.026257313	0.186775289	1	11013861	A	T	N	I		1	11073918	1:11013861:A:T	TARDBP;TARDBP;TARDBP;TARDBP;TARDBP;TARDBP;TARDBP;TARDBP;TARDBP;TARDBP;TARDBP	Q13148	K7EJM5;Q13148;Q13148;G3V162;K7EN94;A0A087WX29;B1AKP7;A0A1W2PNU8;A0A0A0N0M3;A0A087WYY0;A0A087X260	p.Asn45Ile	p.Asn45Ile;p.Asn45Ile;p.Asn45Ile;p.Asn45Ile;p.Asn45Ile;p.Asn45Ile;p.Asn45Ile;p.Asn45Ile;p.Asn45Ile;p.Asn45Ile;p.Asn45Ile	3.075294	0.513	0.821145388	1.075732204	1.002146181	0.591915191	0.382	Asn	45	Ile	N45I	9	-46.1985	5.118625	23.178	79.24	34.33337309
1:11013862:T:A:N:45:K	-1.141166696	-1.676300566	0.01960304	0.006601697	0.037195556	0.032227802	0.07589	0.705273218	0.031765556	0.313079374	0.007004253	-0.019376909	0.153713369	1	11013862	T	A	N	K		1	11073919	1:11013862:T:A	TARDBP;TARDBP;TARDBP;TARDBP;TARDBP;TARDBP;TARDBP;TARDBP;TARDBP;TARDBP;TARDBP	Q13148	K7EJM5;Q13148;Q13148;G3V162;K7EN94;A0A087WX29;B1AKP7;A0A1W2PNU8;A0A0A0N0M3;A0A087WYY0;A0A087X260	p.Asn45Lys	p.Asn45Lys;p.Asn45Lys;p.Asn45Lys;p.Asn45Lys;p.Asn45Lys;p.Asn45Lys;p.Asn45Lys;p.Asn45Lys;p.Asn45Lys;p.Asn45Lys;p.Asn45Lys	2.643865	0.508	0.822952341	0.556420145	1.000510244	0.330597018	0.913	Asn	45	Lys	N45K	6	-46.1985	5.118625	23.178	79.24	34.33337309
1:11013862:T:G:N:45:K	-1.137705148	-1.680277547	0.01960304	0.006601697	0.037195556	0.032227802	0.07589	0.705273218	0.031765556	0.313079374	0.007004253	-0.019376909	0.153713369	1	11013862	T	G	N	K		1	11073919	1:11013862:T:G	TARDBP;TARDBP;TARDBP;TARDBP;TARDBP;TARDBP;TARDBP;TARDBP;TARDBP;TARDBP;TARDBP	Q13148	K7EJM5;Q13148;Q13148;G3V162;K7EN94;A0A087WX29;B1AKP7;A0A1W2PNU8;A0A0A0N0M3;A0A087WYY0;A0A087X260	p.Asn45Lys	p.Asn45Lys;p.Asn45Lys;p.Asn45Lys;p.Asn45Lys;p.Asn45Lys;p.Asn45Lys;p.Asn45Lys;p.Asn45Lys;p.Asn45Lys;p.Asn45Lys;p.Asn45Lys	2.631367	0.509	0.822952341	0.540087904	1.006867045	0.329644549	0.913	Asn	45	Lys	N45K	6	-46.1985	5.118625	23.178	79.24	34.33337309
1:11013863:C:A:P:46:T	-0.456482384	-0.913439493	0.031503234	-0.00260563	0.081028889	0.08628	0.096631111	0.997898175	0.022095556	0.513260952	0.038076382	-1.28E-05	0.228547302	1	11013863	C	A	P	T		1	11073920	1:11013863:C:A	TARDBP;TARDBP;TARDBP;TARDBP;TARDBP;TARDBP;TARDBP;TARDBP;TARDBP;TARDBP;TARDBP	Q13148	K7EJM5;Q13148;Q13148;G3V162;K7EN94;A0A087WX29;B1AKP7;A0A1W2PNU8;A0A0A0N0M3;A0A087WYY0;A0A087X260	p.Pro46Thr	p.Pro46Thr;p.Pro46Thr;p.Pro46Thr;p.Pro46Thr;p.Pro46Thr;p.Pro46Thr;p.Pro46Thr;p.Pro46Thr;p.Pro46Thr;p.Pro46Thr;p.Pro46Thr	3.91371	0.618	0.785232367	1.287441244	1.070420234	1.650518902	0.957	Pro	46	Thr	P46T	8	-48.576	2.296571429	23.51971429	75.09	37.64783607	0.352923135	Benign
1:11013863:C:G:P:46:A	-1.259561656	-1.324802458	0.031503234	-0.00260563	0.081028889	0.08628	0.096631111	0.997898175	0.022095556	0.513260952	0.038076382	-1.28E-05	0.228547302	1	11013863	C	G	P	A		1	11073920	1:11013863:C:G	TARDBP;TARDBP;TARDBP;TARDBP;TARDBP;TARDBP;TARDBP;TARDBP;TARDBP;TARDBP;TARDBP	Q13148	K7EJM5;Q13148;Q13148;G3V162;K7EN94;A0A087WX29;B1AKP7;A0A1W2PNU8;A0A0A0N0M3;A0A087WYY0;A0A087X260	p.Pro46Ala	p.Pro46Ala;p.Pro46Ala;p.Pro46Ala;p.Pro46Ala;p.Pro46Ala;p.Pro46Ala;p.Pro46Ala;p.Pro46Ala;p.Pro46Ala;p.Pro46Ala;p.Pro46Ala	2.620967	0.386	0.788464515	-0.322347744	-0.350430943	-0.386942843	0.044	Pro	46	Ala	P46A	8	-48.576	2.296571429	23.51971429	75.09	37.64783607	0.229971459	Benign
1:11013863:C:T:P:46:S	-0.553405745	-0.890200661	0.031503234	-0.00260563	0.081028889	0.08628	0.096631111	0.997898175	0.022095556	0.513260952	0.038076382	-1.28E-05	0.228547302	1	11013863	C	T	P	S		1	11073920	1:11013863:C:T	TARDBP;TARDBP;TARDBP;TARDBP;TARDBP;TARDBP;TARDBP;TARDBP;TARDBP;TARDBP;TARDBP	Q13148	K7EJM5;Q13148;Q13148;G3V162;K7EN94;A0A087WX29;B1AKP7;A0A1W2PNU8;A0A0A0N0M3;A0A087WYY0;A0A087X260	p.Pro46Ser	p.Pro46Ser;p.Pro46Ser;p.Pro46Ser;p.Pro46Ser;p.Pro46Ser;p.Pro46Ser;p.Pro46Ser;p.Pro46Ser;p.Pro46Ser;p.Pro46Ser;p.Pro46Ser	3.98674	0.59	0.785568804	1.391156687	0.898043078	1.528010909	0.918	Pro	46	Ser	P46S	8	-48.576	2.296571429	23.51971429	75.09	37.64783607	0.257042953	Benign
1:11013864:C:A:P:46:Q	-0.522251807	-0.858732616	0.031503234	-0.00260563	0.081028889	0.08628	0.096631111	0.997898175	0.022095556	0.513260952	0.038076382	-1.28E-05	0.228547302	1	11013864	C	A	P	Q		1	11073921	1:11013864:C:A	TARDBP;TARDBP;TARDBP;TARDBP;TARDBP;TARDBP;TARDBP;TARDBP;TARDBP;TARDBP;TARDBP	Q13148	K7EJM5;Q13148;Q13148;G3V162;K7EN94;A0A087WX29;B1AKP7;A0A1W2PNU8;A0A0A0N0M3;A0A087WYY0;A0A087X260	p.Pro46Gln	p.Pro46Gln;p.Pro46Gln;p.Pro46Gln;p.Pro46Gln;p.Pro46Gln;p.Pro46Gln;p.Pro46Gln;p.Pro46Gln;p.Pro46Gln;p.Pro46Gln;p.Pro46Gln	4.085631	0.599	0.781571275	1.421995565	0.888557604	1.63330804	0.568	Pro	46	Gln	P46Q	8	-48.576	2.296571429	23.51971429	75.09	37.64783607	0.331520611	Benign
1:11013864:C:G:P:46:R	-0.221916262	-0.986202037	0.031503234	0.01278467	0.077535556	0.062740041	0.096631111	0.713381297	0.022095556	0.395507137	0.025343435	0.025492206	0.201070368	1	11013864	C	G	P	R		1	11073921	1:11013864:C:G	TARDBP;TARDBP;TARDBP;TARDBP;TARDBP;TARDBP;TARDBP;TARDBP;TARDBP;TARDBP;TARDBP	Q13148	K7EJM5;Q13148;Q13148;G3V162;K7EN94;A0A087WX29;B1AKP7;A0A1W2PNU8;A0A0A0N0M3;A0A087WYY0;A0A087X260	p.Pro46Arg	p.Pro46Arg;p.Pro46Arg;p.Pro46Arg;p.Pro46Arg;p.Pro46Arg;p.Pro46Arg;p.Pro46Arg;p.Pro46Arg;p.Pro46Arg;p.Pro46Arg;p.Pro46Arg	4.099038	0.718	0.789353262	1.631052851	1.774855348	2.328393885	0.978	Pro	46	Arg	P46R	9	-48.576	2.296571429	23.51971429	75.09	37.64783607	0.432195039	Uncertain
1:11013864:C:T:P:46:L	-0.951711554	-1.038379922	0.031503234	0.040010033	0.07476	0.059880791	0.096631111	0.366210776	0.022095556	0.298693084	0.025343435	0.062231015	0.179907237	1	11013864	C	T	P	L		1	11073921	1:11013864:C:T	TARDBP;TARDBP;TARDBP;TARDBP;TARDBP;TARDBP;TARDBP;TARDBP;TARDBP;TARDBP;TARDBP	Q13148	K7EJM5;Q13148;Q13148;G3V162;K7EN94;A0A087WX29;B1AKP7;A0A1W2PNU8;A0A0A0N0M3;A0A087WYY0;A0A087X260	p.Pro46Leu	p.Pro46Leu;p.Pro46Leu;p.Pro46Leu;p.Pro46Leu;p.Pro46Leu;p.Pro46Leu;p.Pro46Leu;p.Pro46Leu;p.Pro46Leu;p.Pro46Leu;p.Pro46Leu	4.253926	0.532	0.78752697	1.788508372	0.562019594	1.33668633	0.312	Pro	46	Leu	P46L	10	-48.576	2.296571429	23.51971429	75.09	37.64783607	0.379087284	Uncertain
1:11013866:G:A:V:47:M	-1.317477394	-1.002622222	0.003826266	0.069405581	0.044236667	0.022891582	0.148283333	0.331358838	0.024242222	0.214051884	0.005932073	0.064756858	0.1776354	1	11013866	G	A	V	M		1	11073923	1:11013866:G:A	TARDBP;TARDBP;TARDBP;TARDBP;TARDBP;TARDBP;TARDBP;TARDBP;TARDBP;TARDBP;TARDBP	Q13148	K7EJM5;Q13148;Q13148;G3V162;K7EN94;A0A087WX29;B1AKP7;A0A1W2PNU8;A0A0A0N0M3;A0A087WYY0;A0A087X260	p.Val47Met	p.Val47Met;p.Val47Met;p.Val47Met;p.Val47Met;p.Val47Met;p.Val47Met;p.Val47Met;p.Val47Met;p.Val47Met;p.Val47Met;p.Val47Met	4.400527	0.429	0.755520641	1.192316599	-0.626739892	0.820284677	0.966	Val	47	Met	V47M	3	-50.90642857	5.670857143	22.41842857	78.14	35.13097126	0.214268354	Benign
1:11013866:G:C:V:47:L	-1.601324378	-1.411055751	0.003826266	0.069405581	0.044236667	0.022891582	0.148283333	0.331358838	0.024242222	0.214051884	0.005932073	0.064756858	0.1776354	1	11013866	G	C	V	L		1	11073923	1:11013866:G:C	TARDBP;TARDBP;TARDBP;TARDBP;TARDBP;TARDBP;TARDBP;TARDBP;TARDBP;TARDBP;TARDBP	Q13148	K7EJM5;Q13148;Q13148;G3V162;K7EN94;A0A087WX29;B1AKP7;A0A1W2PNU8;A0A0A0N0M3;A0A087WYY0;A0A087X260	p.Val47Leu	p.Val47Leu;p.Val47Leu;p.Val47Leu;p.Val47Leu;p.Val47Leu;p.Val47Leu;p.Val47Leu;p.Val47Leu;p.Val47Leu;p.Val47Leu;p.Val47Leu	3.11699	0.347	0.776757661	0.037709826	-0.793668962	-0.34516307	0.354	Val	47	Leu	V47L	3	-50.90642857	5.670857143	22.41842857	78.14	35.13097126	0.189159273	Benign
1:11013866:G:T:V:47:L	-1.601324378	-1.406071638	0.003826266	0.069405581	0.044236667	0.022891582	0.148283333	0.331358838	0.024242222	0.214051884	0.005932073	0.064756858	0.1776354	1	11013866	G	T	V	L		1	11073923	1:11013866:G:T	TARDBP;TARDBP;TARDBP;TARDBP;TARDBP;TARDBP;TARDBP;TARDBP;TARDBP;TARDBP;TARDBP	Q13148	K7EJM5;Q13148;Q13148;G3V162;K7EN94;A0A087WX29;B1AKP7;A0A1W2PNU8;A0A0A0N0M3;A0A087WYY0;A0A087X260	p.Val47Leu	p.Val47Leu;p.Val47Leu;p.Val47Leu;p.Val47Leu;p.Val47Leu;p.Val47Leu;p.Val47Leu;p.Val47Leu;p.Val47Leu;p.Val47Leu;p.Val47Leu	3.132653	0.347	0.776757661	0.058178052	-0.793668962	-0.33672521	0.354	Val	47	Leu	V47L	3	-50.90642857	5.670857143	22.41842857	78.14	35.13097126	0.189159273	Benign
1:11013867:T:A:V:47:E	-1.376749701	-1.467447953	0.01960304	0.017919142	0.052757778	0.031885579	0.148283333	0.705273218	0.024242222	0.308409374	0.007004253	-0.00780397	0.203953382	1	11013867	T	A	V	E		1	11073924	1:11013867:T:A	TARDBP;TARDBP;TARDBP;TARDBP;TARDBP;TARDBP;TARDBP;TARDBP;TARDBP;TARDBP;TARDBP	Q13148	K7EJM5;Q13148;Q13148;G3V162;K7EN94;A0A087WX29;B1AKP7;A0A1W2PNU8;A0A0A0N0M3;A0A087WYY0;A0A087X260	p.Val47Glu	p.Val47Glu;p.Val47Glu;p.Val47Glu;p.Val47Glu;p.Val47Glu;p.Val47Glu;p.Val47Glu;p.Val47Glu;p.Val47Glu;p.Val47Glu;p.Val47Glu	2.543244	0.381	0.779748602	-0.638439065	-0.527635428	-0.457715043	0.002	Val	47	Glu	V47E	6	-50.90642857	5.670857143	22.41842857	78.14	35.13097126	0.045061801	Benign
1:11013867:T:C:V:47:A	-2.039859389	-1.56532603	0.003826266	0.040355417	0.036815556	0.015483698	0.148283333	0.579193704	0.024242222	0.220274765	0.006044737	0.019053703	0.161707077	1	11013867	T	C	V	A		1	11073924	1:11013867:T:C	TARDBP;TARDBP;TARDBP;TARDBP;TARDBP;TARDBP;TARDBP;TARDBP;TARDBP;TARDBP;TARDBP	Q13148	K7EJM5;Q13148;Q13148;G3V162;K7EN94;A0A087WX29;B1AKP7;A0A1W2PNU8;A0A0A0N0M3;A0A087WYY0;A0A087X260	p.Val47Ala	p.Val47Ala;p.Val47Ala;p.Val47Ala;p.Val47Ala;p.Val47Ala;p.Val47Ala;p.Val47Ala;p.Val47Ala;p.Val47Ala;p.Val47Ala;p.Val47Ala	2.872172	0.239	0.775042445	-0.324431895	-1.508820975	-1.101328993	0.002	Val	47	Ala	V47A	4	-50.90642857	5.670857143	22.41842857	78.14	35.13097126	0.100050626	Benign
1:11013867:T:G:V:47:G	-1.593899428	-1.194251985	0.031503234	0.014178463	0.077506667	0.060949578	0.148283333	0.749051136	0.024242222	0.385355425	0.038076382	-0.003298873	0.223785913	1	11013867	T	G	V	G		1	11073924	1:11013867:T:G	TARDBP;TARDBP;TARDBP;TARDBP;TARDBP;TARDBP;TARDBP;TARDBP;TARDBP;TARDBP;TARDBP	Q13148	K7EJM5;Q13148;Q13148;G3V162;K7EN94;A0A087WX29;B1AKP7;A0A1W2PNU8;A0A0A0N0M3;A0A087WYY0;A0A087X260	p.Val47Gly	p.Val47Gly;p.Val47Gly;p.Val47Gly;p.Val47Gly;p.Val47Gly;p.Val47Gly;p.Val47Gly;p.Val47Gly;p.Val47Gly;p.Val47Gly;p.Val47Gly	3.102972	0.295	0.793847259	0.44001567	-0.839091562	-0.653293677	0.004	Val	47	Gly	V47G	7	-50.90642857	5.670857143	22.41842857	78.14	35.13097126	0.094602533	Benign
1:11013869:T:A:S:48:T	-1.703544473	-1.442200785	0.003351387	0.09007186	0.064903333	0.050446949	0.172188889	0.331358838	0.706285556	0.355632985	0.010729948	0.073601231	0.235143365	1	11013869	T	A	S	T		1	11073926	1:11013869:T:A	TARDBP;TARDBP;TARDBP;TARDBP;TARDBP;TARDBP;TARDBP;TARDBP;TARDBP;TARDBP;TARDBP	Q13148	K7EJM5;Q13148;Q13148;G3V162;K7EN94;A0A087WX29;B1AKP7;A0A1W2PNU8;A0A0A0N0M3;A0A087WYY0;A0A087X260	p.Ser48Thr	p.Ser48Thr;p.Ser48Thr;p.Ser48Thr;p.Ser48Thr;p.Ser48Thr;p.Ser48Thr;p.Ser48Thr;p.Ser48Thr;p.Ser48Thr;p.Ser48Thr;p.Ser48Thr	2.152651	0.25	0.782028956	-1.092735333	-1.32232986	-1.425360208	0.006	Ser	48	Thr	S48T	3	-47.799	7.1945	19.7205	80.02	31.83438491	0.085920196	Benign
1:11013869:T:C:S:48:P	-0.208203846	-0.871649488	0.003351387	0.05339013	0.058334444	0.042814409	0.172188889	0.61140723	0.706285556	0.478189394	0.010932728	0.012239058	0.224903248	1	11013869	T	C	S	P		1	11073926	1:11013869:T:C	TARDBP;TARDBP;TARDBP;TARDBP;TARDBP;TARDBP;TARDBP;TARDBP;TARDBP;TARDBP;TARDBP	Q13148	K7EJM5;Q13148;Q13148;G3V162;K7EN94;A0A087WX29;B1AKP7;A0A1W2PNU8;A0A0A0N0M3;A0A087WYY0;A0A087X260	p.Ser48Pro	p.Ser48Pro;p.Ser48Pro;p.Ser48Pro;p.Ser48Pro;p.Ser48Pro;p.Ser48Pro;p.Ser48Pro;p.Ser48Pro;p.Ser48Pro;p.Ser48Pro;p.Ser48Pro	4.099943	0.694	0.794826545	1.766948804	1.713610998	2.190152683	0.955	Ser	48	Pro	S48P	5	-47.799	7.1945	19.7205	80.02	31.83438491	0.553701946	Uncertain
1:11013869:T:G:S:48:A	-1.19815838	-1.097773803	0.003351387	0.09007186	0.064903333	0.050446949	0.172188889	0.331358838	0.706285556	0.355632985	0.010729948	0.073601231	0.235143365	1	11013869	T	G	S	A		1	11073926	1:11013869:T:G	TARDBP;TARDBP;TARDBP;TARDBP;TARDBP;TARDBP;TARDBP;TARDBP;TARDBP;TARDBP;TARDBP	Q13148	K7EJM5;Q13148;Q13148;G3V162;K7EN94;A0A087WX29;B1AKP7;A0A1W2PNU8;A0A0A0N0M3;A0A087WYY0;A0A087X260	p.Ser48Ala	p.Ser48Ala;p.Ser48Ala;p.Ser48Ala;p.Ser48Ala;p.Ser48Ala;p.Ser48Ala;p.Ser48Ala;p.Ser48Ala;p.Ser48Ala;p.Ser48Ala;p.Ser48Ala	3.235042	0.396	0.785961735	0.418517664	-0.328620513	0.0016709	0.382	Ser	48	Ala	S48A	3	-47.799	7.1945	19.7205	80.02	31.83438491	0.326796923	Benign
1:11013870:C:A:S:48:Y	-0.584633412	-0.713598459	0.017203923	0.048381184	0.074384444	0.060340487	0.172188889	0.705273218	0.706285556	0.547699581	0.012658267	0.010239198	0.261770826	1	11013870	C	A	S	Y		1	11073927	1:11013870:C:A	TARDBP;TARDBP;TARDBP;TARDBP;TARDBP;TARDBP;TARDBP;TARDBP;TARDBP;TARDBP;TARDBP	Q13148	K7EJM5;Q13148;Q13148;G3V162;K7EN94;A0A087WX29;B1AKP7;A0A1W2PNU8;A0A0A0N0M3;A0A087WYY0;A0A087X260	p.Ser48Tyr	p.Ser48Tyr;p.Ser48Tyr;p.Ser48Tyr;p.Ser48Tyr;p.Ser48Tyr;p.Ser48Tyr;p.Ser48Tyr;p.Ser48Tyr;p.Ser48Tyr;p.Ser48Tyr;p.Ser48Tyr	4.041154	0.542	0.782367174	1.383462906	0.53949909	1.279866957	0.382	Ser	48	Tyr	S48Y	6	-47.799	7.1945	19.7205	80.02	31.83438491	0.565690537	Uncertain
1:11013870:C:G:S:48:C	-0.391665921	-0.859519982	0.003351387	0.05339013	0.058334444	0.042814409	0.172188889	0.61140723	0.706285556	0.478189394	0.010932728	0.012239058	0.224903248	1	11013870	C	G	S	C		1	11073927	1:11013870:C:G	TARDBP;TARDBP;TARDBP;TARDBP;TARDBP;TARDBP;TARDBP;TARDBP;TARDBP;TARDBP;TARDBP	Q13148	K7EJM5;Q13148;Q13148;G3V162;K7EN94;A0A087WX29;B1AKP7;A0A1W2PNU8;A0A0A0N0M3;A0A087WYY0;A0A087X260	p.Ser48Cys	p.Ser48Cys;p.Ser48Cys;p.Ser48Cys;p.Ser48Cys;p.Ser48Cys;p.Ser48Cys;p.Ser48Cys;p.Ser48Cys;p.Ser48Cys;p.Ser48Cys;p.Ser48Cys	4.138061	0.641	0.781792105	1.495945731	1.159227682	1.904328045	0.996	Ser	48	Cys	S48C	5	-47.799	7.1945	19.7205	80.02	31.83438491	0.772235933	Pathogenic
1:11013870:C:T:S:48:F	-0.186555325	-0.655410372	0.017203923	0.048381184	0.074384444	0.060340487	0.172188889	0.705273218	0.706285556	0.547699581	0.012658267	0.010239198	0.261770826	1	11013870	C	T	S	F		1	11073927	1:11013870:C:T	TARDBP;TARDBP;TARDBP;TARDBP;TARDBP;TARDBP;TARDBP;TARDBP;TARDBP;TARDBP;TARDBP	Q13148	K7EJM5;Q13148;Q13148;G3V162;K7EN94;A0A087WX29;B1AKP7;A0A1W2PNU8;A0A0A0N0M3;A0A087WYY0;A0A087X260	p.Ser48Phe	p.Ser48Phe;p.Ser48Phe;p.Ser48Phe;p.Ser48Phe;p.Ser48Phe;p.Ser48Phe;p.Ser48Phe;p.Ser48Phe;p.Ser48Phe;p.Ser48Phe;p.Ser48Phe	4.224015	0.657	0.785352649	1.695904702	1.320342332	2.043118396	0.913	Ser	48	Phe	S48F	6	-47.799	7.1945	19.7205	80.02	31.83438491	0.766626804	Pathogenic
1:11013872:C:A:Q:49:K	-1.40603507	-1.492742176	0.004490313	0.007952404	0.049013333	0.015483698	0.1954	0.579193704	0.024242222	0.220274765	0.015504107	-0.006972992	0.217198748	1	11013872	C	A	Q	K		1	11073929	1:11013872:C:A	TARDBP;TARDBP;TARDBP;TARDBP;TARDBP;TARDBP;TARDBP;TARDBP;TARDBP;TARDBP;TARDBP	Q13148	K7EJM5;Q13148;Q13148;G3V162;K7EN94;A0A087WX29;B1AKP7;A0A1W2PNU8;A0A0A0N0M3;A0A087WYY0;A0A087X260	p.Gln49Lys	p.Gln49Lys;p.Gln49Lys;p.Gln49Lys;p.Gln49Lys;p.Gln49Lys;p.Gln49Lys;p.Gln49Lys;p.Gln49Lys;p.Gln49Lys;p.Gln49Lys;p.Gln49Lys	2.264189	0.357	0.789968766	-0.751557106	-0.509680527	-0.746774299	0.004	Gln	49	Lys	Q49K	4	-46.88122222	3.079222222	17.95366667	77.93	34.91594051	0.089973813	Benign
1:11013872:C:G:Q:49:E	-1.41520053	-1.336328394	0.004490313	0.033861339	0.056124444	0.022891582	0.1954	0.331358838	0.024242222	0.214051884	0.015217842	0.033574108	0.230284214	1	11013872	C	G	Q	E		1	11073929	1:11013872:C:G	TARDBP;TARDBP;TARDBP;TARDBP;TARDBP;TARDBP;TARDBP;TARDBP;TARDBP;TARDBP;TARDBP	Q13148	K7EJM5;Q13148;Q13148;G3V162;K7EN94;A0A087WX29;B1AKP7;A0A1W2PNU8;A0A0A0N0M3;A0A087WYY0;A0A087X260	p.Gln49Glu	p.Gln49Glu;p.Gln49Glu;p.Gln49Glu;p.Gln49Glu;p.Gln49Glu;p.Gln49Glu;p.Gln49Glu;p.Gln49Glu;p.Gln49Glu;p.Gln49Glu;p.Gln49Glu	2.558576	0.339	0.791750168	-0.323010172	-0.594381197	-0.692230788	0.088	Gln	49	Glu	Q49E	3	-46.88122222	3.079222222	17.95366667	77.93	34.91594051	0.195507552	Benign
1:11013873:A:C:Q:49:P	-0.610922509	-0.858370772	0.022942087	-0.000440831	0.064335556	0.031885579	0.1954	0.705273218	0.024242222	0.308409374	0.017938072	-0.014008616	0.249331103	1	11013873	A	C	Q	P		1	11073930	1:11013873:A:C	TARDBP;TARDBP;TARDBP;TARDBP;TARDBP;TARDBP;TARDBP;TARDBP;TARDBP;TARDBP;TARDBP	Q13148	K7EJM5;Q13148;Q13148;G3V162;K7EN94;A0A087WX29;B1AKP7;A0A1W2PNU8;A0A0A0N0M3;A0A087WYY0;A0A087X260	p.Gln49Pro	p.Gln49Pro;p.Gln49Pro;p.Gln49Pro;p.Gln49Pro;p.Gln49Pro;p.Gln49Pro;p.Gln49Pro;p.Gln49Pro;p.Gln49Pro;p.Gln49Pro;p.Gln49Pro	3.773622	0.549	0.801947771	1.515790264	0.910688766	1.176206575	0.592	Gln	49	Pro	Q49P	6	-46.88122222	3.079222222	17.95366667	77.93	34.91594051	0.249458441	Benign
1:11013873:A:G:Q:49:R	-1.772959219	-1.378081785	0.004490313	0.007952404	0.049013333	0.015483698	0.1954	0.579193704	0.024242222	0.220274765	0.015504107	-0.006972992	0.217198748	1	11013873	A	G	Q	R		1	11073930	1:11013873:A:G	TARDBP;TARDBP;TARDBP;TARDBP;TARDBP;TARDBP;TARDBP;TARDBP;TARDBP;TARDBP;TARDBP	Q13148	K7EJM5;Q13148;Q13148;G3V162;K7EN94;A0A087WX29;B1AKP7;A0A1W2PNU8;A0A0A0N0M3;A0A087WYY0;A0A087X260	p.Gln49Arg	p.Gln49Arg;p.Gln49Arg;p.Gln49Arg;p.Gln49Arg;p.Gln49Arg;p.Gln49Arg;p.Gln49Arg;p.Gln49Arg;p.Gln49Arg;p.Gln49Arg;p.Gln49Arg	2.624519	0.251	0.789668585	-0.288070396	-1.188509831	-1.165378482	0.001	Gln	49	Arg	Q49R	4	-46.88122222	3.079222222	17.95366667	77.93	34.91594051	0.093663747	Benign
1:11013873:A:T:Q:49:L	-0.726070753	-0.749988555	0.036793195	0.003823172	0.093735556	0.060949578	0.1954	0.749051136	0.024242222	0.385355425	0.079969876	0.001297176	0.274675794	1	11013873	A	T	Q	L		1	11073930	1:11013873:A:T	TARDBP;TARDBP;TARDBP;TARDBP;TARDBP;TARDBP;TARDBP;TARDBP;TARDBP;TARDBP;TARDBP	Q13148	K7EJM5;Q13148;Q13148;G3V162;K7EN94;A0A087WX29;B1AKP7;A0A1W2PNU8;A0A0A0N0M3;A0A087WYY0;A0A087X260	p.Gln49Leu	p.Gln49Leu;p.Gln49Leu;p.Gln49Leu;p.Gln49Leu;p.Gln49Leu;p.Gln49Leu;p.Gln49Leu;p.Gln49Leu;p.Gln49Leu;p.Gln49Leu;p.Gln49Leu	3.732358	0.486	0.792131316	1.220255631	0.346427846	0.789814192	0.046	Gln	49	Leu	Q49L	7	-46.88122222	3.079222222	17.95366667	77.93	34.91594051	0.347570842	Benign
1:11013874:G:C:Q:49:H	-1.617592739	-1.697954585	0.004490313	-0.001161796	0.04736	0.0109706	0.1954	0.61140723	0.024242222	0.199660718	0.015504107	-0.020189699	0.207723607	1	11013874	G	C	Q	H		1	11073931	1:11013874:G:C	TARDBP;TARDBP;TARDBP;TARDBP;TARDBP;TARDBP;TARDBP;TARDBP;TARDBP;TARDBP;TARDBP	Q13148	K7EJM5;Q13148;Q13148;G3V162;K7EN94;A0A087WX29;B1AKP7;A0A1W2PNU8;A0A0A0N0M3;A0A087WYY0;A0A087X260	p.Gln49His	p.Gln49His;p.Gln49His;p.Gln49His;p.Gln49His;p.Gln49His;p.Gln49His;p.Gln49His;p.Gln49His;p.Gln49His;p.Gln49His;p.Gln49His	1.762052	0.307	0.775598753	-1.761431431	-1.067276782	-1.306300164	0.046	Gln	49	His	Q49H	5	-46.88122222	3.079222222	17.95366667	77.93	34.91594051	0.191654495	Benign
1:11013874:G:T:Q:49:H	-1.617592739	-1.701823374	0.004490313	-0.001161796	0.04736	0.0109706	0.1954	0.61140723	0.024242222	0.199660718	0.015504107	-0.020189699	0.207723607	1	11013874	G	T	Q	H		1	11073931	1:11013874:G:T	TARDBP;TARDBP;TARDBP;TARDBP;TARDBP;TARDBP;TARDBP;TARDBP;TARDBP;TARDBP;TARDBP	Q13148	K7EJM5;Q13148;Q13148;G3V162;K7EN94;A0A087WX29;B1AKP7;A0A1W2PNU8;A0A0A0N0M3;A0A087WYY0;A0A087X260	p.Gln49His	p.Gln49His;p.Gln49His;p.Gln49His;p.Gln49His;p.Gln49His;p.Gln49His;p.Gln49His;p.Gln49His;p.Gln49His;p.Gln49His;p.Gln49His	1.749894	0.307	0.775598753	-1.777319364	-1.067276782	-1.312849835	0.046	Gln	49	His	Q49H	5	-46.88122222	3.079222222	17.95366667	77.93	34.91594051	0.191654495	Benign
1:11013875:T:A:C:50:S	-1.425464155	-1.204469037	0.033650011	0.075273241	0.097991111	0.070833013	0.156956667	0.366210776	0.31839	0.345884195	0.050243765	0.090473144	0.231166364	1	11013875	T	A	C	S		1	11073932	1:11013875:T:A	TARDBP;TARDBP;TARDBP;TARDBP;TARDBP;TARDBP;TARDBP;TARDBP;TARDBP;TARDBP;TARDBP	Q13148	K7EJM5;Q13148;Q13148;G3V162;K7EN94;A0A087WX29;B1AKP7;A0A1W2PNU8;A0A0A0N0M3;A0A087WYY0;A0A087X260	p.Cys50Ser	p.Cys50Ser;p.Cys50Ser;p.Cys50Ser;p.Cys50Ser;p.Cys50Ser;p.Cys50Ser;p.Cys50Ser;p.Cys50Ser;p.Cys50Ser;p.Cys50Ser;p.Cys50Ser	2.959664	0.335	0.775186615	-0.206549933	-0.896162658	-0.499280978	0.012	Cys	50	Ser	C50S	10	-43.54633333	6.7855	18.77416667	79.9	30.80056719	0.07949363	Benign
1:11013875:T:C:C:50:R	-0.351020167	-0.793397826	0.033650011	0.152560447	0.100268889	0.089426984	0.156956667	0.796315372	0.31839	0.425710996	0.050243765	0.193913807	0.261334485	1	11013875	T	C	C	R		1	11073932	1:11013875:T:C	TARDBP;TARDBP;TARDBP;TARDBP;TARDBP;TARDBP;TARDBP;TARDBP;TARDBP;TARDBP;TARDBP	Q13148	K7EJM5;Q13148;Q13148;G3V162;K7EN94;A0A087WX29;B1AKP7;A0A1W2PNU8;A0A0A0N0M3;A0A087WYY0;A0A087X260	p.Cys50Arg	p.Cys50Arg;p.Cys50Arg;p.Cys50Arg;p.Cys50Arg;p.Cys50Arg;p.Cys50Arg;p.Cys50Arg;p.Cys50Arg;p.Cys50Arg;p.Cys50Arg;p.Cys50Arg	3.796952	0.61	0.781255363	1.036977687	0.953211579	1.541376953	0.035	Cys	50	Arg	C50R	12	-43.54633333	6.7855	18.77416667	79.9	30.80056719	0.128237517	Benign
1:11013875:T:G:C:50:G	-0.427174236	-0.836883686	0.033650011	0.152560447	0.100268889	0.089426984	0.156956667	0.796315372	0.31839	0.425710996	0.050243765	0.193913807	0.261334485	1	11013875	T	G	C	G		1	11073932	1:11013875:T:G	TARDBP;TARDBP;TARDBP;TARDBP;TARDBP;TARDBP;TARDBP;TARDBP;TARDBP;TARDBP;TARDBP	Q13148	K7EJM5;Q13148;Q13148;G3V162;K7EN94;A0A087WX29;B1AKP7;A0A1W2PNU8;A0A0A0N0M3;A0A087WYY0;A0A087X260	p.Cys50Gly	p.Cys50Gly;p.Cys50Gly;p.Cys50Gly;p.Cys50Gly;p.Cys50Gly;p.Cys50Gly;p.Cys50Gly;p.Cys50Gly;p.Cys50Gly;p.Cys50Gly;p.Cys50Gly	3.660294	0.588	0.793730536	1.165444656	1.021503722	1.340589521	0.003	Cys	50	Gly	C50G	12	-43.54633333	6.7855	18.77416667	79.9	30.80056719	0.102003065	Benign
1:11013876:G:A:C:50:Y	0.075168788	-0.77776403	0.033650011	0.105077603	0.098057778	0.070833013	0.156956667	0.366210776	0.31839	0.345884195	0.050243765	0.133801303	0.231605253	1	11013876	G	A	C	Y		1	11073933	1:11013876:G:A	TARDBP;TARDBP;TARDBP;TARDBP;TARDBP;TARDBP;TARDBP;TARDBP;TARDBP;TARDBP;TARDBP	Q13148	K7EJM5;Q13148;Q13148;G3V162;K7EN94;A0A087WX29;B1AKP7;A0A1W2PNU8;A0A0A0N0M3;A0A087WYY0;A0A087X260	p.Cys50Tyr	p.Cys50Tyr;p.Cys50Tyr;p.Cys50Tyr;p.Cys50Tyr;p.Cys50Tyr;p.Cys50Tyr;p.Cys50Tyr;p.Cys50Tyr;p.Cys50Tyr;p.Cys50Tyr;p.Cys50Tyr	4.294008	0.768	0.774808831	1.527856893	1.850029138	2.722444935	0.98	Cys	50	Tyr	C50Y	11	-43.54633333	6.7855	18.77416667	79.9	30.80056719	0.351792111	Benign
1:11013876:G:C:C:50:S	-1.453156544	-1.234207614	0.033650011	0.075273241	0.097991111	0.070833013	0.156956667	0.366210776	0.31839	0.345884195	0.050243765	0.090473144	0.231166364	1	11013876	G	C	C	S	rs953145872	1	11073933	1:11013876:G:C	TARDBP;TARDBP;TARDBP;TARDBP;TARDBP;TARDBP;TARDBP;TARDBP;TARDBP;TARDBP;TARDBP	Q13148	K7EJM5;Q13148;Q13148;G3V162;K7EN94;A0A087WX29;B1AKP7;A0A1W2PNU8;A0A0A0N0M3;A0A087WYY0;A0A087X260	p.Cys50Ser	p.Cys50Ser;p.Cys50Ser;p.Cys50Ser;p.Cys50Ser;p.Cys50Ser;p.Cys50Ser;p.Cys50Ser;p.Cys50Ser;p.Cys50Ser;p.Cys50Ser;p.Cys50Ser	2.866208	0.327	0.775186615	-0.328677145	-0.947017068	-0.59586984	0.012	Cys	50	Ser	C50S	10	-43.54633333	6.7855	18.77416667	79.9	30.80056719	0.07949363	Benign
1:11013876:G:T:C:50:F	0.019784011	-0.768025868	0.033650011	0.105077603	0.098057778	0.070833013	0.156956667	0.366210776	0.31839	0.345884195	0.050243765	0.133801303	0.231605253	1	11013876	G	T	C	F		1	11073933	1:11013876:G:T	TARDBP;TARDBP;TARDBP;TARDBP;TARDBP;TARDBP;TARDBP;TARDBP;TARDBP;TARDBP;TARDBP	Q13148	K7EJM5;Q13148;Q13148;G3V162;K7EN94;A0A087WX29;B1AKP7;A0A1W2PNU8;A0A0A0N0M3;A0A087WYY0;A0A087X260	p.Cys50Phe	p.Cys50Phe;p.Cys50Phe;p.Cys50Phe;p.Cys50Phe;p.Cys50Phe;p.Cys50Phe;p.Cys50Phe;p.Cys50Phe;p.Cys50Phe;p.Cys50Phe;p.Cys50Phe	4.324611	0.752	0.781057839	1.721654696	1.852581776	2.64644534	0.932	Cys	50	Phe	C50F	11	-43.54633333	6.7855	18.77416667	79.9	30.80056719	0.221064043	Benign
1:11013877:T:G:C:50:W	-0.336755493	-1.098126746	0.033650011	0.105077603	0.098057778	0.070833013	0.156956667	0.366210776	0.31839	0.345884195	0.050243765	0.133801303	0.231605253	1	11013877	T	G	C	W		1	11073934	1:11013877:T:G	TARDBP;TARDBP;TARDBP;TARDBP;TARDBP;TARDBP;TARDBP;TARDBP;TARDBP;TARDBP;TARDBP	Q13148	K7EJM5;Q13148;Q13148;G3V162;K7EN94;A0A087WX29;B1AKP7;A0A1W2PNU8;A0A0A0N0M3;A0A087WYY0;A0A087X260	p.Cys50Trp	p.Cys50Trp;p.Cys50Trp;p.Cys50Trp;p.Cys50Trp;p.Cys50Trp;p.Cys50Trp;p.Cys50Trp;p.Cys50Trp;p.Cys50Trp;p.Cys50Trp;p.Cys50Trp	3.287241	0.649	0.773819913	0.187885393	1.077070219	1.492223278	0.995	Cys	50	Trp	C50W	11	-43.54633333	6.7855	18.77416667	79.9	30.80056719	0.380497766	Uncertain
1:11013878:A:C:M:51:L	-1.62777419	-1.145228172	0.004490313	0.0482691	0.079058889	0.067879171	0.253352222	0.331358838	0.946568889	0.391240445	0.015217842	0.041144419	0.277666401	1	11013878	A	C	M	L		1	11073935	1:11013878:A:C	TARDBP;TARDBP;TARDBP;TARDBP;TARDBP;TARDBP;TARDBP;TARDBP;TARDBP;TARDBP;TARDBP	Q13148	K7EJM5;Q13148;Q13148;G3V162;K7EN94;A0A087WX29;B1AKP7;A0A1W2PNU8;A0A0A0N0M3;A0A087WYY0;A0A087X260	p.Met51Leu	p.Met51Leu;p.Met51Leu;p.Met51Leu;p.Met51Leu;p.Met51Leu;p.Met51Leu;p.Met51Leu;p.Met51Leu;p.Met51Leu;p.Met51Leu;p.Met51Leu	2.445225	0.222	0.788065758	-0.561819904	-1.399599397	-1.429597024	0.001	Met	51	Leu	M51L	3	-39.51525	5.024625	19.89075	82.35	32.21693209	0.098403792	Benign
1:11013878:A:G:M:51:V	-1.429624905	-1.135579847	0.004490313	0.028787802	0.07396	0.062290918	0.253352222	0.579193704	0.946568889	0.433465782	0.015504107	0.005093736	0.276168786	1	11013878	A	G	M	V		1	11073935	1:11013878:A:G	TARDBP;TARDBP;TARDBP;TARDBP;TARDBP;TARDBP;TARDBP;TARDBP;TARDBP;TARDBP;TARDBP	Q13148	K7EJM5;Q13148;Q13148;G3V162;K7EN94;A0A087WX29;B1AKP7;A0A1W2PNU8;A0A0A0N0M3;A0A087WYY0;A0A087X260	p.Met51Val	p.Met51Val;p.Met51Val;p.Met51Val;p.Met51Val;p.Met51Val;p.Met51Val;p.Met51Val;p.Met51Val;p.Met51Val;p.Met51Val;p.Met51Val	2.49811	0.281	0.785681999	-0.551381605	-1.064319908	-1.060065715	0.035	Met	51	Val	M51V	4	-39.51525	5.024625	19.89075	82.35	32.21693209	0.13134499	Benign
1:11013878:A:T:M:51:L	-1.62777419	-1.147909723	0.004490313	0.0482691	0.079058889	0.067879171	0.253352222	0.331358838	0.946568889	0.391240445	0.015217842	0.041144419	0.277666401	1	11013878	A	T	M	L		1	11073935	1:11013878:A:T	TARDBP;TARDBP;TARDBP;TARDBP;TARDBP;TARDBP;TARDBP;TARDBP;TARDBP;TARDBP;TARDBP	Q13148	K7EJM5;Q13148;Q13148;G3V162;K7EN94;A0A087WX29;B1AKP7;A0A1W2PNU8;A0A0A0N0M3;A0A087WYY0;A0A087X260	p.Met51Leu	p.Met51Leu;p.Met51Leu;p.Met51Leu;p.Met51Leu;p.Met51Leu;p.Met51Leu;p.Met51Leu;p.Met51Leu;p.Met51Leu;p.Met51Leu;p.Met51Leu	2.436798	0.222	0.788065758	-0.572832209	-1.399599397	-1.434136757	0.001	Met	51	Leu	M51L	3	-39.51525	5.024625	19.89075	82.35	32.21693209	0.098403792	Benign
1:11013879:T:A:M:51:K	0.222586119	-0.44657843	0.022942087	0.035272899	0.096363333	0.083554931	0.253352222	0.705273218	0.946568889	0.609231803	0.017938072	0.011722374	0.329273656	1	11013879	T	A	M	K		1	11073936	1:11013879:T:A	TARDBP;TARDBP;TARDBP;TARDBP;TARDBP;TARDBP;TARDBP;TARDBP;TARDBP;TARDBP;TARDBP	Q13148	K7EJM5;Q13148;Q13148;G3V162;K7EN94;A0A087WX29;B1AKP7;A0A1W2PNU8;A0A0A0N0M3;A0A087WYY0;A0A087X260	p.Met51Lys	p.Met51Lys;p.Met51Lys;p.Met51Lys;p.Met51Lys;p.Met51Lys;p.Met51Lys;p.Met51Lys;p.Met51Lys;p.Met51Lys;p.Met51Lys;p.Met51Lys	3.863233	0.696	0.787326792	1.273028353	1.601195131	2.074194689	0.315	Met	51	Lys	M51K	6	-39.51525	5.024625	19.89075	82.35	32.21693209	0.397743235	Uncertain
1:11013879:T:C:M:51:T	-0.275876877	-0.590512812	0.022942087	0.035272899	0.096363333	0.083554931	0.253352222	0.705273218	0.946568889	0.609231803	0.017938072	0.011722374	0.329273656	1	11013879	T	C	M	T		1	11073936	1:11013879:T:C	TARDBP;TARDBP;TARDBP;TARDBP;TARDBP;TARDBP;TARDBP;TARDBP;TARDBP;TARDBP;TARDBP	Q13148	K7EJM5;Q13148;Q13148;G3V162;K7EN94;A0A087WX29;B1AKP7;A0A1W2PNU8;A0A0A0N0M3;A0A087WYY0;A0A087X260	p.Met51Thr	p.Met51Thr;p.Met51Thr;p.Met51Thr;p.Met51Thr;p.Met51Thr;p.Met51Thr;p.Met51Thr;p.Met51Thr;p.Met51Thr;p.Met51Thr;p.Met51Thr	3.410907	0.552	0.77897562	0.476387534	0.546480794	0.99814843	0.08	Met	51	Thr	M51T	6	-39.51525	5.024625	19.89075	82.35	32.21693209	0.18654957	Benign
1:11013879:T:G:M:51:R	-0.189338163	-0.686954123	0.022942087	0.035272899	0.096363333	0.083554931	0.253352222	0.705273218	0.946568889	0.609231803	0.017938072	0.011722374	0.329273656	1	11013879	T	G	M	R		1	11073936	1:11013879:T:G	TARDBP;TARDBP;TARDBP;TARDBP;TARDBP;TARDBP;TARDBP;TARDBP;TARDBP;TARDBP;TARDBP	Q13148	K7EJM5;Q13148;Q13148;G3V162;K7EN94;A0A087WX29;B1AKP7;A0A1W2PNU8;A0A0A0N0M3;A0A087WYY0;A0A087X260	p.Met51Arg	p.Met51Arg;p.Met51Arg;p.Met51Arg;p.Met51Arg;p.Met51Arg;p.Met51Arg;p.Met51Arg;p.Met51Arg;p.Met51Arg;p.Met51Arg;p.Met51Arg	3.107832	0.577	0.786825354	0.273537288	0.836369551	0.97938713	0.016	Met	51	Arg	M51R	6	-39.51525	5.024625	19.89075	82.35	32.21693209	0.40734	Uncertain
1:11013880:G:A:M:51:I	-1.429624905	-1.020026879	0.004490313	0.028787802	0.07396	0.062290918	0.253352222	0.579193704	0.946568889	0.433465782	0.015504107	0.005093736	0.276168786	1	11013880	G	A	M	I		1	11073937	1:11013880:G:A	TARDBP;TARDBP;TARDBP;TARDBP;TARDBP;TARDBP;TARDBP;TARDBP;TARDBP;TARDBP;TARDBP	Q13148	K7EJM5;Q13148;Q13148;G3V162;K7EN94;A0A087WX29;B1AKP7;A0A1W2PNU8;A0A0A0N0M3;A0A087WYY0;A0A087X260	p.Met51Ile	p.Met51Ile;p.Met51Ile;p.Met51Ile;p.Met51Ile;p.Met51Ile;p.Met51Ile;p.Met51Ile;p.Met51Ile;p.Met51Ile;p.Met51Ile;p.Met51Ile	2.861245	0.281	0.785881834	-0.071922485	-1.060985754	-0.864440219	0.035	Met	51	Ile	M51I	4	-39.51525	5.024625	19.89075	82.35	32.21693209	0.124883966	Benign
1:11013880:G:C:M:51:I	-1.429624905	-1.034922579	0.004490313	0.028787802	0.07396	0.062290918	0.253352222	0.579193704	0.946568889	0.433465782	0.015504107	0.005093736	0.276168786	1	11013880	G	C	M	I		1	11073937	1:11013880:G:C	TARDBP;TARDBP;TARDBP;TARDBP;TARDBP;TARDBP;TARDBP;TARDBP;TARDBP;TARDBP;TARDBP	Q13148	K7EJM5;Q13148;Q13148;G3V162;K7EN94;A0A087WX29;B1AKP7;A0A1W2PNU8;A0A0A0N0M3;A0A087WYY0;A0A087X260	p.Met51Ile	p.Met51Ile;p.Met51Ile;p.Met51Ile;p.Met51Ile;p.Met51Ile;p.Met51Ile;p.Met51Ile;p.Met51Ile;p.Met51Ile;p.Met51Ile;p.Met51Ile	2.814434	0.281	0.785881834	-0.133094555	-1.060985754	-0.889657907	0.035	Met	51	Ile	M51I	4	-39.51525	5.024625	19.89075	82.35	32.21693209	0.124883966	Benign
1:11013880:G:T:M:51:I	-1.429624905	-1.019208126	0.004490313	0.028787802	0.07396	0.062290918	0.253352222	0.579193704	0.946568889	0.433465782	0.015504107	0.005093736	0.276168786	1	11013880	G	T	M	I		1	11073937	1:11013880:G:T	TARDBP;TARDBP;TARDBP;TARDBP;TARDBP;TARDBP;TARDBP;TARDBP;TARDBP;TARDBP;TARDBP	Q13148	K7EJM5;Q13148;Q13148;G3V162;K7EN94;A0A087WX29;B1AKP7;A0A1W2PNU8;A0A0A0N0M3;A0A087WYY0;A0A087X260	p.Met51Ile	p.Met51Ile;p.Met51Ile;p.Met51Ile;p.Met51Ile;p.Met51Ile;p.Met51Ile;p.Met51Ile;p.Met51Ile;p.Met51Ile;p.Met51Ile;p.Met51Ile	2.863818	0.281	0.785881834	-0.068560119	-1.060985754	-0.863054111	0.035	Met	51	Ile	M51I	4	-39.51525	5.024625	19.89075	82.35	32.21693209	0.124883966	Benign
1:11013881:A:G:R:52:G	0.09136656	-1.033209159	0.028798454	0.055476829	0.097215556	0.114326245	0.111226667	0.749051136	0.946568889	0.686544909	0.033725854	0.022311748	0.2424125	1	11013881	A	G	R	G		1	11073938	1:11013881:A:G	TARDBP;TARDBP;TARDBP;TARDBP;TARDBP;TARDBP;TARDBP;TARDBP;TARDBP;TARDBP;TARDBP	Q13148	K7EJM5;Q13148;Q13148;G3V162;K7EN94;A0A087WX29;B1AKP7;A0A1W2PNU8;A0A0A0N0M3;A0A087WYY0;A0A087X260	p.Arg52Gly	p.Arg52Gly;p.Arg52Gly;p.Arg52Gly;p.Arg52Gly;p.Arg52Gly;p.Arg52Gly;p.Arg52Gly;p.Arg52Gly;p.Arg52Gly;p.Arg52Gly;p.Arg52Gly	3.328419	0.76	0.836275434	1.778907147	2.824713027	2.156026806	0.971	Arg	52	Gly	R52G	7	-42.13318182	8.195818182	24.55336364	81.83	31.27487462	0.928831884	Pathogenic
1:11013882:G:C:R:52:T	0.206434991	-0.806333876	0.01468747	0.056030248	0.072016667	0.083688265	0.111226667	0.705273218	0.946568889	0.609231803	0.004926499	0.012638123	0.217900507	1	11013882	G	C	R	T		1	11073939	1:11013882:G:C	TARDBP;TARDBP;TARDBP;TARDBP;TARDBP;TARDBP;TARDBP;TARDBP;TARDBP;TARDBP;TARDBP	Q13148	K7EJM5;Q13148;Q13148;G3V162;K7EN94;A0A087WX29;B1AKP7;A0A1W2PNU8;A0A0A0N0M3;A0A087WYY0;A0A087X260	p.Arg52Thr	p.Arg52Thr;p.Arg52Thr;p.Arg52Thr;p.Arg52Thr;p.Arg52Thr;p.Arg52Thr;p.Arg52Thr;p.Arg52Thr;p.Arg52Thr;p.Arg52Thr;p.Arg52Thr	4.410712	0.822	0.787928062	2.00326652	2.41218396	3.09745454	0.971	Arg	52	Thr	R52T	6	-42.13318182	8.195818182	24.55336364	81.83	31.27487462	0.876894347	Pathogenic
1:11013882:G:T:R:52:I	0.340885492	-0.504306788	0.028798454	0.05444946	0.107852222	0.138241111	0.111226667	0.997898175	0.946568889	0.773782698	0.033725854	0.034553509	0.265496746	1	11013882	G	T	R	I		1	11073939	1:11013882:G:T	TARDBP;TARDBP;TARDBP;TARDBP;TARDBP;TARDBP;TARDBP;TARDBP;TARDBP;TARDBP;TARDBP	Q13148	K7EJM5;Q13148;Q13148;G3V162;K7EN94;A0A087WX29;B1AKP7;A0A1W2PNU8;A0A0A0N0M3;A0A087WYY0;A0A087X260	p.Arg52Ile	p.Arg52Ile;p.Arg52Ile;p.Arg52Ile;p.Arg52Ile;p.Arg52Ile;p.Arg52Ile;p.Arg52Ile;p.Arg52Ile;p.Arg52Ile;p.Arg52Ile;p.Arg52Ile	4.642733	0.805	0.813724732	2.941399433	2.73452235	3.124181049	0.996	Arg	52	Ile	R52I	8	-42.13318182	8.195818182	24.55336364	81.83	31.27487462	0.954472092	Pathogenic
1:11013883:A:C:R:52:S	-0.202027742	-1.330114492	0.01468747	0.056030248	0.072016667	0.083688265	0.111226667	0.705273218	0.946568889	0.609231803	0.004926499	0.012638123	0.217900507	1	11013883	A	C	R	S		1	11073940	1:11013883:A:C	TARDBP;TARDBP;TARDBP;TARDBP;TARDBP;TARDBP;TARDBP;TARDBP;TARDBP;TARDBP;TARDBP	Q13148	K7EJM5;Q13148;Q13148;G3V162;K7EN94;A0A087WX29;B1AKP7;A0A1W2PNU8;A0A0A0N0M3;A0A087WYY0;A0A087X260	p.Arg52Ser	p.Arg52Ser;p.Arg52Ser;p.Arg52Ser;p.Arg52Ser;p.Arg52Ser;p.Arg52Ser;p.Arg52Ser;p.Arg52Ser;p.Arg52Ser;p.Arg52Ser;p.Arg52Ser	2.764687	0.704	0.789042022	-0.12032201	1.68066725	1.528636738	0.971	Arg	52	Ser	R52S	6	-42.13318182	8.195818182	24.55336364	81.83	31.27487462	0.84030196	Pathogenic
1:11013883:A:T:R:52:S	-0.202027742	-1.329040535	0.01468747	0.056030248	0.072016667	0.083688265	0.111226667	0.705273218	0.946568889	0.609231803	0.004926499	0.012638123	0.217900507	1	11013883	A	T	R	S		1	11073940	1:11013883:A:T	TARDBP;TARDBP;TARDBP;TARDBP;TARDBP;TARDBP;TARDBP;TARDBP;TARDBP;TARDBP;TARDBP	Q13148	K7EJM5;Q13148;Q13148;G3V162;K7EN94;A0A087WX29;B1AKP7;A0A1W2PNU8;A0A0A0N0M3;A0A087WYY0;A0A087X260	p.Arg52Ser	p.Arg52Ser;p.Arg52Ser;p.Arg52Ser;p.Arg52Ser;p.Arg52Ser;p.Arg52Ser;p.Arg52Ser;p.Arg52Ser;p.Arg52Ser;p.Arg52Ser;p.Arg52Ser	2.768062	0.704	0.789042022	-0.115911599	1.68066725	1.530454894	0.971	Arg	52	Ser	R52S	6	-42.13318182	8.195818182	24.55336364	81.83	31.27487462	0.84030196	Pathogenic
1:11013884:G:A:G:53:S	0.050988752	-0.805081457	0.01468747	0.073563355	0.06186	0.046932009	0.219914444	0.705273218	0.03853	0.329309933	0.005161045	0.040814045	0.213718397	1	11013884	G	A	G	S		1	11073941	1:11013884:G:A	TARDBP;TARDBP;TARDBP;TARDBP;TARDBP;TARDBP;TARDBP;TARDBP;TARDBP;TARDBP;TARDBP	Q13148	K7EJM5;Q13148;Q13148;G3V162;K7EN94;A0A087WX29;B1AKP7;A0A1W2PNU8;A0A0A0N0M3;A0A087WYY0;A0A087X260	p.Gly53Ser	p.Gly53Ser;p.Gly53Ser;p.Gly53Ser;p.Gly53Ser;p.Gly53Ser;p.Gly53Ser;p.Gly53Ser;p.Gly53Ser;p.Gly53Ser;p.Gly53Ser;p.Gly53Ser	4.477659	0.782	0.781685297	1.937099597	2.053754626	2.902305188	0.974	Gly	53	Ser	G53S	6	-37.004	8.216	25.78825	85.19	31.42907629	0.736778001	Pathogenic
1:11013884:G:C:G:53:R	0.475965546	-0.524190668	0.028798454	0.082518446	0.096748889	0.092304444	0.219914444	0.997898175	0.03853	0.482155556	0.035282876	0.071413985	0.268073413	1	11013884	G	C	G	R		1	11073941	1:11013884:G:C	TARDBP;TARDBP;TARDBP;TARDBP;TARDBP;TARDBP;TARDBP;TARDBP;TARDBP;TARDBP;TARDBP	Q13148	K7EJM5;Q13148;Q13148;G3V162;K7EN94;A0A087WX29;B1AKP7;A0A1W2PNU8;A0A0A0N0M3;A0A087WYY0;A0A087X260	p.Gly53Arg	p.Gly53Arg;p.Gly53Arg;p.Gly53Arg;p.Gly53Arg;p.Gly53Arg;p.Gly53Arg;p.Gly53Arg;p.Gly53Arg;p.Gly53Arg;p.Gly53Arg;p.Gly53Arg	4.541424	0.841	0.789498086	2.212722256	2.559158211	3.277697693	1	Gly	53	Arg	G53R	8	-37.004	8.216	25.78825	85.19	31.42907629	0.747239695	Pathogenic
1:11013884:G:T:G:53:C	0.326750191	-0.643273081	0.028798454	0.087333845	0.092957778	0.068541101	0.219914444	0.713381297	0.03853	0.34450569	0.02346132	0.088857402	0.236445633	1	11013884	G	T	G	C		1	11073941	1:11013884:G:T	TARDBP;TARDBP;TARDBP;TARDBP;TARDBP;TARDBP;TARDBP;TARDBP;TARDBP;TARDBP;TARDBP	Q13148	K7EJM5;Q13148;Q13148;G3V162;K7EN94;A0A087WX29;B1AKP7;A0A1W2PNU8;A0A0A0N0M3;A0A087WYY0;A0A087X260	p.Gly53Cys	p.Gly53Cys;p.Gly53Cys;p.Gly53Cys;p.Gly53Cys;p.Gly53Cys;p.Gly53Cys;p.Gly53Cys;p.Gly53Cys;p.Gly53Cys;p.Gly53Cys;p.Gly53Cys	4.643728	0.835	0.781542291	2.150596828	2.388279102	3.29812799	1	Gly	53	Cys	G53C	9	-37.004	8.216	25.78825	85.19	31.42907629	0.920305718	Pathogenic
1:11013885:G:A:G:53:D	0.508013811	-0.689131061	0.028798454	0.079046877	0.086234444	0.073202356	0.219914444	0.749051136	0.03853	0.404379264	0.035282876	0.055753614	0.241870754	1	11013885	G	A	G	D		1	11073942	1:11013885:G:A	TARDBP;TARDBP;TARDBP;TARDBP;TARDBP;TARDBP;TARDBP;TARDBP;TARDBP;TARDBP;TARDBP	Q13148	K7EJM5;Q13148;Q13148;G3V162;K7EN94;A0A087WX29;B1AKP7;A0A1W2PNU8;A0A0A0N0M3;A0A087WYY0;A0A087X260	p.Gly53Asp	p.Gly53Asp;p.Gly53Asp;p.Gly53Asp;p.Gly53Asp;p.Gly53Asp;p.Gly53Asp;p.Gly53Asp;p.Gly53Asp;p.Gly53Asp;p.Gly53Asp;p.Gly53Asp	4.417876	0.881	0.7914621	2.099611219	2.846198805	3.442355358	1	Gly	53	Asp	G53D	7	-37.004	8.216	25.78825	85.19	31.42907629	0.794402026	Pathogenic
1:11013885:G:C:G:53:A	-0.01824222	-0.912517221	0.01468747	0.073563355	0.06186	0.046932009	0.219914444	0.705273218	0.03853	0.329309933	0.005161045	0.040814045	0.213718397	1	11013885	G	C	G	A		1	11073942	1:11013885:G:C	TARDBP;TARDBP;TARDBP;TARDBP;TARDBP;TARDBP;TARDBP;TARDBP;TARDBP;TARDBP;TARDBP	Q13148	K7EJM5;Q13148;Q13148;G3V162;K7EN94;A0A087WX29;B1AKP7;A0A1W2PNU8;A0A0A0N0M3;A0A087WYY0;A0A087X260	p.Gly53Ala	p.Gly53Ala;p.Gly53Ala;p.Gly53Ala;p.Gly53Ala;p.Gly53Ala;p.Gly53Ala;p.Gly53Ala;p.Gly53Ala;p.Gly53Ala;p.Gly53Ala;p.Gly53Ala	4.140033	0.762	0.7904126	1.710697997	2.072229098	2.604814437	0.876	Gly	53	Ala	G53A	6	-37.004	8.216	25.78825	85.19	31.42907629	0.23016381	Benign
1:11013885:G:T:G:53:V	0.444442843	-0.723052949	0.028798454	0.087333845	0.092957778	0.068541101	0.219914444	0.713381297	0.03853	0.34450569	0.02346132	0.088857402	0.236445633	1	11013885	G	T	G	V		1	11073942	1:11013885:G:T	TARDBP;TARDBP;TARDBP;TARDBP;TARDBP;TARDBP;TARDBP;TARDBP;TARDBP;TARDBP;TARDBP	Q13148	K7EJM5;Q13148;Q13148;G3V162;K7EN94;A0A087WX29;B1AKP7;A0A1W2PNU8;A0A0A0N0M3;A0A087WYY0;A0A087X260	p.Gly53Val	p.Gly53Val;p.Gly53Val;p.Gly53Val;p.Gly53Val;p.Gly53Val;p.Gly53Val;p.Gly53Val;p.Gly53Val;p.Gly53Val;p.Gly53Val;p.Gly53Val	4.393013	0.869	0.789775294	2.025603373	2.741773711	3.359596971	0.997	Gly	53	Val	G53V	9	-37.004	8.216	25.78825	85.19	31.42907629	0.848810631	Pathogenic
1:11013887:G:A:V:54:I	-1.452243368	-1.478269084	0.002266993	0.168180801	0.05271	0.080689266	0.117302222	0.500310938	0.011263333	0.180386338	0.005231355	0.229957911	0.169169615	1	11013887	G	A	V	I		1	11073944	1:11013887:G:A	TARDBP;TARDBP;TARDBP;TARDBP;TARDBP;TARDBP;TARDBP;TARDBP;TARDBP;TARDBP;TARDBP	Q13148	K7EJM5;Q13148;Q13148;G3V162;K7EN94;A0A087WX29;B1AKP7;A0A1W2PNU8;A0A0A0N0M3;A0A087WYY0;A0A087X260	p.Val54Ile	p.Val54Ile;p.Val54Ile;p.Val54Ile;p.Val54Ile;p.Val54Ile;p.Val54Ile;p.Val54Ile;p.Val54Ile;p.Val54Ile;p.Val54Ile;p.Val54Ile	3.033319	0.4	0.813969317	0.844255926	0.164098634	-0.083878419	0.26	Val	54	Ile	V54I	1	-35.47542857	6.794428571	29.07885714	87.32	34.35976382	0.104022588	Benign
1:11013887:G:C:V:54:L	-0.864813346	-1.659842266	0.002266993	0.066354391	0.041933333	0.022859033	0.117302222	0.331358838	0.011263333	0.075994484	0.005231355	0.080330576	0.132264115	1	11013887	G	C	V	L		1	11073944	1:11013887:G:C	TARDBP;TARDBP;TARDBP;TARDBP;TARDBP;TARDBP;TARDBP;TARDBP;TARDBP;TARDBP;TARDBP	Q13148	K7EJM5;Q13148;Q13148;G3V162;K7EN94;A0A087WX29;B1AKP7;A0A1W2PNU8;A0A0A0N0M3;A0A087WYY0;A0A087X260	p.Val54Leu	p.Val54Leu;p.Val54Leu;p.Val54Leu;p.Val54Leu;p.Val54Leu;p.Val54Leu;p.Val54Leu;p.Val54Leu;p.Val54Leu;p.Val54Leu;p.Val54Leu	3.018759	0.613	0.825989761	1.121086937	1.718652144	1.139495464	0.06	Val	54	Leu	V54L	3	-35.47542857	6.794428571	29.07885714	87.32	34.35976382	0.162079141	Benign
1:11013887:G:T:V:54:F	-0.135864087	-1.298330921	0.002266993	0.042546569	0.036438889	0.025482778	0.117302222	0.61140723	0.011263333	0.193689174	0.005330781	0.031101095	0.117420193	1	11013887	G	T	V	F		1	11073944	1:11013887:G:T	TARDBP;TARDBP;TARDBP;TARDBP;TARDBP;TARDBP;TARDBP;TARDBP;TARDBP;TARDBP;TARDBP	Q13148	K7EJM5;Q13148;Q13148;G3V162;K7EN94;A0A087WX29;B1AKP7;A0A1W2PNU8;A0A0A0N0M3;A0A087WYY0;A0A087X260	p.Val54Phe	p.Val54Phe;p.Val54Phe;p.Val54Phe;p.Val54Phe;p.Val54Phe;p.Val54Phe;p.Val54Phe;p.Val54Phe;p.Val54Phe;p.Val54Phe;p.Val54Phe	4.37849	0.841	0.825430845	2.884211036	3.158677608	3.189923051	0.975	Val	54	Phe	V54F	5	-35.47542857	6.794428571	29.07885714	87.32	34.35976382	0.878756873	Pathogenic
1:11013888:T:A:V:54:D	0.34391181	-0.971639618	0.022988131	0.058181095	0.073102222	0.067537911	0.117302222	0.749051136	0.011263333	0.333006883	0.041982494	0.055896852	0.178449802	1	11013888	T	A	V	D		1	11073945	1:11013888:T:A	TARDBP;TARDBP;TARDBP;TARDBP;TARDBP;TARDBP;TARDBP;TARDBP;TARDBP;TARDBP;TARDBP	Q13148	K7EJM5;Q13148;Q13148;G3V162;K7EN94;A0A087WX29;B1AKP7;A0A1W2PNU8;A0A0A0N0M3;A0A087WYY0;A0A087X260	p.Val54Asp	p.Val54Asp;p.Val54Asp;p.Val54Asp;p.Val54Asp;p.Val54Asp;p.Val54Asp;p.Val54Asp;p.Val54Asp;p.Val54Asp;p.Val54Asp;p.Val54Asp	4.485622	0.908	0.834738695	3.253302966	3.739879923	3.634920829	0.952	Val	54	Asp	V54D	7	-35.47542857	6.794428571	29.07885714	87.32	34.35976382	0.681388103	Pathogenic
1:11013888:T:C:V:54:A	-0.2540119	-1.33803729	0.002266993	0.045715883	0.036354444	0.023623504	0.117302222	0.579193704	0.011263333	0.11549202	0.005330781	0.042009831	0.117308117	1	11013888	T	C	V	A		1	11073945	1:11013888:T:C	TARDBP;TARDBP;TARDBP;TARDBP;TARDBP;TARDBP;TARDBP;TARDBP;TARDBP;TARDBP;TARDBP	Q13148	K7EJM5;Q13148;Q13148;G3V162;K7EN94;A0A087WX29;B1AKP7;A0A1W2PNU8;A0A0A0N0M3;A0A087WYY0;A0A087X260	p.Val54Ala	p.Val54Ala;p.Val54Ala;p.Val54Ala;p.Val54Ala;p.Val54Ala;p.Val54Ala;p.Val54Ala;p.Val54Ala;p.Val54Ala;p.Val54Ala;p.Val54Ala	4.255398	0.807	0.825713067	2.730302131	2.947255084	2.927079429	0.919	Val	54	Ala	V54A	4	-35.47542857	6.794428571	29.07885714	87.32	34.35976382	0.632188068	Uncertain
1:11013888:T:G:V:54:G	0.326604067	-0.996160516	0.022988131	0.058181095	0.073102222	0.067537911	0.117302222	0.749051136	0.011263333	0.333006883	0.041982494	0.055896852	0.178449802	1	11013888	T	G	V	G		1	11073945	1:11013888:T:G	TARDBP;TARDBP;TARDBP;TARDBP;TARDBP;TARDBP;TARDBP;TARDBP;TARDBP;TARDBP;TARDBP	Q13148	K7EJM5;Q13148;Q13148;G3V162;K7EN94;A0A087WX29;B1AKP7;A0A1W2PNU8;A0A0A0N0M3;A0A087WYY0;A0A087X260	p.Val54Gly	p.Val54Gly;p.Val54Gly;p.Val54Gly;p.Val54Gly;p.Val54Gly;p.Val54Gly;p.Val54Gly;p.Val54Gly;p.Val54Gly;p.Val54Gly;p.Val54Gly	4.408563	0.903	0.844437678	3.391323163	3.869918406	3.564506334	0.988	Val	54	Gly	V54G	7	-35.47542857	6.794428571	29.07885714	87.32	34.35976382	0.690483029	Pathogenic
1:11013890:C:G:R:55:G	0.584567246	-0.733136473	0.025420414	0.104817856	0.140787778	0.067604578	0.179345556	0.749051136	0.011263333	0.333006883	0.206693411	0.090294628	0.236854987	1	11013890	C	G	R	G		1	11073947	1:11013890:C:G	TARDBP;TARDBP;TARDBP;TARDBP;TARDBP;TARDBP;TARDBP;TARDBP;TARDBP;TARDBP;TARDBP	Q13148	K7EJM5;Q13148;Q13148;G3V162;K7EN94;A0A087WX29;B1AKP7;A0A1W2PNU8;A0A0A0N0M3;A0A087WYY0;A0A087X260	p.Arg55Gly	p.Arg55Gly;p.Arg55Gly;p.Arg55Gly;p.Arg55Gly;p.Arg55Gly;p.Arg55Gly;p.Arg55Gly;p.Arg55Gly;p.Arg55Gly;p.Arg55Gly;p.Arg55Gly	4.355157	0.909	0.826575956	2.881904226	3.610045667	3.570418019	0.884	Arg	55	Gly	R55G	7	-35.36027273	12.19272727	32.27381818	87.13	31.99124674	0.860724026	Pathogenic
1:11013890:C:T:R:55:W	0.508069763	-0.538986746	0.025420414	0.104684256	0.146615556	0.084403333	0.179345556	0.997898175	0.011263333	0.393195556	0.206693411	0.099295224	0.255522143	1	11013890	C	T	R	W		1	11073947	1:11013890:C:T	TARDBP;TARDBP;TARDBP;TARDBP;TARDBP;TARDBP;TARDBP;TARDBP;TARDBP;TARDBP;TARDBP	Q13148	K7EJM5;Q13148;Q13148;G3V162;K7EN94;A0A087WX29;B1AKP7;A0A1W2PNU8;A0A0A0N0M3;A0A087WYY0;A0A087X260	p.Arg55Trp	p.Arg55Trp;p.Arg55Trp;p.Arg55Trp;p.Arg55Trp;p.Arg55Trp;p.Arg55Trp;p.Arg55Trp;p.Arg55Trp;p.Arg55Trp;p.Arg55Trp;p.Arg55Trp	4.684034	0.865	0.768643371	1.885788562	2.363771379	3.493252272	0.999	Arg	55	Trp	R55W	8	-35.36027273	12.19272727	32.27381818	87.13	31.99124674	0.965139507	Pathogenic
1:11013891:G:A:R:55:Q	-0.38156144	-0.971429034	0.002512492	0.110287511	0.109303333	0.023690171	0.179345556	0.579193704	0.011263333	0.11549202	0.0904283	0.098234783	0.175397919	1	11013891	G	A	R	Q		1	11073948	1:11013891:G:A	TARDBP;TARDBP;TARDBP;TARDBP;TARDBP;TARDBP;TARDBP;TARDBP;TARDBP;TARDBP;TARDBP	Q13148	K7EJM5;Q13148;Q13148;G3V162;K7EN94;A0A087WX29;B1AKP7;A0A1W2PNU8;A0A0A0N0M3;A0A087WYY0;A0A087X260	p.Arg55Gln	p.Arg55Gln;p.Arg55Gln;p.Arg55Gln;p.Arg55Gln;p.Arg55Gln;p.Arg55Gln;p.Arg55Gln;p.Arg55Gln;p.Arg55Gln;p.Arg55Gln;p.Arg55Gln	4.532266	0.702	0.739090143	0.960069556	0.834532531	2.469293557	0.776	Arg	55	Gln	R55Q	4	-35.36027273	12.19272727	32.27381818	87.13	31.99124674	0.662668991	Pathogenic
1:11013891:G:C:R:55:P	0.099950444	-0.639988947	0.025420414	0.104817856	0.140787778	0.067604578	0.179345556	0.749051136	0.011263333	0.333006883	0.206693411	0.090294628	0.236854987	1	11013891	G	C	R	P		1	11073948	1:11013891:G:C	TARDBP;TARDBP;TARDBP;TARDBP;TARDBP;TARDBP;TARDBP;TARDBP;TARDBP;TARDBP;TARDBP	Q13148	K7EJM5;Q13148;Q13148;G3V162;K7EN94;A0A087WX29;B1AKP7;A0A1W2PNU8;A0A0A0N0M3;A0A087WYY0;A0A087X260	p.Arg55Pro	p.Arg55Pro;p.Arg55Pro;p.Arg55Pro;p.Arg55Pro;p.Arg55Pro;p.Arg55Pro;p.Arg55Pro;p.Arg55Pro;p.Arg55Pro;p.Arg55Pro;p.Arg55Pro	4.647881	0.769	0.819972024	3.101890703	2.609910334	2.918861237	0.611	Arg	55	Pro	R55P	7	-35.36027273	12.19272727	32.27381818	87.13	31.99124674	0.797195422	Pathogenic
1:11013891:G:T:R:55:L	0.106873542	-0.892275854	0.025420414	0.104817856	0.140787778	0.067604578	0.179345556	0.749051136	0.011263333	0.333006883	0.206693411	0.090294628	0.236854987	1	11013891	G	T	R	L		1	11073948	1:11013891:G:T	TARDBP;TARDBP;TARDBP;TARDBP;TARDBP;TARDBP;TARDBP;TARDBP;TARDBP;TARDBP;TARDBP	Q13148	K7EJM5;Q13148;Q13148;G3V162;K7EN94;A0A087WX29;B1AKP7;A0A1W2PNU8;A0A0A0N0M3;A0A087WYY0;A0A087X260	p.Arg55Leu	p.Arg55Leu;p.Arg55Leu;p.Arg55Leu;p.Arg55Leu;p.Arg55Leu;p.Arg55Leu;p.Arg55Leu;p.Arg55Leu;p.Arg55Leu;p.Arg55Leu;p.Arg55Leu	3.855048	0.771	0.806511099	1.734513509	2.398035399	2.503312628	0.052	Arg	55	Leu	R55L	7	-35.36027273	12.19272727	32.27381818	87.13	31.99124674	0.624212208	Uncertain
1:11013893:C:A:L:56:M	-1.55411199	-1.483783939	0.002266993	0.130873448	0.056086667	0.080689266	0.099971587	0.500310938	0.011263333	0.180386338	0.00497994	0.193919286	0.16369017	1	11013893	C	A	L	M		1	11073950	1:11013893:C:A	TARDBP;TARDBP;TARDBP;TARDBP;TARDBP;TARDBP;TARDBP;TARDBP;TARDBP;TARDBP;TARDBP	Q13148	K7EJM5;Q13148;Q13148;G3V162;K7EN94;A0A087WX29;B1AKP7;A0A1W2PNU8;A0A0A0N0M3;A0A087WYY0;A0A087X260	p.Leu56Met	p.Leu56Met;p.Leu56Met;p.Leu56Met;p.Leu56Met;p.Leu56Met;p.Leu56Met;p.Leu56Met;p.Leu56Met;p.Leu56Met;p.Leu56Met;p.Leu56Met	3.098546	0.377	0.777556878	0.033278459	-0.589630407	-0.181688168	0.249	Leu	56	Met	L56M	2	-29.745	9.555125	31.3665	87.12	34.18782327	0.676916611	Pathogenic
1:11013893:C:G:L:56:V	-1.731649867	-1.851000601	0.002266993	0.092218663	0.045342222	0.022859033	0.099971587	0.331358838	0.011263333	0.075994484	0.00497994	0.1342052	0.127645476	1	11013893	C	G	L	V		1	11073950	1:11013893:C:G	TARDBP;TARDBP;TARDBP;TARDBP;TARDBP;TARDBP;TARDBP;TARDBP;TARDBP;TARDBP;TARDBP	Q13148	K7EJM5;Q13148;Q13148;G3V162;K7EN94;A0A087WX29;B1AKP7;A0A1W2PNU8;A0A0A0N0M3;A0A087WYY0;A0A087X260	p.Leu56Val	p.Leu56Val;p.Leu56Val;p.Leu56Val;p.Leu56Val;p.Leu56Val;p.Leu56Val;p.Leu56Val;p.Leu56Val;p.Leu56Val;p.Leu56Val;p.Leu56Val	2.487616	0.368	0.791014693	-0.433842029	-0.422304973	-0.562827295	0.031	Leu	56	Val	L56V	3	-29.745	9.555125	31.3665	87.12	34.18782327	0.296333615	Benign
1:11013894:T:A:L:56:Q	0.119425195	-1.10779755	0.011689891	0.084126317	0.05422	0.043532644	0.099971587	0.705273218	0.011263333	0.27402061	0.005881043	0.106429784	0.145334698	1	11013894	T	A	L	Q		1	11073951	1:11013894:T:A	TARDBP;TARDBP;TARDBP;TARDBP;TARDBP;TARDBP;TARDBP;TARDBP;TARDBP;TARDBP;TARDBP	Q13148	K7EJM5;Q13148;Q13148;G3V162;K7EN94;A0A087WX29;B1AKP7;A0A1W2PNU8;A0A0A0N0M3;A0A087WYY0;A0A087X260	p.Leu56Gln	p.Leu56Gln;p.Leu56Gln;p.Leu56Gln;p.Leu56Gln;p.Leu56Gln;p.Leu56Gln;p.Leu56Gln;p.Leu56Gln;p.Leu56Gln;p.Leu56Gln;p.Leu56Gln	4.556674	0.882	0.781366943	2.032519864	2.684123176	3.52290799	0.932	Leu	56	Gln	L56Q	6	-29.745	9.555125	31.3665	87.12	34.18782327	0.68871646	Pathogenic
1:11013894:T:C:L:56:P	0.37435671	-0.939977334	0.022988131	0.095486246	0.078864444	0.067537911	0.099971587	0.749051136	0.011263333	0.333006883	0.040035948	0.124655846	0.181684616	1	11013894	T	C	L	P		1	11073951	1:11013894:T:C	TARDBP;TARDBP;TARDBP;TARDBP;TARDBP;TARDBP;TARDBP;TARDBP;TARDBP;TARDBP;TARDBP	Q13148	K7EJM5;Q13148;Q13148;G3V162;K7EN94;A0A087WX29;B1AKP7;A0A1W2PNU8;A0A0A0N0M3;A0A087WYY0;A0A087X260	p.Leu56Pro	p.Leu56Pro;p.Leu56Pro;p.Leu56Pro;p.Leu56Pro;p.Leu56Pro;p.Leu56Pro;p.Leu56Pro;p.Leu56Pro;p.Leu56Pro;p.Leu56Pro;p.Leu56Pro	4.536385	0.913	0.803604141	2.553328124	3.25220009	3.691169331	0.977	Leu	56	Pro	L56P	7	-29.745	9.555125	31.3665	87.12	34.18782327	0.742255108	Pathogenic
1:11013894:T:G:L:56:R	0.060578869	-1.121333542	0.011689891	0.084126317	0.05422	0.043532644	0.099971587	0.705273218	0.011263333	0.27402061	0.005881043	0.106429784	0.145334698	1	11013894	T	G	L	R		1	11073951	1:11013894:T:G	TARDBP;TARDBP;TARDBP;TARDBP;TARDBP;TARDBP;TARDBP;TARDBP;TARDBP;TARDBP;TARDBP	Q13148	K7EJM5;Q13148;Q13148;G3V162;K7EN94;A0A087WX29;B1AKP7;A0A1W2PNU8;A0A0A0N0M3;A0A087WYY0;A0A087X260	p.Leu56Arg	p.Leu56Arg;p.Leu56Arg;p.Leu56Arg;p.Leu56Arg;p.Leu56Arg;p.Leu56Arg;p.Leu56Arg;p.Leu56Arg;p.Leu56Arg;p.Leu56Arg;p.Leu56Arg	4.514136	0.865	0.79318931	2.267914303	2.773307592	3.401726034	0.871	Leu	56	Arg	L56R	6	-29.745	9.555125	31.3665	87.12	34.18782327	0.751979905	Pathogenic
1:11013896:G:A:V:57:I	-1.469671361	-1.244544952	0.002512492	0.199276634	0.123577778	0.080711488	0.156182222	0.500310938	0.011396667	0.180386338	0.088883512	0.295180466	0.228804557	1	11013896	G	A	V	I		1	11073953	1:11013896:G:A	TARDBP;TARDBP;TARDBP;TARDBP;TARDBP;TARDBP;TARDBP;TARDBP;TARDBP;TARDBP;TARDBP	Q13148	K7EJM5;Q13148;Q13148;G3V162;K7EN94;A0A087WX29;B1AKP7;A0A1W2PNU8;A0A0A0N0M3;A0A087WYY0;A0A087X260	p.Val57Ile	p.Val57Ile;p.Val57Ile;p.Val57Ile;p.Val57Ile;p.Val57Ile;p.Val57Ile;p.Val57Ile;p.Val57Ile;p.Val57Ile;p.Val57Ile;p.Val57Ile	2.869307	0.325	0.783060044	-0.130839569	-0.828366603	-0.605761097	0.035	Val	57	Ile	V57I	1	-29.555	11.92014286	35.13585714	86.23	34.95840039	0.19909492	Benign
1:11013896:G:C:V:57:L	-1.858448317	-1.442197667	0.002512492	0.104149813	0.113135556	0.022881255	0.156182222	0.331358838	0.011396667	0.075994484	0.088883512	0.160717028	0.192739028	1	11013896	G	C	V	L		1	11073953	1:11013896:G:C	TARDBP;TARDBP;TARDBP;TARDBP;TARDBP;TARDBP;TARDBP;TARDBP;TARDBP;TARDBP;TARDBP	Q13148	K7EJM5;Q13148;Q13148;G3V162;K7EN94;A0A087WX29;B1AKP7;A0A1W2PNU8;A0A0A0N0M3;A0A087WYY0;A0A087X260	p.Val57Leu	p.Val57Leu;p.Val57Leu;p.Val57Leu;p.Val57Leu;p.Val57Leu;p.Val57Leu;p.Val57Leu;p.Val57Leu;p.Val57Leu;p.Val57Leu;p.Val57Leu	2.79156	0.255	0.786251028	-0.153899107	-1.220102781	-1.05226989	0.001	Val	57	Leu	V57L	3	-29.555	11.92014286	35.13585714	86.23	34.95840039	0.135629818	Benign
1:11013896:G:T:V:57:L	-1.858448317	-1.444099923	0.002512492	0.104149813	0.113135556	0.022881255	0.156182222	0.331358838	0.011396667	0.075994484	0.088883512	0.160717028	0.192739028	1	11013896	G	T	V	L		1	11073953	1:11013896:G:T	TARDBP;TARDBP;TARDBP;TARDBP;TARDBP;TARDBP;TARDBP;TARDBP;TARDBP;TARDBP;TARDBP	Q13148	K7EJM5;Q13148;Q13148;G3V162;K7EN94;A0A087WX29;B1AKP7;A0A1W2PNU8;A0A0A0N0M3;A0A087WYY0;A0A087X260	p.Val57Leu	p.Val57Leu;p.Val57Leu;p.Val57Leu;p.Val57Leu;p.Val57Leu;p.Val57Leu;p.Val57Leu;p.Val57Leu;p.Val57Leu;p.Val57Leu;p.Val57Leu	2.785582	0.255	0.786251028	-0.161711088	-1.220102781	-1.055490316	0.001	Val	57	Leu	V57L	3	-29.555	11.92014286	35.13585714	86.23	34.95840039	0.135629818	Benign
1:11013897:T:A:V:57:E	-0.786415347	-1.125330312	0.012942591	0.087960466	0.12009	0.043554866	0.156182222	0.705273218	0.011396667	0.27402061	0.081585959	0.121720038	0.204414109	1	11013897	T	A	V	E		1	11073954	1:11013897:T:A	TARDBP;TARDBP;TARDBP;TARDBP;TARDBP;TARDBP;TARDBP;TARDBP;TARDBP;TARDBP;TARDBP	Q13148	K7EJM5;Q13148;Q13148;G3V162;K7EN94;A0A087WX29;B1AKP7;A0A1W2PNU8;A0A0A0N0M3;A0A087WYY0;A0A087X260	p.Val57Glu	p.Val57Glu;p.Val57Glu;p.Val57Glu;p.Val57Glu;p.Val57Glu;p.Val57Glu;p.Val57Glu;p.Val57Glu;p.Val57Glu;p.Val57Glu;p.Val57Glu	3.611436	0.551	0.787789834	0.95537975	0.687184554	1.100395618	0.449	Val	57	Glu	V57E	6	-29.555	11.92014286	35.13585714	86.23	34.95840039	0.248836407	Benign
1:11013897:T:C:V:57:A	-1.883695654	-1.565822473	0.002512492	0.084737862	0.10747	0.023645726	0.156182222	0.579193704	0.011396667	0.11549202	0.0904283	0.125735699	0.172884665	1	11013897	T	C	V	A		1	11073954	1:11013897:T:C	TARDBP;TARDBP;TARDBP;TARDBP;TARDBP;TARDBP;TARDBP;TARDBP;TARDBP;TARDBP;TARDBP	Q13148	K7EJM5;Q13148;Q13148;G3V162;K7EN94;A0A087WX29;B1AKP7;A0A1W2PNU8;A0A0A0N0M3;A0A087WYY0;A0A087X260	p.Val57Ala	p.Val57Ala;p.Val57Ala;p.Val57Ala;p.Val57Ala;p.Val57Ala;p.Val57Ala;p.Val57Ala;p.Val57Ala;p.Val57Ala;p.Val57Ala;p.Val57Ala	2.702201	0.271	0.784768078	-0.307172086	-1.143136207	-1.007922908	0.015	Val	57	Ala	V57A	4	-29.555	11.92014286	35.13585714	86.23	34.95840039	0.11240207	Benign
1:11013897:T:G:V:57:G	-1.240791991	-1.200228508	0.025420414	0.096542355	0.140576667	0.067560134	0.156182222	0.749051136	0.011396667	0.333006883	0.206693411	0.134703829	0.238283135	1	11013897	T	G	V	G		1	11073954	1:11013897:T:G	TARDBP;TARDBP;TARDBP;TARDBP;TARDBP;TARDBP;TARDBP;TARDBP;TARDBP;TARDBP;TARDBP	Q13148	K7EJM5;Q13148;Q13148;G3V162;K7EN94;A0A087WX29;B1AKP7;A0A1W2PNU8;A0A0A0N0M3;A0A087WYY0;A0A087X260	p.Val57Gly	p.Val57Gly;p.Val57Gly;p.Val57Gly;p.Val57Gly;p.Val57Gly;p.Val57Gly;p.Val57Gly;p.Val57Gly;p.Val57Gly;p.Val57Gly;p.Val57Gly	2.865763	0.38	0.803502929	0.367687651	-0.137663627	-0.289750273	0.003	Val	57	Gly	V57G	7	-29.555	11.92014286	35.13585714	86.23	34.95840039	0.384064061	Uncertain
1:11013899:G:A:E:58:K	-0.599280255	-0.820429275	0.003866303	0.065358005	0.13449	0.062224252	0.198319048	0.579193704	0.946568889	0.433465782	0.110489123	0.150648811	0.252197821	1	11013899	G	A	E	K		1	11073956	1:11013899:G:A	TARDBP;TARDBP;TARDBP;TARDBP;TARDBP;TARDBP;TARDBP;TARDBP;TARDBP;TARDBP;TARDBP	Q13148	K7EJM5;Q13148;Q13148;G3V162;K7EN94;A0A087WX29;B1AKP7;A0A1W2PNU8;A0A0A0N0M3;A0A087WYY0;A0A087X260	p.Glu58Lys	p.Glu58Lys;p.Glu58Lys;p.Glu58Lys;p.Glu58Lys;p.Glu58Lys;p.Glu58Lys;p.Glu58Lys;p.Glu58Lys;p.Glu58Lys;p.Glu58Lys;p.Glu58Lys	3.849664	0.549	0.775710133	0.969376995	0.472927435	1.217171378	0.015	Glu	58	Lys	E58K	4	-25.50933333	12.20466667	37.10277778	82.64	37.22960349	0.334117434	Benign
1:11013899:G:C:E:58:Q	-0.199430371	-0.579658038	0.003866303	0.084952661	0.140396667	0.067812504	0.198319048	0.331358838	0.946568889	0.391240445	0.108642563	0.182764156	0.273942866	1	11013899	G	C	E	Q		1	11073956	1:11013899:G:C	TARDBP;TARDBP;TARDBP;TARDBP;TARDBP;TARDBP;TARDBP;TARDBP;TARDBP;TARDBP;TARDBP	Q13148	K7EJM5;Q13148;Q13148;G3V162;K7EN94;A0A087WX29;B1AKP7;A0A1W2PNU8;A0A0A0N0M3;A0A087WYY0;A0A087X260	p.Glu58Gln	p.Glu58Gln;p.Glu58Gln;p.Glu58Gln;p.Glu58Gln;p.Glu58Gln;p.Glu58Gln;p.Glu58Gln;p.Glu58Gln;p.Glu58Gln;p.Glu58Gln;p.Glu58Gln	4.278679	0.639	0.772099894	1.441150368	0.984804574	1.968520043	0.76	Glu	58	Gln	E58Q	3	-25.50933333	12.20466667	37.10277778	82.64	37.22960349	0.376121755	Uncertain
1:11013900:A:C:E:58:A	-0.026647745	-0.521675084	0.019804871	0.073731498	0.147616667	0.083488265	0.198319048	0.705273218	0.946568889	0.609231803	0.099900715	0.154838768	0.281541432	1	11013900	A	C	E	A		1	11073957	1:11013900:A:C	TARDBP;TARDBP;TARDBP;TARDBP;TARDBP;TARDBP;TARDBP;TARDBP;TARDBP;TARDBP;TARDBP	Q13148	K7EJM5;Q13148;Q13148;G3V162;K7EN94;A0A087WX29;B1AKP7;A0A1W2PNU8;A0A0A0N0M3;A0A087WYY0;A0A087X260	p.Glu58Ala	p.Glu58Ala;p.Glu58Ala;p.Glu58Ala;p.Glu58Ala;p.Glu58Ala;p.Glu58Ala;p.Glu58Ala;p.Glu58Ala;p.Glu58Ala;p.Glu58Ala;p.Glu58Ala	4.346409	0.68	0.776623534	1.640998998	1.320908008	2.242001991	0.075	Glu	58	Ala	E58A	6	-25.50933333	12.20466667	37.10277778	82.64	37.22960349	0.306911091	Benign
1:11013900:A:G:E:58:G	0.450933061	-0.418169797	0.03863959	0.087559549	0.170887778	0.114126245	0.198319048	0.749051136	0.946568889	0.686544909	0.245582819	0.172033546	0.322426468	1	11013900	A	G	E	G		1	11073957	1:11013900:A:G	TARDBP;TARDBP;TARDBP;TARDBP;TARDBP;TARDBP;TARDBP;TARDBP;TARDBP;TARDBP;TARDBP	Q13148	K7EJM5;Q13148;Q13148;G3V162;K7EN94;A0A087WX29;B1AKP7;A0A1W2PNU8;A0A0A0N0M3;A0A087WYY0;A0A087X260	p.Glu58Gly	p.Glu58Gly;p.Glu58Gly;p.Glu58Gly;p.Glu58Gly;p.Glu58Gly;p.Glu58Gly;p.Glu58Gly;p.Glu58Gly;p.Glu58Gly;p.Glu58Gly;p.Glu58Gly	4.055675	0.77	0.788514997	1.553754455	2.091422991	2.60561261	0.075	Glu	58	Gly	E58G	7	-25.50933333	12.20466667	37.10277778	82.64	37.22960349	0.260383539	Benign
1:11013900:A:T:E:58:V	0.76939553	-0.233635397	0.03863959	0.087559549	0.170887778	0.114126245	0.198319048	0.749051136	0.946568889	0.686544909	0.245582819	0.172033546	0.322426468	1	11013900	A	T	E	V		1	11073957	1:11013900:A:T	TARDBP;TARDBP;TARDBP;TARDBP;TARDBP;TARDBP;TARDBP;TARDBP;TARDBP;TARDBP;TARDBP	Q13148	K7EJM5;Q13148;Q13148;G3V162;K7EN94;A0A087WX29;B1AKP7;A0A1W2PNU8;A0A0A0N0M3;A0A087WYY0;A0A087X260	p.Glu58Val	p.Glu58Val;p.Glu58Val;p.Glu58Val;p.Glu58Val;p.Glu58Val;p.Glu58Val;p.Glu58Val;p.Glu58Val;p.Glu58Val;p.Glu58Val;p.Glu58Val	4.63559	0.862	0.776387599	2.01309033	2.473909387	3.449813774	0.76	Glu	58	Val	E58V	7	-25.50933333	12.20466667	37.10277778	82.64	37.22960349	0.491931958	Uncertain
1:11013901:A:C:E:58:D	-0.881355442	-1.441755697	0.003866303	0.084952661	0.140396667	0.067812504	0.198319048	0.331358838	0.946568889	0.391240445	0.108642563	0.182764156	0.273942866	1	11013901	A	C	E	D		1	11073958	1:11013901:A:C	TARDBP;TARDBP;TARDBP;TARDBP;TARDBP;TARDBP;TARDBP;TARDBP;TARDBP;TARDBP;TARDBP	Q13148	K7EJM5;Q13148;Q13148;G3V162;K7EN94;A0A087WX29;B1AKP7;A0A1W2PNU8;A0A0A0N0M3;A0A087WYY0;A0A087X260	p.Glu58Asp	p.Glu58Asp;p.Glu58Asp;p.Glu58Asp;p.Glu58Asp;p.Glu58Asp;p.Glu58Asp;p.Glu58Asp;p.Glu58Asp;p.Glu58Asp;p.Glu58Asp;p.Glu58Asp	1.569464	0.442	0.777501362	-1.966274494	-0.177364584	-0.62970065	0	Glu	58	Asp	E58D	3	-25.50933333	12.20466667	37.10277778	82.64	37.22960349	0.085211739	Benign
1:11013901:A:T:E:58:D	-0.881355442	-1.437998917	0.003866303	0.084952661	0.140396667	0.067812504	0.198319048	0.331358838	0.946568889	0.391240445	0.108642563	0.182764156	0.273942866	1	11013901	A	T	E	D		1	11073958	1:11013901:A:T	TARDBP;TARDBP;TARDBP;TARDBP;TARDBP;TARDBP;TARDBP;TARDBP;TARDBP;TARDBP;TARDBP	Q13148	K7EJM5;Q13148;Q13148;G3V162;K7EN94;A0A087WX29;B1AKP7;A0A1W2PNU8;A0A0A0N0M3;A0A087WYY0;A0A087X260	p.Glu58Asp	p.Glu58Asp;p.Glu58Asp;p.Glu58Asp;p.Glu58Asp;p.Glu58Asp;p.Glu58Asp;p.Glu58Asp;p.Glu58Asp;p.Glu58Asp;p.Glu58Asp;p.Glu58Asp	1.58127	0.442	0.777501362	-1.95084655	-0.177364584	-0.623340606	0	Glu	58	Asp	E58D	3	-25.50933333	12.20466667	37.10277778	82.64	37.22960349	0.085211739	Benign
1:11013902:G:A:G:59:R	0.524247465	-0.481988	0.034987874	0.077169506	0.108561111	0.131016667	0.111132381	0.997898175	0.848534444	0.750770476	0.049526349	0.146971056	0.273143254	1	11013902	G	A	G	R		1	11073959	1:11013902:G:A	TARDBP;TARDBP;TARDBP;TARDBP;TARDBP;TARDBP;TARDBP;TARDBP;TARDBP;TARDBP;TARDBP	Q13148	K7EJM5;Q13148;Q13148;G3V162;K7EN94;A0A087WX29;B1AKP7;A0A1W2PNU8;A0A0A0N0M3;A0A087WYY0;A0A087X260	p.Gly59Arg	p.Gly59Arg;p.Gly59Arg;p.Gly59Arg;p.Gly59Arg;p.Gly59Arg;p.Gly59Arg;p.Gly59Arg;p.Gly59Arg;p.Gly59Arg;p.Gly59Arg;p.Gly59Arg	4.597663	0.849	0.795061333	2.423142311	2.702832504	3.354237278	0.996	Gly	59	Arg	G59R	8	-26.55225	7.12975	35.223	83.55	39.15618942	0.522577946	Uncertain
1:11013902:G:C:G:59:R	0.524247465	-0.499855775	0.034987874	0.077169506	0.108561111	0.131016667	0.111132381	0.997898175	0.848534444	0.750770476	0.049526349	0.146971056	0.273143254	1	11013902	G	C	G	R		1	11073959	1:11013902:G:C	TARDBP;TARDBP;TARDBP;TARDBP;TARDBP;TARDBP;TARDBP;TARDBP;TARDBP;TARDBP;TARDBP	Q13148	K7EJM5;Q13148;Q13148;G3V162;K7EN94;A0A087WX29;B1AKP7;A0A1W2PNU8;A0A0A0N0M3;A0A087WYY0;A0A087X260	p.Gly59Arg	p.Gly59Arg;p.Gly59Arg;p.Gly59Arg;p.Gly59Arg;p.Gly59Arg;p.Gly59Arg;p.Gly59Arg;p.Gly59Arg;p.Gly59Arg;p.Gly59Arg;p.Gly59Arg	4.541512	0.849	0.795061333	2.349764839	2.702832504	3.323988012	0.996	Gly	59	Arg	G59R	8	-26.55225	7.12975	35.223	83.55	39.15618942	0.522577946	Uncertain
1:11013903:G:A:G:59:E	0.313093001	-0.741799286	0.034987874	0.077169506	0.108561111	0.131016667	0.111132381	0.997898175	0.848534444	0.750770476	0.049526349	0.146971056	0.273143254	1	11013903	G	A	G	E		1	11073960	1:11013903:G:A	TARDBP;TARDBP;TARDBP;TARDBP;TARDBP;TARDBP;TARDBP;TARDBP;TARDBP;TARDBP;TARDBP	Q13148	K7EJM5;Q13148;Q13148;G3V162;K7EN94;A0A087WX29;B1AKP7;A0A1W2PNU8;A0A0A0N0M3;A0A087WYY0;A0A087X260	p.Gly59Glu	p.Gly59Glu;p.Gly59Glu;p.Gly59Glu;p.Gly59Glu;p.Gly59Glu;p.Gly59Glu;p.Gly59Glu;p.Gly59Glu;p.Gly59Glu;p.Gly59Glu;p.Gly59Glu	3.781184	0.788	0.796937871	1.40236409	2.34637669	2.56178733	0.33	Gly	59	Glu	G59E	8	-26.55225	7.12975	35.223	83.55	39.15618942	0.314606679	Benign
1:11013903:G:C:G:59:A	-0.021421561	-0.954138147	0.017900025	0.036333093	0.070111111	0.075137974	0.111132381	0.705273218	0.848534444	0.563657282	0.007337011	0.097704561	0.194183819	1	11013903	G	C	G	A		1	11073960	1:11013903:G:C	TARDBP;TARDBP;TARDBP;TARDBP;TARDBP;TARDBP;TARDBP;TARDBP;TARDBP;TARDBP;TARDBP	Q13148	K7EJM5;Q13148;Q13148;G3V162;K7EN94;A0A087WX29;B1AKP7;A0A1W2PNU8;A0A0A0N0M3;A0A087WYY0;A0A087X260	p.Gly59Ala	p.Gly59Ala;p.Gly59Ala;p.Gly59Ala;p.Gly59Ala;p.Gly59Ala;p.Gly59Ala;p.Gly59Ala;p.Gly59Ala;p.Gly59Ala;p.Gly59Ala;p.Gly59Ala	4.30356	0.784	0.795035589	2.038178309	2.289210903	2.820076545	0.974	Gly	59	Ala	G59A	6	-26.55225	7.12975	35.223	83.55	39.15618942	0.727145668	Pathogenic
1:11013903:G:T:G:59:V	0.526035236	-0.664309395	0.034987874	0.099515877	0.104	0.104966708	0.111132381	0.713381297	0.848534444	0.59801809	0.033096209	0.169986985	0.243751188	1	11013903	G	T	G	V		1	11073960	1:11013903:G:T	TARDBP;TARDBP;TARDBP;TARDBP;TARDBP;TARDBP;TARDBP;TARDBP;TARDBP;TARDBP;TARDBP	Q13148	K7EJM5;Q13148;Q13148;G3V162;K7EN94;A0A087WX29;B1AKP7;A0A1W2PNU8;A0A0A0N0M3;A0A087WYY0;A0A087X260	p.Gly59Val	p.Gly59Val;p.Gly59Val;p.Gly59Val;p.Gly59Val;p.Gly59Val;p.Gly59Val;p.Gly59Val;p.Gly59Val;p.Gly59Val;p.Gly59Val;p.Gly59Val	4.467548	0.884	0.794506338	2.239449523	2.91606075	3.486455396	0.996	Gly	59	Val	G59V	9	-26.55225	7.12975	35.223	83.55	39.15618942	0.862748963	Pathogenic
1:11013905:A:C:I:60:L	-2.58537646	-1.816241175	0.002266993	0.102968884	0.050125556	0.080622599	0.084080476	0.500310938	0.010663333	0.180319671	0.00497994	0.188906654	0.15353017	1	11013905	A	C	I	L		1	11073962	1:11013905:A:C	TARDBP;TARDBP;TARDBP;TARDBP;TARDBP;TARDBP;TARDBP;TARDBP;TARDBP;TARDBP;TARDBP	Q13148	K7EJM5;Q13148;Q13148;G3V162;K7EN94;A0A087WX29;B1AKP7;A0A1W2PNU8;A0A0A0N0M3;A0A087WYY0;A0A087X260	p.Ile60Leu	p.Ile60Leu;p.Ile60Leu;p.Ile60Leu;p.Ile60Leu;p.Ile60Leu;p.Ile60Leu;p.Ile60Leu;p.Ile60Leu;p.Ile60Leu;p.Ile60Leu;p.Ile60Leu	2.20685	0.091	0.804463237	-0.469736226	-1.958756943	-2.315240394	0.015	Ile	60	Leu	I60L	2	-29.65975	7.583625	37.175125	87.85	39.37249579	0.19197884	Benign
1:11013905:A:G:I:60:V	-2.6096073	-1.884716972	0.002266993	0.162832069	0.050192222	0.080622599	0.084080476	0.500310938	0.010663333	0.180319671	0.00497994	0.268350346	0.15353017	1	11013905	A	G	I	V	rs866353277	1	11073962	1:11013905:A:G	TARDBP;TARDBP;TARDBP;TARDBP;TARDBP;TARDBP;TARDBP;TARDBP;TARDBP;TARDBP;TARDBP	Q13148	K7EJM5;Q13148;Q13148;G3V162;K7EN94;A0A087WX29;B1AKP7;A0A1W2PNU8;A0A0A0N0M3;A0A087WYY0;A0A087X260	p.Ile60Val	p.Ile60Val;p.Ile60Val;p.Ile60Val;p.Ile60Val;p.Ile60Val;p.Ile60Val;p.Ile60Val;p.Ile60Val;p.Ile60Val;p.Ile60Val;p.Ile60Val	1.991659	0.084	0.801687339	-0.819268187	-2.049568965	-2.471629102	0.002	Ile	60	Val	I60V	1	-29.65975	7.583625	37.175125	87.85	39.37249579	0.075319244	Benign
1:11013905:A:T:I:60:F	-2.723704881	-2.083626502	0.002266993	0.042832248	0.033788889	0.023556837	0.084080476	0.579193704	0.010663333	0.115425353	0.005074612	0.089418507	0.099864951	1	11013905	A	T	I	F		1	11073962	1:11013905:A:T	TARDBP;TARDBP;TARDBP;TARDBP;TARDBP;TARDBP;TARDBP;TARDBP;TARDBP;TARDBP;TARDBP	Q13148	K7EJM5;Q13148;Q13148;G3V162;K7EN94;A0A087WX29;B1AKP7;A0A1W2PNU8;A0A0A0N0M3;A0A087WYY0;A0A087X260	p.Ile60Phe	p.Ile60Phe;p.Ile60Phe;p.Ile60Phe;p.Ile60Phe;p.Ile60Phe;p.Ile60Phe;p.Ile60Phe;p.Ile60Phe;p.Ile60Phe;p.Ile60Phe;p.Ile60Phe	2.175134	0.114	0.8021422	-0.568309767	-1.85127582	-2.199377838	0.003	Ile	60	Phe	I60F	4	-29.65975	7.583625	37.175125	87.85	39.37249579	0.402545499	Uncertain
1:11013906:T:A:I:60:N	-2.110133361	-1.233630498	0.022988131	0.071292564	0.071973333	0.067471245	0.084080476	0.749051136	0.010663333	0.332940216	0.040035948	0.105007356	0.168269061	1	11013906	T	A	I	N		1	11073963	1:11013906:T:A	TARDBP;TARDBP;TARDBP;TARDBP;TARDBP;TARDBP;TARDBP;TARDBP;TARDBP;TARDBP;TARDBP	Q13148	K7EJM5;Q13148;Q13148;G3V162;K7EN94;A0A087WX29;B1AKP7;A0A1W2PNU8;A0A0A0N0M3;A0A087WYY0;A0A087X260	p.Ile60Asn	p.Ile60Asn;p.Ile60Asn;p.Ile60Asn;p.Ile60Asn;p.Ile60Asn;p.Ile60Asn;p.Ile60Asn;p.Ile60Asn;p.Ile60Asn;p.Ile60Asn;p.Ile60Asn	3.815685	0.211	0.798438269	1.484378715	-1.296464266	-0.754896595	0.449	Ile	60	Asn	I60N	7	-29.65975	7.583625	37.175125	87.85	39.37249579	0.193049946	Benign
1:11013906:T:C:I:60:T	-2.566397831	-1.671438485	0.002266993	0.042773627	0.034418889	0.025416111	0.084080476	0.61140723	0.010663333	0.193622508	0.005074612	0.079124572	0.101095853	1	11013906	T	C	I	T		1	11073963	1:11013906:T:C	TARDBP;TARDBP;TARDBP;TARDBP;TARDBP;TARDBP;TARDBP;TARDBP;TARDBP;TARDBP;TARDBP	Q13148	K7EJM5;Q13148;Q13148;G3V162;K7EN94;A0A087WX29;B1AKP7;A0A1W2PNU8;A0A0A0N0M3;A0A087WYY0;A0A087X260	p.Ile60Thr	p.Ile60Thr;p.Ile60Thr;p.Ile60Thr;p.Ile60Thr;p.Ile60Thr;p.Ile60Thr;p.Ile60Thr;p.Ile60Thr;p.Ile60Thr;p.Ile60Thr;p.Ile60Thr	3.451924	0.158	0.798055808	0.999606629	-1.63975588	-1.25721862	0.015	Ile	60	Thr	I60T	5	-29.65975	7.583625	37.175125	87.85	39.37249579	0.170503628	Benign
1:11013906:T:G:I:60:S	-2.12680584	-1.442990407	0.011689891	0.054683859	0.047213333	0.043465977	0.084080476	0.705273218	0.010663333	0.273953943	0.005881043	0.087803561	0.130922052	1	11013906	T	G	I	S		1	11073963	1:11013906:T:G	TARDBP;TARDBP;TARDBP;TARDBP;TARDBP;TARDBP;TARDBP;TARDBP;TARDBP;TARDBP;TARDBP	Q13148	K7EJM5;Q13148;Q13148;G3V162;K7EN94;A0A087WX29;B1AKP7;A0A1W2PNU8;A0A0A0N0M3;A0A087WYY0;A0A087X260	p.Ile60Ser	p.Ile60Ser;p.Ile60Ser;p.Ile60Ser;p.Ile60Ser;p.Ile60Ser;p.Ile60Ser;p.Ile60Ser;p.Ile60Ser;p.Ile60Ser;p.Ile60Ser;p.Ile60Ser	3.720455	0.25	0.79928477	1.380768101	-1.034425586	-0.580764023	0.142	Ile	60	Ser	I60S	6	-29.65975	7.583625	37.175125	87.85	39.37249579	0.168825992	Benign
1:11013907:T:G:I:60:M	-2.63742717	-2.046013749	0.002266993	0.061922919	0.039425556	0.022792367	0.084080476	0.331358838	0.010663333	0.075927817	0.00497994	0.12620305	0.116847698	1	11013907	T	G	I	M		1	11073964	1:11013907:T:G	TARDBP;TARDBP;TARDBP;TARDBP;TARDBP;TARDBP;TARDBP;TARDBP;TARDBP;TARDBP;TARDBP	Q13148	K7EJM5;Q13148;Q13148;G3V162;K7EN94;A0A087WX29;B1AKP7;A0A1W2PNU8;A0A0A0N0M3;A0A087WYY0;A0A087X260	p.Ile60Met	p.Ile60Met;p.Ile60Met;p.Ile60Met;p.Ile60Met;p.Ile60Met;p.Ile60Met;p.Ile60Met;p.Ile60Met;p.Ile60Met;p.Ile60Met;p.Ile60Met	2.037459	0.119	0.793884398	-0.951470209	-1.957268936	-2.244643311	0.74	Ile	60	Met	I60M	3	-29.65975	7.583625	37.175125	87.85	39.37249579	0.147374219	Benign
1:11013908:C:A:L:61:M	-1.812847333	-1.321301146	0.003038524	0.082898093	0.040245556	0.080689266	0.053029206	0.500310938	0.011263333	0.180386338	0.007080064	0.147877543	0.134927128	1	11013908	C	A	L	M		1	11073965	1:11013908:C:A	TARDBP;TARDBP;TARDBP;TARDBP;TARDBP;TARDBP;TARDBP;TARDBP;TARDBP;TARDBP;TARDBP	Q13148	K7EJM5;Q13148;Q13148;G3V162;K7EN94;A0A087WX29;B1AKP7;A0A1W2PNU8;A0A0A0N0M3;A0A087WYY0;A0A087X260	p.Leu61Met	p.Leu61Met;p.Leu61Met;p.Leu61Met;p.Leu61Met;p.Leu61Met;p.Leu61Met;p.Leu61Met;p.Leu61Met;p.Leu61Met;p.Leu61Met;p.Leu61Met	4.04253	0.336	0.842759973	2.871702319	0.237620462	0.089853231	0.491	Leu	61	Met	L61M	2	-32.2005	5.247625	33.536125	87.01	38.43654384	0.356238078	Benign
1:11013908:C:G:L:61:V	-2.142382858	-1.699911007	0.003038524	0.039637227	0.029664444	0.022859033	0.053029206	0.331358838	0.011263333	0.075994484	0.007080064	0.081470654	0.098958887	1	11013908	C	G	L	V		1	11073965	1:11013908:C:G	TARDBP;TARDBP;TARDBP;TARDBP;TARDBP;TARDBP;TARDBP;TARDBP;TARDBP;TARDBP;TARDBP	Q13148	K7EJM5;Q13148;Q13148;G3V162;K7EN94;A0A087WX29;B1AKP7;A0A1W2PNU8;A0A0A0N0M3;A0A087WYY0;A0A087X260	p.Leu61Val	p.Leu61Val;p.Leu61Val;p.Leu61Val;p.Leu61Val;p.Leu61Val;p.Leu61Val;p.Leu61Val;p.Leu61Val;p.Leu61Val;p.Leu61Val;p.Leu61Val	3.394644	0.283	0.847757316	2.148051504	-0.015911928	-0.565530587	0.07	Leu	61	Val	L61V	3	-32.2005	5.247625	33.536125	87.01	38.43654384	0.493635179	Uncertain
1:11013909:T:A:L:61:Q	-0.868385807	-1.330273692	0.015618139	0.029833114	0.03707	0.043532644	0.053029206	0.705273218	0.011263333	0.27402061	0.008357995	0.044708728	0.104961581	1	11013909	T	A	L	Q		1	11073966	1:11013909:T:A	TARDBP;TARDBP;TARDBP;TARDBP;TARDBP;TARDBP;TARDBP;TARDBP;TARDBP;TARDBP;TARDBP	Q13148	K7EJM5;Q13148;Q13148;G3V162;K7EN94;A0A087WX29;B1AKP7;A0A1W2PNU8;A0A0A0N0M3;A0A087WYY0;A0A087X260	p.Leu61Gln	p.Leu61Gln;p.Leu61Gln;p.Leu61Gln;p.Leu61Gln;p.Leu61Gln;p.Leu61Gln;p.Leu61Gln;p.Leu61Gln;p.Leu61Gln;p.Leu61Gln;p.Leu61Gln	4.465819	0.644	0.848116131	3.556681986	2.284879957	2.098236589	0.981	Leu	61	Gln	L61Q	6	-32.2005	5.247625	33.536125	87.01	38.43654384	0.742806446	Pathogenic
1:11013909:T:C:L:61:P	-1.201610224	-1.364468581	0.02516135	0.045920261	0.063342222	0.067537911	0.053029206	0.749051136	0.011263333	0.333006883	0.045162421	0.064992887	0.142239524	1	11013909	T	C	L	P		1	11073966	1:11013909:T:C	TARDBP;TARDBP;TARDBP;TARDBP;TARDBP;TARDBP;TARDBP;TARDBP;TARDBP;TARDBP;TARDBP	Q13148	K7EJM5;Q13148;Q13148;G3V162;K7EN94;A0A087WX29;B1AKP7;A0A1W2PNU8;A0A0A0N0M3;A0A087WYY0;A0A087X260	p.Leu61Pro	p.Leu61Pro;p.Leu61Pro;p.Leu61Pro;p.Leu61Pro;p.Leu61Pro;p.Leu61Pro;p.Leu61Pro;p.Leu61Pro;p.Leu61Pro;p.Leu61Pro;p.Leu61Pro	3.796698	0.504	0.862887533	3.045849346	1.641380945	0.928521531	0.072	Leu	61	Pro	L61P	7	-32.2005	5.247625	33.536125	87.01	38.43654384	0.795844678	Pathogenic
1:11013909:T:G:L:61:R	-0.633000503	-1.330267646	0.015618139	0.029833114	0.03707	0.043532644	0.053029206	0.705273218	0.011263333	0.27402061	0.008357995	0.044708728	0.104961581	1	11013909	T	G	L	R		1	11073966	1:11013909:T:G	TARDBP;TARDBP;TARDBP;TARDBP;TARDBP;TARDBP;TARDBP;TARDBP;TARDBP;TARDBP;TARDBP	Q13148	K7EJM5;Q13148;Q13148;G3V162;K7EN94;A0A087WX29;B1AKP7;A0A1W2PNU8;A0A0A0N0M3;A0A087WYY0;A0A087X260	p.Leu61Arg	p.Leu61Arg;p.Leu61Arg;p.Leu61Arg;p.Leu61Arg;p.Leu61Arg;p.Leu61Arg;p.Leu61Arg;p.Leu61Arg;p.Leu61Arg;p.Leu61Arg;p.Leu61Arg	4.465838	0.712	0.855105381	3.728732449	2.833754439	2.49131158	0.932	Leu	61	Arg	L61R	6	-32.2005	5.247625	33.536125	87.01	38.43654384	0.723336877	Pathogenic
1:11013911:C:A:H:62:N	-2.086419486	-1.408404928	0.022988131	0.04455319	0.077123333	0.0682468	0.093419048	0.749051136	0.02093	0.347229661	0.040035948	0.056208388	0.169846468	1	11013911	C	A	H	N		1	11073968	1:11013911:C:A	TARDBP;TARDBP;TARDBP;TARDBP;TARDBP;TARDBP;TARDBP;TARDBP;TARDBP;TARDBP;TARDBP	Q13148	K7EJM5;Q13148;Q13148;G3V162;K7EN94;A0A087WX29;B1AKP7;A0A1W2PNU8;A0A0A0N0M3;A0A087WYY0;A0A087X260	p.His62Asn	p.His62Asn;p.His62Asn;p.His62Asn;p.His62Asn;p.His62Asn;p.His62Asn;p.His62Asn;p.His62Asn;p.His62Asn;p.His62Asn;p.His62Asn	3.242675	0.216	0.790544888	0.541297015	-1.396377212	-1.034682634	0.57	His	62	Asn	H62N	7	-35.004	8.9035	36.1074	85.22	37.02080156	0.316771123	Benign
1:11013911:C:G:H:62:D	-1.664557059	-1.417209451	0.022988131	0.06861493	0.082241111	0.061826657	0.093419048	0.713381297	0.02093	0.271625744	0.026665889	0.089721541	0.168031823	1	11013911	C	G	H	D		1	11073968	1:11013911:C:G	TARDBP;TARDBP;TARDBP;TARDBP;TARDBP;TARDBP;TARDBP;TARDBP;TARDBP;TARDBP;TARDBP	Q13148	K7EJM5;Q13148;Q13148;G3V162;K7EN94;A0A087WX29;B1AKP7;A0A1W2PNU8;A0A0A0N0M3;A0A087WYY0;A0A087X260	p.His62Asp	p.His62Asp;p.His62Asp;p.His62Asp;p.His62Asp;p.His62Asp;p.His62Asp;p.His62Asp;p.His62Asp;p.His62Asp;p.His62Asp;p.His62Asp	3.242347	0.34	0.797286999	0.70681123	-0.495645239	-0.318094189	0.004	His	62	Asp	H62D	9	-35.004	8.9035	36.1074	85.22	37.02080156	0.415055514	Uncertain
1:11013911:C:T:H:62:Y	-2.737705408	-1.818976435	0.011689891	0.035957412	0.053084444	0.044291533	0.093419048	0.705273218	0.02093	0.287929095	0.005881043	0.044642576	0.136478031	1	11013911	C	T	H	Y		1	11073968	1:11013911:C:T	TARDBP;TARDBP;TARDBP;TARDBP;TARDBP;TARDBP;TARDBP;TARDBP;TARDBP;TARDBP;TARDBP	Q13148	K7EJM5;Q13148;Q13148;G3V162;K7EN94;A0A087WX29;B1AKP7;A0A1W2PNU8;A0A0A0N0M3;A0A087WYY0;A0A087X260	p.His62Tyr	p.His62Tyr;p.His62Tyr;p.His62Tyr;p.His62Tyr;p.His62Tyr;p.His62Tyr;p.His62Tyr;p.His62Tyr;p.His62Tyr;p.His62Tyr;p.His62Tyr	2.455176	0.067	0.790684275	-0.48436679	-2.341214999	-2.32019272	0.007	His	62	Tyr	H62Y	6	-35.004	8.9035	36.1074	85.22	37.02080156	0.1038504	Benign
1:11013912:A:C:H:62:P	-1.460620418	-1.39230301	0.022988131	0.091476576	0.079996667	0.05998963	0.093419048	0.366210776	0.02093	0.224104084	0.026665889	0.118010589	0.156878692	1	11013912	A	C	H	P		1	11073969	1:11013912:A:C	TARDBP;TARDBP;TARDBP;TARDBP;TARDBP;TARDBP;TARDBP;TARDBP;TARDBP;TARDBP;TARDBP	Q13148	K7EJM5;Q13148;Q13148;G3V162;K7EN94;A0A087WX29;B1AKP7;A0A1W2PNU8;A0A0A0N0M3;A0A087WYY0;A0A087X260	p.His62Pro	p.His62Pro;p.His62Pro;p.His62Pro;p.His62Pro;p.His62Pro;p.His62Pro;p.His62Pro;p.His62Pro;p.His62Pro;p.His62Pro;p.His62Pro	3.48866	0.412	0.810711173	1.359097896	0.186019807	0.230784004	0.01	His	62	Pro	H62P	10	-35.004	8.9035	36.1074	85.22	37.02080156	0.711124783	Pathogenic
1:11013912:A:G:H:62:R	-1.436312791	-1.200068595	0.022988131	0.054683873	0.085941111	0.085045556	0.093419048	0.997898175	0.02093	0.407761111	0.040035948	0.070960013	0.194401032	1	11013912	A	G	H	R		1	11073969	1:11013912:A:G	TARDBP;TARDBP;TARDBP;TARDBP;TARDBP;TARDBP;TARDBP;TARDBP;TARDBP;TARDBP;TARDBP	Q13148	K7EJM5;Q13148;Q13148;G3V162;K7EN94;A0A087WX29;B1AKP7;A0A1W2PNU8;A0A0A0N0M3;A0A087WYY0;A0A087X260	p.His62Arg	p.His62Arg;p.His62Arg;p.His62Arg;p.His62Arg;p.His62Arg;p.His62Arg;p.His62Arg;p.His62Arg;p.His62Arg;p.His62Arg;p.His62Arg	3.52743	0.375	0.794141309	1.001929839	-0.325641406	0.037796432	0.57	His	62	Arg	H62R	8	-35.004	8.9035	36.1074	85.22	37.02080156	0.360924122	Uncertain
1:11013912:A:T:H:62:L	-1.677276567	-1.490898474	0.022988131	0.127573601	0.080063333	0.05998963	0.093419048	0.366210776	0.02093	0.224104084	0.026665889	0.160871857	0.157228692	1	11013912	A	T	H	L		1	11073969	1:11013912:A:T	TARDBP;TARDBP;TARDBP;TARDBP;TARDBP;TARDBP;TARDBP;TARDBP;TARDBP;TARDBP;TARDBP	Q13148	K7EJM5;Q13148;Q13148;G3V162;K7EN94;A0A087WX29;B1AKP7;A0A1W2PNU8;A0A0A0N0M3;A0A087WYY0;A0A087X260	p.His62Leu	p.His62Leu;p.His62Leu;p.His62Leu;p.His62Leu;p.His62Leu;p.His62Leu;p.His62Leu;p.His62Leu;p.His62Leu;p.His62Leu;p.His62Leu	3.173542	0.349	0.797722054	0.627605608	-0.431175368	-0.303137052	0.021	His	62	Leu	H62L	11	-35.004	8.9035	36.1074	85.22	37.02080156	0.252917867	Benign
1:11013913:T:A:H:62:Q	-1.893237205	-1.644235447	0.022988131	0.054683873	0.085941111	0.085045556	0.093419048	0.997898175	0.02093	0.407761111	0.040035948	0.070960013	0.194401032	1	11013913	T	A	H	Q		1	11073970	1:11013913:T:A	TARDBP;TARDBP;TARDBP;TARDBP;TARDBP;TARDBP;TARDBP;TARDBP;TARDBP;TARDBP;TARDBP	Q13148	K7EJM5;Q13148;Q13148;G3V162;K7EN94;A0A087WX29;B1AKP7;A0A1W2PNU8;A0A0A0N0M3;A0A087WYY0;A0A087X260	p.His62Gln	p.His62Gln;p.His62Gln;p.His62Gln;p.His62Gln;p.His62Gln;p.His62Gln;p.His62Gln;p.His62Gln;p.His62Gln;p.His62Gln;p.His62Gln	2.131598	0.243	0.785454586	-1.035932505	-1.309672621	-1.477164279	0.107	His	62	Gln	H62Q	8	-35.004	8.9035	36.1074	85.22	37.02080156	0.205228398	Benign
1:11013913:T:G:H:62:Q	-1.893237205	-1.638823342	0.022988131	0.054683873	0.085941111	0.085045556	0.093419048	0.997898175	0.02093	0.407761111	0.040035948	0.070960013	0.194401032	1	11013913	T	G	H	Q		1	11073970	1:11013913:T:G	TARDBP;TARDBP;TARDBP;TARDBP;TARDBP;TARDBP;TARDBP;TARDBP;TARDBP;TARDBP;TARDBP	Q13148	K7EJM5;Q13148;Q13148;G3V162;K7EN94;A0A087WX29;B1AKP7;A0A1W2PNU8;A0A0A0N0M3;A0A087WYY0;A0A087X260	p.His62Gln	p.His62Gln;p.His62Gln;p.His62Gln;p.His62Gln;p.His62Gln;p.His62Gln;p.His62Gln;p.His62Gln;p.His62Gln;p.His62Gln;p.His62Gln	2.148606	0.243	0.785454586	-1.013706649	-1.309672621	-1.46800185	0.107	His	62	Gln	H62Q	8	-35.004	8.9035	36.1074	85.22	37.02080156	0.205228398	Benign
1:11013914:G:A:A:63:T	-1.955679005	-1.369920885	0.003038524	0.002884126	0.050257778	0.061308696	0.107971111	0.579193704	0.929828889	0.429135782	0.006887162	0.005110903	0.148341115	1	11013914	G	A	A	T		1	11073971	1:11013914:G:A	TARDBP;TARDBP;TARDBP;TARDBP;TARDBP;TARDBP;TARDBP;TARDBP;TARDBP;TARDBP;TARDBP	Q13148	K7EJM5;Q13148;Q13148;G3V162;K7EN94;A0A087WX29;B1AKP7;A0A1W2PNU8;A0A0A0N0M3;A0A087WYY0;A0A087X260	p.Ala63Thr	p.Ala63Thr;p.Ala63Thr;p.Ala63Thr;p.Ala63Thr;p.Ala63Thr;p.Ala63Thr;p.Ala63Thr;p.Ala63Thr;p.Ala63Thr;p.Ala63Thr;p.Ala63Thr	3.687632	0.279	0.80320224	1.434295657	-0.784717392	-0.430815638	0.948	Ala	63	Thr	A63T	4	-39.1844	6.358	35.11	81.51	38.26409189	0.339756925	Benign
1:11013914:G:C:A:63:P	-2.235777131	-1.713025983	0.003038524	-0.005613323	0.050511111	0.062569965	0.107971111	0.61140723	0.929828889	0.523011082	0.006887162	-0.013654775	0.149264211	1	11013914	G	C	A	P		1	11073971	1:11013914:G:C	TARDBP;TARDBP;TARDBP;TARDBP;TARDBP;TARDBP;TARDBP;TARDBP;TARDBP;TARDBP;TARDBP	Q13148	K7EJM5;Q13148;Q13148;G3V162;K7EN94;A0A087WX29;B1AKP7;A0A1W2PNU8;A0A0A0N0M3;A0A087WYY0;A0A087X260	p.Ala63Pro	p.Ala63Pro;p.Ala63Pro;p.Ala63Pro;p.Ala63Pro;p.Ala63Pro;p.Ala63Pro;p.Ala63Pro;p.Ala63Pro;p.Ala63Pro;p.Ala63Pro;p.Ala63Pro	2.595487	0.197	0.819481209	0.407765746	-1.034368973	-1.493158053	0.023	Ala	63	Pro	A63P	5	-39.1844	6.358	35.11	81.51	38.26409189	0.051623663	Benign
1:11013914:G:T:A:63:S	-2.370050426	-1.369653714	0.003038524	0.02969159	0.057296667	0.067041393	0.107971111	0.331358838	0.929828889	0.38811489	0.006758903	0.051735304	0.171604367	1	11013914	G	T	A	S		1	11073971	1:11013914:G:T	TARDBP;TARDBP;TARDBP;TARDBP;TARDBP;TARDBP;TARDBP;TARDBP;TARDBP;TARDBP;TARDBP	Q13148	K7EJM5;Q13148;Q13148;G3V162;K7EN94;A0A087WX29;B1AKP7;A0A1W2PNU8;A0A0A0N0M3;A0A087WYY0;A0A087X260	p.Ala63Ser	p.Ala63Ser;p.Ala63Ser;p.Ala63Ser;p.Ala63Ser;p.Ala63Ser;p.Ala63Ser;p.Ala63Ser;p.Ala63Ser;p.Ala63Ser;p.Ala63Ser;p.Ala63Ser	3.337968	0.132	0.80381102	0.992342633	-1.709010007	-1.468897649	0.79	Ala	63	Ser	A63S	3	-39.1844	6.358	35.11	81.51	38.26409189	0.116946361	Benign
1:11013915:C:A:A:63:D	-0.942572631	-1.068947085	0.015618139	-0.002247739	0.065002222	0.082041598	0.107971111	0.705273218	0.929828889	0.602740692	0.007979328	-0.011621388	0.18215755	1	11013915	C	A	A	D		1	11073972	1:11013915:C:A	TARDBP;TARDBP;TARDBP;TARDBP;TARDBP;TARDBP;TARDBP;TARDBP;TARDBP;TARDBP;TARDBP	Q13148	K7EJM5;Q13148;Q13148;G3V162;K7EN94;A0A087WX29;B1AKP7;A0A1W2PNU8;A0A0A0N0M3;A0A087WYY0;A0A087X260	p.Ala63Asp	p.Ala63Asp;p.Ala63Asp;p.Ala63Asp;p.Ala63Asp;p.Ala63Asp;p.Ala63Asp;p.Ala63Asp;p.Ala63Asp;p.Ala63Asp;p.Ala63Asp;p.Ala63Asp	4.123961	0.532	0.812780032	2.240222442	0.983353793	1.266672512	0.992	Ala	63	Asp	A63D	6	-39.1844	6.358	35.11	81.51	38.26409189	0.303464184	Benign
1:11013915:C:G:A:63:G	-1.741062993	-1.423857059	0.003038524	0.002884126	0.050257778	0.061308696	0.107971111	0.579193704	0.929828889	0.429135782	0.006887162	0.005110903	0.148341115	1	11013915	C	G	A	G		1	11073972	1:11013915:C:G	TARDBP;TARDBP;TARDBP;TARDBP;TARDBP;TARDBP;TARDBP;TARDBP;TARDBP;TARDBP;TARDBP	Q13148	K7EJM5;Q13148;Q13148;G3V162;K7EN94;A0A087WX29;B1AKP7;A0A1W2PNU8;A0A0A0N0M3;A0A087WYY0;A0A087X260	p.Ala63Gly	p.Ala63Gly;p.Ala63Gly;p.Ala63Gly;p.Ala63Gly;p.Ala63Gly;p.Ala63Gly;p.Ala63Gly;p.Ala63Gly;p.Ala63Gly;p.Ala63Gly;p.Ala63Gly	3.518133	0.341	0.824620379	1.73995861	-0.03324522	-0.163744359	0.974	Ala	63	Gly	A63G	4	-39.1844	6.358	35.11	81.51	38.26409189	0.344106178	Benign
1:11013915:C:T:A:63:V	-1.962602102	-1.390298378	0.003038524	0.002884126	0.050257778	0.061308696	0.107971111	0.579193704	0.929828889	0.429135782	0.006887162	0.005110903	0.148341115	1	11013915	C	T	A	V		1	11073972	1:11013915:C:T	TARDBP;TARDBP;TARDBP;TARDBP;TARDBP;TARDBP;TARDBP;TARDBP;TARDBP;TARDBP;TARDBP	Q13148	K7EJM5;Q13148;Q13148;G3V162;K7EN94;A0A087WX29;B1AKP7;A0A1W2PNU8;A0A0A0N0M3;A0A087WYY0;A0A087X260	p.Ala63Val	p.Ala63Val;p.Ala63Val;p.Ala63Val;p.Ala63Val;p.Ala63Val;p.Ala63Val;p.Ala63Val;p.Ala63Val;p.Ala63Val;p.Ala63Val;p.Ala63Val	3.623594	0.277	0.807237324	1.449926622	-0.730107716	-0.476874461	0.79	Ala	63	Val	A63V	4	-39.1844	6.358	35.11	81.51	38.26409189	0.355416473	Benign
1:11013917:C:A:P:64:T	-0.058616778	-1.175856999	0.022988131	0.000589239	0.07251	0.08628	0.070592222	0.997898175	0.024175556	0.51340381	0.040142119	0.019236404	0.176501587	1	11013917	C	A	P	T		1	11073974	1:11013917:C:A	TARDBP;TARDBP;TARDBP;TARDBP;TARDBP;TARDBP;TARDBP;TARDBP;TARDBP;TARDBP;TARDBP	Q13148	K7EJM5;Q13148;Q13148;G3V162;K7EN94;A0A087WX29;B1AKP7;A0A1W2PNU8;A0A0A0N0M3;A0A087WYY0;A0A087X260	p.Pro64Thr	p.Pro64Thr;p.Pro64Thr;p.Pro64Thr;p.Pro64Thr;p.Pro64Thr;p.Pro64Thr;p.Pro64Thr;p.Pro64Thr;p.Pro64Thr;p.Pro64Thr;p.Pro64Thr	3.873205	0.794	0.821663782	2.13119217	2.797056456	2.646042411	1	Pro	64	Thr	P64T	8	-41.60514286	6.516	32.75371429	75.75	36.89890137	0.76981739	Pathogenic
1:11013917:C:G:P:64:A	-0.494771899	-1.223997307	0.022988131	0.000589239	0.07251	0.08628	0.070592222	0.997898175	0.024175556	0.51340381	0.040142119	0.019236404	0.176501587	1	11013917	C	G	P	A		1	11073974	1:11013917:C:G	TARDBP;TARDBP;TARDBP;TARDBP;TARDBP;TARDBP;TARDBP;TARDBP;TARDBP;TARDBP;TARDBP	Q13148	K7EJM5;Q13148;Q13148;G3V162;K7EN94;A0A087WX29;B1AKP7;A0A1W2PNU8;A0A0A0N0M3;A0A087WYY0;A0A087X260	p.Pro64Ala	p.Pro64Ala;p.Pro64Ala;p.Pro64Ala;p.Pro64Ala;p.Pro64Ala;p.Pro64Ala;p.Pro64Ala;p.Pro64Ala;p.Pro64Ala;p.Pro64Ala;p.Pro64Ala	3.72192	0.668	0.822673264	1.95834097	2.012942188	1.836217364	0.989	Pro	64	Ala	P64A	8	-41.60514286	6.516	32.75371429	75.75	36.89890137	0.828678283	Pathogenic
1:11013917:C:T:P:64:S	-0.062078326	-1.149325972	0.022988131	0.000589239	0.07251	0.08628	0.070592222	0.997898175	0.024175556	0.51340381	0.040142119	0.019236404	0.176501587	1	11013917	C	T	P	S		1	11073974	1:11013917:C:T	TARDBP;TARDBP;TARDBP;TARDBP;TARDBP;TARDBP;TARDBP;TARDBP;TARDBP;TARDBP;TARDBP	Q13148	K7EJM5;Q13148;Q13148;G3V162;K7EN94;A0A087WX29;B1AKP7;A0A1W2PNU8;A0A0A0N0M3;A0A087WYY0;A0A087X260	p.Pro64Ser	p.Pro64Ser;p.Pro64Ser;p.Pro64Ser;p.Pro64Ser;p.Pro64Ser;p.Pro64Ser;p.Pro64Ser;p.Pro64Ser;p.Pro64Ser;p.Pro64Ser;p.Pro64Ser	3.956581	0.793	0.821656924	2.23997817	2.79058524	2.68517777	0.999	Pro	64	Ser	P64S	8	-41.60514286	6.516	32.75371429	75.75	36.89890137	0.475156389	Uncertain
1:11013918:C:A:P:64:Q	-0.131309298	-1.133985416	0.022988131	0.000589239	0.07251	0.08628	0.070592222	0.997898175	0.024175556	0.51340381	0.040142119	0.019236404	0.176501587	1	11013918	C	A	P	Q		1	11073975	1:11013918:C:A	TARDBP;TARDBP;TARDBP;TARDBP;TARDBP;TARDBP;TARDBP;TARDBP;TARDBP;TARDBP;TARDBP	Q13148	K7EJM5;Q13148;Q13148;G3V162;K7EN94;A0A087WX29;B1AKP7;A0A1W2PNU8;A0A0A0N0M3;A0A087WYY0;A0A087X260	p.Pro64Gln	p.Pro64Gln;p.Pro64Gln;p.Pro64Gln;p.Pro64Gln;p.Pro64Gln;p.Pro64Gln;p.Pro64Gln;p.Pro64Gln;p.Pro64Gln;p.Pro64Gln;p.Pro64Gln	4.00479	0.773	0.820200335	2.267126269	2.639146788	2.595541298	1	Pro	64	Gln	P64Q	8	-41.60514286	6.516	32.75371429	75.75	36.89890137	0.743750762	Pathogenic
1:11013918:C:G:P:64:R	-0.263120152	-1.289674356	0.022988131	0.016989291	0.068731111	0.062740041	0.070592222	0.713381297	0.024175556	0.395649994	0.02673758	0.044722275	0.148307035	1	11013918	C	G	P	R		1	11073975	1:11013918:C:G	TARDBP;TARDBP;TARDBP;TARDBP;TARDBP;TARDBP;TARDBP;TARDBP;TARDBP;TARDBP;TARDBP	Q13148	K7EJM5;Q13148;Q13148;G3V162;K7EN94;A0A087WX29;B1AKP7;A0A1W2PNU8;A0A0A0N0M3;A0A087WYY0;A0A087X260	p.Pro64Arg	p.Pro64Arg;p.Pro64Arg;p.Pro64Arg;p.Pro64Arg;p.Pro64Arg;p.Pro64Arg;p.Pro64Arg;p.Pro64Arg;p.Pro64Arg;p.Pro64Arg;p.Pro64Arg	3.940327	0.768	0.825787603	2.320405564	2.70058343	2.53191243	0.947	Pro	64	Arg	P64R	9	-41.60514286	6.516	32.75371429	75.75	36.89890137	0.878863786	Pathogenic
1:11013918:C:T:P:64:L	-0.296637933	-1.279294898	0.022988131	0.044756231	0.065811111	0.059880791	0.070592222	0.366210776	0.024175556	0.298759751	0.02673758	0.08052857	0.133235014	1	11013918	C	T	P	L		1	11073975	1:11013918:C:T	TARDBP;TARDBP;TARDBP;TARDBP;TARDBP;TARDBP;TARDBP;TARDBP;TARDBP;TARDBP;TARDBP	Q13148	K7EJM5;Q13148;Q13148;G3V162;K7EN94;A0A087WX29;B1AKP7;A0A1W2PNU8;A0A0A0N0M3;A0A087WYY0;A0A087X260	p.Pro64Leu	p.Pro64Leu;p.Pro64Leu;p.Pro64Leu;p.Pro64Leu;p.Pro64Leu;p.Pro64Leu;p.Pro64Leu;p.Pro64Leu;p.Pro64Leu;p.Pro64Leu;p.Pro64Leu	4.200033	0.776	0.822265724	2.573102741	2.692677134	2.718062306	0.999	Pro	64	Leu	P64L	10	-41.60514286	6.516	32.75371429	75.75	36.89890137	0.797363598	Pathogenic
1:11013920:G:A:D:65:N	-2.173134798	-1.53750146	0.002099779	0.022877724	0.039087778	0.0106106	0.07305	0.61140723	0.022162222	0.20006128	0.004843973	0.033682825	0.104171977	1	11013920	G	A	D	N		1	11073977	1:11013920:G:A	TARDBP;TARDBP;TARDBP;TARDBP;TARDBP;TARDBP;TARDBP;TARDBP;TARDBP;TARDBP;TARDBP	Q13148	K7EJM5;Q13148;Q13148;G3V162;K7EN94;A0A087WX29;B1AKP7;A0A1W2PNU8;A0A0A0N0M3;A0A087WYY0;A0A087X260	p.Asp65Asn	p.Asp65Asn;p.Asp65Asn;p.Asp65Asn;p.Asp65Asn;p.Asp65Asn;p.Asp65Asn;p.Asp65Asn;p.Asp65Asn;p.Asp65Asn;p.Asp65Asn;p.Asp65Asn	3.826485	0.268	0.768631447	0.764860035	-1.431437902	-0.419597745	0.57	Asp	65	Asn	D65N	5	-44.63625	10.023	33.8955	70.94	35.43517724	0.331970671	Benign
1:11013920:G:C:D:65:H	-1.424792005	-1.068472627	0.02132518	0.016985217	0.07512	0.060802911	0.07305	0.749051136	0.022162222	0.386396328	0.038277496	0.047831643	0.166553214	1	11013920	G	C	D	H	rs1557654451	1	11073977	1:11013920:G:C	TARDBP;TARDBP;TARDBP;TARDBP;TARDBP;TARDBP;TARDBP;TARDBP;TARDBP;TARDBP;TARDBP	Q13148	K7EJM5;Q13148;Q13148;G3V162;K7EN94;A0A087WX29;B1AKP7;A0A1W2PNU8;A0A0A0N0M3;A0A087WYY0;A0A087X260	p.Asp65His	p.Asp65His;p.Asp65His;p.Asp65His;p.Asp65His;p.Asp65His;p.Asp65His;p.Asp65His;p.Asp65His;p.Asp65His;p.Asp65His;p.Asp65His	4.36056	0.411	0.768953382	1.470706764	-0.517044014	0.694707387	0.904	Asp	65	His	D65H	7	-44.63625	10.023	33.8955	70.94	35.43517724	0.57251859	Uncertain
1:11013920:G:T:D:65:Y	-1.226143638	-1.069191889	0.02132518	0.033792499	0.080471111	0.062806708	0.07305	0.713381297	0.022162222	0.396700391	0.025479075	0.08572349	0.159212035	1	11013920	G	T	D	Y		1	11073977	1:11013920:G:T	TARDBP;TARDBP;TARDBP;TARDBP;TARDBP;TARDBP;TARDBP;TARDBP;TARDBP;TARDBP;TARDBP	Q13148	K7EJM5;Q13148;Q13148;G3V162;K7EN94;A0A087WX29;B1AKP7;A0A1W2PNU8;A0A0A0N0M3;A0A087WYY0;A0A087X260	p.Asp65Tyr	p.Asp65Tyr;p.Asp65Tyr;p.Asp65Tyr;p.Asp65Tyr;p.Asp65Tyr;p.Asp65Tyr;p.Asp65Tyr;p.Asp65Tyr;p.Asp65Tyr;p.Asp65Tyr;p.Asp65Tyr	4.468908	0.477	0.76926447	1.619951431	-0.092304799	1.134579876	0.904	Asp	65	Tyr	D65Y	9	-44.63625	10.023	33.8955	70.94	35.43517724	0.769183962	Pathogenic
1:11013921:A:C:D:65:A	-1.725478522	-1.198206106	0.02132518	0.021560341	0.08435	0.086346667	0.07305	0.997898175	0.022162222	0.514472063	0.038277496	0.064280559	0.187124921	1	11013921	A	C	D	A		1	11073978	1:11013921:A:C	TARDBP;TARDBP;TARDBP;TARDBP;TARDBP;TARDBP;TARDBP;TARDBP;TARDBP;TARDBP;TARDBP	Q13148	K7EJM5;Q13148;Q13148;G3V162;K7EN94;A0A087WX29;B1AKP7;A0A1W2PNU8;A0A0A0N0M3;A0A087WYY0;A0A087X260	p.Asp65Ala	p.Asp65Ala;p.Asp65Ala;p.Asp65Ala;p.Asp65Ala;p.Asp65Ala;p.Asp65Ala;p.Asp65Ala;p.Asp65Ala;p.Asp65Ala;p.Asp65Ala;p.Asp65Ala	3.642911	0.3	0.773236788	0.638318405	-1.151182554	-0.333519771	0.021	Asp	65	Ala	D65A	8	-44.63625	10.023	33.8955	70.94	35.43517724	0.248243293	Benign
1:11013921:A:G:D:65:G	-1.390176519	-1.206230246	0.02132518	0.016985217	0.07512	0.060802911	0.07305	0.749051136	0.022162222	0.386396328	0.038277496	0.047831643	0.166553214	1	11013921	A	G	D	G		1	11073978	1:11013921:A:G	TARDBP;TARDBP;TARDBP;TARDBP;TARDBP;TARDBP;TARDBP;TARDBP;TARDBP;TARDBP;TARDBP	Q13148	K7EJM5;Q13148;Q13148;G3V162;K7EN94;A0A087WX29;B1AKP7;A0A1W2PNU8;A0A0A0N0M3;A0A087WYY0;A0A087X260	p.Asp65Gly	p.Asp65Gly;p.Asp65Gly;p.Asp65Gly;p.Asp65Gly;p.Asp65Gly;p.Asp65Gly;p.Asp65Gly;p.Asp65Gly;p.Asp65Gly;p.Asp65Gly;p.Asp65Gly	3.927645	0.421	0.78392107	1.273376525	-0.203747921	0.519294148	0.354	Asp	65	Gly	D65G	7	-44.63625	10.023	33.8955	70.94	35.43517724	0.240724198	Benign
1:11013921:A:T:D:65:V	-1.188066603	-1.120993196	0.02132518	0.033792499	0.080471111	0.062806708	0.07305	0.713381297	0.022162222	0.396700391	0.025479075	0.08572349	0.159212035	1	11013921	A	T	D	V		1	11073978	1:11013921:A:T	TARDBP;TARDBP;TARDBP;TARDBP;TARDBP;TARDBP;TARDBP;TARDBP;TARDBP;TARDBP;TARDBP	Q13148	K7EJM5;Q13148;Q13148;G3V162;K7EN94;A0A087WX29;B1AKP7;A0A1W2PNU8;A0A0A0N0M3;A0A087WYY0;A0A087X260	p.Asp65Val	p.Asp65Val;p.Asp65Val;p.Asp65Val;p.Asp65Val;p.Asp65Val;p.Asp65Val;p.Asp65Val;p.Asp65Val;p.Asp65Val;p.Asp65Val;p.Asp65Val	4.306118	0.488	0.773147203	1.502784649	0.042401405	1.110466814	0.729	Asp	65	Val	D65V	9	-44.63625	10.023	33.8955	70.94	35.43517724	0.275462868	Benign
1:11013922:T:A:D:65:E	-2.716549885	-2.400816443	0.002099779	0.038778344	0.040004444	0.015460921	0.07305	0.579193704	0.022162222	0.230333916	0.004843973	0.050528969	0.105036157	1	11013922	T	A	D	E	rs80356716	1	11073979	1:11013922:T:A	TARDBP;TARDBP;TARDBP;TARDBP;TARDBP;TARDBP;TARDBP;TARDBP;TARDBP;TARDBP;TARDBP	Q13148	K7EJM5;Q13148;Q13148;G3V162;K7EN94;A0A087WX29;B1AKP7;A0A1W2PNU8;A0A0A0N0M3;A0A087WYY0;A0A087X260	p.Asp65Glu	p.Asp65Glu;p.Asp65Glu;p.Asp65Glu;p.Asp65Glu;p.Asp65Glu;p.Asp65Glu;p.Asp65Glu;p.Asp65Glu;p.Asp65Glu;p.Asp65Glu;p.Asp65Glu	1.100424	0.11	0.774643345	-2.649554556	-2.335507118	-2.801459397	0.001	Asp	65	Glu	D65E	4	-44.63625	10.023	33.8955	70.94	35.43517724	0.106758407	Benign
1:11013922:T:G:D:65:E	-2.716549885	-2.394956299	0.002099779	0.038778344	0.040004444	0.015460921	0.07305	0.579193704	0.022162222	0.230333916	0.004843973	0.050528969	0.105036157	1	11013922	T	G	D	E	rs80356716	1	11073979	1:11013922:T:G	TARDBP;TARDBP;TARDBP;TARDBP;TARDBP;TARDBP;TARDBP;TARDBP;TARDBP;TARDBP;TARDBP	Q13148	K7EJM5;Q13148;Q13148;G3V162;K7EN94;A0A087WX29;B1AKP7;A0A1W2PNU8;A0A0A0N0M3;A0A087WYY0;A0A087X260	p.Asp65Glu	p.Asp65Glu;p.Asp65Glu;p.Asp65Glu;p.Asp65Glu;p.Asp65Glu;p.Asp65Glu;p.Asp65Glu;p.Asp65Glu;p.Asp65Glu;p.Asp65Glu;p.Asp65Glu	1.11884	0.11	0.774643345	-2.625488742	-2.335507118	-2.791538461	0.001	Asp	65	Glu	D65E	4	-44.63625	10.023	33.8955	70.94	35.43517724	0.106758407	Benign
1:11013923:G:A:A:66:T	-2.99058153	-2.150918328	0.003038524	0.006514807	0.01962	0.015567587	0.040656667	0.579193704	0.024757778	0.232246259	0.006887162	0.005362459	0.079325452	1	11013923	G	A	A	T		1	11073980	1:11013923:G:A	TARDBP;TARDBP;TARDBP;TARDBP;TARDBP;TARDBP;TARDBP;TARDBP;TARDBP;TARDBP;TARDBP	Q13148	K7EJM5;Q13148;Q13148;G3V162;K7EN94;A0A087WX29;B1AKP7;A0A1W2PNU8;A0A0A0N0M3;A0A087WYY0;A0A087X260	p.Ala66Thr	p.Ala66Thr;p.Ala66Thr;p.Ala66Thr;p.Ala66Thr;p.Ala66Thr;p.Ala66Thr;p.Ala66Thr;p.Ala66Thr;p.Ala66Thr;p.Ala66Thr;p.Ala66Thr	2.273129	0.061	0.764774478	-1.359978642	-2.81164728	-2.452945965	0.029	Ala	66	Thr	A66T	4	-46.2426	5.3188	34.1248	69.02	39.47099955	0.109048761	Benign
1:11013923:G:C:A:66:P	-2.423594945	-2.152921638	0.003038524	-0.006427595	0.017195556	0.010583933	0.040656667	0.61140723	0.024757778	0.20078128	0.006887162	-0.009773198	0.06721836	1	11013923	G	C	A	P		1	11073980	1:11013923:G:C	TARDBP;TARDBP;TARDBP;TARDBP;TARDBP;TARDBP;TARDBP;TARDBP;TARDBP;TARDBP;TARDBP	Q13148	K7EJM5;Q13148;Q13148;G3V162;K7EN94;A0A087WX29;B1AKP7;A0A1W2PNU8;A0A0A0N0M3;A0A087WYY0;A0A087X260	p.Ala66Pro	p.Ala66Pro;p.Ala66Pro;p.Ala66Pro;p.Ala66Pro;p.Ala66Pro;p.Ala66Pro;p.Ala66Pro;p.Ala66Pro;p.Ala66Pro;p.Ala66Pro;p.Ala66Pro	2.449249	0.239	0.774084443	-0.900681941	-1.52480474	-1.329163054	0.828	Ala	66	Pro	A66P	5	-46.2426	5.3188	34.1248	69.02	39.47099955	0.240816672	Benign
1:11013923:G:T:A:66:S	-2.836649378	-2.133669597	0.003038524	0.037251388	0.026985556	0.022760471	0.040656667	0.331358838	0.024757778	0.216948895	0.006758903	0.048810353	0.107852914	1	11013923	G	T	A	S		1	11073980	1:11013923:G:T	TARDBP;TARDBP;TARDBP;TARDBP;TARDBP;TARDBP;TARDBP;TARDBP;TARDBP;TARDBP;TARDBP	Q13148	K7EJM5;Q13148;Q13148;G3V162;K7EN94;A0A087WX29;B1AKP7;A0A1W2PNU8;A0A0A0N0M3;A0A087WYY0;A0A087X260	p.Ala66Ser	p.Ala66Ser;p.Ala66Ser;p.Ala66Ser;p.Ala66Ser;p.Ala66Ser;p.Ala66Ser;p.Ala66Ser;p.Ala66Ser;p.Ala66Ser;p.Ala66Ser;p.Ala66Ser	1.897516	0.072	0.765828555	-1.824881455	-2.724135741	-2.591709516	0.004	Ala	66	Ser	A66S	3	-46.2426	5.3188	34.1248	69.02	39.47099955	0.088419475	Benign
1:11013924:C:A:A:66:D	-2.689424692	-2.186112572	0.015618139	-0.006287423	0.029937778	0.03222431	0.040656667	0.705273218	0.024757778	0.314205491	0.007979328	-0.003025881	0.098930039	1	11013924	C	A	A	D		1	11073981	1:11013924:C:A	TARDBP;TARDBP;TARDBP;TARDBP;TARDBP;TARDBP;TARDBP;TARDBP;TARDBP;TARDBP;TARDBP	Q13148	K7EJM5;Q13148;Q13148;G3V162;K7EN94;A0A087WX29;B1AKP7;A0A1W2PNU8;A0A0A0N0M3;A0A087WYY0;A0A087X260	p.Ala66Asp	p.Ala66Asp;p.Ala66Asp;p.Ala66Asp;p.Ala66Asp;p.Ala66Asp;p.Ala66Asp;p.Ala66Asp;p.Ala66Asp;p.Ala66Asp;p.Ala66Asp;p.Ala66Asp	1.867149	0.125	0.774701816	-1.646168114	-2.239179538	-2.301709315	0.001	Ala	66	Asp	A66D	6	-46.2426	5.3188	34.1248	69.02	39.47099955	0.07034792	Benign
1:11013924:C:G:A:66:G	-2.793273261	-2.288860508	0.003038524	0.006514807	0.01962	0.015567587	0.040656667	0.579193704	0.024757778	0.232246259	0.006887162	0.005362459	0.079325452	1	11013924	C	G	A	G		1	11073981	1:11013924:C:G	TARDBP;TARDBP;TARDBP;TARDBP;TARDBP;TARDBP;TARDBP;TARDBP;TARDBP;TARDBP;TARDBP	Q13148	K7EJM5;Q13148;Q13148;G3V162;K7EN94;A0A087WX29;B1AKP7;A0A1W2PNU8;A0A0A0N0M3;A0A087WYY0;A0A087X260	p.Ala66Gly	p.Ala66Gly;p.Ala66Gly;p.Ala66Gly;p.Ala66Gly;p.Ala66Gly;p.Ala66Gly;p.Ala66Gly;p.Ala66Gly;p.Ala66Gly;p.Ala66Gly;p.Ala66Gly	1.839634	0.118	0.783000354	-1.477873382	-2.145220347	-2.356994548	0	Ala	66	Gly	A66G	4	-46.2426	5.3188	34.1248	69.02	39.47099955	0.061084017	Benign
1:11013924:C:T:A:66:V	-2.952504496	-2.028884071	0.003038524	0.006514807	0.01962	0.015567587	0.040656667	0.579193704	0.024757778	0.232246259	0.006887162	0.005362459	0.079325452	1	11013924	C	T	A	V		1	11073981	1:11013924:C:T	TARDBP;TARDBP;TARDBP;TARDBP;TARDBP;TARDBP;TARDBP;TARDBP;TARDBP;TARDBP;TARDBP	Q13148	K7EJM5;Q13148;Q13148;G3V162;K7EN94;A0A087WX29;B1AKP7;A0A1W2PNU8;A0A0A0N0M3;A0A087WYY0;A0A087X260	p.Ala66Val	p.Ala66Val;p.Ala66Val;p.Ala66Val;p.Ala66Val;p.Ala66Val;p.Ala66Val;p.Ala66Val;p.Ala66Val;p.Ala66Val;p.Ala66Val;p.Ala66Val	2.656632	0.072	0.769890434	-0.732902931	-2.656365402	-2.182763961	0.138	Ala	66	Val	A66V	4	-46.2426	5.3188	34.1248	69.02	39.47099955	0.150885151	Benign
1:11013926:G:A:G:67:S	-2.08257209	-1.76668417	0.015618139	-0.013369402	0.029363333	0.032211135	0.029226667	0.705273218	0.030032222	0.312839374	0.007979328	-0.048450066	0.094082261	1	11013926	G	A	G	S		1	11073983	1:11013926:G:A	TARDBP;TARDBP;TARDBP;TARDBP;TARDBP;TARDBP;TARDBP;TARDBP;TARDBP;TARDBP;TARDBP	Q13148	K7EJM5;Q13148;Q13148;G3V162;K7EN94;A0A087WX29;B1AKP7;A0A1W2PNU8;A0A0A0N0M3;A0A087WYY0;A0A087X260	p.Gly67Ser	p.Gly67Ser;p.Gly67Ser;p.Gly67Ser;p.Gly67Ser;p.Gly67Ser;p.Gly67Ser;p.Gly67Ser;p.Gly67Ser;p.Gly67Ser;p.Gly67Ser;p.Gly67Ser	3.258279	0.306	0.790256405	0.554587752	-0.829078283	-0.506043794	0.415	Gly	67	Ser	G67S	6	-43.63	3.69525	34.82	78.55	40.64478354	0.181213672	Benign
1:11013926:G:C:G:67:R	-1.567532586	-1.134440655	0.02516135	0.012414196	0.067051111	0.08673	0.029226667	0.997898175	0.030032222	0.516468254	0.04318893	-0.014080481	0.15612381	1	11013926	G	C	G	R		1	11073983	1:11013926:G:C	TARDBP;TARDBP;TARDBP;TARDBP;TARDBP;TARDBP;TARDBP;TARDBP;TARDBP;TARDBP;TARDBP	Q13148	K7EJM5;Q13148;Q13148;G3V162;K7EN94;A0A087WX29;B1AKP7;A0A1W2PNU8;A0A0A0N0M3;A0A087WYY0;A0A087X260	p.Gly67Arg	p.Gly67Arg;p.Gly67Arg;p.Gly67Arg;p.Gly67Arg;p.Gly67Arg;p.Gly67Arg;p.Gly67Arg;p.Gly67Arg;p.Gly67Arg;p.Gly67Arg;p.Gly67Arg	4.310388	0.382	0.796707733	2.088257358	-0.238324337	0.500048528	0.632	Gly	67	Arg	G67R	8	-43.63	3.69525	34.82	78.55	40.64478354	0.363619962	Uncertain
1:11013926:G:T:G:67:C	-0.842848901	-1.193499235	0.02516135	0.03330125	0.063508889	0.063020041	0.029226667	0.713381297	0.030032222	0.397834439	0.028797502	0.013430875	0.130853701	1	11013926	G	T	G	C		1	11073983	1:11013926:G:T	TARDBP;TARDBP;TARDBP;TARDBP;TARDBP;TARDBP;TARDBP;TARDBP;TARDBP;TARDBP;TARDBP	Q13148	K7EJM5;Q13148;Q13148;G3V162;K7EN94;A0A087WX29;B1AKP7;A0A1W2PNU8;A0A0A0N0M3;A0A087WYY0;A0A087X260	p.Gly67Cys	p.Gly67Cys;p.Gly67Cys;p.Gly67Cys;p.Gly67Cys;p.Gly67Cys;p.Gly67Cys;p.Gly67Cys;p.Gly67Cys;p.Gly67Cys;p.Gly67Cys;p.Gly67Cys	4.505532	0.621	0.790507812	2.190671289	1.177508697	1.98668212	0.989	Gly	67	Cys	G67C	9	-43.63	3.69525	34.82	78.55	40.64478354	0.748383935	Pathogenic
1:11013927:G:A:G:67:D	-2.581735117	-1.741752051	0.02516135	-0.002591338	0.054764444	0.061275134	0.029226667	0.749051136	0.030032222	0.39003098	0.04318893	-0.034566188	0.12885627	1	11013927	G	A	G	D		1	11073984	1:11013927:G:A	TARDBP;TARDBP;TARDBP;TARDBP;TARDBP;TARDBP;TARDBP;TARDBP;TARDBP;TARDBP;TARDBP	Q13148	K7EJM5;Q13148;Q13148;G3V162;K7EN94;A0A087WX29;B1AKP7;A0A1W2PNU8;A0A0A0N0M3;A0A087WYY0;A0A087X260	p.Gly67Asp	p.Gly67Asp;p.Gly67Asp;p.Gly67Asp;p.Gly67Asp;p.Gly67Asp;p.Gly67Asp;p.Gly67Asp;p.Gly67Asp;p.Gly67Asp;p.Gly67Asp;p.Gly67Asp	2.812696	0.121	0.799097962	0.18992134	-1.857569734	-1.815452438	0.024	Gly	67	Asp	G67D	7	-43.63	3.69525	34.82	78.55	40.64478354	0.205375504	Benign
1:11013927:G:C:G:67:A	-2.622573669	-1.906748807	0.015618139	-0.013369402	0.029363333	0.032211135	0.029226667	0.705273218	0.030032222	0.312839374	0.007979328	-0.048450066	0.094082261	1	11013927	G	C	G	A		1	11073984	1:11013927:G:C	TARDBP;TARDBP;TARDBP;TARDBP;TARDBP;TARDBP;TARDBP;TARDBP;TARDBP;TARDBP;TARDBP	Q13148	K7EJM5;Q13148;Q13148;G3V162;K7EN94;A0A087WX29;B1AKP7;A0A1W2PNU8;A0A0A0N0M3;A0A087WYY0;A0A087X260	p.Gly67Ala	p.Gly67Ala;p.Gly67Ala;p.Gly67Ala;p.Gly67Ala;p.Gly67Ala;p.Gly67Ala;p.Gly67Ala;p.Gly67Ala;p.Gly67Ala;p.Gly67Ala;p.Gly67Ala	2.818114	0.15	0.797093518	0.147666357	-1.706665606	-1.644903134	0.054	Gly	67	Ala	G67A	6	-43.63	3.69525	34.82	78.55	40.64478354	0.22559002	Benign
1:11013927:G:T:G:67:V	-2.147852717	-1.696976818	0.02516135	0.03330125	0.063508889	0.063020041	0.029226667	0.713381297	0.030032222	0.397834439	0.028797502	0.013430875	0.130853701	1	11013927	G	T	G	V		1	11073984	1:11013927:G:T	TARDBP;TARDBP;TARDBP;TARDBP;TARDBP;TARDBP;TARDBP;TARDBP;TARDBP;TARDBP;TARDBP	Q13148	K7EJM5;Q13148;Q13148;G3V162;K7EN94;A0A087WX29;B1AKP7;A0A1W2PNU8;A0A0A0N0M3;A0A087WYY0;A0A087X260	p.Gly67Val	p.Gly67Val;p.Gly67Val;p.Gly67Val;p.Gly67Val;p.Gly67Val;p.Gly67Val;p.Gly67Val;p.Gly67Val;p.Gly67Val;p.Gly67Val;p.Gly67Val	2.923311	0.244	0.796490821	0.270302447	-1.119181983	-1.044877936	0.196	Gly	67	Val	G67V	9	-43.63	3.69525	34.82	78.55	40.64478354	0.16096938	Benign
1:11013929:T:A:W:68:R	0.090954405	-0.820601104	0.02516135	0.303520449	0.076796667	0.078621429	0.086161111	0.796315372	0.024242222	0.379596552	0.028797502	0.346373388	0.204807581	1	11013929	T	A	W	R		1	11073986	1:11013929:T:A	TARDBP;TARDBP;TARDBP;TARDBP;TARDBP;TARDBP;TARDBP;TARDBP;TARDBP;TARDBP;TARDBP	Q13148	K7EJM5;Q13148;Q13148;G3V162;K7EN94;A0A087WX29;B1AKP7;A0A1W2PNU8;A0A0A0N0M3;A0A087WYY0;A0A087X260	p.Trp68Arg	p.Trp68Arg;p.Trp68Arg;p.Trp68Arg;p.Trp68Arg;p.Trp68Arg;p.Trp68Arg;p.Trp68Arg;p.Trp68Arg;p.Trp68Arg;p.Trp68Arg;p.Trp68Arg	4.563145	0.804	0.835081232	3.36303994	3.084487644	3.075525605	1	Trp	68	Arg	W68R	14	-39.33185714	1.408357143	34.26978571	77.87	41.72564656	0.899154812	Pathogenic
1:11013929:T:G:W:68:G	-0.019815149	-0.777221845	0.02516135	0.240040232	0.076796667	0.078621429	0.086161111	0.796315372	0.024242222	0.379596552	0.028797502	0.271760376	0.204807581	1	11013929	T	G	W	G		1	11073986	1:11013929:T:G	TARDBP;TARDBP;TARDBP;TARDBP;TARDBP;TARDBP;TARDBP;TARDBP;TARDBP;TARDBP;TARDBP	Q13148	K7EJM5;Q13148;Q13148;G3V162;K7EN94;A0A087WX29;B1AKP7;A0A1W2PNU8;A0A0A0N0M3;A0A087WYY0;A0A087X260	p.Trp68Gly	p.Trp68Gly;p.Trp68Gly;p.Trp68Gly;p.Trp68Gly;p.Trp68Gly;p.Trp68Gly;p.Trp68Gly;p.Trp68Gly;p.Trp68Gly;p.Trp68Gly;p.Trp68Gly	4.699468	0.772	0.844799205	3.780372657	3.043209338	2.96399291	0.996	Trp	68	Gly	W68G	13	-39.33185714	1.408357143	34.26978571	77.87	41.72564656	0.809783684	Pathogenic
1:11013930:G:C:W:68:S	-0.708663318	-0.82025521	0.02516135	0.303520449	0.076796667	0.078621429	0.086161111	0.796315372	0.024242222	0.379596552	0.028797502	0.346373388	0.204807581	1	11013930	G	C	W	S		1	11073987	1:11013930:G:C	TARDBP;TARDBP;TARDBP;TARDBP;TARDBP;TARDBP;TARDBP;TARDBP;TARDBP;TARDBP;TARDBP	Q13148	K7EJM5;Q13148;Q13148;G3V162;K7EN94;A0A087WX29;B1AKP7;A0A1W2PNU8;A0A0A0N0M3;A0A087WYY0;A0A087X260	p.Trp68Ser	p.Trp68Ser;p.Trp68Ser;p.Trp68Ser;p.Trp68Ser;p.Trp68Ser;p.Trp68Ser;p.Trp68Ser;p.Trp68Ser;p.Trp68Ser;p.Trp68Ser;p.Trp68Ser	4.564232	0.573	0.831289313	3.27113034	1.552800367	1.74084709	0.964	Trp	68	Ser	W68S	14	-39.33185714	1.408357143	34.26978571	77.87	41.72564656	0.853605904	Pathogenic
1:11013930:G:T:W:68:L	-0.455970271	-0.804184681	0.02516135	0.240040232	0.076796667	0.078621429	0.086161111	0.796315372	0.024242222	0.379596552	0.028797502	0.271760376	0.204807581	1	11013930	G	T	W	L		1	11073987	1:11013930:G:T	TARDBP;TARDBP;TARDBP;TARDBP;TARDBP;TARDBP;TARDBP;TARDBP;TARDBP;TARDBP;TARDBP	Q13148	K7EJM5;Q13148;Q13148;G3V162;K7EN94;A0A087WX29;B1AKP7;A0A1W2PNU8;A0A0A0N0M3;A0A087WYY0;A0A087X260	p.Trp68Leu	p.Trp68Leu;p.Trp68Leu;p.Trp68Leu;p.Trp68Leu;p.Trp68Leu;p.Trp68Leu;p.Trp68Leu;p.Trp68Leu;p.Trp68Leu;p.Trp68Leu;p.Trp68Leu	4.614735	0.646	0.831355628	3.338759275	2.017953288	2.190020282	0.998	Trp	68	Leu	W68L	13	-39.33185714	1.408357143	34.26978571	77.87	41.72564656	0.832781506	Pathogenic
1:11013931:G:C:W:68:C	-0.552893631	-0.739652771	0.02516135	0.240040232	0.076796667	0.078621429	0.086161111	0.796315372	0.024242222	0.379596552	0.028797502	0.271760376	0.204807581	1	11013931	G	C	W	C		1	11073988	1:11013931:G:C	TARDBP;TARDBP;TARDBP;TARDBP;TARDBP;TARDBP;TARDBP;TARDBP;TARDBP;TARDBP;TARDBP	Q13148	K7EJM5;Q13148;Q13148;G3V162;K7EN94;A0A087WX29;B1AKP7;A0A1W2PNU8;A0A0A0N0M3;A0A087WYY0;A0A087X260	p.Trp68Cys	p.Trp68Cys;p.Trp68Cys;p.Trp68Cys;p.Trp68Cys;p.Trp68Cys;p.Trp68Cys;p.Trp68Cys;p.Trp68Cys;p.Trp68Cys;p.Trp68Cys;p.Trp68Cys	4.817532	0.618	0.830972159	3.59433374	1.833564864	2.137419441	1	Trp	68	Cys	W68C	13	-39.33185714	1.408357143	34.26978571	77.87	41.72564656	0.926377562	Pathogenic
1:11013931:G:T:W:68:C	-0.552893631	-0.76318881	0.02516135	0.240040232	0.076796667	0.078621429	0.086161111	0.796315372	0.024242222	0.379596552	0.028797502	0.271760376	0.204807581	1	11013931	G	T	W	C		1	11073988	1:11013931:G:T	TARDBP;TARDBP;TARDBP;TARDBP;TARDBP;TARDBP;TARDBP;TARDBP;TARDBP;TARDBP;TARDBP	Q13148	K7EJM5;Q13148;Q13148;G3V162;K7EN94;A0A087WX29;B1AKP7;A0A1W2PNU8;A0A0A0N0M3;A0A087WYY0;A0A087X260	p.Trp68Cys	p.Trp68Cys;p.Trp68Cys;p.Trp68Cys;p.Trp68Cys;p.Trp68Cys;p.Trp68Cys;p.Trp68Cys;p.Trp68Cys;p.Trp68Cys;p.Trp68Cys;p.Trp68Cys	4.743568	0.618	0.830972159	3.497678446	1.833564864	2.097574083	1	Trp	68	Cys	W68C	13	-39.33185714	1.408357143	34.26978571	77.87	41.72564656	0.926377562	Pathogenic
1:11013932:G:A:G:69:R	-0.734051927	-1.03447467	0.02516135	0.036640964	0.068941111	0.08628	0.034264444	0.997898175	0.022095556	0.513260952	0.038669642	-0.02833192	0.165314365	1	11013932	G	A	G	R		1	11073989	1:11013932:G:A	TARDBP;TARDBP;TARDBP;TARDBP;TARDBP;TARDBP;TARDBP;TARDBP;TARDBP;TARDBP;TARDBP	Q13148	K7EJM5;Q13148;Q13148;G3V162;K7EN94;A0A087WX29;B1AKP7;A0A1W2PNU8;A0A0A0N0M3;A0A087WYY0;A0A087X260	p.Gly69Arg	p.Gly69Arg;p.Gly69Arg;p.Gly69Arg;p.Gly69Arg;p.Gly69Arg;p.Gly69Arg;p.Gly69Arg;p.Gly69Arg;p.Gly69Arg;p.Gly69Arg;p.Gly69Arg	4.486067	0.612	0.787491909	2.091004565	1.069978712	1.924172797	0.968	Gly	69	Arg	G69R	8	-44.07025	-1.764	33.2325	75.13	44.3283688	0.674618915	Pathogenic
1:11013932:G:C:G:69:R	-0.734051927	-1.038284591	0.02516135	0.036640964	0.068941111	0.08628	0.034264444	0.997898175	0.022095556	0.513260952	0.038669642	-0.02833192	0.165314365	1	11013932	G	C	G	R		1	11073989	1:11013932:G:C	TARDBP;TARDBP;TARDBP;TARDBP;TARDBP;TARDBP;TARDBP;TARDBP;TARDBP;TARDBP;TARDBP	Q13148	K7EJM5;Q13148;Q13148;G3V162;K7EN94;A0A087WX29;B1AKP7;A0A1W2PNU8;A0A0A0N0M3;A0A087WYY0;A0A087X260	p.Gly69Arg	p.Gly69Arg;p.Gly69Arg;p.Gly69Arg;p.Gly69Arg;p.Gly69Arg;p.Gly69Arg;p.Gly69Arg;p.Gly69Arg;p.Gly69Arg;p.Gly69Arg;p.Gly69Arg	4.474094	0.612	0.787491909	2.075358388	1.069978712	1.917722788	0.968	Gly	69	Arg	G69R	8	-44.07025	-1.764	33.2325	75.13	44.3283688	0.674618915	Pathogenic
1:11013933:G:A:G:69:E	-1.917901542	-1.260133497	0.02516135	0.036640964	0.068941111	0.08628	0.034264444	0.997898175	0.022095556	0.513260952	0.038669642	-0.02833192	0.165314365	1	11013933	G	A	G	E		1	11073990	1:11013933:G:A	TARDBP;TARDBP;TARDBP;TARDBP;TARDBP;TARDBP;TARDBP;TARDBP;TARDBP;TARDBP;TARDBP	Q13148	K7EJM5;Q13148;Q13148;G3V162;K7EN94;A0A087WX29;B1AKP7;A0A1W2PNU8;A0A0A0N0M3;A0A087WYY0;A0A087X260	p.Gly69Glu	p.Gly69Glu;p.Gly69Glu;p.Gly69Glu;p.Gly69Glu;p.Gly69Glu;p.Gly69Glu;p.Gly69Glu;p.Gly69Glu;p.Gly69Glu;p.Gly69Glu;p.Gly69Glu	3.776915	0.27	0.788835085	1.197352425	-1.081637123	-0.434741014	0.435	Gly	69	Glu	G69E	8	-44.07025	-1.764	33.2325	75.13	44.3283688	0.263678302	Benign
1:11013933:G:C:G:69:A	-1.827374605	-1.852699965	0.015618139	-0.005723021	0.028638889	0.031672246	0.034264444	0.705273218	0.022095556	0.308150961	0.003652136	-0.083946737	0.097255991	1	11013933	G	C	G	A		1	11073990	1:11013933:G:C	TARDBP;TARDBP;TARDBP;TARDBP;TARDBP;TARDBP;TARDBP;TARDBP;TARDBP;TARDBP;TARDBP	Q13148	K7EJM5;Q13148;Q13148;G3V162;K7EN94;A0A087WX29;B1AKP7;A0A1W2PNU8;A0A0A0N0M3;A0A087WYY0;A0A087X260	p.Gly69Ala	p.Gly69Ala;p.Gly69Ala;p.Gly69Ala;p.Gly69Ala;p.Gly69Ala;p.Gly69Ala;p.Gly69Ala;p.Gly69Ala;p.Gly69Ala;p.Gly69Ala;p.Gly69Ala	2.940149	0.376	0.787035485	0.059583013	-0.43784158	-0.272799034	0.209	Gly	69	Ala	G69A	6	-44.07025	-1.764	33.2325	75.13	44.3283688	0.347225893	Benign
1:11013933:G:T:G:69:V	-1.249217365	-1.361983975	0.02516135	0.065020426	0.065761111	0.062740041	0.034264444	0.713381297	0.022095556	0.395507137	0.025743613	0.00925831	0.14159759	1	11013933	G	T	G	V		1	11073990	1:11013933:G:T	TARDBP;TARDBP;TARDBP;TARDBP;TARDBP;TARDBP;TARDBP;TARDBP;TARDBP;TARDBP;TARDBP	Q13148	K7EJM5;Q13148;Q13148;G3V162;K7EN94;A0A087WX29;B1AKP7;A0A1W2PNU8;A0A0A0N0M3;A0A087WYY0;A0A087X260	p.Gly69Val	p.Gly69Val;p.Gly69Val;p.Gly69Val;p.Gly69Val;p.Gly69Val;p.Gly69Val;p.Gly69Val;p.Gly69Val;p.Gly69Val;p.Gly69Val;p.Gly69Val	3.814178	0.491	0.786738643	1.194447784	0.288237904	0.862793499	0.779	Gly	69	Val	G69V	9	-44.07025	-1.764	33.2325	75.13	44.3283688	0.381111328	Uncertain
1:11013935:A:C:N:70:H	-1.920237921	-1.799481231	0.003038524	0.010449256	0.015795556	0.0109706	0.040637778	0.61140723	0.024242222	0.199660718	0.00254259	-0.102711728	0.067571085	1	11013935	A	C	N	H		1	11073992	1:11013935:A:C	TARDBP;TARDBP;TARDBP;TARDBP;TARDBP;TARDBP;TARDBP;TARDBP;TARDBP;TARDBP;TARDBP	Q13148	K7EJM5;Q13148;Q13148;G3V162;K7EN94;A0A087WX29;B1AKP7;A0A1W2PNU8;A0A0A0N0M3;A0A087WYY0;A0A087X260	p.Asn70His	p.Asn70His;p.Asn70His;p.Asn70His;p.Asn70His;p.Asn70His;p.Asn70His;p.Asn70His;p.Asn70His;p.Asn70His;p.Asn70His;p.Asn70His	3.554651	0.384	0.77126073	0.474344778	-0.650180744	0.104484012	0.897	Asn	70	His	N70H	5	-45.863625	-4.742875	31.257875	78.37	46.27396786	0.283767539	Benign
1:11013935:A:G:N:70:D	-2.622932284	-1.822365578	0.003038524	0.010449256	0.015795556	0.0109706	0.040637778	0.61140723	0.024242222	0.199660718	0.00254259	-0.102711728	0.067571085	1	11013935	A	G	N	D		1	11073992	1:11013935:A:G	TARDBP;TARDBP;TARDBP;TARDBP;TARDBP;TARDBP;TARDBP;TARDBP;TARDBP;TARDBP;TARDBP	Q13148	K7EJM5;Q13148;Q13148;G3V162;K7EN94;A0A087WX29;B1AKP7;A0A1W2PNU8;A0A0A0N0M3;A0A087WYY0;A0A087X260	p.Asn70Asp	p.Asn70Asp;p.Asn70Asp;p.Asn70Asp;p.Asn70Asp;p.Asn70Asp;p.Asn70Asp;p.Asn70Asp;p.Asn70Asp;p.Asn70Asp;p.Asn70Asp;p.Asn70Asp	3.482735	0.181	0.781912161	0.642528281	-1.762897808	-1.107671965	0.001	Asn	70	Asp	N70D	5	-45.863625	-4.742875	31.257875	78.37	46.27396786	0.127362503	Benign
1:11013935:A:T:N:70:Y	-0.760841309	-1.116570499	0.02516135	0.067542739	0.069788889	0.086493333	0.040637778	0.997898175	0.024242222	0.513426032	0.037510976	-0.042652363	0.164684365	1	11013935	A	T	N	Y		1	11073992	1:11013935:A:T	TARDBP;TARDBP;TARDBP;TARDBP;TARDBP;TARDBP;TARDBP;TARDBP;TARDBP;TARDBP;TARDBP	Q13148	K7EJM5;Q13148;Q13148;G3V162;K7EN94;A0A087WX29;B1AKP7;A0A1W2PNU8;A0A0A0N0M3;A0A087WYY0;A0A087X260	p.Asn70Tyr	p.Asn70Tyr;p.Asn70Tyr;p.Asn70Tyr;p.Asn70Tyr;p.Asn70Tyr;p.Asn70Tyr;p.Asn70Tyr;p.Asn70Tyr;p.Asn70Tyr;p.Asn70Tyr;p.Asn70Tyr	4.237566	0.605	0.773334314	1.417807029	0.789268994	1.749839563	0.897	Asn	70	Tyr	N70Y	8	-45.863625	-4.742875	31.257875	78.37	46.27396786	0.455590435	Uncertain
1:11013936:A:C:N:70:T	-2.616342187	-1.751363936	0.015618139	0.023142463	0.027687778	0.031885579	0.040637778	0.705273218	0.024242222	0.308409374	0.003538844	-0.095107606	0.093911962	1	11013936	A	C	N	T	rs1276353622	1	11073993	1:11013936:A:C	TARDBP;TARDBP;TARDBP;TARDBP;TARDBP;TARDBP;TARDBP;TARDBP;TARDBP;TARDBP;TARDBP	Q13148	K7EJM5;Q13148;Q13148;G3V162;K7EN94;A0A087WX29;B1AKP7;A0A1W2PNU8;A0A0A0N0M3;A0A087WYY0;A0A087X260	p.Asn70Thr	p.Asn70Thr;p.Asn70Thr;p.Asn70Thr;p.Asn70Thr;p.Asn70Thr;p.Asn70Thr;p.Asn70Thr;p.Asn70Thr;p.Asn70Thr;p.Asn70Thr;p.Asn70Thr	3.30899	0.152	0.773407589	0.20615824	-2.089139409	-1.368901189	0.001	Asn	70	Thr	N70T	6	-45.863625	-4.742875	31.257875	78.37	46.27396786	0.221598395	Benign
1:11013936:A:G:N:70:S	-2.85139449	-2.108253488	0.003038524	0.010449256	0.015795556	0.0109706	0.040637778	0.61140723	0.024242222	0.199660718	0.00254259	-0.102711728	0.067571085	1	11013936	A	G	N	S		1	11073993	1:11013936:A:G	TARDBP;TARDBP;TARDBP;TARDBP;TARDBP;TARDBP;TARDBP;TARDBP;TARDBP;TARDBP;TARDBP	Q13148	K7EJM5;Q13148;Q13148;G3V162;K7EN94;A0A087WX29;B1AKP7;A0A1W2PNU8;A0A0A0N0M3;A0A087WYY0;A0A087X260	p.Asn70Ser	p.Asn70Ser;p.Asn70Ser;p.Asn70Ser;p.Asn70Ser;p.Asn70Ser;p.Asn70Ser;p.Asn70Ser;p.Asn70Ser;p.Asn70Ser;p.Asn70Ser;p.Asn70Ser	2.584308	0.115	0.773338354	-0.742551829	-2.325496205	-1.973170176	0.005	Asn	70	Ser	N70S	5	-45.863625	-4.742875	31.257875	78.37	46.27396786	0.142523581	Benign
1:11013936:A:T:N:70:I	-1.346602739	-1.246689265	0.02516135	0.095370455	0.066755556	0.062953374	0.040637778	0.713381297	0.024242222	0.395672216	0.024962196	-0.005851545	0.143188528	1	11013936	A	T	N	I		1	11073993	1:11013936:A:T	TARDBP;TARDBP;TARDBP;TARDBP;TARDBP;TARDBP;TARDBP;TARDBP;TARDBP;TARDBP;TARDBP	Q13148	K7EJM5;Q13148;Q13148;G3V162;K7EN94;A0A087WX29;B1AKP7;A0A1W2PNU8;A0A0A0N0M3;A0A087WYY0;A0A087X260	p.Asn70Ile	p.Asn70Ile;p.Asn70Ile;p.Asn70Ile;p.Asn70Ile;p.Asn70Ile;p.Asn70Ile;p.Asn70Ile;p.Asn70Ile;p.Asn70Ile;p.Asn70Ile;p.Asn70Ile	4.152531	0.461	0.779480628	1.457962824	-0.023562335	0.871657691	0.413	Asn	70	Ile	N70I	9	-45.863625	-4.742875	31.257875	78.37	46.27396786	0.360521752	Uncertain
1:11013937:T:A:N:70:K	-2.367110689	-2.238157165	0.015618139	0.023142463	0.027687778	0.031885579	0.040637778	0.705273218	0.024242222	0.308409374	0.003538844	-0.095107606	0.093911962	1	11013937	T	A	N	K		1	11073994	1:11013937:T:A	TARDBP;TARDBP;TARDBP;TARDBP;TARDBP;TARDBP;TARDBP;TARDBP;TARDBP;TARDBP;TARDBP	Q13148	K7EJM5;Q13148;Q13148;G3V162;K7EN94;A0A087WX29;B1AKP7;A0A1W2PNU8;A0A0A0N0M3;A0A087WYY0;A0A087X260	p.Asn70Lys	p.Asn70Lys;p.Asn70Lys;p.Asn70Lys;p.Asn70Lys;p.Asn70Lys;p.Asn70Lys;p.Asn70Lys;p.Asn70Lys;p.Asn70Lys;p.Asn70Lys;p.Asn70Lys	1.779201	0.224	0.780811243	-1.610726879	-1.507923602	-1.776831993	0.015	Asn	70	Lys	N70K	6	-45.863625	-4.742875	31.257875	78.37	46.27396786	0.16167663	Benign
1:11013937:T:G:N:70:K	-2.367110689	-2.232744741	0.015618139	0.023142463	0.027687778	0.031885579	0.040637778	0.705273218	0.024242222	0.308409374	0.003538844	-0.095107606	0.093911962	1	11013937	T	G	N	K		1	11073994	1:11013937:T:G	TARDBP;TARDBP;TARDBP;TARDBP;TARDBP;TARDBP;TARDBP;TARDBP;TARDBP;TARDBP;TARDBP	Q13148	K7EJM5;Q13148;Q13148;G3V162;K7EN94;A0A087WX29;B1AKP7;A0A1W2PNU8;A0A0A0N0M3;A0A087WYY0;A0A087X260	p.Asn70Lys	p.Asn70Lys;p.Asn70Lys;p.Asn70Lys;p.Asn70Lys;p.Asn70Lys;p.Asn70Lys;p.Asn70Lys;p.Asn70Lys;p.Asn70Lys;p.Asn70Lys;p.Asn70Lys	1.79621	0.224	0.780811243	-1.588499716	-1.507923602	-1.767669026	0.015	Asn	70	Lys	N70K	6	-45.863625	-4.742875	31.257875	78.37	46.27396786	0.16167663	Benign
1:11013938:C:A:L:71:M	-2.457109646	-1.367283809	0.003038524	0.05028643	0.04683	0.137544864	0.046138889	0.500310938	0.855944444	0.593225055	0.002574997	0.059525077	0.174033253	1	11013938	C	A	L	M		1	11073995	1:11013938:C:A	TARDBP;TARDBP;TARDBP;TARDBP;TARDBP;TARDBP;TARDBP;TARDBP;TARDBP;TARDBP;TARDBP	Q13148	K7EJM5;Q13148;Q13148;G3V162;K7EN94;A0A087WX29;B1AKP7;A0A1W2PNU8;A0A0A0N0M3;A0A087WYY0;A0A087X260	p.Leu71Met	p.Leu71Met;p.Leu71Met;p.Leu71Met;p.Leu71Met;p.Leu71Met;p.Leu71Met;p.Leu71Met;p.Leu71Met;p.Leu71Met;p.Leu71Met;p.Leu71Met	3.30882	0.104	0.787217882	0.545847306	-2.16384831	-1.646450245	0.61	Leu	71	Met	L71M	2	-43.37925	-1.183875	28.47775	80.85	41.49702836	0.270654587	Benign
1:11013938:C:G:L:71:V	-2.783196218	-1.935629327	0.003038524	0.002357368	0.034383333	0.059210282	0.046138889	0.331358838	0.855944444	0.375169334	0.002574997	-0.017669077	0.124424299	1	11013938	C	G	L	V	rs748612906	1	11073995	1:11013938:C:G	TARDBP;TARDBP;TARDBP;TARDBP;TARDBP;TARDBP;TARDBP;TARDBP;TARDBP;TARDBP;TARDBP	Q13148	K7EJM5;Q13148;Q13148;G3V162;K7EN94;A0A087WX29;B1AKP7;A0A1W2PNU8;A0A0A0N0M3;A0A087WYY0;A0A087X260	p.Leu71Val	p.Leu71Val;p.Leu71Val;p.Leu71Val;p.Leu71Val;p.Leu71Val;p.Leu71Val;p.Leu71Val;p.Leu71Val;p.Leu71Val;p.Leu71Val;p.Leu71Val	2.270196	0.068	0.799460828	-0.510080166	-2.188425973	-2.414063462	0.021	Leu	71	Val	L71V	3	-43.37925	-1.183875	28.47775	80.85	41.49702836	0.094721458	Benign
1:11013939:T:A:L:71:Q	-2.154361401	-1.438077201	0.015618139	-0.019372407	0.040311111	0.069671598	0.046138889	0.705273218	0.855944444	0.570430692	0.003652136	-0.072579484	0.129251042	1	11013939	T	A	L	Q		1	11073996	1:11013939:T:A	TARDBP;TARDBP;TARDBP;TARDBP;TARDBP;TARDBP;TARDBP;TARDBP;TARDBP;TARDBP;TARDBP	Q13148	K7EJM5;Q13148;Q13148;G3V162;K7EN94;A0A087WX29;B1AKP7;A0A1W2PNU8;A0A0A0N0M3;A0A087WYY0;A0A087X260	p.Leu71Gln	p.Leu71Gln;p.Leu71Gln;p.Leu71Gln;p.Leu71Gln;p.Leu71Gln;p.Leu71Gln;p.Leu71Gln;p.Leu71Gln;p.Leu71Gln;p.Leu71Gln;p.Leu71Gln	3.761072	0.244	0.791536586	1.243140744	-1.201840802	-0.593565307	0.439	Leu	71	Gln	L71Q	6	-43.37925	-1.183875	28.47775	80.85	41.49702836	0.094652515	Benign
1:11013939:T:C:L:71:P	-1.866835748	-1.217512084	0.02516135	-0.004223769	0.067707778	0.097892911	0.046138889	0.749051136	0.855944444	0.634572686	0.038669642	-0.051993128	0.166807937	1	11013939	T	C	L	P		1	11073996	1:11013939:T:C	TARDBP;TARDBP;TARDBP;TARDBP;TARDBP;TARDBP;TARDBP;TARDBP;TARDBP;TARDBP;TARDBP	Q13148	K7EJM5;Q13148;Q13148;G3V162;K7EN94;A0A087WX29;B1AKP7;A0A1W2PNU8;A0A0A0N0M3;A0A087WYY0;A0A087X260	p.Leu71Pro	p.Leu71Pro;p.Leu71Pro;p.Leu71Pro;p.Leu71Pro;p.Leu71Pro;p.Leu71Pro;p.Leu71Pro;p.Leu71Pro;p.Leu71Pro;p.Leu71Pro;p.Leu71Pro	3.888353	0.283	0.809376376	1.84855883	-0.656277952	-0.299563197	0.988	Leu	71	Pro	L71P	7	-43.37925	-1.183875	28.47775	80.85	41.49702836	0.257966726	Benign
1:11013939:T:G:L:71:R	-2.233977019	-1.451495137	0.015618139	-0.019372407	0.040311111	0.069671598	0.046138889	0.705273218	0.855944444	0.570430692	0.003652136	-0.072579484	0.129251042	1	11013939	T	G	L	R		1	11073996	1:11013939:T:G	TARDBP;TARDBP;TARDBP;TARDBP;TARDBP;TARDBP;TARDBP;TARDBP;TARDBP;TARDBP;TARDBP	Q13148	K7EJM5;Q13148;Q13148;G3V162;K7EN94;A0A087WX29;B1AKP7;A0A1W2PNU8;A0A0A0N0M3;A0A087WYY0;A0A087X260	p.Leu71Arg	p.Leu71Arg;p.Leu71Arg;p.Leu71Arg;p.Leu71Arg;p.Leu71Arg;p.Leu71Arg;p.Leu71Arg;p.Leu71Arg;p.Leu71Arg;p.Leu71Arg;p.Leu71Arg	3.718905	0.221	0.802090919	1.447810013	-1.171953687	-0.749229586	0.129	Leu	71	Arg	L71R	6	-43.37925	-1.183875	28.47775	80.85	41.49702836	0.096195912	Benign
1:11013941:G:A:V:72:M	-2.646546509	-1.59023126	0.003826266	0.001948455	0.023787778	0.023814589	0.090724444	0.331358838	0.048033333	0.084929725	0.002293163	-0.02550261	0.101816946	1	11013941	G	A	V	M		1	11073998	1:11013941:G:A	TARDBP;TARDBP;TARDBP;TARDBP;TARDBP;TARDBP;TARDBP;TARDBP;TARDBP;TARDBP;TARDBP	Q13148	K7EJM5;Q13148;Q13148;G3V162;K7EN94;A0A087WX29;B1AKP7;A0A1W2PNU8;A0A0A0N0M3;A0A087WYY0;A0A087X260	p.Val72Met	p.Val72Met;p.Val72Met;p.Val72Met;p.Val72Met;p.Val72Met;p.Val72Met;p.Val72Met;p.Val72Met;p.Val72Met;p.Val72Met;p.Val72Met	3.69626	0.134	0.774185176	0.731376828	-2.190588196	-1.264320411	0.399	Val	72	Met	V72M	3	-40.18314286	-3.504142857	25.646	84.67	42.16213497	0.231720267	Benign
1:11013941:G:C:V:72:L	-2.542700052	-1.891166019	0.003826266	0.001948455	0.023787778	0.023814589	0.090724444	0.331358838	0.048033333	0.084929725	0.002293163	-0.02550261	0.101816946	1	11013941	G	C	V	L		1	11073998	1:11013941:G:C	TARDBP;TARDBP;TARDBP;TARDBP;TARDBP;TARDBP;TARDBP;TARDBP;TARDBP;TARDBP;TARDBP	Q13148	K7EJM5;Q13148;Q13148;G3V162;K7EN94;A0A087WX29;B1AKP7;A0A1W2PNU8;A0A0A0N0M3;A0A087WYY0;A0A087X260	p.Val72Leu	p.Val72Leu;p.Val72Leu;p.Val72Leu;p.Val72Leu;p.Val72Leu;p.Val72Leu;p.Val72Leu;p.Val72Leu;p.Val72Leu;p.Val72Leu;p.Val72Leu	2.750547	0.164	0.792317	-0.058193319	-1.697364106	-1.600377249	0.004	Val	72	Leu	V72L	3	-40.18314286	-3.504142857	25.646	84.67	42.16213497	0.124543893	Benign
1:11013941:G:T:V:72:L	-2.542700052	-1.885377154	0.003826266	0.001948455	0.023787778	0.023814589	0.090724444	0.331358838	0.048033333	0.084929725	0.002293163	-0.02550261	0.101816946	1	11013941	G	T	V	L		1	11073998	1:11013941:G:T	TARDBP;TARDBP;TARDBP;TARDBP;TARDBP;TARDBP;TARDBP;TARDBP;TARDBP;TARDBP;TARDBP	Q13148	K7EJM5;Q13148;Q13148;G3V162;K7EN94;A0A087WX29;B1AKP7;A0A1W2PNU8;A0A0A0N0M3;A0A087WYY0;A0A087X260	p.Val72Leu	p.Val72Leu;p.Val72Leu;p.Val72Leu;p.Val72Leu;p.Val72Leu;p.Val72Leu;p.Val72Leu;p.Val72Leu;p.Val72Leu;p.Val72Leu;p.Val72Leu	2.768739	0.164	0.792317	-0.034420225	-1.697364106	-1.590576985	0.004	Val	72	Leu	V72L	3	-40.18314286	-3.504142857	25.646	84.67	42.16213497	0.124543893	Benign
1:11013942:T:A:V:72:E	-1.228085695	-1.25625933	0.01960304	-0.00523433	0.034821111	0.048252009	0.090724444	0.705273218	0.048033333	0.342249979	0.003252794	-0.059397967	0.131458611	1	11013942	T	A	V	E		1	11073999	1:11013942:T:A	TARDBP;TARDBP;TARDBP;TARDBP;TARDBP;TARDBP;TARDBP;TARDBP;TARDBP;TARDBP;TARDBP	Q13148	K7EJM5;Q13148;Q13148;G3V162;K7EN94;A0A087WX29;B1AKP7;A0A1W2PNU8;A0A0A0N0M3;A0A087WYY0;A0A087X260	p.Val72Glu	p.Val72Glu;p.Val72Glu;p.Val72Glu;p.Val72Glu;p.Val72Glu;p.Val72Glu;p.Val72Glu;p.Val72Glu;p.Val72Glu;p.Val72Glu;p.Val72Glu	4.299189	0.509	0.792407266	1.967775708	0.497238358	1.228121717	0.57	Val	72	Glu	V72E	6	-40.18314286	-3.504142857	25.646	84.67	42.16213497	0.31764731	Benign
1:11013942:T:C:V:72:A	-2.212998196	-1.837108144	0.003826266	-0.019127211	0.019412222	0.025216837	0.090724444	0.579193704	0.048033333	0.148267475	0.002336879	-0.066855548	0.096060957	1	11013942	T	C	V	A	rs1228733743	1	11073999	1:11013942:T:C	TARDBP;TARDBP;TARDBP;TARDBP;TARDBP;TARDBP;TARDBP;TARDBP;TARDBP;TARDBP;TARDBP	Q13148	K7EJM5;Q13148;Q13148;G3V162;K7EN94;A0A087WX29;B1AKP7;A0A1W2PNU8;A0A0A0N0M3;A0A087WYY0;A0A087X260	p.Val72Ala	p.Val72Ala;p.Val72Ala;p.Val72Ala;p.Val72Ala;p.Val72Ala;p.Val72Ala;p.Val72Ala;p.Val72Ala;p.Val72Ala;p.Val72Ala;p.Val72Ala	3.007153	0.266	0.790514762	0.232778115	-1.079039792	-0.872543163	0.004	Val	72	Ala	V72A	4	-40.18314286	-3.504142857	25.646	84.67	42.16213497	0.31101852	Benign
1:11013942:T:G:V:72:G	-1.261641939	-1.064213062	0.031503234	0.014796177	0.06289	0.075275689	0.090724444	0.749051136	0.048033333	0.4221481	0.034574173	-0.031432465	0.164961111	1	11013942	T	G	V	G	rs1228733743	1	11073999	1:11013942:T:G	TARDBP;TARDBP;TARDBP;TARDBP;TARDBP;TARDBP;TARDBP;TARDBP;TARDBP;TARDBP;TARDBP	Q13148	K7EJM5;Q13148;Q13148;G3V162;K7EN94;A0A087WX29;B1AKP7;A0A1W2PNU8;A0A0A0N0M3;A0A087WYY0;A0A087X260	p.Val72Gly	p.Val72Gly;p.Val72Gly;p.Val72Gly;p.Val72Gly;p.Val72Gly;p.Val72Gly;p.Val72Gly;p.Val72Gly;p.Val72Gly;p.Val72Gly;p.Val72Gly	4.397934	0.46	0.811310767	2.562084306	0.50115018	0.998079081	0.399	Val	72	Gly	V72G	7	-40.18314286	-3.504142857	25.646	84.67	42.16213497	0.416239556	Uncertain
1:11013944:T:A:Y:73:N	-0.278751901	-1.011611659	0.02516135	0.058714958	0.076234444	0.06125999	0.108457778	0.713381297	0.011396667	0.2624513	0.030134106	0.052685653	0.17002849	1	11013944	T	A	Y	N		1	11074001	1:11013944:T:A	TARDBP;TARDBP;TARDBP;TARDBP;TARDBP;TARDBP;TARDBP;TARDBP;TARDBP;TARDBP;TARDBP	Q13148	K7EJM5;Q13148;Q13148;G3V162;K7EN94;A0A087WX29;B1AKP7;A0A1W2PNU8;A0A0A0N0M3;A0A087WYY0;A0A087X260	p.Tyr73Asn	p.Tyr73Asn;p.Tyr73Asn;p.Tyr73Asn;p.Tyr73Asn;p.Tyr73Asn;p.Tyr73Asn;p.Tyr73Asn;p.Tyr73Asn;p.Tyr73Asn;p.Tyr73Asn;p.Tyr73Asn	4.486889	0.738	0.846286721	3.539188956	2.851896522	2.65294149	1	Tyr	73	Asn	Y73N	9	-38.13625	-0.17875	28.22208333	86.65	40.02377544	0.678120029	Pathogenic
1:11013944:T:C:Y:73:H	-0.577234277	-1.365329543	0.003038524	-0.010981359	0.029224444	0.025505	0.108457778	0.61140723	0.011396667	0.193689174	0.00721437	-0.039518653	0.100793753	1	11013944	T	C	Y	H		1	11074001	1:11013944:T:C	TARDBP;TARDBP;TARDBP;TARDBP;TARDBP;TARDBP;TARDBP;TARDBP;TARDBP;TARDBP;TARDBP	Q13148	K7EJM5;Q13148;Q13148;G3V162;K7EN94;A0A087WX29;B1AKP7;A0A1W2PNU8;A0A0A0N0M3;A0A087WYY0;A0A087X260	p.Tyr73His	p.Tyr73His;p.Tyr73His;p.Tyr73His;p.Tyr73His;p.Tyr73His;p.Tyr73His;p.Tyr73His;p.Tyr73His;p.Tyr73His;p.Tyr73His;p.Tyr73His	4.418449	0.733	0.843463316	3.380260213	2.773005477	2.587170161	1	Tyr	73	His	Y73H	5	-38.13625	-0.17875	28.22208333	86.65	40.02377544	0.830589823	Pathogenic
1:11013944:T:G:Y:73:D	-0.275608688	-1.058444932	0.02516135	0.087541363	0.07519	0.059422963	0.108457778	0.366210776	0.011396667	0.217678529	0.030134106	0.08957159	0.160574247	1	11013944	T	G	Y	D		1	11074001	1:11013944:T:G	TARDBP;TARDBP;TARDBP;TARDBP;TARDBP;TARDBP;TARDBP;TARDBP;TARDBP;TARDBP;TARDBP	Q13148	K7EJM5;Q13148;Q13148;G3V162;K7EN94;A0A087WX29;B1AKP7;A0A1W2PNU8;A0A0A0N0M3;A0A087WYY0;A0A087X260	p.Tyr73Asp	p.Tyr73Asp;p.Tyr73Asp;p.Tyr73Asp;p.Tyr73Asp;p.Tyr73Asp;p.Tyr73Asp;p.Tyr73Asp;p.Tyr73Asp;p.Tyr73Asp;p.Tyr73Asp;p.Tyr73Asp	4.482157	0.75	0.85471567	3.740466023	3.068810766	2.719756669	1	Tyr	73	Asp	Y73D	10	-38.13625	-0.17875	28.22208333	86.65	40.02377544	0.777557061	Pathogenic
1:11013945:A:C:Y:73:S	-0.195674735	-1.0492256	0.02516135	0.058714958	0.076234444	0.06125999	0.108457778	0.713381297	0.011396667	0.2624513	0.030134106	0.052685653	0.17002849	1	11013945	A	C	Y	S		1	11074002	1:11013945:A:C	TARDBP;TARDBP;TARDBP;TARDBP;TARDBP;TARDBP;TARDBP;TARDBP;TARDBP;TARDBP;TARDBP	Q13148	K7EJM5;Q13148;Q13148;G3V162;K7EN94;A0A087WX29;B1AKP7;A0A1W2PNU8;A0A0A0N0M3;A0A087WYY0;A0A087X260	p.Tyr73Ser	p.Tyr73Ser;p.Tyr73Ser;p.Tyr73Ser;p.Tyr73Ser;p.Tyr73Ser;p.Tyr73Ser;p.Tyr73Ser;p.Tyr73Ser;p.Tyr73Ser;p.Tyr73Ser;p.Tyr73Ser	4.368684	0.762	0.846484546	3.389589093	3.007760365	2.727991673	1	Tyr	73	Ser	Y73S	9	-38.13625	-0.17875	28.22208333	86.65	40.02377544	0.685826364	Pathogenic
1:11013945:A:G:Y:73:C	-0.389521456	-0.944241003	0.02516135	0.058714958	0.076234444	0.06125999	0.108457778	0.713381297	0.011396667	0.2624513	0.030134106	0.052685653	0.17002849	1	11013945	A	G	Y	C		1	11074002	1:11013945:A:G	TARDBP;TARDBP;TARDBP;TARDBP;TARDBP;TARDBP;TARDBP;TARDBP;TARDBP;TARDBP;TARDBP	Q13148	K7EJM5;Q13148;Q13148;G3V162;K7EN94;A0A087WX29;B1AKP7;A0A1W2PNU8;A0A0A0N0M3;A0A087WYY0;A0A087X260	p.Tyr73Cys	p.Tyr73Cys;p.Tyr73Cys;p.Tyr73Cys;p.Tyr73Cys;p.Tyr73Cys;p.Tyr73Cys;p.Tyr73Cys;p.Tyr73Cys;p.Tyr73Cys;p.Tyr73Cys;p.Tyr73Cys	4.698607	0.706	0.846239626	3.814700433	2.647693131	2.58202505	1	Tyr	73	Cys	Y73C	9	-38.13625	-0.17875	28.22208333	86.65	40.02377544	0.676234177	Pathogenic
1:11013945:A:T:Y:73:F	-2.163514516	-1.606798018	0.003038524	-0.010009782	0.03011	0.023645726	0.108457778	0.579193704	0.011396667	0.11549202	0.00721437	-0.029554305	0.105688466	1	11013945	A	T	Y	F		1	11074002	1:11013945:A:T	TARDBP;TARDBP;TARDBP;TARDBP;TARDBP;TARDBP;TARDBP;TARDBP;TARDBP;TARDBP;TARDBP	Q13148	K7EJM5;Q13148;Q13148;G3V162;K7EN94;A0A087WX29;B1AKP7;A0A1W2PNU8;A0A0A0N0M3;A0A087WYY0;A0A087X260	p.Tyr73Phe	p.Tyr73Phe;p.Tyr73Phe;p.Tyr73Phe;p.Tyr73Phe;p.Tyr73Phe;p.Tyr73Phe;p.Tyr73Phe;p.Tyr73Phe;p.Tyr73Phe;p.Tyr73Phe;p.Tyr73Phe	3.585866	0.269	0.845822901	2.350326652	-0.137181847	-0.543441932	0.193	Tyr	73	Phe	Y73F	4	-38.13625	-0.17875	28.22208333	86.65	40.02377544	0.138545716	Benign
1:11013947:G:A:V:74:I	-2.711271327	-1.664279679	0.003826266	0.112867182	0.040418889	0.080689266	0.140162222	0.500310938	0.011263333	0.180386338	0.00236667	0.160701355	0.158329312	1	11013947	G	A	V	I		1	11074004	1:11013947:G:A	TARDBP;TARDBP;TARDBP;TARDBP;TARDBP;TARDBP;TARDBP;TARDBP;TARDBP;TARDBP;TARDBP	Q13148	K7EJM5;Q13148;Q13148;G3V162;K7EN94;A0A087WX29;B1AKP7;A0A1W2PNU8;A0A0A0N0M3;A0A087WYY0;A0A087X260	p.Val74Ile	p.Val74Ile;p.Val74Ile;p.Val74Ile;p.Val74Ile;p.Val74Ile;p.Val74Ile;p.Val74Ile;p.Val74Ile;p.Val74Ile;p.Val74Ile;p.Val74Ile	2.612094	0.049	0.814555345	0.308227839	-2.05736103	-2.339705528	0.048	Val	74	Ile	V74I	1	-34.81485714	-0.711571429	22.867	86.86	37.73782225	0.084463492	Benign
1:11013947:G:C:V:74:L	-2.882635853	-1.793023583	0.003826266	0.003374076	0.029284444	0.022859033	0.140162222	0.331358838	0.011263333	0.075994484	0.00236667	0.00344615	0.11613355	1	11013947	G	C	V	L		1	11074004	1:11013947:G:C	TARDBP;TARDBP;TARDBP;TARDBP;TARDBP;TARDBP;TARDBP;TARDBP;TARDBP;TARDBP;TARDBP	Q13148	K7EJM5;Q13148;Q13148;G3V162;K7EN94;A0A087WX29;B1AKP7;A0A1W2PNU8;A0A0A0N0M3;A0A087WYY0;A0A087X260	p.Val74Leu	p.Val74Leu;p.Val74Leu;p.Val74Leu;p.Val74Leu;p.Val74Leu;p.Val74Leu;p.Val74Leu;p.Val74Leu;p.Val74Leu;p.Val74Leu;p.Val74Leu	2.843262	0.049	0.827006086	0.916764205	-1.84962689	-2.215172352	0.048	Val	74	Leu	V74L	3	-34.81485714	-0.711571429	22.867	86.86	37.73782225	0.11407691	Benign
1:11013947:G:T:V:74:F	-2.401078045	-1.50832779	0.003826266	-0.010914414	0.028373333	0.025482778	0.140162222	0.61140723	0.011263333	0.193689174	0.002411783	-0.027225267	0.128165583	1	11013947	G	T	V	F		1	11074004	1:11013947:G:T	TARDBP;TARDBP;TARDBP;TARDBP;TARDBP;TARDBP;TARDBP;TARDBP;TARDBP;TARDBP;TARDBP	Q13148	K7EJM5;Q13148;Q13148;G3V162;K7EN94;A0A087WX29;B1AKP7;A0A1W2PNU8;A0A0A0N0M3;A0A087WYY0;A0A087X260	p.Val74Phe	p.Val74Phe;p.Val74Phe;p.Val74Phe;p.Val74Phe;p.Val74Phe;p.Val74Phe;p.Val74Phe;p.Val74Phe;p.Val74Phe;p.Val74Phe;p.Val74Phe	3.556658	0.174	0.825461086	1.810994875	-1.080804255	-1.108311242	0.048	Val	74	Phe	V74F	5	-34.81485714	-0.711571429	22.867	86.86	37.73782225	0.125457187	Benign
1:11013948:T:A:V:74:D	-0.805764686	-1.00556186	0.031503234	0.027093904	0.073752222	0.067537911	0.140162222	0.749051136	0.011263333	0.333006883	0.035645485	0.032790808	0.203059048	1	11013948	T	A	V	D		1	11074005	1:11013948:T:A	TARDBP;TARDBP;TARDBP;TARDBP;TARDBP;TARDBP;TARDBP;TARDBP;TARDBP;TARDBP;TARDBP	Q13148	K7EJM5;Q13148;Q13148;G3V162;K7EN94;A0A087WX29;B1AKP7;A0A1W2PNU8;A0A0A0N0M3;A0A087WYY0;A0A087X260	p.Val74Asp	p.Val74Asp;p.Val74Asp;p.Val74Asp;p.Val74Asp;p.Val74Asp;p.Val74Asp;p.Val74Asp;p.Val74Asp;p.Val74Asp;p.Val74Asp;p.Val74Asp	4.008235	0.547	0.834528849	2.624294273	1.441573503	1.291034888	0.964	Val	74	Asp	V74D	7	-34.81485714	-0.711571429	22.867	86.86	37.73782225	0.341686954	Benign
1:11013948:T:C:V:74:A	-2.285545849	-1.489988591	0.003826266	-0.014664685	0.025866667	0.023623504	0.140162222	0.579193704	0.011263333	0.11549202	0.002411783	-0.028831819	0.119110098	1	11013948	T	C	V	A		1	11074005	1:11013948:T:C	TARDBP;TARDBP;TARDBP;TARDBP;TARDBP;TARDBP;TARDBP;TARDBP;TARDBP;TARDBP;TARDBP	Q13148	K7EJM5;Q13148;Q13148;G3V162;K7EN94;A0A087WX29;B1AKP7;A0A1W2PNU8;A0A0A0N0M3;A0A087WYY0;A0A087X260	p.Val74Ala	p.Val74Ala;p.Val74Ala;p.Val74Ala;p.Val74Ala;p.Val74Ala;p.Val74Ala;p.Val74Ala;p.Val74Ala;p.Val74Ala;p.Val74Ala;p.Val74Ala	3.750728	0.218	0.826023155	2.078437425	-0.791727177	-0.749427218	0.61	Val	74	Ala	V74A	4	-34.81485714	-0.711571429	22.867	86.86	37.73782225	0.239665793	Benign
1:11013948:T:G:V:74:G	-1.25922755	-1.024093102	0.031503234	0.027093904	0.073752222	0.067537911	0.140162222	0.749051136	0.011263333	0.333006883	0.035645485	0.032790808	0.203059048	1	11013948	T	G	V	G		1	11074005	1:11013948:T:G	TARDBP;TARDBP;TARDBP;TARDBP;TARDBP;TARDBP;TARDBP;TARDBP;TARDBP;TARDBP;TARDBP	Q13148	K7EJM5;Q13148;Q13148;G3V162;K7EN94;A0A087WX29;B1AKP7;A0A1W2PNU8;A0A0A0N0M3;A0A087WYY0;A0A087X260	p.Val74Gly	p.Val74Gly;p.Val74Gly;p.Val74Gly;p.Val74Gly;p.Val74Gly;p.Val74Gly;p.Val74Gly;p.Val74Gly;p.Val74Gly;p.Val74Gly;p.Val74Gly	3.949999	0.416	0.844349373	2.789903629	0.772682884	0.502434715	0.885	Val	74	Gly	V74G	7	-34.81485714	-0.711571429	22.867	86.86	37.73782225	0.332051521	Benign
1:11013950:G:A:V:75:I	-1.976495614	-1.55600203	0.003826266	0.118623822	0.03701	0.080622599	0.095504444	0.500310938	0.010663333	0.180319671	0.00236667	0.172424424	0.147477113	1	11013950	G	A	V	I		1	11074007	1:11013950:G:A	TARDBP;TARDBP;TARDBP;TARDBP;TARDBP;TARDBP;TARDBP;TARDBP;TARDBP;TARDBP;TARDBP	Q13148	K7EJM5;Q13148;Q13148;G3V162;K7EN94;A0A087WX29;B1AKP7;A0A1W2PNU8;A0A0A0N0M3;A0A087WYY0;A0A087X260	p.Val75Ile	p.Val75Ile;p.Val75Ile;p.Val75Ile;p.Val75Ile;p.Val75Ile;p.Val75Ile;p.Val75Ile;p.Val75Ile;p.Val75Ile;p.Val75Ile;p.Val75Ile	3.115874	0.274	0.827093072	1.275151375	-0.417895292	-0.767730849	0.209	Val	75	Ile	V75I	1	-30.60442857	-0.454142857	23.851	87.71	36.42113741	0.279721004	Benign
1:11013950:G:C:V:75:L	-1.963982476	-1.574825256	0.003826266	0.01269431	0.025892222	0.022792367	0.095504444	0.331358838	0.010663333	0.075927817	0.00236667	0.021700669	0.106236034	1	11013950	G	C	V	L		1	11074007	1:11013950:G:C	TARDBP;TARDBP;TARDBP;TARDBP;TARDBP;TARDBP;TARDBP;TARDBP;TARDBP;TARDBP;TARDBP	Q13148	K7EJM5;Q13148;Q13148;G3V162;K7EN94;A0A087WX29;B1AKP7;A0A1W2PNU8;A0A0A0N0M3;A0A087WYY0;A0A087X260	p.Val75Leu	p.Val75Leu;p.Val75Leu;p.Val75Leu;p.Val75Leu;p.Val75Leu;p.Val75Leu;p.Val75Leu;p.Val75Leu;p.Val75Leu;p.Val75Leu;p.Val75Leu	3.678093	0.326	0.84235496	2.385491764	0.167295026	-0.16427731	0.638	Val	75	Leu	V75L	3	-30.60442857	-0.454142857	23.851	87.71	36.42113741	0.434117316	Uncertain
1:11013950:G:T:V:75:F	-0.989930629	-1.27179463	0.003826266	0.005944111	0.024346667	0.025416111	0.095504444	0.61140723	0.010663333	0.193622508	0.002411783	0.002119675	0.110831852	1	11013950	G	T	V	F		1	11074007	1:11013950:G:T	TARDBP;TARDBP;TARDBP;TARDBP;TARDBP;TARDBP;TARDBP;TARDBP;TARDBP;TARDBP;TARDBP	Q13148	K7EJM5;Q13148;Q13148;G3V162;K7EN94;A0A087WX29;B1AKP7;A0A1W2PNU8;A0A0A0N0M3;A0A087WYY0;A0A087X260	p.Val75Phe	p.Val75Phe;p.Val75Phe;p.Val75Phe;p.Val75Phe;p.Val75Phe;p.Val75Phe;p.Val75Phe;p.Val75Phe;p.Val75Phe;p.Val75Phe;p.Val75Phe	4.561148	0.602	0.841458655	3.517397099	1.906817787	1.906816257	0.968	Val	75	Phe	V75F	5	-30.60442857	-0.454142857	23.851	87.71	36.42113741	0.55030908	Uncertain
1:11013951:T:A:V:75:D	-0.058602932	-0.898905253	0.031503234	0.052177252	0.068984444	0.067471245	0.095504444	0.749051136	0.010663333	0.332940216	0.035645485	0.074271952	0.187585556	1	11013951	T	A	V	D		1	11074008	1:11013951:T:A	TARDBP;TARDBP;TARDBP;TARDBP;TARDBP;TARDBP;TARDBP;TARDBP;TARDBP;TARDBP;TARDBP	Q13148	K7EJM5;Q13148;Q13148;G3V162;K7EN94;A0A087WX29;B1AKP7;A0A1W2PNU8;A0A0A0N0M3;A0A087WYY0;A0A087X260	p.Val75Asp	p.Val75Asp;p.Val75Asp;p.Val75Asp;p.Val75Asp;p.Val75Asp;p.Val75Asp;p.Val75Asp;p.Val75Asp;p.Val75Asp;p.Val75Asp;p.Val75Asp	4.576549	0.781	0.85236019	3.80584121	3.226571639	2.949798139	0.995	Val	75	Asp	V75D	7	-30.60442857	-0.454142857	23.851	87.71	36.42113741	0.478952602	Uncertain
1:11013951:T:C:V:75:A	-2.202830409	-1.775413051	0.003826266	-0.002004667	0.021691111	0.023556837	0.095504444	0.579193704	0.010663333	0.115425353	0.002411783	-0.005565441	0.101974014	1	11013951	T	C	V	A		1	11074008	1:11013951:T:C	TARDBP;TARDBP;TARDBP;TARDBP;TARDBP;TARDBP;TARDBP;TARDBP;TARDBP;TARDBP;TARDBP	Q13148	K7EJM5;Q13148;Q13148;G3V162;K7EN94;A0A087WX29;B1AKP7;A0A1W2PNU8;A0A0A0N0M3;A0A087WYY0;A0A087X260	p.Val75Ala	p.Val75Ala;p.Val75Ala;p.Val75Ala;p.Val75Ala;p.Val75Ala;p.Val75Ala;p.Val75Ala;p.Val75Ala;p.Val75Ala;p.Val75Ala;p.Val75Ala	3.111944	0.262	0.841635061	1.627936065	-0.251551385	-0.839212359	0.123	Val	75	Ala	V75A	4	-30.60442857	-0.454142857	23.851	87.71	36.42113741	0.103860873	Benign
1:11013951:T:G:V:75:G	-0.806297426	-1.088558051	0.031503234	0.052177252	0.068984444	0.067471245	0.095504444	0.749051136	0.010663333	0.332940216	0.035645485	0.074271952	0.187585556	1	11013951	T	G	V	G		1	11074008	1:11013951:T:G	TARDBP;TARDBP;TARDBP;TARDBP;TARDBP;TARDBP;TARDBP;TARDBP;TARDBP;TARDBP;TARDBP	Q13148	K7EJM5;Q13148;Q13148;G3V162;K7EN94;A0A087WX29;B1AKP7;A0A1W2PNU8;A0A0A0N0M3;A0A087WYY0;A0A087X260	p.Val75Gly	p.Val75Gly;p.Val75Gly;p.Val75Gly;p.Val75Gly;p.Val75Gly;p.Val75Gly;p.Val75Gly;p.Val75Gly;p.Val75Gly;p.Val75Gly;p.Val75Gly	3.980549	0.565	0.860993972	3.239497679	1.997552737	1.380166637	0.058	Val	75	Gly	V75G	7	-30.60442857	-0.454142857	23.851	87.71	36.42113741	0.330152835	Benign
1:11013953:A:C:N:76:H	-2.024595425	-1.178164022	0.003826266	0.022331598	0.036415556	0.028667651	0.142220317	0.61140723	0.048033333	0.246041499	0.00633218	0.034523881	0.149270919	1	11013953	A	C	N	H		1	11074010	1:11013953:A:C	TARDBP;TARDBP;TARDBP;TARDBP;TARDBP;TARDBP;TARDBP;TARDBP;TARDBP;TARDBP;TARDBP	Q13148	K7EJM5;Q13148;Q13148;G3V162;K7EN94;A0A087WX29;B1AKP7;A0A1W2PNU8;A0A0A0N0M3;A0A087WYY0;A0A087X260	p.Asn76His	p.Asn76His;p.Asn76His;p.Asn76His;p.Asn76His;p.Asn76His;p.Asn76His;p.Asn76His;p.Asn76His;p.Asn76His;p.Asn76His;p.Asn76His	4.276235	0.258	0.818163959	2.571726326	-0.668581726	-0.235115275	0.994	Asn	76	His	N76H	5	-30.172625	3.810375	22.81475	84.63	34.16276663	0.309807773	Benign
1:11013953:A:G:N:76:D	-2.346519443	-1.545441621	0.003826266	0.022331598	0.036415556	0.028667651	0.142220317	0.61140723	0.048033333	0.246041499	0.00633218	0.034523881	0.149270919	1	11013953	A	G	N	D		1	11074010	1:11013953:A:G	TARDBP;TARDBP;TARDBP;TARDBP;TARDBP;TARDBP;TARDBP;TARDBP;TARDBP;TARDBP;TARDBP	Q13148	K7EJM5;Q13148;Q13148;G3V162;K7EN94;A0A087WX29;B1AKP7;A0A1W2PNU8;A0A0A0N0M3;A0A087WYY0;A0A087X260	p.Asn76Asp	p.Asn76Asp;p.Asn76Asp;p.Asn76Asp;p.Asn76Asp;p.Asn76Asp;p.Asn76Asp;p.Asn76Asp;p.Asn76Asp;p.Asn76Asp;p.Asn76Asp;p.Asn76Asp	3.122034	0.165	0.828832827	1.326021581	-1.081759724	-1.394472059	0.093	Asn	76	Asp	N76D	5	-30.172625	3.810375	22.81475	84.63	34.16276663	0.22103737	Benign
1:11013953:A:T:N:76:Y	-1.377706583	-0.530393669	0.031503234	0.082367821	0.095854444	0.094471111	0.142220317	0.997898175	0.048033333	0.499317143	0.039825983	0.131791194	0.272758175	1	11013953	A	T	N	Y		1	11074010	1:11013953:A:T	TARDBP;TARDBP;TARDBP;TARDBP;TARDBP;TARDBP;TARDBP;TARDBP;TARDBP;TARDBP;TARDBP	Q13148	K7EJM5;Q13148;Q13148;G3V162;K7EN94;A0A087WX29;B1AKP7;A0A1W2PNU8;A0A0A0N0M3;A0A087WYY0;A0A087X260	p.Asn76Tyr	p.Asn76Tyr;p.Asn76Tyr;p.Asn76Tyr;p.Asn76Tyr;p.Asn76Tyr;p.Asn76Tyr;p.Asn76Tyr;p.Asn76Tyr;p.Asn76Tyr;p.Asn76Tyr;p.Asn76Tyr	4.451346	0.3	0.821047809	2.871539218	-0.35348054	0.101994564	0.994	Asn	76	Tyr	N76Y	8	-30.172625	3.810375	22.81475	84.63	34.16276663	0.273199198	Benign
1:11013954:A:C:N:76:T	-1.944652869	-1.295051074	0.01960304	0.041940184	0.054443333	0.048252009	0.142220317	0.705273218	0.048033333	0.342249979	0.00733699	0.063455367	0.196230713	1	11013954	A	C	N	T		1	11074011	1:11013954:A:C	TARDBP;TARDBP;TARDBP;TARDBP;TARDBP;TARDBP;TARDBP;TARDBP;TARDBP;TARDBP;TARDBP	Q13148	K7EJM5;Q13148;Q13148;G3V162;K7EN94;A0A087WX29;B1AKP7;A0A1W2PNU8;A0A0A0N0M3;A0A087WYY0;A0A087X260	p.Asn76Thr	p.Asn76Thr;p.Asn76Thr;p.Asn76Thr;p.Asn76Thr;p.Asn76Thr;p.Asn76Thr;p.Asn76Thr;p.Asn76Thr;p.Asn76Thr;p.Asn76Thr;p.Asn76Thr	3.201372	0.226	0.821015402	1.237290135	-0.82442452	-0.999129451	0.112	Asn	76	Thr	N76T	6	-30.172625	3.810375	22.81475	84.63	34.16276663	0.088335609	Benign
1:11013954:A:G:N:76:S	-2.190749757	-1.546461164	0.003826266	0.022331598	0.036415556	0.028667651	0.142220317	0.61140723	0.048033333	0.246041499	0.00633218	0.034523881	0.149270919	1	11013954	A	G	N	S	rs142913423	1	11074011	1:11013954:A:G	TARDBP;TARDBP;TARDBP;TARDBP;TARDBP;TARDBP;TARDBP;TARDBP;TARDBP;TARDBP;TARDBP	Q13148	K7EJM5;Q13148;Q13148;G3V162;K7EN94;A0A087WX29;B1AKP7;A0A1W2PNU8;A0A0A0N0M3;A0A087WYY0;A0A087X260	p.Asn76Ser	p.Asn76Ser;p.Asn76Ser;p.Asn76Ser;p.Asn76Ser;p.Asn76Ser;p.Asn76Ser;p.Asn76Ser;p.Asn76Ser;p.Asn76Ser;p.Asn76Ser;p.Asn76Ser	3.11883	0.21	0.821023102	1.129614721	-0.926004876	-1.136081713	0.23	Asn	76	Ser	N76S	5	-30.172625	3.810375	22.81475	84.63	34.16276663	0.125823732	Benign
1:11013954:A:T:N:76:I	-1.622088065	-0.832840611	0.031503234	0.099089058	0.09229	0.070774435	0.142220317	0.713381297	0.048033333	0.360174817	0.026524104	0.15864337	0.245824839	1	11013954	A	T	N	I		1	11074011	1:11013954:A:T	TARDBP;TARDBP;TARDBP;TARDBP;TARDBP;TARDBP;TARDBP;TARDBP;TARDBP;TARDBP;TARDBP	Q13148	K7EJM5;Q13148;Q13148;G3V162;K7EN94;A0A087WX29;B1AKP7;A0A1W2PNU8;A0A0A0N0M3;A0A087WYY0;A0A087X260	p.Asn76Ile	p.Asn76Ile;p.Asn76Ile;p.Asn76Ile;p.Asn76Ile;p.Asn76Ile;p.Asn76Ile;p.Asn76Ile;p.Asn76Ile;p.Asn76Ile;p.Asn76Ile;p.Asn76Ile	3.906681	0.261	0.825558042	2.27078721	-0.526144896	-0.416857677	0.04	Asn	76	Ile	N76I	9	-30.172625	3.810375	22.81475	84.63	34.16276663	0.123412526	Benign
1:11013955:C:A:N:76:K	-2.110807201	-1.323126371	0.01960304	0.041940184	0.054443333	0.048252009	0.142220317	0.705273218	0.048033333	0.342249979	0.00733699	0.063455367	0.196230713	1	11013955	C	A	N	K		1	11074012	1:11013955:C:A	TARDBP;TARDBP;TARDBP;TARDBP;TARDBP;TARDBP;TARDBP;TARDBP;TARDBP;TARDBP;TARDBP	Q13148	K7EJM5;Q13148;Q13148;G3V162;K7EN94;A0A087WX29;B1AKP7;A0A1W2PNU8;A0A0A0N0M3;A0A087WYY0;A0A087X260	p.Asn76Lys	p.Asn76Lys;p.Asn76Lys;p.Asn76Lys;p.Asn76Lys;p.Asn76Lys;p.Asn76Lys;p.Asn76Lys;p.Asn76Lys;p.Asn76Lys;p.Asn76Lys;p.Asn76Lys	3.113143	0.178	0.826577899	1.258902623	-1.036743615	-1.324117023	0.94	Asn	76	Lys	N76K	6	-30.172625	3.810375	22.81475	84.63	34.16276663	0.215546398	Benign
1:11013955:C:G:N:76:K	-2.110807201	-1.342714704	0.01960304	0.041940184	0.054443333	0.048252009	0.142220317	0.705273218	0.048033333	0.342249979	0.00733699	0.063455367	0.196230713	1	11013955	C	G	N	K		1	11074012	1:11013955:C:G	TARDBP;TARDBP;TARDBP;TARDBP;TARDBP;TARDBP;TARDBP;TARDBP;TARDBP;TARDBP;TARDBP	Q13148	K7EJM5;Q13148;Q13148;G3V162;K7EN94;A0A087WX29;B1AKP7;A0A1W2PNU8;A0A0A0N0M3;A0A087WYY0;A0A087X260	p.Asn76Lys	p.Asn76Lys;p.Asn76Lys;p.Asn76Lys;p.Asn76Lys;p.Asn76Lys;p.Asn76Lys;p.Asn76Lys;p.Asn76Lys;p.Asn76Lys;p.Asn76Lys;p.Asn76Lys	3.051585	0.178	0.826577899	1.178459346	-1.036743615	-1.357279109	0.94	Asn	76	Lys	N76K	6	-30.172625	3.810375	22.81475	84.63	34.16276663	0.215546398	Benign
1:11013956:T:A:Y:77:N	0.15965468	0.003642073	0.047730692	0.139827178	0.135668889	0.111857819	0.232042222	0.713381297	0.946568889	0.620265232	0.032921389	0.209069725	0.379408807	1	11013956	T	A	Y	N		1	11074013	1:11013956:T:A	TARDBP;TARDBP;TARDBP;TARDBP;TARDBP;TARDBP;TARDBP;TARDBP;TARDBP;TARDBP;TARDBP	Q13148	K7EJM5;Q13148;Q13148;G3V162;K7EN94;A0A087WX29;B1AKP7;A0A1W2PNU8;A0A0A0N0M3;A0A087WYY0;A0A087X260	p.Tyr77Asn	p.Tyr77Asn;p.Tyr77Asn;p.Tyr77Asn;p.Tyr77Asn;p.Tyr77Asn;p.Tyr77Asn;p.Tyr77Asn;p.Tyr77Asn;p.Tyr77Asn;p.Tyr77Asn;p.Tyr77Asn	4.522711	0.619	0.788110456	2.15411474	1.124796451	1.98437594	0.904	Tyr	77	Asn	Y77N	9	-26.1395	0.3615	21.42925	82.64	32.32964325	0.296902996	Benign
1:11013956:T:C:Y:77:H	-0.888536168	-0.53092545	0.005883807	0.025836318	0.071742222	0.063868854	0.232042222	0.61140723	0.946568889	0.527919971	0.010327938	0.03115751	0.270470026	1	11013956	T	C	Y	H		1	11074013	1:11013956:T:C	TARDBP;TARDBP;TARDBP;TARDBP;TARDBP;TARDBP;TARDBP;TARDBP;TARDBP;TARDBP;TARDBP	Q13148	K7EJM5;Q13148;Q13148;G3V162;K7EN94;A0A087WX29;B1AKP7;A0A1W2PNU8;A0A0A0N0M3;A0A087WYY0;A0A087X260	p.Tyr77His	p.Tyr77His;p.Tyr77His;p.Tyr77His;p.Tyr77His;p.Tyr77His;p.Tyr77His;p.Tyr77His;p.Tyr77His;p.Tyr77His;p.Tyr77His;p.Tyr77His	4.48415	0.444	0.782536985	1.966544459	-0.080634221	0.952038924	0.215	Tyr	77	His	Y77H	5	-26.1395	0.3615	21.42925	82.64	32.32964325	0.211633521	Benign
1:11013956:T:G:Y:77:D	0.481494525	-0.135137166	0.047730692	0.161155707	0.131694444	0.108191902	0.232042222	0.366210776	0.946568889	0.508256417	0.032921389	0.239057224	0.348703454	1	11013956	T	G	Y	D		1	11074013	1:11013956:T:G	TARDBP;TARDBP;TARDBP;TARDBP;TARDBP;TARDBP;TARDBP;TARDBP;TARDBP;TARDBP;TARDBP	Q13148	K7EJM5;Q13148;Q13148;G3V162;K7EN94;A0A087WX29;B1AKP7;A0A1W2PNU8;A0A0A0N0M3;A0A087WYY0;A0A087X260	p.Tyr77Asp	p.Tyr77Asp;p.Tyr77Asp;p.Tyr77Asp;p.Tyr77Asp;p.Tyr77Asp;p.Tyr77Asp;p.Tyr77Asp;p.Tyr77Asp;p.Tyr77Asp;p.Tyr77Asp;p.Tyr77Asp	4.549218	0.748	0.795906921	2.380647326	2.074903784	2.744322564	0.966	Tyr	77	Asp	Y77D	10	-26.1395	0.3615	21.42925	82.64	32.32964325	0.327464151	Benign
1:11013957:A:C:Y:77:S	-0.245346504	-0.039877198	0.047730692	0.139827178	0.135668889	0.111857819	0.232042222	0.713381297	0.946568889	0.620265232	0.032921389	0.209069725	0.379408807	1	11013957	A	C	Y	S		1	11074014	1:11013957:A:C	TARDBP;TARDBP;TARDBP;TARDBP;TARDBP;TARDBP;TARDBP;TARDBP;TARDBP;TARDBP;TARDBP	Q13148	K7EJM5;Q13148;Q13148;G3V162;K7EN94;A0A087WX29;B1AKP7;A0A1W2PNU8;A0A0A0N0M3;A0A087WYY0;A0A087X260	p.Tyr77Ser	p.Tyr77Ser;p.Tyr77Ser;p.Tyr77Ser;p.Tyr77Ser;p.Tyr77Ser;p.Tyr77Ser;p.Tyr77Ser;p.Tyr77Ser;p.Tyr77Ser;p.Tyr77Ser;p.Tyr77Ser	4.385948	0.502	0.788552382	1.986271536	0.388424023	1.234397358	0.57	Tyr	77	Ser	Y77S	9	-26.1395	0.3615	21.42925	82.64	32.32964325	0.239595934	Benign
1:11013957:A:G:Y:77:C	-0.238423407	-0.393812596	0.047730692	0.139827178	0.135668889	0.111857819	0.232042222	0.713381297	0.946568889	0.620265232	0.032921389	0.209069725	0.379408807	1	11013957	A	G	Y	C		1	11074014	1:11013957:A:G	TARDBP;TARDBP;TARDBP;TARDBP;TARDBP;TARDBP;TARDBP;TARDBP;TARDBP;TARDBP;TARDBP	Q13148	K7EJM5;Q13148;Q13148;G3V162;K7EN94;A0A087WX29;B1AKP7;A0A1W2PNU8;A0A0A0N0M3;A0A087WYY0;A0A087X260	p.Tyr77Cys	p.Tyr77Cys;p.Tyr77Cys;p.Tyr77Cys;p.Tyr77Cys;p.Tyr77Cys;p.Tyr77Cys;p.Tyr77Cys;p.Tyr77Cys;p.Tyr77Cys;p.Tyr77Cys;p.Tyr77Cys	3.273676	0.504	0.787562166	0.508395362	0.384616382	0.64676285	0.022	Tyr	77	Cys	Y77C	9	-26.1395	0.3615	21.42925	82.64	32.32964325	0.434279275	Uncertain
1:11013957:A:T:Y:77:F	-1.647938212	-1.233867006	0.005883807	0.008485896	0.068116667	0.062290918	0.232042222	0.579193704	0.946568889	0.433465782	0.010327938	0.011961874	0.260768424	1	11013957	A	T	Y	F		1	11074014	1:11013957:A:T	TARDBP;TARDBP;TARDBP;TARDBP;TARDBP;TARDBP;TARDBP;TARDBP;TARDBP;TARDBP;TARDBP	Q13148	K7EJM5;Q13148;Q13148;G3V162;K7EN94;A0A087WX29;B1AKP7;A0A1W2PNU8;A0A0A0N0M3;A0A087WYY0;A0A087X260	p.Tyr77Phe	p.Tyr77Phe;p.Tyr77Phe;p.Tyr77Phe;p.Tyr77Phe;p.Tyr77Phe;p.Tyr77Phe;p.Tyr77Phe;p.Tyr77Phe;p.Tyr77Phe;p.Tyr77Phe;p.Tyr77Phe	2.421269	0.236	0.793686822	-0.454774691	-1.216819646	-1.361577333	0.001	Tyr	77	Phe	Y77F	4	-26.1395	0.3615	21.42925	82.64	32.32964325	0.054264863	Benign
1:11013959:C:G:P:78:A	-0.769656617	-0.319119595	0.047730692	0.152641443	0.111025556	0.086413333	0.217563016	0.997898175	0.022095556	0.513260952	0.100411035	0.258532298	0.36196381	1	11013959	C	G	P	A		1	11074016	1:11013959:C:G	TARDBP;TARDBP;TARDBP;TARDBP;TARDBP;TARDBP;TARDBP;TARDBP;TARDBP;TARDBP;TARDBP	Q13148	K7EJM5;Q13148;Q13148;G3V162;K7EN94;A0A087WX29;B1AKP7;A0A1W2PNU8;A0A0A0N0M3;A0A087WYY0;A0A087X260	p.Pro78Ala	p.Pro78Ala;p.Pro78Ala;p.Pro78Ala;p.Pro78Ala;p.Pro78Ala;p.Pro78Ala;p.Pro78Ala;p.Pro78Ala;p.Pro78Ala;p.Pro78Ala;p.Pro78Ala	3.771246	0.371	0.784132047	1.07418889	-0.51806794	0.146021792	0.768	Pro	78	Ala	P78A	8	-23.60357143	5.026428571	20.52071429	74.91	30.99324071	0.478391556	Uncertain
1:11013959:C:T:P:78:S	-0.561963702	-0.432405003	0.047730692	0.152641443	0.111025556	0.086413333	0.217563016	0.997898175	0.022095556	0.513260952	0.100411035	0.258532298	0.36196381	1	11013959	C	T	P	S		1	11074016	1:11013959:C:T	TARDBP;TARDBP;TARDBP;TARDBP;TARDBP;TARDBP;TARDBP;TARDBP;TARDBP;TARDBP;TARDBP	Q13148	K7EJM5;Q13148;Q13148;G3V162;K7EN94;A0A087WX29;B1AKP7;A0A1W2PNU8;A0A0A0N0M3;A0A087WYY0;A0A087X260	p.Pro78Ser	p.Pro78Ser;p.Pro78Ser;p.Pro78Ser;p.Pro78Ser;p.Pro78Ser;p.Pro78Ser;p.Pro78Ser;p.Pro78Ser;p.Pro78Ser;p.Pro78Ser;p.Pro78Ser	3.415237	0.431	0.781908912	0.554242715	-0.173751707	0.301057007	0.589	Pro	78	Ser	P78S	8	-23.60357143	5.026428571	20.52071429	74.91	30.99324071	0.435243886	Uncertain
1:11013960:C:A:P:78:Q	-0.669271708	-0.215141813	0.047730692	0.152641443	0.111025556	0.086413333	0.217563016	0.997898175	0.022095556	0.513260952	0.100411035	0.258532298	0.36196381	1	11013960	C	A	P	Q		1	11074017	1:11013960:C:A	TARDBP;TARDBP;TARDBP;TARDBP;TARDBP;TARDBP;TARDBP;TARDBP;TARDBP;TARDBP;TARDBP	Q13148	K7EJM5;Q13148;Q13148;G3V162;K7EN94;A0A087WX29;B1AKP7;A0A1W2PNU8;A0A0A0N0M3;A0A087WYY0;A0A087X260	p.Pro78Gln	p.Pro78Gln;p.Pro78Gln;p.Pro78Gln;p.Pro78Gln;p.Pro78Gln;p.Pro78Gln;p.Pro78Gln;p.Pro78Gln;p.Pro78Gln;p.Pro78Gln;p.Pro78Gln	4.098005	0.4	0.779550708	1.388433768	-0.410157953	0.489681627	0.884	Pro	78	Gln	P78Q	8	-23.60357143	5.026428571	20.52071429	74.91	30.99324071	0.520789266	Uncertain
1:11013960:C:G:P:78:R	-0.553439164	-0.334654443	0.047730692	0.172223413	0.106727778	0.062806708	0.217563016	0.713381297	0.022095556	0.395507137	0.068313375	0.287604732	0.336787617	1	11013960	C	G	P	R		1	11074017	1:11013960:C:G	TARDBP;TARDBP;TARDBP;TARDBP;TARDBP;TARDBP;TARDBP;TARDBP;TARDBP;TARDBP;TARDBP	Q13148	K7EJM5;Q13148;Q13148;G3V162;K7EN94;A0A087WX29;B1AKP7;A0A1W2PNU8;A0A0A0N0M3;A0A087WYY0;A0A087X260	p.Pro78Arg	p.Pro78Arg;p.Pro78Arg;p.Pro78Arg;p.Pro78Arg;p.Pro78Arg;p.Pro78Arg;p.Pro78Arg;p.Pro78Arg;p.Pro78Arg;p.Pro78Arg;p.Pro78Arg	4.101752	0.463	0.785426427	1.537948713	0.088353831	0.855863119	0.884	Pro	78	Arg	P78R	9	-23.60357143	5.026428571	20.52071429	74.91	30.99324071	0.459662899	Uncertain
1:11013960:C:T:P:78:L	-0.481042381	-0.425959108	0.047730692	0.190866383	0.102503333	0.059880791	0.217563016	0.366210776	0.022095556	0.298693084	0.068313375	0.310016557	0.305177819	1	11013960	C	T	P	L		1	11074017	1:11013960:C:T	TARDBP;TARDBP;TARDBP;TARDBP;TARDBP;TARDBP;TARDBP;TARDBP;TARDBP;TARDBP;TARDBP	Q13148	K7EJM5;Q13148;Q13148;G3V162;K7EN94;A0A087WX29;B1AKP7;A0A1W2PNU8;A0A0A0N0M3;A0A087WYY0;A0A087X260	p.Pro78Leu	p.Pro78Leu;p.Pro78Leu;p.Pro78Leu;p.Pro78Leu;p.Pro78Leu;p.Pro78Leu;p.Pro78Leu;p.Pro78Leu;p.Pro78Leu;p.Pro78Leu;p.Pro78Leu	4.291079	0.521	0.783558044	1.739372739	0.425875313	1.293117124	0.996	Pro	78	Leu	P78L	10	-23.60357143	5.026428571	20.52071429	74.91	30.99324071	0.684178475	Pathogenic
1:11013962:A:C:K:79:Q	-0.247464796	0.405516643	0.006902465	0.086631551	0.122855556	0.048563284	0.360743016	0.579193704	0.907355556	0.76163792	0.05214259	0.154586709	0.482021651	1	11013962	A	C	K	Q		1	11074019	1:11013962:A:C	TARDBP;TARDBP;TARDBP;TARDBP;TARDBP;TARDBP;TARDBP;TARDBP;TARDBP;TARDBP;TARDBP	Q13148	K7EJM5;Q13148;Q13148;G3V162;K7EN94;A0A087WX29;B1AKP7;A0A1W2PNU8;A0A0A0N0M3;A0A087WYY0;A0A087X260	p.Lys79Gln	p.Lys79Gln;p.Lys79Gln;p.Lys79Gln;p.Lys79Gln;p.Lys79Gln;p.Lys79Gln;p.Lys79Gln;p.Lys79Gln;p.Lys79Gln;p.Lys79Gln;p.Lys79Gln	4.239585	0.381	0.765655689	1.231452279	-0.762768351	0.456125677	0.157	Lys	79	Gln	K79Q	4	-26.81577778	6.356333333	16.21788889	63.59	27.90940507	0.549895285	Uncertain
1:11013962:A:G:K:79:E	0.122920902	0.237317204	0.006902465	0.086631551	0.122855556	0.048563284	0.360743016	0.579193704	0.907355556	0.76163792	0.05214259	0.154586709	0.482021651	1	11013962	A	G	K	E		1	11074019	1:11013962:A:G	TARDBP;TARDBP;TARDBP;TARDBP;TARDBP;TARDBP;TARDBP;TARDBP;TARDBP;TARDBP;TARDBP	Q13148	K7EJM5;Q13148;Q13148;G3V162;K7EN94;A0A087WX29;B1AKP7;A0A1W2PNU8;A0A0A0N0M3;A0A087WYY0;A0A087X260	p.Lys79Glu	p.Lys79Glu;p.Lys79Glu;p.Lys79Glu;p.Lys79Glu;p.Lys79Glu;p.Lys79Glu;p.Lys79Glu;p.Lys79Glu;p.Lys79Glu;p.Lys79Glu;p.Lys79Glu	3.711004	0.488	0.775746288	0.789067584	0.085765775	0.789871245	0.06	Lys	79	Glu	K79E	4	-26.81577778	6.356333333	16.21788889	63.59	27.90940507	0.691355584	Pathogenic
1:11013963:A:C:K:79:T	0.197871141	0.858375532	0.034918655	0.14162517	0.152186667	0.062438383	0.360743016	0.705273218	0.907355556	0.66447295	0.097029485	0.227689972	0.547356234	1	11013963	A	C	K	T		1	11074020	1:11013963:A:C	TARDBP;TARDBP;TARDBP;TARDBP;TARDBP;TARDBP;TARDBP;TARDBP;TARDBP;TARDBP;TARDBP	Q13148	K7EJM5;Q13148;Q13148;G3V162;K7EN94;A0A087WX29;B1AKP7;A0A1W2PNU8;A0A0A0N0M3;A0A087WYY0;A0A087X260	p.Lys79Thr	p.Lys79Thr;p.Lys79Thr;p.Lys79Thr;p.Lys79Thr;p.Lys79Thr;p.Lys79Thr;p.Lys79Thr;p.Lys79Thr;p.Lys79Thr;p.Lys79Thr;p.Lys79Thr	4.678347	0.433	0.771503991	1.948764963	-0.334638808	0.993071342	0.157	Lys	79	Thr	K79T	6	-26.81577778	6.356333333	16.21788889	63.59	27.90940507	0.601347995	Uncertain
1:11013963:A:T:K:79:I	0.741612565	1.431237116	0.055589154	0.20345534	0.194085556	0.121575794	0.360743016	0.997898175	0.907355556	0.809312273	0.442016274	0.323869703	0.613055767	1	11013963	A	T	K	I		1	11074020	1:11013963:A:T	TARDBP;TARDBP;TARDBP;TARDBP;TARDBP;TARDBP;TARDBP;TARDBP;TARDBP;TARDBP;TARDBP	Q13148	K7EJM5;Q13148;Q13148;G3V162;K7EN94;A0A087WX29;B1AKP7;A0A1W2PNU8;A0A0A0N0M3;A0A087WYY0;A0A087X260	p.Lys79Ile	p.Lys79Ile;p.Lys79Ile;p.Lys79Ile;p.Lys79Ile;p.Lys79Ile;p.Lys79Ile;p.Lys79Ile;p.Lys79Ile;p.Lys79Ile;p.Lys79Ile;p.Lys79Ile	5.488729	0.513	0.775240141	3.099720163	0.236241008	1.892063675	0.613	Lys	79	Ile	K79I	8	-26.81577778	6.356333333	16.21788889	63.59	27.90940507	0.832387467	Pathogenic
1:11013964:A:C:K:79:N	-0.173691959	0.760050029	0.006902465	0.108254344	0.127486667	0.037374635	0.360743016	0.61140723	0.907355556	0.577786596	0.05214259	0.180662292	0.490811169	1	11013964	A	C	K	N		1	11074021	1:11013964:A:C	TARDBP;TARDBP;TARDBP;TARDBP;TARDBP;TARDBP;TARDBP;TARDBP;TARDBP;TARDBP;TARDBP	Q13148	K7EJM5;Q13148;Q13148;G3V162;K7EN94;A0A087WX29;B1AKP7;A0A1W2PNU8;A0A0A0N0M3;A0A087WYY0;A0A087X260	p.Lys79Asn	p.Lys79Asn;p.Lys79Asn;p.Lys79Asn;p.Lys79Asn;p.Lys79Asn;p.Lys79Asn;p.Lys79Asn;p.Lys79Asn;p.Lys79Asn;p.Lys79Asn;p.Lys79Asn	5.221306	0.392	0.771259499	2.652279809	-0.599346876	1.048575414	0.157	Lys	79	Asn	K79N	5	-26.81577778	6.356333333	16.21788889	63.59	27.90940507	0.405604029	Uncertain
1:11013965:G:A:D:80:N	-0.166956398	1.515659931	0.006902465	0.163523223	0.1464	0.044181624	0.386546349	0.61140723	0.99351	0.634293795	0.139892682	0.26328439	0.553838946	1	11013965	G	A	D	N		1	11074022	1:11013965:G:A	TARDBP;TARDBP;TARDBP;TARDBP;TARDBP;TARDBP;TARDBP;TARDBP;TARDBP;TARDBP	Q13148	K7EJM5;Q13148;Q13148;G3V162;A0A087WX29;B1AKP7;A0A1W2PNU8;A0A0A0N0M3;A0A087WYY0;A0A087X260	p.Asp80Asn	p.Asp80Asn;p.Asp80Asn;p.Asp80Asn;p.Asp80Asn;p.Asp80Asn;p.Asp80Asn;p.Asp80Asn;p.Asp80Asn;p.Asp80Asn;p.Asp80Asn	6.646245	0.32	0.771780444	4.527195452	-1.04834487	1.400022174	0.94	Asp	80	Asn	D80N	5	-21.00575	6.33625	15.450125	53.42	25.75198196	0.2705942	Benign
1:11013965:G:C:D:80:H	1.019687401	2.09153084	0.055589154	0.256206712	0.207133333	0.115492462	0.386546349	0.749051136	0.99351	0.788628034	0.65549475	0.398644143	0.632090886	1	11013965	G	C	D	H		1	11074022	1:11013965:G:C	TARDBP;TARDBP;TARDBP;TARDBP;TARDBP;TARDBP;TARDBP;TARDBP;TARDBP;TARDBP	Q13148	K7EJM5;Q13148;Q13148;G3V162;A0A087WX29;B1AKP7;A0A1W2PNU8;A0A0A0N0M3;A0A087WYY0;A0A087X260	p.Asp80His	p.Asp80His;p.Asp80His;p.Asp80His;p.Asp80His;p.Asp80His;p.Asp80His;p.Asp80His;p.Asp80His;p.Asp80His;p.Asp80His	7.276959	0.571	0.772215922	5.362123524	0.554477958	3.190667297	0.998	Asp	80	His	D80H	7	-21.00575	6.33625	15.450125	53.42	25.75198196	0.46450186	Uncertain
1:11013965:G:T:D:80:Y	1.046110552	2.188205201	0.055589154	0.328703487	0.213326667	0.114590532	0.386546349	0.713381297	0.99351	0.820490672	0.555533886	0.505668305	0.643711267	1	11013965	G	T	D	Y		1	11074022	1:11013965:G:T	TARDBP;TARDBP;TARDBP;TARDBP;TARDBP;TARDBP;TARDBP;TARDBP;TARDBP;TARDBP	Q13148	K7EJM5;Q13148;Q13148;G3V162;A0A087WX29;B1AKP7;A0A1W2PNU8;A0A0A0N0M3;A0A087WYY0;A0A087X260	p.Asp80Tyr	p.Asp80Tyr;p.Asp80Tyr;p.Asp80Tyr;p.Asp80Tyr;p.Asp80Tyr;p.Asp80Tyr;p.Asp80Tyr;p.Asp80Tyr;p.Asp80Tyr;p.Asp80Tyr	7.405684	0.565	0.772520499	5.537836394	0.521418873	3.225330926	0.994	Asp	80	Tyr	D80Y	9	-21.00575	6.33625	15.450125	53.42	25.75198196	0.59443094	Uncertain
1:11016844:A:C:D:80:A	1.018043367	1.180992289	0.055589154	0.296754605	0.217445556	0.138974683	0.386546349	0.997898175	0.99351	0.878441797	0.65549475	0.460064293	0.664075397	1	11016844	A	C	D	A		1	11076901	1:11016844:A:C	TARDBP;TARDBP;TARDBP;TARDBP;TARDBP;TARDBP;TARDBP;TARDBP;TARDBP;TARDBP;TARDBP	Q13148	K7EJM5;Q13148;Q13148;G3V162;K7EN94;A0A087WX29;B1AKP7;A0A1W2PNU8;A0A0A0N0M3;A0A087WYY0;A0A087X260	p.Asp80Ala	p.Asp80Ala;p.Asp80Ala;p.Asp80Ala;p.Asp80Ala;p.Asp121Ala;p.Asp80Ala;p.Asp80Ala;p.Asp80Ala;p.Asp80Ala;p.Asp80Ala;p.Asp80Ala	3.933609	0.533	0.77588998	1.083501883	0.374219259	1.169907805	0.23	Asp	80	Ala	D80A	8	-21.00575	6.33625	15.450125	53.42	25.75198196	0.176746411	Benign
1:11016844:A:T:D:80:V	1.440727091	1.381135174	0.055589154	0.328703487	0.213326667	0.114590532	0.386546349	0.713381297	0.99351	0.820490672	0.555533886	0.505668305	0.643711267	1	11016844	A	T	D	V		1	11076901	1:11016844:A:T	TARDBP;TARDBP;TARDBP;TARDBP;TARDBP;TARDBP;TARDBP;TARDBP;TARDBP;TARDBP;TARDBP	Q13148	K7EJM5;Q13148;Q13148;G3V162;K7EN94;A0A087WX29;B1AKP7;A0A1W2PNU8;A0A0A0N0M3;A0A087WYY0;A0A087X260	p.Asp80Val	p.Asp80Val;p.Asp80Val;p.Asp80Val;p.Asp80Val;p.Asp121Val;p.Asp80Val;p.Asp80Val;p.Asp80Val;p.Asp80Val;p.Asp80Val;p.Asp80Val	4.869398	0.679	0.77577867	2.303640396	1.300455097	2.51796253	0.94	Asp	80	Val	D80V	9	-21.00575	6.33625	15.450125	53.42	25.75198196	0.41865763	Uncertain
1:11016845:T:A:D:80:E	-0.61656998	0.336465618	0.006902465	0.130762711	0.1394	0.056934689	0.386546349	0.579193704	0.99351	0.860418888	0.139892682	0.22085287	0.547967964	1	11016845	T	A	D	E		1	11076902	1:11016845:T:A	TARDBP;TARDBP;TARDBP;TARDBP;TARDBP;TARDBP;TARDBP;TARDBP;TARDBP;TARDBP;TARDBP	Q13148	K7EJM5;Q13148;Q13148;G3V162;K7EN94;A0A087WX29;B1AKP7;A0A1W2PNU8;A0A0A0N0M3;A0A087WYY0;A0A087X260	p.Asp80Glu	p.Asp80Glu;p.Asp80Glu;p.Asp80Glu;p.Asp80Glu;p.Asp121Glu;p.Asp80Glu;p.Asp80Glu;p.Asp80Glu;p.Asp80Glu;p.Asp80Glu;p.Asp80Glu	3.028984	0.197	0.776677801	-0.079260958	-1.748521558	-1.259627642	0.112	Asp	80	Glu	D80E	4	-21.00575	6.33625	15.450125	53.42	25.75198196	0.086205686	Benign
1:11016845:T:G:D:80:E	-0.61656998	0.325332744	0.006902465	0.130762711	0.1394	0.056934689	0.386546349	0.579193704	0.99351	0.860418888	0.139892682	0.22085287	0.547967964	1	11016845	T	G	D	E		1	11076902	1:11016845:T:G	TARDBP;TARDBP;TARDBP;TARDBP;TARDBP;TARDBP;TARDBP;TARDBP;TARDBP;TARDBP;TARDBP	Q13148	K7EJM5;Q13148;Q13148;G3V162;K7EN94;A0A087WX29;B1AKP7;A0A1W2PNU8;A0A0A0N0M3;A0A087WYY0;A0A087X260	p.Asp80Glu	p.Asp80Glu;p.Asp80Glu;p.Asp80Glu;p.Asp80Glu;p.Asp121Glu;p.Asp80Glu;p.Asp80Glu;p.Asp80Glu;p.Asp80Glu;p.Asp80Glu;p.Asp80Glu	2.993998	0.197	0.776677801	-0.124980255	-1.748521558	-1.27847505	0.112	Asp	80	Glu	D80E	4	-21.00575	6.33625	15.450125	53.42	25.75198196	0.086205686	Benign
1:11016846:A:C:N:81:H	0.618268661	0.704671608	0.003904608	0.306661721	0.185954444	0.061536517	0.370794127	0.61140723	0.782979683	0.741874229	0.105384275	0.388807202	0.571603752	1	11016846	A	C	N	H		1	11076903	1:11016846:A:C	TARDBP;TARDBP;TARDBP;TARDBP;TARDBP;TARDBP;TARDBP;TARDBP;TARDBP;TARDBP;TARDBP	Q13148	K7EJM5;Q13148;Q13148;G3V162;K7EN94;A0A087WX29;B1AKP7;A0A1W2PNU8;A0A0A0N0M3;A0A087WYY0;A0A087X260	p.Asn81His	p.Asn81His;p.Asn81His;p.Asn81His;p.Asn81His;p.Asn122His;p.Asn81His;p.Asn81His;p.Asn81His;p.Asn81His;p.Asn81His;p.Asn81His	3.829986	0.526	0.765028777	0.680762973	0.148508134	1.073622214	0.994	Asn	81	His	N81H	5	-22.589625	10.7465	12.464125	42.36	22.10481202	0.488659332	Uncertain
1:11016846:A:G:N:81:D	-0.119041188	0.509385549	0.003904608	0.306661721	0.185954444	0.061536517	0.370794127	0.61140723	0.782979683	0.741874229	0.105384275	0.388807202	0.571603752	1	11016846	A	G	N	D		1	11076903	1:11016846:A:G	TARDBP;TARDBP;TARDBP;TARDBP;TARDBP;TARDBP;TARDBP;TARDBP;TARDBP;TARDBP;TARDBP	Q13148	K7EJM5;Q13148;Q13148;G3V162;K7EN94;A0A087WX29;B1AKP7;A0A1W2PNU8;A0A0A0N0M3;A0A087WYY0;A0A087X260	p.Asn81Asp	p.Asn81Asp;p.Asn81Asp;p.Asn81Asp;p.Asn81Asp;p.Asn122Asp;p.Asn81Asp;p.Asn81Asp;p.Asn81Asp;p.Asn81Asp;p.Asn81Asp;p.Asn81Asp	3.216283	0.313	0.77183866	0.046393946	-1.091871169	-0.488205031	0.093	Asn	81	Asp	N81D	5	-22.589625	10.7465	12.464125	42.36	22.10481202	0.21932459	Benign
1:11016846:A:T:N:81:Y	1.565898964	1.369941795	0.047339175	0.433635918	0.279055556	0.196676905	0.370794127	0.997898175	0.782979683	0.971847672	0.626775324	0.589979779	0.698398651	1	11016846	A	T	N	Y		1	11076903	1:11016846:A:T	TARDBP;TARDBP;TARDBP;TARDBP;TARDBP;TARDBP;TARDBP;TARDBP;TARDBP;TARDBP;TARDBP	Q13148	K7EJM5;Q13148;Q13148;G3V162;K7EN94;A0A087WX29;B1AKP7;A0A1W2PNU8;A0A0A0N0M3;A0A087WYY0;A0A087X260	p.Asn81Tyr	p.Asn81Tyr;p.Asn81Tyr;p.Asn81Tyr;p.Asn81Tyr;p.Asn122Tyr;p.Asn81Tyr;p.Asn81Tyr;p.Asn81Tyr;p.Asn81Tyr;p.Asn81Tyr;p.Asn81Tyr	4.010256	0.651	0.765363399	0.924573731	0.948691287	1.893281488	0.994	Asn	81	Tyr	N81Y	8	-22.589625	10.7465	12.464125	42.36	22.10481202	0.693938297	Pathogenic
1:11016847:A:C:N:81:T	0.776121213	1.007713356	0.02437138	0.354587707	0.231278889	0.128302362	0.370794127	0.705273218	0.782979683	0.865415414	0.213383496	0.460696931	0.631781176	1	11016847	A	C	N	T		1	11076904	1:11016847:A:C	TARDBP;TARDBP;TARDBP;TARDBP;TARDBP;TARDBP;TARDBP;TARDBP;TARDBP;TARDBP;TARDBP	Q13148	K7EJM5;Q13148;Q13148;G3V162;K7EN94;A0A087WX29;B1AKP7;A0A1W2PNU8;A0A0A0N0M3;A0A087WYY0;A0A087X260	p.Asn81Thr	p.Asn81Thr;p.Asn81Thr;p.Asn81Thr;p.Asn81Thr;p.Asn122Thr;p.Asn81Thr;p.Asn81Thr;p.Asn81Thr;p.Asn81Thr;p.Asn81Thr;p.Asn81Thr	3.875637	0.501	0.765162585	0.743712576	-0.008179375	0.953705893	0.94	Asn	81	Thr	N81T	6	-22.589625	10.7465	12.464125	42.36	22.10481202	0.304216269	Benign
1:11016847:A:G:N:81:S	-0.368272686	0.555739429	0.003904608	0.306661721	0.185954444	0.061536517	0.370794127	0.61140723	0.782979683	0.741874229	0.105384275	0.388807202	0.571603752	1	11016847	A	G	N	S		1	11076904	1:11016847:A:G	TARDBP;TARDBP;TARDBP;TARDBP;TARDBP;TARDBP;TARDBP;TARDBP;TARDBP;TARDBP;TARDBP	Q13148	K7EJM5;Q13148;Q13148;G3V162;K7EN94;A0A087WX29;B1AKP7;A0A1W2PNU8;A0A0A0N0M3;A0A087WYY0;A0A087X260	p.Asn81Ser	p.Asn81Ser;p.Asn81Ser;p.Asn81Ser;p.Asn81Ser;p.Asn122Ser;p.Asn81Ser;p.Asn81Ser;p.Asn81Ser;p.Asn81Ser;p.Asn81Ser;p.Asn81Ser	3.361954	0.241	0.76502407	0.069028354	-1.663258751	-0.825916401	0.112	Asn	81	Ser	N81S	5	-22.589625	10.7465	12.464125	42.36	22.10481202	0.222543882	Benign
1:11016847:A:T:N:81:I	1.4547066	1.287545649	0.047339175	0.458205346	0.273033333	0.163771008	0.370794127	0.713381297	0.782979683	0.925129777	0.52452594	0.628701365	0.678690474	1	11016847	A	T	N	I		1	11076904	1:11016847:A:T	TARDBP;TARDBP;TARDBP;TARDBP;TARDBP;TARDBP;TARDBP;TARDBP;TARDBP;TARDBP;TARDBP	Q13148	K7EJM5;Q13148;Q13148;G3V162;K7EN94;A0A087WX29;B1AKP7;A0A1W2PNU8;A0A0A0N0M3;A0A087WYY0;A0A087X260	p.Asn81Ile	p.Asn81Ile;p.Asn81Ile;p.Asn81Ile;p.Asn81Ile;p.Asn122Ile;p.Asn81Ile;p.Asn81Ile;p.Asn81Ile;p.Asn81Ile;p.Asn81Ile;p.Asn81Ile	4.048259	0.642	0.769983624	1.087952678	0.968566115	1.861730917	0.931	Asn	81	Ile	N81I	9	-22.589625	10.7465	12.464125	42.36	22.10481202	0.63665204	Uncertain
1:11016848:C:A:N:81:K	0.139196273	0.804448833	0.02437138	0.354587707	0.231278889	0.128302362	0.370794127	0.705273218	0.782979683	0.865415414	0.213383496	0.460696931	0.631781176	1	11016848	C	A	N	K		1	11076905	1:11016848:C:A	TARDBP;TARDBP;TARDBP;TARDBP;TARDBP;TARDBP;TARDBP;TARDBP;TARDBP;TARDBP;TARDBP	Q13148	K7EJM5;Q13148;Q13148;G3V162;K7EN94;A0A087WX29;B1AKP7;A0A1W2PNU8;A0A0A0N0M3;A0A087WYY0;A0A087X260	p.Asn81Lys	p.Asn81Lys;p.Asn81Lys;p.Asn81Lys;p.Asn81Lys;p.Asn122Lys;p.Asn81Lys;p.Asn81Lys;p.Asn81Lys;p.Asn81Lys;p.Asn81Lys;p.Asn81Lys	3.236861	0.317	0.771405321	0.062619305	-1.073674004	-0.453997941	0.885	Asn	81	Lys	N81K	6	-22.589625	10.7465	12.464125	42.36	22.10481202	0.251059398	Benign
1:11016848:C:G:N:81:K	0.135734725	0.731232352	0.02437138	0.354587707	0.231278889	0.128302362	0.370794127	0.705273218	0.782979683	0.865415414	0.213383496	0.460696931	0.631781176	1	11016848	C	G	N	K		1	11076905	1:11016848:C:G	TARDBP;TARDBP;TARDBP;TARDBP;TARDBP;TARDBP;TARDBP;TARDBP;TARDBP;TARDBP;TARDBP	Q13148	K7EJM5;Q13148;Q13148;G3V162;K7EN94;A0A087WX29;B1AKP7;A0A1W2PNU8;A0A0A0N0M3;A0A087WYY0;A0A087X260	p.Asn81Lys	p.Asn81Lys;p.Asn81Lys;p.Asn81Lys;p.Asn81Lys;p.Asn122Lys;p.Asn81Lys;p.Asn81Lys;p.Asn81Lys;p.Asn81Lys;p.Asn81Lys;p.Asn81Lys	3.006772	0.316	0.771405321	-0.238058319	-1.080030805	-0.58373021	0.885	Asn	81	Lys	N81K	6	-22.589625	10.7465	12.464125	42.36	22.10481202	0.251059398	Benign
1:11016849:A:C:K:82:Q	0.586852203	0.348722241	0.025332594	0.290854156	0.271458889	0.119953217	0.345639683	0.579193704	0.505294127	0.461678299	0.136062726	0.270932759	0.485451686	1	11016849	A	C	K	Q		1	11076906	1:11016849:A:C	TARDBP;TARDBP;TARDBP;TARDBP;TARDBP;TARDBP;TARDBP;TARDBP;TARDBP;TARDBP;TARDBP	Q13148	K7EJM5;Q13148;Q13148;G3V162;K7EN94;A0A087WX29;B1AKP7;A0A1W2PNU8;A0A0A0N0M3;A0A087WYY0;A0A087X260	p.Lys82Gln	p.Lys82Gln;p.Lys82Gln;p.Lys82Gln;p.Lys82Gln;p.Lys123Gln;p.Lys82Gln;p.Lys82Gln;p.Lys82Gln;p.Lys82Gln;p.Lys82Gln;p.Lys82Gln	4.009424	0.618	0.765632452	0.930108646	0.74340585	1.702081265	1	Lys	82	Gln	K82Q	4	-20.83555556	6.123666667	8.962111111	42.53	19.75944893	0.478374025	Uncertain
1:11016849:A:G:K:82:E	1.092238296	0.384968518	0.025332594	0.290854156	0.271458889	0.119953217	0.345639683	0.579193704	0.505294127	0.461678299	0.136062726	0.270932759	0.485451686	1	11016849	A	G	K	E		1	11076906	1:11016849:A:G	TARDBP;TARDBP;TARDBP;TARDBP;TARDBP;TARDBP;TARDBP;TARDBP;TARDBP;TARDBP;TARDBP	Q13148	K7EJM5;Q13148;Q13148;G3V162;K7EN94;A0A087WX29;B1AKP7;A0A1W2PNU8;A0A0A0N0M3;A0A087WYY0;A0A087X260	p.Lys82Glu	p.Lys82Glu;p.Lys82Glu;p.Lys82Glu;p.Lys82Glu;p.Lys123Glu;p.Lys82Glu;p.Lys82Glu;p.Lys82Glu;p.Lys82Glu;p.Lys82Glu;p.Lys82Glu	4.123331	0.764	0.775451947	1.320647139	1.835332001	2.607377583	0.999	Lys	82	Glu	K82E	4	-20.83555556	6.123666667	8.962111111	42.53	19.75944893	0.464115734	Uncertain
1:11016850:A:C:K:82:T	1.479734007	0.959613832	0.19075729	0.395188559	0.360601111	0.220584192	0.345639683	0.705273218	0.505294127	0.851600143	0.266148329	0.405059434	0.608993855	1	11016850	A	C	K	T		1	11076907	1:11016850:A:C	TARDBP;TARDBP;TARDBP;TARDBP;TARDBP;TARDBP;TARDBP;TARDBP;TARDBP;TARDBP;TARDBP	Q13148	K7EJM5;Q13148;Q13148;G3V162;K7EN94;A0A087WX29;B1AKP7;A0A1W2PNU8;A0A0A0N0M3;A0A087WYY0;A0A087X260	p.Lys82Thr	p.Lys82Thr;p.Lys82Thr;p.Lys82Thr;p.Lys82Thr;p.Lys123Thr;p.Lys82Thr;p.Lys82Thr;p.Lys82Thr;p.Lys82Thr;p.Lys82Thr;p.Lys82Thr	4.067813	0.731	0.771368431	1.14758972	1.55742621	2.386717309	0.998	Lys	82	Thr	K82T	6	-20.83555556	6.123666667	8.962111111	42.53	19.75944893	0.423349434	Uncertain
1:11016850:A:G:K:82:R	-0.145498918	0.126694638	0.025332594	0.260118451	0.244766667	0.102639304	0.345639683	0.331358838	0.505294127	0.442021505	0.114967361	0.248898717	0.43723635	1	11016850	A	G	K	R		1	11076907	1:11016850:A:G	TARDBP;TARDBP;TARDBP;TARDBP;TARDBP;TARDBP;TARDBP;TARDBP;TARDBP;TARDBP;TARDBP	Q13148	K7EJM5;Q13148;Q13148;G3V162;K7EN94;A0A087WX29;B1AKP7;A0A1W2PNU8;A0A0A0N0M3;A0A087WYY0;A0A087X260	p.Lys82Arg	p.Lys82Arg;p.Lys82Arg;p.Lys82Arg;p.Lys82Arg;p.Lys123Arg;p.Lys82Arg;p.Lys82Arg;p.Lys82Arg;p.Lys82Arg;p.Lys82Arg;p.Lys82Arg	4.038136	0.463	0.774072227	1.175356391	-0.101085093	0.821592361	1	Lys	82	Arg	K82R	3	-20.83555556	6.123666667	8.962111111	42.53	19.75944893	0.379406324	Uncertain
1:11016850:A:T:K:82:I	1.890899073	1.571592872	0.45420599	0.486131356	0.417434444	0.297289329	0.345639683	0.997898175	0.505294127	0.966040291	0.641221046	0.55783321	0.682109074	1	11016850	A	T	K	I		1	11076907	1:11016850:A:T	TARDBP;TARDBP;TARDBP;TARDBP;TARDBP;TARDBP;TARDBP;TARDBP;TARDBP;TARDBP;TARDBP	Q13148	K7EJM5;Q13148;Q13148;G3V162;K7EN94;A0A087WX29;B1AKP7;A0A1W2PNU8;A0A0A0N0M3;A0A087WYY0;A0A087X260	p.Lys82Ile	p.Lys82Ile;p.Lys82Ile;p.Lys82Ile;p.Lys82Ile;p.Lys123Ile;p.Lys82Ile;p.Lys82Ile;p.Lys82Ile;p.Lys82Ile;p.Lys82Ile;p.Lys82Ile	4.889394	0.764	0.775081808	2.312619144	1.829156419	3.020065577	0.999	Lys	82	Ile	K82I	8	-20.83555556	6.123666667	8.962111111	42.53	19.75944893	0.688924274	Pathogenic
1:11016851:A:C:K:82:N	0.298598308	0.568474755	0.025332594	0.339724388	0.304696667	0.136283523	0.345639683	0.61140723	0.505294127	0.72813877	0.136062726	0.327379858	0.549145211	1	11016851	A	C	K	N		1	11076908	1:11016851:A:C	TARDBP;TARDBP;TARDBP;TARDBP;TARDBP;TARDBP;TARDBP;TARDBP;TARDBP;TARDBP;TARDBP	Q13148	K7EJM5;Q13148;Q13148;G3V162;K7EN94;A0A087WX29;B1AKP7;A0A1W2PNU8;A0A0A0N0M3;A0A087WYY0;A0A087X260	p.Lys82Asn	p.Lys82Asn;p.Lys82Asn;p.Lys82Asn;p.Lys82Asn;p.Lys123Asn;p.Lys82Asn;p.Lys82Asn;p.Lys82Asn;p.Lys82Asn;p.Lys82Asn;p.Lys82Asn	3.740355	0.46	0.770860966	0.707181248	-0.173733708	0.643832813	0.999	Lys	82	Asn	K82N	5	-20.83555556	6.123666667	8.962111111	42.53	19.75944893	0.252843006	Benign
1:11016851:A:T:K:82:N	0.298598308	1.019971561	0.025332594	0.339724388	0.304696667	0.136283523	0.345639683	0.61140723	0.505294127	0.72813877	0.136062726	0.327379858	0.549145211	1	11016851	A	T	K	N		1	11076908	1:11016851:A:T	TARDBP;TARDBP;TARDBP;TARDBP;TARDBP;TARDBP;TARDBP;TARDBP;TARDBP;TARDBP;TARDBP	Q13148	K7EJM5;Q13148;Q13148;G3V162;K7EN94;A0A087WX29;B1AKP7;A0A1W2PNU8;A0A0A0N0M3;A0A087WYY0;A0A087X260	p.Lys82Asn	p.Lys82Asn;p.Lys82Asn;p.Lys82Asn;p.Lys82Asn;p.Lys123Asn;p.Lys82Asn;p.Lys82Asn;p.Lys82Asn;p.Lys82Asn;p.Lys82Asn;p.Lys82Asn	5.159222	0.46	0.770860966	2.561340113	-0.173733708	1.40819472	0.999	Lys	82	Asn	K82N	5	-20.83555556	6.123666667	8.962111111	42.53	19.75944893	0.252843006	Benign
1:11016852:A:G:R:83:G	1.804919558	1.284581783	0.053875767	0.462399385	0.320872222	0.177037144	0.45808746	0.749051136	0.783024127	0.915583234	0.959159791	0.593884465	0.714636096	1	11016852	A	G	R	G		1	11076909	1:11016852:A:G	TARDBP;TARDBP;TARDBP;TARDBP;TARDBP;TARDBP;TARDBP;TARDBP;TARDBP;TARDBP;TARDBP	Q13148	K7EJM5;Q13148;Q13148;G3V162;K7EN94;A0A087WX29;B1AKP7;A0A1W2PNU8;A0A0A0N0M3;A0A087WYY0;A0A087X260	p.Arg83Gly	p.Arg83Gly;p.Arg83Gly;p.Arg83Gly;p.Arg83Gly;p.Arg124Gly;p.Arg83Gly;p.Arg83Gly;p.Arg83Gly;p.Arg83Gly;p.Arg83Gly;p.Arg83Gly	3.497358	0.701	0.823887676	1.694776148	2.242978458	1.90599494	0.521	Arg	83	Gly	R83G	7	-17.08209091	11.86472727	10.83372727	42.42	21.40178271	0.635698114	Uncertain
1:11016853:G:A:R:83:K	-0.463199319	0.377291316	0.003435414	0.288065111	0.189265556	0.043942183	0.45808746	0.331358838	0.783024127	0.473906794	0.777872443	0.359814247	0.445095154	1	11016853	G	A	R	K		1	11076910	1:11016853:G:A	TARDBP;TARDBP;TARDBP;TARDBP;TARDBP;TARDBP;TARDBP;TARDBP;TARDBP;TARDBP;TARDBP	Q13148	K7EJM5;Q13148;Q13148;G3V162;K7EN94;A0A087WX29;B1AKP7;A0A1W2PNU8;A0A0A0N0M3;A0A087WYY0;A0A087X260	p.Arg83Lys	p.Arg83Lys;p.Arg83Lys;p.Arg83Lys;p.Arg83Lys;p.Arg124Lys;p.Arg83Lys;p.Arg83Lys;p.Arg83Lys;p.Arg83Lys;p.Arg83Lys;p.Arg83Lys	4.70725	0.362	0.80078008	2.707104204	-0.297515383	0.598235912	0.719	Arg	83	Lys	R83K	3	-17.08209091	11.86472727	10.83372727	42.42	21.40178271	0.203982728	Benign
1:11016853:G:C:R:83:T	1.630780298	1.556066424	0.023953905	0.418455856	0.28183	0.128824584	0.45808746	0.705273218	0.783024127	0.865415414	0.901172578	0.524286356	0.669200048	1	11016853	G	C	R	T		1	11076910	1:11016853:G:C	TARDBP;TARDBP;TARDBP;TARDBP;TARDBP;TARDBP;TARDBP;TARDBP;TARDBP;TARDBP;TARDBP	Q13148	K7EJM5;Q13148;Q13148;G3V162;K7EN94;A0A087WX29;B1AKP7;A0A1W2PNU8;A0A0A0N0M3;A0A087WYY0;A0A087X260	p.Arg83Thr	p.Arg83Thr;p.Arg83Thr;p.Arg83Thr;p.Arg83Thr;p.Arg124Thr;p.Arg83Thr;p.Arg83Thr;p.Arg83Thr;p.Arg83Thr;p.Arg83Thr;p.Arg83Thr	5.035099	0.704	0.769862775	2.37456925	1.360671489	2.751736892	0.998	Arg	83	Thr	R83T	6	-17.08209091	11.86472727	10.83372727	42.42	21.40178271	0.487683457	Uncertain
1:11016853:G:T:R:83:I	2.025322104	2.137796292	0.053875767	0.493933607	0.328744444	0.197143571	0.45808746	0.997898175	0.783024127	0.971847672	0.959159791	0.648057415	0.74248381	1	11016853	G	T	R	I		1	11076910	1:11016853:G:T	TARDBP;TARDBP;TARDBP;TARDBP;TARDBP;TARDBP;TARDBP;TARDBP;TARDBP;TARDBP;TARDBP	Q13148	K7EJM5;Q13148;Q13148;G3V162;K7EN94;A0A087WX29;B1AKP7;A0A1W2PNU8;A0A0A0N0M3;A0A087WYY0;A0A087X260	p.Arg83Ile	p.Arg83Ile;p.Arg83Ile;p.Arg83Ile;p.Arg83Ile;p.Arg124Ile;p.Arg83Ile;p.Arg83Ile;p.Arg83Ile;p.Arg83Ile;p.Arg83Ile;p.Arg83Ile	5.75908	0.732	0.801399077	4.096858705	2.06482872	3.303604964	0.998	Arg	83	Ile	R83I	8	-17.08209091	11.86472727	10.83372727	42.42	21.40178271	0.758131147	Pathogenic
1:11016854:A:C:R:83:S	1.225779113	0.966670714	0.023953905	0.418455856	0.28183	0.128824584	0.45808746	0.705273218	0.783024127	0.865415414	0.901172578	0.524286356	0.669200048	1	11016854	A	C	R	S		1	11076911	1:11016854:A:C	TARDBP;TARDBP;TARDBP;TARDBP;TARDBP;TARDBP;TARDBP;TARDBP;TARDBP;TARDBP;TARDBP	Q13148	K7EJM5;Q13148;Q13148;G3V162;K7EN94;A0A087WX29;B1AKP7;A0A1W2PNU8;A0A0A0N0M3;A0A087WYY0;A0A087X260	p.Arg83Ser	p.Arg83Ser;p.Arg83Ser;p.Arg83Ser;p.Arg83Ser;p.Arg124Ser;p.Arg83Ser;p.Arg83Ser;p.Arg83Ser;p.Arg83Ser;p.Arg83Ser;p.Arg83Ser	3.182873	0.587	0.771595003	-0.003262973	0.645827066	1.077616322	0.931	Arg	83	Ser	R83S	6	-17.08209091	11.86472727	10.83372727	42.42	21.40178271	0.263595044	Benign
1:11016854:A:T:R:83:S	1.225779113	1.261766967	0.023953905	0.418455856	0.28183	0.128824584	0.45808746	0.705273218	0.783024127	0.865415414	0.901172578	0.524286356	0.669200048	1	11016854	A	T	R	S		1	11076911	1:11016854:A:T	TARDBP;TARDBP;TARDBP;TARDBP;TARDBP;TARDBP;TARDBP;TARDBP;TARDBP;TARDBP;TARDBP	Q13148	K7EJM5;Q13148;Q13148;G3V162;K7EN94;A0A087WX29;B1AKP7;A0A1W2PNU8;A0A0A0N0M3;A0A087WYY0;A0A087X260	p.Arg83Ser	p.Arg83Ser;p.Arg83Ser;p.Arg83Ser;p.Arg83Ser;p.Arg124Ser;p.Arg83Ser;p.Arg83Ser;p.Arg83Ser;p.Arg83Ser;p.Arg83Ser;p.Arg83Ser	4.110238	0.587	0.771595003	1.208606804	0.645827066	1.577199779	0.931	Arg	83	Ser	R83S	6	-17.08209091	11.86472727	10.83372727	42.42	21.40178271	0.263595044	Benign
1:11016855:A:C:K:84:Q	-0.291065882	0.202309643	0.025580483	0.293216292	0.257411111	0.134312191	0.283498571	0.579193704	0.576693333	0.586815433	0.041083336	0.25902569	0.457647972	1	11016855	A	C	K	Q		1	11076912	1:11016855:A:C	TARDBP;TARDBP;TARDBP;TARDBP;TARDBP;TARDBP;TARDBP;TARDBP;TARDBP;TARDBP;TARDBP	Q13148	K7EJM5;Q13148;Q13148;G3V162;K7EN94;A0A087WX29;B1AKP7;A0A1W2PNU8;A0A0A0N0M3;A0A087WYY0;A0A087X260	p.Lys84Gln	p.Lys84Gln;p.Lys84Gln;p.Lys84Gln;p.Lys84Gln;p.Lys125Gln;p.Lys84Gln;p.Lys84Gln;p.Lys84Gln;p.Lys84Gln;p.Lys84Gln;p.Lys84Gln	3.968224	0.397	0.765165865	0.864784917	-0.669231979	0.40242584	0.949	Lys	84	Gln	K84Q	4	-14.86922222	4.355444444	10.12288889	39.44	19.08509847	0.397875695	Uncertain
1:11016855:A:G:K:84:E	0.602013652	0.252349979	0.025580483	0.293216292	0.257411111	0.134312191	0.283498571	0.579193704	0.576693333	0.586815433	0.041083336	0.25902569	0.457647972	1	11016855	A	G	K	E		1	11076912	1:11016855:A:G	TARDBP;TARDBP;TARDBP;TARDBP;TARDBP;TARDBP;TARDBP;TARDBP;TARDBP;TARDBP;TARDBP	Q13148	K7EJM5;Q13148;Q13148;G3V162;K7EN94;A0A087WX29;B1AKP7;A0A1W2PNU8;A0A0A0N0M3;A0A087WYY0;A0A087X260	p.Lys84Glu	p.Lys84Glu;p.Lys84Glu;p.Lys84Glu;p.Lys84Glu;p.Lys125Glu;p.Lys84Glu;p.Lys84Glu;p.Lys84Glu;p.Lys84Glu;p.Lys84Glu;p.Lys84Glu	4.12548	0.655	0.775878607	1.333956762	1.149559267	1.978475596	0.974	Lys	84	Glu	K84E	4	-14.86922222	4.355444444	10.12288889	39.44	19.08509847	0.52278795	Uncertain
1:11016856:A:C:K:84:T	1.188669237	0.933083014	0.210100695	0.403557014	0.359097778	0.23965711	0.283498571	0.705273218	0.576693333	0.876582741	0.11359676	0.400046729	0.601250136	1	11016856	A	C	K	T		1	11076913	1:11016856:A:C	TARDBP;TARDBP;TARDBP;TARDBP;TARDBP;TARDBP;TARDBP;TARDBP;TARDBP;TARDBP;TARDBP	Q13148	K7EJM5;Q13148;Q13148;G3V162;K7EN94;A0A087WX29;B1AKP7;A0A1W2PNU8;A0A0A0N0M3;A0A087WYY0;A0A087X260	p.Lys84Thr	p.Lys84Thr;p.Lys84Thr;p.Lys84Thr;p.Lys84Thr;p.Lys125Thr;p.Lys84Thr;p.Lys84Thr;p.Lys84Thr;p.Lys84Thr;p.Lys84Thr;p.Lys84Thr	4.101111	0.656	0.771208405	1.187164464	1.077996172	1.971128066	0.992	Lys	84	Thr	K84T	6	-14.86922222	4.355444444	10.12288889	39.44	19.08509847	0.555807224	Uncertain
1:11016856:A:G:K:84:R	-0.977259428	-0.373630178	0.025580483	0.262311109	0.209851111	0.100684485	0.283498571	0.331358838	0.576693333	0.3063678	0.034131952	0.238912878	0.338120176	1	11016856	A	G	K	R		1	11076913	1:11016856:A:G	TARDBP;TARDBP;TARDBP;TARDBP;TARDBP;TARDBP;TARDBP;TARDBP;TARDBP;TARDBP;TARDBP	Q13148	K7EJM5;Q13148;Q13148;G3V162;K7EN94;A0A087WX29;B1AKP7;A0A1W2PNU8;A0A0A0N0M3;A0A087WYY0;A0A087X260	p.Lys84Arg	p.Lys84Arg;p.Lys84Arg;p.Lys84Arg;p.Lys84Arg;p.Lys125Arg;p.Lys84Arg;p.Lys84Arg;p.Lys84Arg;p.Lys84Arg;p.Lys84Arg;p.Lys84Arg	3.95919	0.339	0.774545852	1.083847973	-0.881426248	0.062297993	0.884	Lys	84	Arg	K84R	3	-14.86922222	4.355444444	10.12288889	39.44	19.08509847	0.25106721	Benign
1:11016856:A:T:K:84:I	1.888632104	1.491160866	0.469671547	0.505569209	0.428053333	0.312087381	0.283498571	0.997898175	0.576693333	0.968695688	0.494848132	0.570658695	0.692631429	1	11016856	A	T	K	I		1	11076913	1:11016856:A:T	TARDBP;TARDBP;TARDBP;TARDBP;TARDBP;TARDBP;TARDBP;TARDBP;TARDBP;TARDBP;TARDBP	Q13148	K7EJM5;Q13148;Q13148;G3V162;K7EN94;A0A087WX29;B1AKP7;A0A1W2PNU8;A0A0A0N0M3;A0A087WYY0;A0A087X260	p.Lys84Ile	p.Lys84Ile;p.Lys84Ile;p.Lys84Ile;p.Lys84Ile;p.Lys125Ile;p.Lys84Ile;p.Lys84Ile;p.Lys84Ile;p.Lys84Ile;p.Lys84Ile;p.Lys84Ile	4.478091	0.751	0.775714035	1.790694101	1.757066376	2.723346627	0.996	Lys	84	Ile	K84I	8	-14.86922222	4.355444444	10.12288889	39.44	19.08509847	0.80016581	Pathogenic
1:11016857:A:C:K:84:N	-0.110790221	0.338461318	0.025580483	0.344175155	0.296514444	0.151503639	0.283498571	0.61140723	0.576693333	0.783551473	0.041083336	0.317114309	0.541246092	1	11016857	A	C	K	N		1	11076914	1:11016857:A:C	TARDBP;TARDBP;TARDBP;TARDBP;TARDBP;TARDBP;TARDBP;TARDBP;TARDBP;TARDBP;TARDBP	Q13148	K7EJM5;Q13148;Q13148;G3V162;K7EN94;A0A087WX29;B1AKP7;A0A1W2PNU8;A0A0A0N0M3;A0A087WYY0;A0A087X260	p.Lys84Asn	p.Lys84Asn;p.Lys84Asn;p.Lys84Asn;p.Lys84Asn;p.Lys125Asn;p.Lys84Asn;p.Lys84Asn;p.Lys84Asn;p.Lys84Asn;p.Lys84Asn;p.Lys84Asn	3.136533	0.351	0.770661947	-0.086784736	-0.869945569	-0.311513548	0.723	Lys	84	Asn	K84N	5	-14.86922222	4.355444444	10.12288889	39.44	19.08509847	0.604763374	Uncertain
1:11016857:A:T:K:84:N	-0.110790221	0.414657193	0.025580483	0.344175155	0.296514444	0.151503639	0.283498571	0.61140723	0.576693333	0.783551473	0.041083336	0.317114309	0.541246092	1	11016857	A	T	K	N		1	11076914	1:11016857:A:T	TARDBP;TARDBP;TARDBP;TARDBP;TARDBP;TARDBP;TARDBP;TARDBP;TARDBP;TARDBP;TARDBP	Q13148	K7EJM5;Q13148;Q13148;G3V162;K7EN94;A0A087WX29;B1AKP7;A0A1W2PNU8;A0A0A0N0M3;A0A087WYY0;A0A087X260	p.Lys84Asn	p.Lys84Asn;p.Lys84Asn;p.Lys84Asn;p.Lys84Asn;p.Lys125Asn;p.Lys84Asn;p.Lys84Asn;p.Lys84Asn;p.Lys84Asn;p.Lys84Asn;p.Lys84Asn	3.375985	0.351	0.770661947	0.226128348	-0.869945569	-0.182517675	0.723	Lys	84	Asn	K84N	5	-14.86922222	4.355444444	10.12288889	39.44	19.08509847	0.604763374	Uncertain
1:11016858:A:C:M:85:L	-1.053155664	-0.730022343	0.003100015	0.231781343	0.12362	0.050535384	0.419863175	0.331358838	0.409558889	0.58600495	0.204396322	0.272960145	0.374834745	1	11016858	A	C	M	L		1	11076915	1:11016858:A:C	TARDBP;TARDBP;TARDBP;TARDBP;TARDBP;TARDBP;TARDBP;TARDBP;TARDBP;TARDBP;TARDBP	Q13148	K7EJM5;Q13148;Q13148;G3V162;K7EN94;A0A087WX29;B1AKP7;A0A1W2PNU8;A0A0A0N0M3;A0A087WYY0;A0A087X260	p.Met85Leu	p.Met85Leu;p.Met85Leu;p.Met85Leu;p.Met85Leu;p.Met126Leu;p.Met85Leu;p.Met85Leu;p.Met85Leu;p.Met85Leu;p.Met85Leu;p.Met85Leu	2.286025	0.274	0.751783053	-1.662882817	-1.674403792	-1.214781181	0.004	Met	85	Leu	M85L	3	-13.313	6.74125	15.764625	47.8	22.09686963	0.158817641	Benign
1:11016858:A:G:M:85:V	-0.779574111	-0.401548697	0.003100015	0.256351915	0.143026667	0.041569398	0.419863175	0.579193704	0.409558889	0.526275389	0.237497568	0.288192864	0.445609211	1	11016858	A	G	M	V		1	11076915	1:11016858:A:G	TARDBP;TARDBP;TARDBP;TARDBP;TARDBP;TARDBP;TARDBP;TARDBP;TARDBP;TARDBP;TARDBP	Q13148	K7EJM5;Q13148;Q13148;G3V162;K7EN94;A0A087WX29;B1AKP7;A0A1W2PNU8;A0A0A0N0M3;A0A087WYY0;A0A087X260	p.Met85Val	p.Met85Val;p.Met85Val;p.Met85Val;p.Met85Val;p.Met126Val;p.Met85Val;p.Met85Val;p.Met85Val;p.Met85Val;p.Met85Val;p.Met85Val	2.251934	0.27	0.749364708	-1.766955001	-1.740179829	-1.256267898	0.066	Met	85	Val	M85V	4	-13.313	6.74125	15.764625	47.8	22.09686963	0.14684755	Benign
1:11016858:A:T:M:85:L	-1.053155664	-0.714534774	0.003100015	0.231781343	0.12362	0.050535384	0.419863175	0.331358838	0.409558889	0.58600495	0.204396322	0.272960145	0.374834745	1	11016858	A	T	M	L		1	11076915	1:11016858:A:T	TARDBP;TARDBP;TARDBP;TARDBP;TARDBP;TARDBP;TARDBP;TARDBP;TARDBP;TARDBP;TARDBP	Q13148	K7EJM5;Q13148;Q13148;G3V162;K7EN94;A0A087WX29;B1AKP7;A0A1W2PNU8;A0A0A0N0M3;A0A087WYY0;A0A087X260	p.Met85Leu	p.Met85Leu;p.Met85Leu;p.Met85Leu;p.Met85Leu;p.Met126Leu;p.Met85Leu;p.Met85Leu;p.Met85Leu;p.Met85Leu;p.Met85Leu;p.Met85Leu	2.334696	0.274	0.751783053	-1.599280121	-1.674403792	-1.188561488	0.004	Met	85	Leu	M85L	3	-13.313	6.74125	15.764625	47.8	22.09686963	0.158817641	Benign
1:11016859:T:A:M:85:K	-0.15612047	0.202181424	0.021658832	0.355554635	0.207766667	0.101415716	0.419863175	0.705273218	0.409558889	0.543458769	0.424772948	0.412603984	0.547131261	1	11016859	T	A	M	K		1	11076916	1:11016859:T:A	TARDBP;TARDBP;TARDBP;TARDBP;TARDBP;TARDBP;TARDBP;TARDBP;TARDBP;TARDBP;TARDBP	Q13148	K7EJM5;Q13148;Q13148;G3V162;K7EN94;A0A087WX29;B1AKP7;A0A1W2PNU8;A0A0A0N0M3;A0A087WYY0;A0A087X260	p.Met85Lys	p.Met85Lys;p.Met85Lys;p.Met85Lys;p.Met85Lys;p.Met126Lys;p.Met85Lys;p.Met85Lys;p.Met85Lys;p.Met85Lys;p.Met85Lys;p.Met85Lys	2.619591	0.331	0.755953668	-1.124331771	-1.242481583	-0.705604135	0.013	Met	85	Lys	M85K	6	-13.313	6.74125	15.764625	47.8	22.09686963	0.118204161	Benign
1:11016859:T:C:M:85:T	-0.13188963	0.165398646	0.021658832	0.355554635	0.207766667	0.101415716	0.419863175	0.705273218	0.409558889	0.543458769	0.424772948	0.412603984	0.547131261	1	11016859	T	C	M	T		1	11076916	1:11016859:T:C	TARDBP;TARDBP;TARDBP;TARDBP;TARDBP;TARDBP;TARDBP;TARDBP;TARDBP;TARDBP;TARDBP	Q13148	K7EJM5;Q13148;Q13148;G3V162;K7EN94;A0A087WX29;B1AKP7;A0A1W2PNU8;A0A0A0N0M3;A0A087WYY0;A0A087X260	p.Met85Thr	p.Met85Thr;p.Met85Thr;p.Met85Thr;p.Met85Thr;p.Met126Thr;p.Met85Thr;p.Met85Thr;p.Met85Thr;p.Met85Thr;p.Met85Thr;p.Met85Thr	2.503998	0.338	0.746941644	-1.497199312	-1.348344909	-0.727413023	0.243	Met	85	Thr	M85T	6	-13.313	6.74125	15.764625	47.8	22.09686963	0.198739766	Benign
1:11016859:T:G:M:85:R	-0.093812596	0.303523797	0.021658832	0.355554635	0.207766667	0.101415716	0.419863175	0.705273218	0.409558889	0.543458769	0.424772948	0.412603984	0.547131261	1	11016859	T	G	M	R		1	11076916	1:11016859:T:G	TARDBP;TARDBP;TARDBP;TARDBP;TARDBP;TARDBP;TARDBP;TARDBP;TARDBP;TARDBP;TARDBP	Q13148	K7EJM5;Q13148;Q13148;G3V162;K7EN94;A0A087WX29;B1AKP7;A0A1W2PNU8;A0A0A0N0M3;A0A087WYY0;A0A087X260	p.Met85Arg	p.Met85Arg;p.Met85Arg;p.Met85Arg;p.Met85Arg;p.Met126Arg;p.Met85Arg;p.Met85Arg;p.Met85Arg;p.Met85Arg;p.Met85Arg;p.Met85Arg	2.938068	0.349	0.755044846	-0.730518463	-1.143222376	-0.429989925	0.01	Met	85	Arg	M85R	6	-13.313	6.74125	15.764625	47.8	22.09686963	0.155719754	Benign
1:11016860:G:A:M:85:I	-0.852266631	0.098993723	0.003100015	0.256351915	0.143026667	0.041569398	0.419863175	0.579193704	0.409558889	0.526275389	0.237497568	0.288192864	0.445609211	1	11016860	G	A	M	I		1	11076917	1:11016860:G:A	TARDBP;TARDBP;TARDBP;TARDBP;TARDBP;TARDBP;TARDBP;TARDBP;TARDBP;TARDBP;TARDBP	Q13148	K7EJM5;Q13148;Q13148;G3V162;K7EN94;A0A087WX29;B1AKP7;A0A1W2PNU8;A0A0A0N0M3;A0A087WYY0;A0A087X260	p.Met85Ile	p.Met85Ile;p.Met85Ile;p.Met85Ile;p.Met85Ile;p.Met126Ile;p.Met85Ile;p.Met85Ile;p.Met85Ile;p.Met85Ile;p.Met85Ile;p.Met85Ile	3.824931	0.249	0.750928781	0.327115504	-1.847576913	-0.530261822	0.004	Met	85	Ile	M85I	4	-13.313	6.74125	15.764625	47.8	22.09686963	0.115136349	Benign
1:11016860:G:C:M:85:I	-0.852266631	-0.272841908	0.003100015	0.256351915	0.143026667	0.041569398	0.419863175	0.579193704	0.409558889	0.526275389	0.237497568	0.288192864	0.445609211	1	11016860	G	C	M	I		1	11076917	1:11016860:G:C	TARDBP;TARDBP;TARDBP;TARDBP;TARDBP;TARDBP;TARDBP;TARDBP;TARDBP;TARDBP;TARDBP	Q13148	K7EJM5;Q13148;Q13148;G3V162;K7EN94;A0A087WX29;B1AKP7;A0A1W2PNU8;A0A0A0N0M3;A0A087WYY0;A0A087X260	p.Met85Ile	p.Met85Ile;p.Met85Ile;p.Met85Ile;p.Met85Ile;p.Met126Ile;p.Met85Ile;p.Met85Ile;p.Met85Ile;p.Met85Ile;p.Met85Ile;p.Met85Ile	2.656406	0.249	0.750928781	-1.199899352	-1.847576913	-1.159761273	0.004	Met	85	Ile	M85I	4	-13.313	6.74125	15.764625	47.8	22.09686963	0.115136349	Benign
1:11016860:G:T:M:85:I	-0.852266631	-0.251493558	0.003100015	0.256351915	0.143026667	0.041569398	0.419863175	0.579193704	0.409558889	0.526275389	0.237497568	0.288192864	0.445609211	1	11016860	G	T	M	I		1	11076917	1:11016860:G:T	TARDBP;TARDBP;TARDBP;TARDBP;TARDBP;TARDBP;TARDBP;TARDBP;TARDBP;TARDBP;TARDBP	Q13148	K7EJM5;Q13148;Q13148;G3V162;K7EN94;A0A087WX29;B1AKP7;A0A1W2PNU8;A0A0A0N0M3;A0A087WYY0;A0A087X260	p.Met85Ile	p.Met85Ile;p.Met85Ile;p.Met85Ile;p.Met85Ile;p.Met126Ile;p.Met85Ile;p.Met85Ile;p.Met85Ile;p.Met85Ile;p.Met85Ile;p.Met85Ile	2.723495	0.249	0.750928781	-1.112228228	-1.847576913	-1.123619566	0.004	Met	85	Ile	M85I	4	-13.313	6.74125	15.764625	47.8	22.09686963	0.115136349	Benign
1:11016861:G:A:D:86:N	-0.506316006	0.925190422	0.00415387	0.2175353	0.15661	0.043276992	0.458015238	0.61140723	0.484627778	0.466282472	0.296926856	0.259043727	0.50096172	1	11016861	G	A	D	N		1	11076918	1:11016861:G:A	TARDBP;TARDBP;TARDBP;TARDBP;TARDBP;TARDBP;TARDBP;TARDBP;TARDBP;TARDBP;TARDBP	Q13148	K7EJM5;Q13148;Q13148;G3V162;K7EN94;A0A087WX29;B1AKP7;A0A1W2PNU8;A0A0A0N0M3;A0A087WYY0;A0A087X260	p.Asp86Asn	p.Asp86Asn;p.Asp86Asn;p.Asp86Asn;p.Asp86Asn;p.Asp127Asn;p.Asp86Asn;p.Asp86Asn;p.Asp86Asn;p.Asp86Asn;p.Asp86Asn;p.Asp86Asn	5.587337	0.284	0.766979454	3.025260583	-1.357291732	0.621481706	0.212	Asp	86	Asn	D86N	5	-12.59925	1.547	14.577625	48.2	22.83586458	0.194994215	Benign
1:11016861:G:C:D:86:H	0.676381941	1.778548788	0.053342581	0.339424312	0.24923	0.153279128	0.458015238	0.749051136	0.484627778	0.714556241	0.857071698	0.428378675	0.614893139	1	11016861	G	C	D	H		1	11076918	1:11016861:G:C	TARDBP;TARDBP;TARDBP;TARDBP;TARDBP;TARDBP;TARDBP;TARDBP;TARDBP;TARDBP;TARDBP	Q13148	K7EJM5;Q13148;Q13148;G3V162;K7EN94;A0A087WX29;B1AKP7;A0A1W2PNU8;A0A0A0N0M3;A0A087WYY0;A0A087X260	p.Asp86His	p.Asp86His;p.Asp86His;p.Asp86His;p.Asp86His;p.Asp127His;p.Asp86His;p.Asp86His;p.Asp86His;p.Asp86His;p.Asp86His;p.Asp86His	6.552502	0.492	0.7680661	4.313272444	-0.016946962	2.343744231	0.988	Asp	86	His	D86H	7	-12.59925	1.547	14.577625	48.2	22.83586458	0.45537913	Uncertain
1:11016861:G:T:D:86:Y	0.937179275	2.029588429	0.053342581	0.435030762	0.258233333	0.145696563	0.458015238	0.713381297	0.484627778	0.772537945	0.797534347	0.578560156	0.638197458	1	11016861	G	T	D	Y		1	11076918	1:11016861:G:T	TARDBP;TARDBP;TARDBP;TARDBP;TARDBP;TARDBP;TARDBP;TARDBP;TARDBP;TARDBP;TARDBP	Q13148	K7EJM5;Q13148;Q13148;G3V162;K7EN94;A0A087WX29;B1AKP7;A0A1W2PNU8;A0A0A0N0M3;A0A087WYY0;A0A087X260	p.Asp86Tyr	p.Asp86Tyr;p.Asp86Tyr;p.Asp86Tyr;p.Asp86Tyr;p.Asp127Tyr;p.Asp86Tyr;p.Asp86Tyr;p.Asp86Tyr;p.Asp86Tyr;p.Asp86Tyr;p.Asp86Tyr	6.990293	0.54	0.767649638	4.87512231	0.281231059	2.857045349	0.985	Asp	86	Tyr	D86Y	9	-12.59925	1.547	14.577625	48.2	22.83586458	0.573598473	Uncertain
1:11016862:A:C:D:86:A	0.547310055	1.042959097	0.053342581	0.3932483	0.263542222	0.176530238	0.458015238	0.997898175	0.484627778	0.820737352	0.857071698	0.511873749	0.658970476	1	11016862	A	C	D	A		1	11076919	1:11016862:A:C	TARDBP;TARDBP;TARDBP;TARDBP;TARDBP;TARDBP;TARDBP;TARDBP;TARDBP;TARDBP	Q13148	K7EJM5;Q13148;Q13148;G3V162;K7EN94;A0A087WX29;B1AKP7;A0A0A0N0M3;A0A087WYY0;A0A087X260	p.Asp86Ala	p.Asp86Ala;p.Asp86Ala;p.Asp86Ala;p.Asp86Ala;p.Asp127Ala;p.Asp86Ala;p.Asp86Ala;p.Asp86Ala;p.Asp86Ala;p.Asp86Ala	3.576743	0.403	0.770227774	0.4777903	-0.546635863	0.226212173	0.382	Asp	86	Ala	D86A	8	-12.59925	1.547	14.577625	48.2	22.83586458	0.307836029	Benign
1:11016862:A:G:D:86:G	0.174457396	0.71284835	0.053342581	0.339424312	0.24923	0.153279128	0.458015238	0.749051136	0.484627778	0.714556241	0.857071698	0.428378675	0.614893139	1	11016862	A	G	D	G		1	11076919	1:11016862:A:G	TARDBP;TARDBP;TARDBP;TARDBP;TARDBP;TARDBP;TARDBP;TARDBP;TARDBP;TARDBP	Q13148	K7EJM5;Q13148;Q13148;G3V162;K7EN94;A0A087WX29;B1AKP7;A0A0A0N0M3;A0A087WYY0;A0A087X260	p.Asp86Gly	p.Asp86Gly;p.Asp86Gly;p.Asp86Gly;p.Asp86Gly;p.Asp127Gly;p.Asp86Gly;p.Asp86Gly;p.Asp86Gly;p.Asp86Gly;p.Asp86Gly	3.203448	0.347	0.777382737	0.166077067	-0.783239889	-0.298587033	0.009	Asp	86	Gly	D86G	7	-12.59925	1.547	14.577625	48.2	22.83586458	0.27484934	Benign
1:11016862:A:T:D:86:V	0.525254993	0.996615508	0.053342581	0.435030762	0.258233333	0.145696563	0.458015238	0.713381297	0.484627778	0.772537945	0.797534347	0.578560156	0.638197458	1	11016862	A	T	D	V		1	11076919	1:11016862:A:T	TARDBP;TARDBP;TARDBP;TARDBP;TARDBP;TARDBP;TARDBP;TARDBP;TARDBP;TARDBP	Q13148	K7EJM5;Q13148;Q13148;G3V162;K7EN94;A0A087WX29;B1AKP7;A0A0A0N0M3;A0A087WYY0;A0A087X260	p.Asp86Val	p.Asp86Val;p.Asp86Val;p.Asp86Val;p.Asp86Val;p.Asp127Val;p.Asp86Val;p.Asp86Val;p.Asp86Val;p.Asp86Val;p.Asp86Val	3.744088	0.421	0.770218087	0.69623637	-0.432375064	0.42040963	0.212	Asp	86	Val	D86V	9	-12.59925	1.547	14.577625	48.2	22.83586458	0.409571395	Uncertain
1:11016863:T:A:D:86:E	-1.328029022	-0.488532361	0.00415387	0.172460818	0.137067778	0.042070509	0.458015238	0.579193704	0.484627778	0.552522118	0.296926856	0.209171128	0.46227943	1	11016863	T	A	D	E		1	11076920	1:11016863:T:A	TARDBP;TARDBP;TARDBP;TARDBP;TARDBP;TARDBP;TARDBP;TARDBP;TARDBP;TARDBP	Q13148	K7EJM5;Q13148;Q13148;G3V162;K7EN94;A0A087WX29;B1AKP7;A0A0A0N0M3;A0A087WYY0;A0A087X260	p.Asp86Glu	p.Asp86Glu;p.Asp86Glu;p.Asp86Glu;p.Asp86Glu;p.Asp127Glu;p.Asp86Glu;p.Asp86Glu;p.Asp86Glu;p.Asp86Glu;p.Asp86Glu	1.727413	0.092	0.771337062	-1.911589815	-2.505093153	-2.56773891	0.004	Asp	86	Glu	D86E	4	-12.59925	1.547	14.577625	48.2	22.83586458	0.108314962	Benign
1:11016863:T:G:D:86:E	-1.328029022	-0.47650341	0.00415387	0.172460818	0.137067778	0.042070509	0.458015238	0.579193704	0.484627778	0.552522118	0.296926856	0.209171128	0.46227943	1	11016863	T	G	D	E		1	11076920	1:11016863:T:G	TARDBP;TARDBP;TARDBP;TARDBP;TARDBP;TARDBP;TARDBP;TARDBP;TARDBP;TARDBP	Q13148	K7EJM5;Q13148;Q13148;G3V162;K7EN94;A0A087WX29;B1AKP7;A0A0A0N0M3;A0A087WYY0;A0A087X260	p.Asp86Glu	p.Asp86Glu;p.Asp86Glu;p.Asp86Glu;p.Asp86Glu;p.Asp127Glu;p.Asp86Glu;p.Asp86Glu;p.Asp86Glu;p.Asp86Glu;p.Asp86Glu	1.765215	0.092	0.771337062	-1.862190602	-2.505093153	-2.547374486	0.004	Asp	86	Glu	D86E	4	-12.59925	1.547	14.577625	48.2	22.83586458	0.108314962	Benign
1:11016864:G:C:E:87:Q	-1.122635314	-0.623893451	0.004329354	0.106862329	0.089702222	0.059133715	0.330951905	0.331358838	0.969935556	0.712483757	0.068747178	0.203080455	0.328746572	1	11016864	G	C	E	Q		1	11076921	1:11016864:G:C	TARDBP;TARDBP;TARDBP;TARDBP;TARDBP;TARDBP;TARDBP;TARDBP;TARDBP;TARDBP	Q13148	K7EJM5;Q13148;Q13148;G3V162;K7EN94;A0A087WX29;B1AKP7;A0A0A0N0M3;A0A087WYY0;A0A087X260	p.Glu87Gln	p.Glu87Gln;p.Glu87Gln;p.Glu87Gln;p.Glu87Gln;p.Glu128Gln;p.Glu87Gln;p.Glu87Gln;p.Glu87Gln;p.Glu87Gln;p.Glu87Gln	3.313947	0.308	0.767996882	0.079462866	-1.187753242	-0.464493998	0.382	Glu	87	Gln	E87Q	3	-12.07055556	3.315333333	20.40311111	48.53	25.34926395	0.294343331	Benign
1:11016865:A:C:E:87:A	0.12360949	0.022824072	0.024663623	0.20098281	0.136221111	0.068323687	0.330951905	0.705273218	0.969935556	0.664080555	0.08948271	0.325719398	0.461734787	1	11016865	A	C	E	A		1	11076922	1:11016865:A:C	TARDBP;TARDBP;TARDBP;TARDBP;TARDBP;TARDBP;TARDBP;TARDBP;TARDBP;TARDBP	Q13148	K7EJM5;Q13148;Q13148;G3V162;K7EN94;A0A087WX29;B1AKP7;A0A0A0N0M3;A0A087WYY0;A0A087X260	p.Glu87Ala	p.Glu87Ala;p.Glu87Ala;p.Glu87Ala;p.Glu87Ala;p.Glu128Ala;p.Glu87Ala;p.Glu87Ala;p.Glu87Ala;p.Glu87Ala;p.Glu87Ala	3.3426	0.512	0.768223713	0.122489244	0.112818769	0.730136008	0.749	Glu	87	Ala	E87A	6	-12.07055556	3.315333333	20.40311111	48.53	25.34926395	0.391388705	Uncertain
1:11016865:A:G:E:87:G	0.165741558	0.357262809	0.045786314	0.258576564	0.175395556	0.111210239	0.330951905	0.749051136	0.969935556	0.7657797	0.254747987	0.411428851	0.511317266	1	11016865	A	G	E	G		1	11076922	1:11016865:A:G	TARDBP;TARDBP;TARDBP;TARDBP;TARDBP;TARDBP;TARDBP;TARDBP;TARDBP;TARDBP	Q13148	K7EJM5;Q13148;Q13148;G3V162;K7EN94;A0A087WX29;B1AKP7;A0A0A0N0M3;A0A087WYY0;A0A087X260	p.Glu87Gly	p.Glu87Gly;p.Glu87Gly;p.Glu87Gly;p.Glu87Gly;p.Glu128Gly;p.Glu87Gly;p.Glu87Gly;p.Glu87Gly;p.Glu87Gly;p.Glu87Gly	3.646551	0.466	0.777570175	0.749732285	-0.023653245	0.627981576	0.212	Glu	87	Gly	E87G	7	-12.07055556	3.315333333	20.40311111	48.53	25.34926395	0.224181138	Benign
1:11016865:A:T:E:87:V	0.525742611	0.479968487	0.045786314	0.258576564	0.175395556	0.111210239	0.330951905	0.749051136	0.969935556	0.7657797	0.254747987	0.411428851	0.511317266	1	11016865	A	T	E	V		1	11076922	1:11016865:A:T	TARDBP;TARDBP;TARDBP;TARDBP;TARDBP;TARDBP;TARDBP;TARDBP;TARDBP;TARDBP	Q13148	K7EJM5;Q13148;Q13148;G3V162;K7EN94;A0A087WX29;B1AKP7;A0A0A0N0M3;A0A087WYY0;A0A087X260	p.Glu87Val	p.Glu87Val;p.Glu87Val;p.Glu87Val;p.Glu87Val;p.Glu128Val;p.Glu87Val;p.Glu87Val;p.Glu87Val;p.Glu87Val;p.Glu87Val	4.032164	0.57	0.768126351	1.021207072	0.479888798	1.436874121	0.212	Glu	87	Val	E87V	7	-12.07055556	3.315333333	20.40311111	48.53	25.34926395	0.290949109	Benign
1:11016866:G:C:E:87:D	-1.167635446	-1.293937104	0.004329354	0.106862329	0.089702222	0.059133715	0.330951905	0.331358838	0.969935556	0.712483757	0.068747178	0.203080455	0.328746572	1	11016866	G	C	E	D		1	11076923	1:11016866:G:C	TARDBP;TARDBP;TARDBP;TARDBP;TARDBP;TARDBP;TARDBP;TARDBP;TARDBP;TARDBP	Q13148	K7EJM5;Q13148;Q13148;G3V162;K7EN94;A0A087WX29;B1AKP7;A0A0A0N0M3;A0A087WYY0;A0A087X260	p.Glu87Asp	p.Glu87Asp;p.Glu87Asp;p.Glu87Asp;p.Glu87Asp;p.Glu128Asp;p.Glu87Asp;p.Glu87Asp;p.Glu87Asp;p.Glu87Asp;p.Glu87Asp	1.208278	0.295	0.768784763	-2.652808825	-1.257246275	-1.673989711	0.006	Glu	87	Asp	E87D	3	-12.07055556	3.315333333	20.40311111	48.53	25.34926395	0.088821264	Benign
1:11016866:G:T:E:87:D	-1.167635446	-1.265441135	0.004329354	0.106862329	0.089702222	0.059133715	0.330951905	0.331358838	0.969935556	0.712483757	0.068747178	0.203080455	0.328746572	1	11016866	G	T	E	D		1	11076923	1:11016866:G:T	TARDBP;TARDBP;TARDBP;TARDBP;TARDBP;TARDBP;TARDBP;TARDBP;TARDBP;TARDBP	Q13148	K7EJM5;Q13148;Q13148;G3V162;K7EN94;A0A087WX29;B1AKP7;A0A0A0N0M3;A0A087WYY0;A0A087X260	p.Glu87Asp	p.Glu87Asp;p.Glu87Asp;p.Glu87Asp;p.Glu87Asp;p.Glu128Asp;p.Glu87Asp;p.Glu87Asp;p.Glu87Asp;p.Glu87Asp;p.Glu87Asp	1.297829	0.295	0.768784763	-2.535784621	-1.257246275	-1.625747435	0.006	Glu	87	Asp	E87D	3	-12.07055556	3.315333333	20.40311111	48.53	25.34926395	0.088821264	Benign
1:11016867:A:C:T:88:P	-0.805910071	-0.262154704	0.025594553	0.211560001	0.151393333	0.080689719	0.326318889	0.705273218	0.991513333	0.673469444	0.134410694	0.308641167	0.491117799	1	11016867	A	C	T	P		1	11076924	1:11016867:A:C	TARDBP;TARDBP;TARDBP;TARDBP;TARDBP;TARDBP;TARDBP;TARDBP;TARDBP;TARDBP	Q13148	K7EJM5;Q13148;Q13148;G3V162;K7EN94;A0A087WX29;B1AKP7;A0A0A0N0M3;A0A087WYY0;A0A087X260	p.Thr88Pro	p.Thr88Pro;p.Thr88Pro;p.Thr88Pro;p.Thr88Pro;p.Thr129Pro;p.Thr88Pro;p.Thr88Pro;p.Thr88Pro;p.Thr88Pro;p.Thr88Pro	2.004321	0.209	0.773168762	-1.50464623	-1.730786442	-1.742262414	0.001	Thr	88	Pro	T88P	6	-9.398285714	-1.053857143	18.88842857	51.88	24.77978937	0.166056405	Benign
1:11016867:A:G:T:88:A	-1.471591839	-0.513158071	0.004116409	0.152836532	0.121981111	0.045723847	0.326318889	0.61140723	0.991513333	0.621129721	0.105328947	0.232799907	0.463580474	1	11016867	A	G	T	A	rs778322559	1	11076924	1:11016867:A:G	TARDBP;TARDBP;TARDBP;TARDBP;TARDBP;TARDBP;TARDBP;TARDBP;TARDBP;TARDBP	Q13148	K7EJM5;Q13148;Q13148;G3V162;K7EN94;A0A087WX29;B1AKP7;A0A0A0N0M3;A0A087WYY0;A0A087X260	p.Thr88Ala	p.Thr88Ala;p.Thr88Ala;p.Thr88Ala;p.Thr88Ala;p.Thr129Ala;p.Thr88Ala;p.Thr88Ala;p.Thr88Ala;p.Thr88Ala;p.Thr88Ala	1.630422	0.049	0.769283337	-2.088884623	-2.812700934	-2.868544863	0.002	Thr	88	Ala	T88A	5	-9.398285714	-1.053857143	18.88842857	51.88	24.77978937	0.109985074	Benign
1:11016867:A:T:T:88:S	-1.5502211	-0.767863654	0.004116409	0.113370035	0.109595556	0.057601356	0.326318889	0.579193704	0.991513333	0.859112178	0.105328947	0.189692062	0.433138722	1	11016867	A	T	T	S		1	11076924	1:11016867:A:T	TARDBP;TARDBP;TARDBP;TARDBP;TARDBP;TARDBP;TARDBP;TARDBP;TARDBP;TARDBP	Q13148	K7EJM5;Q13148;Q13148;G3V162;K7EN94;A0A087WX29;B1AKP7;A0A0A0N0M3;A0A087WYY0;A0A087X260	p.Thr88Ser	p.Thr88Ser;p.Thr88Ser;p.Thr88Ser;p.Thr88Ser;p.Thr129Ser;p.Thr88Ser;p.Thr88Ser;p.Thr88Ser;p.Thr88Ser;p.Thr88Ser	1.288649	0.062	0.768813128	-2.547082799	-2.73790771	-2.977517643	0.002	Thr	88	Ser	T88S	4	-9.398285714	-1.053857143	18.88842857	51.88	24.77978937	0.074035075	Benign
1:11016868:C:A:T:88:K	-1.145141832	-0.289525485	0.025594553	0.211560001	0.151393333	0.080689719	0.326318889	0.705273218	0.991513333	0.673469444	0.134410694	0.308641167	0.491117799	1	11016868	C	A	T	K		1	11076925	1:11016868:C:A	TARDBP;TARDBP;TARDBP;TARDBP;TARDBP;TARDBP;TARDBP;TARDBP;TARDBP;TARDBP	Q13148	K7EJM5;Q13148;Q13148;G3V162;K7EN94;A0A087WX29;B1AKP7;A0A0A0N0M3;A0A087WYY0;A0A087X260	p.Thr88Lys	p.Thr88Lys;p.Thr88Lys;p.Thr88Lys;p.Thr88Lys;p.Thr129Lys;p.Thr88Lys;p.Thr88Lys;p.Thr88Lys;p.Thr88Lys;p.Thr88Lys	1.918306	0.111	0.772371799	-1.636665194	-2.367049877	-2.355075478	0.014	Thr	88	Lys	T88K	6	-9.398285714	-1.053857143	18.88842857	51.88	24.77978937	0.12466017	Benign
1:11016868:C:G:T:88:R	-1.141680284	-0.223850249	0.025594553	0.211560001	0.151393333	0.080689719	0.326318889	0.705273218	0.991513333	0.673469444	0.134410694	0.308641167	0.491117799	1	11016868	C	G	T	R		1	11076925	1:11016868:C:G	TARDBP;TARDBP;TARDBP;TARDBP;TARDBP;TARDBP;TARDBP;TARDBP;TARDBP;TARDBP	Q13148	K7EJM5;Q13148;Q13148;G3V162;K7EN94;A0A087WX29;B1AKP7;A0A0A0N0M3;A0A087WYY0;A0A087X260	p.Thr88Arg	p.Thr88Arg;p.Thr88Arg;p.Thr88Arg;p.Thr88Arg;p.Thr129Arg;p.Thr88Arg;p.Thr88Arg;p.Thr88Arg;p.Thr88Arg;p.Thr88Arg	2.124696	0.112	0.772061988	-1.374582477	-2.365862102	-2.238110165	0.014	Thr	88	Arg	T88R	6	-9.398285714	-1.053857143	18.88842857	51.88	24.77978937	0.14012333	Benign
1:11016868:C:T:T:88:I	-1.179757318	-0.187236121	0.025594553	0.211560001	0.151393333	0.080689719	0.326318889	0.705273218	0.991513333	0.673469444	0.134410694	0.308641167	0.491117799	1	11016868	C	T	T	I	rs1553159049	1	11076925	1:11016868:C:T	TARDBP;TARDBP;TARDBP;TARDBP;TARDBP;TARDBP;TARDBP;TARDBP;TARDBP;TARDBP	Q13148	K7EJM5;Q13148;Q13148;G3V162;K7EN94;A0A087WX29;B1AKP7;A0A0A0N0M3;A0A087WYY0;A0A087X260	p.Thr88Ile	p.Thr88Ile;p.Thr88Ile;p.Thr88Ile;p.Thr88Ile;p.Thr129Ile;p.Thr88Ile;p.Thr88Ile;p.Thr88Ile;p.Thr88Ile;p.Thr88Ile	2.239759	0.101	0.769378172	-1.290275971	-2.480565	-2.239708252	0	Thr	88	Ile	T88I	6	-9.398285714	-1.053857143	18.88842857	51.88	24.77978937	0.119247083	Benign
1:11016870:G:A:D:89:N	-1.439414565	-0.585632099	0.003507461	0.024513345	0.069925556	0.037306069	0.160377778	0.61140723	0.970653333	0.608913032	0.014356484	0.17943554	0.324899284	1	11016870	G	A	D	N		1	11076927	1:11016870:G:A	TARDBP;TARDBP;TARDBP;TARDBP;TARDBP;TARDBP;TARDBP;TARDBP;TARDBP;TARDBP	Q13148	K7EJM5;Q13148;Q13148;G3V162;K7EN94;A0A087WX29;B1AKP7;A0A0A0N0M3;A0A087WYY0;A0A087X260	p.Asp89Asn	p.Asp89Asn;p.Asp89Asn;p.Asp89Asn;p.Asp89Asn;p.Asp130Asn;p.Asp89Asn;p.Asp89Asn;p.Asp89Asn;p.Asp89Asn;p.Asp89Asn	3.492153	0.221	0.76489973	0.236110523	-1.792469325	-0.871383805	0.94	Asp	89	Asn	D89N	5	-9.857875	-1.82175	23.23725	49.18	28.42431001	0.16582916	Benign
1:11016870:G:C:D:89:H	-0.696437202	-0.060987593	0.040714797	0.141408402	0.132357778	0.108335795	0.160377778	0.749051136	0.970653333	0.765868589	0.179372385	0.348195616	0.425167504	1	11016870	G	C	D	H		1	11076927	1:11016870:G:C	TARDBP;TARDBP;TARDBP;TARDBP;TARDBP;TARDBP;TARDBP;TARDBP;TARDBP;TARDBP	Q13148	K7EJM5;Q13148;Q13148;G3V162;K7EN94;A0A087WX29;B1AKP7;A0A0A0N0M3;A0A087WYY0;A0A087X260	p.Asp89His	p.Asp89His;p.Asp89His;p.Asp89His;p.Asp89His;p.Asp130His;p.Asp89His;p.Asp89His;p.Asp89His;p.Asp89His;p.Asp89His	3.630168	0.318	0.766310844	0.45119851	-1.152315902	-0.236338036	0.994	Asp	89	His	D89H	7	-9.857875	-1.82175	23.23725	49.18	28.42431001	0.204534306	Benign
1:11016870:G:T:D:89:Y	-0.422712197	0.074183369	0.040714797	0.271214905	0.144267778	0.108886563	0.160377778	0.713381297	0.970653333	0.808407339	0.125556603	0.52111398	0.44654095	1	11016870	G	T	D	Y		1	11076927	1:11016870:G:T	TARDBP;TARDBP;TARDBP;TARDBP;TARDBP;TARDBP;TARDBP;TARDBP;TARDBP;TARDBP	Q13148	K7EJM5;Q13148;Q13148;G3V162;K7EN94;A0A087WX29;B1AKP7;A0A0A0N0M3;A0A087WYY0;A0A087X260	p.Asp89Tyr	p.Asp89Tyr;p.Asp89Tyr;p.Asp89Tyr;p.Asp89Tyr;p.Asp130Tyr;p.Asp89Tyr;p.Asp89Tyr;p.Asp89Tyr;p.Asp89Tyr;p.Asp89Tyr	3.732924	0.372	0.765602414	0.568042339	-0.820868426	0.131157602	0.982	Asp	89	Tyr	D89Y	9	-9.857875	-1.82175	23.23725	49.18	28.42431001	0.16538051	Benign
1:11016871:A:C:D:89:A	-0.550053381	0.051571745	0.040714797	0.20877683	0.148245556	0.132415794	0.160377778	0.997898175	0.970653333	0.861460685	0.179372385	0.441153551	0.473145079	1	11016871	A	C	D	A		1	11076928	1:11016871:A:C	TARDBP;TARDBP;TARDBP;TARDBP;TARDBP;TARDBP;TARDBP;TARDBP;TARDBP;TARDBP	Q13148	K7EJM5;Q13148;Q13148;G3V162;K7EN94;A0A087WX29;B1AKP7;A0A0A0N0M3;A0A087WYY0;A0A087X260	p.Asp89Ala	p.Asp89Ala;p.Asp89Ala;p.Asp89Ala;p.Asp89Ala;p.Asp130Ala;p.Asp89Ala;p.Asp89Ala;p.Asp89Ala;p.Asp89Ala;p.Asp89Ala	3.261025	0.304	0.768591333	0.024936165	-1.203262345	-0.516125216	0.76	Asp	89	Ala	D89A	8	-9.857875	-1.82175	23.23725	49.18	28.42431001	0.123137654	Benign
1:11016871:A:G:D:89:G	-0.620283133	-0.084431352	0.040714797	0.141408402	0.132357778	0.108335795	0.160377778	0.749051136	0.970653333	0.765868589	0.179372385	0.348195616	0.425167504	1	11016871	A	G	D	G		1	11076928	1:11016871:A:G	TARDBP;TARDBP;TARDBP;TARDBP;TARDBP;TARDBP;TARDBP;TARDBP;TARDBP;TARDBP	Q13148	K7EJM5;Q13148;Q13148;G3V162;K7EN94;A0A087WX29;B1AKP7;A0A0A0N0M3;A0A087WYY0;A0A087X260	p.Asp89Gly	p.Asp89Gly;p.Asp89Gly;p.Asp89Gly;p.Asp89Gly;p.Asp130Gly;p.Asp89Gly;p.Asp89Gly;p.Asp89Gly;p.Asp89Gly;p.Asp89Gly	3.556494	0.34	0.775877988	0.590397235	-0.85284346	-0.148859159	0.23	Asp	89	Gly	D89G	7	-9.857875	-1.82175	23.23725	49.18	28.42431001	0.141313018	Benign
1:11016871:A:T:D:89:V	-0.419250648	0.009718601	0.040714797	0.271214905	0.144267778	0.108886563	0.160377778	0.713381297	0.970653333	0.808407339	0.125556603	0.52111398	0.44654095	1	11016871	A	T	D	V		1	11076928	1:11016871:A:T	TARDBP;TARDBP;TARDBP;TARDBP;TARDBP;TARDBP;TARDBP;TARDBP;TARDBP;TARDBP	Q13148	K7EJM5;Q13148;Q13148;G3V162;K7EN94;A0A087WX29;B1AKP7;A0A0A0N0M3;A0A087WYY0;A0A087X260	p.Asp89Val	p.Asp89Val;p.Asp89Val;p.Asp89Val;p.Asp89Val;p.Asp130Val;p.Asp89Val;p.Asp89Val;p.Asp89Val;p.Asp89Val;p.Asp89Val	3.530338	0.373	0.768491719	0.374419472	-0.766305064	0.027802281	0.409	Asp	89	Val	D89V	9	-9.857875	-1.82175	23.23725	49.18	28.42431001	0.107522774	Benign
1:11016872:T:A:D:89:E	-2.108755993	-1.19481552	0.003507461	-0.001767365	0.060641111	0.048813366	0.160377778	0.579193704	0.970653333	0.837097418	0.014356484	0.140658155	0.285380267	1	11016872	T	A	D	E	rs747512757	1	11076929	1:11016872:T:A	TARDBP;TARDBP;TARDBP;TARDBP;TARDBP;TARDBP;TARDBP;TARDBP;TARDBP;TARDBP	Q13148	K7EJM5;Q13148;Q13148;G3V162;K7EN94;A0A087WX29;B1AKP7;A0A0A0N0M3;A0A087WYY0;A0A087X260	p.Asp89Glu	p.Asp89Glu;p.Asp89Glu;p.Asp89Glu;p.Asp89Glu;p.Asp130Glu;p.Asp89Glu;p.Asp89Glu;p.Asp89Glu;p.Asp89Glu;p.Asp89Glu	2.173169	0.074	0.769733441	-1.368550817	-2.646271159	-2.431650971	0.23	Asp	89	Glu	D89E	4	-9.857875	-1.82175	23.23725	49.18	28.42431001	0.094993714	Benign
1:11016872:T:G:D:89:E	-2.108755993	-1.189403096	0.003507461	-0.001767365	0.060641111	0.048813366	0.160377778	0.579193704	0.970653333	0.837097418	0.014356484	0.140658155	0.285380267	1	11016872	T	G	D	E		1	11076929	1:11016872:T:G	TARDBP;TARDBP;TARDBP;TARDBP;TARDBP;TARDBP;TARDBP;TARDBP;TARDBP;TARDBP	Q13148	K7EJM5;Q13148;Q13148;G3V162;K7EN94;A0A087WX29;B1AKP7;A0A0A0N0M3;A0A087WYY0;A0A087X260	p.Asp89Glu	p.Asp89Glu;p.Asp89Glu;p.Asp89Glu;p.Asp89Glu;p.Asp130Glu;p.Asp89Glu;p.Asp89Glu;p.Asp89Glu;p.Asp89Glu;p.Asp89Glu	2.190178	0.074	0.769733441	-1.346323654	-2.646271159	-2.422488004	0.23	Asp	89	Glu	D89E	4	-9.857875	-1.82175	23.23725	49.18	28.42431001	0.094993714	Benign
1:11016873:G:A:A:90:T	-1.979039835	-1.353567248	0.002867043	0.048736911	0.055592222	0.025750178	0.13236	0.579193704	0.499008889	0.44649453	0.006585203	0.212253142	0.230381012	1	11016873	G	A	A	T		1	11076930	1:11016873:G:A	TARDBP;TARDBP;TARDBP;TARDBP;TARDBP;TARDBP;TARDBP;TARDBP;TARDBP;TARDBP	Q13148	K7EJM5;Q13148;Q13148;G3V162;K7EN94;A0A087WX29;B1AKP7;A0A0A0N0M3;A0A087WYY0;A0A087X260	p.Ala90Thr	p.Ala90Thr;p.Ala90Thr;p.Ala90Thr;p.Ala90Thr;p.Ala131Thr;p.Ala90Thr;p.Ala90Thr;p.Ala90Thr;p.Ala90Thr;p.Ala90Thr	2.502943	0.176	0.755607303	-1.285291048	-2.233564684	-1.664400341	0.149	Ala	90	Thr	A90T	4	-5.5032	-0.8816	24.4774	42.78	27.1538638	0.114430005	Benign
1:11016873:G:C:A:90:P	-1.24912135	-0.651566382	0.002867043	0.076478929	0.077416667	0.040715594	0.13236	0.61140723	0.499008889	0.726138188	0.006585203	0.25190032	0.321467238	1	11016873	G	C	A	P		1	11076930	1:11016873:G:C	TARDBP;TARDBP;TARDBP;TARDBP;TARDBP;TARDBP;TARDBP;TARDBP;TARDBP;TARDBP	Q13148	K7EJM5;Q13148;Q13148;G3V162;K7EN94;A0A087WX29;B1AKP7;A0A0A0N0M3;A0A087WYY0;A0A087X260	p.Ala90Pro	p.Ala90Pro;p.Ala90Pro;p.Ala90Pro;p.Ala90Pro;p.Ala131Pro;p.Ala90Pro;p.Ala90Pro;p.Ala90Pro;p.Ala90Pro;p.Ala90Pro	3.336659	0.28	0.762359518	-0.029609188	-1.459800172	-0.614108945	0.965	Ala	90	Pro	A90P	5	-5.5032	-0.8816	24.4774	42.78	27.1538638	0.10573413	Benign
1:11016873:G:T:A:90:S	-2.060610491	-1.587273192	0.002867043	0.053279554	0.048123333	0.035917525	0.13236	0.331358838	0.499008889	0.437164495	0.00543787	0.216926501	0.194100884	1	11016873	G	T	A	S		1	11076930	1:11016873:G:T	TARDBP;TARDBP;TARDBP;TARDBP;TARDBP;TARDBP;TARDBP;TARDBP;TARDBP;TARDBP	Q13148	K7EJM5;Q13148;Q13148;G3V162;K7EN94;A0A087WX29;B1AKP7;A0A0A0N0M3;A0A087WYY0;A0A087X260	p.Ala90Ser	p.Ala90Ser;p.Ala90Ser;p.Ala90Ser;p.Ala90Ser;p.Ala131Ser;p.Ala90Ser;p.Ala90Ser;p.Ala90Ser;p.Ala90Ser;p.Ala90Ser	2.315129	0.195	0.756724737	-1.503220928	-2.094141664	-1.655751242	0.65	Ala	90	Ser	A90S	3	-5.5032	-0.8816	24.4774	42.78	27.1538638	0.10326579	Benign
1:11016874:C:A:A:90:D	-1.412101993	-0.599219405	0.021878114	0.128393122	0.105024444	0.087747475	0.13236	0.705273218	0.499008889	0.850498556	0.01433119	0.326074743	0.361456842	1	11016874	C	A	A	D		1	11076931	1:11016874:C:A	TARDBP;TARDBP;TARDBP;TARDBP;TARDBP;TARDBP;TARDBP;TARDBP;TARDBP;TARDBP	Q13148	K7EJM5;Q13148;Q13148;G3V162;K7EN94;A0A087WX29;B1AKP7;A0A0A0N0M3;A0A087WYY0;A0A087X260	p.Ala90Asp	p.Ala90Asp;p.Ala90Asp;p.Ala90Asp;p.Ala90Asp;p.Ala131Asp;p.Ala90Asp;p.Ala90Asp;p.Ala90Asp;p.Ala90Asp;p.Ala90Asp	2.898647	0.186	0.76629965	-0.505020136	-1.991600437	-1.393425865	0.024	Ala	90	Asp	A90D	6	-5.5032	-0.8816	24.4774	42.78	27.1538638	0.078033312	Benign
1:11016874:C:G:A:90:G	-2.117501778	-1.241969941	0.002867043	0.048736911	0.055592222	0.025750178	0.13236	0.579193704	0.499008889	0.44649453	0.006585203	0.212253142	0.230381012	1	11016874	C	G	A	G	rs80356715	1	11076931	1:11016874:C:G	TARDBP;TARDBP;TARDBP;TARDBP;TARDBP;TARDBP;TARDBP;TARDBP;TARDBP;TARDBP	Q13148	K7EJM5;Q13148;Q13148;G3V162;K7EN94;A0A087WX29;B1AKP7;A0A0A0N0M3;A0A087WYY0;A0A087X260	p.Ala90Gly	p.Ala90Gly;p.Ala90Gly;p.Ala90Gly;p.Ala90Gly;p.Ala131Gly;p.Ala90Gly;p.Ala90Gly;p.Ala90Gly;p.Ala90Gly;p.Ala90Gly	2.853647	0.136	0.772175329	-0.419208175	-2.211407852	-1.706686146	0.149	Ala	90	Gly	A90G	4	-5.5032	-0.8816	24.4774	42.78	27.1538638	0.078631232	Benign
1:11016874:C:T:A:90:V	-1.985962932	-1.376527646	0.002867043	0.048736911	0.055592222	0.025750178	0.13236	0.579193704	0.499008889	0.44649453	0.006585203	0.212253142	0.230381012	1	11016874	C	T	A	V	rs80356715	1	11076931	1:11016874:C:T	TARDBP;TARDBP;TARDBP;TARDBP;TARDBP;TARDBP;TARDBP;TARDBP;TARDBP;TARDBP	Q13148	K7EJM5;Q13148;Q13148;G3V162;K7EN94;A0A087WX29;B1AKP7;A0A0A0N0M3;A0A087WYY0;A0A087X260	p.Ala90Val	p.Ala90Val;p.Ala90Val;p.Ala90Val;p.Ala90Val;p.Ala131Val;p.Ala90Val;p.Ala90Val;p.Ala90Val;p.Ala90Val;p.Ala90Val	2.430788	0.174	0.759735215	-1.277982525	-2.177406225	-1.714831896	0.149	Ala	90	Val	A90V	4	-5.5032	-0.8816	24.4774	42.78	27.1538638	0.148760537	Benign
1:11016876:T:A:S:91:T	-2.596790013	-1.765722956	0.002276332	-0.005477192	0.033067778	0.037746837	0.068840317	0.331358838	0.204142222	0.475148957	0.003603415	0.197702823	0.153276818	1	11016876	T	A	S	T		1	11076933	1:11016876:T:A	TARDBP;TARDBP;TARDBP;TARDBP;TARDBP;TARDBP;TARDBP;TARDBP;TARDBP;TARDBP	Q13148	K7EJM5;Q13148;Q13148;G3V162;K7EN94;A0A087WX29;B1AKP7;A0A0A0N0M3;A0A087WYY0;A0A087X260	p.Ser91Thr	p.Ser91Thr;p.Ser91Thr;p.Ser91Thr;p.Ser91Thr;p.Ser132Thr;p.Ser91Thr;p.Ser91Thr;p.Ser91Thr;p.Ser91Thr;p.Ser91Thr	2.369425	0.088	0.766756195	-1.185364369	-2.606949729	-2.245000242	0.035	Ser	91	Thr	S91T	3	-4.631166667	-4.1855	26.42316667	46.14	30.17327342	0.175472848	Benign
1:11016876:T:C:S:91:P	-2.18249889	-1.452915075	0.002276332	-3.23E-05	0.039944444	0.02077718	0.068840317	0.61140723	0.204142222	0.393900907	0.003698528	0.217829033	0.188805995	1	11016876	T	C	S	P		1	11076933	1:11016876:T:C	TARDBP;TARDBP;TARDBP;TARDBP;TARDBP;TARDBP;TARDBP;TARDBP;TARDBP;TARDBP	Q13148	K7EJM5;Q13148;Q13148;G3V162;K7EN94;A0A087WX29;B1AKP7;A0A0A0N0M3;A0A087WYY0;A0A087X260	p.Ser91Pro	p.Ser91Pro;p.Ser91Pro;p.Ser91Pro;p.Ser91Pro;p.Ser132Pro;p.Ser91Pro;p.Ser91Pro;p.Ser91Pro;p.Ser91Pro;p.Ser91Pro	2.817138	0.166	0.768267974	-0.563089004	-2.085895998	-1.552943093	0.818	Ser	91	Pro	S91P	5	-4.631166667	-4.1855	26.42316667	46.14	30.17327342	0.148769269	Benign
1:11016876:T:G:S:91:A	-2.53102059	-1.78772268	0.002276332	-0.005477192	0.033067778	0.037746837	0.068840317	0.331358838	0.204142222	0.475148957	0.003603415	0.197702823	0.153276818	1	11016876	T	G	S	A		1	11076933	1:11016876:T:G	TARDBP;TARDBP;TARDBP;TARDBP;TARDBP;TARDBP;TARDBP;TARDBP;TARDBP;TARDBP	Q13148	K7EJM5;Q13148;Q13148;G3V162;K7EN94;A0A087WX29;B1AKP7;A0A0A0N0M3;A0A087WYY0;A0A087X260	p.Ser91Ala	p.Ser91Ala;p.Ser91Ala;p.Ser91Ala;p.Ser91Ala;p.Ser132Ala;p.Ser91Ala;p.Ser91Ala;p.Ser91Ala;p.Ser91Ala;p.Ser91Ala	2.300289	0.107	0.766843343	-1.273565541	-2.484716497	-2.172417778	0.001	Ser	91	Ala	S91A	3	-4.631166667	-4.1855	26.42316667	46.14	30.17327342	0.127999953	Benign
1:11016877:C:T:S:91:L	-1.919605348	-1.402751833	0.017438963	0.04883805	0.059301111	0.055269243	0.068840317	0.705273218	0.204142222	0.512603153	0.007260891	0.288850267	0.201545912	1	11016877	C	T	S	L	rs1207245151	1	11076934	1:11016877:C:T	TARDBP;TARDBP;TARDBP;TARDBP;TARDBP;TARDBP;TARDBP;TARDBP;TARDBP;TARDBP	Q13148	K7EJM5;Q13148;Q13148;G3V162;K7EN94;A0A087WX29;B1AKP7;A0A0A0N0M3;A0A087WYY0;A0A087X260	p.Ser91Leu	p.Ser91Leu;p.Ser91Leu;p.Ser91Leu;p.Ser91Leu;p.Ser132Leu;p.Ser91Leu;p.Ser91Leu;p.Ser91Leu;p.Ser91Leu;p.Ser91Leu	2.78283	0.227	0.766220286	-0.658321808	-1.732295726	-1.218823047	0.035	Ser	91	Leu	S91L	6	-4.631166667	-4.1855	26.42316667	46.14	30.17327342	0.178271655	Benign
1:11016879:T:A:S:92:T	-2.274069958	-1.559179127	0.002867043	-0.031521594	0.034938889	0.043790329	0.094301111	0.331358838	0.504313333	0.586604846	0.003964514	0.181736846	0.15432518	1	11016879	T	A	S	T		1	11076936	1:11016879:T:A	TARDBP;TARDBP;TARDBP;TARDBP;TARDBP;TARDBP;TARDBP;TARDBP;TARDBP;TARDBP	Q13148	K7EJM5;Q13148;Q13148;G3V162;K7EN94;A0A087WX29;B1AKP7;A0A0A0N0M3;A0A087WYY0;A0A087X260	p.Ser92Thr	p.Ser92Thr;p.Ser92Thr;p.Ser92Thr;p.Ser92Thr;p.Ser133Thr;p.Ser92Thr;p.Ser92Thr;p.Ser92Thr;p.Ser92Thr;p.Ser92Thr	3.002711	0.18	0.767335241	-0.343541625	-2.012462946	-1.372047434	0.04	Ser	92	Thr	S92T	3	-4.019	-7.787833333	24.147	46.96	30.50602865	0.170079469	Benign
1:11016879:T:C:S:92:P	-1.487342527	-1.013486727	0.002867043	-0.026388861	0.051124444	0.023211783	0.094301111	0.61140723	0.504313333	0.43291119	0.004802486	0.200519394	0.244909734	1	11016879	T	C	S	P		1	11076936	1:11016879:T:C	TARDBP;TARDBP;TARDBP;TARDBP;TARDBP;TARDBP;TARDBP;TARDBP;TARDBP;TARDBP	Q13148	K7EJM5;Q13148;Q13148;G3V162;K7EN94;A0A087WX29;B1AKP7;A0A0A0N0M3;A0A087WYY0;A0A087X260	p.Ser92Pro	p.Ser92Pro;p.Ser92Pro;p.Ser92Pro;p.Ser92Pro;p.Ser133Pro;p.Ser92Pro;p.Ser92Pro;p.Ser92Pro;p.Ser92Pro;p.Ser92Pro	3.352773	0.301	0.768689922	0.147257933	-1.220687849	-0.48404048	0.002	Ser	92	Pro	S92P	5	-4.019	-7.787833333	24.147	46.96	30.50602865	0.110130009	Benign
1:11016879:T:G:S:92:A	-1.993684523	-1.540496735	0.002867043	-0.031521594	0.034938889	0.043790329	0.094301111	0.331358838	0.504313333	0.586604846	0.003964514	0.181736846	0.15432518	1	11016879	T	G	S	A		1	11076936	1:11016879:T:G	TARDBP;TARDBP;TARDBP;TARDBP;TARDBP;TARDBP;TARDBP;TARDBP;TARDBP;TARDBP	Q13148	K7EJM5;Q13148;Q13148;G3V162;K7EN94;A0A087WX29;B1AKP7;A0A0A0N0M3;A0A087WYY0;A0A087X260	p.Ser92Ala	p.Ser92Ala;p.Ser92Ala;p.Ser92Ala;p.Ser92Ala;p.Ser133Ala;p.Ser92Ala;p.Ser92Ala;p.Ser92Ala;p.Ser92Ala;p.Ser92Ala	3.061422	0.261	0.767493848	-0.262914981	-1.49491576	-0.872209575	0.049	Ser	92	Ala	S92A	3	-4.019	-7.787833333	24.147	46.96	30.50602865	0.148028772	Benign
1:11016880:C:T:S:92:L	-1.236357407	-1.048309078	0.021878114	0.025943001	0.074705556	0.057199243	0.094301111	0.705273218	0.504313333	0.543389072	0.009418109	0.2741723	0.278583214	1	11016880	C	T	S	L	rs11547736	1	11076937	1:11016880:C:T	TARDBP;TARDBP;TARDBP;TARDBP;TARDBP;TARDBP;TARDBP;TARDBP;TARDBP;TARDBP	Q13148	K7EJM5;Q13148;Q13148;G3V162;K7EN94;A0A087WX29;B1AKP7;A0A0A0N0M3;A0A087WYY0;A0A087X260	p.Ser92Leu	p.Ser92Leu;p.Ser92Leu;p.Ser92Leu;p.Ser92Leu;p.Ser133Leu;p.Ser92Leu;p.Ser92Leu;p.Ser92Leu;p.Ser92Leu;p.Ser92Leu	2.735988	0.334	0.766843641	-0.704191829	-1.041717646	-0.625558481	0.017	Ser	92	Leu	S92L	6	-4.019	-7.787833333	24.147	46.96	30.50602865	0.309776434	Benign
1:11016882:G:A:A:93:T	-1.172177817	-0.686407387	0.003812232	0.013564601	0.097765556	0.034520739	0.269080794	0.579193704	0.912522222	0.58803133	0.047118142	0.232182675	0.360017414	1	11016882	G	A	A	T		1	11076939	1:11016882:G:A	TARDBP;TARDBP;TARDBP;TARDBP;TARDBP;TARDBP;TARDBP;TARDBP;TARDBP;TARDBP	Q13148	K7EJM5;Q13148;Q13148;G3V162;K7EN94;A0A087WX29;B1AKP7;A0A0A0N0M3;A0A087WYY0;A0A087X260	p.Ala93Thr	p.Ala93Thr;p.Ala93Thr;p.Ala93Thr;p.Ala93Thr;p.Ala134Thr;p.Ala93Thr;p.Ala93Thr;p.Ala93Thr;p.Ala93Thr;p.Ala93Thr	2.646339	0.257	0.759621502	-0.999101807	-1.651688973	-1.118941583	0.059	Ala	93	Thr	A93T	4	-0.8902	-8.6556	22.0194	42.12	27.57303601	0.08569741	Benign
1:11016882:G:C:A:93:P	-0.624864291	0.026655743	0.003812232	0.040030262	0.11979	0.04660226	0.269080794	0.61140723	0.912522222	0.743617304	0.047118142	0.266205612	0.452167042	1	11016882	G	C	A	P		1	11076939	1:11016882:G:C	TARDBP;TARDBP;TARDBP;TARDBP;TARDBP;TARDBP;TARDBP;TARDBP;TARDBP;TARDBP	Q13148	K7EJM5;Q13148;Q13148;G3V162;K7EN94;A0A087WX29;B1AKP7;A0A0A0N0M3;A0A087WYY0;A0A087X260	p.Ala93Pro	p.Ala93Pro;p.Ala93Pro;p.Ala93Pro;p.Ala93Pro;p.Ala134Pro;p.Ala93Pro;p.Ala93Pro;p.Ala93Pro;p.Ala93Pro;p.Ala93Pro	3.498797	0.307	0.766223911	0.277384742	-1.22369115	-0.370693289	0.988	Ala	93	Pro	A93P	5	-0.8902	-8.6556	22.0194	42.12	27.57303601	0.153613088	Benign
1:11016882:G:T:A:93:S	-1.603318256	-1.069669767	0.003812232	0.023759962	0.085937778	0.040371413	0.269080794	0.331358838	0.912522222	0.493927381	0.039187368	0.243765359	0.283688282	1	11016882	G	T	A	S		1	11076939	1:11016882:G:T	TARDBP;TARDBP;TARDBP;TARDBP;TARDBP;TARDBP;TARDBP;TARDBP;TARDBP;TARDBP	Q13148	K7EJM5;Q13148;Q13148;G3V162;K7EN94;A0A087WX29;B1AKP7;A0A0A0N0M3;A0A087WYY0;A0A087X260	p.Ala93Ser	p.Ala93Ser;p.Ala93Ser;p.Ala93Ser;p.Ala93Ser;p.Ala134Ser;p.Ala93Ser;p.Ala93Ser;p.Ala93Ser;p.Ala93Ser;p.Ala93Ser	2.591943	0.222	0.7606838	-1.044039628	-1.856453117	-1.35055815	0.129	Ala	93	Ser	A93S	3	-0.8902	-8.6556	22.0194	42.12	27.57303601	0.08980796	Benign
1:11016883:C:A:A:93:E	-1.099096447	-0.303954269	0.003812232	0.040030262	0.11979	0.04660226	0.269080794	0.61140723	0.912522222	0.743617304	0.047118142	0.266205612	0.452167042	1	11016883	C	A	A	E		1	11076940	1:11016883:C:A	TARDBP;TARDBP;TARDBP;TARDBP;TARDBP;TARDBP;TARDBP;TARDBP;TARDBP;TARDBP	Q13148	K7EJM5;Q13148;Q13148;G3V162;K7EN94;A0A087WX29;B1AKP7;A0A0A0N0M3;A0A087WYY0;A0A087X260	p.Ala93Glu	p.Ala93Glu;p.Ala93Glu;p.Ala93Glu;p.Ala93Glu;p.Ala134Glu;p.Ala93Glu;p.Ala93Glu;p.Ala93Glu;p.Ala93Glu;p.Ala93Glu	2.459827	0.17	0.770059275	-0.985929745	-2.030581856	-1.722309669	0.791	Ala	93	Glu	A93E	5	-0.8902	-8.6556	22.0194	42.12	27.57303601	0.17116084	Benign
1:11016883:C:G:A:93:G	-1.504486481	-0.440304242	0.003812232	0.013564601	0.097765556	0.034520739	0.269080794	0.579193704	0.912522222	0.58803133	0.047118142	0.232182675	0.360017414	1	11016883	C	G	A	G		1	11076940	1:11016883:C:G	TARDBP;TARDBP;TARDBP;TARDBP;TARDBP;TARDBP;TARDBP;TARDBP;TARDBP;TARDBP	Q13148	K7EJM5;Q13148;Q13148;G3V162;K7EN94;A0A087WX29;B1AKP7;A0A0A0N0M3;A0A087WYY0;A0A087X260	p.Ala93Gly	p.Ala93Gly;p.Ala93Gly;p.Ala93Gly;p.Ala93Gly;p.Ala134Gly;p.Ala93Gly;p.Ala93Gly;p.Ala93Gly;p.Ala93Gly;p.Ala93Gly	3.419739	0.161	0.776643473	0.430528194	-1.977939159	-1.257216002	0.885	Ala	93	Gly	A93G	4	-0.8902	-8.6556	22.0194	42.12	27.57303601	0.194358216	Benign
[truncated: 2,103 more rows]
