# Supplementary material for: Accuracy of a machine learning method based on structural and locational information from AlphaFold2 for predicting the pathogenicity of TARDBP and FUS gene variants in ALS
Source: BMC Bioinformatics. 2023 May 19;24:206. doi: 10.1186/s12859-023-05338-5 (PMC10197232; doi:10.1186/s12859-023-05338-5)
Supplement: Supplementary file 3 — Additional file 3: Table S3. MOVA final dataset in FUS. [file 12859_2023_5338_MOESM3_ESM.csv]

ID	REVELMOVA	CADDMOVA	MOVA_plus_3d_distance_xgboost_predict	MOVA_plus_3d_distance_SVM_predict	MOVA_plus_3d_distance_predict	MOVA_3d_distance_predict	only_3d_coordinates_predict	only_BLOSUM62_predict	only_pLDDT_predict	without_3d_coordinates_predict	xgboost_predict	SVM_predict	MOVA value	Chromosome	Position	Reference	Alternate	aaref	aaalt	rs_dbSNP	hg19_chr	hg19_pos(1-based)	Protein_Consequence	genename	Uniprot_acc_split	Uniprot_acc	HGVSp_VEP_split	HGVSp_VEP	CADD_raw	REVEL_score	AlphScore	glm_AlphCadd	glm_AlphRevel	glm_RevelCadd	pph_prob	ref	Pos	alt	change	con	x	y	z	b	t_distance	EVE	EVE_class
16:31180218:G:A:A:2:T	-2.952879641	-2.374278294	0.009783844	0.087743852	0.072264444	0.029770963	0.084557778	0.199465695	0.060131111	0.244513289	0.021754172	0.000995042	0.08723966	16	31180218	G	A	A	T	rs1429657204	16	31191539	16:31180218:G:A	FUS;FUS;FUS	P35637	P35637;P35637-2;H3BPE7	p.Ala2Thr	p.Ala2Thr;p.Ala2Thr;p.Ala2Thr	3.85195	0.385	0.760922406	0.608395615	-0.816313505	0.270423172	0.993	Ala	2	Thr	A2T	4	-57.5398	-33.2826	1.2938	47.6	46.32531473
16:31180218:G:C:A:2:P	-3.151558296	-2.644915648	0.004547534	0.077740182	0.037087778	0.004081911	0.084557778	0.066344462	0.060131111	0.044073499	0.00691791	-0.015315009	0.04069162	16	31180218	G	C	A	P		16	31191539	16:31180218:G:C	FUS;FUS;FUS	P35637	P35637;P35637-2;H3BPE7	p.Ala2Pro	p.Ala2Pro;p.Ala2Pro;p.Ala2Pro	4.051948	0.385	0.767484043	1.031251523	-0.706836001	0.378164667	0.998	Ala	2	Pro	A2P	5	-57.5398	-33.2826	1.2938	47.6	46.32531473
16:31180218:G:T:A:2:S	-2.718196328	-1.798217665	0.009783844	0.100590825	0.143596667	0.102302649	0.084557778	0.332940485	0.060131111	0.298949168	0.025694624	0.029297328	0.180658903	16	31180218	G	T	A	S		16	31191539	16:31180218:G:T	FUS;FUS;FUS	P35637	P35637;P35637-2;H3BPE7	p.Ala2Ser	p.Ala2Ser;p.Ala2Ser;p.Ala2Ser	3.81206	0.354	0.762109693	0.5854904	-0.993565071	0.06974263	0.984	Ala	2	Ser	A2S	3	-57.5398	-33.2826	1.2938	47.6	46.32531473
16:31180219:C:A:A:2:D	-3.440074825	-2.709752782	0.005513895	0.070460006	0.036122222	0.009991788	0.084557778	0.199512377	0.060131111	0.058679525	0.003688168	-0.016587493	0.040048218	16	31180219	C	A	A	D		16	31191540	16:31180219:C:A	FUS;FUS;FUS	P35637	P35637;P35637-2;H3BPE7	p.Ala2Asp	p.Ala2Asp;p.Ala2Asp;p.Ala2Asp	3.383549	0.331	0.77193562	0.267361671	-0.97583102	-0.294050132	0.998	Ala	2	Asp	A2D	6	-57.5398	-33.2826	1.2938	47.6	46.32531473
16:31180219:C:G:A:2:G	-3.005800073	-2.400933915	0.009783844	0.087743852	0.072264444	0.029770963	0.084557778	0.199465695	0.060131111	0.244513289	0.021754172	0.000995042	0.08723966	16	31180219	C	G	A	G		16	31191540	16:31180219:C:G	FUS;FUS;FUS	P35637	P35637;P35637-2;H3BPE7	p.Ala2Gly	p.Ala2Gly;p.Ala2Gly;p.Ala2Gly	3.559129	0.375	0.777398751	0.631271014	-0.604982263	0.054873091	0.984	Ala	2	Gly	A2G	4	-57.5398	-33.2826	1.2938	47.6	46.32531473
16:31180219:C:T:A:2:V	-3.16985341	-2.417490348	0.009783844	0.087743852	0.072264444	0.029770963	0.084557778	0.199465695	0.060131111	0.244513289	0.021754172	0.000995042	0.08723966	16	31180219	C	T	A	V		16	31191540	16:31180219:C:T	FUS;FUS;FUS	P35637	P35637;P35637-2;H3BPE7	p.Ala2Val	p.Ala2Val;p.Ala2Val;p.Ala2Val	3.377251	0.344	0.765177449	0.092793393	-1.005949178	-0.222298213	0.993	Ala	2	Val	A2V	4	-57.5398	-33.2826	1.2938	47.6	46.32531473
16:31180221:T:A:S:3:T	-3.033544683	-1.90572449	0.009783844	0.099559346	0.144812222	0.102740515	0.096315556	0.332940485	0.027145556	0.262581259	0.028085504	0.015308547	0.171249399	16	31180221	T	A	S	T		16	31191542	16:31180221:T:A	FUS;FUS;FUS	P35637	P35637;P35637-2;H3BPE7	p.Ser3Thr	p.Ser3Thr;p.Ser3Thr;p.Ser3Thr	3.272479	0.302	0.767442666	0.0116321	-1.235140862	-0.521515527	0.924	Ser	3	Thr	S3T	3	-55.141	-33.27383333	3.86	50.93	47.96547822
16:31180221:T:C:S:3:P	-2.948619981	-2.608808279	0.004547534	0.075855129	0.045217778	0.001893736	0.096315556	0.066344462	0.027145556	0.024495678	0.010386334	-0.030287429	0.042362731	16	31180221	T	C	S	P		16	31191542	16:31180221:T:C	FUS;FUS;FUS	P35637	P35637;P35637-2;H3BPE7	p.Ser3Pro	p.Ser3Pro;p.Ser3Pro;p.Ser3Pro	4.334685	0.422	0.769625688	1.453441	-0.435902131	0.744352197	0.967	Ser	3	Pro	S3P	5	-55.141	-33.27383333	3.86	50.93	47.96547822
16:31180221:T:G:S:3:A	-2.811278872	-1.843668226	0.009783844	0.099559346	0.144812222	0.102740515	0.096315556	0.332940485	0.027145556	0.262581259	0.028085504	0.015308547	0.171249399	16	31180221	T	G	S	A		16	31191542	16:31180221:T:G	FUS;FUS;FUS	P35637	P35637;P35637-2;H3BPE7	p.Ser3Ala	p.Ser3Ala;p.Ser3Ala;p.Ser3Ala	3.954188	0.344	0.768088573	0.918379128	-0.95737858	0.088505172	0.841	Ser	3	Ala	S3A	3	-55.141	-33.27383333	3.86	50.93	47.96547822
16:31180222:C:T:S:3:L	-3.101858903	-2.612311927	0.005513895	0.067968795	0.044087778	0.012274746	0.096315556	0.199512377	0.027145556	0.140932373	0.006635676	-0.029374706	0.043656557	16	31180222	C	T	S	L		16	31191543	16:31180222:C:T	FUS;FUS;FUS	P35637	P35637;P35637-2;H3BPE7	p.Ser3Leu	p.Ser3Leu;p.Ser3Leu;p.Ser3Leu	4.208	0.392	0.767577215	1.237471683	-0.660783871	0.502694436	0.967	Ser	3	Leu	S3L	6	-55.141	-33.27383333	3.86	50.93	47.96547822
16:31180224:A:C:N:4:H	-3.333565759	-2.521164737	0.006143764	0.025119936	0.04681	0.074298415	0.12333	0.066344462	0.986227619	0.790810685	0.008125266	-0.068125167	0.060042572	16	31180224	A	C	N	H		16	31191545	16:31180224:A:C	FUS;FUS;FUS	P35637	P35637;P35637-2;H3BPE7	p.Asn4His	p.Asn4His;p.Asn4His;p.Asn4His	4.092297	0.335	0.763990216	0.997985936	-1.082968757	0.11088299	0.948	Asn	4	His	N4H	5	-52.308625	-32.823125	5.84975	59.76	46.56543368
16:31180224:A:G:N:4:D	-3.04779543	-2.611371979	0.006143764	0.025119936	0.04681	0.074298415	0.12333	0.066344462	0.986227619	0.790810685	0.008125266	-0.068125167	0.060042572	16	31180224	A	G	N	D		16	31191545	16:31180224:A:G	FUS;FUS;FUS	P35637	P35637;P35637-2;H3BPE7	p.Asn4Asp	p.Asn4Asp;p.Asn4Asp;p.Asn4Asp	3.10134	0.389	0.770913852	-0.126574421	-0.624184214	-0.110818636	0.256	Asn	4	Asp	N4D	5	-52.308625	-32.823125	5.84975	59.76	46.56543368
16:31180224:A:T:N:4:Y	-3.161622211	-2.48008288	0.011966972	0.016923046	0.044992222	0.067147591	0.12333	0.414444248	0.986227619	0.828310884	0.007042939	-0.012539874	0.063131017	16	31180224	A	T	N	Y		16	31191545	16:31180224:A:T	FUS;FUS;FUS	P35637	P35637;P35637-2;H3BPE7	p.Asn4Tyr	p.Asn4Tyr;p.Asn4Tyr;p.Asn4Tyr	4.333065	0.365	0.763546536	1.301698507	-0.899667289	0.413998731	0.948	Asn	4	Tyr	N4Y	8	-52.308625	-32.823125	5.84975	59.76	46.56543368
16:31180225:A:C:N:4:T	-3.304374998	-2.681375444	0.007446791	0.020015266	0.04559	0.075572618	0.12333	0.199512377	0.986227619	0.863941528	0.005186831	-0.064434531	0.058202581	16	31180225	A	C	N	T		16	31191546	16:31180225:A:C	FUS;FUS;FUS	P35637	P35637;P35637-2;H3BPE7	p.Asn4Thr	p.Asn4Thr;p.Asn4Thr;p.Asn4Thr	2.457755	0.342	0.763203916	-1.157367616	-1.051590152	-0.729203266	0.001	Asn	4	Thr	N4T	6	-52.308625	-32.823125	5.84975	59.76	46.56543368
16:31180225:A:G:N:4:S	-4.074451797	-2.64229711	0.006143764	0.025119936	0.04681	0.074298415	0.12333	0.066344462	0.986227619	0.790810685	0.008125266	-0.068125167	0.060042572	16	31180225	A	G	N	S		16	31191546	16:31180225:A:G	FUS;FUS;FUS	P35637	P35637;P35637-2;H3BPE7	p.Asn4Ser	p.Asn4Ser;p.Asn4Ser;p.Asn4Ser	2.761617	0.195	0.763205782	-0.760238368	-1.9860088	-1.415222412	0.147	Asn	4	Ser	N4S	5	-52.308625	-32.823125	5.84975	59.76	46.56543368
16:31180225:A:T:N:4:I	-2.629181678	-2.556527833	0.010838899	0.019216749	0.043642222	0.055879077	0.12333	0.298990792	0.986227619	0.693477307	0.004252899	0.021054746	0.056450049	16	31180225	A	T	N	I		16	31191546	16:31180225:A:T	FUS;FUS;FUS	P35637	P35637;P35637-2;H3BPE7	p.Asn4Ile	p.Asn4Ile;p.Asn4Ile;p.Asn4Ile	3.948713	0.471	0.768636157	0.924702066	-0.140928683	0.819661953	0.745	Asn	4	Ile	N4I	9	-52.308625	-32.823125	5.84975	59.76	46.56543368
16:31180226:C:A:N:4:K	-3.277914782	-2.606006162	0.007446791	0.020015266	0.04559	0.075572618	0.12333	0.199512377	0.986227619	0.863941528	0.005186831	-0.064434531	0.058202581	16	31180226	C	A	N	K		16	31191547	16:31180226:C:A	FUS;FUS;FUS	P35637	P35637;P35637-2;H3BPE7	p.Asn4Lys	p.Asn4Lys;p.Asn4Lys;p.Asn4Lys	3.285712	0.347	0.770052471	0.093159681	-0.905541562	-0.254270358	0.68	Asn	4	Lys	N4K	6	-52.308625	-32.823125	5.84975	59.76	46.56543368
16:31180226:C:G:N:4:K	-3.277914782	-2.579403884	0.007446791	0.020015266	0.04559	0.075572618	0.12333	0.199512377	0.986227619	0.863941528	0.005186831	-0.064434531	0.058202581	16	31180226	C	G	N	K		16	31191547	16:31180226:C:G	FUS;FUS;FUS	P35637	P35637;P35637-2;H3BPE7	p.Asn4Lys	p.Asn4Lys;p.Asn4Lys;p.Asn4Lys	3.577947	0.347	0.770052471	0.475048974	-0.905541562	-0.096839603	0.68	Asn	4	Lys	N4K	6	-52.308625	-32.823125	5.84975	59.76	46.56543368
16:31180227:G:A:D:5:N	-3.396811069	-2.637144809	0.00584065	0.047522239	0.011488889	0.00220707	0.021332222	0.066344462	0.152244444	0.030084071	0.006658619	-0.0299189	0.019187835	16	31180227	G	A	D	N	rs1416835498	16	31191548	16:31180227:G:A	FUS;FUS;FUS	P35637	P35637;P35637-2;H3BPE7	p.Asp5Asn	p.Asp5Asn;p.Asp5Asn;p.Asp5Asn	5.603162	0.356	0.764980213	2.996733413	-0.932958338	1.046193048	0.338	Asp	5	Asn	D5N	5	-52.57925	-31.12225	9.454	49.35	43.65757799
16:31180227:G:C:D:5:H	-2.774386476	-2.45206411	0.012324875	0.044064182	0.01998	0.043069448	0.021332222	0.454211676	0.152244444	0.395093151	0.022098167	-0.010410756	0.044747823	16	31180227	G	C	D	H		16	31191548	16:31180227:G:C	FUS;FUS;FUS	P35637	P35637;P35637-2;H3BPE7	p.Asp5His	p.Asp5His;p.Asp5His;p.Asp5His	5.893988	0.453	0.766296621	3.409182044	-0.294385038	1.763560069	0.621	Asp	5	His	D5H	7	-52.57925	-31.12225	9.454	49.35	43.65757799
16:31180227:G:T:D:5:Y	-2.34644026	-2.429319688	0.010306539	0.040058774	0.019345556	0.025886066	0.021332222	0.298990792	0.152244444	0.546199658	0.00899972	0.039469484	0.04086206	16	31180227	G	T	D	Y		16	31191548	16:31180227:G:T	FUS;FUS;FUS	P35637	P35637;P35637-2;H3BPE7	p.Asp5Tyr	p.Asp5Tyr;p.Asp5Tyr;p.Asp5Tyr	6.408724	0.537	0.765710713	4.067412151	0.229810688	2.526405555	0.833	Asp	5	Tyr	D5Y	9	-52.57925	-31.12225	9.454	49.35	43.65757799
16:31182398:A:C:D:5:A	-3.133046125	-2.673737519	0.011379843	0.042081771	0.0187	0.021846458	0.021332222	0.414444248	0.152244444	0.263653753	0.01485736	0.014321154	0.038829488	16	31182398	A	C	D	A		16	31193719	16:31182398:A:C	FUS;FUS;FUS	P35637	P35637;P35637-2;H3BPE7	p.Asp5Ala	p.Asp5Ala;p.Asp5Ala;p.Asp5Ala	3.862266	0.39	0.768813119	0.81608969	-0.652877057	0.304882354	0.043	Asp	5	Ala	D5A	8	-52.57925	-31.12225	9.454	49.35	43.65757799
16:31182398:A:G:D:5:G	-2.784970562	-2.631892723	0.012324875	0.044064182	0.01998	0.043069448	0.021332222	0.454211676	0.152244444	0.395093151	0.022098167	-0.010410756	0.044747823	16	31182398	A	G	D	G	rs778010613	16	31193719	16:31182398:A:G	FUS;FUS;FUS	P35637	P35637;P35637-2;H3BPE7	p.Asp5Gly	p.Asp5Gly;p.Asp5Gly;p.Asp5Gly	3.91851	0.451	0.77548055	1.053693431	-0.153869568	0.687783927	0.083	Asp	5	Gly	D5G	7	-52.57925	-31.12225	9.454	49.35	43.65757799
16:31182398:A:T:D:5:V	-2.319980044	-2.62706136	0.010306539	0.040058774	0.019345556	0.025886066	0.021332222	0.298990792	0.152244444	0.546199658	0.00899972	0.039469484	0.04086206	16	31182398	A	T	D	V		16	31193719	16:31182398:A:T	FUS;FUS;FUS	P35637	P35637;P35637-2;H3BPE7	p.Asp5Val	p.Asp5Val;p.Asp5Val;p.Asp5Val	4.236465	0.542	0.768754453	1.303644655	0.312377926	1.385083505	0.241	Asp	5	Val	D5V	9	-52.57925	-31.12225	9.454	49.35	43.65757799
16:31182399:T:A:D:5:E	-3.592627007	-2.762365346	0.00940244	0.052655327	0.039201111	0.020539922	0.021332222	0.199465695	0.152244444	0.140856579	0.020950489	-0.014395571	0.053901565	16	31182399	T	A	D	E		16	31193720	16:31182399:T:A	FUS;FUS;FUS	P35637	P35637;P35637-2;H3BPE7	p.Asp5Glu	p.Asp5Glu;p.Asp5Glu;p.Asp5Glu	1.861241	0.291	0.770001324	-1.769581298	-1.26237579	-1.345351598	0	Asp	5	Glu	D5E	4	-52.57925	-31.12225	9.454	49.35	43.65757799
16:31182399:T:G:D:5:E	-3.592627007	-2.752917661	0.00940244	0.052655327	0.039201111	0.020539922	0.021332222	0.199465695	0.152244444	0.140856579	0.020950489	-0.014395571	0.053901565	16	31182399	T	G	D	E		16	31193720	16:31182399:T:G	FUS;FUS;FUS	P35637	P35637;P35637-2;H3BPE7	p.Asp5Glu	p.Asp5Glu;p.Asp5Glu;p.Asp5Glu	1.965027	0.291	0.770001324	-1.633954963	-1.26237579	-1.289440745	0	Asp	5	Glu	D5E	4	-52.57925	-31.12225	9.454	49.35	43.65757799
16:31182400:T:A:Y:6:N	-1.658130612	-2.560703666	0.010306539	-0.000264542	0.024801111	0.037820076	0.036052222	0.298990792	0.021941111	0.716397287	0.00899972	0.035583176	0.049621703	16	31182400	T	A	Y	N		16	31193721	16:31182400:T:A	FUS;FUS;FUS	P35637	P35637;P35637-2;H3BPE7	p.Tyr6Asn	p.Tyr6Asn;p.Tyr6Asn;p.Tyr6Asn	4.368308	0.66	0.744937173	0.889723458	0.665101535	2.138191983	0.999	Tyr	6	Asn	Y6N	9	-48.02666667	-31.7395	12.31683333	51.26	38.97095216
16:31182400:T:C:Y:6:H	-2.35466863	-2.768010425	0.00584065	0.003923949	0.012587778	0.002031514	0.036052222	0.066344462	0.021941111	0.024662345	0.006658619	-0.044088908	0.016616724	16	31182400	T	C	Y	H	rs967554455	16	31193721	16:31182400:T:C	FUS;FUS;FUS	P35637	P35637;P35637-2;H3BPE7	p.Tyr6His	p.Tyr6His;p.Tyr6His;p.Tyr6His	4.340824	0.555	0.745048267	0.856542043	-0.000509041	1.516447774	0.999	Tyr	6	His	Y6H	5	-48.02666667	-31.7395	12.31683333	51.26	38.97095216
16:31182400:T:G:Y:6:D	-1.529150988	-2.587688653	0.010306539	0.000911593	0.024774444	0.033817098	0.036052222	0.285820661	0.021941111	0.508592132	0.00899972	0.059725623	0.045123938	16	31182400	T	G	Y	D		16	31193721	16:31182400:T:G	FUS;FUS;FUS	P35637	P35637;P35637-2;H3BPE7	p.Tyr6Asp	p.Tyr6Asp;p.Tyr6Asp;p.Tyr6Asp	4.378468	0.688	0.75113795	1.055619464	0.946548707	2.3055155	0.999	Tyr	6	Asp	Y6D	10	-48.02666667	-31.7395	12.31683333	51.26	38.97095216
16:31182401:A:C:Y:6:S	-1.758679431	-2.565808834	0.010306539	-0.000264542	0.024801111	0.037820076	0.036052222	0.298990792	0.021941111	0.716397287	0.00899972	0.035583176	0.049621703	16	31182401	A	C	Y	S		16	31193722	16:31182401:A:C	FUS;FUS;FUS	P35637	P35637;P35637-2;H3BPE7	p.Tyr6Ser	p.Tyr6Ser;p.Tyr6Ser;p.Tyr6Ser	4.312226	0.641	0.744555258	0.807036135	0.537950268	1.998152972	0.999	Tyr	6	Ser	Y6S	9	-48.02666667	-31.7395	12.31683333	51.26	38.97095216
16:31182401:A:G:Y:6:C	-1.467617059	-2.558524852	0.010306539	-0.000264542	0.024801111	0.037820076	0.036052222	0.298990792	0.021941111	0.716397287	0.00899972	0.035583176	0.049621703	16	31182401	A	G	Y	C		16	31193722	16:31182401:A:G	FUS;FUS;FUS	P35637	P35637;P35637-2;H3BPE7	p.Tyr6Cys	p.Tyr6Cys;p.Tyr6Cys;p.Tyr6Cys	4.392243	0.696	0.744613151	0.913026311	0.888540235	2.359179182	1	Tyr	6	Cys	Y6C	9	-48.02666667	-31.7395	12.31683333	51.26	38.97095216
16:31182401:A:T:Y:6:F	-2.37707416	-2.660818705	0.00940244	0.008233465	0.036346667	0.017813451	0.036052222	0.199465695	0.021941111	0.112891342	0.020950489	-0.027591157	0.044843666	16	31182401	A	T	Y	F		16	31193722	16:31182401:A:T	FUS;FUS;FUS	P35637	P35637;P35637-2;H3BPE7	p.Tyr6Phe	p.Tyr6Phe;p.Tyr6Phe;p.Tyr6Phe	3.594215	0.528	0.747839134	-0.050426606	-0.125578515	0.958170071	0.997	Tyr	6	Phe	Y6F	4	-48.02666667	-31.7395	12.31683333	51.26	38.97095216
16:31182403:A:C:T:7:P	-3.006115363	-2.900669452	0.007079846	-0.005819628	0.006801111	0.027203006	0.006902222	0.199512377	0.020263333	0.180360705	0.005021586	-0.038815766	0.01525376	16	31182403	A	C	T	P		16	31193724	16:31182403:A:C	FUS;FUS;FUS	P35637	P35637;P35637-2;H3BPE7	p.Thr7Pro	p.Thr7Pro;p.Thr7Pro;p.Thr7Pro	2.976429	0.433	0.774033006	-0.213035273	-0.292443501	0.07622622	0.791	Thr	7	Pro	T7P	6	-49.85285714	-28.735	15.38571429	52.11	37.11654962
16:31182403:A:G:T:7:A	-3.528561967	-2.954821898	0.00584065	-0.007622886	0.0067	0.006174847	0.006902222	0.066344462	0.020263333	0.025594567	0.006658619	-0.04463449	0.009397835	16	31182403	A	G	T	A	rs753775282	16	31193724	16:31182403:A:G	FUS;FUS;FUS	P35637	P35637;P35637-2;H3BPE7	p.Thr7Ala	p.Thr7Ala;p.Thr7Ala;p.Thr7Ala	2.780727	0.339	0.770500793	-0.555714342	-0.948915958	-0.572555186	0.144	Thr	7	Ala	T7A	5	-49.85285714	-28.735	15.38571429	52.11	37.11654962
16:31182403:A:T:T:7:S	-4.155927962	-2.934733155	0.00940244	-0.005820735	0.024554444	0.020922969	0.006902222	0.199465695	0.020263333	0.113136832	0.020950489	-0.030196676	0.031034777	16	31182403	A	T	T	S		16	31193724	16:31182403:A:T	FUS;FUS;FUS	P35637	P35637;P35637-2;H3BPE7	p.Thr7Ser	p.Thr7Ser;p.Thr7Ser;p.Thr7Ser	1.526483	0.203	0.76987028	-2.210264524	-1.823960699	-2.034362076	0.01	Thr	7	Ser	T7S	4	-49.85285714	-28.735	15.38571429	52.11	37.11654962
16:31182404:C:A:T:7:N	-3.856668641	-2.962099872	0.00584065	-0.007622886	0.0067	0.006174847	0.006902222	0.066344462	0.020263333	0.025594567	0.006658619	-0.04463449	0.009397835	16	31182404	C	A	T	N		16	31193725	16:31182404:C:A	FUS;FUS;FUS	P35637	P35637;P35637-2;H3BPE7	p.Thr7Asn	p.Thr7Asn;p.Thr7Asn;p.Thr7Asn	2.700776	0.277	0.769877969	-0.675522878	-1.35342913	-0.97400839	0.651	Thr	7	Asn	T7N	5	-49.85285714	-28.735	15.38571429	52.11	37.11654962
16:31182404:C:G:T:7:S	-4.124175704	-2.930788442	0.00940244	-0.005820735	0.024554444	0.020922969	0.006902222	0.199465695	0.020263333	0.113136832	0.020950489	-0.030196676	0.031034777	16	31182404	C	G	T	S	rs978032980	16	31193725	16:31182404:C:G	FUS;FUS;FUS	P35637	P35637;P35637-2;H3BPE7	p.Thr7Ser	p.Thr7Ser;p.Thr7Ser;p.Thr7Ser	1.569817	0.209	0.76987028	-2.153636158	-1.785819892	-1.976335308	0.01	Thr	7	Ser	T7S	4	-49.85285714	-28.735	15.38571429	52.11	37.11654962
16:31182404:C:T:T:7:I	-3.048451708	-2.906355577	0.007079846	-0.005819628	0.006801111	0.027203006	0.006902222	0.199512377	0.020263333	0.180360705	0.005021586	-0.038815766	0.01525376	16	31182404	C	T	T	I		16	31193725	16:31182404:C:T	FUS;FUS;FUS	P35637	P35637;P35637-2;H3BPE7	p.Thr7Ile	p.Thr7Ile;p.Thr7Ile;p.Thr7Ile	2.913965	0.425	0.770747441	-0.375529752	-0.398115856	-0.003666853	0.93	Thr	7	Ile	T7I	6	-49.85285714	-28.735	15.38571429	52.11	37.11654962
16:31182406:C:A:Q:8:K	-3.190165291	-2.627519226	0.00940244	0.004715456	0.041292222	0.067585035	0.007707778	0.199465695	0.060331111	0.244513289	0.019400466	-0.012359236	0.04528495	16	31182406	C	A	Q	K		16	31193727	16:31182406:C:A	FUS;FUS;FUS	P35637	P35637;P35637-2;H3BPE7	p.Gln8Lys	p.Gln8Lys;p.Gln8Lys;p.Gln8Lys	3.92994	0.374	0.7715537	0.971978893	-0.708860715	0.248853384	0.969	Gln	8	Lys	Q8K	4	-47.29922222	-27.96811111	18.76011111	47.43	32.92480912
16:31182406:C:G:Q:8:E	-2.857515458	-2.010572404	0.00940244	0.01223651	0.116186667	0.119007252	0.007707778	0.332940485	0.060331111	0.298606945	0.03722091	0.01901028	0.148018092	16	31182406	C	G	Q	E		16	31193727	16:31182406:C:G	FUS;FUS;FUS	P35637	P35637;P35637-2;H3BPE7	p.Gln8Glu	p.Gln8Glu;p.Gln8Glu;p.Gln8Glu	3.704298	0.354	0.772538833	0.701359525	-0.819560308	0.011689854	0.969	Gln	8	Glu	Q8E	3	-47.29922222	-27.96811111	18.76011111	47.43	32.92480912
16:31182407:A:C:Q:8:P	-2.65607516	-2.760492626	0.007079846	0.005714791	0.015755556	0.078905596	0.007707778	0.199512377	0.060331111	0.058679525	0.003880748	-0.023611843	0.017912799	16	31182407	A	C	Q	P		16	31193728	16:31182407:A:C	FUS;FUS;FUS	P35637	P35637;P35637-2;H3BPE7	p.Gln8Pro	p.Gln8Pro;p.Gln8Pro;p.Gln8Pro	4.33506	0.497	0.772515816	1.525065446	0.089078243	1.178081518	0.996	Gln	8	Pro	Q8P	6	-47.29922222	-27.96811111	18.76011111	47.43	32.92480912
16:31182407:A:G:Q:8:R	-2.465155383	-2.610192039	0.00940244	0.004715456	0.041292222	0.067585035	0.007707778	0.199465695	0.060331111	0.244513289	0.019400466	-0.012359236	0.04528495	16	31182407	A	G	Q	R		16	31193728	16:31182407:A:G	FUS;FUS;FUS	P35637	P35637;P35637-2;H3BPE7	p.Gln8Arg	p.Gln8Arg;p.Gln8Arg;p.Gln8Arg	4.120285	0.511	0.77133349	1.215299532	0.158346975	1.143304559	0.987	Gln	8	Arg	Q8R	4	-47.29922222	-27.96811111	18.76011111	47.43	32.92480912
16:31182407:A:T:Q:8:L	-2.206224354	-2.579201116	0.012324875	0.005364943	0.023902222	0.077073009	0.007707778	0.454211676	0.060331111	0.323854044	0.005334345	-0.003669923	0.045196135	16	31182407	A	T	Q	L		16	31193728	16:31182407:A:T	FUS;FUS;FUS	P35637	P35637;P35637-2;H3BPE7	p.Gln8Leu	p.Gln8Leu;p.Gln8Leu;p.Gln8Leu	4.466785	0.56	0.770062958	1.636830234	0.448632072	1.613206405	0.987	Gln	8	Leu	Q8L	7	-47.29922222	-27.96811111	18.76011111	47.43	32.92480912
16:31182408:A:C:Q:8:H	-2.770592859	-2.845992051	0.00584065	0.003968988	0.015457778	0.043196263	0.007707778	0.066344462	0.060331111	0.044073499	0.006159328	-0.027780396	0.014640057	16	31182408	A	C	Q	H		16	31193729	16:31182408:A:C	FUS;FUS;FUS	P35637	P35637;P35637-2;H3BPE7	p.Gln8His	p.Gln8His;p.Gln8His;p.Gln8His	3.618913	0.478	0.765032151	0.405018283	-0.156562029	0.682456998	0.996	Gln	8	His	Q8H	5	-47.29922222	-27.96811111	18.76011111	47.43	32.92480912
16:31182408:A:T:Q:8:H	-2.75471673	-2.852361541	0.00584065	0.003968988	0.015457778	0.043196263	0.007707778	0.066344462	0.060331111	0.044073499	0.006159328	-0.027780396	0.014640057	16	31182408	A	T	Q	H		16	31193729	16:31182408:A:T	FUS;FUS;FUS	P35637	P35637;P35637-2;H3BPE7	p.Gln8His	p.Gln8His;p.Gln8His;p.Gln8His	3.548942	0.481	0.765032151	0.313580996	-0.137491625	0.662103813	0.996	Gln	8	His	Q8H	5	-47.29922222	-27.96811111	18.76011111	47.43	32.92480912
16:31182409:C:A:Q:9:K	-3.950691137	-2.754628376	0.010888283	-0.012472201	0.029195556	0.030206037	0.01804746	0.199465695	0.045765556	0.11326013	0.036610592	-0.025692003	0.032004539	16	31182409	C	A	Q	K		16	31193730	16:31182409:C:A	FUS;FUS;FUS	P35637	P35637;P35637-2;H3BPE7	p.Gln9Lys	p.Gln9Lys;p.Gln9Lys;p.Gln9Lys	3.438889	0.241	0.770922057	0.314732621	-1.564853904	-0.784470526	0.006	Gln	9	Lys	Q9K	4	-49.23933333	-25.10444444	20.81666667	50.57	32.35745848
16:31182409:C:G:Q:9:E	-3.823323201	-2.192584014	0.010888283	-0.005472672	0.099541111	0.090304752	0.01804746	0.332940485	0.045765556	0.261502702	0.051239144	0.004713797	0.131277634	16	31182409	C	G	Q	E		16	31193730	16:31182409:C:G	FUS;FUS;FUS	P35637	P35637;P35637-2;H3BPE7	p.Gln9Glu	p.Gln9Glu;p.Gln9Glu;p.Gln9Glu	2.845986	0.185	0.77188627	-0.436334038	-1.904747377	-1.427575387	0.002	Gln	9	Glu	Q9E	3	-49.23933333	-25.10444444	20.81666667	50.57	32.35745848
16:31182410:A:C:Q:9:P	-3.967030603	-2.902634098	0.008201691	-0.008772102	0.012908889	0.042717306	0.01804746	0.199512377	0.045765556	0.139824751	0.008883157	-0.030611489	0.018257496	16	31182410	A	C	Q	P		16	31193731	16:31182410:A:C	FUS;FUS;FUS	P35637	P35637;P35637-2;H3BPE7	p.Gln9Pro	p.Gln9Pro;p.Gln9Pro;p.Gln9Pro	2.750091	0.249	0.771463555	-0.57205276	-1.504964889	-1.109291958	0	Gln	9	Pro	Q9P	6	-49.23933333	-25.10444444	20.81666667	50.57	32.35745848
16:31182410:A:G:Q:9:R	-3.670212851	-2.772527598	0.010888283	-0.012472201	0.029195556	0.030206037	0.01804746	0.199465695	0.045765556	0.11326013	0.036610592	-0.025692003	0.032004539	16	31182410	A	G	Q	R		16	31193731	16:31182410:A:G	FUS;FUS;FUS	P35637	P35637;P35637-2;H3BPE7	p.Gln9Arg	p.Gln9Arg;p.Gln9Arg;p.Gln9Arg	3.24226	0.294	0.770675179	0.051703751	-1.232062472	-0.584037804	0.026	Gln	9	Arg	Q9R	4	-49.23933333	-25.10444444	20.81666667	50.57	32.35745848
16:31182410:A:T:Q:9:L	-3.253715887	-2.512050924	0.014265886	-0.007638659	0.028605556	0.078930958	0.01804746	0.454211676	0.045765556	0.681898862	0.045322321	-0.006218054	0.062632231	16	31182410	A	T	Q	L		16	31193731	16:31182410:A:T	FUS;FUS;FUS	P35637	P35637;P35637-2;H3BPE7	p.Gln9Leu	p.Gln9Leu;p.Gln9Leu;p.Gln9Leu	4.015886	0.348	0.769405934	1.031429398	-0.909971904	0.144864134	0.011	Gln	9	Leu	Q9L	7	-49.23933333	-25.10444444	20.81666667	50.57	32.35745848
16:31182411:A:C:Q:9:H	-3.277178968	-2.878204753	0.006767475	-0.012015895	0.012762222	0.011303749	0.01804746	0.066344462	0.045765556	0.025330122	0.011764154	-0.038572353	0.012500057	16	31182411	A	C	Q	H		16	31193732	16:31182411:A:C	FUS;FUS;FUS	P35637	P35637;P35637-2;H3BPE7	p.Gln9His	p.Gln9His;p.Gln9His;p.Gln9His	3.410923	0.384	0.765137941	0.13582317	-0.752336295	0.027055889	0.162	Gln	9	His	Q9H	5	-49.23933333	-25.10444444	20.81666667	50.57	32.35745848
16:31182411:A:T:Q:9:H	-3.293055097	-2.865311476	0.006767475	-0.012015895	0.012762222	0.011303749	0.01804746	0.066344462	0.045765556	0.025330122	0.011764154	-0.038572353	0.012500057	16	31182411	A	T	Q	H		16	31193732	16:31182411:A:T	FUS;FUS;FUS	P35637	P35637;P35637-2;H3BPE7	p.Gln9His	p.Gln9His;p.Gln9His;p.Gln9His	3.55256	0.381	0.765137941	0.320912752	-0.771406699	0.086016471	0.162	Gln	9	His	Q9H	5	-49.23933333	-25.10444444	20.81666667	50.57	32.35745848
16:31182412:G:A:A:10:T	-3.268488023	-2.525990502	0.047370456	0.009877764	0.051874444	0.048261041	0.028197143	0.199465695	0.002381111	0.05067369	0.01160953	-0.003226859	0.05173212	16	31182412	G	A	A	T		16	31193733	16:31182412:G:A	FUS;FUS;FUS	P35637	P35637;P35637-2;H3BPE7	p.Ala10Thr	p.Ala10Thr;p.Ala10Thr;p.Ala10Thr	4.605783	0.354	0.757917458	1.519535353	-1.06351033	0.497331421	0.976	Ala	10	Thr	A10T	4	-46.8582	-21.7588	22.838	44.2	28.66606243
16:31182412:G:C:A:10:P	-3.027793287	-2.694137363	0.029859338	0.010638739	0.027166667	0.008309911	0.028197143	0.066344462	0.002381111	0.003296414	0.00473155	-0.017791124	0.025053232	16	31182412	G	C	A	P		16	31193733	16:31182412:G:C	FUS;FUS;FUS	P35637	P35637;P35637-2;H3BPE7	p.Ala10Pro	p.Ala10Pro;p.Ala10Pro;p.Ala10Pro	4.577253	0.421	0.764917617	1.654546801	-0.52081065	0.869246335	0.999	Ala	10	Pro	A10P	5	-46.8582	-21.7588	22.838	44.2	28.66606243
16:31182412:G:T:A:10:S	-3.401756035	-2.090821341	0.047370456	0.015748522	0.113993333	0.106772621	0.028197143	0.332940485	0.002381111	0.17908295	0.024182359	0.027417832	0.143255412	16	31182412	G	T	A	S		16	31193733	16:31182412:G:T	FUS;FUS;FUS	P35637	P35637;P35637-2;H3BPE7	p.Ala10Ser	p.Ala10Ser;p.Ala10Ser;p.Ala10Ser	3.147394	0.255	0.759130781	-0.356407019	-1.672589991	-0.860577536	0.402	Ala	10	Ser	A10S	3	-46.8582	-21.7588	22.838	44.2	28.66606243
16:31182413:C:A:A:10:E	-3.080713719	-2.747929156	0.029859338	0.010638739	0.027166667	0.008309911	0.028197143	0.066344462	0.002381111	0.003296414	0.00473155	-0.017791124	0.025053232	16	31182413	C	A	A	E		16	31193734	16:31182413:C:A	FUS;FUS;FUS	P35637	P35637;P35637-2;H3BPE7	p.Ala10Glu	p.Ala10Glu;p.Ala10Glu;p.Ala10Glu	3.986332	0.411	0.76886059	0.979386093	-0.518592202	0.493105949	0.976	Ala	10	Glu	A10E	5	-46.8582	-21.7588	22.838	44.2	28.66606243
16:31182413:C:G:A:10:G	-3.68655943	-2.587330721	0.047370456	0.009877764	0.051874444	0.048261041	0.028197143	0.199465695	0.002381111	0.05067369	0.01160953	-0.003226859	0.05173212	16	31182413	C	G	A	G		16	31193734	16:31182413:C:G	FUS;FUS;FUS	P35637	P35637;P35637-2;H3BPE7	p.Ala10Gly	p.Ala10Gly;p.Ala10Gly;p.Ala10Gly	3.93194	0.275	0.774114654	1.037624968	-1.295455837	-0.322325232	0.944	Ala	10	Gly	A10G	4	-46.8582	-21.7588	22.838	44.2	28.66606243
16:31182413:C:T:A:10:V	-3.104434686	-2.523085357	0.047370456	0.009877764	0.051874444	0.048261041	0.028197143	0.199465695	0.002381111	0.05067369	0.01160953	-0.003226859	0.05173212	16	31182413	C	T	A	V		16	31193734	16:31182413:C:T	FUS;FUS;FUS	P35637	P35637;P35637-2;H3BPE7	p.Ala10Val	p.Ala10Val;p.Ala10Val;p.Ala10Val	4.637697	0.385	0.762414665	1.671929453	-0.791415935	0.693715189	0.988	Ala	10	Val	A10V	4	-46.8582	-21.7588	22.838	44.2	28.66606243
16:31182415:A:C:T:11:P	-3.207650584	-2.80116882	0.038267255	-0.001288688	0.025853333	0.025237147	0.039098889	0.199512377	0.060131111	0.058679525	0.004451383	-0.022021624	0.026310003	16	31182415	A	C	T	P		16	31193736	16:31182415:A:C	FUS;FUS;FUS	P35637	P35637;P35637-2;H3BPE7	p.Thr11Pro	p.Thr11Pro;p.Thr11Pro;p.Thr11Pro	3.315806	0.386	0.771308082	0.163390384	-0.636677098	-0.012624135	0.791	Thr	11	Pro	T11P	6	-48.10557143	-18.78457143	24.54257143	47.59	28.48368003
16:31182415:A:G:T:11:A	-3.982003625	-2.943669523	0.02817129	-0.004823651	0.02474	0.012078641	0.039098889	0.066344462	0.060131111	0.044073499	0.003805445	-0.031303692	0.019708946	16	31182415	A	G	T	A	rs750230722	16	31193736	16:31182415:A:G	FUS;FUS;FUS	P35637	P35637;P35637-2;H3BPE7	p.Thr11Ala	p.Thr11Ala;p.Thr11Ala;p.Thr11Ala	2.200362	0.245	0.768217235	-1.370333524	-1.584555251	-1.428559499	0.01	Thr	11	Ala	T11A	5	-48.10557143	-18.78457143	24.54257143	47.59	28.48368003
16:31182415:A:T:T:11:S	-3.933353776	-2.76193332	0.044738099	-0.006564377	0.043593333	0.048009838	0.039098889	0.199465695	0.060131111	0.244513289	0.008221606	-0.01941274	0.042265789	16	31182415	A	T	T	S		16	31193736	16:31182415:A:T	FUS;FUS;FUS	P35637	P35637;P35637-2;H3BPE7	p.Thr11Ser	p.Thr11Ser;p.Thr11Ser;p.Thr11Ser	2.659163	0.236	0.76798391	-0.776520519	-1.645659365	-1.233420774	0.01	Thr	11	Ser	T11S	4	-48.10557143	-18.78457143	24.54257143	47.59	28.48368003
16:31182416:C:A:T:11:N	-3.775613943	-2.917446933	0.02817129	-0.004823651	0.02474	0.012078641	0.039098889	0.066344462	0.060131111	0.044073499	0.003805445	-0.031303692	0.019708946	16	31182416	C	A	T	N		16	31193737	16:31182416:C:A	FUS;FUS;FUS	P35637	P35637;P35637-2;H3BPE7	p.Thr11Asn	p.Thr11Asn;p.Thr11Asn;p.Thr11Asn	2.488426	0.284	0.768081902	-0.997225783	-1.338897965	-1.047941518	0.651	Thr	11	Asn	T11N	5	-48.10557143	-18.78457143	24.54257143	47.59	28.48368003
16:31182416:C:G:T:11:S	-3.906893561	-2.792191926	0.044738099	-0.006564377	0.043593333	0.048009838	0.039098889	0.199465695	0.060131111	0.244513289	0.008221606	-0.01941274	0.042265789	16	31182416	C	G	T	S		16	31193737	16:31182416:C:G	FUS;FUS;FUS	P35637	P35637;P35637-2;H3BPE7	p.Thr11Ser	p.Thr11Ser;p.Thr11Ser;p.Thr11Ser	2.326762	0.241	0.76798391	-1.210898273	-1.613875359	-1.383587649	0.01	Thr	11	Ser	T11S	4	-48.10557143	-18.78457143	24.54257143	47.59	28.48368003
16:31182416:C:T:T:11:I	-3.14943811	-2.85789507	0.038267255	-0.001288688	0.025853333	0.025237147	0.039098889	0.199512377	0.060131111	0.058679525	0.004451383	-0.022021624	0.026310003	16	31182416	C	T	T	I		16	31193737	16:31182416:C:T	FUS;FUS;FUS	P35637	P35637;P35637-2;H3BPE7	p.Thr11Ile	p.Thr11Ile;p.Thr11Ile;p.Thr11Ile	2.692649	0.397	0.768538333	-0.719115466	-0.612964117	-0.284742823	0.791	Thr	11	Ile	T11I	6	-48.10557143	-18.78457143	24.54257143	47.59	28.48368003
16:31182418:C:A:Q:12:K	-2.845519696	-2.638827607	0.064167939	0.011054229	0.07172	0.12783514	0.065827778	0.199465695	0.293874444	0.058111447	0.00344483	-0.005402382	0.05287941	16	31182418	C	A	Q	K		16	31193739	16:31182418:C:A	FUS;FUS;FUS	P35637	P35637;P35637-2;H3BPE7	p.Gln12Lys	p.Gln12Lys;p.Gln12Lys;p.Gln12Lys	3.288022	0.433	0.766405875	0.006425087	-0.419698221	0.244085378	0.9	Gln	12	Lys	Q12K	4	-47.46677778	-15.95766667	27.14677778	43.88	26.6727875
16:31182418:C:G:Q:12:E	-2.352102352	-2.115912802	0.064167939	0.015175574	0.125306667	0.158564848	0.065827778	0.332940485	0.293874444	0.186502675	0.007240276	0.023467669	0.138724508	16	31182418	C	G	Q	E		16	31193739	16:31182418:C:G	FUS;FUS;FUS	P35637	P35637;P35637-2;H3BPE7	p.Gln12Glu	p.Gln12Glu;p.Gln12Glu;p.Gln12Glu	3.180614	0.457	0.767301303	-0.111895363	-0.252195239	0.324952043	0.817	Gln	12	Glu	Q12E	3	-47.46677778	-15.95766667	27.14677778	43.88	26.6727875
16:31182419:A:C:Q:12:P	-2.479084606	-2.608147468	0.055048715	0.017366503	0.055023333	0.068726008	0.065827778	0.199512377	0.293874444	0.034102134	0.003952269	-0.008966952	0.042021499	16	31182419	A	C	Q	P		16	31193740	16:31182419:A:C	FUS;FUS;FUS	P35637	P35637;P35637-2;H3BPE7	p.Gln12Pro	p.Gln12Pro;p.Gln12Pro;p.Gln12Pro	4.365205	0.511	0.766168995	1.40824498	0.072180056	1.275246114	0.996	Gln	12	Pro	Q12P	6	-47.46677778	-15.95766667	27.14677778	43.88	26.6727875
16:31182419:A:G:Q:12:R	-2.316315383	-2.572618808	0.064167939	0.011054229	0.07172	0.12783514	0.065827778	0.199465695	0.293874444	0.058111447	0.00344483	-0.005402382	0.05287941	16	31182419	A	G	Q	R		16	31193740	16:31182419:A:G	FUS;FUS;FUS	P35637	P35637;P35637-2;H3BPE7	p.Gln12Arg	p.Gln12Arg;p.Gln12Arg;p.Gln12Arg	4.015348	0.533	0.766199697	0.951811608	0.21254194	1.213941656	0.956	Gln	12	Arg	Q12R	4	-47.46677778	-15.95766667	27.14677778	43.88	26.6727875
16:31182419:A:T:Q:12:L	-1.314243829	-2.273427401	0.068986334	0.016003351	0.068872222	0.066130963	0.065827778	0.454211676	0.293874444	0.222909808	0.012993941	0.013982835	0.08927481	16	31182419	A	T	Q	L		16	31193740	16:31182419:A:T	FUS;FUS;FUS	P35637	P35637;P35637-2;H3BPE7	p.Gln12Leu	p.Gln12Leu;p.Gln12Leu;p.Gln12Leu	4.821101	0.693	0.764311727	1.958291835	1.198130333	2.572869411	0.956	Gln	12	Leu	Q12L	7	-47.46677778	-15.95766667	27.14677778	43.88	26.6727875
16:31182420:A:C:Q:12:H	-2.853494082	-2.728078246	0.040712766	0.013728086	0.054408889	0.059116815	0.065827778	0.066344462	0.293874444	0.01285197	0.001782478	-0.017161172	0.036132755	16	31182420	A	C	Q	H		16	31193741	16:31182420:A:C	FUS;FUS;FUS	P35637	P35637;P35637-2;H3BPE7	p.Gln12His	p.Gln12His;p.Gln12His;p.Gln12His	3.449143	0.445	0.761345341	0.092421778	-0.427848977	0.400247702	0.126	Gln	12	His	Q12H	5	-47.46677778	-15.95766667	27.14677778	43.88	26.6727875
16:31182420:A:T:Q:12:H	-2.848202039	-2.623261074	0.040712766	0.013728086	0.054408889	0.059116815	0.065827778	0.066344462	0.293874444	0.01285197	0.001782478	-0.017161172	0.036132755	16	31182420	A	T	Q	H		16	31193741	16:31182420:A:T	FUS;FUS;FUS	P35637	P35637;P35637-2;H3BPE7	p.Gln12His	p.Gln12His;p.Gln12His;p.Gln12His	4.600595	0.446	0.761345341	1.597125836	-0.421492176	1.026330072	0.126	Gln	12	His	Q12H	5	-47.46677778	-15.95766667	27.14677778	43.88	26.6727875
16:31182421:A:C:S:13:R	-2.532880089	-2.839337004	0.018191474	0.003617746	0.026616667	0.091898561	0.013055556	0.066344462	0.002018889	0.003229747	0.000646249	-0.030223531	0.009580057	16	31182421	A	C	S	R		16	31193742	16:31182421:A:C	FUS;FUS;FUS	P35637	P35637;P35637-2;H3BPE7	p.Ser13Arg	p.Ser13Arg;p.Ser13Arg;p.Ser13Arg	4.036946	0.527	0.770744568	1.091898026	0.250229938	1.190894592	0.93	Ser	13	Arg	S13R	5	-46.61516667	-11.42883333	25.5245	44.41	27.3858864
16:31182421:A:G:S:13:G	-3.987570875	-2.853146817	0.029064951	3.09E-05	0.037678889	0.172391582	0.013055556	0.199465695	0.002018889	0.050607023	0.001229628	-0.018061019	0.020884331	16	31182421	A	G	S	G		16	31193742	16:31182421:A:G	FUS;FUS;FUS	P35637	P35637;P35637-2;H3BPE7	p.Ser13Gly	p.Ser13Gly;p.Ser13Gly;p.Ser13Gly	3.114662	0.243	0.773076033	-0.055947868	-1.51620233	-0.947575054	0.001	Ser	13	Gly	S13G	4	-46.61516667	-11.42883333	25.5245	44.41	27.3858864
16:31182421:A:T:S:13:C	-3.072668488	-2.76446138	0.018191474	0.003617746	0.026616667	0.091898561	0.013055556	0.066344462	0.002018889	0.003229747	0.000646249	-0.030223531	0.009580057	16	31182421	A	T	S	C		16	31193742	16:31182421:A:T	FUS;FUS;FUS	P35637	P35637;P35637-2;H3BPE7	p.Ser13Cys	p.Ser13Cys;p.Ser13Cys;p.Ser13Cys	4.85948	0.425	0.768136492	2.102583589	-0.441678178	1.044407107	0.993	Ser	13	Cys	S13C	5	-46.61516667	-11.42883333	25.5245	44.41	27.3858864
16:31182422:G:A:S:13:N	-2.723574071	-2.113263869	0.029064951	0.003835133	0.083767778	0.189972604	0.013055556	0.332940485	0.002018889	0.179016283	0.002399961	0.012222353	0.100047755	16	31182422	G	A	S	N		16	31193743	16:31182422:G:A	FUS;FUS;FUS	P35637	P35637;P35637-2;H3BPE7	p.Ser13Asn	p.Ser13Asn;p.Ser13Asn;p.Ser13Asn	5.846192	0.418	0.767806826	3.383893287	-0.491676102	1.535499007	0.651	Ser	13	Asn	S13N	3	-46.61516667	-11.42883333	25.5245	44.41	27.3858864
16:31182422:G:C:S:13:T	-2.718282028	-2.098561909	0.029064951	0.003835133	0.083767778	0.189972604	0.013055556	0.332940485	0.002018889	0.179016283	0.002399961	0.012222353	0.100047755	16	31182422	G	C	S	T		16	31193743	16:31182422:G:C	FUS;FUS;FUS	P35637	P35637;P35637-2;H3BPE7	p.Ser13Thr	p.Ser13Thr;p.Ser13Thr;p.Ser13Thr	6.007698	0.419	0.767716048	3.592713154	-0.486833873	1.628284731	0.61	Ser	13	Thr	S13T	3	-46.61516667	-11.42883333	25.5245	44.41	27.3858864
16:31182422:G:T:S:13:I	-2.117767839	-2.520854062	0.020829707	0.008488451	0.026794444	0.096403588	0.013055556	0.199512377	0.002018889	0.023846626	0.001228075	-0.021565506	0.011366487	16	31182422	G	T	S	I		16	31193743	16:31182422:G:T	FUS;FUS;FUS	P35637	P35637;P35637-2;H3BPE7	p.Ser13Ile	p.Ser13Ile;p.Ser13Ile;p.Ser13Ile	7.413813	0.604	0.768849714	5.45811063	0.708088968	3.455144321	0.976	Ser	13	Ile	S13I	6	-46.61516667	-11.42883333	25.5245	44.41	27.3858864
16:31182513:C:A:S:13:R	-2.538172132	-3.008812727	0.018191474	0.003617746	0.026616667	0.091898561	0.013055556	0.066344462	0.002018889	0.003229747	0.000646249	-0.030223531	0.009580057	16	31182513	C	A	S	R		16	31193834	16:31182513:C:A	FUS;FUS;FUS	P35637	P35637;P35637-2;H3BPE7	p.Ser13Arg	p.Ser13Arg;p.Ser13Arg;p.Ser13Arg	2.175198	0.526	0.770744568	-1.34101257	0.243873136	0.182166629	0.93	Ser	13	Arg	S13R	5	-46.61516667	-11.42883333	25.5245	44.41	27.3858864
16:31182513:C:G:S:13:R	-2.50112783	-3.005429763	0.018191474	0.003617746	0.026616667	0.091898561	0.013055556	0.066344462	0.002018889	0.003229747	0.000646249	-0.030223531	0.009580057	16	31182513	C	G	S	R		16	31193834	16:31182513:C:G	FUS;FUS;FUS	P35637	P35637;P35637-2;H3BPE7	p.Ser13Arg	p.Ser13Arg;p.Ser13Arg;p.Ser13Arg	2.212361	0.533	0.770744568	-1.292448394	0.288370745	0.242649363	0.93	Ser	13	Arg	S13R	5	-46.61516667	-11.42883333	25.5245	44.41	27.3858864
16:31182514:T:A:Y:14:N	-2.15640481	-2.609798813	0.012960671	0.018117166	0.042636667	0.13682515	0.029505556	0.298990792	0.002732222	0.243475989	0.001859116	0.052742418	0.038270321	16	31182514	T	A	Y	N		16	31193835	16:31182514:T:A	FUS;FUS;FUS	P35637	P35637;P35637-2;H3BPE7	p.Tyr14Asn	p.Tyr14Asn;p.Tyr14Asn;p.Tyr14Asn	4.602771	0.575	0.738004028	1.025472245	0.009097514	1.773169274	0.988	Tyr	14	Asn	Y14N	9	-48.09433333	-8.208416667	26.51525	40.36	29.03866136
16:31182514:T:C:Y:14:H	-2.367684473	-2.736962453	0.008490712	0.028484349	0.029833333	0.074600318	0.029505556	0.066344462	0.002732222	0.006595826	0.000473066	-0.017395105	0.023486168	16	31182514	T	C	Y	H		16	31193835	16:31182514:T:C	FUS;FUS;FUS	P35637	P35637;P35637-2;H3BPE7	p.Tyr14His	p.Tyr14His;p.Tyr14His;p.Tyr14His	4.213627	0.547	0.738794234	0.536392646	-0.155708749	1.401682201	0.998	Tyr	14	His	Y14H	5	-48.09433333	-8.208416667	26.51525	40.36	29.03866136
16:31182514:T:G:Y:14:D	-1.746814541	-2.617891522	0.012960671	0.003317921	0.042614444	0.101839843	0.029505556	0.285820661	0.002732222	0.11816287	0.001859116	0.06731076	0.037523154	16	31182514	T	G	Y	D		16	31193835	16:31182514:T:G	FUS;FUS;FUS	P35637	P35637;P35637-2;H3BPE7	p.Tyr14Asp	p.Tyr14Asp;p.Tyr14Asp;p.Tyr14Asp	4.564802	0.653	0.744012477	1.12374008	0.60517585	2.203583281	0.994	Tyr	14	Asp	Y14D	10	-48.09433333	-8.208416667	26.51525	40.36	29.03866136
16:31182515:A:C:Y:14:S	-2.997839668	-2.722053808	0.012960671	0.018117166	0.042636667	0.13682515	0.029505556	0.298990792	0.002732222	0.243475989	0.001859116	0.052742418	0.038270321	16	31182515	A	C	Y	S		16	31193836	16:31182515:A:C	FUS;FUS;FUS	P35637	P35637;P35637-2;H3BPE7	p.Tyr14Ser	p.Tyr14Ser;p.Tyr14Ser;p.Tyr14Ser	3.369612	0.416	0.737620376	-0.595448354	-1.008034917	0.189772771	0.473	Tyr	14	Ser	Y14S	9	-48.09433333	-8.208416667	26.51525	40.36	29.03866136
16:31182515:A:G:Y:14:C	-2.087608249	-2.647481497	0.012960671	0.018117166	0.042636667	0.13682515	0.029505556	0.298990792	0.002732222	0.243475989	0.001859116	0.052742418	0.038270321	16	31182515	A	G	Y	C	rs758073877	16	31193836	16:31182515:A:G	FUS;FUS;FUS	P35637	P35637;P35637-2;H3BPE7	p.Tyr14Cys	p.Tyr14Cys;p.Tyr14Cys;p.Tyr14Cys	4.188814	0.588	0.737759536	0.478500409	0.08765671	1.625310045	0.999	Tyr	14	Cys	Y14C	9	-48.09433333	-8.208416667	26.51525	40.36	29.03866136
16:31182515:A:T:Y:14:F	-3.10420658	-2.625716514	0.013646415	0.020484279	0.05034	0.167668235	0.029505556	0.199465695	0.002732222	0.081914544	0.001231519	-0.005410611	0.046826112	16	31182515	A	T	Y	F		16	31193836	16:31182515:A:T	FUS;FUS;FUS	P35637	P35637;P35637-2;H3BPE7	p.Tyr14Phe	p.Tyr14Phe;p.Tyr14Phe;p.Tyr14Phe	3.844687	0.389	0.740406678	0.093953063	-1.133180551	0.289631956	0.993	Tyr	14	Phe	Y14F	4	-48.09433333	-8.208416667	26.51525	40.36	29.03866136
16:31182517:G:A:G:15:R	-2.598887691	-2.549211818	0.097835578	0.012383541	0.042881111	0.31070773	0.008483333	0.414444248	0.585916667	0.280085595	0.004752303	0.025432714	0.053628668	16	31182517	G	A	G	R	rs1461699398	16	31193838	16:31182517:G:A	FUS;FUS;FUS	P35637	P35637;P35637-2;H3BPE7	p.Gly15Arg	p.Gly15Arg;p.Gly15Arg;p.Gly15Arg	4.221407	0.479	0.767970618	1.264674579	-0.101178439	1.012808632	0.986	Gly	15	Arg	G15R	8	-43.399	-5.55525	28.27075	40.46	25.54088989
16:31182517:G:C:G:15:R	-2.598887691	-2.567662594	0.097835578	0.012383541	0.042881111	0.31070773	0.008483333	0.414444248	0.585916667	0.280085595	0.004752303	0.025432714	0.053628668	16	31182517	G	C	G	R		16	31193838	16:31182517:G:C	FUS;FUS;FUS	P35637	P35637;P35637-2;H3BPE7	p.Gly15Arg	p.Gly15Arg;p.Gly15Arg;p.Gly15Arg	4.018719	0.479	0.767970618	0.999804262	-0.101178439	0.903617998	0.986	Gly	15	Arg	G15R	8	-43.399	-5.55525	28.27075	40.46	25.54088989
16:31182517:G:T:G:15:W	-2.471878656	-2.540182692	0.097835578	0.012383541	0.042881111	0.31070773	0.008483333	0.414444248	0.585916667	0.280085595	0.004752303	0.025432714	0.053628668	16	31182517	G	T	G	W		16	31193838	16:31182517:G:T	FUS;FUS;FUS	P35637	P35637;P35637-2;H3BPE7	p.Gly15Trp	p.Gly15Trp;p.Gly15Trp;p.Gly15Trp	4.320595	0.503	0.76092066	1.22077247	-0.066240089	1.20497122	1	Gly	15	Trp	G15W	8	-43.399	-5.55525	28.27075	40.46	25.54088989
16:31182518:G:A:G:15:E	-2.561843389	-2.609423988	0.097835578	0.012383541	0.042881111	0.31070773	0.008483333	0.414444248	0.585916667	0.280085595	0.004752303	0.025432714	0.053628668	16	31182518	G	A	G	E		16	31193839	16:31182518:G:A	FUS;FUS;FUS	P35637	P35637;P35637-2;H3BPE7	p.Gly15Glu	p.Gly15Glu;p.Gly15Glu;p.Gly15Glu	3.559956	0.486	0.769053532	0.426951764	-0.038612972	0.696939017	0.993	Gly	15	Glu	G15E	8	-43.399	-5.55525	28.27075	40.46	25.54088989
16:31182518:G:C:G:15:A	-3.456131819	-2.875492901	0.099251054	0.02400081	0.026893333	0.171276276	0.008483333	0.199512377	0.585916667	0.039738475	0.001918258	-0.01923973	0.020168042	16	31182518	G	C	G	A		16	31193839	16:31182518:G:C	FUS;FUS;FUS	P35637	P35637;P35637-2;H3BPE7	p.Gly15Ala	p.Gly15Ala;p.Gly15Ala;p.Gly15Ala	2.91801	0.344	0.766292844	-0.479884289	-0.987339384	-0.469697248	0.944	Gly	15	Ala	G15A	6	-43.399	-5.55525	28.27075	40.46	25.54088989
16:31182518:G:T:G:15:V	-2.70378911	-2.718980073	0.089345016	-0.003924135	0.040174444	0.245611288	0.008483333	0.298990792	0.585916667	0.301562904	0.002924961	0.047200016	0.036490692	16	31182518	G	T	G	V		16	31193839	16:31182518:G:T	FUS;FUS;FUS	P35637	P35637;P35637-2;H3BPE7	p.Gly15Val	p.Gly15Val;p.Gly15Val;p.Gly15Val	3.52469	0.473	0.766274506	0.312466695	-0.167617999	0.602796036	0.997	Gly	15	Val	G15V	9	-43.399	-5.55525	28.27075	40.46	25.54088989
16:31182520:G:A:A:16:T	-2.911736533	-2.982008542	0.001493215	0.002719823	0.008272222	0.019976748	0.001656667	0.199465695	0.000133333	0.047052849	0.000725883	-0.026572989	0.010088617	16	31182520	G	A	A	T		16	31193841	16:31182520:G:A	FUS;FUS;FUS	P35637	P35637;P35637-2;H3BPE7	p.Ala16Thr	p.Ala16Thr;p.Ala16Thr;p.Ala16Thr	2.434984	0.455	0.762993879	-1.192294109	-0.336775969	-0.088289158	0.539	Ala	16	Thr	A16T	4	-42.683	-2.0032	28.4666	43.26	24.82571028
16:31182520:G:C:A:16:P	-2.995960803	-2.913917575	0.000924764	0.006384072	0.00481	0.010203769	0.001656667	0.066344462	0.000133333	0.003087525	0.000381407	-0.038027463	0.002754501	16	31182520	G	C	A	P		16	31193841	16:31182520:G:C	FUS;FUS;FUS	P35637	P35637;P35637-2;H3BPE7	p.Ala16Pro	p.Ala16Pro;p.Ala16Pro;p.Ala16Pro	3.682931	0.445	0.770426402	0.621444362	-0.276336199	0.526192305	0.943	Ala	16	Pro	A16P	5	-42.683	-2.0032	28.4666	43.26	24.82571028
16:31182520:G:T:A:16:S	-3.402457635	-2.520465832	0.001493215	0.00637564	0.058513333	0.083049826	0.001656667	0.332940485	0.000133333	0.177341363	0.001530246	0.003753327	0.087297218	16	31182520	G	T	A	S		16	31193841	16:31182520:G:T	FUS;FUS;FUS	P35637	P35637;P35637-2;H3BPE7	p.Ala16Ser	p.Ala16Ser;p.Ala16Ser;p.Ala16Ser	2.242107	0.3	0.763963662	-1.420474359	-1.305899832	-1.088150908	0.007	Ala	16	Ser	A16S	3	-42.683	-2.0032	28.4666	43.26	24.82571028
16:31182521:C:A:A:16:D	-2.960201151	-2.932142535	0.000892618	0.010955649	0.004948889	0.017502626	0.001656667	0.199512377	0.000133333	0.023935935	0.000782704	-0.02853067	0.004933248	16	31182521	C	A	A	D		16	31193842	16:31182521:C:A	FUS;FUS;FUS	P35637	P35637;P35637-2;H3BPE7	p.Ala16Asp	p.Ala16Asp;p.Ala16Asp;p.Ala16Asp	3.334205	0.45	0.772529832	0.21750477	-0.209457563	0.367230943	0.891	Ala	16	Asp	A16D	6	-42.683	-2.0032	28.4666	43.26	24.82571028
16:31182521:C:G:A:16:G	-3.536197623	-2.944612513	0.001493215	0.002719823	0.008272222	0.019976748	0.001656667	0.199465695	0.000133333	0.047052849	0.000725883	-0.026572989	0.010088617	16	31182521	C	G	A	G	rs139980267	16	31193842	16:31182521:C:G	FUS;FUS;FUS	P35637	P35637;P35637-2;H3BPE7	p.Ala16Gly	p.Ala16Gly;p.Ala16Gly;p.Ala16Gly	2.845792	0.337	0.779545573	-0.248069978	-0.810722104	-0.549064562	0.539	Ala	16	Gly	A16G	4	-42.683	-2.0032	28.4666	43.26	24.82571028
16:31182521:C:T:A:16:V	-2.948780835	-2.939862272	0.001493215	0.002719823	0.008272222	0.019976748	0.001656667	0.199465695	0.000133333	0.047052849	0.000725883	-0.026572989	0.010088617	16	31182521	C	T	A	V	rs139980267	16	31193842	16:31182521:C:T	FUS;FUS;FUS	P35637	P35637;P35637-2;H3BPE7	p.Ala16Val	p.Ala16Val;p.Ala16Val;p.Ala16Val	2.897975	0.448	0.767475322	-0.476961602	-0.306503032	0.120667501	0.7	Ala	16	Val	A16V	4	-42.683	-2.0032	28.4666	43.26	24.82571028
16:31182523:T:A:Y:17:N	-1.891077117	-2.705042605	0.001680261	-0.017207085	0.010452222	0.054122171	0.002123333	0.298990792	0.000376667	0.096869281	0.001404254	0.043838153	0.027281542	16	31182523	T	A	Y	N		16	31193844	16:31182523:T:A	FUS;FUS;FUS	P35637	P35637;P35637-2;H3BPE7	p.Tyr17Asn	p.Tyr17Asn;p.Tyr17Asn;p.Tyr17Asn	4.305558	0.634	0.755072605	1.057184762	0.668929117	1.954098286	0.999	Tyr	17	Asn	Y17N	9	-43.06716667	1.083916667	27.9515	42.3	23.97214236
16:31182523:T:C:Y:17:H	-2.397328589	-2.843309851	0.000924764	0.003217213	0.001935556	0.003163452	0.002123333	0.066344462	0.000376667	0.003087525	0.000381407	-0.038556013	0.004142279	16	31182523	T	C	Y	H		16	31193844	16:31182523:T:C	FUS;FUS;FUS	P35637	P35637;P35637-2;H3BPE7	p.Tyr17His	p.Tyr17His;p.Tyr17His;p.Tyr17His	4.36398	0.557	0.752824998	1.078209834	0.141955259	1.540482937	0.999	Tyr	17	His	Y17H	5	-43.06716667	1.083916667	27.9515	42.3	23.97214236
16:31182523:T:G:Y:17:D	-1.782294788	-2.705453825	0.001680261	-0.030256032	0.01047	0.042765228	0.002123333	0.285820661	0.000376667	0.045991744	0.001404254	0.061766538	0.02673083	16	31182523	T	G	Y	D		16	31193844	16:31182523:T:G	FUS;FUS;FUS	P35637	P35637;P35637-2;H3BPE7	p.Tyr17Asp	p.Tyr17Asp;p.Tyr17Asp;p.Tyr17Asp	4.338581	0.655	0.760840684	1.24230792	0.898659338	2.093275846	0.999	Tyr	17	Asp	Y17D	10	-43.06716667	1.083916667	27.9515	42.3	23.97214236
16:31182524:A:C:Y:17:S	-2.018086152	-2.696310693	0.001680261	-0.017207085	0.010452222	0.054122171	0.002123333	0.298990792	0.000376667	0.096869281	0.001404254	0.043838153	0.027281542	16	31182524	A	C	Y	S	rs746625098	16	31193845	16:31182524:A:C	FUS;FUS;FUS	P35637	P35637;P35637-2;H3BPE7	p.Tyr17Ser	p.Tyr17Ser;p.Tyr17Ser;p.Tyr17Ser	4.401481	0.61	0.755079276	1.182700001	0.516477181	1.867044503	0.999	Tyr	17	Ser	Y17S	9	-43.06716667	1.083916667	27.9515	42.3	23.97214236
16:31182524:A:G:Y:17:C	-1.859324858	-2.693958831	0.001680261	-0.017207085	0.010452222	0.054122171	0.002123333	0.298990792	0.000376667	0.096869281	0.001404254	0.043838153	0.027281542	16	31182524	A	G	Y	C		16	31193845	16:31182524:A:G	FUS;FUS;FUS	P35637	P35637;P35637-2;H3BPE7	p.Tyr17Cys	p.Tyr17Cys;p.Tyr17Cys;p.Tyr17Cys	4.427317	0.64	0.753859145	1.186431233	0.686823966	2.05437361	1	Tyr	17	Cys	Y17C	9	-43.06716667	1.083916667	27.9515	42.3	23.97214236
16:31182524:A:T:Y:17:F	-3.025272712	-2.861452622	0.001493215	-9.20E-05	0.005756667	0.011677542	0.002123333	0.199465695	0.000376667	0.047622378	0.000694719	-0.027188598	0.012005284	16	31182524	A	T	Y	F		16	31193845	16:31182524:A:T	FUS;FUS;FUS	P35637	P35637;P35637-2;H3BPE7	p.Tyr17Phe	p.Tyr17Phe;p.Tyr17Phe;p.Tyr17Phe	3.628678	0.432	0.758123651	0.247740909	-0.564239625	0.421820783	0.997	Tyr	17	Phe	Y17F	4	-43.06716667	1.083916667	27.9515	42.3	23.97214236
16:31182526:C:A:P:18:T	-3.214334528	-2.853511799	0.002270731	0.007648827	0.013726667	0.109348456	5.67E-05	0.414444248	0.319881111	0.262031487	0.019768244	0.039984522	0.033423073	16	31182526	C	A	P	T	rs144888138	16	31193847	16:31182526:C:A	FUS;FUS;FUS	P35637	P35637;P35637-2;H3BPE7	p.Pro18Thr	p.Pro18Thr;p.Pro18Thr;p.Pro18Thr	2.255924	0.379	0.776999127	-1.081578014	-0.586222588	-0.624058752	0.018	Pro	18	Thr	P18T	8	-38.57614286	3.897714286	29.75285714	48.19	19.07063023
16:31182526:C:G:P:18:A	-3.06615732	-2.858994198	0.002270731	0.007648827	0.013726667	0.109348456	5.67E-05	0.414444248	0.319881111	0.262031487	0.019768244	0.039984522	0.033423073	16	31182526	C	G	P	A		16	31193847	16:31182526:C:G	FUS;FUS;FUS	P35637	P35637;P35637-2;H3BPE7	p.Pro18Ala	p.Pro18Ala;p.Pro18Ala;p.Pro18Ala	2.195698	0.407	0.77906122	-1.109526567	-0.373827194	-0.49465308	0.089	Pro	18	Ala	P18A	8	-38.57614286	3.897714286	29.75285714	48.19	19.07063023
16:31182526:C:T:P:18:S	-3.553025288	-2.830999155	0.002270731	0.007648827	0.013726667	0.109348456	5.67E-05	0.414444248	0.319881111	0.262031487	0.019768244	0.039984522	0.033423073	16	31182526	C	T	P	S	rs144888138	16	31193847	16:31182526:C:T	FUS;FUS;FUS	P35637	P35637;P35637-2;H3BPE7	p.Pro18Ser	p.Pro18Ser;p.Pro18Ser;p.Pro18Ser	2.503233	0.315	0.777299939	-0.750993638	-0.988038973	-0.860773511	0.001	Pro	18	Ser	P18S	8	-38.57614286	3.897714286	29.75285714	48.19	19.07063023
16:31182527:C:A:P:18:H	-2.902061163	-2.687302336	0.002054779	-0.008424371	0.015283333	0.162520493	5.67E-05	0.298990792	0.319881111	0.522171126	0.013866301	0.07194476	0.037152693	16	31182527	C	A	P	H		16	31193848	16:31182527:C:A	FUS;FUS;FUS	P35637	P35637;P35637-2;H3BPE7	p.Pro18His	p.Pro18His;p.Pro18His;p.Pro18His	3.827554	0.435	0.777476257	0.983953311	-0.222281051	0.546298935	0.927	Pro	18	His	P18H	9	-38.57614286	3.897714286	29.75285714	48.19	19.07063023
16:31182527:C:G:P:18:R	-2.806804387	-2.735785872	0.002054779	-0.008424371	0.015283333	0.162520493	5.67E-05	0.298990792	0.319881111	0.522171126	0.013866301	0.07194476	0.037152693	16	31182527	C	G	P	R		16	31193848	16:31182527:C:G	FUS;FUS;FUS	P35637	P35637;P35637-2;H3BPE7	p.Pro18Arg	p.Pro18Arg;p.Pro18Arg;p.Pro18Arg	3.294946	0.453	0.781218164	0.380046522	-0.045426859	0.363422706	0.624	Pro	18	Arg	P18R	9	-38.57614286	3.897714286	29.75285714	48.19	19.07063023
16:31182527:C:T:P:18:L	-2.889965428	-2.761275374	0.002054779	-0.021762687	0.015234444	0.12495969	5.67E-05	0.285820661	0.319881111	0.331906427	0.013866301	0.094327434	0.032547404	16	31182527	C	T	P	L		16	31193848	16:31182527:C:T	FUS;FUS;FUS	P35637	P35637;P35637-2;H3BPE7	p.Pro18Leu	p.Pro18Leu;p.Pro18Leu;p.Pro18Leu	3.328864	0.441	0.778059512	0.346626626	-0.174408933	0.312330401	0.321	Pro	18	Leu	P18L	10	-38.57614286	3.897714286	29.75285714	48.19	19.07063023
16:31182529:A:C:T:19:P	-2.949522216	-2.919838788	0.002240875	0.037910088	0.001063333	0.012969317	0.000467778	0.199512377	0.063462222	0.026895351	0.000684853	-0.035059255	0.00495547	16	31182529	A	C	T	P	rs1458127703	16	31193850	16:31182529:A:C	FUS;FUS;FUS	P35637	P35637;P35637-2;H3BPE7	p.Thr19Pro	p.Thr19Pro;p.Thr19Pro;p.Thr19Pro	3.467851	0.452	0.783807124	0.669718551	-0.008588207	0.45078849	0.93	Thr	19	Pro	T19P	6	-35.99371429	6.146714286	32.10557143	43.98	15.15686566
16:31182529:A:G:T:19:A	-4.154794943	-3.033465357	0.002321462	0.042955301	0.001217778	0.007773463	0.000467778	0.066344462	0.063462222	0.005955303	0.000333708	-0.04614735	0.00278339	16	31182529	A	G	T	A		16	31193850	16:31182529:A:G	FUS;FUS;FUS	P35637	P35637;P35637-2;H3BPE7	p.Thr19Ala	p.Thr19Ala;p.Thr19Ala;p.Thr19Ala	2.367689	0.226	0.776987859	-0.935802139	-1.559001168	-1.448245208	0.002	Thr	19	Ala	T19A	5	-35.99371429	6.146714286	32.10557143	43.98	15.15686566
16:31182529:A:T:T:19:S	-4.333794029	-2.997572653	0.003745242	0.048478577	0.003948889	0.014703458	0.000467778	0.199465695	0.063462222	0.052321468	0.000607861	-0.035549641	0.00920068	16	31182529	A	T	T	S		16	31193850	16:31182529:A:T	FUS;FUS;FUS	P35637	P35637;P35637-2;H3BPE7	p.Thr19Ser	p.Thr19Ser;p.Thr19Ser;p.Thr19Ser	2.324535	0.187	0.775548232	-1.027628673	-1.83093585	-1.696927021	0.024	Thr	19	Ser	T19S	4	-35.99371429	6.146714286	32.10557143	43.98	15.15686566
16:31182530:C:A:T:19:N	-3.52504181	-3.023854273	0.002321462	0.042955301	0.001217778	0.007773463	0.000467778	0.066344462	0.063462222	0.005955303	0.000333708	-0.04614735	0.00278339	16	31182530	C	A	T	N		16	31193851	16:31182530:C:A	FUS;FUS;FUS	P35637	P35637;P35637-2;H3BPE7	p.Thr19Asn	p.Thr19Asn;p.Thr19Asn;p.Thr19Asn	2.47327	0.345	0.775064618	-0.845166644	-0.834630102	-0.703504043	0.651	Thr	19	Asn	T19N	5	-35.99371429	6.146714286	32.10557143	43.98	15.15686566
16:31182530:C:G:T:19:S	-3.349474007	-3.005751282	0.003745242	0.048478577	0.003948889	0.014703458	0.000467778	0.199465695	0.063462222	0.052321468	0.000607861	-0.035549641	0.00920068	16	31182530	C	G	T	S	rs1310122649	16	31193851	16:31182530:C:G	FUS;FUS;FUS	P35637	P35637;P35637-2;H3BPE7	p.Thr19Ser	p.Thr19Ser;p.Thr19Ser;p.Thr19Ser	2.23469	0.373	0.775548232	-1.145037072	-0.648570821	-0.670179965	0.024	Thr	19	Ser	T19S	4	-35.99371429	6.146714286	32.10557143	43.98	15.15686566
16:31182530:C:T:T:19:I	-3.357009537	-2.932502669	0.002240875	0.037910088	0.001063333	0.012969317	0.000467778	0.199512377	0.063462222	0.026895351	0.000684853	-0.035059255	0.00495547	16	31182530	C	T	T	I		16	31193851	16:31182530:C:T	FUS;FUS;FUS	P35637	P35637;P35637-2;H3BPE7	p.Thr19Ile	p.Thr19Ile;p.Thr19Ile;p.Thr19Ile	3.328734	0.375	0.7763783	0.305077246	-0.62200797	-0.069243659	0.868	Thr	19	Ile	T19I	6	-35.99371429	6.146714286	32.10557143	43.98	15.15686566
16:31182532:C:A:Q:20:K	-3.002387216	-2.911266677	0.005341384	0.08014847	0.024251111	0.105792692	0.011033333	0.199465695	0.40832373	0.080678493	0.000656278	-0.032859722	0.017367083	16	31182532	C	A	Q	K		16	31193853	16:31182532:C:A	FUS;FUS;FUS	P35637	P35637;P35637-2;H3BPE7	p.Gln20Lys	p.Gln20Lys;p.Gln20Lys;p.Gln20Lys	2.715956	0.432	0.774563575	-0.540359519	-0.289948035	-0.0698743	0.435	Gln	20	Lys	Q20K	4	-36.017	8.598111111	36.21455556	45.47	11.27627246
16:31182532:C:G:Q:20:E	-3.026926826	-2.484181712	0.005341384	0.089693231	0.067152222	0.175236154	0.011033333	0.332940485	0.40832373	0.199869862	0.00128161	-0.00569873	0.081050051	16	31182532	C	G	Q	E		16	31193853	16:31182532:C:G	FUS;FUS;FUS	P35637	P35637;P35637-2;H3BPE7	p.Gln20Glu	p.Gln20Glu;p.Gln20Glu;p.Gln20Glu	3.066551	0.376	0.775682884	-0.05465664	-0.627253822	-0.20470465	0.435	Gln	20	Glu	Q20E	3	-36.017	8.598111111	36.21455556	45.47	11.27627246
16:31182533:A:C:Q:20:P	-3.478030297	-2.925941068	0.003673226	0.067165256	0.015995556	0.038406701	0.011033333	0.199512377	0.40832373	0.038476478	0.000684853	-0.02494211	0.013797627	16	31182533	A	C	Q	P		16	31193854	16:31182533:A:C	FUS;FUS;FUS	P35637	P35637;P35637-2;H3BPE7	p.Gln20Pro	p.Gln20Pro;p.Gln20Pro;p.Gln20Pro	2.798072	0.345	0.778590162	-0.333945359	-0.775808241	-0.528529027	0.002	Gln	20	Pro	Q20P	6	-36.017	8.598111111	36.21455556	45.47	11.27627246
16:31182533:A:G:Q:20:R	-2.896546353	-2.9115293	0.005341384	0.08014847	0.024251111	0.105792692	0.011033333	0.199465695	0.40832373	0.080678493	0.000656278	-0.032859722	0.017367083	16	31182533	A	G	Q	R		16	31193854	16:31182533:A:G	FUS;FUS;FUS	P35637	P35637;P35637-2;H3BPE7	p.Gln20Arg	p.Gln20Arg;p.Gln20Arg;p.Gln20Arg	2.713071	0.452	0.7743083	-0.55041266	-0.167071141	0.044178794	0.791	Gln	20	Arg	Q20R	4	-36.017	8.598111111	36.21455556	45.47	11.27627246
16:31182533:A:T:Q:20:L	-2.710371231	-2.432143564	0.004780503	0.056591366	0.041833333	0.121208948	0.011033333	0.454211676	0.40832373	0.239373242	0.007578816	0.003796295	0.084543084	16	31182533	A	T	Q	L		16	31193854	16:31182533:A:T	FUS;FUS;FUS	P35637	P35637;P35637-2;H3BPE7	p.Gln20Leu	p.Gln20Leu;p.Gln20Leu;p.Gln20Leu	3.400098	0.433	0.77345103	0.326286334	-0.302153464	0.304462161	0.01	Gln	20	Leu	Q20L	7	-36.017	8.598111111	36.21455556	45.47	11.27627246
16:31182534:G:C:Q:20:H	-2.889329164	-2.947131246	0.003981555	0.073791313	0.016824444	0.043828218	0.011033333	0.066344462	0.40832373	0.015381657	0.000360296	-0.03959325	0.010378946	16	31182534	G	C	Q	H		16	31193855	16:31182534:G:C	FUS;FUS;FUS	P35637	P35637;P35637-2;H3BPE7	p.Gln20His	p.Gln20His;p.Gln20His;p.Gln20His	2.798332	0.459	0.768294223	-0.587018387	-0.222915277	0.13057254	0.976	Gln	20	His	Q20H	5	-36.017	8.598111111	36.21455556	45.47	11.27627246
16:31182534:G:T:Q:20:H	-2.889329164	-2.948968058	0.003981555	0.073791313	0.016824444	0.043828218	0.011033333	0.066344462	0.40832373	0.015381657	0.000360296	-0.03959325	0.010378946	16	31182534	G	T	Q	H		16	31193855	16:31182534:G:T	FUS;FUS;FUS	P35637	P35637;P35637-2;H3BPE7	p.Gln20His	p.Gln20His;p.Gln20His;p.Gln20His	2.778154	0.459	0.768294223	-0.613386763	-0.222915277	0.119702392	0.976	Gln	20	His	Q20H	5	-36.017	8.598111111	36.21455556	45.47	11.27627246
16:31182535:C:A:P:21:T	-2.402190866	-2.091943064	0.027415583	0.066014995	0.128134444	0.534232483	0.057186349	0.414444248	0.00881746	0.412675465	0.006388793	0.030538291	0.144347443	16	31182535	C	A	P	T	rs1319178925	16	31193856	16:31182535:C:A	FUS;FUS;FUS	P35637	P35637;P35637-2;H3BPE7	p.Pro21Thr	p.Pro21Thr;p.Pro21Thr;p.Pro21Thr	3.060631	0.443	0.767857913	-0.254987974	-0.331903711	0.179390561	0.958	Pro	21	Thr	P21T	8	-32.636	9.745857143	37.70514286	44.55	7.973867095
16:31182535:C:G:P:21:A	-2.508031728	-2.149253275	0.027415583	0.066014995	0.128134444	0.534232483	0.057186349	0.414444248	0.00881746	0.412675465	0.006388793	0.030538291	0.144347443	16	31182535	C	G	P	A		16	31193856	16:31182535:C:G	FUS;FUS;FUS	P35637	P35637;P35637-2;H3BPE7	p.Pro21Ala	p.Pro21Ala;p.Pro21Ala;p.Pro21Ala	2.431059	0.423	0.768033217	-1.073390582	-0.456114874	-0.275375256	0.826	Pro	21	Ala	P21A	8	-32.636	9.745857143	37.70514286	44.55	7.973867095
16:31182535:C:T:P:21:S	-3.0689883	-2.139506919	0.027415583	0.066014995	0.128134444	0.534232483	0.057186349	0.414444248	0.00881746	0.412675465	0.006388793	0.030538291	0.144347443	16	31182535	C	T	P	S		16	31193856	16:31182535:C:T	FUS;FUS;FUS	P35637	P35637;P35637-2;H3BPE7	p.Pro21Ser	p.Pro21Ser;p.Pro21Ser;p.Pro21Ser	2.538126	0.317	0.767874215	-0.937390171	-1.132588669	-0.830415475	0.473	Pro	21	Ser	P21S	8	-32.636	9.745857143	37.70514286	44.55	7.973867095
16:31182536:C:A:P:21:H	-2.761810208	-2.20925095	0.024867892	0.047709192	0.12268	0.441693942	0.057186349	0.298990792	0.00881746	0.280144015	0.004463184	0.056528364	0.113407011	16	31182536	C	A	P	H	rs1240131317	16	31193857	16:31182536:C:A	FUS;FUS;FUS	P35637	P35637;P35637-2;H3BPE7	p.Pro21His	p.Pro21His;p.Pro21His;p.Pro21His	3.881081	0.4	0.768809602	0.840590345	-0.589367727	0.372821877	0.999	Pro	21	His	P21H	9	-32.636	9.745857143	37.70514286	44.55	7.973867095
16:31182536:C:G:P:21:R	-2.491916008	-2.258292138	0.024867892	0.047709192	0.12268	0.441693942	0.057186349	0.298990792	0.00881746	0.280144015	0.004463184	0.056528364	0.113407011	16	31182536	C	G	P	R		16	31193857	16:31182536:C:G	FUS;FUS;FUS	P35637	P35637;P35637-2;H3BPE7	p.Pro21Arg	p.Pro21Arg;p.Pro21Arg;p.Pro21Arg	3.342347	0.451	0.77114016	0.193940804	-0.226286711	0.377397507	0.994	Pro	21	Arg	P21R	9	-32.636	9.745857143	37.70514286	44.55	7.973867095
16:31182536:C:T:P:21:L	-2.447361507	-2.3005002	0.024867892	0.032611735	0.122213333	0.384511046	0.057186349	0.285820661	0.00881746	0.142561608	0.004463184	0.074603612	0.106487523	16	31182536	C	T	P	L	rs1240131317	16	31193857	16:31182536:C:T	FUS;FUS;FUS	P35637	P35637;P35637-2;H3BPE7	p.Pro21Leu	p.Pro21Leu;p.Pro21Leu;p.Pro21Leu	3.350358	0.465	0.76730715	0.110068028	-0.201243277	0.462638232	0.92	Pro	21	Leu	P21L	10	-32.636	9.745857143	37.70514286	44.55	7.973867095
16:31182538:G:A:G:22:R	-1.696796544	-1.094984689	0.013374979	0.076955941	0.284438519	0.267024361	0.318267619	0.414444248	0.000171111	0.289575648	0.011254271	0.029381699	0.297214296	16	31182538	G	A	G	R		16	31193859	16:31182538:G:A	FUS;FUS;FUS	P35637	P35637;P35637-2;H3BPE7	p.Gly22Arg	p.Gly22Arg;p.Gly22Arg;p.Gly22Arg	3.592079	0.453	0.768942603	0.466199438	-0.250238209	0.523492076	0.987	Gly	22	Arg	G22R	8	-30.11175	10.0185	40.7495	42.44	4.168136254
16:31182538:G:C:G:22:R	-1.702088588	-1.103979406	0.013374979	0.076955941	0.284438519	0.267024361	0.318267619	0.414444248	0.000171111	0.289575648	0.011254271	0.029381699	0.297214296	16	31182538	G	C	G	R	rs1260673954	16	31193859	16:31182538:G:C	FUS;FUS;FUS	P35637	P35637;P35637-2;H3BPE7	p.Gly22Arg	p.Gly22Arg;p.Gly22Arg;p.Gly22Arg	3.493269	0.452	0.768942603	0.337075682	-0.25659501	0.464481494	0.973	Gly	22	Arg	G22R	8	-30.11175	10.0185	40.7495	42.44	4.168136254
16:31182538:G:T:G:22:W	-1.919062356	-1.03031922	0.013374979	0.076955941	0.284438519	0.267024361	0.318267619	0.414444248	0.000171111	0.289575648	0.011254271	0.029381699	0.297214296	16	31182538	G	T	G	W		16	31193859	16:31182538:G:T	FUS;FUS;FUS	P35637	P35637;P35637-2;H3BPE7	p.Gly22Trp	p.Gly22Trp;p.Gly22Trp;p.Gly22Trp	4.302451	0.411	0.762034567	1.224478574	-0.632480842	0.663403322	0.999	Gly	22	Trp	G22W	8	-30.11175	10.0185	40.7495	42.44	4.168136254
16:31182539:G:A:G:22:E	-1.82380558	-1.157892816	0.013374979	0.076955941	0.284438519	0.267024361	0.318267619	0.414444248	0.000171111	0.289575648	0.011254271	0.029381699	0.297214296	16	31182539	G	A	G	E		16	31193860	16:31182539:G:A	FUS;FUS;FUS	P35637	P35637;P35637-2;H3BPE7	p.Gly22Glu	p.Gly22Glu;p.Gly22Glu;p.Gly22Glu	2.901012	0.429	0.769920516	-0.412809592	-0.386485462	0.012476655	0.933	Gly	22	Glu	G22E	8	-30.11175	10.0185	40.7495	42.44	4.168136254
16:31182539:G:C:G:22:A	-3.744073477	-2.088984529	0.042014334	0.106571498	0.226642407	0.037000054	0.318267619	0.199512377	0.000171111	0.023869268	0.00128616	-0.021610605	0.157284075	16	31182539	G	C	G	A		16	31193860	16:31182539:G:C	FUS;FUS;FUS	P35637	P35637;P35637-2;H3BPE7	p.Gly22Ala	p.Gly22Ala;p.Gly22Ala;p.Gly22Ala	2.21128	0.179	0.767412031	-1.375884399	-2.017538538	-1.804181859	0.051	Gly	22	Ala	G22A	6	-30.11175	10.0185	40.7495	42.44	4.168136254
16:31182539:G:T:G:22:V	-1.754955675	-1.498277899	0.012115808	0.059899136	0.269617407	0.22591154	0.318267619	0.298990792	0.000171111	0.095503209	0.00663346	0.051717764	0.242672839	16	31182539	G	T	G	V		16	31193860	16:31182539:G:T	FUS;FUS;FUS	P35637	P35637;P35637-2;H3BPE7	p.Gly22Val	p.Gly22Val;p.Gly22Val;p.Gly22Val	2.879695	0.486	0.76736189	-0.503641586	-0.066837141	0.330473664	0.666	Gly	22	Val	G22V	9	-30.11175	10.0185	40.7495	42.44	4.168136254
16:31182541:C:A:Q:23:K	-1.036896753	-1.294990679	0.593943536	0.143829473	0.367843413	0.387180614	0.540693016	0.199465695	0.575996667	0.085378083	0.016047215	-0.010533354	0.268321283	16	31182541	C	A	Q	K		16	31193862	16:31182541:C:A	FUS;FUS;FUS	P35637	P35637;P35637-2;H3BPE7	p.Gln23Lys	p.Gln23Lys;p.Gln23Lys;p.Gln23Lys	3.364496	0.601	0.767159582	0.12491134	0.660819605	1.256384066	0.993	Gln	23	Lys	Q23K	4	-28.86077778	10.77422222	44.653	41.45	0
16:31182541:C:G:Q:23:E	-1.343909351	-1.099468794	0.593943536	0.157055638	0.366185635	0.415240339	0.540693016	0.332940485	0.575996667	0.20068565	0.02441382	0.014058952	0.294341038	16	31182541	C	G	Q	E		16	31193862	16:31182541:C:G	FUS;FUS;FUS	P35637	P35637;P35637-2;H3BPE7	p.Gln23Glu	p.Gln23Glu;p.Gln23Glu;p.Gln23Glu	3.738681	0.522	0.767987745	0.634275418	0.172449773	1.001313579	0.982	Gln	23	Glu	Q23E	3	-28.86077778	10.77422222	44.653	41.45	0
16:31182542:A:C:Q:23:P	-0.839212654	-1.074976671	0.949830413	0.118951771	0.42541119	0.489136174	0.540693016	0.199512377	0.575996667	0.05422919	0.125110418	-0.006610878	0.291078921	16	31182542	A	C	Q	P		16	31193863	16:31182542:A:C	FUS;FUS;FUS	P35637	P35637;P35637-2;H3BPE7	p.Gln23Pro	p.Gln23Pro;p.Gln23Pro;p.Gln23Pro	4.230104	0.62	0.766980555	1.251671419	0.778611857	1.832525149	0.998	Gln	23	Pro	Q23P	6	-28.86077778	10.77422222	44.653	41.45	0
16:31182542:A:G:Q:23:R	-1.148029659	-1.224039103	0.593943536	0.143829473	0.367843413	0.387180614	0.540693016	0.199465695	0.575996667	0.085378083	0.016047215	-0.010533354	0.268321283	16	31182542	A	G	Q	R		16	31193863	16:31182542:A:G	FUS;FUS;FUS	P35637	P35637;P35637-2;H3BPE7	p.Gln23Arg	p.Gln23Arg;p.Gln23Arg;p.Gln23Arg	4.143923	0.58	0.766930795	1.137826351	0.523509585	1.554883773	0.993	Gln	23	Arg	Q23R	4	-28.86077778	10.77422222	44.653	41.45	0
16:31182542:A:T:Q:23:L	0.214728416	0.241780607	0.977750361	0.105225975	0.533218968	0.73252705	0.540693016	0.454211676	0.575996667	0.339178845	0.80671072	0.015676716	0.502048732	16	31182542	A	T	Q	L		16	31193863	16:31182542:A:T	FUS;FUS;FUS	P35637	P35637;P35637-2;H3BPE7	p.Gln23Leu	p.Gln23Leu;p.Gln23Leu;p.Gln23Leu	4.313946	0.649	0.764978955	1.311970002	0.929563433	2.04532247	0.993	Gln	23	Leu	Q23L	7	-28.86077778	10.77422222	44.653	41.45	0
16:31182543:G:C:Q:23:H	-1.134203907	-1.26808354	0.509509563	0.131362191	0.362745635	0.332829394	0.540693016	0.066344462	0.575996667	0.028509747	0.012601396	-0.017618274	0.267840904	16	31182543	G	C	Q	H		16	31193864	16:31182543:G:C	FUS;FUS;FUS	P35637	P35637;P35637-2;H3BPE7	p.Gln23His	p.Gln23His;p.Gln23His;p.Gln23His	3.692826	0.583	0.761658976	0.418583336	0.454622423	1.329213108	0.998	Gln	23	His	Q23H	5	-28.86077778	10.77422222	44.653	41.45	0
16:31182543:G:T:Q:23:H	-1.134203907	-1.269190288	0.509509563	0.131362191	0.362745635	0.332829394	0.540693016	0.066344462	0.575996667	0.028509747	0.012601396	-0.017618274	0.267840904	16	31182543	G	T	Q	H		16	31193864	16:31182543:G:T	FUS;FUS;FUS	P35637	P35637;P35637-2;H3BPE7	p.Gln23His	p.Gln23His;p.Gln23His;p.Gln23His	3.680668	0.583	0.761658976	0.402695404	0.454622423	1.322663437	0.998	Gln	23	His	Q23H	5	-28.86077778	10.77422222	44.653	41.45	0
16:31182544:G:A:G:24:S	-3.054496092	-2.000577324	0.01983539	0.082270571	0.204687222	0.042045615	0.30427	0.199512377	0.001606667	0.030994751	0.01115314	-0.000453594	0.158901558	16	31182544	G	A	G	S		16	31193865	16:31182544:G:A	FUS;FUS;FUS	P35637	P35637;P35637-2;H3BPE7	p.Gly24Ser	p.Gly24Ser;p.Gly24Ser;p.Gly24Ser	3.072204	0.308	0.760100664	-0.430792817	-1.319497536	-0.594724062	0.911	Gly	24	Ser	G24S	6	-24.77025	12.00025	44.9315	37.38	4.279383584
16:31182544:G:C:G:24:R	-1.535731926	-1.176043468	0.005902207	0.060618483	0.241208889	0.170107987	0.30427	0.414444248	0.001606667	0.273436313	0.12436609	0.030546099	0.274196548	16	31182544	G	C	G	R		16	31193865	16:31182544:G:C	FUS;FUS;FUS	P35637	P35637;P35637-2;H3BPE7	p.Gly24Arg	p.Gly24Arg;p.Gly24Arg;p.Gly24Arg	4.270672	0.502	0.767623742	1.320515887	0.039240544	1.172296694	0.999	Gly	24	Arg	G24R	8	-24.77025	12.00025	44.9315	37.38	4.279383584
16:31182544:G:T:G:24:C	-1.719019423	-1.594139417	0.005342741	0.047901349	0.222751111	0.098721336	0.30427	0.298990792	0.001606667	0.152138311	0.042111024	0.043446591	0.205217358	16	31182544	G	T	G	C		16	31193865	16:31182544:G:T	FUS;FUS;FUS	P35637	P35637;P35637-2;H3BPE7	p.Gly24Cys	p.Gly24Cys;p.Gly24Cys;p.Gly24Cys	4.379852	0.523	0.760469248	1.287098281	0.053364367	1.35250101	1	Gly	24	Cys	G24C	9	-24.77025	12.00025	44.9315	37.38	4.279383584
16:31182545:G:A:G:24:D	-1.203926306	-1.193009116	0.017677719	0.072459744	0.243486111	0.112474253	0.30427	0.454211676	0.001606667	0.13638014	0.175470591	0.014162113	0.271343579	16	31182545	G	A	G	D		16	31193866	16:31182545:G:A	FUS;FUS;FUS	P35637	P35637;P35637-2;H3BPE7	p.Gly24Asp	p.Gly24Asp;p.Gly24Asp;p.Gly24Asp	4.278777	0.567	0.769019094	1.365451051	0.475713346	1.552386625	0.999	Gly	24	Asp	G24D	7	-24.77025	12.00025	44.9315	37.38	4.279383584
16:31182545:G:C:G:24:A	-1.863786388	-1.914026774	0.01983539	0.082270571	0.204687222	0.042045615	0.30427	0.199512377	0.001606667	0.030994751	0.01115314	-0.000453594	0.158901558	16	31182545	G	C	G	A		16	31193866	16:31182545:G:C	FUS;FUS;FUS	P35637	P35637;P35637-2;H3BPE7	p.Gly24Ala	p.Gly24Ala;p.Gly24Ala;p.Gly24Ala	4.022991	0.533	0.766091487	0.959136023	0.210736507	1.218059038	0.983	Gly	24	Ala	G24A	6	-24.77025	12.00025	44.9315	37.38	4.279383584
16:31182545:G:T:G:24:V	-0.946381126	-1.604801538	0.005342741	0.047901349	0.222751111	0.098721336	0.30427	0.298990792	0.001606667	0.152138311	0.042111024	0.043446591	0.205217358	16	31182545	G	T	G	V	rs867096546	16	31193866	16:31182545:G:T	FUS;FUS;FUS	P35637	P35637;P35637-2;H3BPE7	p.Gly24Val	p.Gly24Val;p.Gly24Val;p.Gly24Val	4.262725	0.669	0.766073148	1.27196625	1.074955501	2.133336339	0.999	Gly	24	Val	G24V	9	-24.77025	12.00025	44.9315	37.38	4.279383584
16:31182547:T:A:Y:25:N	-0.836242774	-1.365132612	0.01618237	0.047574256	0.266594444	0.199343432	0.367214444	0.298990792	0.009508889	0.202575317	0.00827805	0.05213771	0.242180224	16	31182547	T	A	Y	N		16	31193868	16:31182547:T:A	FUS;FUS;FUS	P35637	P35637;P35637-2;H3BPE7	p.Tyr25Asn	p.Tyr25Asn;p.Tyr25Asn;p.Tyr25Asn	4.375921	0.66	0.735873897	0.676598629	0.513885491	2.142293204	0.999	Tyr	25	Asn	Y25N	9	-21.21891667	9.554	47.01133333	38.17	8.090038296
16:31182547:T:C:Y:25:H	-1.33714479	-1.767098997	0.013835424	0.089672553	0.238767222	0.100249648	0.367214444	0.066344462	0.009508889	0.003797947	0.000551034	-0.000722703	0.178138946	16	31182547	T	C	Y	H		16	31193868	16:31182547:T:C	FUS;FUS;FUS	P35637	P35637;P35637-2;H3BPE7	p.Tyr25His	p.Tyr25His;p.Tyr25His;p.Tyr25His	4.325687	0.617	0.736701158	0.631314702	0.254345454	1.866675848	0.999	Tyr	25	His	Y25H	5	-21.21891667	9.554	47.01133333	38.17	8.090038296
16:31182547:T:G:Y:25:D	-0.753761392	-1.412660703	0.01618237	0.033742784	0.264906667	0.175052827	0.367214444	0.285820661	0.009508889	0.086493682	0.00827805	0.061078747	0.234227651	16	31182547	T	G	Y	D		16	31193868	16:31182547:T:G	FUS;FUS;FUS	P35637	P35637;P35637-2;H3BPE7	p.Tyr25Asp	p.Tyr25Asp;p.Tyr25Asp;p.Tyr25Asp	4.395912	0.682	0.741986488	0.853171158	0.755720516	2.280230622	0.999	Tyr	25	Asp	Y25D	10	-21.21891667	9.554	47.01133333	38.17	8.090038296
16:31182548:A:C:Y:25:S	-1.03204837	-1.358537366	0.01618237	0.047574256	0.266594444	0.199343432	0.367214444	0.298990792	0.009508889	0.202575317	0.00827805	0.05213771	0.242180224	16	31182548	A	C	Y	S	rs141516414	16	31193869	16:31182548:A:C	FUS;FUS;FUS	P35637	P35637;P35637-2;H3BPE7	p.Tyr25Ser	p.Tyr25Ser;p.Tyr25Ser;p.Tyr25Ser	4.448372	0.623	0.735470216	0.761341004	0.271948643	1.96745002	0.999	Tyr	25	Ser	Y25S	9	-21.21891667	9.554	47.01133333	38.17	8.090038296
16:31182548:A:G:Y:25:C	-0.703941696	-1.351378551	0.01618237	0.047574256	0.266594444	0.199343432	0.367214444	0.298990792	0.009508889	0.202575317	0.00827805	0.05213771	0.242180224	16	31182548	A	G	Y	C	rs141516414	16	31193869	16:31182548:A:G	FUS;FUS;FUS	P35637	P35637;P35637-2;H3BPE7	p.Tyr25Cys	p.Tyr25Cys;p.Tyr25Cys;p.Tyr25Cys	4.527014	0.685	0.735516214	0.865241592	0.666837769	2.368198049	1	Tyr	25	Cys	Y25C	9	-21.21891667	9.554	47.01133333	38.17	8.090038296
16:31182548:A:T:Y:25:F	-1.69986735	-1.709217993	0.018498182	0.097184998	0.256169444	0.21377528	0.367214444	0.199465695	0.009508889	0.051926325	0.001372774	0.010129931	0.188626796	16	31182548	A	T	Y	F		16	31193869	16:31182548:A:T	FUS;FUS;FUS	P35637	P35637;P35637-2;H3BPE7	p.Tyr25Phe	p.Tyr25Phe;p.Tyr25Phe;p.Tyr25Phe	4.246604	0.54	0.738585826	0.574357088	-0.203683533	1.378984787	0.997	Tyr	25	Phe	Y25F	4	-21.21891667	9.554	47.01133333	38.17	8.090038296
16:31182550:T:A:S:26:T	-2.652766348	-1.736171549	0.057150792	0.104162518	0.245898889	0.181981586	0.288346667	0.332940485	0.064581111	0.242622935	0.00962049	0.021304236	0.205907268	16	31182550	T	A	S	T		16	31193871	16:31182550:T:A	FUS;FUS;FUS	P35637	P35637;P35637-2;H3BPE7	p.Ser26Thr	p.Ser26Thr;p.Ser26Thr;p.Ser26Thr	2.772552	0.346	0.767845607	-0.631749145	-0.948718753	-0.536496616	0.89	Ser	26	Thr	S26T	3	-20.20416667	14.81383333	48.84733333	40.57	10.43301519
16:31182550:T:C:S:26:P	-2.399275456	-1.890888986	0.043896168	0.095177439	0.219758889	0.035622848	0.288346667	0.066344462	0.064581111	0.017098636	0.003609457	-0.011285854	0.15990884	16	31182550	T	C	S	P		16	31193871	16:31182550:T:C	FUS;FUS;FUS	P35637	P35637;P35637-2;H3BPE7	p.Ser26Pro	p.Ser26Pro;p.Ser26Pro;p.Ser26Pro	4.208504	0.431	0.769054854	1.274499267	-0.388214987	0.728400145	0.989	Ser	26	Pro	S26P	5	-20.20416667	14.81383333	48.84733333	40.57	10.43301519
16:31182550:T:G:S:26:A	-2.943828721	-1.769555502	0.057150792	0.104162518	0.245898889	0.181981586	0.288346667	0.332940485	0.064581111	0.242622935	0.00962049	0.021304236	0.205907268	16	31182550	T	G	S	A		16	31193871	16:31182550:T:G	FUS;FUS;FUS	P35637	P35637;P35637-2;H3BPE7	p.Ser26Ala	p.Ser26Ala;p.Ser26Ala;p.Ser26Ala	2.405818	0.291	0.767942094	-1.108618023	-1.296732973	-1.051980962	0.451	Ser	26	Ala	S26A	3	-20.20416667	14.81383333	48.84733333	40.57	10.43301519
16:31182551:C:A:S:26:Y	-2.378806861	-1.835147301	0.040622976	0.09442293	0.220766667	0.028351201	0.288346667	0.199512377	0.064581111	0.027673279	0.025901958	-0.002916044	0.173383426	16	31182551	C	A	S	Y		16	31193872	16:31182551:C:A	FUS;FUS;FUS	P35637	P35637;P35637-2;H3BPE7	p.Ser26Tyr	p.Ser26Tyr;p.Ser26Tyr;p.Ser26Tyr	3.902323	0.424	0.768283085	0.855390032	-0.445589164	0.522993953	0.989	Ser	26	Tyr	S26Y	6	-20.20416667	14.81383333	48.84733333	40.57	10.43301519
16:31182551:C:G:S:26:C	-2.404567499	-1.911260686	0.043896168	0.095177439	0.219758889	0.035622848	0.288346667	0.066344462	0.064581111	0.017098636	0.003609457	-0.011285854	0.15990884	16	31182551	C	G	S	C		16	31193872	16:31182551:C:G	FUS;FUS;FUS	P35637	P35637;P35637-2;H3BPE7	p.Ser26Cys	p.Ser26Cys;p.Ser26Cys;p.Ser26Cys	3.984714	0.43	0.768149149	0.959761094	-0.409682999	0.602061229	0.997	Ser	26	Cys	S26C	5	-20.20416667	14.81383333	48.84733333	40.57	10.43301519
16:31182551:C:T:S:26:F	-2.24121374	-1.820489854	0.040622976	0.09442293	0.220766667	0.028351201	0.288346667	0.199512377	0.064581111	0.027673279	0.025901958	-0.002916044	0.173383426	16	31182551	C	T	S	F		16	31193872	16:31182551:C:T	FUS;FUS;FUS	P35637	P35637;P35637-2;H3BPE7	p.Ser26Phe	p.Ser26Phe;p.Ser26Phe;p.Ser26Phe	4.06334	0.45	0.768218589	1.064217742	-0.281388412	0.760025348	0.989	Ser	26	Phe	S26F	6	-20.20416667	14.81383333	48.84733333	40.57	10.43301519
16:31182553:C:A:Q:27:K	-1.297383235	-1.875114957	0.038971506	0.094438317	0.233497778	0.077359878	0.283523333	0.199465695	0.008876667	0.047733489	0.002293926	-0.004689684	0.16637694	16	31182553	C	A	Q	K		16	31193874	16:31182553:C:A	FUS;FUS;FUS	P35637	P35637;P35637-2;H3BPE7	p.Gln27Lys	p.Gln27Lys;p.Gln27Lys;p.Gln27Lys	3.940876	0.634	0.766644179	0.865432442	0.861994808	1.757639401	0.993	Gln	27	Lys	Q27K	4	-16.79255556	13.73333333	51.13588889	42.23	14.01521225
16:31182553:C:G:Q:27:E	-1.370306254	-1.68012679	0.038971506	0.097852265	0.244472222	0.121980456	0.283523333	0.332940485	0.008876667	0.177517289	0.00351554	0.02024743	0.200126313	16	31182553	C	G	Q	E		16	31193874	16:31182553:C:G	FUS;FUS;FUS	P35637	P35637;P35637-2;H3BPE7	p.Gln27Glu	p.Gln27Glu;p.Gln27Glu;p.Gln27Glu	3.782293	0.593	0.767549632	0.680483834	0.616472965	1.435213772	0.982	Gln	27	Glu	Q27E	3	-16.79255556	13.73333333	51.13588889	42.23	14.01521225
16:31182554:A:C:Q:27:P	-1.099065314	-1.758056478	0.028792912	0.099385982	0.233474444	0.077909344	0.283523333	0.199512377	0.008876667	0.024808527	0.015165977	-0.003191455	0.179364174	16	31182554	A	C	Q	P		16	31193875	16:31182554:A:C	FUS;FUS;FUS	P35637	P35637;P35637-2;H3BPE7	p.Gln27Pro	p.Gln27Pro;p.Gln27Pro;p.Gln27Pro	4.341502	0.661	0.766146834	1.376724738	1.025330502	2.12953161	0.998	Gln	27	Pro	Q27P	6	-16.79255556	13.73333333	51.13588889	42.23	14.01521225
16:31182554:A:G:Q:27:R	-1.249754847	-1.850775423	0.038971506	0.094438317	0.233497778	0.077359878	0.283523333	0.199465695	0.008876667	0.047733489	0.002293926	-0.004689684	0.16637694	16	31182554	A	G	Q	R		16	31193875	16:31182554:A:G	FUS;FUS;FUS	P35637	P35637;P35637-2;H3BPE7	p.Gln27Arg	p.Gln27Arg;p.Gln27Arg;p.Gln27Arg	4.208254	0.643	0.766438002	1.209764275	0.915766056	1.953702646	0.993	Gln	27	Arg	Q27R	4	-16.79255556	13.73333333	51.13588889	42.23	14.01521225
16:31182554:A:T:Q:27:L	0.019424586	-0.953736915	0.04196126	0.097319005	0.286843333	0.174203619	0.283523333	0.454211676	0.008876667	0.18061505	0.255649805	0.017834599	0.30750786	16	31182554	A	T	Q	L		16	31193875	16:31182554:A:T	FUS;FUS;FUS	P35637	P35637;P35637-2;H3BPE7	p.Gln27Leu	p.Gln27Leu;p.Gln27Leu;p.Gln27Leu	4.442052	0.769	0.764461859	1.4666502	1.683752101	2.807978506	0.993	Gln	27	Leu	Q27L	7	-16.79255556	13.73333333	51.13588889	42.23	14.01521225
16:31182555:G:C:Q:27:H	-1.472376095	-1.941151389	0.029799849	0.096513669	0.232183333	0.068442323	0.283523333	0.066344462	0.008876667	0.00321197	0.001723047	-0.01281332	0.161334215	16	31182555	G	C	Q	H		16	31193876	16:31182555:G:C	FUS;FUS;FUS	P35637	P35637;P35637-2;H3BPE7	p.Gln27His	p.Gln27His;p.Gln27His;p.Gln27His	3.559191	0.605	0.761278886	0.234595577	0.588130456	1.384390223	0.998	Gln	27	His	Q27H	5	-16.79255556	13.73333333	51.13588889	42.23	14.01521225
16:31182555:G:T:Q:27:H	-1.477668138	-1.935223123	0.029799849	0.096513669	0.232183333	0.068442323	0.283523333	0.066344462	0.008876667	0.00321197	0.001723047	-0.01281332	0.161334215	16	31182555	G	T	Q	H		16	31193876	16:31182555:G:T	FUS;FUS;FUS	P35637	P35637;P35637-2;H3BPE7	p.Gln27His	p.Gln27His;p.Gln27His;p.Gln27His	3.624315	0.604	0.761278886	0.319698861	0.581773655	1.413692996	0.998	Gln	27	His	Q27H	5	-16.79255556	13.73333333	51.13588889	42.23	14.01521225
16:31182556:C:A:Q:28:K	-2.828390335	-2.071804559	0.005126671	0.07393486	0.194668889	0.027830465	0.246719365	0.199465695	3.00E-05	0.056605383	0.000941591	0.003536771	0.154841761	16	31182556	C	A	Q	K		16	31193877	16:31182556:C:A	FUS;FUS;FUS	P35637	P35637;P35637-2;H3BPE7	p.Gln28Lys	p.Gln28Lys;p.Gln28Lys;p.Gln28Lys	2.566493	0.354	0.766280155	-0.939554936	-0.92398309	-0.601260337	0.9	Gln	28	Lys	Q28K	4	-15.22733333	18.993	50.75944444	39.26	17.05015482
16:31182556:C:G:Q:28:E	-2.428101294	-1.827250794	0.005126671	0.076523619	0.207424444	0.077790777	0.246719365	0.332940485	3.00E-05	0.223031761	0.001444071	0.026840654	0.187871443	16	31182556	C	G	Q	E		16	31193877	16:31182556:C:G	FUS;FUS;FUS	P35637	P35637;P35637-2;H3BPE7	p.Gln28Glu	p.Gln28Glu;p.Gln28Glu;p.Gln28Glu	3.001464	0.403	0.767147199	-0.349799432	-0.598033645	-0.083698025	0.965	Gln	28	Glu	Q28E	3	-15.22733333	18.993	50.75944444	39.26	17.05015482
16:31182557:A:C:Q:28:P	-2.894199993	-1.952310694	0.004085669	0.084232727	0.195061111	0.023366748	0.246719365	0.199512377	3.00E-05	0.024929953	0.004450536	0.000192867	0.158021282	16	31182557	A	C	Q	P		16	31193878	16:31182557:A:C	FUS;FUS;FUS	P35637	P35637;P35637-2;H3BPE7	p.Gln28Pro	p.Gln28Pro;p.Gln28Pro;p.Gln28Pro	3.662435	0.339	0.765838857	0.481747686	-1.026697933	-0.097567743	0.996	Gln	28	Pro	Q28P	6	-15.22733333	18.993	50.75944444	39.26	17.05015482
16:31182557:A:G:Q:28:R	-2.80193012	-1.989342914	0.005126671	0.07393486	0.194668889	0.027830465	0.246719365	0.199465695	3.00E-05	0.056605383	0.000941591	0.003536771	0.154841761	16	31182557	A	G	Q	R		16	31193878	16:31182557:A:G	FUS;FUS;FUS	P35637	P35637;P35637-2;H3BPE7	p.Gln28Arg	p.Gln28Arg;p.Gln28Arg;p.Gln28Arg	3.472362	0.359	0.766053814	0.238653228	-0.895975456	-0.084355233	0.985	Gln	28	Arg	Q28R	4	-15.22733333	18.993	50.75944444	39.26	17.05015482
16:31182557:A:T:Q:28:L	-2.124870019	-1.381447835	0.006024336	0.085661178	0.238884444	0.070831247	0.246719365	0.454211676	3.00E-05	0.226303851	0.077787496	0.01499468	0.250235877	16	31182557	A	T	Q	L		16	31193878	16:31182557:A:T	FUS;FUS;FUS	P35637	P35637;P35637-2;H3BPE7	p.Gln28Leu	p.Gln28Leu;p.Gln28Leu;p.Gln28Leu	3.647563	0.41	0.764198929	0.421949758	-0.602726395	0.304826367	0.985	Gln	28	Leu	Q28L	7	-15.22733333	18.993	50.75944444	39.26	17.05015482
16:31182558:G:C:Q:28:H	-2.904074328	-2.059508809	0.003887917	0.078219314	0.192737778	0.017617209	0.246719365	0.066344462	3.00E-05	0.00319027	0.000608648	-0.005496012	0.143309217	16	31182558	G	C	Q	H		16	31193879	16:31182558:G:C	FUS;FUS;FUS	P35637	P35637;P35637-2;H3BPE7	p.Gln28His	p.Gln28His;p.Gln28His;p.Gln28His	3.487705	0.349	0.761386249	0.143821006	-1.037419372	-0.133893402	0.996	Gln	28	His	Q28H	5	-15.22733333	18.993	50.75944444	39.26	17.05015482
16:31182558:G:T:Q:28:H	-2.904074328	-2.043177313	0.003887917	0.078219314	0.192737778	0.017617209	0.246719365	0.066344462	3.00E-05	0.00319027	0.000608648	-0.005496012	0.143309217	16	31182558	G	T	Q	H		16	31193879	16:31182558:G:T	FUS;FUS;FUS	P35637	P35637;P35637-2;H3BPE7	p.Gln28His	p.Gln28His;p.Gln28His;p.Gln28His	3.667112	0.349	0.761386249	0.378267984	-1.037419372	-0.037244543	0.996	Gln	28	His	Q28H	5	-15.22733333	18.993	50.75944444	39.26	17.05015482
16:31182559:A:C:S:29:R	-2.428381445	-2.121303661	0.002842138	0.077837258	0.175464444	0.002519767	0.231070476	0.066344462	0.008934444	0.00413128	0.000631707	0.00122652	0.13697144	16	31182559	A	C	S	R		16	31193880	16:31182559:A:C	FUS;FUS;FUS	P35637	P35637;P35637-2;H3BPE7	p.Ser29Arg	p.Ser29Arg;p.Ser29Arg;p.Ser29Arg	3.240895	0.444	0.768024947	-0.015309879	-0.322760027	0.282281461	0.651	Ser	29	Arg	S29R	5	-11.25383333	18.69183333	52.07283333	38.34	20.68204499
16:31182559:A:G:S:29:G	-3.503280787	-2.075815817	0.003748943	0.071372408	0.178564444	0.013353262	0.231070476	0.199465695	0.008934444	0.052412899	0.000977252	0.011378086	0.151705801	16	31182559	A	G	S	G		16	31193880	16:31182559:A:G	FUS;FUS;FUS	P35637	P35637;P35637-2;H3BPE7	p.Ser29Gly	p.Ser29Gly;p.Ser29Gly;p.Ser29Gly	2.736197	0.229	0.769687597	-0.633920717	-1.661731837	-1.232384116	0.002	Ser	29	Gly	S29G	4	-11.25383333	18.69183333	52.07283333	38.34	20.68204499
16:31182559:A:T:S:29:C	-2.37016897	-2.058342373	0.002842138	0.077837258	0.175464444	0.002519767	0.231070476	0.066344462	0.008934444	0.00413128	0.000631707	0.00122652	0.13697144	16	31182559	A	T	S	C		16	31193880	16:31182559:A:T	FUS;FUS;FUS	P35637	P35637;P35637-2;H3BPE7	p.Ser29Cys	p.Ser29Cys;p.Ser29Cys;p.Ser29Cys	3.932546	0.455	0.765405301	0.824054525	-0.296542649	0.718466757	0.993	Ser	29	Cys	S29C	5	-11.25383333	18.69183333	52.07283333	38.34	20.68204499
16:31182560:G:A:S:29:N	-3.016331962	-1.853357551	0.003748943	0.072104588	0.194388889	0.06610359	0.231070476	0.332940485	0.008934444	0.217647396	0.001498733	0.034813029	0.188920623	16	31182560	G	A	S	N		16	31193881	16:31182560:G:A	FUS;FUS;FUS	P35637	P35637;P35637-2;H3BPE7	p.Ser29Asn	p.Ser29Asn;p.Ser29Asn;p.Ser29Asn	2.643153	0.291	0.765168149	-0.866746212	-1.343014803	-0.924125544	0.01	Ser	29	Asn	S29N	3	-11.25383333	18.69183333	52.07283333	38.34	20.68204499
16:31182560:G:C:S:29:T	-3.376190895	-1.887980976	0.003748943	0.072104588	0.194388889	0.06610359	0.231070476	0.332940485	0.008934444	0.217647396	0.001498733	0.034813029	0.188920623	16	31182560	G	C	S	T		16	31193881	16:31182560:G:C	FUS;FUS;FUS	P35637	P35637;P35637-2;H3BPE7	p.Ser29Thr	p.Ser29Thr;p.Ser29Thr;p.Ser29Thr	2.262803	0.223	0.765115217	-1.365085984	-1.776160439	-1.522089738	0.002	Ser	29	Thr	S29T	3	-11.25383333	18.69183333	52.07283333	38.34	20.68204499
16:31182560:G:T:S:29:I	-2.523051869	-2.013006811	0.002986855	0.085841961	0.177192222	0.007078135	0.231070476	0.199512377	0.008934444	0.029674392	0.004618474	0.005079375	0.150747304	16	31182560	G	T	S	I		16	31193881	16:31182560:G:T	FUS;FUS;FUS	P35637	P35637;P35637-2;H3BPE7	p.Ser29Ile	p.Ser29Ile;p.Ser29Ile;p.Ser29Ile	3.491513	0.415	0.765742787	0.256024237	-0.545183925	0.249662044	0.868	Ser	29	Ile	S29I	6	-11.25383333	18.69183333	52.07283333	38.34	20.68204499
16:31182561:C:A:S:29:R	-2.629479084	-2.126682285	0.002842138	0.077837258	0.175464444	0.002519767	0.231070476	0.066344462	0.008934444	0.00413128	0.000631707	0.00122652	0.13697144	16	31182561	C	A	S	R		16	31193882	16:31182561:C:A	FUS;FUS;FUS	P35637	P35637;P35637-2;H3BPE7	p.Ser29Arg	p.Ser29Arg;p.Ser29Arg;p.Ser29Arg	3.181809	0.406	0.768024947	-0.092522775	-0.564318474	0.030797239	0.651	Ser	29	Arg	S29R	5	-11.25383333	18.69183333	52.07283333	38.34	20.68204499
16:31182561:C:G:S:29:R	-2.629479084	-2.125111828	0.002842138	0.077837258	0.175464444	0.002519767	0.231070476	0.066344462	0.008934444	0.00413128	0.000631707	0.00122652	0.13697144	16	31182561	C	G	S	R		16	31193882	16:31182561:C:G	FUS;FUS;FUS	P35637	P35637;P35637-2;H3BPE7	p.Ser29Arg	p.Ser29Arg;p.Ser29Arg;p.Ser29Arg	3.199061	0.406	0.768024947	-0.069978062	-0.564318474	0.040091113	0.651	Ser	29	Arg	S29R	5	-11.25383333	18.69183333	52.07283333	38.34	20.68204499
16:31182562:A:C:S:30:R	-2.629871486	-1.940975694	0.014406974	0.076841362	0.187646667	0.010424563	0.243397143	0.066344462	0.182368995	0.008144192	0.002532033	-0.018711864	0.161676757	16	31182562	A	C	S	R		16	31193883	16:31182562:A:C	FUS;FUS;FUS	P35637	P35637;P35637-2;H3BPE7	p.Ser30Arg	p.Ser30Arg;p.Ser30Arg;p.Ser30Arg	3.537771	0.386	0.76919447	0.401429553	-0.67194162	0.106951266	0.177	Ser	30	Arg	S30R	5	-7.899666667	19.61316667	52.39716667	41.95	24.03054796
16:31182562:A:G:S:30:G	-3.175871979	-1.894262467	0.018933544	0.067891796	0.191282222	0.021480679	0.243397143	0.199465695	0.182368995	0.058262677	0.00337004	-0.008344317	0.177579414	16	31182562	A	G	S	G		16	31193883	16:31182562:A:G	FUS;FUS;FUS	P35637	P35637;P35637-2;H3BPE7	p.Ser30Gly	p.Ser30Gly;p.Ser30Gly;p.Ser30Gly	2.966895	0.27	0.771440021	-0.289315052	-1.371864711	-0.871109209	0.012	Ser	30	Gly	S30G	4	-7.899666667	19.61316667	52.39716667	41.95	24.03054796
16:31182562:A:T:S:30:C	-2.651039658	-1.929664617	0.014406974	0.076841362	0.187646667	0.010424563	0.243397143	0.066344462	0.182368995	0.008144192	0.002532033	-0.018711864	0.161676757	16	31182562	A	T	S	C		16	31193883	16:31182562:A:T	FUS;FUS;FUS	P35637	P35637;P35637-2;H3BPE7	p.Ser30Cys	p.Ser30Cys;p.Ser30Cys;p.Ser30Cys	3.662027	0.382	0.766708231	0.502612332	-0.738850421	0.150768116	0.833	Ser	30	Cys	S30C	5	-7.899666667	19.61316667	52.39716667	41.95	24.03054796
16:31182563:G:A:S:30:N	-3.653472477	-1.937414778	0.018933544	0.066597938	0.20729	0.06801189	0.243397143	0.332940485	0.182368995	0.186433583	0.005161765	0.018035356	0.210747237	16	31182563	G	A	S	N		16	31193884	16:31182563:G:A	FUS;FUS;FUS	P35637	P35637;P35637-2;H3BPE7	p.Ser30Asn	p.Ser30Asn;p.Ser30Asn;p.Ser30Asn	0.231901	0.153	0.766451051	-3.98616631	-2.198848822	-3.020788257	0	Ser	30	Asn	S30N	3	-7.899666667	19.61316667	52.39716667	41.95	24.03054796
16:31182563:G:C:S:30:T	-3.605844089	-1.93966769	0.018933544	0.066597938	0.20729	0.06801189	0.243397143	0.332940485	0.182368995	0.186433583	0.005161765	0.018035356	0.210747237	16	31182563	G	C	S	T		16	31193884	16:31182563:G:C	FUS;FUS;FUS	P35637	P35637;P35637-2;H3BPE7	p.Ser30Thr	p.Ser30Thr;p.Ser30Thr;p.Ser30Thr	0.207152	0.162	0.766503863	-4.01720815	-2.140756465	-2.982097585	0.03	Ser	30	Thr	S30T	3	-7.899666667	19.61316667	52.39716667	41.95	24.03054796
16:31182563:G:T:S:30:I	-3.047113724	-2.102441595	0.015131631	0.087323276	0.189227778	0.016478613	0.243397143	0.199512377	0.182368995	0.033698588	0.024817539	-0.011827672	0.179229098	16	31182563	G	T	S	I		16	31193884	16:31182563:G:T	FUS;FUS;FUS	P35637	P35637;P35637-2;H3BPE7	p.Ser30Ile	p.Ser30Ile;p.Ser30Ile;p.Ser30Ile	0.567523	0.293	0.767052715	-3.5327707	-1.298858198	-2.030733401	0.177	Ser	30	Ile	S30I	6	-7.899666667	19.61316667	52.39716667	41.95	24.03054796
16:31182564:T:A:S:30:R	-3.460722257	-2.04739846	0.014406974	0.076841362	0.187646667	0.010424563	0.243397143	0.066344462	0.182368995	0.008144192	0.002532033	-0.018711864	0.161676757	16	31182564	T	A	S	R		16	31193885	16:31182564:T:A	FUS;FUS;FUS	P35637	P35637;P35637-2;H3BPE7	p.Ser30Arg	p.Ser30Arg;p.Ser30Arg;p.Ser30Arg	2.368681	0.229	0.76919447	-1.126323638	-1.669959413	-1.430369713	0.177	Ser	30	Arg	S30R	5	-7.899666667	19.61316667	52.39716667	41.95	24.03054796
16:31182564:T:G:S:30:R	-3.460722257	-2.046424799	0.014406974	0.076841362	0.187646667	0.010424563	0.243397143	0.066344462	0.182368995	0.008144192	0.002532033	-0.018711864	0.161676757	16	31182564	T	G	S	R		16	31193885	16:31182564:T:G	FUS;FUS;FUS	P35637	P35637;P35637-2;H3BPE7	p.Ser30Arg	p.Ser30Arg;p.Ser30Arg;p.Ser30Arg	2.379377	0.229	0.76919447	-1.11234623	-1.669959413	-1.42460764	0.177	Ser	30	Arg	S30R	5	-7.899666667	19.61316667	52.39716667	41.95	24.03054796
16:31182565:C:A:Q:31:K	-2.536784536	-2.035756235	0.086616673	0.06501338	0.18871	0.336118955	0.221009365	0.199465695	3.00E-05	0.056605383	0.000941591	0.003171379	0.150009629	16	31182565	C	A	Q	K		16	31193886	16:31182565:C:A	FUS;FUS;FUS	P35637	P35637;P35637-2;H3BPE7	p.Gln31Lys	p.Gln31Lys;p.Gln31Lys;p.Gln31Lys	3.291888	0.413	0.766670861	0.01799921	-0.542413086	0.13056076	0.956	Gln	31	Lys	Q31K	4	-4.094666667	20.06277778	52.55744444	39.28	27.6064805
16:31182565:C:G:Q:31:E	-2.419317718	-1.844662879	0.086616673	0.06390608	0.203367778	0.339497791	0.221009365	0.332940485	3.00E-05	0.223031761	0.001444071	0.029547715	0.183730017	16	31182565	C	G	Q	E		16	31193886	16:31182565:C:G	FUS;FUS;FUS	P35637	P35637;P35637-2;H3BPE7	p.Gln31Glu	p.Gln31Glu;p.Gln31Glu;p.Gln31Glu	3.092495	0.408	0.767440076	-0.223632643	-0.561363145	-0.005756634	0.965	Gln	31	Glu	Q31E	3	-4.094666667	20.06277778	52.55744444	39.28	27.6064805
16:31182566:A:C:Q:31:P	-2.574424491	-1.972602938	0.082401976	0.083804303	0.183753333	0.204394035	0.221009365	0.199512377	3.00E-05	0.024929953	0.004450536	-0.006306617	0.148630212	16	31182566	A	C	Q	P		16	31193887	16:31182566:A:C	FUS;FUS;FUS	P35637	P35637;P35637-2;H3BPE7	p.Gln31Pro	p.Gln31Pro;p.Gln31Pro;p.Gln31Pro	4.079679	0.407	0.766681919	1.047747487	-0.580369391	0.520271723	0.996	Gln	31	Pro	Q31P	6	-4.094666667	20.06277778	52.55744444	39.28	27.6064805
16:31182566:A:G:Q:31:R	-2.732590132	-1.976717265	0.086616673	0.06501338	0.18871	0.336118955	0.221009365	0.199465695	3.00E-05	0.056605383	0.000941591	0.003171379	0.150009629	16	31182566	A	G	Q	R		16	31193887	16:31182566:A:G	FUS;FUS;FUS	P35637	P35637;P35637-2;H3BPE7	p.Gln31Arg	p.Gln31Arg;p.Gln31Arg;p.Gln31Arg	3.940451	0.376	0.766449855	0.860094194	-0.781302096	0.266076523	0.985	Gln	31	Arg	Q31R	4	-4.094666667	20.06277778	52.55744444	39.28	27.6064805
16:31182566:A:T:Q:31:L	-1.97276453	-1.451560844	0.14550142	0.08833551	0.228311111	0.194414953	0.221009365	0.454211676	3.00E-05	0.226303851	0.077787496	0.00724583	0.239997463	16	31182566	A	T	Q	L		16	31193887	16:31182566:A:T	FUS;FUS;FUS	P35637	P35637;P35637-2;H3BPE7	p.Gln31Leu	p.Gln31Leu;p.Gln31Leu;p.Gln31Leu	3.57527	0.447	0.764629773	0.338082441	-0.36033633	0.479754667	0.915	Gln	31	Leu	Q31L	7	-4.094666667	20.06277778	52.55744444	39.28	27.6064805
16:31182567:G:C:Q:31:H	-2.595836328	-2.131930971	0.067013986	0.073658897	0.181543333	0.219911297	0.221009365	0.066344462	3.00E-05	0.00319027	0.000608648	-0.009259134	0.133694773	16	31182567	G	C	Q	H		16	31193888	16:31182567:G:C	FUS;FUS;FUS	P35637	P35637;P35637-2;H3BPE7	p.Gln31His	p.Gln31His;p.Gln31His;p.Gln31His	3.347511	0.415	0.761857472	-0.027784709	-0.610008373	0.172086314	0.996	Gln	31	His	Q31H	5	-4.094666667	20.06277778	52.55744444	39.28	27.6064805
16:31182567:G:T:Q:31:H	-2.595836328	-2.137181971	0.067013986	0.073658897	0.181543333	0.219911297	0.221009365	0.066344462	3.00E-05	0.00319027	0.000608648	-0.009259134	0.133694773	16	31182567	G	T	Q	H		16	31193888	16:31182567:G:T	FUS;FUS;FUS	P35637	P35637;P35637-2;H3BPE7	p.Gln31His	p.Gln31His;p.Gln31His;p.Gln31His	3.289827	0.415	0.761857472	-0.103165489	-0.610008373	0.141011201	0.996	Gln	31	His	Q31H	5	-4.094666667	20.06277778	52.55744444	39.28	27.6064805
16:31182568:C:A:P:32:T	-2.489482479	-1.573764487	0.030106371	0.072026872	0.207244444	0.20111569	0.189262698	0.414444248	0.008784444	0.285933314	0.043026108	0.007804628	0.240443144	16	31182568	C	A	P	T		16	31193889	16:31182568:C:A	FUS;FUS;FUS	P35637	P35637;P35637-2;H3BPE7	p.Pro32Thr	p.Pro32Thr;p.Pro32Thr;p.Pro32Thr	2.202441	0.349	0.766758952	-1.403509272	-0.947778619	-0.826281654	0.666	Pro	32	Thr	P32T	8	-2.186285714	22.413	49.54328571	38.3	29.51109231
16:31182568:C:G:P:32:A	-2.859925498	-1.574269979	0.030106371	0.072026872	0.207244444	0.20111569	0.189262698	0.414444248	0.008784444	0.285933314	0.043026108	0.007804628	0.240443144	16	31182568	C	G	P	A		16	31193889	16:31182568:C:G	FUS;FUS;FUS	P35637	P35637;P35637-2;H3BPE7	p.Pro32Ala	p.Pro32Ala;p.Pro32Ala;p.Pro32Ala	2.196888	0.279	0.766432462	-1.418801733	-1.398202023	-1.23389861	0.134	Pro	32	Ala	P32A	8	-2.186285714	22.413	49.54328571	38.3	29.51109231
16:31182568:C:T:P:32:S	-3.584935407	-1.569716455	0.030106371	0.072026872	0.207244444	0.20111569	0.189262698	0.414444248	0.008784444	0.285933314	0.043026108	0.007804628	0.240443144	16	31182568	C	T	P	S		16	31193889	16:31182568:C:T	FUS;FUS;FUS	P35637	P35637;P35637-2;H3BPE7	p.Pro32Ser	p.Pro32Ser;p.Pro32Ser;p.Pro32Ser	2.24691	0.142	0.766738351	-1.345904745	-2.263980186	-1.99886099	0.022	Pro	32	Ser	P32S	8	-2.186285714	22.413	49.54328571	38.3	29.51109231
16:31182569:C:A:P:32:H	-2.225311774	-1.686401512	0.027315656	0.05942496	0.194274444	0.131426237	0.189262698	0.298990792	0.008784444	0.20246484	0.013725637	0.023634622	0.195707006	16	31182569	C	A	P	H		16	31193890	16:31182569:C:A	FUS;FUS;FUS	P35637	P35637;P35637-2;H3BPE7	p.Pro32His	p.Pro32His;p.Pro32His;p.Pro32His	4.014614	0.435	0.76766364	0.986884292	-0.385999454	0.647070564	0.997	Pro	32	His	P32H	9	-2.186285714	22.413	49.54328571	38.3	29.51109231
16:31182569:C:G:P:32:R	-2.299400378	-1.6966296	0.027315656	0.05942496	0.194274444	0.131426237	0.189262698	0.298990792	0.008784444	0.20246484	0.013725637	0.023634622	0.195707006	16	31182569	C	G	P	R		16	31193890	16:31182569:C:G	FUS;FUS;FUS	P35637	P35637;P35637-2;H3BPE7	p.Pro32Arg	p.Pro32Arg;p.Pro32Arg;p.Pro32Arg	3.902255	0.421	0.76961046	0.887971721	-0.442512995	0.505616228	0.933	Pro	32	Arg	P32R	9	-2.186285714	22.413	49.54328571	38.3	29.51109231
16:31182569:C:T:P:32:L	-2.461143016	-1.823068336	0.027315656	0.044027427	0.190548889	0.09371671	0.189262698	0.285820661	0.008784444	0.086383206	0.013725637	0.0374164	0.181370024	16	31182569	C	T	P	L	rs1316860525	16	31193890	16:31182569:C:T	FUS;FUS;FUS	P35637	P35637;P35637-2;H3BPE7	p.Pro32Leu	p.Pro32Leu;p.Pro32Leu;p.Pro32Leu	3.490592	0.402	0.765822402	0.256780262	-0.626493992	0.174021157	0.799	Pro	32	Leu	P32L	10	-2.186285714	22.413	49.54328571	38.3	29.51109231
16:31182571:T:A:Y:33:N	-1.840777763	-1.183433457	0.062765926	0.064369332	0.208623333	0.11652021	0.328569577	0.298990792	0.223074444	0.265999266	0.051348075	0.034556999	0.273400114	16	31182571	T	A	Y	N		16	31193892	16:31182571:T:A	FUS;FUS;FUS	P35637	P35637;P35637-2;H3BPE7	p.Tyr33Asn	p.Tyr33Asn;p.Tyr33Asn;p.Tyr33Asn	4.243781	0.445	0.739851247	0.601813686	-0.786466762	0.828329415	0.956	Tyr	33	Asn	Y33N	9	1.834416667	21.08966667	52.89208333	38.01	33.41385716
16:31182571:T:C:Y:33:H	-2.530020725	-1.954961406	0.023386044	0.070952723	0.165788889	0.09576355	0.328569577	0.066344462	0.223074444	0.010899058	0.002087336	-0.00593202	0.149114584	16	31182571	T	C	Y	H	rs17852338	16	31193892	16:31182571:T:C	FUS;FUS;FUS	P35637	P35637;P35637-2;H3BPE7	p.Tyr33His	p.Tyr33His;p.Tyr33His;p.Tyr33His	4.240459	0.415	0.740842224	0.621863343	-0.960636863	0.65312889	0.956	Tyr	33	His	Y33H	5	1.834416667	21.08966667	52.89208333	38.01	33.41385716
16:31182571:T:G:Y:33:D	-1.388116247	-1.207688097	0.062765926	0.048680968	0.205408889	0.093890399	0.328569577	0.285820661	0.223074444	0.151375645	0.051348075	0.046193722	0.269105538	16	31182571	T	G	Y	D		16	31193892	16:31182571:T:G	FUS;FUS;FUS	P35637	P35637;P35637-2;H3BPE7	p.Tyr33Asp	p.Tyr33Asp;p.Tyr33Asp;p.Tyr33Asp	4.270084	0.534	0.745432848	0.773565463	-0.127585347	1.356951581	0.956	Tyr	33	Asp	Y33D	10	1.834416667	21.08966667	52.89208333	38.01	33.41385716
16:31182572:A:C:Y:33:S	-1.147520113	-1.255947388	0.062765926	0.064369332	0.208623333	0.11652021	0.328569577	0.298990792	0.223074444	0.265999266	0.051348075	0.034556999	0.273400114	16	31182572	A	C	Y	S		16	31193893	16:31182572:A:C	FUS;FUS;FUS	P35637	P35637;P35637-2;H3BPE7	p.Tyr33Ser	p.Tyr33Ser;p.Tyr33Ser;p.Tyr33Ser	3.447191	0.576	0.739447566	-0.449096593	0.039538997	1.156423825	0.501	Tyr	33	Ser	Y33S	9	1.834416667	21.08966667	52.89208333	38.01	33.41385716
16:31182572:A:G:Y:33:C	-1.607927865	-1.256233952	0.062765926	0.064369332	0.208623333	0.11652021	0.328569577	0.298990792	0.223074444	0.265999266	0.051348075	0.034556999	0.273400114	16	31182572	A	G	Y	C		16	31193893	16:31182572:A:G	FUS;FUS;FUS	P35637	P35637;P35637-2;H3BPE7	p.Tyr33Cys	p.Tyr33Cys;p.Tyr33Cys;p.Tyr33Cys	3.444043	0.489	0.739493564	-0.452078224	-0.512735261	0.651836284	0.007	Tyr	33	Cys	Y33C	9	1.834416667	21.08966667	52.89208333	38.01	33.41385716
16:31182572:A:T:Y:33:F	-2.653337644	-1.895001002	0.03064606	0.06374243	0.174613333	0.156920982	0.328569577	0.199465695	0.223074444	0.058582831	0.003226541	0.008340369	0.174776855	16	31182572	A	T	Y	F		16	31193893	16:31182572:A:T	FUS;FUS;FUS	P35637	P35637;P35637-2;H3BPE7	p.Tyr33Phe	p.Tyr33Phe;p.Tyr33Phe;p.Tyr33Phe	3.149824	0.371	0.742349105	-0.766277057	-1.215194581	-0.188746234	0.003	Tyr	33	Phe	Y33F	4	1.834416667	21.08966667	52.89208333	38.01	33.41385716
16:31182574:G:A:G:34:R	-1.68775777	-1.030388066	0.064147644	0.063534777	0.192514444	0.087750835	0.28312613	0.414444248	0.00154	0.273436313	0.194575608	0.005842847	0.299331973	16	31182574	G	A	G	R		16	31193895	16:31182574:G:A	FUS;FUS;FUS	P35637	P35637;P35637-2;H3BPE7	p.Gly34Arg	p.Gly34Arg;p.Gly34Arg;p.Gly34Arg	4.157339	0.453	0.768750481	1.200145937	-0.253443668	0.82800491	0.992	Gly	34	Arg	G34R	8	4.812	22.94825	49.926	37.47	36.19209091
16:31182574:G:C:G:34:R	-1.61896121	-1.036107508	0.064147644	0.063534777	0.192514444	0.087750835	0.28312613	0.414444248	0.00154	0.273436313	0.194575608	0.005842847	0.299331973	16	31182574	G	C	G	R		16	31193895	16:31182574:G:C	FUS;FUS;FUS	P35637	P35637;P35637-2;H3BPE7	p.Gly34Arg	p.Gly34Arg;p.Gly34Arg;p.Gly34Arg	4.094509	0.466	0.768750481	1.118040425	-0.170805252	0.869302314	0.981	Gly	34	Arg	G34R	8	4.812	22.94825	49.926	37.47	36.19209091
16:31182575:G:A:G:34:E	-1.566040778	-1.085411683	0.064147644	0.063534777	0.192514444	0.087750835	0.28312613	0.414444248	0.00154	0.273436313	0.194575608	0.005842847	0.299331973	16	31182575	G	A	G	E	rs1567469634	16	31193896	16:31182575:G:A	FUS;FUS;FUS	P35637	P35637;P35637-2;H3BPE7	p.Gly34Glu	p.Gly34Glu;p.Gly34Glu;p.Gly34Glu	3.552886	0.476	0.769677576	0.433072304	-0.09176913	0.635326676	0.954	Gly	34	Glu	G34E	8	4.812	22.94825	49.926	37.47	36.19209091
16:31182575:G:C:G:34:A	-2.451334899	-2.003650626	0.033207707	0.065166148	0.142742222	0.074389937	0.28312613	0.199512377	0.00154	0.030872528	0.020770624	-0.02100098	0.161350422	16	31182575	G	C	G	A		16	31193896	16:31182575:G:C	FUS;FUS;FUS	P35637	P35637;P35637-2;H3BPE7	p.Gly34Ala	p.Gly34Ala;p.Gly34Ala;p.Gly34Ala	2.871511	0.42	0.767316516	-0.515453128	-0.487143065	-0.055439189	0.551	Gly	34	Ala	G34A	6	4.812	22.94825	49.926	37.47	36.19209091
16:31182575:G:T:G:34:V	-1.619444001	-1.262830409	0.058391429	0.052255691	0.184354444	0.067274261	0.28312613	0.298990792	0.00154	0.152138311	0.103645474	0.022246987	0.263262845	16	31182575	G	T	G	V		16	31193896	16:31182575:G:T	FUS;FUS;FUS	P35637	P35637;P35637-2;H3BPE7	p.Gly34Val	p.Gly34Val;p.Gly34Val;p.Gly34Val	4.062606	0.495	0.767298177	1.040604569	-0.010688946	1.019746315	0.954	Gly	34	Val	G34V	9	4.812	22.94825	49.926	37.47	36.19209091
16:31182577:C:A:Q:35:K	-2.367624366	-2.157411405	0.008555409	0.038930597	0.133454444	0.044337597	0.208598245	0.199465695	1.67E-05	0.047622378	0.004415883	-0.021792678	0.13260816	16	31182577	C	A	Q	K		16	31193898	16:31182577:C:A	FUS;FUS;FUS	P35637	P35637;P35637-2;H3BPE7	p.Gln35Lys	p.Gln35Lys;p.Gln35Lys;p.Gln35Lys	3.141671	0.459	0.769864528	-0.099697248	-0.196715561	0.315533676	0.9	Gln	35	Lys	Q35K	4	8.278777778	23.80244444	51.32811111	42.56	39.92039916
16:31182577:C:G:Q:35:E	-2.289413713	-1.907676299	0.008555409	0.042644432	0.152751111	0.103333738	0.208598245	0.332940485	1.67E-05	0.177472844	0.006759874	0.010704786	0.16829006	16	31182577	C	G	Q	E		16	31193898	16:31182577:C:G	FUS;FUS;FUS	P35637	P35637;P35637-2;H3BPE7	p.Gln35Glu	p.Gln35Glu;p.Gln35Glu;p.Gln35Glu	3.452767	0.445	0.770717331	0.327829318	-0.271482209	0.402199997	0.965	Gln	35	Glu	Q35E	3	8.278777778	23.80244444	51.32811111	42.56	39.92039916
16:31182578:A:C:Q:35:P	-2.749183117	-2.06698153	0.024538789	0.048618442	0.126152222	0.029549891	0.208598245	0.199512377	1.67E-05	0.023869268	0.062906012	-0.031733686	0.134963327	16	31182578	A	C	Q	P		16	31193899	16:31182578:A:C	FUS;FUS;FUS	P35637	P35637;P35637-2;H3BPE7	p.Gln35Pro	p.Gln35Pro;p.Gln35Pro;p.Gln35Pro	3.974529	0.385	0.770909868	1.014400734	-0.649677888	0.336458056	0.996	Gln	35	Pro	Q35P	6	8.278777778	23.80244444	51.32811111	42.56	39.92039916
16:31182578:A:G:Q:35:R	-2.431128883	-2.092831868	0.008555409	0.038930597	0.133454444	0.044337597	0.208598245	0.199465695	1.67E-05	0.047622378	0.004415883	-0.021792678	0.13260816	16	31182578	A	G	Q	R		16	31193899	16:31182578:A:G	FUS;FUS;FUS	P35637	P35637;P35637-2;H3BPE7	p.Gln35Arg	p.Gln35Arg;p.Gln35Arg;p.Gln35Arg	3.851099	0.447	0.769573328	0.820207735	-0.277855688	0.628347298	0.985	Gln	35	Arg	Q35R	4	8.278777778	23.80244444	51.32811111	42.56	39.92039916
16:31182578:A:T:Q:35:L	-1.597986556	-1.104879582	0.051612828	0.052029216	0.178618889	0.046728013	0.208598245	0.454211676	1.67E-05	0.155860338	0.618335545	-0.010860463	0.289367733	16	31182578	A	T	Q	L		16	31193899	16:31182578:A:T	FUS;FUS;FUS	P35637	P35637;P35637-2;H3BPE7	p.Gln35Leu	p.Gln35Leu;p.Gln35Leu;p.Gln35Leu	4.018257	0.478	0.768165257	1.003991157	-0.104287788	0.897588749	0.985	Gln	35	Leu	Q35L	7	8.278777778	23.80244444	51.32811111	42.56	39.92039916
16:31182579:G:C:Q:35:H	-2.388524183	-2.32959393	0.007597409	0.042442404	0.123241111	0.003476607	0.208598245	0.066344462	1.67E-05	0.003087525	0.003757244	-0.036944882	0.105394055	16	31182579	G	C	Q	H		16	31193900	16:31182579:G:C	FUS;FUS;FUS	P35637	P35637;P35637-2;H3BPE7	p.Gln35His	p.Gln35His;p.Gln35His;p.Gln35His	3.105292	0.477	0.764171636	-0.287355419	-0.177276078	0.399982394	0.996	Gln	35	His	Q35H	5	8.278777778	23.80244444	51.32811111	42.56	39.92039916
16:31182579:G:T:Q:35:H	-2.393816226	-2.32904975	0.007597409	0.042442404	0.123241111	0.003476607	0.208598245	0.066344462	1.67E-05	0.003087525	0.003757244	-0.036944882	0.105394055	16	31182579	G	T	Q	H		16	31193900	16:31182579:G:T	FUS;FUS;FUS	P35637	P35637;P35637-2;H3BPE7	p.Gln35His	p.Gln35His;p.Gln35His;p.Gln35His	3.11127	0.476	0.764171636	-0.279543438	-0.183632879	0.397422455	0.996	Gln	35	His	Q35H	5	8.278777778	23.80244444	51.32811111	42.56	39.92039916
16:31182580:C:A:Q:36:K	-1.722841413	-2.099084854	0.01268371	0.036952781	0.133772222	0.053404623	0.169607114	0.199465695	0.182368995	0.058262677	0.004446087	-0.024551671	0.13240988	16	31182580	C	A	Q	K		16	31193901	16:31182580:C:A	FUS;FUS;FUS	P35637	P35637;P35637-2;H3BPE7	p.Gln36Lys	p.Gln36Lys;p.Gln36Lys;p.Gln36Lys	3.795924	0.581	0.767209929	0.689935607	0.534523592	1.373192599	0.993	Gln	36	Lys	Q36K	4	11.74788889	23.47477778	49.75077778	41.97	42.85271588
16:31182580:C:G:Q:36:E	-1.903918242	-1.873883247	0.01268371	0.042866181	0.156925556	0.111990961	0.169607114	0.332940485	0.182368995	0.186433583	0.006806001	0.010224086	0.178015983	16	31182580	C	G	Q	E	rs1443603626	16	31193901	16:31182580:C:G	FUS;FUS;FUS	P35637	P35637;P35637-2;H3BPE7	p.Gln36Glu	p.Gln36Glu;p.Gln36Glu;p.Gln36Glu	3.161008	0.51	0.768047521	-0.119149661	0.097165494	0.620749334	0.982	Gln	36	Glu	Q36E	3	11.74788889	23.47477778	49.75077778	41.97	42.85271588
16:31182581:A:C:Q:36:P	-1.669232825	-2.145185743	0.036098931	0.041377943	0.124826667	0.038053146	0.169607114	0.199512377	0.182368995	0.033431922	0.063856088	-0.037027494	0.128851519	16	31182581	A	C	Q	P		16	31193902	16:31182581:A:C	FUS;FUS;FUS	P35637	P35637;P35637-2;H3BPE7	p.Gln36Pro	p.Gln36Pro;p.Gln36Pro;p.Gln36Pro	3.532053	0.594	0.767239572	0.345841655	0.617656584	1.306186629	0.998	Gln	36	Pro	Q36P	6	11.74788889	23.47477778	49.75077778	41.97	42.85271588
16:31182581:A:G:Q:36:R	-1.712257326	-2.080509002	0.01268371	0.036952781	0.133772222	0.053404623	0.169607114	0.199465695	0.182368995	0.058262677	0.004446087	-0.024551671	0.13240988	16	31182581	A	G	Q	R		16	31193902	16:31182581:A:G	FUS;FUS;FUS	P35637	P35637;P35637-2;H3BPE7	p.Gln36Arg	p.Gln36Arg;p.Gln36Arg;p.Gln36Arg	3.999986	0.583	0.767021168	0.951955482	0.544087805	1.494684152	0.993	Gln	36	Arg	Q36R	4	11.74788889	23.47477778	49.75077778	41.97	42.85271588
16:31182581:A:T:Q:36:L	-0.710147314	-1.084361186	0.074947476	0.043125492	0.177798889	0.067956074	0.169607114	0.454211676	0.182368995	0.281072621	0.682970285	-0.01555559	0.290320826	16	31182581	A	T	Q	L		16	31193902	16:31182581:A:T	FUS;FUS;FUS	P35637	P35637;P35637-2;H3BPE7	p.Gln36Leu	p.Gln36Leu;p.Gln36Leu;p.Gln36Leu	4.178689	0.645	0.765222663	1.141216093	0.908202373	1.949336328	0.993	Gln	36	Leu	Q36L	7	11.74788889	23.47477778	49.75077778	41.97	42.85271588
16:31182582:G:C:Q:36:H	-2.36548577	-2.286719466	0.011268692	0.037756176	0.12202	0.009961051	0.169607114	0.066344462	0.182368995	0.008144192	0.003782961	-0.041516035	0.099632917	16	31182582	G	C	Q	H	rs772271532	16	31193903	16:31182582:G:C	FUS;FUS;FUS	P35637	P35637;P35637-2;H3BPE7	p.Gln36His	p.Gln36His;p.Gln36His;p.Gln36His	3.969002	0.486	0.762430293	0.798471268	-0.149118265	0.917297359	0.998	Gln	36	His	Q36H	5	11.74788889	23.47477778	49.75077778	41.97	42.85271588
16:31182582:G:T:Q:36:H	-2.376069857	-2.277849552	0.011268692	0.037756176	0.12202	0.009961051	0.169607114	0.066344462	0.182368995	0.008144192	0.003782961	-0.041516035	0.099632917	16	31182582	G	T	Q	H		16	31193903	16:31182582:G:T	FUS;FUS;FUS	P35637	P35637;P35637-2;H3BPE7	p.Gln36His	p.Gln36His;p.Gln36His;p.Gln36His	4.066441	0.484	0.762430293	0.925803418	-0.161831868	0.958228274	0.998	Gln	36	His	Q36H	5	11.74788889	23.47477778	49.75077778	41.97	42.85271588
16:31182583:A:C:S:37:R	-2.164359416	-2.161373572	0.011203907	0.062707447	0.156378889	0.195041039	0.230325666	0.066344462	0.015212222	0.012806611	0.003433017	-0.008777423	0.120717309	16	31182583	A	C	S	R		16	31193904	16:31182583:A:C	FUS;FUS;FUS	P35637	P35637;P35637-2;H3BPE7	p.Ser37Arg	p.Ser37Arg;p.Ser37Arg;p.Ser37Arg	3.908709	0.507	0.768597429	0.871472097	0.087270005	1.006204389	0.966	Ser	37	Arg	S37R	5	12.526	27.59433333	47.18033333	31.99	44.74560231
16:31182583:A:G:S:37:G	-3.572726764	-2.069068907	0.012610899	0.062968842	0.169556667	0.238134855	0.230325666	0.199465695	0.015212222	0.07230043	0.00468463	0.010887616	0.152793513	16	31182583	A	G	S	G		16	31193904	16:31182583:A:G	FUS;FUS;FUS	P35637	P35637;P35637-2;H3BPE7	p.Ser37Gly	p.Ser37Gly;p.Ser37Gly;p.Ser37Gly	2.736168	0.215	0.770648084	-0.610318274	-1.734701841	-1.313324835	0.005	Ser	37	Gly	S37G	4	12.526	27.59433333	47.18033333	31.99	44.74560231
16:31182583:A:T:S:37:C	-2.196111675	-2.150940757	0.011203907	0.062707447	0.156378889	0.195041039	0.230325666	0.066344462	0.015212222	0.012806611	0.003433017	-0.008777423	0.120717309	16	31182583	A	T	S	C		16	31193904	16:31182583:A:T	FUS;FUS;FUS	P35637	P35637;P35637-2;H3BPE7	p.Ser37Cys	p.Ser37Cys;p.Ser37Cys;p.Ser37Cys	4.023317	0.501	0.766494386	0.969478532	0.014041019	1.033263009	0.997	Ser	37	Cys	S37C	5	12.526	27.59433333	47.18033333	31.99	44.74560231
16:31182584:G:A:S:37:N	-2.33120085	-1.800030726	0.012610899	0.0679881	0.194241111	0.310418271	0.230325666	0.332940485	0.015212222	0.246496919	0.007170246	0.039777306	0.196935573	16	31182584	G	A	S	N		16	31193905	16:31182584:G:A	FUS;FUS;FUS	P35637	P35637;P35637-2;H3BPE7	p.Ser37Asn	p.Ser37Asn;p.Ser37Asn;p.Ser37Asn	2.682611	0.414	0.766096823	-0.792325602	-0.545633805	-0.191884234	0.799	Ser	37	Asn	S37N	3	12.526	27.59433333	47.18033333	31.99	44.74560231
16:31182584:G:C:S:37:T	-2.58521892	-1.813101877	0.012610899	0.0679881	0.194241111	0.310418271	0.230325666	0.332940485	0.015212222	0.246496919	0.007170246	0.039777306	0.196935573	16	31182584	G	C	S	T		16	31193905	16:31182584:G:C	FUS;FUS;FUS	P35637	P35637;P35637-2;H3BPE7	p.Ser37Thr	p.Ser37Thr;p.Ser37Thr;p.Ser37Thr	2.53902	0.366	0.766087795	-0.980190864	-0.850910899	-0.546696027	0.89	Ser	37	Thr	S37T	3	12.526	27.59433333	47.18033333	31.99	44.74560231
16:31182584:G:T:S:37:I	-1.595155574	-1.964620535	0.035896573	0.06389139	0.163941111	0.290144665	0.230325666	0.199512377	0.015212222	0.105118821	0.050711654	-0.01679084	0.151166386	16	31182584	G	T	S	I		16	31193905	16:31182584:G:T	FUS;FUS;FUS	P35637	P35637;P35637-2;H3BPE7	p.Ser37Ile	p.Ser37Ile;p.Ser37Ile;p.Ser37Ile	3.994485	0.59	0.766887211	0.94146978	0.586350417	1.53218324	0.989	Ser	37	Ile	S37I	6	12.526	27.59433333	47.18033333	31.99	44.74560231
16:31182585:T:A:S:37:R	-1.96855382	-2.223852582	0.011203907	0.062707447	0.156378889	0.195041039	0.230325666	0.066344462	0.015212222	0.012806611	0.003433017	-0.008777423	0.120717309	16	31182585	T	A	S	R		16	31193906	16:31182585:T:A	FUS;FUS;FUS	P35637	P35637;P35637-2;H3BPE7	p.Ser37Arg	p.Ser37Arg;p.Ser37Arg;p.Ser37Arg	3.222356	0.544	0.768597429	-0.025446006	0.32247165	0.850330668	0.966	Ser	37	Arg	S37R	5	12.526	27.59433333	47.18033333	31.99	44.74560231
16:31182585:T:G:S:37:R	-1.96855382	-2.189672567	0.011203907	0.062707447	0.156378889	0.195041039	0.230325666	0.066344462	0.015212222	0.012806611	0.003433017	-0.008777423	0.120717309	16	31182585	T	G	S	R		16	31193906	16:31182585:T:G	FUS;FUS;FUS	P35637	P35637;P35637-2;H3BPE7	p.Ser37Arg	p.Ser37Arg;p.Ser37Arg;p.Ser37Arg	3.597835	0.544	0.768597429	0.465225576	0.32247165	1.052606036	0.966	Ser	37	Arg	S37R	5	12.526	27.59433333	47.18033333	31.99	44.74560231
16:31182586:T:A:Y:38:N	-1.00747969	-1.383816981	0.016714277	0.031753512	0.158937778	0.060752369	0.253301364	0.298990792	0.231912222	0.146811043	0.08330676	0.033075166	0.250416098	16	31182586	T	A	Y	N		16	31193907	16:31182586:T:A	FUS;FUS;FUS	P35637	P35637;P35637-2;H3BPE7	p.Tyr38Asn	p.Tyr38Asn;p.Tyr38Asn;p.Tyr38Asn	3.609252	0.621	0.736017774	-0.321734264	0.268370753	1.503844553	0.999	Tyr	38	Asn	Y38N	9	18.031	26.94075	48.15108333	38.56	49.72355609
16:31182586:T:C:Y:38:H	-1.984889147	-2.293041034	0.003066681	0.041192559	0.109688889	0.04944341	0.253301364	0.066344462	0.231912222	0.029092998	0.001195603	-0.035865496	0.097052335	16	31182586	T	C	Y	H		16	31193907	16:31182586:T:C	FUS;FUS;FUS	P35637	P35637;P35637-2;H3BPE7	p.Tyr38His	p.Tyr38His;p.Tyr38His;p.Tyr38His	4.075468	0.56	0.737036829	0.312593277	-0.102391709	1.402398903	0.999	Tyr	38	His	Y38H	5	18.031	26.94075	48.15108333	38.56	49.72355609
16:31182586:T:G:Y:38:D	-0.984285223	-1.369504463	0.016714277	0.029732833	0.156665556	0.051119114	0.253301364	0.285820661	0.231912222	0.070844624	0.08330676	0.054605558	0.25337056	16	31182586	T	G	Y	D		16	31193907	16:31182586:T:G	FUS;FUS;FUS	P35637	P35637;P35637-2;H3BPE7	p.Tyr38Asp	p.Tyr38Asp;p.Tyr38Asp;p.Tyr38Asp	3.565083	0.623	0.741815578	-0.236753093	0.377817696	1.491610872	0.999	Tyr	38	Asp	Y38D	10	18.031	26.94075	48.15108333	38.56	49.72355609
16:31182587:A:C:Y:38:S	-1.065692165	-1.350041779	0.016714277	0.031753512	0.158937778	0.060752369	0.253301364	0.298990792	0.231912222	0.146811043	0.08330676	0.033075166	0.250416098	16	31182587	A	C	Y	S		16	31193908	16:31182587:A:C	FUS;FUS;FUS	P35637	P35637;P35637-2;H3BPE7	p.Tyr38Ser	p.Tyr38Ser;p.Tyr38Ser;p.Tyr38Ser	3.980284	0.61	0.73534373	0.146535874	0.187199874	1.64014026	0.999	Tyr	38	Ser	Y38S	9	18.031	26.94075	48.15108333	38.56	49.72355609
16:31182587:A:G:Y:38:C	-0.880470655	-1.341103592	0.016714277	0.031753512	0.158937778	0.060752369	0.253301364	0.298990792	0.231912222	0.146811043	0.08330676	0.033075166	0.250416098	16	31182587	A	G	Y	C		16	31193908	16:31182587:A:G	FUS;FUS;FUS	P35637	P35637;P35637-2;H3BPE7	p.Tyr38Cys	p.Tyr38Cys;p.Tyr38Cys;p.Tyr38Cys	4.078473	0.645	0.735660091	0.282634662	0.414966229	1.895348679	1	Tyr	38	Cys	Y38C	9	18.031	26.94075	48.15108333	38.56	49.72355609
16:31182587:A:T:Y:38:F	-2.068465388	-2.103407952	0.003455367	0.045081486	0.123231111	0.095087682	0.253301364	0.199465695	0.231912222	0.083446255	0.001632834	-0.017400727	0.132025373	16	31182587	A	T	Y	F		16	31193908	16:31182587:A:T	FUS;FUS;FUS	P35637	P35637;P35637-2;H3BPE7	p.Tyr38Phe	p.Tyr38Phe;p.Tyr38Phe;p.Tyr38Phe	3.774644	0.516	0.738668228	-0.040366598	-0.354871934	0.986005126	0.997	Tyr	38	Phe	Y38F	4	18.031	26.94075	48.15108333	38.56	49.72355609
16:31182589:A:C:S:39:R	-3.708708368	-2.513156216	0.018891372	0.045372376	0.177140556	0.174457645	0.137042751	0.066344462	0.569864048	0.121842375	0.01112398	-0.03339078	0.103576568	16	31182589	A	C	S	R		16	31193910	16:31182589:A:C	FUS;FUS;FUS	P35637	P35637;P35637-2;H3BPE7	p.Ser39Arg	p.Ser39Arg;p.Ser39Arg;p.Ser39Arg	1.212691	0.229	0.767219434	-2.685569253	-1.702911867	-2.053116398	0	Ser	39	Arg	S39R	5	18.135	30.9455	46.164	35.59	51.16411533
16:31182589:A:G:S:39:G	-3.91745297	-2.318385841	0.021243019	0.049563586	0.190167222	0.217617243	0.137042751	0.199465695	0.569864048	0.173651154	0.015136983	-0.013959767	0.138980854	16	31182589	A	G	S	G	rs1185199662	16	31193910	16:31182589:A:G	FUS;FUS;FUS	P35637	P35637;P35637-2;H3BPE7	p.Ser39Gly	p.Ser39Gly;p.Ser39Gly;p.Ser39Gly	0.938905	0.161	0.7687828	-3.004870644	-2.109090396	-2.593673194	0	Ser	39	Gly	S39G	4	18.135	30.9455	46.164	35.59	51.16411533
16:31182589:A:T:S:39:C	-3.041910933	-2.498405554	0.018891372	0.045372376	0.177140556	0.174457645	0.137042751	0.066344462	0.569864048	0.121842375	0.01112398	-0.03339078	0.103576568	16	31182589	A	T	S	C		16	31193910	16:31182589:A:T	FUS;FUS;FUS	P35637	P35637;P35637-2;H3BPE7	p.Ser39Cys	p.Ser39Cys;p.Ser39Cys;p.Ser39Cys	1.374732	0.355	0.76470492	-2.535705405	-0.943908262	-1.237496956	0.833	Ser	39	Cys	S39C	5	18.135	30.9455	46.164	35.59	51.16411533
16:31182590:G:A:S:39:N	-3.123131086	-1.922407346	0.021243019	0.058426474	0.215032778	0.32598081	0.137042751	0.332940485	0.569864048	0.347473009	0.02304014	0.018888512	0.184976526	16	31182590	G	A	S	N		16	31193911	16:31182590:G:A	FUS;FUS;FUS	P35637	P35637;P35637-2;H3BPE7	p.Ser39Asn	p.Ser39Asn;p.Ser39Asn;p.Ser39Asn	2.153475	0.274	0.764390175	-1.52579991	-1.464060518	-1.286187572	0.058	Ser	39	Asn	S39N	3	18.135	30.9455	46.164	35.59	51.16411533
16:31182590:G:C:S:39:T	-3.271308293	-1.941881577	0.021243019	0.058426474	0.215032778	0.32598081	0.137042751	0.332940485	0.569864048	0.347473009	0.02304014	0.018888512	0.184976526	16	31182590	G	C	S	T		16	31193911	16:31182590:G:C	FUS;FUS;FUS	P35637	P35637;P35637-2;H3BPE7	p.Ser39Thr	p.Ser39Thr;p.Ser39Thr;p.Ser39Thr	1.939544	0.246	0.764302816	-1.807512597	-1.643508487	-1.563285147	0.058	Ser	39	Thr	S39T	3	18.135	30.9455	46.164	35.59	51.16411533
16:31182590:G:T:S:39:I	-2.845363041	-2.23322187	0.051488001	0.043712474	0.187090556	0.258799404	0.137042751	0.199512377	0.569864048	0.373044852	0.139890164	-0.036119188	0.129787594	16	31182590	G	T	S	I		16	31193911	16:31182590:G:T	FUS;FUS;FUS	P35637	P35637;P35637-2;H3BPE7	p.Ser39Ile	p.Ser39Ile;p.Ser39Ile;p.Ser39Ile	2.501137	0.371	0.765352583	-1.047791617	-0.831393522	-0.538202267	0.303	Ser	39	Ile	S39I	6	18.135	30.9455	46.164	35.59	51.16411533
16:31182591:T:A:S:39:R	-3.862177619	-2.618125226	0.018891372	0.045372376	0.177140556	0.174457645	0.137042751	0.066344462	0.569864048	0.121842375	0.01112398	-0.03339078	0.103576568	16	31182591	T	A	S	R		16	31193912	16:31182591:T:A	FUS;FUS;FUS	P35637	P35637;P35637-2;H3BPE7	p.Ser39Arg	p.Ser39Arg;p.Ser39Arg;p.Ser39Arg	0.059571	0.2	0.767219434	-4.192453034	-1.887259103	-2.841947535	0	Ser	39	Arg	S39R	5	18.135	30.9455	46.164	35.59	51.16411533
16:31182591:T:G:S:39:R	-3.862177619	-2.612919287	0.018891372	0.045372376	0.177140556	0.174457645	0.137042751	0.066344462	0.569864048	0.121842375	0.01112398	-0.03339078	0.103576568	16	31182591	T	G	S	R		16	31193912	16:31182591:T:G	FUS;FUS;FUS	P35637	P35637;P35637-2;H3BPE7	p.Ser39Arg	p.Ser39Arg;p.Ser39Arg;p.Ser39Arg	0.11676	0.2	0.767219434	-4.117719115	-1.887259103	-2.811139085	0	Ser	39	Arg	S39R	5	18.135	30.9455	46.164	35.59	51.16411533
16:31182592:G:A:G:40:S	-3.454988982	-2.504124518	0.03226728	0.043961126	0.138331667	0.160094236	0.099033466	0.199512377	0.159554286	0.137333379	0.018914444	-0.043408907	0.105986315	16	31182592	G	A	G	S		16	31193913	16:31182592:G:A	FUS;FUS;FUS	P35637	P35637;P35637-2;H3BPE7	p.Gly40Ser	p.Gly40Ser;p.Gly40Ser;p.Gly40Ser	1.147642	0.275	0.760133612	-2.944977067	-1.528722255	-1.822262385	0.005	Gly	40	Ser	G40S	6	20.91225	30.686	43.3785	35.19	53.62329287
16:31182592:G:C:G:40:R	-1.010474084	-1.29720436	0.067374863	0.037800049	0.217470556	0.261440171	0.099033466	0.414444248	0.159554286	0.509564042	0.188580424	-0.008785441	0.288150288	16	31182592	G	C	G	R		16	31193913	16:31182592:G:C	FUS;FUS;FUS	P35637	P35637;P35637-2;H3BPE7	p.Gly40Arg	p.Gly40Arg;p.Gly40Arg;p.Gly40Arg	1.988494	0.59	0.767978808	-1.653068526	0.604563149	0.451530081	0.693	Gly	40	Arg	G40R	8	20.91225	30.686	43.3785	35.19	53.62329287
16:31182592:G:T:G:40:C	-1.312209465	-1.496064416	0.061348043	0.034877959	0.209029444	0.202911047	0.099033466	0.298990792	0.159554286	0.254757406	0.099954367	0.01509275	0.245974126	16	31182592	G	T	G	C		16	31193913	16:31182592:G:T	FUS;FUS;FUS	P35637	P35637;P35637-2;H3BPE7	p.Gly40Cys	p.Gly40Cys;p.Gly40Cys;p.Gly40Cys	2.678972	0.567	0.760658734	-0.930928094	0.336225092	0.69055109	0.945	Gly	40	Cys	G40C	9	20.91225	30.686	43.3785	35.19	53.62329287
16:31182593:G:A:G:40:D	-1.444480942	-1.650418938	0.067280143	0.041141424	0.179832778	0.180835354	0.099033466	0.454211676	0.159554286	0.258763139	0.258115798	-0.030486529	0.233582435	16	31182593	G	A	G	D		16	31193914	16:31182593:G:A	FUS;FUS;FUS	P35637	P35637;P35637-2;H3BPE7	p.Gly40Asp	p.Gly40Asp;p.Gly40Asp;p.Gly40Asp	1.82804	0.552	0.769253977	-1.831362344	0.384280237	0.145437613	0.531	Gly	40	Asp	G40D	7	20.91225	30.686	43.3785	35.19	53.62329287
16:31182593:G:C:G:40:A	-2.767023375	-2.4127966	0.03226728	0.043961126	0.138331667	0.160094236	0.099033466	0.199512377	0.159554286	0.137333379	0.018914444	-0.043408907	0.105986315	16	31182593	G	C	G	A	rs147066627	16	31193914	16:31182593:G:C	FUS;FUS;FUS	P35637	P35637;P35637-2;H3BPE7	p.Gly40Ala	p.Gly40Ala;p.Gly40Ala;p.Gly40Ala	2.15091	0.405	0.766488682	-1.477501493	-0.596307054	-0.530341679	0.244	Gly	40	Ala	G40A	6	20.91225	30.686	43.3785	35.19	53.62329287
16:31182593:G:T:G:40:V	-1.444510543	-1.518573692	0.061348043	0.034877959	0.209029444	0.202911047	0.099033466	0.298990792	0.159554286	0.254757406	0.099954367	0.01509275	0.245974126	16	31182593	G	T	G	V		16	31193914	16:31182593:G:T	FUS;FUS;FUS	P35637	P35637;P35637-2;H3BPE7	p.Gly40Val	p.Gly40Val;p.Gly40Val;p.Gly40Val	2.4317	0.542	0.766493727	-1.11044424	0.274658874	0.412833381	0.531	Gly	40	Val	G40V	9	20.91225	30.686	43.3785	35.19	53.62329287
16:31182595:T:A:Y:41:N	-1.360912126	-1.548971458	0.016714277	0.017586482	0.152368889	0.038061389	0.135380825	0.298990792	0.235537778	0.114749776	0.023773968	0.045762759	0.222165047	16	31182595	T	A	Y	N		16	31193916	16:31182595:T:A	FUS;FUS;FUS	P35637	P35637;P35637-2;H3BPE7	p.Tyr41Asn	p.Tyr41Asn;p.Tyr41Asn;p.Tyr41Asn	3.720764	0.577	0.736672649	-0.159893301	-0.000402243	1.309581484	0.999	Tyr	41	Asn	Y41N	9	24.03625	30.35616667	43.56441667	38.69	51.26521583
16:31182595:T:C:Y:41:H	-1.996727274	-2.450175745	0.003066681	0.02487406	0.095148889	0.022652048	0.135380825	0.066344462	0.235537778	0.030422998	0.000566684	-0.046356712	0.078160589	16	31182595	T	C	Y	H		16	31193916	16:31182595:T:C	FUS;FUS;FUS	P35637	P35637;P35637-2;H3BPE7	p.Tyr41His	p.Tyr41His;p.Tyr41His;p.Tyr41His	3.637084	0.573	0.737602242	-0.24636539	-0.010319679	1.241380535	0.999	Tyr	41	His	Y41H	5	24.03625	30.35616667	43.56441667	38.69	51.26521583
16:31182595:T:G:Y:41:D	-1.055312115	-1.524333321	0.016714277	0.019336259	0.150188889	0.031271	0.135380825	0.285820661	0.235537778	0.058660332	0.023773968	0.072145223	0.226810905	16	31182595	T	G	Y	D		16	31193916	16:31182595:T:G	FUS;FUS;FUS	P35637	P35637;P35637-2;H3BPE7	p.Tyr41Asp	p.Tyr41Asp;p.Tyr41Asp;p.Tyr41Asp	3.674728	0.631	0.74237083	-0.079803932	0.437936195	1.596920957	0.999	Tyr	41	Asp	Y41D	10	24.03625	30.35616667	43.56441667	38.69	51.26521583
16:31182596:A:C:Y:41:S	-1.509089334	-1.563959163	0.016714277	0.017586482	0.152368889	0.038061389	0.135380825	0.298990792	0.235537778	0.114749776	0.023773968	0.045762759	0.222165047	16	31182596	A	C	Y	S		16	31193917	16:31182596:A:C	FUS;FUS;FUS	P35637	P35637;P35637-2;H3BPE7	p.Tyr41Ser	p.Tyr41Ser;p.Tyr41Ser;p.Tyr41Ser	3.556119	0.549	0.736230261	-0.385937932	-0.185773702	1.05903491	0.999	Tyr	41	Ser	Y41S	9	24.03625	30.35616667	43.56441667	38.69	51.26521583
16:31182596:A:G:Y:41:C	-1.403248471	-1.555548588	0.016714277	0.017586482	0.152368889	0.038061389	0.135380825	0.298990792	0.235537778	0.114749776	0.023773968	0.045762759	0.222165047	16	31182596	A	G	Y	C		16	31193917	16:31182596:A:G	FUS;FUS;FUS	P35637	P35637;P35637-2;H3BPE7	p.Tyr41Cys	p.Tyr41Cys;p.Tyr41Cys;p.Tyr41Cys	3.648512	0.569	0.736314967	-0.263114982	-0.057224406	1.224415489	1	Tyr	41	Cys	Y41C	9	24.03625	30.35616667	43.56441667	38.69	51.26521583
16:31182596:A:T:Y:41:F	-3.095657467	-2.369252365	0.003455367	0.031334205	0.110745556	0.077681779	0.135380825	0.199465695	0.235537778	0.096638546	0.000774098	-0.027519699	0.113301923	16	31182596	A	T	Y	F		16	31193917	16:31182596:A:T	FUS;FUS;FUS	P35637	P35637;P35637-2;H3BPE7	p.Tyr41Phe	p.Tyr41Phe;p.Tyr41Phe;p.Tyr41Phe	2.130575	0.337	0.739002399	-2.180591897	-1.487163884	-0.934361161	0.114	Tyr	41	Phe	Y41F	4	24.03625	30.35616667	43.56441667	38.69	51.26521583
16:31182598:A:C:S:42:R	-3.86077953	-2.443659875	0.012798131	0.030627778	0.141872222	0.111144179	0.114641424	0.066344462	0.033704444	0.015525499	0.002367281	-0.047912682	0.102664261	16	31182598	A	C	S	R		16	31193919	16:31182598:A:C	FUS;FUS;FUS	P35637	P35637;P35637-2;H3BPE7	p.Ser42Arg	p.Ser42Arg;p.Ser42Arg;p.Ser42Arg	2.038321	0.201	0.76880719	-1.567566304	-1.854411404	-1.770189089	0	Ser	42	Arg	S42R	5	24.9095	35.15933333	39.6975	33.62	49.77754626
16:31182598:A:G:S:42:G	-4.281103561	-2.307479234	0.014402412	0.036005127	0.157512222	0.164940674	0.114641424	0.199465695	0.033704444	0.076147097	0.003231609	-0.026760091	0.136852651	16	31182598	A	G	S	G		16	31193919	16:31182598:A:G	FUS;FUS;FUS	P35637	P35637;P35637-2;H3BPE7	p.Ser42Gly	p.Ser42Gly;p.Ser42Gly;p.Ser42Gly	1.203791	0.094	0.770690921	-2.611756329	-2.503160069	-2.83826009	0	Ser	42	Gly	S42G	4	24.9095	35.15933333	39.6975	33.62	49.77754626
16:31182598:A:T:S:42:C	-3.791982969	-2.43926356	0.012798131	0.030627778	0.141872222	0.111144179	0.114641424	0.066344462	0.033704444	0.015525499	0.002367281	-0.047912682	0.102664261	16	31182598	A	T	S	C		16	31193919	16:31182598:A:T	FUS;FUS;FUS	P35637	P35637;P35637-2;H3BPE7	p.Ser42Cys	p.Ser42Cys;p.Ser42Cys;p.Ser42Cys	2.086616	0.214	0.76667341	-1.556973472	-1.807374011	-1.669027218	0.257	Ser	42	Cys	S42C	5	24.9095	35.15933333	39.6975	33.62	49.77754626
16:31182599:G:A:S:42:N	-2.865936232	-1.88129784	0.014402412	0.046482551	0.187872222	0.290158314	0.114641424	0.332940485	0.033704444	0.256493384	0.004950101	0.008646531	0.184480946	16	31182599	G	A	S	N		16	31193920	16:31182599:G:A	FUS;FUS;FUS	P35637	P35637;P35637-2;H3BPE7	p.Ser42Asn	p.Ser42Asn;p.Ser42Asn;p.Ser42Asn	2.638859	0.323	0.76631058	-0.844239046	-1.120536305	-0.741467128	0	Ser	42	Asn	S42N	3	24.9095	35.15933333	39.6975	33.62	49.77754626
16:31182599:G:C:S:42:T	-2.871228275	-1.94998203	0.014402412	0.046482551	0.187872222	0.290158314	0.114641424	0.332940485	0.033704444	0.256493384	0.004950101	0.008646531	0.184480946	16	31182599	G	C	S	T		16	31193920	16:31182599:G:C	FUS;FUS;FUS	P35637	P35637;P35637-2;H3BPE7	p.Ser42Thr	p.Ser42Thr;p.Ser42Thr;p.Ser42Thr	1.88434	0.322	0.766248693	-1.831758889	-1.12792565	-1.153716584	0.007	Ser	42	Thr	S42T	3	24.9095	35.15933333	39.6975	33.62	49.77754626
16:31182599:G:T:S:42:I	-3.068231092	-2.234934799	0.035258882	0.028411746	0.148367778	0.153408289	0.114641424	0.199512377	0.033704444	0.106330408	0.02399498	-0.050750364	0.124687046	16	31182599	G	T	S	I		16	31193920	16:31182599:G:T	FUS;FUS;FUS	P35637	P35637;P35637-2;H3BPE7	p.Ser42Ile	p.Ser42Ile;p.Ser42Ile;p.Ser42Ile	2.830009	0.333	0.767068659	-0.575787921	-1.044320127	-0.580688523	0.031	Ser	42	Ile	S42I	6	24.9095	35.15933333	39.6975	33.62	49.77754626
16:31182600:C:A:S:42:R	-3.887239745	-2.4524698	0.012798131	0.030627778	0.141872222	0.111144179	0.114641424	0.066344462	0.033704444	0.015525499	0.002367281	-0.047912682	0.102664261	16	31182600	C	A	S	R		16	31193921	16:31182600:C:A	FUS;FUS;FUS	P35637	P35637;P35637-2;H3BPE7	p.Ser42Arg	p.Ser42Arg;p.Ser42Arg;p.Ser42Arg	1.941541	0.196	0.76880719	-1.694037281	-1.886195411	-1.85122754	0	Ser	42	Arg	S42R	5	24.9095	35.15933333	39.6975	33.62	49.77754626
16:31182600:C:G:S:42:R	-3.887239745	-2.447829524	0.012798131	0.030627778	0.141872222	0.111144179	0.114641424	0.066344462	0.033704444	0.015525499	0.002367281	-0.047912682	0.102664261	16	31182600	C	G	S	R		16	31193921	16:31182600:C:G	FUS;FUS;FUS	P35637	P35637;P35637-2;H3BPE7	p.Ser42Arg	p.Ser42Arg;p.Ser42Arg;p.Ser42Arg	1.992516	0.196	0.76880719	-1.627423745	-1.886195411	-1.823766652	0	Ser	42	Arg	S42R	5	24.9095	35.15933333	39.6975	33.62	49.77754626
16:31182601:C:A:Q:43:K	-2.21705771	-2.407187671	0.004678478	0.004165858	0.084455556	0.069667218	0.087764524	0.199465695	0.613544444	0.068719289	0.000583989	-0.030780489	0.095972101	16	31182601	C	A	Q	K	rs1247281589	16	31193922	16:31182601:C:A	FUS;FUS;FUS	P35637	P35637;P35637-2;H3BPE7	p.Gln43Lys	p.Gln43Lys;p.Gln43Lys;p.Gln43Lys	2.895165	0.517	0.76646305	-0.505548618	0.11522702	0.517998838	0.321	Gln	43	Lys	Q43K	4	28.98355556	33.55211111	38.41522222	37.97	45.27454738
16:31182601:C:G:Q:43:E	-2.447199579	-2.122298403	0.004678478	0.017811951	0.115098889	0.164994118	0.087764524	0.332940485	0.613544444	0.229967824	0.000895805	0.007361236	0.143721339	16	31182601	C	G	Q	E		16	31193922	16:31182601:C:G	FUS;FUS;FUS	P35637	P35637;P35637-2;H3BPE7	p.Gln43Glu	p.Gln43Glu;p.Gln43Glu;p.Gln43Glu	2.769847	0.435	0.767205199	-0.65104628	-0.393648305	-0.023501433	0.163	Gln	43	Glu	Q43E	3	28.98355556	33.55211111	38.41522222	37.97	45.27454738
16:31182602:A:C:Q:43:P	-2.566346688	-2.596908637	0.011619464	-0.002595037	0.06892	0.035567505	0.087764524	0.199512377	0.613544444	0.051262949	0.002608105	-0.042536711	0.064972225	16	31182602	A	C	Q	P		16	31193923	16:31182602:A:C	FUS;FUS;FUS	P35637	P35637;P35637-2;H3BPE7	p.Gln43Pro	p.Gln43Pro;p.Gln43Pro;p.Gln43Pro	2.924185	0.476	0.766507451	-0.466532792	-0.144661029	0.296637359	0.001	Gln	43	Pro	Q43P	6	28.98355556	33.55211111	38.41522222	37.97	45.27454738
16:31182602:A:G:Q:43:R	-1.629640922	-2.402902504	0.004678478	0.004165858	0.084455556	0.069667218	0.087764524	0.199465695	0.613544444	0.068719289	0.000583989	-0.030780489	0.095972101	16	31182602	A	G	Q	R		16	31193923	16:31182602:A:G	FUS;FUS;FUS	P35637	P35637;P35637-2;H3BPE7	p.Gln43Arg	p.Gln43Arg;p.Gln43Arg;p.Gln43Arg	2.942239	0.628	0.766300437	-0.448035248	0.818118838	1.184978617	0.489	Gln	43	Arg	Q43R	4	28.98355556	33.55211111	38.41522222	37.97	45.27454738
16:31182602:A:T:Q:43:L	-1.185578936	-1.803796491	0.024801845	-0.000863983	0.105266667	0.049966699	0.087764524	0.454211676	0.613544444	0.186435755	0.050684184	-0.014761444	0.190091629	16	31182602	A	T	Q	L		16	31193923	16:31182602:A:T	FUS;FUS;FUS	P35637	P35637;P35637-2;H3BPE7	p.Gln43Leu	p.Gln43Leu;p.Gln43Leu;p.Gln43Leu	3.107774	0.636	0.764676626	-0.271682707	0.841880814	1.320397363	0.321	Gln	43	Leu	Q43L	7	28.98355556	33.55211111	38.41522222	37.97	45.27454738
16:31182603:G:C:Q:43:H	-1.909725104	-2.613485584	0.004152778	-0.001958348	0.068212222	0.022647712	0.087764524	0.066344462	0.613544444	0.021579429	0.000427491	-0.049193032	0.061348282	16	31182603	G	C	Q	H		16	31193924	16:31182603:G:C	FUS;FUS;FUS	P35637	P35637;P35637-2;H3BPE7	p.Gln43His	p.Gln43His;p.Gln43His;p.Gln43His	2.989115	0.603	0.760591856	-0.527282911	0.563954102	1.06572222	0.911	Gln	43	His	Q43H	5	28.98355556	33.55211111	38.41522222	37.97	45.27454738
16:31182603:G:T:Q:43:H	-1.930893276	-2.611983126	0.004152778	-0.001958348	0.068212222	0.022647712	0.087764524	0.066344462	0.613544444	0.021579429	0.000427491	-0.049193032	0.061348282	16	31182603	G	T	Q	H		16	31193924	16:31182603:G:T	FUS;FUS;FUS	P35637	P35637;P35637-2;H3BPE7	p.Gln43His	p.Gln43His;p.Gln43His;p.Gln43His	3.00562	0.599	0.760591856	-0.50571437	0.538526897	1.051492219	0.911	Gln	43	His	Q43H	5	28.98355556	33.55211111	38.41522222	37.97	45.27454738
16:31182604:T:A:S:44:T	-2.938090849	-2.173327227	0.009561679	0.023272949	0.144083333	0.256081633	0.05807127	0.332940485	0.050328889	0.308376121	0.00266357	0.002369176	0.146498315	16	31182604	T	A	S	T		16	31193925	16:31182604:T:A	FUS;FUS;FUS	P35637	P35637;P35637-2;H3BPE7	p.Ser44Thr	p.Ser44Thr;p.Ser44Thr;p.Ser44Thr	2.01998	0.34	0.763264243	-1.727962063	-1.063297229	-0.976599018	0.189	Ser	44	Thr	S44T	3	28.96383333	37.44216667	35.66616667	34.62	45.33955458
16:31182604:T:C:S:44:P	-3.954651065	-2.702676002	0.009561679	0.006364057	0.088675556	0.092623624	0.05807127	0.066344462	0.050328889	0.012721061	0.001264236	-0.055040124	0.05711389	16	31182604	T	C	S	P		16	31193925	16:31182604:T:C	FUS;FUS;FUS	P35637	P35637;P35637-2;H3BPE7	p.Ser44Pro	p.Ser44Pro;p.Ser44Pro;p.Ser44Pro	2.297974	0.22	0.76477469	-1.327506276	-1.800912353	-1.52048376	0.002	Ser	44	Pro	S44P	5	28.96383333	37.44216667	35.66616667	34.62	45.33955458
16:31182604:T:G:S:44:A	-3.932994958	-2.164371198	0.009561679	0.023272949	0.144083333	0.256081633	0.05807127	0.332940485	0.050328889	0.308376121	0.00266357	0.002369176	0.146498315	16	31182604	T	G	S	A		16	31193925	16:31182604:T:G	FUS;FUS;FUS	P35637	P35637;P35637-2;H3BPE7	p.Ser44Ala	p.Ser44Ala;p.Ser44Ala;p.Ser44Ala	2.118365	0.152	0.763639458	-1.590158572	-2.252115597	-2.010306195	0.001	Ser	44	Ala	S44A	3	28.96383333	37.44216667	35.66616667	34.62	45.33955458
16:31182605:C:A:S:44:Y	-2.933890458	-2.526340789	0.026494877	0.006253102	0.096552222	0.139492428	0.05807127	0.199512377	0.050328889	0.117103609	0.010216541	-0.053559891	0.076810248	16	31182605	C	A	S	Y		16	31193926	16:31182605:C:A	FUS;FUS;FUS	P35637	P35637;P35637-2;H3BPE7	p.Ser44Tyr	p.Ser44Tyr;p.Ser44Tyr;p.Ser44Tyr	2.892434	0.397	0.76358886	-0.579859571	-0.695543488	-0.177116073	0.924	Ser	44	Tyr	S44Y	6	28.96383333	37.44216667	35.66616667	34.62	45.33955458
16:31182605:C:G:S:44:C	-3.192596854	-2.646315057	0.009561679	0.006364057	0.088675556	0.092623624	0.05807127	0.066344462	0.050328889	0.012721061	0.001264236	-0.055040124	0.05711389	16	31182605	C	G	S	C		16	31193926	16:31182605:C:G	FUS;FUS;FUS	P35637	P35637;P35637-2;H3BPE7	p.Ser44Cys	p.Ser44Cys;p.Ser44Cys;p.Ser44Cys	2.917118	0.364	0.763549881	-0.548562195	-0.905968274	-0.354570499	0.938	Ser	44	Cys	S44C	5	28.96383333	37.44216667	35.66616667	34.62	45.33955458
16:31182605:C:T:S:44:F	-2.87038594	-2.513604266	0.026494877	0.006253102	0.096552222	0.139492428	0.05807127	0.199512377	0.050328889	0.117103609	0.010216541	-0.053559891	0.076810248	16	31182605	C	T	S	F		16	31193926	16:31182605:C:T	FUS;FUS;FUS	P35637	P35637;P35637-2;H3BPE7	p.Ser44Phe	p.Ser44Phe;p.Ser44Phe;p.Ser44Phe	3.032349	0.409	0.763945945	-0.388231401	-0.613304106	-0.032377694	0.8	Ser	44	Phe	S44F	6	28.96383333	37.44216667	35.66616667	34.62	45.33955458
16:31182607:A:C:T:45:P	-4.132740514	-2.730112737	0.005470517	-0.025542648	0.040031111	0.008409664	0.058699841	0.199512377	0.020549444	0.024673786	0.029763343	0.0432534	0.067463885	16	31182607	A	C	T	P		16	31193928	16:31182607:A:C	FUS;FUS;FUS	P35637	P35637;P35637-2;H3BPE7	p.Thr45Pro	p.Thr45Pro;p.Thr45Pro;p.Thr45Pro	1.291044	0.178	0.766267771	-2.606601629	-2.042986724	-2.305705196	0	Thr	45	Pro	T45P	6	32.16985714	36.305	32.95614286	44.58	41.24135993
16:31182607:A:G:T:45:A	-4.743705029	-2.774669139	0.001947367	-0.028781028	0.038472222	0.00160207	0.058699841	0.066344462	0.020549444	0.003837525	0.005824931	0.019158932	0.061946933	16	31182607	A	G	T	A		16	31193928	16:31182607:A:G	FUS;FUS;FUS	P35637	P35637;P35637-2;H3BPE7	p.Thr45Ala	p.Thr45Ala;p.Thr45Ala;p.Thr45Ala	1.177651	0.067	0.763287388	-2.82813812	-2.798317802	-3.008411873	0	Thr	45	Ala	T45A	5	32.16985714	36.305	32.95614286	44.58	41.24135993
16:31182607:A:T:T:45:S	-4.08798691	-2.586975225	0.002194498	-0.023501208	0.054152222	0.031274533	0.058699841	0.199465695	0.020549444	0.051861067	0.004949258	0.025753876	0.092827472	16	31182607	A	T	T	S		16	31193928	16:31182607:A:T	FUS;FUS;FUS	P35637	P35637;P35637-2;H3BPE7	p.Thr45Ser	p.Thr45Ser;p.Thr45Ser;p.Thr45Ser	1.134498	0.166	0.762990417	-2.89183926	-2.173949278	-2.459402908	0.001	Thr	45	Ser	T45S	4	32.16985714	36.305	32.95614286	44.58	41.24135993
16:31182608:C:A:T:45:K	-4.048067824	-2.698744561	0.005470517	-0.025542648	0.040031111	0.008409664	0.058699841	0.199512377	0.020549444	0.024673786	0.029763343	0.0432534	0.067463885	16	31182608	C	A	T	K		16	31193929	16:31182608:C:A	FUS;FUS;FUS	P35637	P35637;P35637-2;H3BPE7	p.Thr45Lys	p.Thr45Lys;p.Thr45Lys;p.Thr45Lys	1.635634	0.194	0.767068184	-2.136594969	-1.927923438	-2.027584305	0.004	Thr	45	Lys	T45K	6	32.16985714	36.305	32.95614286	44.58	41.24135993
16:31182608:C:G:T:45:R	-4.026899651	-2.691839174	0.005470517	-0.025542648	0.040031111	0.008409664	0.058699841	0.199512377	0.020549444	0.024673786	0.029763343	0.0432534	0.067463885	16	31182608	C	G	T	R		16	31193929	16:31182608:C:G	FUS;FUS;FUS	P35637	P35637;P35637-2;H3BPE7	p.Thr45Arg	p.Thr45Arg;p.Thr45Arg;p.Thr45Arg	1.711492	0.198	0.766767608	-2.044862657	-1.907511185	-1.963597168	0	Thr	45	Arg	T45R	6	32.16985714	36.305	32.95614286	44.58	41.24135993
16:31182608:C:T:T:45:M	-3.88930653	-2.643780751	0.005470517	-0.025542648	0.040031111	0.008409664	0.058699841	0.199512377	0.020549444	0.024673786	0.029763343	0.0432534	0.067463885	16	31182608	C	T	T	M	rs776850144	16	31193929	16:31182608:C:T	FUS;FUS;FUS	P35637	P35637;P35637-2;H3BPE7	p.Thr45Met	p.Thr45Met;p.Thr45Met;p.Thr45Met	2.23943	0.224	0.680803516	-3.470784124	-3.176500509	-1.52890071	0.389	Thr	45	Met	T45M	6	32.16985714	36.305	32.95614286	44.58	41.24135993
16:31182610:G:A:D:46:N	-3.423424454	-2.606794915	0.013169856	-0.008244875	0.108206111	0.116833624	0.047137143	0.066344462	0.388373095	0.029339541	0.00174242	-0.053006715	0.055107965	16	31182610	G	A	D	N		16	31193931	16:31182610:G:A	FUS;FUS;FUS	P35637	P35637;P35637-2;H3BPE7	p.Asp46Asn	p.Asp46Asn;p.Asp46Asn;p.Asp46Asn	3.487998	0.322	0.760645271	0.125966289	-1.221415835	-0.289805388	0.361	Asp	46	Asn	D46N	5	32.277625	40.358625	31.333625	35.35	42.16703017
16:31182610:G:C:D:46:H	-2.384032275	-1.99299864	0.057212796	0.000141073	0.134438333	0.194053608	0.047137143	0.454211676	0.388373095	0.282609744	0.046645962	-0.020214206	0.152321372	16	31182610	G	C	D	H		16	31193931	16:31182610:G:C	FUS;FUS;FUS	P35637	P35637;P35637-2;H3BPE7	p.Asp46His	p.Asp46His;p.Asp46His;p.Asp46His	3.60401	0.44	0.762338454	0.319243556	-0.443063405	0.454774727	0.8	Asp	46	His	D46H	7	32.277625	40.358625	31.333625	35.35	42.16703017
16:31182610:G:T:D:46:Y	-2.265116129	-1.909322788	0.05211873	0.011484441	0.166166111	0.215138778	0.047137143	0.298990792	0.388373095	0.276574069	0.021899231	0.056773815	0.165303656	16	31182610	G	T	D	Y		16	31193931	16:31182610:G:T	FUS;FUS;FUS	P35637	P35637;P35637-2;H3BPE7	p.Asp46Tyr	p.Asp46Tyr;p.Asp46Tyr;p.Asp46Tyr	3.638254	0.452	0.761342439	0.33947841	-0.383399782	0.542586779	0.924	Asp	46	Tyr	D46Y	9	32.277625	40.358625	31.333625	35.35	42.16703017
16:31182611:A:C:D:46:A	-2.658177412	-1.757142595	0.057294209	0.006059816	0.170048333	0.275713419	0.047137143	0.414444248	0.388373095	0.540552297	0.040479992	0.018045723	0.202159795	16	31182611	A	C	D	A		16	31193932	16:31182611:A:C	FUS;FUS;FUS	P35637	P35637;P35637-2;H3BPE7	p.Asp46Ala	p.Asp46Ala;p.Asp46Ala;p.Asp46Ala	2.797632	0.348	0.7639752	-0.694236784	-1.000580871	-0.511424969	0.003	Asp	46	Ala	D46A	8	32.277625	40.358625	31.333625	35.35	42.16703017
16:31182611:A:G:D:46:G	-3.288971651	-2.014028763	0.057212796	0.000141073	0.134438333	0.194053608	0.047137143	0.454211676	0.388373095	0.282609744	0.046645962	-0.020214206	0.152321372	16	31182611	A	G	D	G		16	31193932	16:31182611:A:G	FUS;FUS;FUS	P35637	P35637;P35637-2;H3BPE7	p.Asp46Gly	p.Asp46Gly;p.Asp46Gly;p.Asp46Gly	3.372987	0.269	0.770935866	0.228952523	-1.386633082	-0.658122588	0.001	Asp	46	Gly	D46G	7	32.277625	40.358625	31.333625	35.35	42.16703017
16:31182611:A:T:D:46:V	-2.328620646	-1.939078542	0.05211873	0.011484441	0.166166111	0.215138778	0.047137143	0.298990792	0.388373095	0.276574069	0.021899231	0.056773815	0.165303656	16	31182611	A	T	D	V		16	31193932	16:31182611:A:T	FUS;FUS;FUS	P35637	P35637;P35637-2;H3BPE7	p.Asp46Val	p.Asp46Val;p.Asp46Val;p.Asp46Val	3.311377	0.44	0.763956861	-0.023332175	-0.416061132	0.297129565	0.361	Asp	46	Val	D46V	9	32.277625	40.358625	31.333625	35.35	42.16703017
16:31182612:C:A:D:46:E	-4.327384271	-2.600336941	0.013169856	-0.004362645	0.126720556	0.17138055	0.047137143	0.199465695	0.388373095	0.109233338	0.00174242	-0.034655655	0.092533342	16	31182612	C	A	D	E	rs761920392	16	31193933	16:31182612:C:A	FUS;FUS;FUS	P35637	P35637;P35637-2;H3BPE7	p.Asp46Glu	p.Asp46Glu;p.Asp46Glu;p.Asp46Glu	1.007765	0.121	0.764999142	-3.008011949	-2.426490807	-2.787791988	0.002	Asp	46	Glu	D46E	4	32.277625	40.358625	31.333625	35.35	42.16703017
16:31182612:C:G:D:46:E	-4.327384271	-2.598766484	0.013169856	-0.004362645	0.126720556	0.17138055	0.047137143	0.199465695	0.388373095	0.109233338	0.00174242	-0.034655655	0.092533342	16	31182612	C	G	D	E		16	31193933	16:31182612:C:G	FUS;FUS;FUS	P35637	P35637;P35637-2;H3BPE7	p.Asp46Glu	p.Asp46Glu;p.Asp46Glu;p.Asp46Glu	1.025017	0.121	0.764999142	-2.985467236	-2.426490807	-2.778498114	0.002	Asp	46	Glu	D46E	4	32.277625	40.358625	31.333625	35.35	42.16703017
16:31182613:A:C:T:47:P	-2.593605802	-2.81129262	0.005924711	-0.019788691	0.016404444	0.021617064	0.064304233	0.199512377	0.026604762	0.027358205	0.005265828	0.041616609	0.03502835	16	31182613	A	C	T	P		16	31193934	16:31182613:A:C	FUS;FUS;FUS	P35637	P35637;P35637-2;H3BPE7	p.Thr47Pro	p.Thr47Pro;p.Thr47Pro;p.Thr47Pro	2.610289	0.495	0.765799239	-0.894159557	-0.035697944	0.237364462	0.612	Thr	47	Pro	T47P	6	35.56914286	39.19657143	27.61157143	41.84	37.93145458
16:31182613:A:G:T:47:A	-3.926602321	-2.804199836	0.00210967	-0.026471524	0.016207778	0.013623005	0.064304233	0.066344462	0.026604762	0.004143081	0.000803118	0.018108589	0.032688811	16	31182613	A	G	T	A		16	31193934	16:31182613:A:G	FUS;FUS;FUS	P35637	P35637;P35637-2;H3BPE7	p.Thr47Ala	p.Thr47Ala;p.Thr47Ala;p.Thr47Ala	2.847685	0.245	0.763008529	-0.652620672	-1.6714598	-1.079838271	0	Thr	47	Ala	T47A	5	35.56914286	39.19657143	27.61157143	41.84	37.93145458
16:31182613:A:T:T:47:S	-3.482430387	-2.675758868	0.00210967	-0.022856638	0.034536667	0.053152941	0.064304233	0.199465695	0.026604762	0.054844287	0.000691382	0.025406877	0.064840968	16	31182613	A	T	T	S		16	31193934	16:31182613:A:T	FUS;FUS;FUS	P35637	P35637;P35637-2;H3BPE7	p.Thr47Ser	p.Thr47Ser;p.Thr47Ser;p.Thr47Ser	2.066936	0.303	0.762981163	-1.673567919	-1.303221912	-1.165176687	0.001	Thr	47	Ser	T47S	4	35.56914286	39.19657143	27.61157143	41.84	37.93145458
16:31182614:C:A:T:47:N	-3.032247032	-2.847428913	0.00210967	-0.026471524	0.016207778	0.013623005	0.064304233	0.066344462	0.026604762	0.004143081	0.000803118	0.018108589	0.032688811	16	31182614	C	A	T	N		16	31193935	16:31182614:C:A	FUS;FUS;FUS	P35637	P35637;P35637-2;H3BPE7	p.Thr47Asn	p.Thr47Asn;p.Thr47Asn;p.Thr47Asn	2.372799	0.414	0.763081121	-1.271409453	-0.595949224	-0.358783944	0.1	Thr	47	Asn	T47N	5	35.56914286	39.19657143	27.61157143	41.84	37.93145458
16:31182614:C:G:T:47:S	-3.57239512	-2.662703374	0.00210967	-0.022856638	0.034536667	0.053152941	0.064304233	0.199465695	0.026604762	0.054844287	0.000691382	0.025406877	0.064840968	16	31182614	C	G	T	S	rs1300722518	16	31193935	16:31182614:C:G	FUS;FUS;FUS	P35637	P35637;P35637-2;H3BPE7	p.Thr47Ser	p.Thr47Ser;p.Thr47Ser;p.Thr47Ser	2.210355	0.286	0.762981163	-1.48614964	-1.411287533	-1.186181215	0.001	Thr	47	Ser	T47S	4	35.56914286	39.19657143	27.61157143	41.84	37.93145458
16:31182614:C:T:T:47:I	-2.609481931	-2.766660855	0.005924711	-0.019788691	0.016404444	0.021617064	0.064304233	0.199512377	0.026604762	0.027358205	0.005265828	0.041616609	0.03502835	16	31182614	C	T	T	I		16	31193935	16:31182614:C:T	FUS;FUS;FUS	P35637	P35637;P35637-2;H3BPE7	p.Thr47Ile	p.Thr47Ile;p.Thr47Ile;p.Thr47Ile	3.100584	0.492	0.763114465	-0.319527819	-0.099562412	0.484151595	0.437	Thr	47	Ile	T47I	6	35.56914286	39.19657143	27.61157143	41.84	37.93145458
16:31182616:T:A:S:48:T	-2.499620015	-2.27735769	0.000571179	-0.006328053	0.06889	0.146246011	0.056522982	0.332940485	0.077117778	0.225607266	0.000538814	0.051737526	0.111602054	16	31182616	T	A	S	T		16	31193937	16:31182616:T:A	FUS;FUS;FUS	P35637	P35637;P35637-2;H3BPE7	p.Ser48Thr	p.Ser48Thr;p.Ser48Thr;p.Ser48Thr	3.255944	0.451	0.764936325	-0.071663926	-0.329794465	0.330851099	0.979	Ser	48	Thr	S48T	3	36.10416667	42.42233333	25.68416667	40.41	38.63901389
16:31182616:T:C:S:48:P	-3.195237592	-2.765273887	0.000571179	-0.023365069	0.013541111	0.021420227	0.056522982	0.066344462	0.077117778	0.008636937	0.000255457	0.012648216	0.026738494	16	31182616	T	C	S	P		16	31193937	16:31182616:T:C	FUS;FUS;FUS	P35637	P35637;P35637-2;H3BPE7	p.Ser48Pro	p.Ser48Pro;p.Ser48Pro;p.Ser48Pro	3.680915	0.388	0.765866502	0.506577566	-0.714753426	0.195625509	0.998	Ser	48	Pro	S48P	5	36.10416667	42.42233333	25.68416667	40.41	38.63901389
16:31182616:T:G:S:48:A	-3.049992501	-2.38391063	0.000571179	-0.006328053	0.06889	0.146246011	0.056522982	0.332940485	0.077117778	0.225607266	0.000538814	0.051737526	0.111602054	16	31182616	T	G	S	A		16	31193937	16:31182616:T:G	FUS;FUS;FUS	P35637	P35637;P35637-2;H3BPE7	p.Ser48Ala	p.Ser48Ala;p.Ser48Ala;p.Ser48Ala	2.085424	0.347	0.764976109	-1.600306635	-0.990238025	-0.900880945	0.274	Ser	48	Ala	S48A	3	36.10416667	42.42233333	25.68416667	40.41	38.63901389
16:31182617:C:T:S:48:L	-2.705785314	-2.715844611	0.001608559	-0.016543494	0.013234444	0.025451806	0.056522982	0.199512377	0.077117778	0.027046744	0.001450367	0.033838355	0.027343967	16	31182617	C	T	S	L		16	31193938	16:31182617:C:T	FUS;FUS;FUS	P35637	P35637;P35637-2;H3BPE7	p.Ser48Leu	p.Ser48Leu;p.Ser48Leu;p.Ser48Leu	4.182639	0.48	0.764328516	1.124370361	-0.155588211	0.997704175	0.979	Ser	48	Leu	S48L	6	36.10416667	42.42233333	25.68416667	40.41	38.63901389
16:31182619:G:A:G:49:S	-3.345032515	-2.751407049	0.013990727	-0.014632847	0.018191111	0.016978355	0.10734158	0.199512377	0.064581111	0.027673279	0.004010939	0.057503448	0.05363646	16	31182619	G	A	G	S		16	31193940	16:31182619:G:A	FUS;FUS;FUS	P35637	P35637;P35637-2;H3BPE7	p.Gly49Ser	p.Gly49Ser;p.Gly49Ser;p.Gly49Ser	1.999693	0.338	0.76099249	-1.810387278	-1.113913844	-0.999088614	0.379	Gly	49	Ser	G49S	6	34.245	43.2745	22.00025	40.62	39.28197795
16:31182619:G:C:G:49:R	-2.615133365	-1.873802918	0.022407634	0.007841773	0.050052222	0.042734814	0.10734158	0.414444248	0.064581111	0.214835843	0.017595774	0.154602657	0.177528349	16	31182619	G	C	G	R		16	31193940	16:31182619:G:C	FUS;FUS;FUS	P35637	P35637;P35637-2;H3BPE7	p.Gly49Arg	p.Gly49Arg;p.Gly49Arg;p.Gly49Arg	3.195131	0.376	0.76889818	-0.053620966	-0.740453081	-0.13543695	0.986	Gly	49	Arg	G49R	8	34.245	43.2745	22.00025	40.62	39.28197795
16:31182619:G:T:G:49:C	-2.591082229	-1.971820651	0.020315606	0.01833329	0.053143333	0.026817677	0.10734158	0.298990792	0.064581111	0.15083562	0.010070488	0.200660521	0.159605854	16	31182619	G	T	G	C		16	31193940	16:31182619:G:T	FUS;FUS;FUS	P35637	P35637;P35637-2;H3BPE7	p.Gly49Cys	p.Gly49Cys;p.Gly49Cys;p.Gly49Cys	3.340096	0.395	0.761430822	-0.047975638	-0.744262833	0.052484477	0.999	Gly	49	Cys	G49C	9	34.245	43.2745	22.00025	40.62	39.28197795
16:31182620:G:A:G:49:D	-3.05307786	-2.119650487	0.022374615	-0.003736906	0.032048889	0.043894638	0.10734158	0.454211676	0.064581111	0.162948522	0.020349918	0.101568948	0.136916306	16	31182620	G	A	G	D		16	31193941	16:31182620:G:A	FUS;FUS;FUS	P35637	P35637;P35637-2;H3BPE7	p.Gly49Asp	p.Gly49Asp;p.Gly49Asp;p.Gly49Asp	3.262814	0.326	0.770352749	0.070627532	-1.034024418	-0.38799345	0.986	Gly	49	Asp	G49D	7	34.245	43.2745	22.00025	40.62	39.28197795
16:31182620:G:C:G:49:A	-3.233899609	-2.742190218	0.013990727	-0.014632847	0.018191111	0.016978355	0.10734158	0.199512377	0.064581111	0.027673279	0.004010939	0.057503448	0.05363646	16	31182620	G	C	G	A		16	31193941	16:31182620:G:C	FUS;FUS;FUS	P35637	P35637;P35637-2;H3BPE7	p.Gly49Ala	p.Gly49Ala;p.Gly49Ala;p.Gly49Ala	2.100943	0.359	0.767188599	-1.525570817	-0.877042166	-0.823156292	0.433	Gly	49	Ala	G49A	6	34.245	43.2745	22.00025	40.62	39.28197795
16:31182620:G:T:G:49:V	-2.368816417	-1.98118304	0.020315606	0.01833329	0.053143333	0.026817677	0.10734158	0.298990792	0.064581111	0.15083562	0.010070488	0.200660521	0.159605854	16	31182620	G	T	G	V		16	31193941	16:31182620:G:T	FUS;FUS;FUS	P35637	P35637;P35637-2;H3BPE7	p.Gly49Val	p.Gly49Val;p.Gly49Val;p.Gly49Val	3.237247	0.437	0.76717026	-0.04111336	-0.381517644	0.239853688	0.986	Gly	49	Val	G49V	9	34.245	43.2745	22.00025	40.62	39.28197795
16:31182622:T:A:Y:50:N	-1.642972443	-2.212120767	0.002287871	0.034682049	0.035303333	0.025150754	0.053896765	0.298990792	3.00E-05	0.107477482	0.001819233	0.194623518	0.107727036	16	31182622	T	A	Y	N		16	31193943	16:31182622:T:A	FUS;FUS;FUS	P35637	P35637;P35637-2;H3BPE7	p.Tyr50Asn	p.Tyr50Asn;p.Tyr50Asn;p.Tyr50Asn	4.236742	0.616	0.740774759	0.615345497	0.315954562	1.812979668	0.999	Tyr	50	Asn	Y50N	9	36.58816667	44.065	18.80491667	39.18	37.16822789
16:31182622:T:C:Y:50:H	-2.306366394	-2.748524019	0.000492533	-0.016636181	0.013182222	0.003278005	0.053896765	0.066344462	3.00E-05	0.00319027	0.000150943	0.027607057	0.021734049	16	31182622	T	C	Y	H		16	31193943	16:31182622:T:C	FUS;FUS;FUS	P35637	P35637;P35637-2;H3BPE7	p.Tyr50His	p.Tyr50His;p.Tyr50His;p.Tyr50His	4.206056	0.56	0.740133371	0.559458996	-0.050727519	1.472748338	0.999	Tyr	50	His	Y50H	5	36.58816667	44.065	18.80491667	39.18	37.16822789
16:31182622:T:G:Y:50:D	-1.419500058	-2.116222616	0.002287871	0.046205243	0.034885556	0.019573222	0.053896765	0.285820661	3.00E-05	0.052654203	0.001819233	0.224254306	0.122888073	16	31182622	T	G	Y	D		16	31193943	16:31182622:T:G	FUS;FUS;FUS	P35637	P35637;P35637-2;H3BPE7	p.Tyr50Asp	p.Tyr50Asp;p.Tyr50Asp;p.Tyr50Asp	4.256733	0.646	0.7472421	0.800649466	0.614562829	1.997159999	0.999	Tyr	50	Asp	Y50D	10	36.58816667	44.065	18.80491667	39.18	37.16822789
16:31182623:A:C:Y:50:S	-1.584759969	-2.208990049	0.002287871	0.034682049	0.035303333	0.025150754	0.053896765	0.298990792	3.00E-05	0.107477482	0.001819233	0.194623518	0.107727036	16	31182623	A	C	Y	S		16	31193944	16:31182623:A:C	FUS;FUS;FUS	P35637	P35637;P35637-2;H3BPE7	p.Tyr50Ser	p.Tyr50Ser;p.Tyr50Ser;p.Tyr50Ser	4.271134	0.627	0.740434278	0.651908364	0.380198643	1.895091086	0.999	Tyr	50	Ser	Y50S	9	36.58816667	44.065	18.80491667	39.18	37.16822789
16:31182623:A:G:Y:50:C	-1.425998675	-2.201074042	0.002287871	0.034682049	0.035303333	0.025150754	0.053896765	0.298990792	3.00E-05	0.107477482	0.001819233	0.194623518	0.107727036	16	31182623	A	G	Y	C	rs1480335769	16	31193944	16:31182623:A:G	FUS;FUS;FUS	P35637	P35637;P35637-2;H3BPE7	p.Tyr50Cys	p.Tyr50Cys;p.Tyr50Cys;p.Tyr50Cys	4.358094	0.657	0.740418596	0.765160691	0.570641029	2.115348478	1	Tyr	50	Cys	Y50C	9	36.58816667	44.065	18.80491667	39.18	37.16822789
16:31182623:A:T:Y:50:F	-2.619397357	-2.55531117	0.000492533	-0.015789549	0.032468889	0.042580538	0.053896765	0.199465695	3.00E-05	0.056748211	0.000150943	0.035212785	0.055022811	16	31182623	A	T	Y	F		16	31193944	16:31182623:A:T	FUS;FUS;FUS	P35637	P35637;P35637-2;H3BPE7	p.Tyr50Phe	p.Tyr50Phe;p.Tyr50Phe;p.Tyr50Phe	4.059369	0.474	0.74352832	0.451329639	-0.540769467	0.896614856	0.997	Tyr	50	Phe	Y50F	4	36.58816667	44.065	18.80491667	39.18	37.16822789
16:31182625:G:A:G:51:S	-3.322866709	-2.600004468	0.013853319	0.00208428	0.048921111	0.027846203	0.092816289	0.199512377	0.021157778	0.037211947	0.005678151	0.116188325	0.065028957	16	31182625	G	A	G	S		16	31193946	16:31182625:G:A	FUS;FUS;FUS	P35637	P35637;P35637-2;H3BPE7	p.Gly51Ser	p.Gly51Ser;p.Gly51Ser;p.Gly51Ser	2.886309	0.333	0.760988577	-0.651864141	-1.145763145	-0.550358989	0.208	Gly	51	Ser	G51S	6	33.9065	48.3225	16.899	41.38	38.5804154
16:31182625:G:C:G:51:R	-1.613772546	-1.886461829	0.022189436	0.026625815	0.071677778	0.053764063	0.092816289	0.414444248	0.021157778	0.229175853	0.014031615	0.207874691	0.164162728	16	31182625	G	C	G	R		16	31193946	16:31182625:G:C	FUS;FUS;FUS	P35637	P35637;P35637-2;H3BPE7	p.Gly51Arg	p.Gly51Arg;p.Gly51Arg;p.Gly51Arg	3.967163	0.576	0.768781476	0.952389049	0.52896003	1.436539431	0.986	Gly	51	Arg	G51R	8	33.9065	48.3225	16.899	41.38	38.5804154
16:31182625:G:T:G:51:C	-1.731150264	-2.013907545	0.020117359	0.037068926	0.072126667	0.030309482	0.092816289	0.298990792	0.021157778	0.109692747	0.006927906	0.248453662	0.140382116	16	31182625	G	T	G	C		16	31193946	16:31182625:G:T	FUS;FUS;FUS	P35637	P35637;P35637-2;H3BPE7	p.Gly51Cys	p.Gly51Cys;p.Gly51Cys;p.Gly51Cys	4.188182	0.573	0.761430641	1.0602888	0.387244758	1.538264117	0.999	Gly	51	Cys	G51C	9	33.9065	48.3225	16.899	41.38	38.5804154
16:31182626:G:A:G:51:D	-1.310500049	-2.029318959	0.022156732	0.014412411	0.060822222	0.069531266	0.092816289	0.454211676	0.021157778	0.229779312	0.016237095	0.158787764	0.1409863	16	31182626	G	A	G	D	rs1306780434	16	31193947	16:31182626:G:A	FUS;FUS;FUS	P35637	P35637;P35637-2;H3BPE7	p.Gly51Asp	p.Gly51Asp;p.Gly51Asp;p.Gly51Asp	3.977697	0.652	0.770268041	1.002743414	1.036879485	1.8815219	0.986	Gly	51	Asp	G51D	7	33.9065	48.3225	16.899	41.38	38.5804154
16:31182626:G:C:G:51:A	-2.550228412	-2.557779365	0.013853319	0.00208428	0.048921111	0.027846203	0.092816289	0.199512377	0.021157778	0.037211947	0.005678151	0.116188325	0.065028957	16	31182626	G	C	G	A		16	31193947	16:31182626:G:C	FUS;FUS;FUS	P35637	P35637;P35637-2;H3BPE7	p.Gly51Ala	p.Gly51Ala;p.Gly51Ala;p.Gly51Ala	3.350166	0.479	0.767139474	0.105690138	-0.115045643	0.543459896	0.802	Gly	51	Ala	G51A	6	33.9065	48.3225	16.899	41.38	38.5804154
16:31182626:G:T:G:51:V	-1.043184657	-2.025519568	0.020117359	0.037068926	0.072126667	0.030309482	0.092816289	0.298990792	0.021157778	0.109692747	0.006927906	0.248453662	0.140382116	16	31182626	G	T	G	V		16	31193947	16:31182626:G:T	FUS;FUS;FUS	P35637	P35637;P35637-2;H3BPE7	p.Gly51Val	p.Gly51Val;p.Gly51Val;p.Gly51Val	4.06062	0.703	0.767121135	1.033651776	1.308571859	2.220992154	0.986	Gly	51	Val	G51V	9	33.9065	48.3225	16.899	41.38	38.5804154
16:31182628:C:A:Q:52:K	-2.528033036	-2.473662028	0.005244561	0.001319258	0.058445556	0.06877681	0.084345813	0.199465695	0.052545556	0.129633757	0.000638224	0.089607982	0.082627695	16	31182628	C	A	Q	K		16	31193949	16:31182628:C:A	FUS;FUS;FUS	P35637	P35637;P35637-2;H3BPE7	p.Gln52Lys	p.Gln52Lys;p.Gln52Lys;p.Gln52Lys	3.07457	0.469	0.766904979	-0.260227107	-0.182526085	0.337189145	0.9	Gln	52	Lys	Q52K	4	33.94011111	52.21077778	15.93466667	40.76	40.78277551
16:31182628:C:G:Q:52:E	-3.17607617	-2.17744517	0.005244561	0.007462281	0.086622222	0.118287971	0.084345813	0.332940485	0.052545556	0.242676268	0.001345581	0.107658213	0.125457345	16	31182628	C	G	Q	E		16	31193949	16:31182628:C:G	FUS;FUS;FUS	P35637	P35637;P35637-2;H3BPE7	p.Gln52Glu	p.Gln52Glu;p.Gln52Glu;p.Gln52Glu	3.409043	0.312	0.767743738	0.197502597	-1.166549619	-0.390143103	0.965	Gln	52	Glu	Q52E	3	33.94011111	52.21077778	15.93466667	40.76	40.78277551
16:31182629:A:C:Q:52:P	-2.266122774	-2.546900289	0.014645402	0.012579295	0.044164444	0.016593951	0.084345813	0.199512377	0.052545556	0.027769946	0.004326161	0.109058243	0.057199764	16	31182629	A	C	Q	P		16	31193950	16:31182629:A:C	FUS;FUS;FUS	P35637	P35637;P35637-2;H3BPE7	p.Gln52Pro	p.Gln52Pro;p.Gln52Pro;p.Gln52Pro	4.003369	0.539	0.766558666	0.944992837	0.256671946	1.242170599	0.996	Gln	52	Pro	Q52P	6	33.94011111	52.21077778	15.93466667	40.76	40.78277551
16:31182629:A:G:Q:52:R	-2.665626158	-2.406749746	0.005244561	0.001319258	0.058445556	0.06877681	0.084345813	0.199465695	0.052545556	0.129633757	0.000638224	0.089607982	0.082627695	16	31182629	A	G	Q	R		16	31193950	16:31182629:A:G	FUS;FUS;FUS	P35637	P35637;P35637-2;H3BPE7	p.Gln52Arg	p.Gln52Arg;p.Gln52Arg;p.Gln52Arg	3.809624	0.443	0.766676192	0.694701785	-0.35162011	0.582882726	0.985	Gln	52	Arg	Q52R	4	33.94011111	52.21077778	15.93466667	40.76	40.78277551
16:31182629:A:T:Q:52:L	-1.95471597	-2.222073694	0.023412306	0.023129143	0.048588889	0.043151781	0.084345813	0.454211676	0.052545556	0.162012702	0.010652686	0.147677411	0.109081001	16	31182629	A	T	Q	L		16	31193950	16:31182629:A:T	FUS;FUS;FUS	P35637	P35637;P35637-2;H3BPE7	p.Gln52Leu	p.Gln52Leu;p.Gln52Leu;p.Gln52Leu	4.03511	0.556	0.764781783	0.942737396	0.335091208	1.357536073	0.985	Gln	52	Leu	Q52L	7	33.94011111	52.21077778	15.93466667	40.76	40.78277551
16:31182630:G:C:Q:52:H	-2.624856467	-2.632925286	0.005244561	0.004001868	0.038984444	0.01351245	0.084345813	0.066344462	0.052545556	0.017328636	0.000763789	0.088357129	0.046304631	16	31182630	G	C	Q	H		16	31193951	16:31182630:G:C	FUS;FUS;FUS	P35637	P35637;P35637-2;H3BPE7	p.Gln52His	p.Gln52His;p.Gln52His;p.Gln52His	3.801044	0.48	0.761553475	0.55740468	-0.201888329	0.792134039	0.996	Gln	52	His	Q52H	5	33.94011111	52.21077778	15.93466667	40.76	40.78277551
16:31182630:G:T:Q:52:H	-2.624856467	-2.621581438	0.005244561	0.004001868	0.038984444	0.01351245	0.084345813	0.066344462	0.052545556	0.017328636	0.000763789	0.088357129	0.046304631	16	31182630	G	T	Q	H		16	31193951	16:31182630:G:T	FUS;FUS;FUS	P35637	P35637;P35637-2;H3BPE7	p.Gln52His	p.Gln52His;p.Gln52His;p.Gln52His	3.92566	0.48	0.761553475	0.720251417	-0.201888329	0.859266282	0.996	Gln	52	His	Q52H	5	33.94011111	52.21077778	15.93466667	40.76	40.78277551
16:31182631:A:C:S:53:R	-2.425981231	-2.643176556	0.000819866	0.012679871	0.038631111	0.005125783	0.058008035	0.066344462	0.628335281	0.03442117	0.000478982	0.079020624	0.047023811	16	31182631	A	C	S	R		16	31193952	16:31182631:A:C	FUS;FUS;FUS	P35637	P35637;P35637-2;H3BPE7	p.Ser53Arg	p.Ser53Arg;p.Ser53Arg;p.Ser53Arg	3.639406	0.517	0.768257367	0.511180173	0.145164264	0.918931039	0.998	Ser	53	Arg	S53R	5	30.73666667	53.48366667	13.2785	39.67	40.38799104
16:31182631:A:G:S:53:G	-3.133479418	-2.447042869	0.000819866	0.007552202	0.056001111	0.044966411	0.058008035	0.199465695	0.628335281	0.08877858	0.000400219	0.082358989	0.078403576	16	31182631	A	G	S	G	rs1247098643	16	31193952	16:31182631:A:G	FUS;FUS;FUS	P35637	P35637;P35637-2;H3BPE7	p.Ser53Gly	p.Ser53Gly;p.Ser53Gly;p.Ser53Gly	3.654936	0.358	0.770469899	0.585931417	-0.828652175	0.008219366	0.993	Ser	53	Gly	S53G	4	30.73666667	53.48366667	13.2785	39.67	40.38799104
16:31182631:A:T:S:53:C	-2.240759721	-2.635985243	0.000819866	0.012679871	0.038631111	0.005125783	0.058008035	0.066344462	0.628335281	0.03442117	0.000478982	0.079020624	0.047023811	16	31182631	A	T	S	C		16	31193952	16:31182631:A:T	FUS;FUS;FUS	P35637	P35637;P35637-2;H3BPE7	p.Ser53Cys	p.Ser53Cys;p.Ser53Cys;p.Ser53Cys	3.718405	0.552	0.765794275	0.553791343	0.326556904	1.163801559	0.999	Ser	53	Cys	S53C	5	30.73666667	53.48366667	13.2785	39.67	40.38799104
16:31182632:G:A:S:53:N	-3.063870961	-2.23315495	0.000819866	0.010566904	0.084288889	0.104048639	0.058008035	0.332940485	0.628335281	0.242359968	0.000844014	0.100156732	0.121988985	16	31182632	G	A	S	N		16	31193953	16:31182632:G:A	FUS;FUS;FUS	P35637	P35637;P35637-2;H3BPE7	p.Ser53Asn	p.Ser53Asn;p.Ser53Asn;p.Ser53Asn	3.03348	0.336	0.765537095	-0.347590617	-1.050803081	-0.453734986	0.993	Ser	53	Asn	S53N	3	30.73666667	53.48366667	13.2785	39.67	40.38799104
16:31182632:G:C:S:53:T	-2.820436977	-2.318166539	0.000819866	0.010566904	0.084288889	0.104048639	0.058008035	0.332940485	0.628335281	0.242359968	0.000844014	0.100156732	0.121988985	16	31182632	G	C	S	T		16	31193953	16:31182632:G:C	FUS;FUS;FUS	P35637	P35637;P35637-2;H3BPE7	p.Ser53Thr	p.Ser53Thr;p.Ser53Thr;p.Ser53Thr	2.099599	0.382	0.765456824	-1.569951115	-0.759729495	-0.690931948	0.473	Ser	53	Thr	S53T	3	30.73666667	53.48366667	13.2785	39.67	40.38799104
16:31182632:G:T:S:53:I	-1.950692594	-2.512735258	0.002307873	0.022388198	0.044375556	0.012901616	0.058008035	0.199512377	0.628335281	0.064936128	0.002317128	0.094761491	0.062908851	16	31182632	G	T	S	I		16	31193953	16:31182632:G:T	FUS;FUS;FUS	P35637	P35637;P35637-2;H3BPE7	p.Ser53Ile	p.Ser53Ile;p.Ser53Ile;p.Ser53Ile	3.989512	0.594	0.765937493	0.911595816	0.59593207	1.552625678	0.998	Ser	53	Ile	S53I	6	30.73666667	53.48366667	13.2785	39.67	40.38799104
16:31182633:C:A:S:53:R	-2.632370913	-2.640178013	0.000819866	0.012679871	0.038631111	0.005125783	0.058008035	0.066344462	0.628335281	0.03442117	0.000478982	0.079020624	0.047023811	16	31182633	C	A	S	R		16	31193954	16:31182633:C:A	FUS;FUS;FUS	P35637	P35637;P35637-2;H3BPE7	p.Ser53Arg	p.Ser53Arg;p.Ser53Arg;p.Ser53Arg	3.672346	0.478	0.768257367	0.554225781	-0.102750984	0.711242043	0.998	Ser	53	Arg	S53R	5	30.73666667	53.48366667	13.2785	39.67	40.38799104
16:31182633:C:G:S:53:R	-2.632370913	-2.638607556	0.000819866	0.012679871	0.038631111	0.005125783	0.058008035	0.066344462	0.628335281	0.03442117	0.000478982	0.079020624	0.047023811	16	31182633	C	G	S	R		16	31193954	16:31182633:C:G	FUS;FUS;FUS	P35637	P35637;P35637-2;H3BPE7	p.Ser53Arg	p.Ser53Arg;p.Ser53Arg;p.Ser53Arg	3.689598	0.478	0.768257367	0.576770493	-0.102750984	0.720535917	0.998	Ser	53	Arg	S53R	5	30.73666667	53.48366667	13.2785	39.67	40.38799104
16:31182634:A:C:S:54:R	-2.101279802	-2.544644494	0.001552114	0.022996375	0.086088889	0.012223647	0.085924115	0.066344462	0.005172222	0.003797674	0.001148539	0.037439552	0.077222568	16	31182634	A	C	S	R		16	31193955	16:31182634:A:C	FUS;FUS;FUS	P35637	P35637;P35637-2;H3BPE7	p.Ser54Arg	p.Ser54Arg;p.Ser54Arg;p.Ser54Arg	2.663255	0.554	0.767859124	-0.774244492	0.373721432	0.606939407	0.779	Ser	54	Arg	S54R	5	28.099	55.57933333	12.94683333	37.73	41.40243404
16:31182634:A:G:S:54:G	-3.539161186	-2.396887018	0.001552114	0.015898175	0.101873333	0.05400622	0.085924115	0.199465695	0.005172222	0.051785518	0.000959782	0.045521317	0.106103573	16	31182634	A	G	S	G		16	31193955	16:31182634:A:G	FUS;FUS;FUS	P35637	P35637;P35637-2;H3BPE7	p.Ser54Gly	p.Ser54Gly;p.Ser54Gly;p.Ser54Gly	2.317689	0.259	0.769807071	-1.177881501	-1.469034442	-1.284428838	0.001	Ser	54	Gly	S54G	4	28.099	55.57933333	12.94683333	37.73	41.40243404
16:31182634:A:T:S:54:C	-2.297085397	-2.490006755	0.001552114	0.022996375	0.086088889	0.012223647	0.085924115	0.066344462	0.005172222	0.003797674	0.001148539	0.037439552	0.077222568	16	31182634	A	T	S	C		16	31193955	16:31182634:A:T	FUS;FUS;FUS	P35637	P35637;P35637-2;H3BPE7	p.Ser54Cys	p.Ser54Cys;p.Ser54Cys;p.Ser54Cys	3.263469	0.517	0.765459414	-0.048955618	0.09848188	0.716408941	0.988	Ser	54	Cys	S54C	5	28.099	55.57933333	12.94683333	37.73	41.40243404
16:31182635:G:A:S:54:N	-3.410367483	-2.128891692	0.001552114	0.015920084	0.127731111	0.128657259	0.085924115	0.332940485	0.005172222	0.217914244	0.002022809	0.06639014	0.148677028	16	31182635	G	A	S	N	rs754613619	16	31193956	16:31182635:G:A	FUS;FUS;FUS	P35637	P35637;P35637-2;H3BPE7	p.Ser54Asn	p.Ser54Asn;p.Ser54Asn;p.Ser54Asn	2.359603	0.249	0.765205848	-1.236358183	-1.609371477	-1.319652867	0.013	Ser	54	Asn	S54N	3	28.099	55.57933333	12.94683333	37.73	41.40243404
16:31182635:G:C:S:54:T	-3.712013942	-2.155259384	0.001552114	0.015920084	0.127731111	0.128657259	0.085924115	0.332940485	0.005172222	0.217914244	0.002022809	0.06639014	0.148677028	16	31182635	G	C	S	T		16	31193956	16:31182635:G:C	FUS;FUS;FUS	P35637	P35637;P35637-2;H3BPE7	p.Ser54Thr	p.Ser54Thr;p.Ser54Thr;p.Ser54Thr	2.069945	0.192	0.765120557	-1.616979124	-1.973132172	-1.805176109	0.003	Ser	54	Thr	S54T	3	28.099	55.57933333	12.94683333	37.73	41.40243404
16:31182635:G:T:S:54:I	-2.246254966	-2.400879433	0.004363306	0.033107459	0.093974444	0.024666197	0.085924115	0.199512377	0.005172222	0.031059195	0.005541941	0.046253427	0.101530158	16	31182635	G	T	S	I		16	31193956	16:31182635:G:T	FUS;FUS;FUS	P35637	P35637;P35637-2;H3BPE7	p.Ser54Ile	p.Ser54Ile;p.Ser54Ile;p.Ser54Ile	2.585587	0.507	0.765616064	-0.930948305	0.037527493	0.293421546	0.779	Ser	54	Ile	S54I	6	28.099	55.57933333	12.94683333	37.73	41.40243404
16:31182636:C:A:S:54:R	-2.090695715	-2.57864172	0.001552114	0.022996375	0.086088889	0.012223647	0.085924115	0.066344462	0.005172222	0.003797674	0.001148539	0.037439552	0.077222568	16	31182636	C	A	S	R		16	31193957	16:31182636:C:A	FUS;FUS;FUS	P35637	P35637;P35637-2;H3BPE7	p.Ser54Arg	p.Ser54Arg;p.Ser54Arg;p.Ser54Arg	2.289784	0.556	0.767859124	-1.262292044	0.386435035	0.417306503	0.779	Ser	54	Arg	S54R	5	28.099	55.57933333	12.94683333	37.73	41.40243404
16:31182636:C:G:S:54:R	-2.090695715	-2.474347336	0.001552114	0.022996375	0.086088889	0.012223647	0.085924115	0.066344462	0.005172222	0.003797674	0.001148539	0.037439552	0.077222568	16	31182636	C	G	S	R		16	31193957	16:31182636:C:G	FUS;FUS;FUS	P35637	P35637;P35637-2;H3BPE7	p.Ser54Arg	p.Ser54Arg;p.Ser54Arg;p.Ser54Arg	3.435493	0.556	0.767859124	0.234907129	0.386435035	1.034514681	0.779	Ser	54	Arg	S54R	5	28.099	55.57933333	12.94683333	37.73	41.40243404
16:31182637:T:A:Y:55:N	-1.985385786	-2.18895543	0.003369256	0.060773178	0.082835556	0.024763717	0.121570777	0.298990792	3.00E-05	0.107477482	0.001551513	0.174005869	0.114294055	16	31182637	T	A	Y	N		16	31193958	16:31182637:T:A	FUS;FUS;FUS	P35637	P35637;P35637-2;H3BPE7	p.Tyr55Asn	p.Tyr55Asn;p.Tyr55Asn;p.Tyr55Asn	4.043567	0.546	0.736856989	0.266479024	-0.194387474	1.304288327	0.998	Tyr	55	Asn	Y55N	9	24.654	56.67933333	8.73275	39.19	38.24286551
16:31182637:T:C:Y:55:H	-2.113019572	-2.389893385	0.000819866	0.028298883	0.08065	0.002609672	0.121570777	0.066344462	3.00E-05	0.00319027	0.0006568	0.091438023	0.089350431	16	31182637	T	C	Y	H		16	31193958	16:31182637:T:C	FUS;FUS;FUS	P35637	P35637;P35637-2;H3BPE7	p.Tyr55His	p.Tyr55His;p.Tyr55His;p.Tyr55His	3.536528	0.542	0.738153152	-0.3642113	-0.198188862	1.008018438	0.998	Tyr	55	His	Y55H	5	24.654	56.67933333	8.73275	39.19	38.24286551
16:31182637:T:G:Y:55:D	-1.590331451	-2.060217276	0.003369256	0.062590486	0.082551111	0.019186185	0.121570777	0.285820661	3.00E-05	0.052654203	0.001551513	0.190672347	0.134938544	16	31182637	T	G	Y	D		16	31193958	16:31182637:T:G	FUS;FUS;FUS	P35637	P35637;P35637-2;H3BPE7	p.Tyr55Asp	p.Tyr55Asp;p.Tyr55Asp;p.Tyr55Asp	4.050526	0.604	0.742948964	0.42551407	0.27594843	1.643298345	0.998	Tyr	55	Asp	Y55D	10	24.654	56.67933333	8.73275	39.19	38.24286551
16:31182638:A:C:Y:55:S	-1.906005139	-2.190811723	0.003369256	0.060773178	0.082835556	0.024763717	0.121570777	0.298990792	3.00E-05	0.107477482	0.001551513	0.174005869	0.114294055	16	31182638	A	C	Y	S		16	31193959	16:31182638:A:C	FUS;FUS;FUS	P35637	P35637;P35637-2;H3BPE7	p.Tyr55Ser	p.Tyr55Ser;p.Tyr55Ser;p.Tyr55Ser	4.023175	0.561	0.736389395	0.228322165	-0.106837013	1.380008355	0.998	Tyr	55	Ser	Y55S	9	24.654	56.67933333	8.73275	39.19	38.24286551
16:31182638:A:G:Y:55:C	-1.969509656	-2.182872049	0.003369256	0.060773178	0.082835556	0.024763717	0.121570777	0.298990792	3.00E-05	0.107477482	0.001551513	0.174005869	0.114294055	16	31182638	A	G	Y	C	rs1596890201	16	31193959	16:31182638:A:G	FUS;FUS;FUS	P35637	P35637;P35637-2;H3BPE7	p.Tyr55Cys	p.Tyr55Cys;p.Tyr55Cys;p.Tyr55Cys	4.110395	0.549	0.736519335	0.345498428	-0.180950656	1.357630523	0.999	Tyr	55	Cys	Y55C	9	24.654	56.67933333	8.73275	39.19	38.24286551
16:31182638:A:T:Y:55:F	-2.752610429	-2.171889151	0.000819866	0.018656194	0.098746667	0.040900538	0.121570777	0.199465695	3.00E-05	0.056605383	0.000548814	0.094058191	0.12052186	16	31182638	A	T	Y	F		16	31193959	16:31182638:A:T	FUS;FUS;FUS	P35637	P35637;P35637-2;H3BPE7	p.Tyr55Phe	p.Tyr55Phe;p.Tyr55Phe;p.Tyr55Phe	3.806515	0.396	0.739517295	0.022180046	-1.103521839	0.309530757	0.993	Tyr	55	Phe	Y55F	4	24.654	56.67933333	8.73275	39.19	38.24286551
16:31182640:T:A:S:56:T	-3.168088134	-2.339386832	0.000748038	0.014050093	0.108388889	0.127133461	0.066968608	0.332940485	0.009932222	0.22930599	0.00107789	0.077238406	0.13848761	16	31182640	T	A	S	T		16	31193961	16:31182640:T:A	FUS;FUS;FUS	P35637	P35637;P35637-2;H3BPE7	p.Ser56Thr	p.Ser56Thr;p.Ser56Thr;p.Ser56Thr	0.741825	0.303	0.767079174	-3.304343659	-1.234848741	-1.87903103	0.002	Ser	56	Thr	S56T	3	21.86533333	57.9455	11.76583333	38.39	39.19075163
16:31182640:T:C:S:56:P	-2.411990798	-2.779263411	0.000748038	0.025943842	0.064392222	0.010852933	0.066968608	0.066344462	0.009932222	0.004397947	0.00061177	0.054575115	0.065179954	16	31182640	T	C	S	P		16	31193961	16:31182640:T:C	FUS;FUS;FUS	P35637	P35637;P35637-2;H3BPE7	p.Ser56Pro	p.Ser56Pro;p.Ser56Pro;p.Ser56Pro	0.906796	0.505	0.768403693	-3.056161239	0.071324018	-0.622525492	0.265	Ser	56	Pro	S56P	5	21.86533333	57.9455	11.76583333	38.39	39.19075163
16:31182640:T:G:S:56:A	-3.215716522	-2.339519099	0.000748038	0.014050093	0.108388889	0.127133461	0.066968608	0.332940485	0.009932222	0.22930599	0.00107789	0.077238406	0.13848761	16	31182640	T	G	S	A		16	31193961	16:31182640:T:G	FUS;FUS;FUS	P35637	P35637;P35637-2;H3BPE7	p.Ser56Ala	p.Ser56Ala;p.Ser56Ala;p.Ser56Ala	0.740372	0.294	0.767223076	-3.302700574	-1.289659019	-1.931837057	0.01	Ser	56	Ala	S56A	3	21.86533333	57.9455	11.76583333	38.39	39.19075163
16:31182641:C:A:S:56:Y	-2.588303055	-2.579291266	0.002105955	0.037865494	0.071592222	0.020573419	0.066968608	0.199512377	0.009932222	0.029774392	0.002979038	0.060235877	0.08834495	16	31182641	C	A	S	Y		16	31193962	16:31182641:C:A	FUS;FUS;FUS	P35637	P35637;P35637-2;H3BPE7	p.Ser56Tyr	p.Ser56Tyr;p.Ser56Tyr;p.Ser56Tyr	1.524469	0.453	0.767516652	-2.270826001	-0.274029464	-0.590356031	0.524	Ser	56	Tyr	S56Y	6	21.86533333	57.9455	11.76583333	38.39	39.19075163
16:31182641:C:G:S:56:C	-2.798309946	-2.717880682	0.000748038	0.025943842	0.064392222	0.010852933	0.066968608	0.066344462	0.009932222	0.004397947	0.00061177	0.054575115	0.065179954	16	31182641	C	G	S	C		16	31193962	16:31182641:C:G	FUS;FUS;FUS	P35637	P35637;P35637-2;H3BPE7	p.Ser56Cys	p.Ser56Cys;p.Ser56Cys;p.Ser56Cys	1.581106	0.432	0.767382716	-2.200109966	-0.409756932	-0.681232596	0.806	Ser	56	Cys	S56C	5	21.86533333	57.9455	11.76583333	38.39	39.19075163
16:31182641:C:T:S:56:F	-2.434833804	-2.559726551	0.002105955	0.037865494	0.071592222	0.020573419	0.066968608	0.199512377	0.009932222	0.029774392	0.002979038	0.060235877	0.08834495	16	31182641	C	T	S	F	rs1347246851	16	31193962	16:31182641:C:T	FUS;FUS;FUS	P35637	P35637;P35637-2;H3BPE7	p.Ser56Phe	p.Ser56Phe;p.Ser56Phe;p.Ser56Phe	1.739394	0.482	0.767529563	-1.989646736	-0.089466813	-0.306942611	0.524	Ser	56	Phe	S56F	6	21.86533333	57.9455	11.76583333	38.39	39.19075163
16:31182643:T:A:S:57:T	-2.550216061	-2.168215151	0.000748038	0.013114902	0.103623333	0.099993427	0.093786491	0.332940485	0.080992407	0.225880469	0.00184203	0.10194272	0.136943882	16	31182643	T	A	S	T		16	31193964	16:31182643:T:A	FUS;FUS;FUS	P35637	P35637;P35637-2;H3BPE7	p.Ser57Thr	p.Ser57Thr;p.Ser57Thr;p.Ser57Thr	2.727435	0.421	0.766873079	-0.714644234	-0.488184781	-0.12727442	0.982	Ser	57	Thr	S57T	3	17.9945	58.58433333	11.00683333	39.81	37.69212679
16:31182643:T:C:S:57:P	-2.219868271	-2.519941638	0.000748038	0.026712164	0.062274444	0.003665227	0.093786491	0.066344462	0.080992407	0.012527678	0.001045813	0.088411217	0.06679678	16	31182643	T	C	S	P		16	31193964	16:31182643:T:C	FUS;FUS;FUS	P35637	P35637;P35637-2;H3BPE7	p.Ser57Pro	p.Ser57Pro;p.Ser57Pro;p.Ser57Pro	3.645319	0.54	0.768723493	0.530379914	0.299147758	1.055064822	0.998	Ser	57	Pro	S57P	5	17.9945	58.58433333	11.00683333	39.81	37.69212679
16:31182643:T:G:S:57:A	-2.338534336	-2.16078816	0.000748038	0.013114902	0.103623333	0.099993427	0.093786491	0.332940485	0.080992407	0.225880469	0.00184203	0.10194272	0.136943882	16	31182643	T	G	S	A		16	31193964	16:31182643:T:G	FUS;FUS;FUS	P35637	P35637;P35637-2;H3BPE7	p.Ser57Ala	p.Ser57Ala;p.Ser57Ala;p.Ser57Ala	2.809023	0.461	0.767569197	-0.590892498	-0.222298356	0.147892647	0.982	Ser	57	Ala	S57A	3	17.9945	58.58433333	11.00683333	39.81	37.69212679
16:31182644:C:A:S:57:Y	-1.810168125	-2.381314382	0.002105955	0.039370135	0.069095556	0.011128838	0.093786491	0.199512377	0.080992407	0.038660196	0.009153282	0.094914884	0.090872608	16	31182644	C	A	S	Y		16	31193965	16:31182644:C:A	FUS;FUS;FUS	P35637	P35637;P35637-2;H3BPE7	p.Ser57Tyr	p.Ser57Tyr;p.Ser57Tyr;p.Ser57Tyr	3.527009	0.598	0.767391933	0.343000244	0.645625842	1.326590817	0.998	Ser	57	Tyr	S57Y	6	17.9945	58.58433333	11.00683333	39.81	37.69212679
16:31182644:C:G:S:57:C	-2.172239883	-2.525811644	0.000748038	0.026712164	0.062274444	0.003665227	0.093786491	0.066344462	0.080992407	0.012527678	0.001045813	0.088411217	0.06679678	16	31182644	C	G	S	C		16	31193965	16:31182644:C:G	FUS;FUS;FUS	P35637	P35637;P35637-2;H3BPE7	p.Ser57Cys	p.Ser57Cys;p.Ser57Cys;p.Ser57Cys	3.580835	0.549	0.767301195	0.411106111	0.332628667	1.072349738	0.999	Ser	57	Cys	S57C	5	17.9945	58.58433333	11.00683333	39.81	37.69212679
16:31182644:C:T:S:57:F	-1.646114788	-2.406145116	0.002105955	0.039370135	0.069095556	0.011128838	0.093786491	0.199512377	0.080992407	0.038660196	0.009153282	0.094914884	0.090872608	16	31182644	C	T	S	F	rs12446646	16	31193965	16:31182644:C:T	FUS;FUS;FUS	P35637	P35637;P35637-2;H3BPE7	p.Ser57Phe	p.Ser57Phe;p.Ser57Phe;p.Ser57Phe	3.254235	0.629	0.767846837	-0.002261124	0.850276528	1.35883524	0.998	Ser	57	Phe	S57F	6	17.9945	58.58433333	11.00683333	39.81	37.69212679
16:31182646:T:A:Y:58:N	-2.171960823	-2.218162866	0.00316213	0.061553926	0.058975556	0.025262606	0.08665215	0.298990792	0.00075	0.10892817	0.004197878	0.126562816	0.112737077	16	31182646	T	A	Y	N		16	31193967	16:31182646:T:A	FUS;FUS;FUS	P35637	P35637;P35637-2;H3BPE7	p.Tyr58Asn	p.Tyr58Asn;p.Tyr58Asn;p.Tyr58Asn	3.828848	0.512	0.740492381	0.075364244	-0.349864088	0.992084062	0.999	Tyr	58	Asn	Y58N	9	14.72075	60.04583333	9.307666667	39.44	36.97521464
16:31182646:T:C:Y:58:H	-2.456979012	-2.487955415	0.000716655	0.032368509	0.05314	0.002613005	0.08665215	0.066344462	0.00075	0.00324027	0.00100768	0.083830391	0.069518103	16	31182646	T	C	Y	H		16	31193967	16:31182646:T:C	FUS;FUS;FUS	P35637	P35637;P35637-2;H3BPE7	p.Tyr58His	p.Tyr58His;p.Tyr58His;p.Tyr58His	3.811194	0.493	0.740513579	0.052815946	-0.470289634	0.872746708	0.999	Tyr	58	His	Y58H	5	14.72075	60.04583333	9.307666667	39.44	36.97521464
16:31182646:T:G:Y:58:D	-1.817655328	-2.093624138	0.00316213	0.061541766	0.058691111	0.019701741	0.08665215	0.285820661	0.00075	0.05383452	0.004197878	0.139842689	0.132513637	16	31182646	T	G	Y	D		16	31193967	16:31182646:T:G	FUS;FUS;FUS	P35637	P35637;P35637-2;H3BPE7	p.Tyr58Asp	p.Tyr58Asp;p.Tyr58Asp;p.Tyr58Asp	3.848839	0.563	0.746949545	0.260417715	0.082067199	1.297652037	0.999	Tyr	58	Asp	Y58D	10	14.72075	60.04583333	9.307666667	39.44	36.97521464
16:31182647:A:C:Y:58:S	-2.383642548	-2.269740799	0.00316213	0.061553926	0.058975556	0.025262606	0.08665215	0.298990792	0.00075	0.10892817	0.004197878	0.126562816	0.112737077	16	31182647	A	C	Y	S		16	31193968	16:31182647:A:C	FUS;FUS;FUS	P35637	P35637;P35637-2;H3BPE7	p.Tyr58Ser	p.Tyr58Ser;p.Tyr58Ser;p.Tyr58Ser	3.262247	0.472	0.74017193	-0.672950577	-0.609482702	0.455634251	0.999	Tyr	58	Ser	Y58S	9	14.72075	60.04583333	9.307666667	39.44	36.97521464
16:31182647:A:G:Y:58:C	-2.060827917	-2.215535181	0.00316213	0.061553926	0.058975556	0.025262606	0.08665215	0.298990792	0.00075	0.10892817	0.004197878	0.126562816	0.112737077	16	31182647	A	G	Y	C		16	31193968	16:31182647:A:G	FUS;FUS;FUS	P35637	P35637;P35637-2;H3BPE7	p.Tyr58Cys	p.Tyr58Cys;p.Tyr58Cys;p.Tyr58Cys	3.857714	0.533	0.740143514	0.104499361	-0.222191933	1.129022192	1	Tyr	58	Cys	Y58C	9	14.72075	60.04583333	9.307666667	39.44	36.97521464
16:31182647:A:T:Y:58:F	-2.885838541	-2.334428852	0.000716655	0.020239466	0.07103	0.040903871	0.08665215	0.199465695	0.00075	0.056622049	0.000842053	0.086875888	0.09798714	16	31182647	A	T	Y	F		16	31193968	16:31182647:A:T	FUS;FUS;FUS	P35637	P35637;P35637-2;H3BPE7	p.Tyr58Phe	p.Tyr58Phe;p.Tyr58Phe;p.Tyr58Phe	3.557086	0.389	0.743245147	-0.212017637	-1.085822164	0.134697598	0.997	Tyr	58	Phe	Y58F	4	14.72075	60.04583333	9.307666667	39.44	36.97521464
16:31182649:G:A:G:59:S	-2.561075846	-2.370737986	0.002351067	0.038794238	0.05756	0.012401377	0.067601075	0.199512377	0.080992407	0.038660196	0.008613723	0.080401566	0.08976451	16	31182649	G	A	G	S		16	31193970	16:31182649:G:A	FUS;FUS;FUS	P35637	P35637;P35637-2;H3BPE7	p.Gly59Ser	p.Gly59Ser;p.Gly59Ser;p.Gly59Ser	3.71873	0.457	0.760931106	0.434519415	-0.358478653	0.614842055	1	Gly	59	Ser	G59S	6	11.1735	58.7805	11.1015	39.78	35.93460279
16:31182649:G:C:G:59:R	-2.367966297	-2.119737606	0.003494055	0.053940366	0.057321111	0.040692222	0.067601075	0.414444248	0.080992407	0.353733795	0.010559482	0.100766686	0.131288187	16	31182649	G	C	G	R		16	31193970	16:31182649:G:C	FUS;FUS;FUS	P35637	P35637;P35637-2;H3BPE7	p.Gly59Arg	p.Gly59Arg;p.Gly59Arg;p.Gly59Arg	3.645509	0.46	0.768782826	0.532088572	-0.208406392	0.592738053	1	Gly	59	Arg	G59R	8	11.1735	58.7805	11.1015	39.78	35.93460279
16:31182649:G:T:G:59:C	-2.326245575	-2.242337937	0.00316213	0.054923422	0.057065556	0.026846302	0.067601075	0.298990792	0.080992407	0.148280339	0.00565538	0.114456485	0.108826427	16	31182649	G	T	G	C		16	31193970	16:31182649:G:T	FUS;FUS;FUS	P35637	P35637;P35637-2;H3BPE7	p.Gly59Cys	p.Gly59Cys;p.Gly59Cys;p.Gly59Cys	3.829854	0.486	0.761398514	0.591239221	-0.16633296	0.842336541	1	Gly	59	Cys	G59C	9	11.1735	58.7805	11.1015	39.78	35.93460279
16:31182650:G:A:G:59:D	-2.2883952	-2.216003932	0.003786722	0.048951598	0.05098	0.038339956	0.067601075	0.454211676	0.080992407	0.299202091	0.016076824	0.088718746	0.116454456	16	31182650	G	A	G	D		16	31193971	16:31182650:G:A	FUS;FUS;FUS	P35637	P35637;P35637-2;H3BPE7	p.Gly59Asp	p.Gly59Asp;p.Gly59Asp;p.Gly59Asp	3.599162	0.487	0.770081501	0.503487003	-0.015105038	0.723840157	1	Gly	59	Asp	G59D	7	11.1735	58.7805	11.1015	39.78	35.93460279
16:31182650:G:C:G:59:A	-2.444650897	-2.431714447	0.002351067	0.038794238	0.05756	0.012401377	0.067601075	0.199512377	0.080992407	0.038660196	0.008613723	0.080401566	0.08976451	16	31182650	G	C	G	A		16	31193971	16:31182650:G:C	FUS;FUS;FUS	P35637	P35637;P35637-2;H3BPE7	p.Gly59Ala	p.Gly59Ala;p.Gly59Ala;p.Gly59Ala	3.048883	0.479	0.76715171	-0.287721803	-0.114841485	0.381154868	0.999	Gly	59	Ala	G59A	6	11.1735	58.7805	11.1015	39.78	35.93460279
16:31182650:G:T:G:59:V	-2.209820626	-2.260347852	0.00316213	0.054923422	0.057065556	0.026846302	0.067601075	0.298990792	0.080992407	0.148280339	0.00565538	0.114456485	0.108826427	16	31182650	G	T	G	V		16	31193971	16:31182650:G:T	FUS;FUS;FUS	P35637	P35637;P35637-2;H3BPE7	p.Gly59Val	p.Gly59Val;p.Gly59Val;p.Gly59Val	3.632009	0.508	0.767133372	0.473849088	0.069199777	0.862922904	1	Gly	59	Val	G59V	9	11.1735	58.7805	11.1015	39.78	35.93460279
16:31182652:C:A:Q:60:K	-2.305011843	-2.42207324	0.005560918	0.014031138	0.071676667	0.08955438	0.0683142	0.199465695	0.062452222	0.24331472	0.001555775	0.090516739	0.095203298	16	31182652	C	A	Q	K		16	31193973	16:31182652:C:A	FUS;FUS;FUS	P35637	P35637;P35637-2;H3BPE7	p.Gln60Lys	p.Gln60Lys;p.Gln60Lys;p.Gln60Lys	2.784049	0.501	0.766681572	-0.645375243	0.017164134	0.365653394	0.969	Gln	60	Lys	Q60K	4	7.459777778	60.95322222	12.76755556	40.9	38.09518258
16:31182652:C:G:Q:60:E	-2.406087833	-2.232289543	0.005560918	0.008416111	0.09322	0.128384394	0.0683142	0.332940485	0.062452222	0.282678015	0.00327674	0.097577978	0.121116903	16	31182652	C	G	Q	E		16	31193973	16:31182652:C:G	FUS;FUS;FUS	P35637	P35637;P35637-2;H3BPE7	p.Gln60Glu	p.Gln60Glu;p.Gln60Glu;p.Gln60Glu	3.102434	0.461	0.76758369	-0.207109712	-0.222056551	0.305956928	0.969	Gln	60	Glu	Q60E	3	7.459777778	60.95322222	12.76755556	40.9	38.09518258
16:31182653:A:C:Q:60:P	-2.057868544	-2.403448781	0.018043727	0.039187409	0.058423333	0.021136728	0.0683142	0.199512377	0.062452222	0.030580787	0.021189583	0.090240234	0.093592621	16	31182653	A	C	Q	P		16	31193974	16:31182653:A:C	FUS;FUS;FUS	P35637	P35637;P35637-2;H3BPE7	p.Gln60Pro	p.Gln60Pro;p.Gln60Pro;p.Gln60Pro	3.09844	0.549	0.766275421	-0.244529317	0.315514161	0.812477345	0.996	Gln	60	Pro	Q60P	6	7.459777778	60.95322222	12.76755556	40.9	38.09518258
16:31182653:A:G:Q:60:R	-2.400268619	-2.403421924	0.005560918	0.014031138	0.071676667	0.08955438	0.0683142	0.199465695	0.062452222	0.24331472	0.001555775	0.090516739	0.095203298	16	31182653	A	G	Q	R		16	31193974	16:31182653:A:G	FUS;FUS;FUS	P35637	P35637;P35637-2;H3BPE7	p.Gln60Arg	p.Gln60Arg;p.Gln60Arg;p.Gln60Arg	2.98894	0.483	0.766447451	-0.383388486	-0.101164489	0.371984259	0.987	Gln	60	Arg	Q60R	4	7.459777778	60.95322222	12.76755556	40.9	38.09518258
16:31182653:A:T:Q:60:L	-1.898702875	-2.203273049	0.028785454	0.048526762	0.053633333	0.046832389	0.0683142	0.454211676	0.062452222	0.174542239	0.039118715	0.096358521	0.117244751	16	31182653	A	T	Q	L		16	31193974	16:31182653:A:T	FUS;FUS;FUS	P35637	P35637;P35637-2;H3BPE7	p.Gln60Leu	p.Gln60Leu;p.Gln60Leu;p.Gln60Leu	3.685143	0.56	0.764456317	0.477393919	0.355088169	1.192125804	0.987	Gln	60	Leu	Q60L	7	7.459777778	60.95322222	12.76755556	40.9	38.09518258
16:31182654:G:C:Q:60:H	-2.58355431	-2.600919338	0.005560918	0.026100668	0.051802222	0.02036745	0.0683142	0.066344462	0.062452222	0.033397525	0.001861525	0.087954599	0.064660272	16	31182654	G	C	Q	H		16	31193975	16:31182654:G:C	FUS;FUS;FUS	P35637	P35637;P35637-2;H3BPE7	p.Gln60His	p.Gln60His;p.Gln60His;p.Gln60His	2.901391	0.473	0.761240656	-0.625950764	-0.251605164	0.267016846	0.996	Gln	60	His	Q60H	5	7.459777778	60.95322222	12.76755556	40.9	38.09518258
16:31182654:G:T:Q:60:H	-2.58355431	-2.589557465	0.005560918	0.026100668	0.051802222	0.02036745	0.0683142	0.066344462	0.062452222	0.033397525	0.001861525	0.087954599	0.064660272	16	31182654	G	T	Q	H		16	31193975	16:31182654:G:T	FUS;FUS;FUS	P35637	P35637;P35637-2;H3BPE7	p.Gln60His	p.Gln60His;p.Gln60His;p.Gln60His	3.026205	0.473	0.761240656	-0.462845283	-0.251605164	0.334255753	0.996	Gln	60	His	Q60H	5	7.459777778	60.95322222	12.76755556	40.9	38.09518258
16:31182655:A:C:S:61:R	-3.444900081	-2.636988493	0.00235385	0.018788583	0.05019	0.002813005	0.081615969	0.066344462	0.000246667	0.00319027	0.001418898	0.035389399	0.061235245	16	31182655	A	C	S	R		16	31193976	16:31182655:A:C	FUS;FUS;FUS	P35637	P35637;P35637-2;H3BPE7	p.Ser61Arg	p.Ser61Arg;p.Ser61Arg;p.Ser61Arg	2.738633	0.313	0.769896218	-0.625602617	-1.124279802	-0.745521231	0.01	Ser	61	Arg	S61R	5	4.218833333	58.382	13.366	38.89	36.14952839
16:31182655:A:G:S:61:G	-3.705073557	-2.560577747	0.00235385	0.007187041	0.061508889	0.041376094	0.081615969	0.199465695	0.000246667	0.057489163	0.001185762	0.044033113	0.082110634	16	31182655	A	G	S	G	rs1481060391	16	31193976	16:31182655:A:G	FUS;FUS;FUS	P35637	P35637;P35637-2;H3BPE7	p.Ser61Gly	p.Ser61Gly;p.Ser61Gly;p.Ser61Gly	2.155018	0.247	0.771525759	-1.3481562	-1.516640648	-1.441426167	0.002	Ser	61	Gly	S61G	4	4.218833333	58.382	13.366	38.89	36.14952839
16:31182655:A:T:S:61:C	-3.206758141	-2.62873613	0.00235385	0.018788583	0.05019	0.002813005	0.081615969	0.066344462	0.000246667	0.00319027	0.001418898	0.035389399	0.061235245	16	31182655	A	T	S	C		16	31193976	16:31182655:A:T	FUS;FUS;FUS	P35637	P35637;P35637-2;H3BPE7	p.Ser61Cys	p.Ser61Cys;p.Ser61Cys;p.Ser61Cys	2.829288	0.358	0.76718499	-0.573866879	-0.883459178	-0.436567834	0.07	Ser	61	Cys	S61C	5	4.218833333	58.382	13.366	38.89	36.14952839
16:31182656:G:A:S:61:N	-3.506562294	-2.469053398	0.00235385	0.002353967	0.082231111	0.099164538	0.081615969	0.332940485	0.000246667	0.224089539	0.002498447	0.05781052	0.112501242	16	31182656	G	A	S	N	rs777365216	16	31193977	16:31182656:G:A	FUS;FUS;FUS	P35637	P35637;P35637-2;H3BPE7	p.Ser61Asn	p.Ser61Asn;p.Ser61Asn;p.Ser61Asn	1.088807	0.26	0.766871739	-2.8560172	-1.51165214	-1.940663017	0.002	Ser	61	Asn	S61N	3	4.218833333	58.382	13.366	38.89	36.14952839
16:31182656:G:C:S:61:T	-3.850545098	-2.468340721	0.00235385	0.002353967	0.082231111	0.099164538	0.081615969	0.332940485	0.000246667	0.224089539	0.002498447	0.05781052	0.112501242	16	31182656	G	C	S	T		16	31193977	16:31182656:G:C	FUS;FUS;FUS	P35637	P35637;P35637-2;H3BPE7	p.Ser61Thr	p.Ser61Thr;p.Ser61Thr;p.Ser61Thr	1.096636	0.195	0.766902879	-2.845019903	-1.924324661	-2.312169097	0	Ser	61	Thr	S61T	3	4.218833333	58.382	13.366	38.89	36.14952839
16:31182656:G:T:S:61:I	-3.551149953	-2.543977193	0.003641553	0.031599477	0.057428889	0.011029949	0.081615969	0.199512377	0.000246667	0.024929953	0.008199628	0.03234465	0.089656259	16	31182656	G	T	S	I		16	31193977	16:31182656:G:T	FUS;FUS;FUS	P35637	P35637;P35637-2;H3BPE7	p.Ser61Ile	p.Ser61Ile;p.Ser61Ile;p.Ser61Ile	1.823018	0.27	0.767936402	-1.870354381	-1.430320775	-1.487330465	0.005	Ser	61	Ile	S61I	6	4.218833333	58.382	13.366	38.89	36.14952839
16:31182657:C:A:S:61:R	-3.397271693	-2.788300914	0.00235385	0.018788583	0.05019	0.002813005	0.081615969	0.066344462	0.000246667	0.00319027	0.001418898	0.035389399	0.061235245	16	31182657	C	A	S	R		16	31193978	16:31182657:C:A	FUS;FUS;FUS	P35637	P35637;P35637-2;H3BPE7	p.Ser61Arg	p.Ser61Arg;p.Ser61Arg;p.Ser61Arg	1.076415	0.322	0.769896218	-2.797769733	-1.067068591	-1.588956176	0.01	Ser	61	Arg	S61R	5	4.218833333	58.382	13.366	38.89	36.14952839
16:31182657:C:G:S:61:R	-3.397271693	-2.786021603	0.00235385	0.018788583	0.05019	0.002813005	0.081615969	0.066344462	0.000246667	0.00319027	0.001418898	0.035389399	0.061235245	16	31182657	C	G	S	R		16	31193978	16:31182657:C:G	FUS;FUS;FUS	P35637	P35637;P35637-2;H3BPE7	p.Ser61Arg	p.Ser61Arg;p.Ser61Arg;p.Ser61Arg	1.101454	0.322	0.769896218	-2.76504906	-1.067068591	-1.575467344	0.01	Ser	61	Arg	S61R	5	4.218833333	58.382	13.366	38.89	36.14952839
16:31182658:C:A:Q:62:K	-3.082117597	-2.700368253	0.001624479	0.00870944	0.050026667	0.054088092	0.06021171	0.199465695	0.001526667	0.081847877	0.000393814	0.061464343	0.063160061	16	31182658	C	A	Q	K		16	31193979	16:31182658:C:A	FUS;FUS;FUS	P35637	P35637;P35637-2;H3BPE7	p.Gln62Lys	p.Gln62Lys;p.Gln62Lys;p.Gln62Lys	1.911176	0.38	0.769078137	-1.727049129	-0.712023381	-0.803998571	0.139	Gln	62	Lys	Q62K	4	0.811666667	60.383	14.008	40.31	38.28458093
16:31182658:C:G:Q:62:E	-3.005725777	-2.546844002	0.001624479	0.002371151	0.070483333	0.105922872	0.06021171	0.332940485	0.001526667	0.224325289	0.000830512	0.071273308	0.092216517	16	31182658	C	G	Q	E		16	31193979	16:31182658:C:G	FUS;FUS;FUS	P35637	P35637;P35637-2;H3BPE7	p.Gln62Glu	p.Gln62Glu;p.Gln62Glu;p.Gln62Glu	1.617	0.371	0.769931786	-2.090464132	-0.754991904	-1.014498243	0.139	Gln	62	Glu	Q62E	3	0.811666667	60.383	14.008	40.31	38.28458093
16:31182659:A:C:Q:62:P	-2.72476551	-2.615572593	0.002514177	0.034510541	0.048382222	0.011471531	0.06021171	0.199512377	0.001526667	0.024836221	0.002736091	0.053520154	0.071251775	16	31182659	A	C	Q	P		16	31193980	16:31182659:A:C	FUS;FUS;FUS	P35637	P35637;P35637-2;H3BPE7	p.Gln62Pro	p.Gln62Pro;p.Gln62Pro;p.Gln62Pro	2.291097	0.441	0.76963384	-1.216895343	-0.314986894	-0.246728033	0.894	Gln	62	Pro	Q62P	6	0.811666667	60.383	14.008	40.31	38.28458093
16:31182659:A:G:Q:62:R	-2.669338232	-2.671394815	0.001624479	0.00870944	0.050026667	0.054088092	0.06021171	0.199465695	0.001526667	0.081847877	0.000393814	0.061464343	0.063160061	16	31182659	A	G	Q	R		16	31193980	16:31182659:A:G	FUS;FUS;FUS	P35637	P35637;P35637-2;H3BPE7	p.Gln62Arg	p.Gln62Arg;p.Gln62Arg;p.Gln62Arg	2.229459	0.458	0.768813086	-1.317644291	-0.220615127	-0.181667028	0.281	Gln	62	Arg	Q62R	4	0.811666667	60.383	14.008	40.31	38.28458093
16:31182659:A:T:Q:62:L	-2.399770667	-2.444213683	0.004049025	0.043214234	0.044381111	0.037061622	0.06021171	0.454211676	0.001526667	0.163672651	0.004745407	0.05462603	0.090360512	16	31182659	A	T	Q	L		16	31193980	16:31182659:A:T	FUS;FUS;FUS	P35637	P35637;P35637-2;H3BPE7	p.Gln62Leu	p.Gln62Leu;p.Gln62Leu;p.Gln62Leu	2.870947	0.487	0.767390971	-0.514357605	-0.05999514	0.331541368	0.281	Gln	62	Leu	Q62L	7	0.811666667	60.383	14.008	40.31	38.28458093
16:31182660:G:C:Q:62:H	-2.668768446	-2.825587437	0.001624479	0.021363575	0.040905556	0.006765227	0.06021171	0.066344462	0.001526667	0.006529159	0.000471317	0.055596853	0.044695616	16	31182660	G	C	Q	H		16	31193981	16:31182660:G:C	FUS;FUS;FUS	P35637	P35637;P35637-2;H3BPE7	p.Gln62His	p.Gln62His;p.Gln62His;p.Gln62His	1.794267	0.473	0.762505231	-2.041602659	-0.230506385	-0.329405096	0.001	Gln	62	His	Q62H	5	0.811666667	60.383	14.008	40.31	38.28458093
16:31182660:G:T:Q:62:H	-2.668768446	-2.812814866	0.001624479	0.021363575	0.040905556	0.006765227	0.06021171	0.066344462	0.001526667	0.006529159	0.000471317	0.055596853	0.044695616	16	31182660	G	T	Q	H		16	31193981	16:31182660:G:T	FUS;FUS;FUS	P35637	P35637;P35637-2;H3BPE7	p.Gln62His	p.Gln62His;p.Gln62His;p.Gln62His	1.934578	0.473	0.762505231	-1.858245879	-0.230506385	-0.253817756	0.001	Gln	62	His	Q62H	5	0.811666667	60.383	14.008	40.31	38.28458093
16:31182661:A:C:N:63:H	-2.998615735	-2.59116439	0.027039943	0.020331958	0.127763889	0.07822067	0.027058485	0.066344462	0.08159291	0.012965578	0.003418115	-0.040782932	0.075284376	16	31182661	A	C	N	H		16	31193982	16:31182661:A:C	FUS;FUS;FUS	P35637	P35637;P35637-2;H3BPE7	p.Asn63His	p.Asn63His;p.Asn63His;p.Asn63His	2.284339	0.386	0.759716025	-1.469832702	-0.830084546	-0.568288678	0.769	Asn	63	His	N63H	5	-3.154125	58.052375	14.033	34.98	36.97480846
16:31182661:A:G:N:63:D	-3.575448436	-2.593358314	0.027039943	0.020331958	0.127763889	0.07822067	0.027058485	0.066344462	0.08159291	0.012965578	0.003418115	-0.040782932	0.075284376	16	31182661	A	G	N	D		16	31193982	16:31182661:A:G	FUS;FUS;FUS	P35637	P35637;P35637-2;H3BPE7	p.Asn63Asp	p.Asn63Asp;p.Asn63Asp;p.Asn63Asp	2.260238	0.277	0.767194267	-1.317266462	-1.398205301	-1.211331878	0.162	Asn	63	Asp	N63D	5	-3.154125	58.052375	14.033	34.98	36.97480846
16:31182661:A:T:N:63:Y	-2.45535759	-2.087917164	0.060197558	0.040910536	0.166265	0.235977022	0.027058485	0.414444248	0.08159291	0.501273033	0.0196409	-0.062510664	0.151728915	16	31182661	A	T	N	Y		16	31193982	16:31182661:A:T	FUS;FUS;FUS	P35637	P35637;P35637-2;H3BPE7	p.Asn63Tyr	p.Asn63Tyr;p.Asn63Tyr;p.Asn63Tyr	2.601684	0.427	0.75942515	-1.062289233	-0.574308797	-0.160335917	0.91	Asn	63	Tyr	N63Y	8	-3.154125	58.052375	14.033	34.98	36.97480846
16:31182662:A:C:N:63:T	-3.506277713	-2.361269599	0.041273791	0.033026058	0.146013889	0.124603568	0.027058485	0.199512377	0.08159291	0.123294861	0.025263894	-0.053569288	0.12868613	16	31182662	A	C	N	T		16	31193983	16:31182662:A:C	FUS;FUS;FUS	P35637	P35637;P35637-2;H3BPE7	p.Asn63Thr	p.Asn63Thr;p.Asn63Thr;p.Asn63Thr	1.169573	0.247	0.758954153	-2.94534779	-1.726391352	-1.972298067	0.088	Asn	63	Thr	N63T	6	-3.154125	58.052375	14.033	34.98	36.97480846
16:31182662:A:G:N:63:S	-3.982935757	-2.689359097	0.027039943	0.020331958	0.127763889	0.07822067	0.027058485	0.066344462	0.08159291	0.012965578	0.003418115	-0.040782932	0.075284376	16	31182662	A	G	N	S	rs140883211	16	31193983	16:31182662:A:G	FUS;FUS;FUS	P35637	P35637;P35637-2;H3BPE7	p.Asn63Ser	p.Asn63Ser;p.Asn63Ser;p.Asn63Ser	1.205637	0.2	0.75904314	-2.896029549	-2.023676309	-2.224547036	0.001	Asn	63	Ser	N63S	5	-3.154125	58.052375	14.033	34.98	36.97480846
16:31182662:A:T:N:63:I	-2.772194176	-2.321518415	0.054775063	0.03703634	0.161520556	0.181766603	0.027058485	0.298990792	0.08159291	0.247937829	0.008880567	-0.052913624	0.127092385	16	31182662	A	T	N	I		16	31193983	16:31182662:A:T	FUS;FUS;FUS	P35637	P35637;P35637-2;H3BPE7	p.Asn63Ile	p.Asn63Ile;p.Asn63Ile;p.Asn63Ile	1.714894	0.387	0.764823625	-2.088263996	-0.738510093	-0.869275661	0.769	Asn	63	Ile	N63I	9	-3.154125	58.052375	14.033	34.98	36.97480846
16:31182663:C:A:N:63:K	-3.352808462	-2.319674882	0.041273791	0.033026058	0.146013889	0.124603568	0.027058485	0.199512377	0.08159291	0.123294861	0.025263894	-0.053569288	0.12868613	16	31182663	C	A	N	K		16	31193984	16:31182663:C:A	FUS;FUS;FUS	P35637	P35637;P35637-2;H3BPE7	p.Asn63Lys	p.Asn63Lys;p.Asn63Lys;p.Asn63Lys	1.626505	0.276	0.766681504	-2.158041929	-1.413117277	-1.558512362	0.19	Asn	63	Lys	N63K	6	-3.154125	58.052375	14.033	34.98	36.97480846
16:31182663:C:G:N:63:K	-3.347516419	-2.312358493	0.041273791	0.033026058	0.146013889	0.124603568	0.027058485	0.199512377	0.08159291	0.123294861	0.025263894	-0.053569288	0.12868613	16	31182663	C	G	N	K		16	31193984	16:31182663:C:G	FUS;FUS;FUS	P35637	P35637;P35637-2;H3BPE7	p.Asn63Lys	p.Asn63Lys;p.Asn63Lys;p.Asn63Lys	1.706878	0.277	0.766681504	-2.053011429	-1.406760476	-1.509434029	0.19	Asn	63	Lys	N63K	6	-3.154125	58.052375	14.033	34.98	36.97480846
16:31182664:A:C:T:64:P	-2.686272718	-2.606870466	0.00304941	0.033214468	0.04748	0.020226752	0.030008889	0.199512377	0.008784444	0.029457963	0.002492167	-0.001349264	0.065391826	16	31182664	A	C	T	P		16	31193985	16:31182664:A:C	FUS;FUS	P35637	P35637;H3BPE7	p.Thr64Pro	p.Thr64Pro;p.Thr64Pro	2.786148	0.453	0.768383804	-0.600735467	-0.259561484	0.089326678	0.149	Thr	64	Pro	T64P	6	-6.559	58.97042857	13.13742857	38.3	37.98886629
16:31182664:A:G:T:64:A	-3.755737181	-2.870921905	0.001970683	0.019541887	0.039578889	0.010452933	0.030008889	0.066344462	0.008784444	0.003864614	0.000429212	0.00670417	0.038004323	16	31182664	A	G	T	A		16	31193985	16:31182664:A:G	FUS;FUS	P35637	P35637;H3BPE7	p.Thr64Ala	p.Thr64Ala;p.Thr64Ala	1.752378	0.273	0.765018339	-2.034487859	-1.459936726	-1.50804405	0	Thr	64	Ala	T64A	5	-6.559	58.97042857	13.13742857	38.3	37.98886629
16:31182664:A:T:T:64:S	-3.841388315	-2.793561102	0.001970683	0.005379356	0.046092222	0.051251494	0.030008889	0.199465695	0.008784444	0.052146233	0.00035863	0.017292013	0.051413574	16	31182664	A	T	T	S		16	31193985	16:31182664:A:T	FUS;FUS	P35637	P35637;H3BPE7	p.Thr64Ser	p.Thr64Ser;p.Thr64Ser	1.688144	0.246	0.764898374	-2.121380807	-1.633571926	-1.698717561	0	Thr	64	Ser	T64S	4	-6.559	58.97042857	13.13742857	38.3	37.98886629
16:31183858:C:A:T:64:K	-2.183528621	-2.603469205	0.00304941	0.033214468	0.04748	0.020226752	0.030008889	0.199512377	0.008784444	0.029457963	0.002492167	-0.001349264	0.065391826	16	31183858	C	A	T	K		16	31195179	16:31183858:C:A	FUS;FUS	P35637	P35637;H3BPE7	p.Thr64Lys	p.Thr64Lys;p.Thr64Lys	2.823512	0.548	0.769549297	-0.523222472	0.363780281	0.65858973	0.079	Thr	64	Lys	T64K	6	-6.559	58.97042857	13.13742857	38.3	37.98886629
16:31183858:C:G:T:64:R	-2.522219381	-2.596560541	0.00304941	0.033214468	0.04748	0.020226752	0.030008889	0.199512377	0.008784444	0.029457963	0.002492167	-0.001349264	0.065391826	16	31183858	C	G	T	R		16	31195179	16:31183858:C:G	FUS;FUS	P35637	P35637;H3BPE7	p.Thr64Arg	p.Thr64Arg;p.Thr64Arg	2.899406	0.484	0.769111522	-0.434819987	-0.050359048	0.329531505	0.232	Thr	64	Arg	T64R	6	-6.559	58.97042857	13.13742857	38.3	37.98886629
16:31183858:C:T:T:64:I	-3.173140686	-2.600947116	0.00304941	0.033214468	0.04748	0.020226752	0.030008889	0.199512377	0.008784444	0.029457963	0.002492167	-0.001349264	0.065391826	16	31183858	C	T	T	I		16	31195179	16:31183858:C:T	FUS;FUS	P35637	P35637;H3BPE7	p.Thr64Ile	p.Thr64Ile;p.Thr64Ile	2.851218	0.361	0.76525227	-0.592778831	-0.8966352	-0.407412769	0	Thr	64	Ile	T64I	6	-6.559	58.97042857	13.13742857	38.3	37.98886629
16:31183860:G:A:G:65:S	-2.443543093	-2.296526044	0.03317583	0.036454605	0.102933333	0.113431094	0.028104444	0.199512377	0.241806667	0.306560472	0.038015794	-0.029803683	0.099942956	16	31183860	G	A	G	S		16	31195181	16:31183860:G:A	FUS;FUS	P35637	P35637;H3BPE7	p.Gly65Ser	p.Gly65Ser;p.Gly65Ser	3.840139	0.471	0.758554237	0.534673646	-0.309140273	0.761171742	0.981	Gly	65	Ser	G65S	6	-9.7445	58.51125	10.68175	36.63	37.37016086
16:31183860:G:C:G:65:R	-1.794446337	-2.223839387	0.048574857	0.043602434	0.107827778	0.13796388	0.028104444	0.414444248	0.241806667	0.368797965	0.020742664	-0.042920571	0.109434387	16	31183860	G	C	G	R		16	31195181	16:31183860:G:C	FUS;FUS	P35637	P35637;H3BPE7	p.Gly65Arg	p.Gly65Arg;p.Gly65Arg	3.991624	0.586	0.766462348	0.92727395	0.553834592	1.507520527	1	Gly	65	Arg	G65R	8	-9.7445	58.51125	10.68175	36.63	37.37016086
16:31183860:G:T:G:65:C	-1.913491105	-2.316496946	0.044150125	0.03821438	0.105887778	0.107410202	0.028104444	0.298990792	0.241806667	0.184003529	0.009384505	-0.036997487	0.091462518	16	31183860	G	T	G	C		16	31195181	16:31183860:G:T	FUS;FUS	P35637	P35637;H3BPE7	p.Gly65Cys	p.Gly65Cys;p.Gly65Cys	4.198838	0.578	0.759028908	1.015100364	0.37895711	1.572906462	1	Gly	65	Cys	G65C	9	-9.7445	58.51125	10.68175	36.63	37.37016086
16:31183861:G:A:G:65:D	-1.691448431	-2.396417205	0.052444823	0.044044547	0.090724444	0.082479414	0.028104444	0.454211676	0.241806667	0.181667982	0.03076216	-0.039052978	0.083971064	16	31183861	G	A	G	D		16	31195182	16:31183861:G:A	FUS;FUS	P35637	P35637;H3BPE7	p.Gly65Asp	p.Gly65Asp;p.Gly65Asp	3.831557	0.626	0.76786069	0.752517486	0.831437243	1.652504937	1	Gly	65	Asp	G65D	7	-9.7445	58.51125	10.68175	36.63	37.37016086
16:31183861:G:C:G:65:A	-1.951383082	-2.353262945	0.03317583	0.036454605	0.102933333	0.113431094	0.028104444	0.199512377	0.241806667	0.306560472	0.038015794	-0.029803683	0.099942956	16	31183861	G	C	G	A		16	31195182	16:31183861:G:C	FUS;FUS	P35637	P35637;H3BPE7	p.Gly65Ala	p.Gly65Ala;p.Gly65Ala	3.216865	0.564	0.764810054	-0.125839824	0.386417293	0.962979877	0.996	Gly	65	Ala	G65A	6	-9.7445	58.51125	10.68175	36.63	37.37016086
16:31183861:G:T:G:65:V	-1.654180992	-2.339703516	0.044150125	0.03821438	0.105887778	0.107410202	0.028104444	0.298990792	0.241806667	0.184003529	0.009384505	-0.036997487	0.091462518	16	31183861	G	T	G	V		16	31195182	16:31183861:G:T	FUS;FUS	P35637	P35637;H3BPE7	p.Gly65Val	p.Gly65Val;p.Gly65Val	3.943906	0.627	0.764791715	0.823797513	0.786589797	1.718809152	1	Gly	65	Val	G65V	9	-9.7445	58.51125	10.68175	36.63	37.37016086
16:31183863:T:A:Y:66:N	-1.643754233	-2.530161145	0.007739888	0.040545137	0.062306667	0.057093102	0.035968889	0.298990792	0.004393333	0.15298376	0.002035735	-0.04059126	0.062908818	16	31183863	T	A	Y	N		16	31195184	16:31183863:T:A	FUS;FUS;FUS	P35637	P35637;P35637-2;H3BPE7	p.Tyr66Asn	p.Tyr66Asn;p.Tyr65Asn;p.Tyr66Asn	3.798085	0.652	0.737766567	-0.03192664	0.494609299	1.784762605	0.999	Tyr	66	Asn	Y66N	9	-13.26491667	58.50833333	12.29083333	37.16	39.59061386
16:31183863:T:C:Y:66:H	-2.269629493	-2.617861529	0.003726925	0.025069651	0.053002222	0.014066108	0.035968889	0.066344462	0.004393333	0.008116642	0.000836872	-0.019958146	0.048939006	16	31183863	T	C	Y	H		16	31195184	16:31183863:T:C	FUS;FUS;FUS	P35637	P35637;P35637-2;H3BPE7	p.Tyr66His	p.Tyr66His;p.Tyr65His;p.Tyr66His	3.786947	0.545	0.737917872	-0.042757603	-0.183043992	1.160263468	0.999	Tyr	66	His	Y66H	5	-13.26491667	58.50833333	12.29083333	37.16	39.59061386
16:31183863:T:G:Y:66:D	-1.495729686	-2.481808034	0.007739888	0.035244887	0.062241111	0.047442604	0.035968889	0.285820661	0.004393333	0.090038723	0.002035735	-0.023457438	0.070312227	16	31183863	T	G	Y	D		16	31195184	16:31183863:T:G	FUS;FUS;FUS	P35637	P35637;P35637-2;H3BPE7	p.Tyr66Asp	p.Tyr66Asp;p.Tyr65Asp;p.Tyr66Asp	3.824592	0.674	0.743410208	0.141618703	0.728620136	1.926210276	0.999	Tyr	66	Asp	Y66D	10	-13.26491667	58.50833333	12.29083333	37.16	39.59061386
16:31183864:A:C:Y:66:S	-1.760179182	-2.57472664	0.007739888	0.040545137	0.062306667	0.057093102	0.035968889	0.298990792	0.004393333	0.15298376	0.002035735	-0.04059126	0.062908818	16	31183864	A	C	Y	S		16	31195185	16:31183864:A:C	FUS;FUS;FUS	P35637	P35637;P35637-2;H3BPE7	p.Tyr66Ser	p.Tyr66Ser;p.Tyr65Ser;p.Tyr66Ser	3.308518	0.63	0.737362887	-0.68162284	0.34802447	1.393858554	0.999	Tyr	66	Ser	Y66S	9	-13.26491667	58.50833333	12.29083333	37.16	39.59061386
16:31183864:A:G:Y:66:C	-1.447948637	-2.522425744	0.007739888	0.040545137	0.062306667	0.057093102	0.035968889	0.298990792	0.004393333	0.15298376	0.002035735	-0.04059126	0.062908818	16	31183864	A	G	Y	C		16	31195185	16:31183864:A:G	FUS;FUS;FUS	P35637	P35637;P35637-2;H3BPE7	p.Tyr66Cys	p.Tyr66Cys;p.Tyr65Cys;p.Tyr66Cys	3.883061	0.689	0.737410405	0.070352821	0.72386856	2.044413739	1	Tyr	66	Cys	Y66C	9	-13.26491667	58.50833333	12.29083333	37.16	39.59061386
16:31183864:A:T:Y:66:F	-2.420028764	-2.575458019	0.003726925	0.009031773	0.05847	0.054865903	0.035968889	0.199465695	0.004393333	0.054798799	0.0006993	-0.007376032	0.058337304	16	31183864	A	T	Y	F		16	31195185	16:31183864:A:T	FUS;FUS;FUS	P35637	P35637;P35637-2;H3BPE7	p.Tyr66Phe	p.Tyr66Phe;p.Tyr65Phe;p.Tyr66Phe	3.61211	0.509	0.740333608	-0.211774313	-0.371583537	0.85798342	0.997	Tyr	66	Phe	Y66F	4	-13.26491667	58.50833333	12.29083333	37.16	39.59061386
16:31183866:G:A:G:67:R	-3.327474122	-2.444369302	0.011639772	0.039991044	0.096	0.089723239	0.077645556	0.414444248	0.073453333	0.350724238	0.007817797	-0.041203462	0.102385236	16	31183866	G	A	G	R		16	31195187	16:31183866:G:A	FUS;FUS;FUS	P35637	P35637;P35637-2;H3BPE7	p.Gly67Arg	p.Gly67Arg;p.Gly66Arg;p.Gly67Arg	2.049548	0.302	0.766068362	-1.620305462	-1.2580704	-1.18032419	0.177	Gly	67	Arg	G67R	8	-15.4815	56.3645	7.0225	36.99	36.383065
16:31183866:G:C:G:67:R	-3.327474122	-2.459444943	0.011639772	0.039991044	0.096	0.089723239	0.077645556	0.414444248	0.073453333	0.350724238	0.007817797	-0.041203462	0.102385236	16	31183866	G	C	G	R		16	31195187	16:31183866:G:C	FUS;FUS;FUS	P35637	P35637;P35637-2;H3BPE7	p.Gly67Arg	p.Gly67Arg;p.Gly66Arg;p.Gly67Arg	1.883937	0.302	0.766068362	-1.836723987	-1.2580704	-1.269540967	0.177	Gly	67	Arg	G67R	8	-15.4815	56.3645	7.0225	36.99	36.383065
16:31183867:G:A:G:67:E	-3.475651329	-2.369308158	0.011639772	0.039991044	0.096	0.089723239	0.077645556	0.414444248	0.073453333	0.350724238	0.007817797	-0.041203462	0.102385236	16	31183867	G	A	G	E		16	31195188	16:31183867:G:A	FUS;FUS;FUS	P35637	P35637;P35637-2;H3BPE7	p.Gly67Glu	p.Gly67Glu;p.Gly66Glu;p.Gly67Glu	2.87412	0.274	0.76720801	-0.514714351	-1.417046402	-0.897966839	0.03	Gly	67	Glu	G67E	8	-15.4815	56.3645	7.0225	36.99	36.383065
16:31183867:G:C:G:67:A	-4.168788345	-2.425442729	0.007853128	0.033810574	0.097123333	0.03502295	0.077645556	0.199512377	0.073453333	0.067020558	0.008929427	-0.024133506	0.106133087	16	31183867	G	C	G	A		16	31195188	16:31183867:G:C	FUS;FUS;FUS	P35637	P35637;P35637-2;H3BPE7	p.Gly67Ala	p.Gly67Ala;p.Gly66Ala;p.Gly67Ala	2.001983	0.14	0.764220119	-1.727953459	-2.318709178	-2.142367044	0.002	Gly	67	Ala	G67A	6	-15.4815	56.3645	7.0225	36.99	36.383065
16:31183867:G:T:G:67:V	-3.985336425	-2.498840196	0.010542214	0.03338445	0.095272222	0.070224462	0.077645556	0.298990792	0.073453333	0.180593283	0.003757205	-0.037701892	0.084640829	16	31183867	G	T	G	V		16	31195188	16:31183867:G:T	FUS;FUS;FUS	P35637	P35637;P35637-2;H3BPE7	p.Gly67Val	p.Gly67Val;p.Gly66Val;p.Gly67Val	2.66075	0.192	0.76420178	-0.86753579	-1.988461488	-1.486901855	0.002	Gly	67	Val	G67V	9	-15.4815	56.3645	7.0225	36.99	36.383065
16:31183869:A:C:T:68:P	-2.527890132	-2.564853334	0.003986068	0.028257837	0.079478889	0.015536668	0.063893333	0.199512377	0.230121534	0.044009236	0.002782091	0.024942801	0.085140901	16	31183869	A	C	T	P		16	31195190	16:31183869:A:C	FUS;FUS;FUS	P35637	P35637;P35637-2;H3BPE7	p.Thr68Pro	p.Thr68Pro;p.Thr67Pro;p.Thr68Pro	1.901485	0.467	0.768019578	-1.7657674	-0.176643173	-0.306327565	0.177	Thr	68	Pro	T68P	6	-18.55157143	55.76742857	5.561428571	39.58	34.72745309
16:31183869:A:G:T:68:A	-4.50581261	-2.780341306	0.002576855	0.013035815	0.070862222	0.004213376	0.063893333	0.066344462	0.230121534	0.016987096	0.000434545	0.031307379	0.05568916	16	31183869	A	G	T	A		16	31195190	16:31183869:A:G	FUS;FUS;FUS	P35637	P35637;P35637-2;H3BPE7	p.Thr68Ala	p.Thr68Ala;p.Thr67Ala;p.Thr68Ala	1.541914	0.117	0.764933737	-2.31160207	-2.453009264	-2.523160506	0	Thr	68	Ala	T68A	5	-18.55157143	55.76742857	5.561428571	39.58	34.72745309
16:31183869:A:T:T:68:S	-4.487772698	-2.712172377	0.002576855	-0.003964858	0.076952222	0.042604877	0.063893333	0.199465695	0.230121534	0.069847976	0.000363087	0.035864522	0.067354872	16	31183869	A	T	T	S		16	31195190	16:31183869:A:T	FUS;FUS;FUS	P35637	P35637;P35637-2;H3BPE7	p.Thr68Ser	p.Thr68Ser;p.Thr67Ser;p.Thr68Ser	1.495556	0.111	0.764868902	-2.373777939	-2.492231808	-2.582816342	0	Thr	68	Ser	T68S	4	-18.55157143	55.76742857	5.561428571	39.58	34.72745309
16:31183870:C:A:T:68:N	-3.4738642	-2.726046479	0.002576855	0.013035815	0.070862222	0.004213376	0.063893333	0.066344462	0.230121534	0.016987096	0.000434545	0.031307379	0.05568916	16	31183870	C	A	T	N		16	31195191	16:31183870:C:A	FUS;FUS;FUS	P35637	P35637;P35637-2;H3BPE7	p.Thr68Asn	p.Thr68Asn;p.Thr67Asn;p.Thr68Asn	2.138361	0.312	0.76496886	-1.531307594	-1.21284701	-1.074675844	0.001	Thr	68	Asn	T68N	5	-18.55157143	55.76742857	5.561428571	39.58	34.72745309
16:31183870:C:G:T:68:S	-3.614585582	-2.66539903	0.002576855	-0.003964858	0.076952222	0.042604877	0.063893333	0.199465695	0.230121534	0.069847976	0.000363087	0.035864522	0.067354872	16	31183870	C	G	T	S	rs765041157	16	31195191	16:31183870:C:G	FUS;FUS;FUS	P35637	P35637;P35637-2;H3BPE7	p.Thr68Ser	p.Thr68Ser;p.Thr67Ser;p.Thr68Ser	2.009377	0.276	0.764868902	-1.702322643	-1.443359605	-1.35225429	0	Thr	68	Ser	T68S	4	-18.55157143	55.76742857	5.561428571	39.58	34.72745309
16:31183870:C:T:T:68:I	-2.893041108	-2.529230668	0.003986068	0.028257837	0.079478889	0.015536668	0.063893333	0.199512377	0.230121534	0.044009236	0.002782091	0.024942801	0.085140901	16	31183870	C	T	T	I		16	31195191	16:31183870:C:T	FUS;FUS;FUS	P35637	P35637;P35637-2;H3BPE7	p.Thr68Ile	p.Thr68Ile;p.Thr67Ile;p.Thr68Ile	2.292812	0.398	0.765194443	-1.323920581	-0.662398372	-0.494359795	0.058	Thr	68	Ile	T68I	6	-18.55157143	55.76742857	5.561428571	39.58	34.72745309
16:31183872:C:A:Q:69:K	-2.438154759	-2.320604825	0.085792065	-0.010426986	0.200385	0.149587896	0.034484444	0.199465695	0.083217513	0.096394076	0.002251934	-0.030615884	0.106164829	16	31183872	C	A	Q	K		16	31195193	16:31183872:C:A	FUS;FUS;FUS	P35637	P35637;P35637-2;H3BPE7	p.Gln69Lys	p.Gln69Lys;p.Gln68Lys;p.Gln69Lys	3.151499	0.467	0.764764055	-0.212391502	-0.230959884	0.367071059	0.993	Gln	69	Lys	Q69K	4	-21.025	52.09788889	4.076444444	35.14	32.48427346
16:31183872:C:G:Q:69:E	-2.524719308	-2.165901489	0.085792065	-0.020426916	0.214988333	0.230169125	0.034484444	0.332940485	0.083217513	0.307876902	0.002881636	-0.01668826	0.134238429	16	31183872	C	G	Q	E		16	31195193	16:31183872:C:G	FUS;FUS;FUS	P35637	P35637;P35637-2;H3BPE7	p.Gln69Glu	p.Gln69Glu;p.Gln68Glu;p.Gln69Glu	2.937274	0.428	0.765284561	-0.479527084	-0.470190763	0.026231097	0.982	Gln	69	Glu	Q69E	3	-21.025	52.09788889	4.076444444	35.14	32.48427346
16:31183873:A:C:Q:69:P	-2.63889336	-2.129905526	0.126918733	0.018317117	0.210986111	0.141308024	0.034484444	0.199512377	0.083217513	0.131378077	0.022019899	-0.057053291	0.142204963	16	31183873	A	C	Q	P		16	31195194	16:31183873:A:C	FUS;FUS;FUS	P35637	P35637;P35637-2;H3BPE7	p.Gln69Pro	p.Gln69Pro;p.Gln68Pro;p.Gln69Pro	2.789647	0.4	0.764615481	-0.688912313	-0.659344445	-0.21514766	0.998	Gln	69	Pro	Q69P	6	-21.025	52.09788889	4.076444444	35.14	32.48427346
16:31183873:A:G:Q:69:R	-2.57574788	-2.308044446	0.085792065	-0.010426986	0.200385	0.149587896	0.034484444	0.199465695	0.083217513	0.096394076	0.002251934	-0.030615884	0.106164829	16	31183873	A	G	Q	R		16	31195194	16:31183873:A:G	FUS;FUS;FUS	P35637	P35637;P35637-2;H3BPE7	p.Gln69Arg	p.Gln69Arg;p.Gln68Arg;p.Gln69Arg	3.289479	0.441	0.76453513	-0.037715359	-0.400056216	0.291113195	0.993	Gln	69	Arg	Q69R	4	-21.025	52.09788889	4.076444444	35.14	32.48427346
16:31183873:A:T:Q:69:L	-1.937046067	-2.066500867	0.189938411	0.024285361	0.214218333	0.17490891	0.034484444	0.454211676	0.083217513	0.252635652	0.033222169	-0.07118629	0.140497826	16	31183873	A	T	Q	L		16	31195194	16:31183873:A:T	FUS;FUS;FUS	P35637	P35637;P35637-2;H3BPE7	p.Gln69Leu	p.Gln69Leu;p.Gln68Leu;p.Gln69Leu	3.602539	0.534	0.762840718	0.329683429	0.162855918	0.997336501	0.993	Gln	69	Leu	Q69L	7	-21.025	52.09788889	4.076444444	35.14	32.48427346
16:31183874:G:C:Q:69:H	-2.438531562	-2.365153659	0.085792065	0.004944742	0.191268333	0.096640935	0.034484444	0.066344462	0.083217513	0.013693355	0.002694128	-0.043244473	0.088718472	16	31183874	G	C	Q	H		16	31195195	16:31183874:G:C	FUS;FUS;FUS	P35637	P35637;P35637-2;H3BPE7	p.Gln69His	p.Gln69His;p.Gln68His;p.Gln69His	3.851381	0.481	0.759739449	0.578536063	-0.225797608	0.825031593	0.998	Gln	69	His	Q69H	5	-21.025	52.09788889	4.076444444	35.14	32.48427346
16:31183874:G:T:Q:69:H	-2.438531562	-2.363847736	0.085792065	0.004944742	0.191268333	0.096640935	0.034484444	0.066344462	0.083217513	0.013693355	0.002694128	-0.043244473	0.088718472	16	31183874	G	T	Q	H		16	31195195	16:31183874:G:T	FUS;FUS;FUS	P35637	P35637;P35637-2;H3BPE7	p.Gln69His	p.Gln69His;p.Gln68His;p.Gln69His	3.865727	0.481	0.759739449	0.597283249	-0.225797608	0.832759968	0.998	Gln	69	His	Q69H	5	-21.025	52.09788889	4.076444444	35.14	32.48427346
16:31183875:T:A:S:70:T	-3.029265569	-2.702351716	0.010496958	-0.003142524	0.06967	0.122420566	0.037788889	0.332940485	0.077117778	0.226581075	0.000523291	0.063135977	0.06562376	16	31183875	T	A	S	T		16	31195196	16:31183875:T:A	FUS;FUS;FUS	P35637	P35637;P35637-2;H3BPE7	p.Ser70Thr	p.Ser70Thr;p.Ser69Thr;p.Ser70Thr	1.721444	0.388	0.766704519	-2.033410297	-0.700771555	-0.859966728	0.457	Ser	70	Thr	S70T	3	-20.73683333	52.70333333	-0.447166667	40.42	28.22479277
16:31183875:T:C:S:70:P	-4.013841023	-2.842491337	0.010496958	0.016584332	0.05017	0.020091293	0.037788889	0.066344462	0.077117778	0.010336937	0.000489165	0.065478225	0.032087625	16	31183875	T	C	S	P		16	31195196	16:31183875:T:C	FUS;FUS;FUS	P35637	P35637;P35637-2;H3BPE7	p.Ser70Pro	p.Ser70Pro;p.Ser69Pro;p.Ser70Pro	2.468021	0.229	0.767881722	-1.028817794	-1.691861923	-1.376853977	0.003	Ser	70	Pro	S70P	5	-20.73683333	52.70333333	-0.447166667	40.42	28.22479277
16:31183875:T:G:S:70:A	-3.277991596	-2.669746618	0.010496958	-0.003142524	0.06967	0.122420566	0.037788889	0.332940485	0.077117778	0.226581075	0.000523291	0.063135977	0.06562376	16	31183875	T	G	S	A		16	31195196	16:31183875:T:G	FUS;FUS;FUS	P35637	P35637;P35637-2;H3BPE7	p.Ser70Ala	p.Ser70Ala;p.Ser69Ala;p.Ser70Ala	2.079622	0.341	0.766648213	-1.566733309	-1.000480646	-0.938688741	0.148	Ser	70	Ala	S70A	3	-20.73683333	52.70333333	-0.447166667	40.42	28.22479277
16:31183876:C:T:S:70:L	-2.549187753	-2.625479202	0.013089387	0.027249554	0.057032222	0.018534865	0.037788889	0.199512377	0.077117778	0.027046744	0.003130861	0.062251597	0.059073458	16	31183876	C	T	S	L		16	31195197	16:31183876:C:T	FUS;FUS;FUS	P35637	P35637;P35637-2;H3BPE7	p.Ser70Leu	p.Ser70Leu;p.Ser69Leu;p.Ser70Leu	3.012429	0.484	0.766145195	-0.360132727	-0.099850671	0.390418449	0.747	Ser	70	Leu	S70L	6	-20.73683333	52.70333333	-0.447166667	40.42	28.22479277
16:31183878:A:C:T:71:P	-3.809470538	-2.635407987	0.033822175	0.046187895	0.056066032	0.017269279	0.037014444	0.199512377	0.071845556	0.026568117	0.049462143	0.150040112	0.070050292	16	31183878	A	C	T	P		16	31195199	16:31183878:A:C	FUS;FUS;FUS	P35637	P35637;P35637-2;H3BPE7	p.Thr71Pro	p.Thr71Pro;p.Thr70Pro;p.Thr71Pro	2.1551	0.237	0.768605777	-1.419918241	-1.628927043	-1.499185633	0.058	Thr	71	Pro	T71P	6	-22.42371429	50.11342857	-2.221	43.53	26.15343322
16:31183878:A:G:T:71:A	-4.347064683	-2.889137378	0.027236842	0.03793054	0.050652698	0.016139643	0.037014444	0.066344462	0.071845556	0.00505197	0.004954235	0.146126206	0.04700699	16	31183878	A	G	T	A	rs762488475	16	31195199	16:31183878:A:G	FUS;FUS;FUS	P35637	P35637;P35637-2;H3BPE7	p.Thr71Ala	p.Thr71Ala;p.Thr70Ala;p.Thr71Ala	0.93859	0.154	0.765754821	-3.079809591	-2.204108256	-2.634305437	0	Thr	71	Ala	T71A	5	-22.42371429	50.11342857	-2.221	43.53	26.15343322
16:31183878:A:T:T:71:S	-4.062967942	-2.823101905	0.027236842	0.028038375	0.053200476	0.05364227	0.037014444	0.199465695	0.071845556	0.04929963	0.002275598	0.136431563	0.054054064	16	31183878	A	T	T	S		16	31195199	16:31183878:A:T	FUS;FUS;FUS	P35637	P35637;P35637-2;H3BPE7	p.Thr71Ser	p.Thr71Ser;p.Thr70Ser;p.Thr71Ser	1.183634	0.202	0.765844116	-2.757391153	-1.897491966	-2.224839607	0.012	Thr	71	Ser	T71S	4	-22.42371429	50.11342857	-2.221	43.53	26.15343322
16:31183879:C:A:T:71:N	-3.473877567	-2.742284721	0.027236842	0.03793054	0.050652698	0.016139643	0.037014444	0.066344462	0.071845556	0.00505197	0.004954235	0.146126206	0.04700699	16	31183879	C	A	T	N		16	31195200	16:31183879:C:A	FUS;FUS;FUS	P35637	P35637;P35637-2;H3BPE7	p.Thr71Asn	p.Thr71Asn;p.Thr70Asn;p.Thr71Asn	2.551816	0.319	0.765969608	-0.966378124	-1.151652446	-0.811479768	0.11	Thr	71	Asn	T71N	5	-22.42371429	50.11342857	-2.221	43.53	26.15343322
16:31183879:C:G:T:71:S	-3.311497818	-2.768212558	0.027236842	0.028038375	0.053200476	0.05364227	0.037014444	0.199465695	0.071845556	0.04929963	0.002275598	0.136431563	0.054054064	16	31183879	C	G	T	S		16	31195200	16:31183879:C:G	FUS;FUS;FUS	P35637	P35637;P35637-2;H3BPE7	p.Thr71Ser	p.Thr71Ser;p.Thr70Ser;p.Thr71Ser	1.786612	0.344	0.765844116	-1.969426528	-0.994826192	-1.079195906	0.012	Thr	71	Ser	T71S	4	-22.42371429	50.11342857	-2.221	43.53	26.15343322
16:31183879:C:T:T:71:I	-3.243221923	-2.629089565	0.033822175	0.046187895	0.056066032	0.017269279	0.037014444	0.199512377	0.071845556	0.026568117	0.049462143	0.150040112	0.070050292	16	31183879	C	T	T	I	rs1486425741	16	31195200	16:31183879:C:T	FUS;FUS;FUS	P35637	P35637;P35637-2;H3BPE7	p.Thr71Ile	p.Thr71Ile;p.Thr70Ile;p.Thr71Ile	2.22451	0.344	0.766040665	-1.392348864	-0.99154686	-0.84329462	0.058	Thr	71	Ile	T71I	6	-22.42371429	50.11342857	-2.221	43.53	26.15343322
16:31183881:C:A:P:72:T	-2.572896338	-2.57284993	0.003578658	0.030528933	0.031551111	0.037215349	0.041074444	0.414444248	0.064581111	0.214835843	0.008425278	0.06351169	0.069637033	16	31183881	C	A	P	T	rs753197353	16	31195202	16:31183881:C:A	FUS;FUS;FUS	P35637	P35637;P35637-2;H3BPE7	p.Pro72Thr	p.Pro72Thr;p.Pro71Thr;p.Pro72Thr	2.870492	0.471	0.766262867	-0.542718084	-0.180525782	0.238810429	0.976	Pro	72	Thr	P72T	8	-22.15842857	47.00414286	-4.825	40.57	23.15636961
16:31183881:C:G:P:72:A	-2.599356554	-2.625704565	0.003578658	0.030528933	0.031551111	0.037215349	0.041074444	0.414444248	0.064581111	0.214835843	0.008425278	0.06351169	0.069637033	16	31183881	C	G	P	A	rs753197353	16	31195202	16:31183881:C:G	FUS;FUS;FUS	P35637	P35637;P35637-2;H3BPE7	p.Pro72Ala	p.Pro72Ala;p.Pro71Ala;p.Pro72Ala	2.289866	0.466	0.765790769	-1.313093084	-0.220186506	-0.102882087	0.894	Pro	72	Ala	P72A	8	-22.15842857	47.00414286	-4.825	40.57	23.15636961
16:31183881:C:T:P:72:S	-3.176189255	-2.622606982	0.003578658	0.030528933	0.031551111	0.037215349	0.041074444	0.414444248	0.064581111	0.214835843	0.008425278	0.06351169	0.069637033	16	31183881	C	T	P	S	rs753197353	16	31195202	16:31183881:C:T	FUS;FUS;FUS	P35637	P35637;P35637-2;H3BPE7	p.Pro72Ser	p.Pro72Ser;p.Pro71Ser;p.Pro72Ser	2.323894	0.357	0.766204731	-1.258436887	-0.906171098	-0.714610448	0.615	Pro	72	Ser	P72S	8	-22.15842857	47.00414286	-4.825	40.57	23.15636961
16:31183882:C:A:P:72:H	-2.824744348	-2.557020071	0.003238722	0.027019757	0.036018889	0.029077452	0.041074444	0.298990792	0.064581111	0.15083562	0.005086307	0.059693046	0.061466414	16	31183882	C	A	P	H		16	31195203	16:31183882:C:A	FUS;FUS;FUS	P35637	P35637;P35637-2;H3BPE7	p.Pro72His	p.Pro72His;p.Pro71His;p.Pro72His	3.601355	0.43	0.767247102	0.43659004	-0.424733181	0.395540804	1	Pro	72	His	P72H	9	-22.15842857	47.00414286	-4.825	40.57	23.15636961
16:31183882:C:G:P:72:R	-2.576018321	-2.558479744	0.003238722	0.027019757	0.036018889	0.029077452	0.041074444	0.298990792	0.064581111	0.15083562	0.005086307	0.059693046	0.061466414	16	31183882	C	G	P	R		16	31195203	16:31183882:C:G	FUS;FUS;FUS	P35637	P35637;P35637-2;H3BPE7	p.Pro72Arg	p.Pro72Arg;p.Pro71Arg;p.Pro72Arg	3.58532	0.477	0.769121936	0.461780751	-0.094682906	0.658579653	0.997	Pro	72	Arg	P72R	9	-22.15842857	47.00414286	-4.825	40.57	23.15636961
16:31183882:C:T:P:72:L	-2.783276433	-2.548601858	0.003238722	0.02801436	0.035984444	0.023020448	0.041074444	0.285820661	0.064581111	0.076139509	0.005086307	0.064448879	0.068702127	16	31183882	C	T	P	L		16	31195203	16:31183882:C:T	FUS;FUS;FUS	P35637	P35637;P35637-2;H3BPE7	p.Pro72Leu	p.Pro72Leu;p.Pro71Leu;p.Pro72Leu	3.200595	0.432	0.765194575	-0.137637077	-0.446264923	0.191206964	0.997	Pro	72	Leu	P72L	10	-22.15842857	47.00414286	-4.825	40.57	23.15636961
16:31183884:C:A:Q:73:K	-3.055687593	-2.755803447	0.000502276	0.032642855	0.017301111	0.036445374	0.060116032	0.199465695	9.67E-05	0.057489163	0.000903569	0.042366335	0.039595593	16	31183884	C	A	Q	K		16	31195205	16:31183884:C:A	FUS;FUS;FUS	P35637	P35637;P35637-2;H3BPE7	p.Gln73Lys	p.Gln73Lys;p.Gln72Lys;p.Gln73Lys	2.908521	0.404	0.766359602	-0.49064131	-0.604817497	-0.127987251	0.993	Gln	73	Lys	Q73K	4	-24.60122222	48.78555556	-8.606	38.9	20.35751396
16:31183884:C:G:Q:73:E	-3.10636127	-2.572456468	0.000502276	0.035066348	0.033865556	0.087827372	0.060116032	0.332940485	9.67E-05	0.224089539	0.001156668	0.039203197	0.071118546	16	31183884	C	G	Q	E	rs764487847	16	31195205	16:31183884:C:G	FUS;FUS;FUS	P35637	P35637;P35637-2;H3BPE7	p.Gln73Glu	p.Gln73Glu;p.Gln72Glu;p.Gln73Glu	2.773824	0.369	0.767232942	-0.645166355	-0.812734314	-0.402863	0.983	Gln	73	Glu	Q73E	3	-24.60122222	48.78555556	-8.606	38.9	20.35751396
16:31183885:A:C:Q:73:P	-3.15238586	-2.546744502	0.000561688	0.030868777	0.020357778	0.003928201	0.060116032	0.199512377	9.67E-05	0.024929953	0.01032362	0.039156147	0.067774709	16	31183885	A	C	Q	P		16	31195206	16:31183885:A:C	FUS;FUS;FUS	P35637	P35637;P35637-2;H3BPE7	p.Gln73Pro	p.Gln73Pro;p.Gln72Pro;p.Gln73Pro	3.284218	0.363	0.766287623	-0.001456456	-0.866647278	-0.16258937	0.998	Gln	73	Pro	Q73P	6	-24.60122222	48.78555556	-8.606	38.9	20.35751396
16:31183885:A:G:Q:73:R	-3.225032974	-2.725321725	0.000502276	0.032642855	0.017301111	0.036445374	0.060116032	0.199465695	9.67E-05	0.057489163	0.000903569	0.042366335	0.039595593	16	31183885	A	G	Q	R		16	31195206	16:31183885:A:G	FUS;FUS;FUS	P35637	P35637;P35637-2;H3BPE7	p.Gln73Arg	p.Gln73Arg;p.Gln72Arg;p.Gln73Arg	3.243373	0.372	0.766137561	-0.058525682	-0.811939771	-0.13256982	0.993	Gln	73	Arg	Q73R	4	-24.60122222	48.78555556	-8.606	38.9	20.35751396
16:31183885:A:T:Q:73:L	-2.583207678	-2.281368157	0.000582175	0.027372181	0.028217778	0.02543984	0.060116032	0.454211676	9.67E-05	0.225865518	0.016086482	0.028082543	0.111856263	16	31183885	A	T	Q	L		16	31195206	16:31183885:A:T	FUS;FUS;FUS	P35637	P35637;P35637-2;H3BPE7	p.Gln73Leu	p.Gln73Leu;p.Gln72Leu;p.Gln73Leu	3.194559	0.435	0.764401999	-0.16503244	-0.440418239	0.205296385	0.958	Gln	73	Leu	Q73L	7	-24.60122222	48.78555556	-8.606	38.9	20.35751396
16:31183886:G:C:Q:73:H	-2.960368449	-2.831446327	0.000502276	0.032217491	0.016313333	0.003029755	0.060116032	0.066344462	9.67E-05	0.00319027	0.001081282	0.043917024	0.033410892	16	31183886	G	C	Q	H		16	31195207	16:31183886:G:C	FUS;FUS;FUS	P35637	P35637;P35637-2;H3BPE7	p.Gln73His	p.Gln73His;p.Gln72His;p.Gln73His	2.499151	0.427	0.760998391	-1.157556148	-0.548060084	-0.215571763	0.994	Gln	73	His	Q73H	5	-24.60122222	48.78555556	-8.606	38.9	20.35751396
16:31183886:G:T:Q:73:H	-2.955076406	-2.832553075	0.000502276	0.032217491	0.016313333	0.003029755	0.060116032	0.066344462	9.67E-05	0.00319027	0.001081282	0.043917024	0.033410892	16	31183886	G	T	Q	H	rs150858484	16	31195207	16:31183886:G:T	FUS;FUS;FUS	P35637	P35637;P35637-2;H3BPE7	p.Gln73His	p.Gln73His;p.Gln72His;p.Gln73His	2.486993	0.428	0.760998391	-1.173444081	-0.541703283	-0.21634107	0.994	Gln	73	His	Q73H	5	-24.60122222	48.78555556	-8.606	38.9	20.35751396
16:31183887:G:A:G:74:R	-2.268510224	-1.925999632	0.009939135	-0.001447193	0.088997778	0.16390809	0.041088148	0.414444248	0.213424444	0.379952187	0.05060273	-0.03849803	0.158309147	16	31183887	G	A	G	R		16	31195208	16:31183887:G:A	FUS;FUS;FUS	P35637	P35637;P35637-2;H3BPE7	p.Gly74Arg	p.Gly74Arg;p.Gly73Arg;p.Gly74Arg	3.931848	0.457	0.76774634	0.880762134	-0.24477002	0.729651464	0.883	Gly	74	Arg	G74R	8	-25.3145	45.1245	-11.33275	36.38	17.78309574
16:31183887:G:C:G:74:R	-2.268510224	-1.929339993	0.009939135	-0.001447193	0.088997778	0.16390809	0.041088148	0.414444248	0.213424444	0.379952187	0.05060273	-0.03849803	0.158309147	16	31183887	G	C	G	R		16	31195208	16:31183887:G:C	FUS;FUS;FUS	P35637	P35637;P35637-2;H3BPE7	p.Gly74Arg	p.Gly74Arg;p.Gly73Arg;p.Gly74Arg	3.895153	0.457	0.76774634	0.832809535	-0.24477002	0.709883395	0.883	Gly	74	Arg	G74R	8	-25.3145	45.1245	-11.33275	36.38	17.78309574
16:31183888:G:A:G:74:E	-2.236757965	-1.988673992	0.009939135	-0.001447193	0.088997778	0.16390809	0.041088148	0.414444248	0.213424444	0.379952187	0.05060273	-0.03849803	0.158309147	16	31183888	G	A	G	E		16	31195209	16:31183888:G:A	FUS;FUS;FUS	P35637	P35637;P35637-2;H3BPE7	p.Gly74Glu	p.Gly74Glu;p.Gly73Glu;p.Gly74Glu	3.243349	0.463	0.7686218	0.002587247	-0.192022629	0.393430379	0.883	Gly	74	Glu	G74E	8	-25.3145	45.1245	-11.33275	36.38	17.78309574
16:31183888:G:C:G:74:A	-3.797595414	-2.526571395	0.006766334	0.010819588	0.062136667	0.070406109	0.041088148	0.199512377	0.213424444	0.274635252	0.050340105	-0.010651742	0.088950706	16	31183888	G	C	G	A	rs1260300816	16	31195209	16:31183888:G:C	FUS;FUS;FUS	P35637	P35637;P35637-2;H3BPE7	p.Gly74Ala	p.Gly74Ala;p.Gly73Ala;p.Gly74Ala	2.062322	0.224	0.766322365	-1.597360806	-1.749662993	-1.624311068	0.007	Gly	74	Ala	G74A	6	-25.3145	45.1245	-11.33275	36.38	17.78309574
16:31183888:G:T:G:74:V	-2.462717481	-2.210087474	0.009000476	-0.001248051	0.090845556	0.154454224	0.041088148	0.298990792	0.213424444	0.180732702	0.029093295	-0.04202517	0.128926916	16	31183888	G	T	G	V		16	31195209	16:31183888:G:T	FUS;FUS;FUS	P35637	P35637;P35637-2;H3BPE7	p.Gly74Val	p.Gly74Val;p.Gly73Val;p.Gly74Val	2.813946	0.444	0.766272224	-0.616381441	-0.352003303	0.052278542	0.518	Gly	74	Val	G74V	9	-25.3145	45.1245	-11.33275	36.38	17.78309574
16:31183890:T:A:Y:75:N	-2.333723588	-2.342826483	0.000452398	0.0094758	0.054881111	0.08764301	0.075088413	0.298990792	9.67E-05	0.107207403	0.001691873	0.003667347	0.099635242	16	31183890	T	A	Y	N		16	31195211	16:31183890:T:A	FUS;FUS;FUS	P35637	P35637;P35637-2;H3BPE7	p.Tyr75Asn	p.Tyr75Asn;p.Tyr74Asn;p.Tyr75Asn	3.352489	0.492	0.751272964	-0.281794856	-0.297131697	0.619856059	0.651	Tyr	75	Asn	Y75N	9	-29.09333333	45.15075	-13.37641667	38.9	17.99433958
16:31183890:T:C:Y:75:H	-2.779022593	-2.653021665	0.00030347	0.033311967	0.030362222	0.003687532	0.075088413	0.066344462	9.67E-05	0.00319027	0.000629885	0.039286472	0.041181911	16	31183890	T	C	Y	H		16	31195211	16:31183890:T:C	FUS;FUS;FUS	P35637	P35637;P35637-2;H3BPE7	p.Tyr75His	p.Tyr75His;p.Tyr74His;p.Tyr75His	3.929479	0.455	0.748767866	0.410551269	-0.574129589	0.716814525	0.976	Tyr	75	His	Y75H	5	-29.09333333	45.15075	-13.37641667	38.9	17.99433958
16:31183890:T:G:Y:75:D	-2.068856328	-2.270126266	0.000452398	0.015898065	0.054868889	0.064902033	0.075088413	0.285820661	9.67E-05	0.052304203	0.001691873	0.010710159	0.110856116	16	31183890	T	G	Y	D		16	31195211	16:31183890:T:G	FUS;FUS;FUS	P35637	P35637;P35637-2;H3BPE7	p.Tyr75Asp	p.Tyr75Asp;p.Tyr74Asp;p.Tyr75Asp	3.386232	0.533	0.75862436	-0.056760795	0.086151375	0.875028773	0.651	Tyr	75	Asp	Y75D	10	-29.09333333	45.15075	-13.37641667	38.9	17.99433958
16:31183891:A:C:Y:75:S	-3.286291351	-2.355835824	0.000452398	0.0094758	0.054881111	0.08764301	0.075088413	0.298990792	9.67E-05	0.107207403	0.001691873	0.003667347	0.099635242	16	31183891	A	C	Y	S		16	31195212	16:31183891:A:C	FUS;FUS;FUS	P35637	P35637;P35637-2;H3BPE7	p.Tyr75Ser	p.Tyr75Ser;p.Tyr74Ser;p.Tyr75Ser	3.209577	0.312	0.751377151	-0.465986245	-1.43961761	-0.497598003	0.01	Tyr	75	Ser	Y75S	9	-29.09333333	45.15075	-13.37641667	38.9	17.99433958
16:31183891:A:G:Y:75:C	-2.635370046	-2.347522015	0.000452398	0.0094758	0.054881111	0.08764301	0.075088413	0.298990792	9.67E-05	0.107207403	0.001691873	0.003667347	0.099635242	16	31183891	A	G	Y	C		16	31195212	16:31183891:A:G	FUS;FUS;FUS	P35637	P35637;P35637-2;H3BPE7	p.Tyr75Cys	p.Tyr75Cys;p.Tyr74Cys;p.Tyr75Cys	3.300907	0.435	0.750517727	-0.367790168	-0.672070097	0.262587421	0.013	Tyr	75	Cys	Y75C	9	-29.09333333	45.15075	-13.37641667	38.9	17.99433958
16:31183891:A:T:Y:75:F	-2.364172803	-2.687907912	0.00030347	0.039596878	0.030932222	0.036858707	0.075088413	0.199465695	9.67E-05	0.057489163	0.000629885	0.036816217	0.0478663	16	31183891	A	T	Y	F		16	31195212	16:31183891:A:T	FUS;FUS;FUS	P35637	P35637;P35637-2;H3BPE7	p.Tyr75Phe	p.Tyr75Phe;p.Tyr74Phe;p.Tyr75Phe	3.090587	0.528	0.7555605	-0.518516683	0.003248459	0.686859188	0.92	Tyr	75	Phe	Y75F	4	-29.09333333	45.15075	-13.37641667	38.9	17.99433958
16:31183893:G:A:G:76:S	-3.494878297	-2.740215053	0.001880884	0.016062235	0.018221111	0.012885937	0.026237143	0.199512377	0.010855556	0.042203766	0.029346127	0.004799034	0.043326632	16	31183893	G	A	G	S		16	31195214	16:31183893:G:A	FUS;FUS;FUS	P35637	P35637;P35637-2;H3BPE7	p.Gly76Ser	p.Gly76Ser;p.Gly75Ser;p.Gly76Ser	2.825431	0.318	0.76599917	-0.608093624	-1.157516021	-0.669860211	0.981	Gly	76	Ser	G76S	6	-28.015	40.85425	-16.70625	37.11	15.40462431
16:31183893:G:C:G:76:R	-2.32362116	-2.202848699	0.002070201	-0.004551449	0.045638889	0.11646687	0.026237143	0.414444248	0.010855556	0.317324172	0.015467008	-0.024449141	0.119360197	16	31183893	G	C	G	R		16	31195214	16:31183893:G:C	FUS;FUS;FUS	P35637	P35637;P35637-2;H3BPE7	p.Gly76Arg	p.Gly76Arg;p.Gly75Arg;p.Gly76Arg	3.545601	0.478	0.773919369	0.527955123	-0.008283424	0.642962881	1	Gly	76	Arg	G76R	8	-28.015	40.85425	-16.70625	37.11	15.40462431
16:31183893:G:T:G:76:C	-2.233233313	-2.317654599	0.001873284	-0.004568163	0.050621111	0.120921495	0.026237143	0.298990792	0.010855556	0.1576141	0.009363734	-0.030102667	0.09218235	16	31183893	G	T	G	C		16	31195214	16:31183893:G:T	FUS;FUS;FUS	P35637	P35637;P35637-2;H3BPE7	p.Gly76Cys	p.Gly76Cys;p.Gly75Cys;p.Gly76Cys	4.137052	0.517	0.766488319	1.117956795	0.115648626	1.187019342	1	Gly	76	Cys	G76C	9	-28.015	40.85425	-16.70625	37.11	15.40462431
16:31183894:G:A:G:76:D	-2.695241233	-2.3953725	0.001457006	0.003416226	0.029266667	0.029842095	0.026237143	0.454211676	0.010855556	0.138397403	0.023703735	-0.009765061	0.094287175	16	31183894	G	A	G	D		16	31195215	16:31183894:G:A	FUS;FUS;FUS	P35637	P35637;P35637-2;H3BPE7	p.Gly76Asp	p.Gly76Asp;p.Gly75Asp;p.Gly76Asp	3.139815	0.428	0.77567113	0.040794605	-0.296896266	0.13534254	1	Gly	76	Asp	G76D	7	-28.015	40.85425	-16.70625	37.11	15.40462431
16:31183894:G:C:G:76:A	-3.06093076	-2.705618118	0.001880884	0.016062235	0.018221111	0.012885937	0.026237143	0.199512377	0.010855556	0.042203766	0.029346127	0.004799034	0.043326632	16	31183894	G	C	G	A		16	31195215	16:31183894:G:C	FUS;FUS;FUS	P35637	P35637;P35637-2;H3BPE7	p.Gly76Ala	p.Gly76Ala;p.Gly75Ala;p.Gly76Ala	3.20549	0.4	0.772665116	0.052631235	-0.525040483	0.008872314	0.996	Gly	76	Ala	G76A	6	-28.015	40.85425	-16.70625	37.11	15.40462431
16:31183894:G:T:G:76:V	-2.339074176	-2.332994956	0.001873284	-0.004568163	0.050621111	0.120921495	0.026237143	0.298990792	0.010855556	0.1576141	0.009363734	-0.030102667	0.09218235	16	31183894	G	T	G	V		16	31195215	16:31183894:G:T	FUS;FUS;FUS	P35637	P35637;P35637-2;H3BPE7	p.Gly76Val	p.Gly76Val;p.Gly75Val;p.Gly76Val	3.968533	0.497	0.772418942	1.043707899	0.087461962	0.980628707	1	Gly	76	Val	G76V	9	-28.015	40.85425	-16.70625	37.11	15.40462431
16:31183896:T:A:S:77:T	-3.296856234	-2.584738107	0.001241975	0.051317929	0.032735556	0.109030084	0.012032222	0.332940485	0.031817778	0.2183698	0.003917256	0.01815914	0.074842489	16	31183896	T	A	S	T		16	31195217	16:31183896:T:A	FUS;FUS;FUS	P35637	P35637;P35637-2;H3BPE7	p.Ser77Thr	p.Ser77Thr;p.Ser76Thr;p.Ser77Thr	2.385056	0.33	0.770992147	-1.060678944	-0.997929177	-0.837731521	0.817	Ser	77	Thr	S77T	3	-30.36416667	39.83983333	-18.78633333	37.83	16.09886578
16:31183896:T:C:S:77:P	-4.131013662	-2.868328484	0.001241975	0.025217136	0.009378889	0.009441313	0.012032222	0.066344462	0.031817778	0.004797674	0.001867289	0.021338759	0.025713137	16	31183896	T	C	S	P		16	31195217	16:31183896:T:C	FUS;FUS;FUS	P35637	P35637;P35637-2;H3BPE7	p.Ser77Pro	p.Ser77Pro;p.Ser76Pro;p.Ser77Pro	2.618721	0.212	0.776544033	-0.618680294	-1.655401396	-1.393936137	0.033	Ser	77	Pro	S77P	5	-30.36416667	39.83983333	-18.78633333	37.83	16.09886578
16:31183896:T:G:S:77:A	-3.979529798	-2.584558959	0.001241975	0.051317929	0.032735556	0.109030084	0.012032222	0.332940485	0.031817778	0.2183698	0.003917256	0.01815914	0.074842489	16	31183896	T	G	S	A		16	31195217	16:31183896:T:G	FUS;FUS;FUS	P35637	P35637;P35637-2;H3BPE7	p.Ser77Ala	p.Ser77Ala;p.Ser76Ala;p.Ser77Ala	2.387024	0.201	0.772783992	-1.014004716	-1.788060543	-1.582338296	0.057	Ser	77	Ala	S77A	3	-30.36416667	39.83983333	-18.78633333	37.83	16.09886578
16:31183897:C:G:S:77:W	-2.648472299	-2.402790876	0.001075671	-0.001864373	0.021237778	0.035598762	0.012032222	0.454211676	0.031817778	0.165340676	0.00926765	0.000496795	0.081687189	16	31183897	C	G	S	W		16	31195218	16:31183897:C:G	FUS;FUS;FUS	P35637	P35637;P35637-2;H3BPE7	p.Ser77Trp	p.Ser77Trp;p.Ser76Trp;p.Ser77Trp	3.917225	0.447	0.771679266	0.958453632	-0.242719214	0.663970225	1	Ser	77	Trp	S77W	7	-30.36416667	39.83983333	-18.78633333	37.83	16.09886578
16:31183897:C:T:S:77:L	-2.872987181	-2.808997988	0.001388763	0.011258796	0.00916	0.010749429	0.012032222	0.199512377	0.031817778	0.032452391	0.009307049	0.014581572	0.026606304	16	31183897	C	T	S	L	rs779170261	16	31195218	16:31183897:C:T	FUS;FUS;FUS	P35637	P35637;P35637-2;H3BPE7	p.Ser77Leu	p.Ser77Leu;p.Ser76Leu;p.Ser77Leu	3.209602	0.449	0.771985839	0.041285781	-0.224890605	0.294325339	0.984	Ser	77	Leu	S77L	6	-30.36416667	39.83983333	-18.78633333	37.83	16.09886578
16:31183899:A:C:T:78:P	-3.724609945	-2.979561972	0.000810884	5.23E-06	0.02013	0.012075632	0.049851587	0.199512377	0.008944444	0.02952463	0.002794798	0.01664688	0.036618025	16	31183899	A	C	T	P	rs758426641	16	31195220	16:31183899:A:C	FUS;FUS;FUS	P35637	P35637;P35637-2;H3BPE7	p.Thr78Pro	p.Thr78Pro;p.Thr77Pro;p.Thr78Pro	0.65343	0.28	0.768661312	-3.380916212	-1.354658009	-2.059598927	0.058	Thr	78	Pro	T78P	6	-32.68428571	38.609	-21.69914286	38.2	17.156901
16:31183899:A:G:T:78:A	-4.168791169	-3.057960379	0.000725132	0.012972709	0.019681111	0.010689858	0.049851587	0.066344462	0.008944444	0.003797947	0.000670288	0.02280277	0.028021081	16	31183899	A	G	T	A		16	31195220	16:31183899:A:G	FUS;FUS;FUS	P35637	P35637;P35637-2;H3BPE7	p.Thr78Ala	p.Thr78Ala;p.Thr77Ala;p.Thr78Ala	0.378225	0.203	0.765268212	-3.824064905	-1.900743819	-2.652943433	0	Thr	78	Ala	T78A	5	-32.68428571	38.609	-21.69914286	38.2	17.156901
16:31183899:A:T:T:78:S	-4.189846488	-3.037033692	0.000725132	0.024652186	0.02108	0.045346229	0.049851587	0.199465695	0.008944444	0.051926325	0.000670288	0.021185969	0.035486697	16	31183899	A	T	T	S		16	31195220	16:31183899:A:T	FUS;FUS;FUS	P35637	P35637;P35637-2;H3BPE7	p.Thr78Ser	p.Thr78Ser;p.Thr77Ser;p.Thr78Ser	0.099203	0.193	0.764713641	-4.202337185	-1.973564551	-2.861059815	0	Thr	78	Ser	T78S	4	-32.68428571	38.609	-21.69914286	38.2	17.156901
16:31183900:C:A:T:78:N	-4.703287525	-3.010382414	0.000725132	0.012972709	0.019681111	0.010689858	0.049851587	0.066344462	0.008944444	0.003797947	0.000670288	0.02280277	0.028021081	16	31183900	C	A	T	N		16	31195221	16:31183900:C:A	FUS;FUS;FUS	P35637	P35637;P35637-2;H3BPE7	p.Thr78Asn	p.Thr78Asn;p.Thr77Asn;p.Thr78Asn	0.900885	0.102	0.764846908	-3.151428417	-2.549809983	-2.955196536	0.03	Thr	78	Asn	T78N	5	-32.68428571	38.609	-21.69914286	38.2	17.156901
16:31183900:C:G:T:78:S	-4.507369076	-2.985370828	0.000725132	0.024652186	0.02108	0.045346229	0.049851587	0.199465695	0.008944444	0.051926325	0.000670288	0.021185969	0.035486697	16	31183900	C	G	T	S		16	31195221	16:31183900:C:G	FUS;FUS;FUS	P35637	P35637;P35637-2;H3BPE7	p.Thr78Ser	p.Thr78Ser;p.Thr77Ser;p.Thr78Ser	0.666737	0.133	0.764713641	-3.460690366	-2.354972625	-2.902143791	0	Thr	78	Ser	T78S	4	-32.68428571	38.609	-21.69914286	38.2	17.156901
16:31183900:C:T:T:78:I	-4.661301579	-2.935138393	0.000810884	5.23E-06	0.02013	0.012075632	0.049851587	0.199512377	0.008944444	0.02952463	0.002794798	0.01664688	0.036618025	16	31183900	C	T	T	I		16	31195221	16:31183900:C:T	FUS;FUS;FUS	P35637	P35637;P35637-2;H3BPE7	p.Thr78Ile	p.Thr78Ile;p.Thr77Ile;p.Thr78Ile	1.141438	0.103	0.7654614	-2.821952135	-2.533200702	-2.819827176	0.058	Thr	78	Ile	T78I	6	-32.68428571	38.609	-21.69914286	38.2	17.156901
16:31183902:G:A:G:79:S	-4.500450742	-2.666759233	0.000836469	1.43E-05	0.061116667	0.01711341	0.122133069	0.199512377	0.088665556	0.037462397	0.011880384	0.024096776	0.081742634	16	31183902	G	A	G	S		16	31195223	16:31183902:G:A	FUS;FUS;FUS	P35637	P35637;P35637-2;H3BPE7	p.Gly79Ser	p.Gly79Ser;p.Gly78Ser;p.Gly79Ser	1.013664	0.097	0.758017791	-3.172134441	-2.695534257	-2.923342858	0	Gly	79	Ser	G79S	6	-32.35225	36.81925	-25.159	38.52	16.8326664
16:31183902:G:C:G:79:R	-2.914601327	-2.247162166	0.001311902	-0.025488997	0.095956667	0.111910259	0.122133069	0.414444248	0.088665556	0.290409952	0.011816043	-0.005731532	0.139603004	16	31183902	G	C	G	R		16	31195223	16:31183902:G:C	FUS;FUS;FUS	P35637	P35637;P35637-2;H3BPE7	p.Gly79Arg	p.Gly79Arg;p.Gly78Arg;p.Gly79Arg	1.678911	0.35	0.765628639	-2.11547244	-0.960280498	-1.102533636	0.314	Gly	79	Arg	G79R	8	-32.35225	36.81925	-25.159	38.52	16.8326664
16:31183902:G:T:G:79:C	-2.48632542	-2.221930037	0.001187028	-0.027739616	0.111186667	0.135963144	0.122133069	0.298990792	0.088665556	0.203844946	0.006954724	-0.013715675	0.140753934	16	31183902	G	T	G	C	rs746937494	16	31195223	16:31183902:G:T	FUS;FUS;FUS	P35637	P35637;P35637-2;H3BPE7	p.Gly79Cys	p.Gly79Cys;p.Gly78Cys;p.Gly79Cys	1.877639	0.43	0.758358747	-2.034710058	-0.57303077	-0.533047182	0.778	Gly	79	Cys	G79C	9	-32.35225	36.81925	-25.159	38.52	16.8326664
16:31183903:G:A:G:79:D	-3.197721547	-2.362387643	0.000923108	-0.014756205	0.07394	0.047714523	0.122133069	0.454211676	0.088665556	0.223215842	0.017518755	0.010020728	0.107987465	16	31183903	G	A	G	D		16	31195224	16:31183903:G:A	FUS;FUS;FUS	P35637	P35637;P35637-2;H3BPE7	p.Gly79Asp	p.Gly79Asp;p.Gly78Asp;p.Gly79Asp	2.568257	0.322	0.766985449	-0.919890426	-1.115633258	-0.785281698	0.061	Gly	79	Asp	G79D	7	-32.35225	36.81925	-25.159	38.52	16.8326664
16:31183903:G:C:G:79:A	-3.9553703	-2.550475505	0.000836469	1.43E-05	0.061116667	0.01711341	0.122133069	0.199512377	0.088665556	0.037462397	0.011880384	0.024096776	0.081742634	16	31183903	G	C	G	A		16	31195224	16:31183903:G:C	FUS;FUS;FUS	P35637	P35637;P35637-2;H3BPE7	p.Gly79Ala	p.Gly79Ala;p.Gly78Ala;p.Gly79Ala	2.29108	0.2	0.763781304	-1.360965365	-1.9446225	-1.639804928	0	Gly	79	Ala	G79A	6	-32.35225	36.81925	-25.159	38.52	16.8326664
16:31183903:G:T:G:79:V	-3.031405862	-2.11838183	0.001187028	-0.027739616	0.111186667	0.135963144	0.122133069	0.298990792	0.088665556	0.203844946	0.006954724	-0.013715675	0.140753934	16	31183903	G	T	G	V		16	31195224	16:31183903:G:T	FUS;FUS;FUS	P35637	P35637;P35637-2;H3BPE7	p.Gly79Val	p.Gly79Val;p.Gly78Val;p.Gly79Val	3.015151	0.327	0.763731163	-0.41599194	-1.138145324	-0.51563233	0.061	Gly	79	Val	G79V	9	-32.35225	36.81925	-25.159	38.52	16.8326664
16:31183905:G:A:G:80:S	-3.285883451	-2.22856451	0.005839144	-0.043944308	0.079336667	0.057969631	0.067120476	0.199512377	0.10204	0.117467407	0.026067123	-0.047473808	0.131967236	16	31183905	G	A	G	S	rs776474571	16	31195226	16:31183905:G:A	FUS;FUS;FUS	P35637	P35637;P35637-2;H3BPE7	p.Gly80Ser	p.Gly80Ser;p.Gly79Ser;p.Gly80Ser	2.40372	0.286	0.75803602	-1.355176786	-1.493794682	-1.082013002	0.597	Gly	80	Ser	G80S	6	-34.13625	34.5415	-27.71125	34.45	19.3863207
16:31183905:G:C:G:80:R	-1.317074878	-1.714295349	0.00859767	-0.064375921	0.128477778	0.207751361	0.067120476	0.414444248	0.10204	0.493792625	0.030497972	-0.082741162	0.196479576	16	31183905	G	C	G	R		16	31195226	16:31183905:G:C	FUS;FUS;FUS	P35637	P35637;P35637-2;H3BPE7	p.Gly80Arg	p.Gly80Arg;p.Gly79Arg;p.Gly80Arg	3.655527	0.606	0.765621603	0.467373139	0.666943222	1.44206803	0.994	Gly	80	Arg	G80R	8	-34.13625	34.5415	-27.71125	34.45	19.3863207
16:31183905:G:T:G:80:C	-1.407122275	-1.825429379	0.007784704	-0.066537856	0.131468889	0.160678695	0.067120476	0.298990792	0.10204	0.242667896	0.016656071	-0.089049855	0.176622407	16	31183905	G	T	G	C		16	31195226	16:31183905:G:T	FUS;FUS;FUS	P35637	P35637;P35637-2;H3BPE7	p.Gly80Cys	p.Gly80Cys;p.Gly79Cys;p.Gly80Cys	3.788286	0.605	0.758400655	0.463132655	0.540108657	1.507806647	1	Gly	80	Cys	G80C	9	-34.13625	34.5415	-27.71125	34.45	19.3863207
16:31183906:G:A:G:80:D	-2.004768314	-1.968576445	0.006062781	-0.055177743	0.09679	0.111910423	0.067120476	0.454211676	0.10204	0.245440263	0.048732989	-0.06539274	0.153148151	16	31183906	G	A	G	D		16	31195227	16:31183906:G:A	FUS;FUS;FUS	P35637	P35637;P35637-2;H3BPE7	p.Gly80Asp	p.Gly80Asp;p.Gly79Asp;p.Gly80Asp	3.815937	0.511	0.766918833	0.708923647	0.084690719	0.979348376	0.986	Gly	80	Asp	G80D	7	-34.13625	34.5415	-27.71125	34.45	19.3863207
16:31183906:G:C:G:80:A	-3.026573338	-2.219215048	0.005839144	-0.043944308	0.079336667	0.057969631	0.067120476	0.199512377	0.10204	0.117467407	0.026067123	-0.047473808	0.131967236	16	31183906	G	C	G	A		16	31195227	16:31183906:G:C	FUS;FUS;FUS	P35637	P35637;P35637-2;H3BPE7	p.Gly80Ala	p.Gly80Ala;p.Gly79Ala;p.Gly80Ala	2.506427	0.335	0.764103354	-1.071625855	-1.081081111	-0.743445581	0.908	Gly	80	Ala	G80A	6	-34.13625	34.5415	-27.71125	34.45	19.3863207
16:31183906:G:T:G:80:V	-1.698184647	-1.818543655	0.007784704	-0.066537856	0.131468889	0.160678695	0.067120476	0.298990792	0.10204	0.242667896	0.016656071	-0.089049855	0.176622407	16	31183906	G	T	G	V		16	31195227	16:31183906:G:T	FUS;FUS;FUS	P35637	P35637;P35637-2;H3BPE7	p.Gly80Val	p.Gly80Val;p.Gly79Val;p.Gly80Val	3.863928	0.55	0.764053212	0.701106515	0.284794573	1.230635943	0.986	Gly	80	Val	G80V	9	-34.13625	34.5415	-27.71125	34.45	19.3863207
16:31183908:T:A:Y:81:N	-2.770017338	-2.16613531	0.016872283	-0.057526278	0.104834444	0.13110232	0.06390381	0.298990792	0.213424444	0.180991591	0.027320014	-0.062008496	0.13132198	16	31183908	T	A	Y	N		16	31195229	16:31183908:T:A	FUS;FUS;FUS	P35637	P35637;P35637-2;H3BPE7	p.Tyr81Asn	p.Tyr81Asn;p.Tyr80Asn;p.Tyr81Asn	3.133511	0.384	0.738019586	-0.894156688	-1.204791951	-0.122389524	0.126	Tyr	81	Asn	Y81N	9	-33.98175	35.77808333	-31.7285	36.34	19.06275239
16:31183908:T:C:Y:81:H	-2.854592209	-2.520259794	0.01135743	-0.022762355	0.057462222	0.049679233	0.06390381	0.066344462	0.213424444	0.082689253	0.00855668	-0.015305973	0.064392317	16	31183908	T	C	Y	H	rs1458159264	16	31195229	16:31183908:T:C	FUS;FUS;FUS	P35637	P35637;P35637-2;H3BPE7	p.Tyr81His	p.Tyr81His;p.Tyr80His;p.Tyr81His	3.805729	0.422	0.737363688	-0.031853577	-0.974176817	0.459396794	0.987	Tyr	81	His	Y81H	5	-33.98175	35.77808333	-31.7285	36.34	19.06275239
16:31183908:T:G:Y:81:D	-2.21654977	-2.114618975	0.016872283	-0.048323533	0.104313333	0.111617576	0.06390381	0.285820661	0.213424444	0.129406569	0.027320014	-0.052835446	0.138246434	16	31183908	T	G	Y	D		16	31195229	16:31183908:T:G	FUS;FUS;FUS	P35637	P35637;P35637-2;H3BPE7	p.Tyr81Asp	p.Tyr81Asp;p.Tyr80Asp;p.Tyr81Asp	3.227416	0.483	0.744301327	-0.61683091	-0.470661034	0.500454348	0.915	Tyr	81	Asp	Y81D	10	-33.98175	35.77808333	-31.7285	36.34	19.06275239
16:31183909:A:C:Y:81:S	-2.965822934	-2.209902923	0.016872283	-0.057526278	0.104834444	0.13110232	0.06390381	0.298990792	0.213424444	0.180991591	0.027320014	-0.062008496	0.13132198	16	31183909	A	C	Y	S		16	31195230	16:31183909:A:C	FUS;FUS;FUS	P35637	P35637;P35637-2;H3BPE7	p.Tyr81Ser	p.Tyr81Ser;p.Tyr80Ser;p.Tyr81Ser	2.652709	0.347	0.737679105	-1.530843338	-1.445674329	-0.595277217	0.15	Tyr	81	Ser	Y81S	9	-33.98175	35.77808333	-31.7285	36.34	19.06275239
16:31183909:A:G:Y:81:C	-2.177308507	-2.092922083	0.016872283	-0.057526278	0.104834444	0.13110232	0.06390381	0.298990792	0.213424444	0.180991591	0.027320014	-0.062008496	0.13132198	16	31183909	A	G	Y	C		16	31195230	16:31183909:A:G	FUS;FUS;FUS	P35637	P35637;P35637-2;H3BPE7	p.Tyr81Cys	p.Tyr81Cys;p.Tyr80Cys;p.Tyr81Cys	3.937783	0.496	0.737602181	0.146583054	-0.499794394	0.958282923	0.999	Tyr	81	Cys	Y81C	9	-33.98175	35.77808333	-31.7285	36.34	19.06275239
16:31183909:A:T:Y:81:F	-2.67453901	-2.50678067	0.014940397	-0.013909212	0.059742222	0.084579654	0.06390381	0.199465695	0.213424444	0.126936549	0.01318001	-0.016130389	0.070620619	16	31183909	A	T	Y	F		16	31195230	16:31183909:A:T	FUS;FUS;FUS	P35637	P35637;P35637-2;H3BPE7	p.Tyr81Phe	p.Tyr81Phe;p.Tyr80Phe;p.Tyr81Phe	3.529237	0.451	0.740893873	-0.306282041	-0.730930276	0.478077554	0.985	Tyr	81	Phe	Y81F	4	-33.98175	35.77808333	-31.7285	36.34	19.06275239
16:31183911:G:A:G:82:S	-3.570128442	-2.333890523	0.005839144	-0.043843746	0.069104444	0.056883705	0.050058651	0.199512377	0.05462	0.117246783	0.031031368	-0.044793239	0.121165841	16	31183911	G	A	G	S		16	31195232	16:31183911:G:A	FUS;FUS;FUS	P35637	P35637;P35637-2;H3BPE7	p.Gly82Ser	p.Gly82Ser;p.Gly81Ser;p.Gly82Ser	1.982977	0.241	0.757785819	-1.911156986	-1.784025198	-1.568789051	0.001	Gly	82	Ser	G82S	6	-33.42625	32.09325	-34.011	34.88	21.30311299
16:31183911:G:C:G:82:R	-1.878596256	-1.851240593	0.00859767	-0.063843646	0.120205556	0.21176025	0.050058651	0.414444248	0.05462	0.493837914	0.036274601	-0.080013945	0.188908073	16	31183911	G	C	G	R		16	31195232	16:31183911:G:C	FUS;FUS;FUS	P35637	P35637;P35637-2;H3BPE7	p.Gly82Arg	p.Gly82Arg;p.Gly81Arg;p.Gly82Arg	2.667264	0.506	0.765689201	-0.822413656	0.032390934	0.331641632	0.624	Gly	82	Arg	G82R	8	-33.42625	32.09325	-34.011	34.88	21.30311299
16:31183911:G:T:G:82:C	-2.237389542	-2.038390238	0.007784704	-0.067734764	0.1202	0.162959356	0.050058651	0.298990792	0.05462	0.242608877	0.019864637	-0.086953514	0.158161176	16	31183911	G	T	G	C		16	31195232	16:31183911:G:T	FUS;FUS;FUS	P35637	P35637;P35637-2;H3BPE7	p.Gly82Cys	p.Gly82Cys;p.Gly81Cys;p.Gly82Cys	2.707286	0.463	0.758285835	-0.952331595	-0.364472824	0.104646345	0.008	Gly	82	Cys	G82C	9	-33.42625	32.09325	-34.011	34.88	21.30311299
16:31183912:G:A:G:82:D	-3.157701262	-2.160484183	0.006062781	-0.054048676	0.087686667	0.113838571	0.050058651	0.454211676	0.05462	0.244077174	0.05775775	-0.062478629	0.144640718	16	31183912	G	A	G	D		16	31195233	16:31183912:G:A	FUS;FUS;FUS	P35637	P35637;P35637-2;H3BPE7	p.Gly82Asp	p.Gly82Asp;p.Gly81Asp;p.Gly82Asp	2.287692	0.3	0.76698473	-1.286547192	-1.255494879	-1.063593682	0.321	Gly	82	Asp	G82D	7	-33.42625	32.09325	-34.011	34.88	21.30311299
16:31183912:G:C:G:82:A	-2.887454878	-2.292435993	0.005839144	-0.043843746	0.069104444	0.056883705	0.050058651	0.199512377	0.05462	0.117246783	0.031031368	-0.044793239	0.121165841	16	31183912	G	C	G	A		16	31195233	16:31183912:G:C	FUS;FUS;FUS	P35637	P35637;P35637-2;H3BPE7	p.Gly82Ala	p.Gly82Ala;p.Gly81Ala;p.Gly82Ala	2.438369	0.37	0.764012035	-1.162810868	-0.86011667	-0.57779656	0.089	Gly	82	Ala	G82A	6	-33.42625	32.09325	-34.011	34.88	21.30311299
16:31183912:G:T:G:82:V	-2.464947397	-1.987509234	0.007784704	-0.067734764	0.1202	0.162959356	0.050058651	0.298990792	0.05462	0.242608877	0.019864637	-0.086953514	0.158161176	16	31183912	G	T	G	V		16	31195233	16:31183912:G:T	FUS;FUS;FUS	P35637	P35637;P35637-2;H3BPE7	p.Gly82Val	p.Gly82Val;p.Gly81Val;p.Gly82Val	3.266231	0.42	0.763993696	-0.081421824	-0.542582582	0.157201553	0.624	Gly	82	Val	G82V	9	-33.42625	32.09325	-34.011	34.88	21.30311299
16:31183914:A:C:S:83:R	-2.714076639	-2.832447912	0.001345175	-0.030412796	0.030205556	0.021550837	0.048823254	0.066344462	0.073453333	0.020113302	0.001402677	-0.010529097	0.048958798	16	31183914	A	C	S	R		16	31195235	16:31183914:A:C	FUS;FUS;FUS	P35637	P35637;P35637-2;H3BPE7	p.Ser83Arg	p.Ser83Arg;p.Ser82Arg;p.Ser83Arg	1.428294	0.461	0.767966319	-2.385438753	-0.215672585	-0.595923828	0.664	Ser	83	Arg	S83R	5	-33.27666667	31.05683333	-37.1695	37.07	22.98889472
16:31183914:A:G:S:83:G	-4.017832369	-2.799307266	0.001775211	-0.02819801	0.032063333	0.060172237	0.048823254	0.199465695	0.073453333	0.065050292	0.002169028	-0.009613176	0.057189615	16	31183914	A	G	S	G		16	31195235	16:31183914:A:G	FUS;FUS;FUS	P35637	P35637;P35637-2;H3BPE7	p.Ser83Gly	p.Ser83Gly;p.Ser82Gly;p.Ser83Gly	1.231285	0.208	0.768879042	-2.620423072	-1.80871499	-2.164487216	0.001	Ser	83	Gly	S83G	4	-33.27666667	31.05683333	-37.1695	37.07	22.98889472
16:31183914:A:T:S:83:C	-2.883422019	-2.777465623	0.001345175	-0.030412796	0.030205556	0.021550837	0.048823254	0.066344462	0.073453333	0.020113302	0.001402677	-0.010529097	0.048958798	16	31183914	A	T	S	C		16	31195235	16:31183914:A:T	FUS;FUS;FUS	P35637	P35637;P35637-2;H3BPE7	p.Ser83Cys	p.Ser83Cys;p.Ser82Cys;p.Ser83Cys	2.032293	0.429	0.765439543	-1.658331152	-0.461248165	-0.455513446	0.979	Ser	83	Cys	S83C	5	-33.27666667	31.05683333	-37.1695	37.07	22.98889472
16:31183915:G:A:S:83:N	-3.754180468	-2.50875452	0.001775211	-0.024861102	0.055232222	0.128916706	0.048823254	0.332940485	0.073453333	0.22698296	0.004278991	-0.01059647	0.096642585	16	31183915	G	A	S	N		16	31195236	16:31183915:G:A	FUS;FUS;FUS	P35637	P35637;P35637-2;H3BPE7	p.Ser83Asn	p.Ser83Asn;p.Ser82Asn;p.Ser83Asn	1.733714	0.226	0.765234817	-2.053549606	-1.75509456	-1.789775697	0.001	Ser	83	Asn	S83N	3	-33.27666667	31.05683333	-37.1695	37.07	22.98889472
16:31183915:G:C:S:83:T	-3.748888425	-2.512885663	0.001775211	-0.024861102	0.055232222	0.128916706	0.048823254	0.332940485	0.073453333	0.22698296	0.004278991	-0.01059647	0.096642585	16	31183915	G	C	S	T		16	31195236	16:31183915:G:C	FUS;FUS;FUS	P35637	P35637;P35637-2;H3BPE7	p.Ser83Thr	p.Ser83Thr;p.Ser82Thr;p.Ser83Thr	1.688332	0.227	0.765240565	-2.11271281	-1.748641863	-1.8084432	0.022	Ser	83	Thr	S83T	3	-33.27666667	31.05683333	-37.1695	37.07	22.98889472
16:31183915:G:T:S:83:I	-3.232433454	-2.625008814	0.00150414	-0.035611489	0.032655556	0.02614434	0.048823254	0.199512377	0.073453333	0.067020558	0.006129064	-0.019127968	0.068858314	16	31183915	G	T	S	I		16	31195236	16:31183915:G:T	FUS;FUS;FUS	P35637	P35637;P35637-2;H3BPE7	p.Ser83Ile	p.Ser83Ile;p.Ser82Ile;p.Ser83Ile	2.350592	0.347	0.765826443	-1.232858999	-0.97605064	-0.758031532	0.664	Ser	83	Ile	S83I	6	-33.27666667	31.05683333	-37.1695	37.07	22.98889472
16:31183916:T:A:S:83:R	-2.481226741	-2.851990416	0.001345175	-0.030412796	0.030205556	0.021550837	0.048823254	0.066344462	0.073453333	0.020113302	0.001402677	-0.010529097	0.048958798	16	31183916	T	A	S	R		16	31195237	16:31183916:T:A	FUS;FUS;FUS	P35637	P35637;P35637-2;H3BPE7	p.Ser83Arg	p.Ser83Arg;p.Ser82Arg;p.Ser83Arg	1.213613	0.505	0.767966319	-2.665981383	0.064026669	-0.457239227	0.664	Ser	83	Arg	S83R	5	-33.27666667	31.05683333	-37.1695	37.07	22.98889472
16:31183916:T:G:S:83:R	-2.481226741	-2.850442171	0.001345175	-0.030412796	0.030205556	0.021550837	0.048823254	0.066344462	0.073453333	0.020113302	0.001402677	-0.010529097	0.048958798	16	31183916	T	G	S	R		16	31195237	16:31183916:T:G	FUS;FUS;FUS	P35637	P35637;P35637-2;H3BPE7	p.Ser83Arg	p.Ser83Arg;p.Ser82Arg;p.Ser83Arg	1.230621	0.505	0.767966319	-2.643755527	0.064026669	-0.448076798	0.664	Ser	83	Arg	S83R	5	-33.27666667	31.05683333	-37.1695	37.07	22.98889472
16:31183917:A:C:S:84:R	-3.068653114	-2.710048893	0.001608875	-0.02995117	0.039618889	0.02351917	0.071299974	0.066344462	0.074584444	0.020318857	0.012243818	-0.015609363	0.068794354	16	31183917	A	C	S	R		16	31195238	16:31183917:A:C	FUS;FUS;FUS	P35637	P35637;P35637-2;H3BPE7	p.Ser84Arg	p.Ser84Arg;p.Ser83Arg;p.Ser84Arg	1.420758	0.378	0.767956506	-2.395528233	-0.74345081	-1.079753785	0.303	Ser	84	Arg	S84R	5	-31.48233333	30.633	-40.27816667	36.91	23.63546881
16:31183917:A:G:S:84:G	-4.203515356	-2.669165658	0.002123035	-0.029120333	0.041358889	0.062577475	0.071299974	0.199465695	0.074584444	0.065185014	0.018821564	-0.014556155	0.076919298	16	31183917	A	G	S	G		16	31195238	16:31183917:A:G	FUS;FUS;FUS	P35637	P35637;P35637-2;H3BPE7	p.Ser84Gly	p.Ser84Gly;p.Ser83Gly;p.Ser84Gly	1.316021	0.157	0.769941907	-2.483530886	-2.11517851	-2.413637409	0	Ser	84	Gly	S84G	4	-31.48233333	30.633	-40.27816667	36.91	23.63546881
16:31183917:A:T:S:84:C	-2.931059992	-2.652108024	0.001608875	-0.02995117	0.039618889	0.02351917	0.071299974	0.066344462	0.074584444	0.020318857	0.012243818	-0.015609363	0.068794354	16	31183917	A	T	S	C		16	31195238	16:31183917:A:T	FUS;FUS;FUS	P35637	P35637;P35637-2;H3BPE7	p.Ser84Cys	p.Ser84Cys;p.Ser83Cys;p.Ser84Cys	2.057258	0.404	0.765390582	-1.626912262	-0.620985091	-0.586573581	0.833	Ser	84	Cys	S84C	5	-31.48233333	30.633	-40.27816667	36.91	23.63546881
16:31183918:G:A:S:84:N	-3.587829636	-2.364369028	0.002123035	-0.027098542	0.062965556	0.131324484	0.071299974	0.332940485	0.074584444	0.226977404	0.036537401	-0.01537284	0.112059212	16	31183918	G	A	S	N		16	31195239	16:31183918:G:A	FUS;FUS;FUS	P35637	P35637;P35637-2;H3BPE7	p.Ser84Asn	p.Ser84Asn;p.Ser83Asn;p.Ser84Asn	2.268932	0.245	0.76515343	-1.356136132	-1.635673238	-1.391619958	0.001	Ser	84	Asn	S84N	3	-31.48233333	30.633	-40.27816667	36.91	23.63546881
16:31183918:G:C:S:84:T	-3.656626196	-2.373572659	0.002123035	-0.027098542	0.062965556	0.131324484	0.071299974	0.332940485	0.074584444	0.226977404	0.036537401	-0.01537284	0.112059212	16	31183918	G	C	S	T		16	31195239	16:31183918:G:C	FUS;FUS;FUS	P35637	P35637;P35637-2;H3BPE7	p.Ser84Thr	p.Ser84Thr;p.Ser83Thr;p.Ser84Thr	2.167827	0.232	0.765130078	-1.488833736	-1.718701275	-1.521231255	0.058	Ser	84	Thr	S84T	3	-31.48233333	30.633	-40.27816667	36.91	23.63546881
16:31183918:G:T:S:84:I	-2.684700675	-2.470519428	0.001798947	-0.03402219	0.042712222	0.028058229	0.071299974	0.199512377	0.074584444	0.067616705	0.051611848	-0.024379255	0.090557389	16	31183918	G	T	S	I		16	31195239	16:31183918:G:T	FUS;FUS;FUS	P35637	P35637;P35637-2;H3BPE7	p.Ser84Ile	p.Ser84Ile;p.Ser83Ile;p.Ser84Ile	2.568549	0.433	0.765795076	-0.94880737	-0.429889081	-0.143503984	0.303	Ser	84	Ile	S84I	6	-31.48233333	30.633	-40.27816667	36.91	23.63546881
16:31183919:C:A:S:84:R	-3.015732682	-2.655120585	0.001608875	-0.02995117	0.039618889	0.02351917	0.071299974	0.066344462	0.074584444	0.020318857	0.012243818	-0.015609363	0.068794354	16	31183919	C	A	S	R		16	31195240	16:31183919:C:A	FUS;FUS;FUS	P35637	P35637;P35637-2;H3BPE7	p.Ser84Arg	p.Ser84Arg;p.Ser83Arg;p.Ser84Arg	2.024164	0.388	0.767956506	-1.607004303	-0.679882797	-0.696887569	0.303	Ser	84	Arg	S84R	5	-31.48233333	30.633	-40.27816667	36.91	23.63546881
16:31183919:C:G:S:84:R	-3.015732682	-2.650019877	0.001608875	-0.02995117	0.039618889	0.02351917	0.071299974	0.066344462	0.074584444	0.020318857	0.012243818	-0.015609363	0.068794354	16	31183919	C	G	S	R		16	31195240	16:31183919:C:G	FUS;FUS;FUS	P35637	P35637;P35637-2;H3BPE7	p.Ser84Arg	p.Ser84Arg;p.Ser83Arg;p.Ser84Arg	2.080197	0.388	0.767956506	-1.533781031	-0.679882797	-0.666701871	0.303	Ser	84	Arg	S84R	5	-31.48233333	30.633	-40.27816667	36.91	23.63546881
16:31183920:C:A:Q:85:K	-2.757040767	-2.588042568	0.073450856	-0.029574287	0.07216	0.069012673	0.097957044	0.199465695	0.005172222	0.051785518	0.020536035	-0.01175468	0.083527869	16	31183920	C	A	Q	K		16	31195241	16:31183920:C:A	FUS;FUS;FUS	P35637	P35637;P35637-2;H3BPE7	p.Gln85Lys	p.Gln85Lys;p.Gln84Lys;p.Gln85Lys	1.756699	0.425	0.76643418	-1.9939933	-0.470080376	-0.627100936	0.826	Gln	85	Lys	Q85K	4	-30.83588889	29.92666667	-43.83811111	37.68	25.81039378
16:31183920:C:G:Q:85:E	-2.796181439	-2.331302935	0.073450856	-0.031587058	0.094158889	0.143821703	0.097957044	0.332940485	0.005172222	0.217998688	0.03980016	-0.012758479	0.11899273	16	31183920	C	G	Q	E		16	31195241	16:31183920:C:G	FUS;FUS;FUS	P35637	P35637;P35637-2;H3BPE7	p.Gln85Glu	p.Gln85Glu;p.Gln84Glu;p.Gln85Glu	2.159537	0.389	0.767190353	-1.448957694	-0.686308868	-0.618180028	0.951	Gln	85	Glu	Q85E	3	-30.83588889	29.92666667	-43.83811111	37.68	25.81039378
16:31183921:A:C:Q:85:P	-2.65643453	-2.326344316	0.090808742	-0.026120001	0.076764444	0.026029729	0.097957044	0.199512377	0.005172222	0.031059195	0.0561423	-0.020857025	0.103379123	16	31183921	A	C	Q	P		16	31195242	16:31183921:A:C	FUS;FUS;FUS	P35637	P35637;P35637-2;H3BPE7	p.Gln85Pro	p.Gln85Pro;p.Gln84Pro;p.Gln85Pro	3.278342	0.428	0.766559552	-0.002442192	-0.448918208	0.209968817	0.998	Gln	85	Pro	Q85P	6	-30.83588889	29.92666667	-43.83811111	37.68	25.81039378
16:31183921:A:G:Q:85:R	-3.048103139	-2.539022317	0.073450856	-0.029574287	0.07216	0.069012673	0.097957044	0.199465695	0.005172222	0.051785518	0.020536035	-0.01175468	0.083527869	16	31183921	A	G	Q	R		16	31195242	16:31183921:A:G	FUS;FUS;FUS	P35637	P35637;P35637-2;H3BPE7	p.Gln85Arg	p.Gln85Arg;p.Gln84Arg;p.Gln85Arg	2.295203	0.37	0.766271566	-1.294284931	-0.822417563	-0.654921926	0.236	Gln	85	Arg	Q85R	4	-30.83588889	29.92666667	-43.83811111	37.68	25.81039378
16:31183921:A:T:Q:85:L	-2.017524714	-2.185466428	0.097159326	-0.032195551	0.089164444	0.055832079	0.097957044	0.454211676	0.005172222	0.144620915	0.114111595	-0.036677749	0.126602089	16	31183921	A	T	Q	L		16	31195242	16:31183921:A:T	FUS;FUS;FUS	P35637	P35637;P35637-2;H3BPE7	p.Gln85Leu	p.Gln85Leu;p.Gln84Leu;p.Gln85Leu	3.242893	0.53	0.764625551	-0.096367874	0.167207725	0.780469118	0.979	Gln	85	Leu	Q85L	7	-30.83588889	29.92666667	-43.83811111	37.68	25.81039378
16:31183922:G:C:Q:85:H	-2.831331832	-2.58228169	0.056642998	-0.025946989	0.07058	0.024537851	0.097957044	0.066344462	0.005172222	0.003797674	0.01336728	-0.012546265	0.076041259	16	31183922	G	C	Q	H		16	31195243	16:31183922:G:C	FUS;FUS;FUS	P35637	P35637;P35637-2;H3BPE7	p.Gln85His	p.Gln85His;p.Gln84His;p.Gln85His	2.330324	0.417	0.760936867	-1.379691583	-0.612654589	-0.364324681	0.998	Gln	85	His	Q85H	5	-30.83588889	29.92666667	-43.83811111	37.68	25.81039378
16:31183922:G:T:Q:85:H	-2.831331832	-2.571262912	0.056642998	-0.025946989	0.07058	0.024537851	0.097957044	0.066344462	0.005172222	0.003797674	0.01336728	-0.012546265	0.076041259	16	31183922	G	T	Q	H		16	31195243	16:31183922:G:T	FUS;FUS;FUS	P35637	P35637;P35637-2;H3BPE7	p.Gln85His	p.Gln85His;p.Gln84His;p.Gln85His	2.451369	0.417	0.760936867	-1.221511388	-0.612654589	-0.299116182	0.998	Gln	85	His	Q85H	5	-30.83588889	29.92666667	-43.83811111	37.68	25.81039378
16:31183923:A:C:S:86:R	-2.455154066	-2.66837807	0.002012064	-0.012345437	0.041215556	0.016435882	0.086762251	0.066344462	0.022327778	0.004005303	0.001827458	0.067163409	0.067465941	16	31183923	A	C	S	R		16	31195244	16:31183923:A:C	FUS;FUS;FUS	P35637	P35637;P35637-2;H3BPE7	p.Ser86Arg	p.Ser86Arg;p.Ser85Arg;p.Ser86Arg	1.96908	0.495	0.768441344	-1.667054185	0.008384192	-0.108063075	0.177	Ser	86	Arg	S86R	5	-25.88716667	28.92583333	-44.55416667	41.68	24.88208311
16:31183923:A:G:S:86:G	-4.43636715	-2.636967781	0.002654728	-0.010710437	0.042711111	0.048244083	0.086762251	0.199465695	0.022327778	0.054716033	0.002825231	0.064289498	0.073199266	16	31183923	A	G	S	G		16	31195244	16:31183923:A:G	FUS;FUS;FUS	P35637	P35637;P35637-2;H3BPE7	p.Ser86Gly	p.Ser86Gly;p.Ser85Gly;p.Ser86Gly	1.923309	0.116	0.769849346	-1.692212177	-2.377351679	-2.323478477	0	Ser	86	Gly	S86G	4	-25.88716667	28.92583333	-44.55416667	41.68	24.88208311
16:31183923:A:T:S:86:C	-2.635083532	-2.609653337	0.002012064	-0.012345437	0.041215556	0.016435882	0.086762251	0.066344462	0.022327778	0.004005303	0.001827458	0.067163409	0.067465941	16	31183923	A	T	S	C		16	31195244	16:31183923:A:T	FUS;FUS;FUS	P35637	P35637;P35637-2;H3BPE7	p.Ser86Cys	p.Ser86Cys;p.Ser85Cys;p.Ser86Cys	2.614191	0.461	0.766149678	-0.880435156	-0.245982296	0.042934142	0.833	Ser	86	Cys	S86C	5	-25.88716667	28.92583333	-44.55416667	41.68	24.88208311
16:31183924:G:A:S:86:N	-3.495676648	-2.45630598	0.002654728	-0.008650733	0.061032222	0.105572383	0.086762251	0.332940485	0.022327778	0.18330062	0.006600781	0.057420548	0.09645368	16	31183924	G	A	S	N	rs762715165	16	31195245	16:31183924:G:A	FUS;FUS;FUS	P35637	P35637;P35637-2;H3BPE7	p.Ser86Asn	p.Ser86Asn;p.Ser85Asn;p.Ser86Asn	2.322756	0.275	0.765890645	-1.267654563	-1.432669152	-1.189213355	0.058	Ser	86	Asn	S86N	3	-25.88716667	28.92583333	-44.55416667	41.68	24.88208311
16:31183924:G:C:S:86:T	-3.749694718	-2.468235336	0.002654728	-0.008650733	0.061032222	0.105572383	0.086762251	0.332940485	0.022327778	0.18330062	0.006600781	0.057420548	0.09645368	16	31183924	G	C	S	T		16	31195245	16:31183924:G:C	FUS;FUS;FUS	P35637	P35637;P35637-2;H3BPE7	p.Ser86Thr	p.Ser86Thr;p.Ser85Thr;p.Ser86Thr	2.191708	0.227	0.765916422	-1.438272135	-1.737365547	-1.537268073	0	Ser	86	Thr	S86T	3	-25.88716667	28.92583333	-44.55416667	41.68	24.88208311
16:31183924:G:T:S:86:I	-2.727887014	-2.397853668	0.002249661	-0.017617215	0.045184444	0.018912057	0.086762251	0.199512377	0.022327778	0.027087094	0.011112299	0.060824527	0.095317696	16	31183924	G	T	S	I		16	31195245	16:31183924:G:T	FUS;FUS;FUS	P35637	P35637;P35637-2;H3BPE7	p.Ser86Ile	p.Ser86Ile;p.Ser85Ile;p.Ser86Ile	3.042311	0.421	0.766230248	-0.318989881	-0.498910086	0.042353332	0.177	Ser	86	Ile	S86I	6	-25.88716667	28.92583333	-44.55416667	41.68	24.88208311
16:31183925:C:A:S:86:R	-2.497490411	-2.690426277	0.002012064	-0.012345437	0.041215556	0.016435882	0.086762251	0.066344462	0.022327778	0.004005303	0.001827458	0.067163409	0.067465941	16	31183925	C	A	S	R		16	31195246	16:31183925:C:A	FUS;FUS;FUS	P35637	P35637;P35637-2;H3BPE7	p.Ser86Arg	p.Ser86Arg;p.Ser85Arg;p.Ser86Arg	1.726873	0.487	0.768441344	-1.983567471	-0.042470217	-0.284786015	0.177	Ser	86	Arg	S86R	5	-25.88716667	28.92583333	-44.55416667	41.68	24.88208311
16:31183925:C:G:S:86:R	-2.497490411	-2.68885582	0.002012064	-0.012345437	0.041215556	0.016435882	0.086762251	0.066344462	0.022327778	0.004005303	0.001827458	0.067163409	0.067465941	16	31183925	C	G	S	R		16	31195246	16:31183925:C:G	FUS;FUS;FUS	P35637	P35637;P35637-2;H3BPE7	p.Ser86Arg	p.Ser86Arg;p.Ser85Arg;p.Ser86Arg	1.744125	0.487	0.768441344	-1.961022758	-0.042470217	-0.27549214	0.177	Ser	86	Arg	S86R	5	-25.88716667	28.92583333	-44.55416667	41.68	24.88208311
16:31183926:T:A:S:87:T	-3.164881051	-2.516967141	0.024649639	-0.03079318	0.084924444	0.114888318	0.079334548	0.332940485	0.000274444	0.223031761	0.011304701	0.012545621	0.089644487	16	31183926	T	A	S	T		16	31195247	16:31183926:T:A	FUS;FUS;FUS	P35637	P35637;P35637-2;H3BPE7	p.Ser87Thr	p.Ser87Thr;p.Ser86Thr;p.Ser87Thr	2.120535	0.343	0.766065224	-1.527617734	-0.99749392	-0.905087654	0.546	Ser	87	Thr	S87T	3	-26.475	26.44316667	-47.73116667	39.37	28.88413921
16:31183926:T:C:S:87:P	-3.610137944	-2.690568904	0.018782642	-0.019984033	0.065336667	0.010560737	0.079334548	0.066344462	0.000274444	0.00324027	0.003140515	0.008782151	0.057238137	16	31183926	T	C	S	P		16	31195247	16:31183926:T:C	FUS;FUS;FUS	P35637	P35637;P35637-2;H3BPE7	p.Ser87Pro	p.Ser87Pro;p.Ser86Pro;p.Ser87Pro	2.422505	0.285	0.7671253	-1.106915306	-1.348501564	-1.077673645	0.004	Ser	87	Pro	S87P	5	-26.475	26.44316667	-47.73116667	39.37	28.88413921
16:31183926:T:G:S:87:A	-3.35010256	-2.540250358	0.024649639	-0.03079318	0.084924444	0.114888318	0.079334548	0.332940485	0.000274444	0.223031761	0.011304701	0.012545621	0.089644487	16	31183926	T	G	S	A		16	31195247	16:31183926:T:G	FUS;FUS;FUS	P35637	P35637;P35637-2;H3BPE7	p.Ser87Ala	p.Ser87Ala;p.Ser86Ala;p.Ser87Ala	1.864761	0.308	0.765957159	-1.86451999	-1.221784959	-1.24518914	0.199	Ser	87	Ala	S87A	3	-26.475	26.44316667	-47.73116667	39.37	28.88413921
16:31183927:C:A:S:87:Y	-2.87416596	-2.495876843	0.030858921	-0.017605385	0.071137778	0.011591298	0.079334548	0.199512377	0.000274444	0.025266293	0.01396018	-0.001700413	0.08336381	16	31183927	C	A	S	Y		16	31195248	16:31183927:C:A	FUS;FUS;FUS	P35637	P35637;P35637-2;H3BPE7	p.Ser87Tyr	p.Ser87Tyr;p.Ser86Tyr;p.Ser87Tyr	2.780354	0.403	0.766429218	-0.656415003	-0.610012792	-0.202812827	0.808	Ser	87	Tyr	S87Y	6	-26.475	26.44316667	-47.73116667	39.37	28.88413921
16:31183927:C:G:S:87:C	-3.345535787	-2.598757797	0.018782642	-0.019984033	0.065336667	0.010560737	0.079334548	0.066344462	0.000274444	0.00324027	0.003140515	0.008782151	0.057238137	16	31183927	C	G	S	C		16	31195248	16:31183927:C:G	FUS;FUS;FUS	P35637	P35637;P35637-2;H3BPE7	p.Ser87Cys	p.Ser87Cys;p.Ser86Cys;p.Ser87Cys	3.431081	0.335	0.766385563	0.192872994	-1.043003629	-0.245322576	0.99	Ser	87	Cys	S87C	5	-26.475	26.44316667	-47.73116667	39.37	28.88413921
16:31183927:C:T:S:87:F	-3.159936289	-2.486898694	0.030858921	-0.017605385	0.071137778	0.011591298	0.079334548	0.199512377	0.000274444	0.025266293	0.01396018	-0.001700413	0.08336381	16	31183927	C	T	S	F		16	31195248	16:31183927:C:T	FUS;FUS;FUS	P35637	P35637;P35637-2;H3BPE7	p.Ser87Phe	p.Ser87Phe;p.Ser86Phe;p.Ser87Phe	2.878982	0.349	0.766263646	-0.531604276	-0.956042534	-0.461820313	0.036	Ser	87	Phe	S87F	6	-26.475	26.44316667	-47.73116667	39.37	28.88413921
16:31183929:C:A:Q:88:K	-3.038040939	-2.635758061	0.026271746	-0.022326481	0.082606667	0.072041515	0.089968598	0.199465695	0.001526667	0.081847877	0.002825231	0.029471873	0.064807658	16	31183929	C	A	Q	K		16	31195250	16:31183929:C:A	FUS;FUS;FUS	P35637	P35637;P35637-2;H3BPE7	p.Gln88Lys	p.Gln88Lys;p.Gln87Lys;p.Gln88Lys	2.508629	0.387	0.766857827	-1.00095276	-0.704570493	-0.441680405	0.498	Gln	88	Lys	Q88K	4	-22.23811111	25.69822222	-49.76755556	40.3	29.92255509
16:31183929:C:G:Q:88:E	-2.956041327	-2.495714885	0.026271746	-0.027147063	0.097068889	0.122396651	0.089968598	0.332940485	0.001526667	0.224325289	0.006600781	0.029950215	0.08897864	16	31183929	C	G	Q	E		16	31195250	16:31183929:C:G	FUS;FUS;FUS	P35637	P35637;P35637-2;H3BPE7	p.Gln88Glu	p.Gln88Glu;p.Gln87Glu;p.Gln88Glu	2.399387	0.383	0.767660773	-1.123946119	-0.716600966	-0.523651932	0.801	Gln	88	Glu	Q88E	3	-22.23811111	25.69822222	-49.76755556	40.3	29.92255509
16:31183930:A:C:Q:88:P	-3.135910438	-2.44915176	0.040415894	-0.012709836	0.085972222	0.018045348	0.089968598	0.199512377	0.001526667	0.024836221	0.008160435	0.014047083	0.090232643	16	31183930	A	C	Q	P		16	31195251	16:31183930:A:C	FUS;FUS;FUS	P35637	P35637;P35637-2;H3BPE7	p.Gln88Pro	p.Gln88Pro;p.Gln87Pro;p.Gln88Pro	2.825417	0.348	0.766598188	-0.593368359	-0.956817683	-0.496456832	0.967	Gln	88	Pro	Q88P	6	-22.23811111	25.69822222	-49.76755556	40.3	29.92255509
16:31183930:A:G:Q:88:R	-3.329103312	-2.624527637	0.026271746	-0.022326481	0.082606667	0.072041515	0.089968598	0.199465695	0.001526667	0.081847877	0.002825231	0.029471873	0.064807658	16	31183930	A	G	Q	R		16	31195251	16:31183930:A:G	FUS;FUS;FUS	P35637	P35637;P35637-2;H3BPE7	p.Gln88Arg	p.Gln88Arg;p.Gln87Arg;p.Gln88Arg	2.631999	0.332	0.766656984	-0.8446776	-1.057545516	-0.693139422	0.06	Gln	88	Arg	Q88R	4	-22.23811111	25.69822222	-49.76755556	40.3	29.92255509
16:31183930:A:T:Q:88:L	-2.659675234	-2.376624346	0.049227156	-0.017126863	0.09379	0.055710866	0.089968598	0.454211676	0.001526667	0.163672651	0.017505284	-0.004734728	0.101380002	16	31183930	A	T	Q	L		16	31195251	16:31183930:A:T	FUS;FUS;FUS	P35637	P35637;P35637-2;H3BPE7	p.Gln88Leu	p.Gln88Leu;p.Gln87Leu;p.Gln88Leu	2.862273	0.429	0.764727894	-0.591238704	-0.473121664	-0.008392542	0.828	Gln	88	Leu	Q88L	7	-22.23811111	25.69822222	-49.76755556	40.3	29.92255509
16:31183931:A:C:Q:88:H	-2.591995742	-2.838623294	0.020026591	-0.015450551	0.078616667	0.016428515	0.089968598	0.066344462	0.001526667	0.006529159	0.001827458	0.025650217	0.06020282	16	31183931	A	C	Q	H		16	31195252	16:31183931:A:C	FUS;FUS;FUS	P35637	P35637;P35637-2;H3BPE7	p.Gln88His	p.Gln88His;p.Gln87His;p.Gln88His	0.593984	0.475	0.76125301	-3.640939276	-0.238685438	-0.964452262	0.972	Gln	88	His	Q88H	5	-22.23811111	25.69822222	-49.76755556	40.3	29.92255509
16:31183931:A:T:Q:88:H	-2.591995742	-2.841923056	0.020026591	-0.015450551	0.078616667	0.016428515	0.089968598	0.066344462	0.001526667	0.006529159	0.001827458	0.025650217	0.06020282	16	31183931	A	T	Q	H		16	31195252	16:31183931:A:T	FUS;FUS;FUS	P35637	P35637;P35637-2;H3BPE7	p.Gln88His	p.Gln88His;p.Gln87His;p.Gln88His	0.557735	0.475	0.76125301	-3.688309047	-0.238685438	-0.983980065	0.972	Gln	88	His	Q88H	5	-22.23811111	25.69822222	-49.76755556	40.3	29.92255509
16:31183932:T:A:S:89:T	-3.707238835	-2.511869365	0.040738855	-0.022547883	0.101827778	0.10534975	0.076696638	0.332940485	9.67E-05	0.224089539	0.011479722	0.00824254	0.103920862	16	31183932	T	A	S	T	rs372638663	16	31195253	16:31183932:T:A	FUS;FUS;FUS	P35637	P35637;P35637-2;H3BPE7	p.Ser89Thr	p.Ser89Thr;p.Ser88Thr;p.Ser89Thr	1.203358	0.229	0.765626624	-2.736969154	-1.729487066	-2.058144205	0	Ser	89	Thr	S89T	3	-24.08533333	21.46383333	-51.438	38.95	34.2814566
16:31183932:T:C:S:89:P	-3.798150018	-2.676926254	0.033559036	-0.0018641	0.085678889	0.006110227	0.076696638	0.066344462	9.67E-05	0.00319027	0.003189547	-0.00857893	0.072702555	16	31183932	T	C	S	P		16	31195253	16:31183932:T:C	FUS;FUS;FUS	P35637	P35637;P35637-2;H3BPE7	p.Ser89Pro	p.Ser89Pro;p.Ser88Pro;p.Ser89Pro	1.518211	0.237	0.766732727	-2.298298543	-1.660177911	-1.842285931	0	Ser	89	Pro	S89P	5	-24.08533333	21.46383333	-51.438	38.95	34.2814566
16:31183932:T:G:S:89:A	-3.712530878	-2.499423411	0.040738855	-0.022547883	0.101827778	0.10534975	0.076696638	0.332940485	9.67E-05	0.224089539	0.011479722	0.00824254	0.103920862	16	31183932	T	G	S	A		16	31195253	16:31183932:T:G	FUS;FUS;FUS	P35637	P35637;P35637-2;H3BPE7	p.Ser89Ala	p.Ser89Ala;p.Ser88Ala;p.Ser89Ala	1.340081	0.228	0.765552427	-2.560127339	-1.73708181	-1.99027013	0.002	Ser	89	Ala	S89A	3	-24.08533333	21.46383333	-51.438	38.95	34.2814566
16:31183933:C:G:S:89:W	-2.807057574	-2.281769592	0.070025481	0.004657675	0.103324444	0.037532892	0.076696638	0.454211676	9.67E-05	0.225865518	0.032844476	-0.044453669	0.120164169	16	31183933	C	G	S	W		16	31195254	16:31183933:C:G	FUS;FUS;FUS	P35637	P35637;P35637-2;H3BPE7	p.Ser89Trp	p.Ser89Trp;p.Ser88Trp;p.Ser89Trp	2.623824	0.386	0.765943719	-0.872916106	-0.726178704	-0.385403741	0.85	Ser	89	Trp	S89W	7	-24.08533333	21.46383333	-51.438	38.95	34.2814566
16:31183933:C:T:S:89:L	-3.253051219	-2.509525285	0.066786908	0.005640841	0.093733333	0.017639036	0.076696638	0.199512377	9.67E-05	0.024929953	0.01543978	-0.024011749	0.099983833	16	31183933	C	T	S	L	rs1345049909	16	31195254	16:31183933:C:T	FUS;FUS;FUS	P35637	P35637;P35637-2;H3BPE7	p.Ser89Leu	p.Ser89Leu;p.Ser88Leu;p.Ser89Leu	1.497484	0.318	0.764954248	-2.369157843	-1.174950002	-1.385242345	0.031	Ser	89	Leu	S89L	6	-24.08533333	21.46383333	-51.438	38.95	34.2814566
16:31183935:T:A:S:90:T	-3.015443384	-2.39224631	0.140079379	-0.014234688	0.103335556	0.175134883	0.105011453	0.332940485	0.035994444	0.319437809	0.006703469	0.040747907	0.117216775	16	31183935	T	A	S	T		16	31195256	16:31183935:T:A	FUS;FUS;FUS	P35637	P35637;P35637-2;H3BPE7	p.Ser90Thr	p.Ser90Thr;p.Ser89Thr;p.Ser90Thr	1.611115	0.349	0.768562071	-2.131867219	-0.917694508	-1.144836577	0.791	Ser	90	Thr	S90T	3	-22.26216667	18.29983333	-53.08033333	41.23	37.39247973
16:31183935:T:C:S:90:P	-3.4244452	-2.559255934	0.117537037	0.003877266	0.0826	0.046899672	0.105011453	0.066344462	0.035994444	0.092818636	0.001856028	0.020902875	0.078426206	16	31183935	T	C	S	P		16	31195256	16:31183935:T:C	FUS;FUS;FUS	P35637	P35637;P35637-2;H3BPE7	p.Ser90Pro	p.Ser90Pro;p.Ser89Pro;p.Ser90Pro	2.420695	0.303	0.771430161	-1.003325521	-1.162254773	-0.974602162	0.006	Ser	90	Pro	S90P	5	-22.26216667	18.29983333	-53.08033333	41.23	37.39247973
16:31183935:T:G:S:90:A	-3.274753497	-2.416690348	0.140079379	-0.014234688	0.103335556	0.175134883	0.105011453	0.332940485	0.035994444	0.319437809	0.006703469	0.040747907	0.117216775	16	31183935	T	G	S	A		16	31195256	16:31183935:T:G	FUS;FUS;FUS	P35637	P35637;P35637-2;H3BPE7	p.Ser90Ala	p.Ser90Ala;p.Ser89Ala;p.Ser90Ala	1.342589	0.3	0.769714122	-2.454418579	-1.209956408	-1.572732827	0.435	Ser	90	Ala	S90A	3	-22.26216667	18.29983333	-53.08033333	41.23	37.39247973
16:31183936:C:A:S:90:Y	-2.866317849	-2.340464243	0.215383351	0.011047914	0.089466667	0.047174374	0.105011453	0.199512377	0.035994444	0.091707311	0.010628386	0.003739336	0.103800468	16	31183936	C	A	S	Y		16	31195257	16:31183936:C:A	FUS;FUS;FUS	P35637	P35637;P35637-2;H3BPE7	p.Ser90Tyr	p.Ser90Tyr;p.Ser89Tyr;p.Ser90Tyr	3.094508	0.388	0.769091837	-0.180347465	-0.660940396	-0.120279486	0.976	Ser	90	Tyr	S90Y	6	-22.26216667	18.29983333	-53.08033333	41.23	37.39247973
16:31183936:C:G:S:90:C	-2.879364757	-2.489047895	0.117537037	0.003877266	0.0826	0.046899672	0.105011453	0.066344462	0.035994444	0.092818636	0.001856028	0.020902875	0.078426206	16	31183936	C	G	S	C		16	31195257	16:31183936:C:G	FUS;FUS;FUS	P35637	P35637;P35637-2;H3BPE7	p.Ser90Cys	p.Ser90Cys;p.Ser89Cys;p.Ser90Cys	3.191954	0.406	0.768950615	-0.056482059	-0.548874195	0.036262481	0.993	Ser	90	Cys	S90C	5	-22.26216667	18.29983333	-53.08033333	41.23	37.39247973
16:31183936:C:T:S:90:F	-2.802813332	-2.323008885	0.215383351	0.011047914	0.089466667	0.047174374	0.105011453	0.199512377	0.035994444	0.091707311	0.010628386	0.003739336	0.103800468	16	31183936	C	T	S	F		16	31195257	16:31183936:C:T	FUS;FUS;FUS	P35637	P35637;P35637-2;H3BPE7	p.Ser90Phe	p.Ser90Phe;p.Ser89Phe;p.Ser90Phe	3.286261	0.4	0.769961173	0.091630003	-0.570154354	0.05238469	0.976	Ser	90	Phe	S90F	6	-22.26216667	18.29983333	-53.08033333	41.23	37.39247973
16:31183938:T:A:Y:91:N	-1.791611351	-2.253406208	0.162805974	0.01023388	0.092434444	0.053517291	0.068283704	0.298990792	0.575996667	0.166109324	0.010574589	-0.056717692	0.111338453	16	31183938	T	A	Y	N		16	31195259	16:31183938:T:A	FUS;FUS;FUS	P35637	P35637;P35637-2;H3BPE7	p.Tyr91Asn	p.Tyr91Asn;p.Tyr90Asn;p.Tyr91Asn	3.537028	0.585	0.738604754	-0.352442679	0.082688333	1.256843449	0.999	Tyr	91	Asn	Y91N	9	-21.25058333	16.20241667	-55.16308333	41.48	40.23509158
16:31183938:T:C:Y:91:H	-2.140753876	-2.524790511	0.094120845	0.019992497	0.077966667	0.040381894	0.068283704	0.066344462	0.575996667	0.027813081	0.003549698	0.015440932	0.067974263	16	31183938	T	C	Y	H		16	31195259	16:31183938:T:C	FUS;FUS;FUS	P35637	P35637;P35637-2;H3BPE7	p.Tyr91His	p.Tyr91His;p.Tyr90His;p.Tyr91His	3.511787	0.554	0.739019276	-0.375224745	-0.107456425	1.064054512	0.999	Tyr	91	His	Y91H	5	-21.25058333	16.20241667	-55.16308333	41.48	40.23509158
16:31183938:T:G:Y:91:D	-1.885482412	-2.219487836	0.162805974	0.003659861	0.092474444	0.050018066	0.068283704	0.285820661	0.575996667	0.104728678	0.010574589	-0.051540325	0.11662256	16	31183938	T	G	Y	D		16	31195259	16:31183938:T:G	FUS;FUS;FUS	P35637	P35637;P35637-2;H3BPE7	p.Tyr91Asp	p.Tyr91Asp;p.Tyr90Asp;p.Tyr91Asp	3.549431	0.563	0.744693712	-0.186367732	0.044429803	1.136357096	0.999	Tyr	91	Asp	Y91D	10	-21.25058333	16.20241667	-55.16308333	41.48	40.23509158
16:31183939:A:C:Y:91:S	-2.003293076	-2.259741289	0.162805974	0.01023388	0.092434444	0.053517291	0.068283704	0.298990792	0.575996667	0.166109324	0.010574589	-0.056717692	0.111338453	16	31183939	A	C	Y	S		16	31195260	16:31183939:A:C	FUS;FUS;FUS	P35637	P35637;P35637-2;H3BPE7	p.Tyr91Ser	p.Tyr91Ser;p.Tyr90Ser;p.Tyr91Ser	3.467435	0.545	0.738221102	-0.452828786	-0.177984751	0.988138243	0.999	Tyr	91	Ser	Y91S	9	-21.25058333	16.20241667	-55.16308333	41.48	40.23509158
16:31183939:A:G:Y:91:C	-1.759859092	-2.24972867	0.162805974	0.01023388	0.092434444	0.053517291	0.068283704	0.298990792	0.575996667	0.166109324	0.010574589	-0.056717692	0.111338453	16	31183939	A	G	Y	C		16	31195260	16:31183939:A:G	FUS;FUS;FUS	P35637	P35637;P35637-2;H3BPE7	p.Tyr91Cys	p.Tyr91Cys;p.Tyr90Cys;p.Tyr91Cys	3.577427	0.591	0.738380031	-0.30518082	0.117079753	1.313289094	1	Tyr	91	Cys	Y91C	9	-21.25058333	16.20241667	-55.16308333	41.48	40.23509158
16:31183939:A:T:Y:91:F	-2.683839523	-2.496872113	0.112746008	0.009190488	0.083758889	0.080942786	0.068283704	0.199465695	0.575996667	0.084436972	0.005260833	0.029515004	0.083319971	16	31183939	A	T	Y	F		16	31195260	16:31183939:A:T	FUS;FUS;FUS	P35637	P35637;P35637-2;H3BPE7	p.Tyr91Phe	p.Tyr91Phe;p.Tyr90Phe;p.Tyr91Phe	2.772409	0.439	0.741073604	-1.29087236	-0.804213177	0.001000205	0.997	Tyr	91	Phe	Y91F	4	-21.25058333	16.20241667	-55.16308333	41.48	40.23509158
16:31183941:G:A:G:92:R	-2.351820003	-2.106676064	0.150217548	0.026224913	0.089707778	0.048299033	0.090865873	0.414444248	0.099407778	0.210588295	0.026621863	-0.055647509	0.132591346	16	31183941	G	A	G	R	rs754194085	16	31195262	16:31183941:G:A	FUS;FUS;FUS	P35637	P35637;P35637-2;H3BPE7	p.Gly92Arg	p.Gly92Arg;p.Gly91Arg;p.Gly92Arg	3.700162	0.462	0.768259866	0.590636912	-0.20441811	0.633741055	0.999	Gly	92	Arg	G92R	8	-22.99125	11.1145	-52.58775	40.97	42.6530068
16:31183941:G:C:G:92:R	-2.41532452	-2.114345742	0.150217548	0.026224913	0.089707778	0.048299033	0.090865873	0.414444248	0.099407778	0.210588295	0.026621863	-0.055647509	0.132591346	16	31183941	G	C	G	R		16	31195262	16:31183941:G:C	FUS;FUS;FUS	P35637	P35637;P35637-2;H3BPE7	p.Gly92Arg	p.Gly92Arg;p.Gly91Arg;p.Gly92Arg	3.615908	0.45	0.768259866	0.480534767	-0.280699725	0.518987973	0.998	Gly	92	Arg	G92R	8	-22.99125	11.1145	-52.58775	40.97	42.6530068
16:31183941:G:T:G:92:W	-2.357112046	-2.091415449	0.150217548	0.026224913	0.089707778	0.048299033	0.090865873	0.414444248	0.099407778	0.210588295	0.026621863	-0.055647509	0.132591346	16	31183941	G	T	G	W		16	31195262	16:31183941:G:T	FUS;FUS;FUS	P35637	P35637;P35637-2;H3BPE7	p.Gly92Trp	p.Gly92Trp;p.Gly91Trp;p.Gly92Trp	3.867805	0.461	0.761062396	0.632560295	-0.330860956	0.718272132	1	Gly	92	Trp	G92W	8	-22.99125	11.1145	-52.58775	40.97	42.6530068
16:31183942:G:A:G:92:E	-2.108386019	-2.125268756	0.150217548	0.026224913	0.089707778	0.048299033	0.090865873	0.414444248	0.099407778	0.210588295	0.026621863	-0.055647509	0.132591346	16	31183942	G	A	G	E		16	31195263	16:31183942:G:A	FUS;FUS;FUS	P35637	P35637;P35637-2;H3BPE7	p.Gly92Glu	p.Gly92Glu;p.Gly91Glu;p.Gly92Glu	3.495915	0.508	0.769556168	0.355635046	0.109622868	0.789607315	0.988	Gly	92	Glu	G92E	8	-22.99125	11.1145	-52.58775	40.97	42.6530068
16:31183942:G:C:G:92:A	-2.553534164	-2.486937654	0.139204919	0.036603644	0.081456667	0.033407951	0.090865873	0.199512377	0.099407778	0.036001615	0.01461488	-0.009572366	0.085332123	16	31183942	G	C	G	A		16	31195263	16:31183942:G:C	FUS;FUS;FUS	P35637	P35637;P35637-2;H3BPE7	p.Gly92Ala	p.Gly92Ala;p.Gly91Ala;p.Gly92Ala	2.74438	0.462	0.766554496	-0.700341948	-0.232871318	0.118848996	0.826	Gly	92	Ala	G92A	6	-22.99125	11.1145	-52.58775	40.97	42.6530068
16:31183942:G:T:G:92:V	-2.147293737	-2.369822244	0.137875795	0.015535545	0.085725556	0.026650894	0.090865873	0.298990792	0.099407778	0.110262882	0.008997589	-0.066180187	0.093719029	16	31183942	G	T	G	V		16	31195263	16:31183942:G:T	FUS;FUS;FUS	P35637	P35637;P35637-2;H3BPE7	p.Gly92Val	p.Gly92Val;p.Gly91Val;p.Gly92Val	3.459222	0.532	0.766536157	0.233353878	0.211798795	0.908569061	0.988	Gly	92	Val	G92V	9	-22.99125	11.1145	-52.58775	40.97	42.6530068
16:31183944:C:A:Q:93:K	-2.807634476	-2.745241976	0.01067727	0.041834888	0.033702222	0.031276755	0.028475556	0.199465695	0.004265556	0.050647023	0.001555597	0.063133119	0.043157526	16	31183944	C	A	Q	K		16	31195265	16:31183944:C:A	FUS;FUS;FUS	P35637	P35637;P35637-2;H3BPE7	p.Gln93Lys	p.Gln93Lys;p.Gln92Lys;p.Gln93Lys	2.781736	0.448	0.768053712	-0.614625531	-0.2968529	0.058048057	0.979	Gln	93	Lys	Q93K	4	-24.16488889	7.819444444	-54.38233333	44.13	46.49176369
16:31183944:C:G:Q:93:E	-2.644866276	-2.426810278	0.01067727	0.042298432	0.060337778	0.105128421	0.028475556	0.332940485	0.004265556	0.179116283	0.003640642	0.079223018	0.096170526	16	31183944	C	G	Q	E		16	31195265	16:31183944:C:G	FUS;FUS;FUS	P35637	P35637;P35637-2;H3BPE7	p.Gln93Glu	p.Gln93Glu;p.Gln92Glu;p.Gln93Glu	2.666078	0.436	0.768860144	-0.74591743	-0.359679612	-0.073622765	0.951	Gln	93	Glu	Q93E	3	-24.16488889	7.819444444	-54.38233333	44.13	46.49176369
16:31183945:A:C:Q:93:P	-2.84663992	-2.735621791	0.013464273	0.044795644	0.030647778	0.008292997	0.028475556	0.199512377	0.004265556	0.024057737	0.002536164	0.021816918	0.038978466	16	31183945	A	C	Q	P		16	31195266	16:31183945:A:C	FUS;FUS;FUS	P35637	P35637;P35637-2;H3BPE7	p.Gln93Pro	p.Gln93Pro;p.Gln92Pro;p.Gln93Pro	3.172291	0.444	0.767613257	-0.115093667	-0.329628861	0.245323603	0.998	Gln	93	Pro	Q93P	6	-24.16488889	7.819444444	-54.38233333	44.13	46.49176369
16:31183945:A:G:Q:93:R	-2.88172308	-2.71474751	0.01067727	0.041834888	0.033702222	0.031276755	0.028475556	0.199465695	0.004265556	0.050647023	0.001555597	0.063133119	0.043157526	16	31183945	A	G	Q	R		16	31195266	16:31183945:A:G	FUS;FUS;FUS	P35637	P35637;P35637-2;H3BPE7	p.Gln93Arg	p.Gln93Arg;p.Gln92Arg;p.Gln93Arg	3.116728	0.434	0.767824925	-0.182493	-0.389665311	0.15758746	0.993	Gln	93	Arg	Q93R	4	-24.16488889	7.819444444	-54.38233333	44.13	46.49176369
16:31183945:A:T:Q:93:L	-2.47022155	-2.536741471	0.014062285	0.041501531	0.038438889	0.037768158	0.028475556	0.454211676	0.004265556	0.199438899	0.003152322	-0.001622084	0.063935809	16	31183945	A	T	Q	L		16	31195266	16:31183945:A:T	FUS;FUS;FUS	P35637	P35637;P35637-2;H3BPE7	p.Gln93Leu	p.Gln93Leu;p.Gln92Leu;p.Gln93Leu	3.655791	0.495	0.766006281	0.477186174	-0.032243558	0.80058984	0.979	Gln	93	Leu	Q93L	7	-24.16488889	7.819444444	-54.38233333	44.13	46.49176369
16:31183946:G:C:Q:93:H	-2.72534903	-2.912758571	0.007159524	0.043994439	0.025686667	0.001418736	0.028475556	0.066344462	0.004265556	0.003396414	0.001005763	0.044025106	0.021520559	16	31183946	G	C	Q	H		16	31195267	16:31183946:G:C	FUS;FUS;FUS	P35637	P35637;P35637-2;H3BPE7	p.Gln93His	p.Gln93His;p.Gln92His;p.Gln93His	2.416437	0.481	0.763075699	-1.214517287	-0.170134014	0.052008799	0.998	Gln	93	His	Q93H	5	-24.16488889	7.819444444	-54.38233333	44.13	46.49176369
16:31183946:G:T:Q:93:H	-2.720056987	-2.910718852	0.007159524	0.043994439	0.025686667	0.001418736	0.028475556	0.066344462	0.004265556	0.003396414	0.001005763	0.044025106	0.021520559	16	31183946	G	T	Q	H		16	31195267	16:31183946:G:T	FUS;FUS;FUS	P35637	P35637;P35637-2;H3BPE7	p.Gln93His	p.Gln93His;p.Gln92His;p.Gln93His	2.438844	0.482	0.763075699	-1.185236081	-0.163777213	0.069860103	0.998	Gln	93	His	Q93H	5	-24.16488889	7.819444444	-54.38233333	44.13	46.49176369
16:31183947:C:A:Q:94:K	-2.231688205	-2.616044316	0.01067727	0.073133591	0.04743	0.045531012	0.036134444	0.199465695	0.179468439	0.054941683	0.001333905	0.034244024	0.052868747	16	31183947	C	A	Q	K		16	31195268	16:31183947:C:A	FUS;FUS;FUS	P35637	P35637;P35637-2;H3BPE7	p.Gln94Lys	p.Gln94Lys;p.Gln93Lys;p.Gln94Lys	3.539031	0.549	0.767141938	0.352557354	0.329971546	1.049829385	0.993	Gln	94	Lys	Q94K	4	-27.52766667	5.575111111	-53.71488889	42.11	48.49816574
16:31183947:C:G:Q:94:E	-2.19704294	-2.29057579	0.01067727	0.07364127	0.077606667	0.127232736	0.036134444	0.332940485	0.179468439	0.18167419	0.003122733	0.054374458	0.106860636	16	31183947	C	G	Q	E		16	31195268	16:31183947:C:G	FUS;FUS;FUS	P35637	P35637;P35637-2;H3BPE7	p.Gln94Glu	p.Gln94Glu;p.Gln93Glu;p.Gln94Glu	3.433947	0.512	0.767969852	0.235612186	0.10858323	0.779345812	0.982	Gln	94	Glu	Q94E	3	-27.52766667	5.575111111	-53.71488889	42.11	48.49816574
16:31183948:A:C:Q:94:P	-2.346766083	-2.597997537	0.013464273	0.073219674	0.044912222	0.01562887	0.036134444	0.199512377	0.179468439	0.031840037	0.002496895	-0.011767685	0.051944487	16	31183948	A	C	Q	P		16	31195269	16:31183948:A:C	FUS;FUS;FUS	P35637	P35637;P35637-2;H3BPE7	p.Gln94Pro	p.Gln94Pro;p.Gln93Pro;p.Gln94Pro	3.800285	0.528	0.766913602	0.688341041	0.192669061	1.069182631	0.998	Gln	94	Pro	Q94P	6	-27.52766667	5.575111111	-53.71488889	42.11	48.49816574
16:31183948:A:G:Q:94:R	-2.147015515	-2.59753965	0.01067727	0.073133591	0.04743	0.045531012	0.036134444	0.199465695	0.179468439	0.054941683	0.001333905	0.034244024	0.052868747	16	31183948	A	G	Q	R		16	31195269	16:31183948:A:G	FUS;FUS;FUS	P35637	P35637;P35637-2;H3BPE7	p.Gln94Arg	p.Gln94Arg;p.Gln93Arg;p.Gln94Arg	3.742311	0.565	0.766920932	0.612761702	0.427993001	1.251824761	0.993	Gln	94	Arg	Q94R	4	-27.52766667	5.575111111	-53.71488889	42.11	48.49816574
16:31183948:A:T:Q:94:L	-1.682779992	-2.358213951	0.014062285	0.068142699	0.054102222	0.059302741	0.036134444	0.454211676	0.179468439	0.269338036	0.004057426	-0.035660148	0.088481701	16	31183948	A	T	Q	L		16	31195269	16:31183948:A:T	FUS;FUS;FUS	P35637	P35637;P35637-2;H3BPE7	p.Gln94Leu	p.Gln94Leu;p.Gln93Leu;p.Gln94Leu	3.943756	0.624	0.765144706	0.832289635	0.773408873	1.701387253	0.993	Gln	94	Leu	Q94L	7	-27.52766667	5.575111111	-53.71488889	42.11	48.49816574
16:31183949:G:C:Q:94:H	-2.493655766	-2.731688279	0.007159524	0.074123941	0.039588889	0.007054292	0.036134444	0.066344462	0.179468439	0.007212763	0.000862361	0.012167343	0.032408337	16	31183949	G	C	Q	H		16	31195270	16:31183949:G:C	FUS;FUS;FUS	P35637	P35637;P35637-2;H3BPE7	p.Gln94His	p.Gln94His;p.Gln93His;p.Gln94His	3.663368	0.516	0.762413013	0.398647004	0.041297462	0.926059313	0.998	Gln	94	His	Q94H	5	-27.52766667	5.575111111	-53.71488889	42.11	48.49816574
16:31183949:G:T:Q:94:H	-2.493655766	-2.733792629	0.007159524	0.074123941	0.039588889	0.007054292	0.036134444	0.066344462	0.179468439	0.007212763	0.000862361	0.012167343	0.032408337	16	31183949	G	T	Q	H		16	31195270	16:31183949:G:T	FUS;FUS;FUS	P35637	P35637;P35637-2;H3BPE7	p.Gln94His	p.Gln94His;p.Gln93His;p.Gln94His	3.640251	0.516	0.762413013	0.368437978	0.041297462	0.913605888	0.998	Gln	94	His	Q94H	5	-27.52766667	5.575111111	-53.71488889	42.11	48.49816574
16:31183950:T:A:S:95:T	-2.667053827	-2.294181444	0.01067727	0.065570764	0.074195556	0.114960992	0.042126667	0.332940485	0.036058571	0.207280566	0.003640642	0.10484447	0.110810049	16	31183950	T	A	S	T		16	31195271	16:31183950:T:A	FUS;FUS;FUS	P35637	P35637;P35637-2;H3BPE7	p.Ser95Thr	p.Ser95Thr;p.Ser94Thr;p.Ser95Thr	3.125118	0.42	0.766725077	-0.198599478	-0.497010917	0.081182164	0.997	Ser	95	Thr	S95T	3	-28.6855	2.899333333	-49.98516667	45.71	49.12982069
16:31183950:T:C:S:95:P	-2.973691958	-2.797310238	0.007159524	0.055075702	0.034972222	0.00176207	0.042126667	0.066344462	0.036058571	0.007357212	0.001085838	0.066626354	0.032769078	16	31183950	T	C	S	P		16	31195271	16:31183950:T:C	FUS;FUS;FUS	P35637	P35637;P35637-2;H3BPE7	p.Ser95Pro	p.Ser95Pro;p.Ser94Pro;p.Ser95Pro	2.917898	0.425	0.767782252	-0.443372016	-0.447588487	-0.001548095	0.999	Ser	95	Pro	S95P	5	-28.6855	2.899333333	-49.98516667	45.71	49.12982069
16:31183950:T:G:S:95:A	-2.894611682	-2.279308346	0.01067727	0.065570764	0.074195556	0.114960992	0.042126667	0.332940485	0.036058571	0.207280566	0.003640642	0.10484447	0.110810049	16	31183950	T	G	S	A		16	31195271	16:31183950:T:G	FUS;FUS;FUS	P35637	P35637;P35637-2;H3BPE7	p.Ser95Ala	p.Ser95Ala;p.Ser94Ala;p.Ser95Ala	3.288504	0.377	0.766700628	0.014309683	-0.770761288	-0.07935535	0.994	Ser	95	Ala	S95A	3	-28.6855	2.899333333	-49.98516667	45.71	49.12982069
16:31183951:C:A:S:95:Y	-2.303443898	-2.634238603	0.013464273	0.050232023	0.03938	0.00903092	0.042126667	0.199512377	0.036058571	0.028416307	0.002536164	0.04460122	0.047216007	16	31183951	C	A	S	Y		16	31195272	16:31183951:C:A	FUS;FUS;FUS	P35637	P35637;P35637-2;H3BPE7	p.Ser95Tyr	p.Ser95Tyr;p.Ser94Tyr;p.Ser95Tyr	3.724491	0.54	0.7671786	0.595816694	0.273372031	1.097715797	0.999	Ser	95	Tyr	S95Y	6	-28.6855	2.899333333	-49.98516667	45.71	49.12982069
16:31183951:C:G:S:95:C	-2.095212798	-2.714045795	0.007159524	0.055075702	0.034972222	0.00176207	0.042126667	0.066344462	0.036058571	0.007357212	0.001085838	0.066626354	0.032769078	16	31183951	C	G	S	C		16	31195272	16:31183951:C:G	FUS;FUS;FUS	P35637	P35637;P35637-2;H3BPE7	p.Ser95Cys	p.Ser95Cys;p.Ser94Cys;p.Ser95Cys	3.832586	0.591	0.767021525	0.7332079	0.594948172	1.45074653	1	Ser	95	Cys	S95C	5	-28.6855	2.899333333	-49.98516667	45.71	49.12982069
16:31183951:C:T:S:95:F	-1.700150982	-2.618052664	0.013464273	0.050232023	0.03938	0.00903092	0.042126667	0.199512377	0.036058571	0.028416307	0.002536164	0.04460122	0.047216007	16	31183951	C	T	S	F	rs1353423547	16	31195272	16:31183951:C:T	FUS;FUS;FUS	P35637	P35637;P35637-2;H3BPE7	p.Ser95Phe	p.Ser95Phe;p.Ser94Phe;p.Ser95Phe	3.902299	0.654	0.76692282	0.821878619	0.993779806	1.852464755	0.999	Ser	95	Phe	S95F	6	-28.6855	2.899333333	-49.98516667	45.71	49.12982069
16:31183953:T:A:S:96:T	-2.990077367	-2.262366091	0.028642759	0.107343509	0.100945556	0.180403675	0.024531111	0.332940485	0.052212222	0.242676268	0.009424361	0.053895835	0.120680005	16	31183953	T	A	S	T		16	31195274	16:31183953:T:A	FUS;FUS;FUS	P35637	P35637;P35637-2;H3BPE7	p.Ser96Thr	p.Ser96Thr;p.Ser95Thr;p.Ser96Thr	2.801815	0.351	0.767844591	-0.593533598	-0.916951693	-0.491830441	0.988	Ser	96	Thr	S96T	3	-32.23216667	1.736166667	-48.64833333	40.74	50.43678292
16:31183953:T:C:S:96:P	-2.890221017	-2.699074938	0.019321684	0.101395747	0.046657778	0.016259292	0.024531111	0.066344462	0.052212222	0.017328636	0.001911976	0.006204704	0.033727385	16	31183953	T	C	S	P		16	31195274	16:31183953:T:C	FUS;FUS;FUS	P35637	P35637;P35637-2;H3BPE7	p.Ser96Pro	p.Ser96Pro;p.Ser95Pro;p.Ser96Pro	3.931721	0.44	0.769015255	0.911827827	-0.331664461	0.631316858	0.999	Ser	96	Pro	S96P	5	-32.23216667	1.736166667	-48.64833333	40.74	50.43678292
16:31183953:T:G:S:96:A	-2.953033065	-2.352993075	0.028642759	0.107343509	0.100945556	0.180403675	0.024531111	0.332940485	0.052212222	0.242676268	0.009424361	0.053895835	0.120680005	16	31183953	T	G	S	A		16	31195274	16:31183953:T:G	FUS;FUS;FUS	P35637	P35637;P35637-2;H3BPE7	p.Ser96Ala	p.Ser96Ala;p.Ser95Ala;p.Ser96Ala	1.806247	0.358	0.767906544	-1.893005412	-0.871420426	-0.987693182	0.615	Ser	96	Ala	S96A	3	-32.23216667	1.736166667	-48.64833333	40.74	50.43678292
16:31183954:C:A:S:96:Y	-1.679242708	-2.671260526	0.035948761	0.096105463	0.050765556	0.020140173	0.024531111	0.199512377	0.052212222	0.027769946	0.00440888	-0.019193633	0.049634841	16	31183954	C	A	S	Y		16	31195275	16:31183954:C:A	FUS;FUS;FUS	P35637	P35637;P35637-2;H3BPE7	p.Ser96Tyr	p.Ser96Tyr;p.Ser95Tyr;p.Ser96Tyr	3.152908	0.656	0.768225933	-0.125343428	1.028235175	1.460318911	0.999	Ser	96	Tyr	S96Y	6	-32.23216667	1.736166667	-48.64833333	40.74	50.43678292
16:31183954:C:G:S:96:C	-2.329264446	-2.768267077	0.019321684	0.101395747	0.046657778	0.016259292	0.024531111	0.066344462	0.052212222	0.017328636	0.001911976	0.006204704	0.033727385	16	31183954	C	G	S	C		16	31195275	16:31183954:C:G	FUS;FUS;FUS	P35637	P35637;P35637-2;H3BPE7	p.Ser96Cys	p.Ser96Cys;p.Ser95Cys;p.Ser96Cys	3.171622	0.546	0.768091997	-0.104184727	0.326752397	0.834560338	1	Ser	96	Cys	S96C	5	-32.23216667	1.736166667	-48.64833333	40.74	50.43678292
16:31183954:C:T:S:96:F	-1.610446147	-2.60944968	0.035948761	0.096105463	0.050765556	0.020140173	0.024531111	0.199512377	0.052212222	0.027769946	0.00440888	-0.019193633	0.049634841	16	31183954	C	T	S	F		16	31195275	16:31183954:C:T	FUS;FUS;FUS	P35637	P35637;P35637-2;H3BPE7	p.Ser96Phe	p.Ser96Phe;p.Ser95Phe;p.Ser96Phe	3.831921	0.669	0.768189958	0.761097411	1.110273374	1.901256682	0.999	Ser	96	Phe	S96F	6	-32.23216667	1.736166667	-48.64833333	40.74	50.43678292
16:31183956:T:A:Y:97:N	-2.108124416	-2.104539663	0.496104717	0.072573984	0.192255556	0.145483007	0.0269	0.298990792	0.082733413	0.176599685	0.035899654	-0.104755696	0.127693186	16	31183956	T	A	Y	N		16	31195277	16:31183956:T:A	FUS;FUS;FUS	P35637	P35637;P35637-2;H3BPE7	p.Tyr97Asn	p.Tyr97Asn;p.Tyr96Asn;p.Tyr97Asn	4.057524	0.512	0.741051664	0.387960936	-0.340532749	1.115274765	1	Tyr	97	Asn	Y97N	9	-34.0495	2.783833333	-44.273	36.07	48.40676699
16:31183956:T:C:Y:97:H	-2.390176743	-2.325487656	0.373617232	0.111582893	0.180026667	0.113715372	0.0269	0.066344462	0.082733413	0.069021216	0.016383687	-0.023571608	0.098807567	16	31183956	T	C	Y	H		16	31195277	16:31183956:T:C	FUS;FUS;FUS	P35637	P35637;P35637-2;H3BPE7	p.Tyr97His	p.Tyr97His;p.Tyr96His;p.Tyr97His	3.599382	0.482	0.741283269	-0.205033207	-0.527372566	0.695056854	1	Tyr	97	His	Y97H	5	-34.0495	2.783833333	-44.273	36.07	48.40676699
16:31183956:T:G:Y:97:D	-1.953777213	-2.086056209	0.496104717	0.060669081	0.192252222	0.135109043	0.0269	0.285820661	0.082733413	0.124927048	0.035899654	-0.095801896	0.130378605	16	31183956	T	G	Y	D		16	31195277	16:31183956:T:G	FUS;FUS;FUS	P35637	P35637;P35637-2;H3BPE7	p.Tyr97Asp	p.Tyr97Asp;p.Tyr96Asp;p.Tyr97Asp	4.077514	0.539	0.747242151	0.566449417	-0.065614054	1.282113464	1	Tyr	97	Asp	Y97D	10	-34.0495	2.783833333	-44.273	36.07	48.40676699
16:31183957:A:C:Y:97:S	-2.415062918	-2.116344125	0.496104717	0.072573984	0.192255556	0.145483007	0.0269	0.298990792	0.082733413	0.176599685	0.035899654	-0.104755696	0.127693186	16	31183957	A	C	Y	S	rs1596893752	16	31195278	16:31183957:A:C	FUS;FUS;FUS	P35637	P35637;P35637-2;H3BPE7	p.Tyr97Ser	p.Tyr97Ser;p.Tyr96Ser;p.Tyr97Ser	3.927848	0.454	0.740892688	0.214589001	-0.711879646	0.71015552	1	Tyr	97	Ser	Y97S	9	-34.0495	2.783833333	-44.273	36.07	48.40676699
16:31183957:A:G:Y:97:C	-1.959947208	-2.108435584	0.496104717	0.072573984	0.192255556	0.145483007	0.0269	0.298990792	0.082733413	0.176599685	0.035899654	-0.104755696	0.127693186	16	31183957	A	G	Y	C		16	31195278	16:31183957:A:G	FUS;FUS;FUS	P35637	P35637;P35637-2;H3BPE7	p.Tyr97Cys	p.Tyr97Cys;p.Tyr96Cys;p.Tyr97Cys	4.014726	0.54	0.740635301	0.321785112	-0.169489114	1.254069125	1	Tyr	97	Cys	Y97C	9	-34.0495	2.783833333	-44.273	36.07	48.40676699
16:31183957:A:T:Y:97:F	-2.369204835	-2.237344865	0.471653789	0.109862377	0.191195556	0.158415052	0.0269	0.199465695	0.082733413	0.117855418	0.026888719	0.001139469	0.122318974	16	31183957	A	T	Y	F		16	31195278	16:31183957:A:T	FUS;FUS;FUS	P35637	P35637;P35637-2;H3BPE7	p.Tyr97Phe	p.Tyr97Phe;p.Tyr96Phe;p.Tyr97Phe	2.964958	0.467	0.744126912	-0.964100835	-0.575279885	0.266579022	0.262	Tyr	97	Phe	Y97F	4	-34.0495	2.783833333	-44.273	36.07	48.40676699
16:31183959:C:A:P:98:T	-3.081138773	-2.802180667	0.010751668	0.043018123	0.024012222	0.017109386	0.028455556	0.414444248	0.048637778	0.15743686	0.003920726	0.020824695	0.037352273	16	31183959	C	A	P	T	rs750606880	16	31195280	16:31183959:C:A	FUS;FUS;FUS	P35637	P35637;P35637-2;H3BPE7	p.Pro98Thr	p.Pro98Thr;p.Pro97Thr;p.Pro98Thr	2.551972	0.401	0.768665345	-0.899824396	-0.585417781	-0.337405877	0.134	Pro	98	Thr	P98T	8	-36.50185714	-1.011714286	-44.074	46.8	51.26976771
16:31183959:C:G:P:98:A	-3.171103506	-2.85355187	0.010751668	0.043018123	0.024012222	0.017109386	0.028455556	0.414444248	0.048637778	0.15743686	0.003920726	0.020824695	0.037352273	16	31183959	C	G	P	A		16	31195280	16:31183959:C:G	FUS;FUS;FUS	P35637	P35637;P35637-2;H3BPE7	p.Pro98Ala	p.Pro98Ala;p.Pro97Ala;p.Pro98Ala	1.987642	0.384	0.768678233	-1.636967057	-0.693268374	-0.739683897	0.451	Pro	98	Ala	P98A	8	-36.50185714	-1.011714286	-44.074	46.8	51.26976771
16:31183959:C:T:P:98:S	-3.689723733	-2.85262609	0.010751668	0.043018123	0.024012222	0.017109386	0.028455556	0.414444248	0.048637778	0.15743686	0.003920726	0.020824695	0.037352273	16	31183959	C	T	P	S	rs750606880	16	31195280	16:31183959:C:T	FUS;FUS;FUS	P35637	P35637;P35637-2;H3BPE7	p.Pro98Ser	p.Pro98Ser;p.Pro97Ser;p.Pro98Ser	1.997812	0.286	0.76866811	-1.62392617	-1.316403788	-1.300680864	0.022	Pro	98	Ser	P98S	8	-36.50185714	-1.011714286	-44.074	46.8	51.26976771
16:31183960:C:A:P:98:H	-2.460426436	-2.766673163	0.009737029	0.036266283	0.022996667	0.012032889	0.028455556	0.298990792	0.048637778	0.242897364	0.002120853	0.015977493	0.026555084	16	31183960	C	A	P	H		16	31195281	16:31183960:C:A	FUS;FUS;FUS	P35637	P35637;P35637-2;H3BPE7	p.Pro98His	p.Pro98His;p.Pro97His;p.Pro98His	3.678046	0.527	0.769574688	0.594097544	0.230711087	0.997550545	0.997	Pro	98	His	P98H	9	-36.50185714	-1.011714286	-44.074	46.8	51.26976771
16:31183960:C:G:P:98:R	-2.148195892	-2.776864201	0.009737029	0.036266283	0.022996667	0.012032889	0.028455556	0.298990792	0.048637778	0.242897364	0.002120853	0.015977493	0.026555084	16	31183960	C	G	P	R	rs758662911	16	31195281	16:31183960:C:G	FUS;FUS;FUS	P35637	P35637;P35637-2;H3BPE7	p.Pro98Arg	p.Pro98Arg;p.Pro97Arg;p.Pro98Arg	3.566094	0.586	0.771721138	0.50063032	0.641574768	1.278282041	0.933	Pro	98	Arg	P98R	9	-36.50185714	-1.011714286	-44.074	46.8	51.26976771
16:31183960:C:T:P:98:L	-2.709985026	-2.783605889	0.009737029	0.034963642	0.023063333	0.009359637	0.028455556	0.285820661	0.048637778	0.112825203	0.002120853	0.020501902	0.031319475	16	31183960	C	T	P	L	rs758662911	16	31195281	16:31183960:C:T	FUS;FUS;FUS	P35637	P35637;P35637-2;H3BPE7	p.Pro98Leu	p.Pro98Leu;p.Pro97Leu;p.Pro98Leu	3.16726	0.476	0.768040927	-0.111141918	-0.119075765	0.427584989	0.799	Pro	98	Leu	P98L	10	-36.50185714	-1.011714286	-44.074	46.8	51.26976771
16:31183962:G:A:G:99:S	-3.32046245	-2.743871432	0.00997171	0.052081837	0.045311111	0.025677993	0.039328889	0.199512377	0.252667778	0.033302134	0.004453191	0.01791392	0.046994307	16	31183962	G	A	G	S		16	31195283	16:31183962:G:A	FUS;FUS;FUS	P35637	P35637;P35637-2;H3BPE7	p.Gly99Ser	p.Gly99Ser;p.Gly98Ser;p.Gly99Ser	2.53525	0.348	0.763449127	-1.050062691	-1.009358119	-0.652773528	0.751	Gly	99	Ser	G99S	6	-36.86325	-3.99575	-41.16225	43.82	48.06614111
16:31183962:G:C:G:99:R	-2.923506081	-2.5280865	0.009616135	0.030867456	0.041206667	0.053029613	0.039328889	0.414444248	0.252667778	0.445229058	0.0037168	-0.016986921	0.061885107	16	31183962	G	C	G	R		16	31195283	16:31183962:G:C	FUS;FUS;FUS	P35637	P35637;P35637-2;H3BPE7	p.Gly99Arg	p.Gly99Arg;p.Gly98Arg;p.Gly99Arg	3.890659	0.411	0.771017377	0.907446491	-0.482607332	0.441565673	0.997	Gly	99	Arg	G99R	8	-36.86325	-3.99575	-41.16225	43.82	48.06614111
16:31183962:G:T:G:99:C	-2.552787396	-2.677980245	0.008707712	0.022547767	0.037011111	0.026919683	0.039328889	0.298990792	0.252667778	0.226096725	0.002010353	-0.022186271	0.034672715	16	31183962	G	T	G	C		16	31195283	16:31183962:G:T	FUS;FUS;FUS	P35637	P35637;P35637-2;H3BPE7	p.Gly99Cys	p.Gly99Cys;p.Gly98Cys;p.Gly99Cys	4.099013	0.503	0.763869523	1.003791728	-0.017039846	1.085602146	1	Gly	99	Cys	G99C	9	-36.86325	-3.99575	-41.16225	43.82	48.06614111
16:31183963:G:A:G:99:D	-2.824669513	-2.535878693	0.01041624	0.041617766	0.04863	0.051971068	0.039328889	0.454211676	0.252667778	0.222261828	0.005532504	-0.002471937	0.061483947	16	31183963	G	A	G	D	rs751648764	16	31195284	16:31183963:G:A	FUS;FUS;FUS	P35637	P35637;P35637-2;H3BPE7	p.Gly99Asp	p.Gly99Asp;p.Gly98Asp;p.Gly99Asp	3.832405	0.43	0.772391025	0.865130299	-0.3389095	0.520010411	0.997	Gly	99	Asp	G99D	7	-36.86325	-3.99575	-41.16225	43.82	48.06614111
16:31183963:G:C:G:99:A	-3.452763529	-2.74080844	0.00997171	0.052081837	0.045311111	0.025677993	0.039328889	0.199512377	0.252667778	0.033302134	0.004453191	0.01791392	0.046994307	16	31183963	G	C	G	A		16	31195284	16:31183963:G:C	FUS;FUS;FUS	P35637	P35637;P35637-2;H3BPE7	p.Gly99Ala	p.Gly99Ala;p.Gly98Ala;p.Gly99Ala	2.568898	0.323	0.769471478	-0.857864424	-1.06779836	-0.779156019	0.98	Gly	99	Ala	G99A	6	-36.86325	-3.99575	-41.16225	43.82	48.06614111
16:31183963:G:T:G:99:V	-2.457530619	-2.743821554	0.008707712	0.022547767	0.037011111	0.026919683	0.039328889	0.298990792	0.252667778	0.226096725	0.002010353	-0.022186271	0.034672715	16	31183963	G	T	G	V		16	31195284	16:31183963:G:T	FUS;FUS;FUS	P35637	P35637;P35637-2;H3BPE7	p.Gly99Val	p.Gly99Val;p.Gly98Val;p.Gly99Val	3.375724	0.521	0.769476522	0.196610544	0.190932443	0.80000361	0.997	Gly	99	Val	G99V	9	-36.86325	-3.99575	-41.16225	43.82	48.06614111
16:31183965:T:A:Y:100:N	-1.340689143	-2.575740477	0.007640149	0.041126132	0.059672222	0.066716236	0.076184444	0.298990792	0.077117778	0.284940265	0.004402503	-0.056694357	0.058281736	16	31183965	T	A	Y	N		16	31195286	16:31183965:T:A	FUS;FUS;FUS	P35637	P35637;P35637-2;H3BPE7	p.Tyr100Asn	p.Tyr100Asn;p.Tyr99Asn;p.Tyr100Asn	3.612795	0.713	0.7411821	-0.189995321	0.939360563	2.037546705	0.999	Tyr	100	Asn	Y100N	9	-40.58608333	-4.063666667	-40.2305	40.43	47.56039703
16:31183965:T:C:Y:100:H	-1.925732783	-2.582611109	0.004642655	0.082057236	0.060635556	0.039290654	0.076184444	0.066344462	0.077117778	0.010336937	0.003670334	0.010644695	0.050158698	16	31183965	T	C	Y	H		16	31195286	16:31183965:T:C	FUS;FUS;FUS	P35637	P35637;P35637-2;H3BPE7	p.Tyr100His	p.Tyr100His;p.Tyr99His;p.Tyr100His	4.091042	0.609	0.741651022	0.446513807	0.286076951	1.694026656	0.999	Tyr	100	His	Y100H	5	-40.58608333	-4.063666667	-40.2305	40.43	47.56039703
16:31183965:T:G:Y:100:D	-1.195509567	-2.546317661	0.007640149	0.035699133	0.059605556	0.054574564	0.076184444	0.285820661	0.077117778	0.144309112	0.004402503	-0.048197013	0.062538877	16	31183965	T	G	Y	D		16	31195286	16:31183965:T:G	FUS;FUS;FUS	P35637	P35637;P35637-2;H3BPE7	p.Tyr100Asp	p.Tyr100Asp;p.Tyr99Asp;p.Tyr100Asp	3.645818	0.737	0.747389479	0.005940276	1.195490677	2.194065357	0.999	Tyr	100	Asp	Y100D	10	-40.58608333	-4.063666667	-40.2305	40.43	47.56039703
16:31183966:A:C:Y:100:S	-1.483574308	-2.57833266	0.007640149	0.041126132	0.059672222	0.066716236	0.076184444	0.298990792	0.077117778	0.284940265	0.004402503	-0.056694357	0.058281736	16	31183966	A	C	Y	S		16	31195287	16:31183966:A:C	FUS;FUS;FUS	P35637	P35637;P35637-2;H3BPE7	p.Tyr100Ser	p.Tyr100Ser;p.Tyr99Ser;p.Tyr100Ser	3.584319	0.686	0.740979952	-0.232182862	0.764354203	1.866136488	0.999	Tyr	100	Ser	Y100S	9	-40.58608333	-4.063666667	-40.2305	40.43	47.56039703
16:31183966:A:G:Y:100:C	-1.277184626	-2.524845454	0.007640149	0.041126132	0.059672222	0.066716236	0.076184444	0.298990792	0.077117778	0.284940265	0.004402503	-0.056694357	0.058281736	16	31183966	A	G	Y	C		16	31195287	16:31183966:A:G	FUS;FUS;FUS	P35637	P35637;P35637-2;H3BPE7	p.Tyr100Cys	p.Tyr100Cys;p.Tyr99Cys;p.Tyr100Cys	4.171894	0.725	0.740957377	0.535097654	1.011892791	2.408104898	1	Tyr	100	Cys	Y100C	9	-40.58608333	-4.063666667	-40.2305	40.43	47.56039703
16:31183966:A:T:Y:100:F	-2.471771309	-2.418083242	0.006932408	0.088536793	0.076228889	0.092536787	0.076184444	0.199465695	0.077117778	0.085788988	0.008085557	0.037064582	0.079690933	16	31183966	A	T	Y	F		16	31195287	16:31183966:A:T	FUS;FUS;FUS	P35637	P35637;P35637-2;H3BPE7	p.Tyr100Phe	p.Tyr100Phe;p.Tyr99Phe;p.Tyr100Phe	3.885312	0.482	0.743715081	0.228470703	-0.486799049	0.849091023	0.997	Tyr	100	Phe	Y100F	4	-40.58608333	-4.063666667	-40.2305	40.43	47.56039703
16:31183968:G:A:G:101:S	-4.084494882	-2.872124748	0.011566062	0.021818781	0.042917778	0.036625844	0.004994444	0.199512377	0.072091984	0.030794119	0.00197639	-0.001123944	0.025453169	16	31183968	G	A	G	S		16	31195289	16:31183968:G:A	FUS;FUS;FUS	P35637	P35637;P35637-2;H3BPE7	p.Gly101Ser	p.Gly101Ser;p.Gly100Ser;p.Gly101Ser	2.594739	0.221	0.760858142	-1.036094783	-1.85990111	-1.354832273	0.001	Gly	101	Ser	G101S	6	-39.4805	-8.552	-36.34325	41.92	43.25731488
16:31183968:G:C:G:101:R	-3.065641055	-2.582827816	0.011154281	0.001437128	0.046688889	0.070207088	0.004994444	0.414444248	0.072091984	0.500676718	0.00215665	-0.035351587	0.070739906	16	31183968	G	C	G	R		16	31195289	16:31183968:G:C	FUS;FUS;FUS	P35637	P35637;P35637-2;H3BPE7	p.Gly101Arg	p.Gly101Arg;p.Gly100Arg;p.Gly101Arg	2.685702	0.377	0.768514475	-0.728780918	-0.740498186	-0.404092542	0.449	Gly	101	Arg	G101R	8	-39.4805	-8.552	-36.34325	41.92	43.25731488
16:31183968:G:T:G:101:C	-3.129759143	-2.680356275	0.010102034	-0.006114234	0.042312222	0.034746771	0.004994444	0.298990792	0.072091984	0.20947233	0.001304691	-0.039229442	0.038359726	16	31183968	G	T	G	C		16	31195289	16:31183968:G:T	FUS;FUS;FUS	P35637	P35637;P35637-2;H3BPE7	p.Gly101Cys	p.Gly101Cys;p.Gly100Cys;p.Gly101Cys	3.821579	0.391	0.761226727	0.576197362	-0.773095262	0.288744108	0.862	Gly	101	Cys	G101C	9	-39.4805	-8.552	-36.34325	41.92	43.25731488
16:31183969:G:A:G:101:D	-3.243617713	-2.604866288	0.012080793	0.01174894	0.050417778	0.067510995	0.004994444	0.454211676	0.072091984	0.291200626	0.003212658	-0.021630229	0.061278525	16	31183969	G	A	G	D	rs1555508584	16	31195290	16:31183969:G:A	FUS;FUS;FUS	P35637	P35637;P35637-2;H3BPE7	p.Gly101Asp	p.Gly101Asp;p.Gly100Asp;p.Gly101Asp	3.088556	0.351	0.770013386	-0.165443482	-0.880766472	-0.337359375	0.104	Gly	101	Asp	G101D	7	-39.4805	-8.552	-36.34325	41.92	43.25731488
16:31183969:G:C:G:101:A	-3.8781052	-2.834389357	0.011566062	0.021818781	0.042917778	0.036625844	0.004994444	0.199512377	0.072091984	0.030794119	0.00197639	-0.001123944	0.025453169	16	31183969	G	C	G	A		16	31195290	16:31183969:G:C	FUS;FUS;FUS	P35637	P35637;P35637-2;H3BPE7	p.Gly101Ala	p.Gly101Ala;p.Gly100Ala;p.Gly101Ala	3.009275	0.26	0.766789122	-0.348405413	-1.513030546	-0.906082198	0.046	Gly	101	Ala	G101A	6	-39.4805	-8.552	-36.34325	41.92	43.25731488
16:31183969:G:T:G:101:V	-3.045086453	-2.739658049	0.010102034	-0.006114234	0.042312222	0.034746771	0.004994444	0.298990792	0.072091984	0.20947233	0.001304691	-0.039229442	0.038359726	16	31183969	G	T	G	V		16	31195290	16:31183969:G:T	FUS;FUS;FUS	P35637	P35637;P35637-2;H3BPE7	p.Gly101Val	p.Gly101Val;p.Gly100Val;p.Gly101Val	3.170129	0.407	0.766770784	-0.138654652	-0.578886739	0.030285436	0.449	Gly	101	Val	G101V	9	-39.4805	-8.552	-36.34325	41.92	43.25731488
16:31183971:C:A:Q:102:K	-2.003811589	-2.698588398	0.007901854	0.023805408	0.046554444	0.04244593	0.018183175	0.199465695	1.67E-05	0.047197293	0.001350056	0.054600977	0.036825215	16	31183971	C	A	Q	K		16	31195292	16:31183971:C:A	FUS;FUS;FUS	P35637	P35637;P35637-2;H3BPE7	p.Gln102Lys	p.Gln102Lys;p.Gln101Lys;p.Gln102Lys	3.725896	0.605	0.767522447	0.60611579	0.692301013	1.474196351	0.993	Gln	102	Lys	Q102K	4	-41.40377778	-9.912666667	-32.56133333	42.81	42.16259811
16:31183971:C:G:Q:102:E	-2.418490241	-2.21771212	0.007901854	0.036236495	0.084805556	0.102363738	0.018183175	0.332940485	1.67E-05	0.177413585	0.002984527	0.083375945	0.116971304	16	31183971	C	G	Q	E	rs371030047	16	31195292	16:31183971:C:G	FUS;FUS;FUS	P35637	P35637;P35637-2;H3BPE7	p.Gln102Glu	p.Gln102Glu;p.Gln101Glu;p.Gln102Glu	3.545165	0.462	0.768444528	0.392633698	-0.201337125	0.550242177	0.982	Gln	102	Glu	Q102E	3	-41.40377778	-9.912666667	-32.56133333	42.81	42.16259811
16:31183972:A:C:Q:102:P	-1.844476304	-2.75742188	0.00997171	0.005194473	0.039364444	0.02949794	0.018183175	0.199512377	1.67E-05	0.023802601	0.001427412	0.004533136	0.022081343	16	31183972	A	C	Q	P		16	31195293	16:31183972:A:C	FUS;FUS;FUS	P35637	P35637;P35637-2;H3BPE7	p.Gln102Pro	p.Gln102Pro;p.Gln101Pro;p.Gln102Pro	4.084636	0.647	0.767195833	1.066874127	0.953837279	1.910229495	0.998	Gln	102	Pro	Q102P	6	-41.40377778	-9.912666667	-32.56133333	42.81	42.16259811
16:31183972:A:G:Q:102:R	-2.014395675	-2.676693577	0.007901854	0.023805408	0.046554444	0.04244593	0.018183175	0.199465695	1.67E-05	0.047197293	0.001350056	0.054600977	0.036825215	16	31183972	A	G	Q	R		16	31195293	16:31183972:A:G	FUS;FUS;FUS	P35637	P35637;P35637-2;H3BPE7	p.Gln102Arg	p.Gln102Arg;p.Gln101Arg;p.Gln102Arg	3.966418	0.603	0.767288325	0.914664722	0.675681209	1.592207919	0.993	Gln	102	Arg	Q102R	4	-41.40377778	-9.912666667	-32.56133333	42.81	42.16259811
16:31183972:A:T:Q:102:L	-1.600211047	-2.628203489	0.01041624	-0.004155092	0.044545556	0.046218806	0.018183175	0.454211676	1.67E-05	0.155506687	0.001774679	-0.012902208	0.042113902	16	31183972	A	T	Q	L		16	31195293	16:31183972:A:T	FUS;FUS;FUS	P35637	P35637;P35637-2;H3BPE7	p.Gln102Leu	p.Gln102Leu;p.Gln101Leu;p.Gln102Leu	4.138584	0.677	0.765293751	1.090557025	1.112806077	2.112702898	0.993	Gln	102	Leu	Q102L	7	-41.40377778	-9.912666667	-32.56133333	42.81	42.16259811
16:31183973:G:C:Q:102:H	-2.348703354	-2.876192344	0.00529361	0.014104566	0.036501111	0.002832162	0.018183175	0.066344462	1.67E-05	0.003087525	0.000709582	0.02745764	0.011815004	16	31183973	G	C	Q	H		16	31195294	16:31183973:G:C	FUS;FUS;FUS	P35637	P35637;P35637-2;H3BPE7	p.Gln102His	p.Gln102His;p.Gln101His;p.Gln102His	3.479728	0.56	0.762310432	0.156143577	0.319285205	1.081466101	0.998	Gln	102	His	Q102H	5	-41.40377778	-9.912666667	-32.56133333	42.81	42.16259811
16:31183973:G:T:Q:102:H	-2.348703354	-2.877375922	0.00529361	0.014104566	0.036501111	0.002832162	0.018183175	0.066344462	1.67E-05	0.003087525	0.000709582	0.02745764	0.011815004	16	31183973	G	T	Q	H		16	31195294	16:31183973:G:T	FUS;FUS;FUS	P35637	P35637;P35637-2;H3BPE7	p.Gln102His	p.Gln102His;p.Gln101His;p.Gln102His	3.466726	0.56	0.762310432	0.139152715	0.319285205	1.074461756	0.998	Gln	102	His	Q102H	5	-41.40377778	-9.912666667	-32.56133333	42.81	42.16259811
16:31183974:C:A:Q:103:K	-3.157159334	-2.591994345	0.04858496	0.008541024	0.079065556	0.075790183	0.048755556	0.199465695	0.214764444	0.078677528	0.004132049	0.046694573	0.066656341	16	31183974	C	A	Q	K		16	31195295	16:31183974:C:A	FUS;FUS;FUS	P35637	P35637;P35637-2;H3BPE7	p.Gln103Lys	p.Gln103Lys;p.Gln102Lys;p.Gln103Lys	2.863369	0.363	0.768688878	-0.492315192	-0.82658358	-0.38930614	0.181	Gln	103	Lys	Q103K	4	-41.10722222	-13.50588889	-30.92222222	41.4	38.95431149
16:31183974:C:G:Q:103:E	-2.586116228	-2.066795318	0.04858496	0.022178094	0.12012	0.128801463	0.048755556	0.332940485	0.214764444	0.193916873	0.009103889	0.077732927	0.153330153	16	31183974	C	G	Q	E		16	31195295	16:31183974:C:G	FUS;FUS;FUS	P35637	P35637;P35637-2;H3BPE7	p.Gln103Glu	p.Gln103Glu;p.Gln102Glu;p.Gln103Glu	2.724563	0.401	0.769536286	-0.652848106	-0.570886578	-0.244428884	0.084	Gln	103	Glu	Q103E	3	-41.10722222	-13.50588889	-30.92222222	41.4	38.95431149
16:31183975:A:C:Q:103:P	-3.574121601	-2.724050274	0.060659997	-0.01138349	0.066502222	0.055932605	0.048755556	0.199512377	0.214764444	0.046571351	0.005559355	-0.006823909	0.052037848	16	31183975	A	C	Q	P		16	31195296	16:31183975:A:C	FUS;FUS;FUS	P35637	P35637;P35637-2;H3BPE7	p.Gln103Pro	p.Gln103Pro;p.Gln102Pro;p.Gln103Pro	2.409189	0.296	0.769420124	-1.067834256	-1.24028881	-1.021263141	0.001	Gln	103	Pro	Q103P	6	-41.10722222	-13.50588889	-30.92222222	41.4	38.95431149
16:31183975:A:G:Q:103:R	-2.723211797	-2.590584284	0.04858496	0.008541024	0.079065556	0.075790183	0.048755556	0.199465695	0.214764444	0.078677528	0.004132049	0.046694573	0.066656341	16	31183975	A	G	Q	R		16	31195296	16:31183975:A:G	FUS;FUS;FUS	P35637	P35637;P35637-2;H3BPE7	p.Gln103Arg	p.Gln103Arg;p.Gln102Arg;p.Gln103Arg	2.878859	0.445	0.768500117	-0.47671901	-0.308475269	0.093028374	0.31	Gln	103	Arg	Q103R	4	-41.10722222	-13.50588889	-30.92222222	41.4	38.95431149
16:31183975:A:T:Q:103:L	-2.585787272	-2.462468394	0.063219875	-0.02108929	0.076003333	0.097145012	0.048755556	0.454211676	0.214764444	0.328735353	0.00901658	-0.025279588	0.08521478	16	31183975	A	T	Q	L		16	31195296	16:31183975:A:T	FUS;FUS;FUS	P35637	P35637;P35637-2;H3BPE7	p.Gln103Leu	p.Gln103Leu;p.Gln102Leu;p.Gln103Leu	3.021182	0.456	0.766902468	-0.330055722	-0.265206393	0.23328361	0.181	Gln	103	Leu	Q103L	7	-41.10722222	-13.50588889	-30.92222222	41.4	38.95431149
16:31183976:G:C:Q:103:H	-2.965993054	-2.801906206	0.032994617	-0.001950631	0.062934444	0.02966994	0.048755556	0.066344462	0.214764444	0.021146414	0.002229247	0.017588074	0.035812702	16	31183976	G	C	Q	H	rs1366466319	16	31195297	16:31183976:G:C	FUS;FUS;FUS	P35637	P35637;P35637-2;H3BPE7	p.Gln103His	p.Gln103His;p.Gln102His;p.Gln103His	2.659935	0.424	0.763790833	-0.878715426	-0.520540047	-0.146296446	0.828	Gln	103	His	Q103H	5	-41.10722222	-13.50588889	-30.92222222	41.4	38.95431149
16:31183976:G:T:Q:103:H	-2.965993054	-2.807233944	0.032994617	-0.001950631	0.062934444	0.02966994	0.048755556	0.066344462	0.214764444	0.021146414	0.002229247	0.017588074	0.035812702	16	31183976	G	T	Q	H		16	31195297	16:31183976:G:T	FUS;FUS;FUS	P35637	P35637;P35637-2;H3BPE7	p.Gln103His	p.Gln103His;p.Gln102His;p.Gln103His	2.601408	0.424	0.763790833	-0.955197828	-0.520540047	-0.177825694	0.828	Gln	103	His	Q103H	5	-41.10722222	-13.50588889	-30.92222222	41.4	38.95431149
16:31183977:C:A:P:104:T	-3.000613218	-2.354412173	0.044941559	-0.108052141	0.057115556	0.071048965	0.075118889	0.414444248	0.766124594	0.693785647	0.012674326	0.067618327	0.114491993	16	31183977	C	A	P	T		16	31195298	16:31183977:C:A	FUS;FUS;FUS	P35637	P35637;P35637-2;H3BPE7	p.Pro104Thr	p.Pro104Thr;p.Pro103Thr;p.Pro104Thr	2.212476	0.354	0.769728742	-1.317300544	-0.866445216	-0.79197385	0.1	Pro	104	Thr	P104T	8	-39.26	-17.54085714	-31.92228571	56.52	35.01117714
16:31183977:C:G:P:104:A	-3.259923331	-2.361949129	0.044941559	-0.108052141	0.057115556	0.071048965	0.075118889	0.414444248	0.766124594	0.693785647	0.012674326	0.067618327	0.114491993	16	31183977	C	G	P	A		16	31195298	16:31183977:C:G	FUS;FUS;FUS	P35637	P35637;P35637-2;H3BPE7	p.Pro104Ala	p.Pro104Ala;p.Pro103Ala;p.Pro104Ala	2.12968	0.305	0.769794849	-1.42387029	-1.176825503	-1.119814959	0.009	Pro	104	Ala	P104A	8	-39.26	-17.54085714	-31.92228571	56.52	35.01117714
16:31183977:C:T:P:104:S	-3.498065272	-2.347698224	0.044941559	-0.108052141	0.057115556	0.071048965	0.075118889	0.414444248	0.766124594	0.693785647	0.012674326	0.067618327	0.114491993	16	31183977	C	T	P	S		16	31195298	16:31183977:C:T	FUS;FUS;FUS	P35637	P35637;P35637-2;H3BPE7	p.Pro104Ser	p.Pro104Ser;p.Pro103Ser;p.Pro104Ser	2.286231	0.26	0.769703246	-1.221545887	-1.46440991	-1.295595303	0.001	Pro	104	Ser	P104S	8	-39.26	-17.54085714	-31.92228571	56.52	35.01117714
16:31183978:C:A:P:104:Q	-3.238755159	-2.334069876	0.044941559	-0.108052141	0.057115556	0.071048965	0.075118889	0.414444248	0.766124594	0.693785647	0.012674326	0.067618327	0.114491993	16	31183978	C	A	P	Q		16	31195299	16:31183978:C:A	FUS;FUS;FUS	P35637	P35637;P35637-2;H3BPE7	p.Pro104Gln	p.Pro104Gln;p.Pro103Gln;p.Pro104Gln	2.435943	0.309	0.768603246	-1.05297817	-1.171279579	-0.931705684	0.02	Pro	104	Gln	P104Q	8	-39.26	-17.54085714	-31.92228571	56.52	35.01117714
16:31183978:C:G:P:104:R	-2.792454587	-2.363378816	0.040833585	-0.101330082	0.054654444	0.055326188	0.075118889	0.298990792	0.766124594	0.649440758	0.008729307	0.080363668	0.101267948	16	31183978	C	G	P	R		16	31195299	16:31183978:C:G	FUS;FUS;FUS	P35637	P35637;P35637-2;H3BPE7	p.Pro104Arg	p.Pro104Arg;p.Pro103Arg;p.Pro104Arg	3.015418	0.404	0.773022129	-0.186965506	-0.493656693	-0.070400462	0.437	Pro	104	Arg	P104R	9	-39.26	-17.54085714	-31.92228571	56.52	35.01117714
16:31183978:C:T:P:104:L	-2.646594757	-2.308658291	0.040833585	-0.084145471	0.054787778	0.053491358	0.075118889	0.285820661	0.766124594	0.538508597	0.008729307	0.094027087	0.106924327	16	31183978	C	T	P	L		16	31195299	16:31183978:C:T	FUS;FUS;FUS	P35637	P35637;P35637-2;H3BPE7	p.Pro104Leu	p.Pro104Leu;p.Pro103Leu;p.Pro104Leu	3.230963	0.427	0.769307638	0.003281817	-0.409424625	0.178664776	0.181	Pro	104	Leu	P104L	10	-39.26	-17.54085714	-31.92228571	56.52	35.01117714
16:31183980:G:A:A:105:T	-4.080817712	-2.562581424	0.031705394	-0.012590652	0.112465556	0.134648167	0.109702222	0.199465695	3.00E-05	0.056605383	0.014237336	0.042085053	0.09946658	16	31183980	G	A	A	T		16	31195301	16:31183980:G:A	FUS;FUS;FUS	P35637	P35637;P35637-2;H3BPE7	p.Ala105Thr	p.Ala105Thr;p.Ala104Thr;p.Ala105Thr	0.949904	0.162	0.759472168	-3.219658832	-2.258076644	-2.581967527	0	Ala	105	Thr	A105T	4	-42.3056	-20.0998	-30.3952	39.24	32.61097234
16:31183980:G:C:A:105:P	-4.120654052	-2.795934016	0.021409621	-0.025367505	0.084166667	0.068040823	0.109702222	0.066344462	3.00E-05	0.00319027	0.004253642	0.011398738	0.054177385	16	31183980	G	C	A	P		16	31195301	16:31183980:G:C	FUS;FUS;FUS	P35637	P35637;P35637-2;H3BPE7	p.Ala105Pro	p.Ala105Pro;p.Ala104Pro;p.Ala105Pro	1.473676	0.191	0.76613645	-2.371172443	-1.962539327	-2.132174255	0	Ala	105	Pro	A105P	5	-42.3056	-20.0998	-30.3952	39.24	32.61097234
16:31183980:G:T:A:105:S	-3.670412477	-1.939130715	0.031705394	0.003791056	0.167727778	0.172625121	0.109702222	0.332940485	3.00E-05	0.223031761	0.030989846	0.074697033	0.203058809	16	31183980	G	T	A	S		16	31195301	16:31183980:G:T	FUS;FUS;FUS	P35637	P35637;P35637-2;H3BPE7	p.Ala105Ser	p.Ala105Ser;p.Ala104Ser;p.Ala105Ser	0.737148	0.156	0.760598107	-3.469973296	-2.277431755	-2.731264106	0.061	Ala	105	Ser	A105S	3	-42.3056	-20.0998	-30.3952	39.24	32.61097234
16:31183981:C:A:A:105:D	-3.282569368	-2.578052868	0.039760601	-0.036448478	0.08828	0.098354619	0.109702222	0.199512377	3.00E-05	0.024929953	0.011257965	-0.014405084	0.073230281	16	31183981	C	A	A	D		16	31195302	16:31183981:C:A	FUS;FUS;FUS	P35637	P35637;P35637-2;H3BPE7	p.Ala105Asp	p.Ala105Asp;p.Ala104Asp;p.Ala105Asp	2.568395	0.334	0.769954552	-0.846631888	-0.989813706	-0.715842987	0.314	Ala	105	Asp	A105D	6	-42.3056	-20.0998	-30.3952	39.24	32.61097234
16:31183981:C:G:A:105:G	-3.070037475	-2.416528287	0.031705394	-0.012590652	0.112465556	0.134648167	0.109702222	0.199465695	3.00E-05	0.056605383	0.014237336	0.042085053	0.09946658	16	31183981	C	G	A	G		16	31195302	16:31183981:C:G	FUS;FUS;FUS	P35637	P35637;P35637-2;H3BPE7	p.Ala105Gly	p.Ala105Gly;p.Ala104Gly;p.Ala105Gly	2.554347	0.353	0.775575842	-0.726633471	-0.77524619	-0.613583908	0.115	Ala	105	Gly	A105G	4	-42.3056	-20.0998	-30.3952	39.24	32.61097234
16:31183981:C:T:A:105:V	-3.170586294	-2.372050818	0.031705394	-0.012590652	0.112465556	0.134648167	0.109702222	0.199465695	3.00E-05	0.056605383	0.014237336	0.042085053	0.09946658	16	31183981	C	T	A	V	rs1421492308	16	31195302	16:31183981:C:T	FUS;FUS;FUS	P35637	P35637;P35637-2;H3BPE7	p.Ala105Val	p.Ala105Val;p.Ala104Val;p.Ala105Val	3.042947	0.334	0.763546911	-0.384203422	-1.096721862	-0.460195719	0.061	Ala	105	Val	A105V	4	-42.3056	-20.0998	-30.3952	39.24	32.61097234
16:31183983:C:A:P:106:T	-3.491927124	-2.571106768	0.022696689	-0.10414318	0.04362	0.124289605	0.074868889	0.414444248	0.152244444	0.263653753	0.026886467	-0.000179038	0.08369366	16	31183983	C	A	P	T		16	31195304	16:31183983:C:A	FUS;FUS;FUS	P35637	P35637;P35637-2;H3BPE7	p.Pro106Thr	p.Pro106Thr;p.Pro105Thr;p.Pro106Thr	1.931443	0.286	0.766907576	-1.753988219	-1.345777371	-1.336434698	0.191	Pro	106	Thr	P106T	8	-42.69628571	-23.705	-30.22528571	49.3	29.18865561
16:31183983:C:G:P:106:A	-3.650688418	-2.585496495	0.022696689	-0.10414318	0.04362	0.124289605	0.074868889	0.414444248	0.152244444	0.263653753	0.026886467	-0.000179038	0.08369366	16	31183983	C	G	P	A		16	31195304	16:31183983:C:G	FUS;FUS;FUS	P35637	P35637;P35637-2;H3BPE7	p.Pro106Ala	p.Pro106Ala;p.Pro105Ala;p.Pro106Ala	1.773367	0.256	0.76686831	-1.961526559	-1.537136552	-1.595003194	0.001	Pro	106	Ala	P106A	8	-42.69628571	-23.705	-30.22528571	49.3	29.18865561
16:31183983:C:T:P:106:S	-3.851786057	-2.564114448	0.022696689	-0.10414318	0.04362	0.124289605	0.074868889	0.414444248	0.152244444	0.263653753	0.026886467	-0.000179038	0.08369366	16	31183983	C	T	P	S		16	31195304	16:31183983:C:T	FUS;FUS;FUS	P35637	P35637;P35637-2;H3BPE7	p.Pro106Ser	p.Pro106Ser;p.Pro105Ser;p.Pro106Ser	2.008256	0.218	0.766907514	-1.653611416	-1.778040893	-1.688119302	0.001	Pro	106	Ser	P106S	8	-42.69628571	-23.705	-30.22528571	49.3	29.18865561
16:31183984:C:A:P:106:H	-3.244866156	-2.468680195	0.020578241	-0.10140168	0.042626667	0.086371196	0.074868889	0.298990792	0.152244444	0.546199658	0.016105315	0.007821911	0.075864381	16	31183984	C	A	P	H		16	31195305	16:31183984:C:A	FUS;FUS;FUS	P35637	P35637;P35637-2;H3BPE7	p.Pro106His	p.Pro106His;p.Pro105His;p.Pro106His	3.590332	0.339	0.768029883	0.441451811	-0.990141801	-0.136410557	0.927	Pro	106	His	P106H	9	-42.69628571	-23.705	-30.22528571	49.3	29.18865561
16:31183984:C:G:P:106:R	-3.276618414	-2.517756794	0.020578241	-0.10140168	0.042626667	0.086371196	0.074868889	0.298990792	0.152244444	0.546199658	0.016105315	0.007821911	0.075864381	16	31183984	C	G	P	R		16	31195305	16:31183984:C:G	FUS;FUS;FUS	P35637	P35637;P35637-2;H3BPE7	p.Pro106Arg	p.Pro106Arg;p.Pro105Arg;p.Pro106Arg	3.051209	0.333	0.770362163	-0.205663705	-0.989369737	-0.461525237	0.624	Pro	106	Arg	P106R	9	-42.69628571	-23.705	-30.22528571	49.3	29.18865561
16:31183984:C:T:P:106:L	-3.323497813	-2.548063043	0.020578241	-0.087682386	0.04256	0.068360468	0.074868889	0.285820661	0.152244444	0.351433584	0.016105315	0.021338166	0.077279723	16	31183984	C	T	P	L	rs374191107	16	31195305	16:31183984:C:T	FUS;FUS;FUS	P35637	P35637;P35637-2;H3BPE7	p.Pro106Leu	p.Pro106Leu;p.Pro105Leu;p.Pro106Leu	2.621805	0.323	0.766239737	-0.868268669	-1.121718286	-0.750654337	0.321	Pro	106	Leu	P106L	10	-42.69628571	-23.705	-30.22528571	49.3	29.18865561
16:31183986:A:C:S:107:R	-3.06660061	-2.549285556	0.018323332	-0.058048928	0.047641111	0.166539593	0.04878	0.066344462	0.048637778	0.113058126	0.015261702	0.020516365	0.066795506	16	31183986	A	C	S	R		16	31195307	16:31183986:A:C	FUS;FUS;FUS	P35637	P35637;P35637-2;H3BPE7	p.Ser107Arg	p.Ser107Arg;p.Ser106Arg;p.Ser107Arg	3.323053	0.38	0.769902872	0.138274387	-0.698263112	-0.043402267	0.987	Ser	107	Arg	S107R	5	-44.79466667	-25.71466667	-33.5985	46.95	26.36560457
16:31183986:A:G:S:107:G	-3.283617029	-2.247868693	0.02927327	-0.038174068	0.07951	0.243430461	0.04878	0.199465695	0.048637778	0.315820534	0.047142789	0.050840991	0.125059056	16	31183986	A	G	S	G		16	31195307	16:31183986:A:G	FUS;FUS;FUS	P35637	P35637;P35637-2;H3BPE7	p.Ser107Gly	p.Ser107Gly;p.Ser106Gly;p.Ser107Gly	2.662567	0.292	0.771466876	-0.686346365	-1.231567027	-0.907886609	0.956	Ser	107	Gly	S107G	4	-44.79466667	-25.71466667	-33.5985	46.95	26.36560457
16:31183986:A:T:S:107:C	-3.029556308	-2.498380429	0.018323332	-0.058048928	0.047641111	0.166539593	0.04878	0.066344462	0.048637778	0.113058126	0.015261702	0.020516365	0.066795506	16	31183986	A	T	S	C		16	31195307	16:31183986:A:T	FUS;FUS;FUS	P35637	P35637;P35637-2;H3BPE7	p.Ser107Cys	p.Ser107Cys;p.Ser106Cys;p.Ser107Cys	3.882263	0.387	0.767608512	0.812572684	-0.692045697	0.298313903	0.999	Ser	107	Cys	S107C	5	-44.79466667	-25.71466667	-33.5985	46.95	26.36560457
16:31183987:G:A:S:107:N	-2.632274336	-1.578973959	0.02927327	-0.01474305	0.147513333	0.269780556	0.04878	0.332940485	0.048637778	0.346449365	0.092118531	0.085015807	0.226826516	16	31183987	G	A	S	N		16	31195308	16:31183987:G:A	FUS;FUS;FUS	P35637	P35637;P35637-2;H3BPE7	p.Ser107Asn	p.Ser107Asn;p.Ser106Asn;p.Ser107Asn	3.073418	0.333	0.767267768	-0.252803232	-1.0409981	-0.449560963	0.956	Ser	107	Asn	S107N	3	-44.79466667	-25.71466667	-33.5985	46.95	26.36560457
16:31183987:G:C:S:107:T	-2.648150466	-1.648154901	0.02927327	-0.01474305	0.147513333	0.269780556	0.04878	0.332940485	0.048637778	0.346449365	0.092118531	0.085015807	0.226826516	16	31183987	G	C	S	T		16	31195308	16:31183987:G:C	FUS;FUS;FUS	P35637	P35637;P35637-2;H3BPE7	p.Ser107Thr	p.Ser107Thr;p.Ser106Thr;p.Ser107Thr	2.313442	0.33	0.767315447	-1.244757499	-1.059273006	-0.876310904	0.296	Ser	107	Thr	S107T	3	-44.79466667	-25.71466667	-33.5985	46.95	26.36560457
16:31183987:G:T:S:107:I	-3.281763647	-2.590590147	0.028261514	-0.074665046	0.048122222	0.157870767	0.04878	0.199512377	0.048637778	0.111570795	0.009462749	-0.001483831	0.069699464	16	31183987	G	T	S	I		16	31195308	16:31183987:G:T	FUS;FUS;FUS	P35637	P35637;P35637-2;H3BPE7	p.Ser107Ile	p.Ser107Ile;p.Ser106Ile;p.Ser107Ile	2.671354	0.337	0.767748861	-0.766374705	-1.007544116	-0.643036557	0.126	Ser	107	Ile	S107I	6	-44.79466667	-25.71466667	-33.5985	46.95	26.36560457
16:31183988:C:A:S:107:R	-2.817874583	-2.600800769	0.018323332	-0.058048928	0.047641111	0.166539593	0.04878	0.066344462	0.048637778	0.113058126	0.015261702	0.020516365	0.066795506	16	31183988	C	A	S	R		16	31195309	16:31183988:C:A	FUS;FUS;FUS	P35637	P35637;P35637-2;H3BPE7	p.Ser107Arg	p.Ser107Arg;p.Ser106Arg;p.Ser107Arg	2.757141	0.427	0.769902872	-0.601252821	-0.399493454	-0.076589231	0.987	Ser	107	Arg	S107R	5	-44.79466667	-25.71466667	-33.5985	46.95	26.36560457
16:31183988:C:G:S:107:R	-2.823166626	-2.599230312	0.018323332	-0.058048928	0.047641111	0.166539593	0.04878	0.066344462	0.048637778	0.113058126	0.015261702	0.020516365	0.066795506	16	31183988	C	G	S	R		16	31195309	16:31183988:C:G	FUS;FUS;FUS	P35637	P35637;P35637-2;H3BPE7	p.Ser107Arg	p.Ser107Arg;p.Ser106Arg;p.Ser107Arg	2.774393	0.426	0.769902872	-0.578708108	-0.405850256	-0.073075721	0.987	Ser	107	Arg	S107R	5	-44.79466667	-25.71466667	-33.5985	46.95	26.36560457
16:31183989:A:C:S:108:R	-3.162147936	-2.655668145	0.001680066	-0.037790834	0.030171111	0.009224211	0.034416667	0.066344462	0.034318889	0.004742392	0.011997291	0.02143999	0.059288258	16	31183989	A	C	S	R		16	31195310	16:31183989:A:C	FUS;FUS;FUS	P35637	P35637;P35637-2;H3BPE7	p.Ser108Arg	p.Ser108Arg;p.Ser107Arg;p.Ser108Arg	2.666151	0.368	0.768010076	-0.766744654	-0.806125031	-0.466648194	0.177	Ser	108	Arg	S108R	5	-46.7575	-29.17933333	-32.72333333	38.08	23.36801066
16:31183989:A:G:S:108:G	-3.405893479	-2.30710377	0.00271154	-0.020216199	0.061528889	0.023521993	0.034416667	0.199465695	0.034318889	0.052697408	0.04518133	0.051554445	0.117488806	16	31183989	A	G	S	G		16	31195310	16:31183989:A:G	FUS;FUS;FUS	P35637	P35637;P35637-2;H3BPE7	p.Ser108Gly	p.Ser108Gly;p.Ser107Gly;p.Ser108Gly	2.527891	0.275	0.769772417	-0.904044907	-1.367903803	-1.078704491	0.012	Ser	108	Gly	S108G	4	-46.7575	-29.17933333	-32.72333333	38.08	23.36801066
16:31183989:A:T:S:108:C	-3.342077402	-2.611607869	0.001680066	-0.037790834	0.030171111	0.009224211	0.034416667	0.066344462	0.034318889	0.004742392	0.011997291	0.02143999	0.059288258	16	31183989	A	T	S	C		16	31195310	16:31183989:A:T	FUS;FUS;FUS	P35637	P35637;P35637-2;H3BPE7	p.Ser108Cys	p.Ser108Cys;p.Ser107Cys;p.Ser108Cys	3.150168	0.334	0.765490901	-0.196241071	-1.06428741	-0.402434387	0	Ser	108	Cys	S108C	5	-46.7575	-29.17933333	-32.72333333	38.08	23.36801066
16:31183990:G:A:S:108:N	-2.952328007	-1.50554583	0.00271154	0.000576884	0.140937778	0.082097321	0.034416667	0.332940485	0.034318889	0.217426285	0.094841316	0.083392266	0.253510491	16	31183990	G	A	S	N		16	31195311	16:31183990:G:A	FUS;FUS;FUS	P35637	P35637;P35637-2;H3BPE7	p.Ser108Asn	p.Ser108Asn;p.Ser107Asn;p.Ser108Asn	2.061084	0.251	0.765243427	-1.625534403	-1.596030886	-1.468908165	0	Ser	108	Asn	S108N	3	-46.7575	-29.17933333	-32.72333333	38.08	23.36801066
16:31183990:G:C:S:108:T	-3.021124567	-1.516506531	0.00271154	0.000576884	0.140937778	0.082097321	0.034416667	0.332940485	0.034318889	0.217426285	0.094841316	0.083392266	0.253510491	16	31183990	G	C	S	T		16	31195311	16:31183990:G:C	FUS;FUS;FUS	P35637	P35637;P35637-2;H3BPE7	p.Ser108Thr	p.Ser108Thr;p.Ser107Thr;p.Ser108Thr	1.940677	0.238	0.76524974	-1.782725487	-1.678563974	-1.608917698	0.012	Ser	108	Thr	S108T	3	-46.7575	-29.17933333	-32.72333333	38.08	23.36801066
16:31183990:G:T:S:108:I	-2.703483924	-2.600216543	0.001759862	-0.052883832	0.030326667	0.015131389	0.034416667	0.199512377	0.034318889	0.030748241	0.016055718	-0.003622342	0.066318896	16	31183990	G	T	S	I		16	31195311	16:31183990:G:T	FUS;FUS;FUS	P35637	P35637;P35637-2;H3BPE7	p.Ser108Ile	p.Ser108Ile;p.Ser107Ile;p.Ser108Ile	2.796048	0.449	0.765960617	-0.647439881	-0.325418293	0.071538479	0.03	Ser	108	Ile	S108I	6	-46.7575	-29.17933333	-32.72333333	38.08	23.36801066
16:31183991:C:A:S:108:R	-3.140979763	-2.725024413	0.001680066	-0.037790834	0.030171111	0.009224211	0.034416667	0.066344462	0.034318889	0.004742392	0.011997291	0.02143999	0.059288258	16	31183991	C	A	S	R		16	31195312	16:31183991:C:A	FUS;FUS;FUS	P35637	P35637;P35637-2;H3BPE7	p.Ser108Arg	p.Ser108Arg;p.Ser107Arg;p.Ser108Arg	1.904249	0.372	0.768010076	-1.762389311	-0.780697826	-0.853973147	0.177	Ser	108	Arg	S108R	5	-46.7575	-29.17933333	-32.72333333	38.08	23.36801066
16:31183991:C:G:S:108:R	-3.140979763	-2.72138183	0.001680066	-0.037790834	0.030171111	0.009224211	0.034416667	0.066344462	0.034318889	0.004742392	0.011997291	0.02143999	0.059288258	16	31183991	C	G	S	R		16	31195312	16:31183991:C:G	FUS;FUS;FUS	P35637	P35637;P35637-2;H3BPE7	p.Ser108Arg	p.Ser108Arg;p.Ser107Arg;p.Ser108Arg	1.944264	0.372	0.768010076	-1.710098175	-0.780697826	-0.832416552	0.177	Ser	108	Arg	S108R	5	-46.7575	-29.17933333	-32.72333333	38.08	23.36801066
16:31183992:A:C:T:109:P	-4.416880933	-2.860563601	0.001111986	-0.055397032	0.012758889	0.011957863	0.030146667	0.199512377	0.20714	0.032746229	0.005341586	-0.004742458	0.034369463	16	31183992	A	C	T	P		16	31195313	16:31183992:A:C	FUS;FUS;FUS	P35637	P35637;P35637-2;H3BPE7	p.Thr109Pro	p.Thr109Pro;p.Thr108Pro;p.Thr109Pro	2.113945	0.151	0.767439171	-1.502412665	-2.195076166	-2.01846767	0	Thr	109	Pro	T109P	6	-47.92942857	-31.40914286	-36.064	43.68	20.6930492
16:31183992:A:G:T:109:A	-4.66781402	-2.947684949	0.001061536	-0.036701514	0.012605556	0.006981229	0.030146667	0.066344462	0.20714	0.010393081	0.004568234	0.019238271	0.025173337	16	31183992	A	G	T	A	rs748112238	16	31195313	16:31183992:A:G	FUS;FUS;FUS	P35637	P35637;P35637-2;H3BPE7	p.Thr109Ala	p.Thr109Ala;p.Thr108Ala;p.Thr109Ala	1.78376	0.111	0.76453337	-2.005414734	-2.497829993	-2.427557139	0	Thr	109	Ala	T109A	5	-47.92942857	-31.40914286	-36.064	43.68	20.6930492
16:31183992:A:T:T:109:S	-4.385908185	-2.662873397	0.001713914	-0.015463097	0.038566667	0.014332092	0.030146667	0.199465695	0.20714	0.054620561	0.014438607	0.050502913	0.075102299	16	31183992	A	T	T	S		16	31195313	16:31183992:A:T	FUS;FUS;FUS	P35637	P35637;P35637-2;H3BPE7	p.Thr109Ser	p.Thr109Ser;p.Thr108Ser;p.Thr109Ser	1.509003	0.124	0.764047505	-2.3764225	-2.423297967	-2.500427537	0.02	Thr	109	Ser	T109S	4	-47.92942857	-31.40914286	-36.064	43.68	20.6930492
16:31183993:C:A:T:109:N	-3.95868024	-2.919675159	0.001061536	-0.036701514	0.012605556	0.006981229	0.030146667	0.066344462	0.20714	0.010393081	0.004568234	0.019238271	0.025173337	16	31183993	C	A	T	N		16	31195314	16:31183993:C:A	FUS;FUS;FUS	P35637	P35637;P35637-2;H3BPE7	p.Thr109Asn	p.Thr109Asn;p.Thr108Asn;p.Thr109Asn	2.091457	0.245	0.764111095	-1.613713266	-1.653064052	-1.487228024	0	Thr	109	Asn	T109N	5	-47.92942857	-31.40914286	-36.064	43.68	20.6930492
16:31183993:C:G:T:109:S	-3.846119786	-2.639182727	0.001713914	-0.015463097	0.038566667	0.014332092	0.030146667	0.199465695	0.20714	0.054620561	0.014438607	0.050502913	0.075102299	16	31183993	C	G	T	S		16	31195314	16:31183993:C:G	FUS;FUS;FUS	P35637	P35637;P35637-2;H3BPE7	p.Thr109Ser	p.Thr109Ser;p.Thr108Ser;p.Thr109Ser	1.769253	0.226	0.764047505	-2.036330832	-1.774904242	-1.770630381	0.02	Thr	109	Ser	T109S	4	-47.92942857	-31.40914286	-36.064	43.68	20.6930492
16:31183993:C:T:T:109:I	-3.882384577	-2.80082479	0.001111986	-0.055397032	0.012758889	0.011957863	0.030146667	0.199512377	0.20714	0.032746229	0.005341586	-0.004742458	0.034369463	16	31183993	C	T	T	I		16	31195314	16:31183993:C:T	FUS;FUS;FUS	P35637	P35637;P35637-2;H3BPE7	p.Thr109Ile	p.Thr109Ile;p.Thr108Ile;p.Thr109Ile	2.770196	0.252	0.764766954	-0.710602463	-1.597623777	-1.081120044	0.001	Thr	109	Ile	T109I	6	-47.92942857	-31.40914286	-36.064	43.68	20.6930492
16:31183995:T:A:S:110:T	-3.347135772	-1.36958324	0.003995368	0.018665709	0.153364444	0.077996974	0.045747778	0.332940485	0.008784444	0.217397396	0.193789303	0.092149274	0.277558824	16	31183995	T	A	S	T		16	31195316	16:31183995:T:A	FUS;FUS;FUS	P35637	P35637;P35637-2;H3BPE7	p.Ser110Thr	p.Ser110Thr;p.Ser109Thr;p.Ser110Thr	1.915376	0.157	0.765270884	-1.815268112	-2.193112088	-2.09075716	0.001	Ser	110	Thr	S110T	3	-48.666	-35.3565	-36.46116667	38.26	17.01218951
16:31183995:T:C:S:110:P	-3.56078961	-2.619176847	0.001851254	-0.025420129	0.033548889	0.016815667	0.045747778	0.066344462	0.008784444	0.003864614	0.027101934	0.031047464	0.066320138	16	31183995	T	C	S	P		16	31195316	16:31183995:T:C	FUS;FUS;FUS	P35637	P35637;P35637-2;H3BPE7	p.Ser110Pro	p.Ser110Pro;p.Ser109Pro;p.Ser110Pro	2.587678	0.287	0.7663006	-0.911367406	-1.349547653	-0.977132097	0.627	Ser	110	Pro	S110P	5	-48.666	-35.3565	-36.46116667	38.26	17.01218951
16:31183995:T:G:S:110:A	-3.198958565	-1.362639439	0.003995368	0.018665709	0.153364444	0.077996974	0.045747778	0.332940485	0.008784444	0.217397396	0.193789303	0.092149274	0.277558824	16	31183995	T	G	S	A		16	31195316	16:31183995:T:G	FUS;FUS;FUS	P35637	P35637;P35637-2;H3BPE7	p.Ser110Ala	p.Ser110Ala;p.Ser109Ala;p.Ser110Ala	1.991656	0.185	0.765159306	-1.71833257	-2.016983286	-1.887813949	0.07	Ser	110	Ala	S110A	3	-48.666	-35.3565	-36.46116667	38.26	17.01218951
16:31183996:C:G:S:110:W	-3.997371478	-2.521350249	0.002125378	-0.058746949	0.038838889	0.074670242	0.045747778	0.454211676	0.008784444	0.177320302	0.017012544	-0.011388014	0.08678061	16	31183996	C	G	S	W		16	31195317	16:31183996:C:G	FUS;FUS;FUS	P35637	P35637;P35637-2;H3BPE7	p.Ser110Trp	p.Ser110Trp;p.Ser109Trp;p.Ser110Trp	2.267607	0.188	0.765588385	-1.347162144	-1.990753922	-1.721814503	0.007	Ser	110	Trp	S110W	7	-48.666	-35.3565	-36.46116667	38.26	17.01218951
16:31183996:C:T:S:110:L	-4.32175032	-2.648583211	0.001939165	-0.043949903	0.032906667	0.023108933	0.045747778	0.199512377	0.008784444	0.029457963	0.016055718	0.006469297	0.07029592	16	31183996	C	T	S	L	rs368404370	16	31195317	16:31183996:C:T	FUS;FUS;FUS	P35637	P35637;P35637-2;H3BPE7	p.Ser110Leu	p.Ser110Leu;p.Ser109Leu;p.Ser110Leu	1.993622	0.14	0.764603686	-1.729438829	-2.312309566	-2.146871222	0.006	Ser	110	Leu	S110L	6	-48.666	-35.3565	-36.46116667	38.26	17.01218951
16:31183998:G:A:G:111:R	-3.210488739	-2.373458534	0.006919627	-0.059436236	0.075692222	0.405356623	0.067	0.414444248	0.20714	0.450042996	0.002681498	-0.02253685	0.092597638	16	31183998	G	A	G	R		16	31195319	16:31183998:G:A	FUS;FUS;FUS	P35637	P35637;P35637-2;H3BPE7	p.Gly111Arg	p.Gly111Arg;p.Gly110Arg;p.Gly111Arg	3.495718	0.332	0.766457471	0.279109738	-1.060874285	-0.227842884	0.998	Gly	111	Arg	G111R	8	-46.70125	-38.473	-38.03225	43.67	13.34671973
16:31183998:G:C:G:111:R	-3.210488739	-2.376798896	0.006919627	-0.059436236	0.075692222	0.405356623	0.067	0.414444248	0.20714	0.450042996	0.002681498	-0.02253685	0.092597638	16	31183998	G	C	G	R		16	31195319	16:31183998:G:C	FUS;FUS;FUS	P35637	P35637;P35637-2;H3BPE7	p.Gly111Arg	p.Gly111Arg;p.Gly110Arg;p.Gly111Arg	3.459023	0.332	0.766457471	0.231157139	-1.060874285	-0.247610953	0.998	Gly	111	Arg	G111R	8	-46.70125	-38.473	-38.03225	43.67	13.34671973
16:31183999:G:A:G:111:E	-3.014683144	-2.389809511	0.006919627	-0.059436236	0.075692222	0.405356623	0.067	0.414444248	0.20714	0.450042996	0.002681498	-0.02253685	0.092597638	16	31183999	G	A	G	E	rs1395844307	16	31195320	16:31183999:G:A	FUS;FUS;FUS	P35637	P35637;P35637-2;H3BPE7	p.Gly111Glu	p.Gly111Glu;p.Gly110Glu;p.Gly111Glu	3.316097	0.369	0.767956467	0.081277712	-0.800662683	-0.110733558	0.998	Gly	111	Glu	G111E	8	-46.70125	-38.473	-38.03225	43.67	13.34671973
16:31183999:G:C:G:111:A	-3.111717156	-2.774095844	0.003728331	-0.030072961	0.04378	0.069677423	0.067	0.199512377	0.20714	0.032746229	0.003980094	-0.001750627	0.043826611	16	31183999	G	C	G	A		16	31195320	16:31183999:G:C	FUS;FUS;FUS	P35637	P35637;P35637-2;H3BPE7	p.Gly111Ala	p.Gly111Ala;p.Gly110Ala;p.Gly111Ala	2.419157	0.39	0.764469167	-1.176665554	-0.72535364	-0.47253903	0.905	Gly	111	Ala	G111A	6	-46.70125	-38.473	-38.03225	43.67	13.34671973
16:31183999:G:T:G:111:V	-3.181254802	-2.612093732	0.006264328	-0.059362792	0.069208889	0.377749198	0.067	0.298990792	0.20714	0.228008714	0.001590385	-0.020478612	0.054811747	16	31183999	G	T	G	V	rs1395844307	16	31195320	16:31183999:G:T	FUS;FUS;FUS	P35637	P35637;P35637-2;H3BPE7	p.Gly111Val	p.Gly111Val;p.Gly110Val;p.Gly111Val	3.449981	0.368	0.764395389	0.168587367	-0.866434203	-0.044388889	0.236	Gly	111	Val	G111V	9	-46.70125	-38.473	-38.03225	43.67	13.34671973
16:31184001:A:C:S:112:R	-1.097581886	-1.652000819	0.06560728	-0.007017894	0.156761111	0.045695313	0.280628889	0.066344462	0.149738889	0.033250586	0.688785493	0.04316116	0.203269113	16	31184001	A	C	S	R		16	31195322	16:31184001:A:C	FUS;FUS;FUS	P35637	P35637;P35637-2;H3BPE7	p.Ser112Arg	p.Ser112Arg;p.Ser111Arg;p.Ser112Arg	3.877031	0.642	0.768313756	0.823093647	0.940705237	1.76948819	0.995	Ser	112	Arg	S112R	5	-47.90016667	-41.50766667	-39.0895	36.77	10.73685914
16:31184001:A:G:S:112:G	-2.467384912	-1.285496769	0.112114169	0.016146099	0.193781111	0.090736174	0.280628889	0.199465695	0.149738889	0.08121205	0.85159409	0.07146937	0.262978417	16	31184001	A	G	S	G		16	31195322	16:31184001:A:G	FUS;FUS;FUS	P35637	P35637;P35637-2;H3BPE7	p.Ser112Gly	p.Ser112Gly;p.Ser111Gly;p.Ser112Gly	3.832997	0.335	0.769854493	0.80347252	-0.985126344	-0.028805256	0.956	Ser	112	Gly	S112G	4	-47.90016667	-41.50766667	-39.0895	36.77	10.73685914
16:31184001:A:T:S:112:C	-1.769671364	-1.575063538	0.06560728	-0.007017894	0.156761111	0.045695313	0.280628889	0.066344462	0.149738889	0.033250586	0.688785493	0.04316116	0.203269113	16	31184001	A	T	S	C		16	31195322	16:31184001:A:T	FUS;FUS;FUS	P35637	P35637;P35637-2;H3BPE7	p.Ser112Cys	p.Ser112Cys;p.Ser111Cys;p.Ser112Cys	4.722213	0.515	0.766024386	1.871219627	0.095194533	1.490692373	0.999	Ser	112	Cys	S112C	5	-47.90016667	-41.50766667	-39.0895	36.77	10.73685914
16:31184002:G:A:S:112:N	-1.303503157	-0.341042978	0.112114169	0.040625998	0.270357778	0.170567714	0.280628889	0.332940485	0.149738889	0.241089873	0.91899085	0.100869739	0.400517011	16	31184002	G	A	S	N		16	31195323	16:31184002:G:A	FUS;FUS;FUS	P35637	P35637;P35637-2;H3BPE7	p.Ser112Asn	p.Ser112Asn;p.Ser111Asn;p.Ser112Asn	4.832546	0.444	0.765753258	2.00872827	-0.360661979	1.139724331	0.981	Ser	112	Asn	S112N	3	-47.90016667	-41.50766667	-39.0895	36.77	10.73685914
16:31184002:G:C:S:112:T	-1.610441658	-0.33530624	0.112114169	0.040625998	0.270357778	0.170567714	0.280628889	0.332940485	0.149738889	0.241089873	0.91899085	0.100869739	0.400517011	16	31184002	G	C	S	T		16	31195323	16:31184002:G:C	FUS;FUS;FUS	P35637	P35637;P35637-2;H3BPE7	p.Ser112Thr	p.Ser112Thr;p.Ser111Thr;p.Ser112Thr	4.895566	0.386	0.765712557	2.090080294	-0.730035531	0.838412901	0.956	Ser	112	Thr	S112T	3	-47.90016667	-41.50766667	-39.0895	36.77	10.73685914
16:31184002:G:T:S:112:I	-0.8051364	-1.447764569	0.065667488	-0.027488067	0.160047778	0.058868235	0.280628889	0.199512377	0.149738889	0.096478526	0.821558952	0.019523632	0.213512061	16	31184002	G	T	S	I		16	31195323	16:31184002:G:T	FUS;FUS;FUS	P35637	P35637;P35637-2;H3BPE7	p.Ser112Ile	p.Ser112Ile;p.Ser111Ile;p.Ser112Ile	5.422404	0.689	0.766464386	2.797050747	1.208619124	2.873677617	0.995	Ser	112	Ile	S112I	6	-47.90016667	-41.50766667	-39.0895	36.77	10.73685914
16:31184209:T:A:S:112:R	-1.378060172	-1.801650933	0.06560728	-0.007017894	0.156761111	0.045695313	0.280628889	0.066344462	0.149738889	0.033250586	0.688785493	0.04316116	0.203269113	16	31184209	T	A	S	R		16	31195530	16:31184209:T:A	FUS;FUS;FUS	P35637	P35637;P35637-2;H3BPE7	p.Ser112Arg	p.Ser112Arg;p.Ser111Arg;p.Ser112Arg	2.233074	0.589	0.768313756	-1.325210207	0.603794771	0.57750811	0.995	Ser	112	Arg	S112R	5	-47.90016667	-41.50766667	-39.0895	36.77	10.73685914
16:31184209:T:G:S:112:R	-1.378060172	-1.796952944	0.06560728	-0.007017894	0.156761111	0.045695313	0.280628889	0.066344462	0.149738889	0.033250586	0.688785493	0.04316116	0.203269113	16	31184209	T	G	S	R		16	31195530	16:31184209:T:G	FUS;FUS;FUS	P35637	P35637;P35637-2;H3BPE7	p.Ser112Arg	p.Ser112Arg;p.Ser111Arg;p.Ser112Arg	2.284683	0.589	0.768313756	-1.257768167	0.603794771	0.605310542	0.995	Ser	112	Arg	S112R	5	-47.90016667	-41.50766667	-39.0895	36.77	10.73685914
16:31184210:T:A:Y:113:N	-2.041245761	-2.148013264	0.012186387	-0.035253827	0.130524444	0.203697237	0.273195476	0.298990792	0.00154	0.152138311	0.102453187	-0.007617873	0.14460192	16	31184210	T	A	Y	N		16	31195531	16:31184210:T:A	FUS;FUS;FUS	P35637	P35637;P35637-2;H3BPE7	p.Tyr113Asn	p.Tyr113Asn;p.Tyr112Asn;p.Tyr113Asn	2.427334	0.511	0.736127633	-1.863546996	-0.429044448	0.231290075	0.933	Tyr	113	Asn	Y113N	9	-47.54866667	-44.5605	-42.01133333	37.46	8.342835173
16:31184210:T:C:Y:113:H	-2.664727618	-1.946802147	0.008664998	0.006702884	0.118552222	0.11750729	0.273195476	0.066344462	0.00154	0.003597674	0.424834043	0.046597017	0.17210832	16	31184210	T	C	Y	H		16	31195531	16:31184210:T:C	FUS;FUS;FUS	P35637	P35637;P35637-2;H3BPE7	p.Tyr113His	p.Tyr113His;p.Tyr112His;p.Tyr113His	2.762677	0.371	0.736825262	-1.408154005	-1.307357043	-0.397307304	0.989	Tyr	113	His	Y113H	5	-47.54866667	-44.5605	-42.01133333	37.46	8.342835173
16:31184210:T:G:Y:113:D	-1.781194382	-2.139358637	0.012186387	-0.022251648	0.130471111	0.186227252	0.273195476	0.285820661	0.00154	0.088918295	0.102453187	-0.003408736	0.147255315	16	31184210	T	G	Y	D		16	31195531	16:31184210:T:G	FUS;FUS;FUS	P35637	P35637;P35637-2;H3BPE7	p.Tyr113Asp	p.Tyr113Asp;p.Tyr112Asp;p.Tyr113Asp	2.341534	0.558	0.742027398	-1.83045917	-0.031840279	0.456745622	0.933	Tyr	113	Asp	Y113D	10	-47.54866667	-44.5605	-42.01133333	37.46	8.342835173
16:31184211:A:C:Y:113:S	-3.115530517	-2.186213456	0.012186387	-0.035253827	0.130524444	0.203697237	0.273195476	0.298990792	0.00154	0.152138311	0.102453187	-0.007617873	0.14460192	16	31184211	A	C	Y	S		16	31195532	16:31184211:A:C	FUS;FUS;FUS	P35637	P35637;P35637-2;H3BPE7	p.Tyr113Ser	p.Tyr113Ser;p.Tyr112Ser;p.Tyr113Ser	2.007692	0.308	0.735723952	-2.42186602	-1.726210299	-1.168190372	0.051	Tyr	113	Ser	Y113S	9	-47.54866667	-44.5605	-42.01133333	37.46	8.342835173
16:31184211:A:G:Y:113:C	-1.993617373	-2.102372153	0.012186387	-0.035253827	0.130524444	0.203697237	0.273195476	0.298990792	0.00154	0.152138311	0.102453187	-0.007617873	0.14460192	16	31184211	A	G	Y	C		16	31195532	16:31184211:A:G	FUS;FUS;FUS	P35637	P35637;P35637-2;H3BPE7	p.Tyr113Cys	p.Tyr113Cys;p.Tyr112Cys;p.Tyr113Cys	2.928717	0.52	0.735751701	-1.217598286	-0.378105453	0.553414824	0.997	Tyr	113	Cys	Y113C	9	-47.54866667	-44.5605	-42.01133333	37.46	8.342835173
16:31184211:A:T:Y:113:F	-2.441078097	-1.644827707	0.015475885	0.029865243	0.170023333	0.225033056	0.273195476	0.199465695	0.00154	0.051585518	0.709698141	0.074875928	0.234425637	16	31184211	A	T	Y	F		16	31195532	16:31184211:A:T	FUS;FUS;FUS	P35637	P35637;P35637-2;H3BPE7	p.Tyr113Phe	p.Tyr113Phe;p.Tyr112Phe;p.Tyr113Phe	1.831983	0.363	0.738742745	-2.577179271	-1.326219238	-0.944927048	0.961	Tyr	113	Phe	Y113F	4	-47.54866667	-44.5605	-42.01133333	37.46	8.342835173
16:31184213:G:A:G:114:S	-4.400784646	-2.7208944	0.003837633	-0.002189071	0.040375556	0.027351838	0.088251111	0.199512377	0.00075	0.025266293	0.007131379	0.017106751	0.060458158	16	31184213	G	A	G	S	rs186802889	16	31195534	16:31184213:G:A	FUS;FUS;FUS	P35637	P35637;P35637-2;H3BPE7	p.Gly114Ser	p.Gly114Ser;p.Gly113Ser;p.Gly114Ser	1.86987	0.133	0.759370556	-2.019958948	-2.444119224	-2.254000565	0.139	Gly	114	Ser	G114S	6	-44.90375	-47.8205	-39.04825	39.48	3.792788367
16:31184213:G:C:G:114:R	-2.515637295	-2.414161422	0.000837961	-0.028805111	0.044416667	0.146226128	0.088251111	0.414444248	0.00075	0.271896838	0.004899274	-0.005422741	0.092971045	16	31184213	G	C	G	R		16	31195534	16:31184213:G:C	FUS;FUS;FUS	P35637	P35637;P35637-2;H3BPE7	p.Gly114Arg	p.Gly114Arg;p.Gly113Arg;p.Gly114Arg	3.023129	0.463	0.767182443	-0.320620408	-0.216037545	0.274795032	0.95	Gly	114	Arg	G114R	8	-44.90375	-47.8205	-39.04825	39.48	3.792788367
16:31184213:G:T:G:114:C	-3.337115532	-2.630600732	0.000758165	-0.026562687	0.037712222	0.083959426	0.088251111	0.298990792	0.00075	0.10892817	0.002563505	-0.006886307	0.054251452	16	31184213	G	T	G	C	rs186802889	16	31195534	16:31184213:G:T	FUS;FUS;FUS	P35637	P35637;P35637-2;H3BPE7	p.Gly114Cys	p.Gly114Cys;p.Gly113Cys;p.Gly114Cys	3.284869	0.339	0.75973914	-0.161782814	-1.128468532	-0.300967405	0.998	Gly	114	Cys	G114C	9	-44.90375	-47.8205	-39.04825	39.48	3.792788367
16:31184214:G:A:G:114:D	-3.198841012	-2.570176664	0.002535549	-0.019978683	0.04132	0.101543769	0.088251111	0.454211676	0.00075	0.228453692	0.007288405	0.002539947	0.07548876	16	31184214	G	A	G	D		16	31195535	16:31184214:G:A	FUS;FUS;FUS	P35637	P35637;P35637-2;H3BPE7	p.Gly114Asp	p.Gly114Asp;p.Gly113Asp;p.Gly114Asp	2.500964	0.348	0.768746017	-0.964495466	-0.920982263	-0.671243837	0.518	Gly	114	Asp	G114D	7	-44.90375	-47.8205	-39.04825	39.48	3.792788367
16:31184214:G:C:G:114:A	-3.52759753	-2.734633805	0.003837633	-0.002189071	0.040375556	0.027351838	0.088251111	0.199512377	0.00075	0.025266293	0.007131379	0.017106751	0.060458158	16	31184214	G	C	G	A		16	31195535	16:31184214:G:C	FUS;FUS;FUS	P35637	P35637;P35637-2;H3BPE7	p.Gly114Ala	p.Gly114Ala;p.Gly113Ala;p.Gly114Ala	1.718938	0.298	0.765318384	-2.070801889	-1.296010601	-1.381549507	0.307	Gly	114	Ala	G114A	6	-44.90375	-47.8205	-39.04825	39.48	3.792788367
16:31184214:G:T:G:114:V	-3.310655316	-2.741069891	0.000758165	-0.026562687	0.037712222	0.083959426	0.088251111	0.298990792	0.00075	0.10892817	0.002563505	-0.006886307	0.054251452	16	31184214	G	T	G	V		16	31195535	16:31184214:G:T	FUS;FUS;FUS	P35637	P35637;P35637-2;H3BPE7	p.Gly114Val	p.Gly114Val;p.Gly113Val;p.Gly114Val	2.071328	0.344	0.765300045	-1.610754114	-1.003903719	-0.925815734	0.883	Gly	114	Val	G114V	9	-44.90375	-47.8205	-39.04825	39.48	3.792788367
16:31184216:A:C:S:115:R	-2.272092776	-1.75021346	0.482347071	0.03201432	0.139262273	0.345733624	0.507943333	0.066344462	0.632142222	0.067472998	0.345137805	0.043629393	0.241780455	16	31184216	A	C	S	R		16	31195537	16:31184216:A:C	FUS;FUS;FUS	P35637	P35637;P35637-2;H3BPE7	p.Ser115Arg	p.Ser115Arg;p.Ser114Arg;p.Ser115Arg	0.172929	0.389	0.767935213	-4.026700732	-0.673881271	-1.688391316	0.177	Ser	115	Arg	S115R	5	-43.94883333	-51.491	-39.07666667	38.6	0
16:31184216:A:G:S:115:G	-2.926189121	-1.36220157	0.597967923	0.058127251	0.169881717	0.397274646	0.507943333	0.199465695	0.632142222	0.133239323	0.635618508	0.069233082	0.307989162	16	31184216	A	G	S	G		16	31195537	16:31184216:A:G	FUS;FUS;FUS	P35637	P35637;P35637-2;H3BPE7	p.Ser115Gly	p.Ser115Gly;p.Ser114Gly;p.Ser115Gly	-0.077879	0.212	0.768834013	-4.332331619	-1.784039065	-2.846629249	0	Ser	115	Gly	S115G	4	-43.94883333	-51.491	-39.07666667	38.6	0
16:31184216:A:T:S:115:C	-2.409685898	-1.696097507	0.482347071	0.03201432	0.139262273	0.345733624	0.507943333	0.066344462	0.632142222	0.067472998	0.345137805	0.043629393	0.241780455	16	31184216	A	T	S	C		16	31195537	16:31184216:A:T	FUS;FUS;FUS	P35637	P35637;P35637-2;H3BPE7	p.Ser115Cys	p.Ser115Cys;p.Ser114Cys;p.Ser115Cys	0.767411	0.363	0.765599978	-3.307315459	-0.878120282	-1.51842568	0.833	Ser	115	Cys	S115C	5	-43.94883333	-51.491	-39.07666667	38.6	0
16:31184217:G:A:S:115:N	-1.928341928	-0.209020975	0.597967923	0.084466687	0.218510606	0.42863075	0.507943333	0.332940485	0.632142222	0.356710686	0.8035748	0.097244056	0.472340556	16	31184217	G	A	S	N	rs766783910	16	31195538	16:31184217:G:A	FUS;FUS;FUS	P35637	P35637;P35637-2;H3BPE7	p.Ser115Asn	p.Ser115Asn;p.Ser114Asn;p.Ser115Asn	1.386856	0.268	0.765297256	-2.505282798	-1.487067148	-1.733857274	0.058	Ser	115	Asn	S115N	3	-43.94883333	-51.491	-39.07666667	38.6	0
16:31184217:G:C:S:115:T	-2.330537206	-0.219637672	0.597967923	0.084466687	0.218510606	0.42863075	0.507943333	0.332940485	0.632142222	0.356710686	0.8035748	0.097244056	0.472340556	16	31184217	G	C	S	T		16	31195538	16:31184217:G:C	FUS;FUS;FUS	P35637	P35637;P35637-2;H3BPE7	p.Ser115Thr	p.Ser115Thr;p.Ser114Thr;p.Ser115Thr	1.270228	0.192	0.765217144	-2.65966271	-1.971520677	-2.235993946	0	Ser	115	Thr	S115T	3	-43.94883333	-51.491	-39.07666667	38.6	0
16:31184217:G:T:S:115:I	-2.602714621	-1.60745271	0.939583719	0.009125676	0.186202828	0.503534602	0.507943333	0.199512377	0.632142222	0.08371329	0.235896453	0.02375213	0.23623173	16	31184217	G	T	S	I		16	31195538	16:31184217:G:T	FUS;FUS;FUS	P35637	P35637;P35637-2;H3BPE7	p.Ser115Ile	p.Ser115Ile;p.Ser114Ile;p.Ser115Ile	2.119444	0.331	0.765677393	-1.538589073	-1.080246288	-0.975039758	0.177	Ser	115	Ile	S115I	6	-43.94883333	-51.491	-39.07666667	38.6	0
16:31184218:C:A:S:115:R	-2.621367623	-1.675098243	0.482347071	0.03201432	0.139262273	0.345733624	0.507943333	0.066344462	0.632142222	0.067472998	0.345137805	0.043629393	0.241780455	16	31184218	C	A	S	R		16	31195539	16:31184218:C:A	FUS;FUS;FUS	P35637	P35637;P35637-2;H3BPE7	p.Ser115Arg	p.Ser115Arg;p.Ser114Arg;p.Ser115Arg	0.998095	0.323	0.767935213	-2.948383417	-1.093430152	-1.625367803	0.177	Ser	115	Arg	S115R	5	-43.94883333	-51.491	-39.07666667	38.6	0
16:31184218:C:G:S:115:R	-2.61607558	-1.671955509	0.482347071	0.03201432	0.139262273	0.345733624	0.507943333	0.066344462	0.632142222	0.067472998	0.345137805	0.043629393	0.241780455	16	31184218	C	G	S	R		16	31195539	16:31184218:C:G	FUS;FUS;FUS	P35637	P35637;P35637-2;H3BPE7	p.Ser115Arg	p.Ser115Arg;p.Ser114Arg;p.Ser115Arg	1.032619	0.324	0.767935213	-2.903267856	-1.08707335	-1.600988916	0.177	Ser	115	Arg	S115R	5	-43.94883333	-51.491	-39.07666667	38.6	0
16:31184219:A:C:S:116:R	-2.945664278	-2.860512181	0.020622322	0.026612027	0.060521111	0.144174556	0.119672222	0.066344462	0.000171111	0.003087525	0.007398919	0.02961908	0.043055217	16	31184219	A	C	S	R		16	31195540	16:31184219:A:C	FUS;FUS;FUS	P35637	P35637;P35637-2;H3BPE7	p.Ser116Arg	p.Ser116Arg;p.Ser115Arg;p.Ser116Arg	1.522428	0.422	0.768584125	-2.247219561	-0.45328007	-0.77064683	0.303	Ser	116	Arg	S116R	5	-42.123	-54.373	-38.14766667	42.43	3.535906158
16:31184219:A:G:S:116:G	-3.901837834	-2.586885585	0.023710854	0.051525587	0.112261111	0.256094294	0.119672222	0.199465695	0.000171111	0.047622378	0.023242628	0.055148265	0.089325202	16	31184219	A	G	S	G		16	31195540	16:31184219:A:G	FUS;FUS;FUS	P35637	P35637;P35637-2;H3BPE7	p.Ser116Gly	p.Ser116Gly;p.Ser115Gly;p.Ser116Gly	1.374222	0.204	0.769794004	-2.411114811	-1.818876532	-2.110606672	0	Ser	116	Gly	S116G	4	-42.123	-54.373	-38.14766667	42.43	3.535906158
16:31184219:A:T:S:116:C	-2.919204063	-2.829165215	0.020622322	0.026612027	0.060521111	0.144174556	0.119672222	0.066344462	0.000171111	0.003087525	0.007398919	0.02961908	0.043055217	16	31184219	A	T	S	C		16	31195540	16:31184219:A:T	FUS;FUS;FUS	P35637	P35637;P35637-2;H3BPE7	p.Ser116Cys	p.Ser116Cys;p.Ser115Cys;p.Ser116Cys	1.866785	0.427	0.766162415	-1.856823122	-0.461901033	-0.556235463	0.833	Ser	116	Cys	S116C	5	-42.123	-54.373	-38.14766667	42.43	3.535906158
16:31184220:G:A:S:116:N	-2.825386598	-1.697231315	0.023710854	0.076777647	0.177922222	0.304919991	0.119672222	0.332940485	0.000171111	0.177472844	0.05285706	0.084521532	0.224977807	16	31184220	G	A	S	N		16	31195541	16:31184220:G:A	FUS;FUS;FUS	P35637	P35637;P35637-2;H3BPE7	p.Ser116Asn	p.Ser116Asn;p.Ser115Asn;p.Ser116Asn	1.900342	0.298	0.765839665	-1.820915037	-1.287313308	-1.283824838	0.002	Ser	116	Asn	S116N	3	-42.123	-54.373	-38.14766667	42.43	3.535906158
16:31184220:G:C:S:116:T	-2.67720939	-1.70756782	0.023710854	0.076777647	0.177922222	0.304919991	0.119672222	0.332940485	0.000171111	0.177472844	0.05285706	0.084521532	0.224977807	16	31184220	G	C	S	T		16	31195541	16:31184220:G:C	FUS;FUS;FUS	P35637	P35637;P35637-2;H3BPE7	p.Ser116Thr	p.Ser116Thr;p.Ser115Thr;p.Ser116Thr	1.786792	0.326	0.765791752	-1.970480123	-1.110122272	-1.183145491	0.058	Ser	116	Thr	S116T	3	-42.123	-54.373	-38.14766667	42.43	3.535906158
16:31184220:G:T:S:116:I	-3.000185579	-2.739127078	0.020642158	0.00460511	0.048485556	0.037000054	0.119672222	0.199512377	0.000171111	0.023869268	0.00378789	0.011401798	0.050119328	16	31184220	G	T	S	I		16	31195541	16:31184220:G:T	FUS;FUS;FUS	P35637	P35637;P35637-2;H3BPE7	p.Ser116Ile	p.Ser116Ile;p.Ser115Ile;p.Ser116Ile	2.374345	0.406	0.766213665	-1.192288208	-0.594538773	-0.404194006	0.303	Ser	116	Ile	S116I	6	-42.123	-54.373	-38.14766667	42.43	3.535906158
16:31184221:T:A:S:116:R	-3.003876753	-2.814839392	0.020622322	0.026612027	0.060521111	0.144174556	0.119672222	0.066344462	0.000171111	0.003087525	0.007398919	0.02961908	0.043055217	16	31184221	T	A	S	R		16	31195542	16:31184221:T:A	FUS;FUS;FUS	P35637	P35637;P35637-2;H3BPE7	p.Ser116Arg	p.Ser116Arg;p.Ser115Arg;p.Ser116Arg	2.024159	0.411	0.768584125	-1.591563335	-0.523204883	-0.56394189	0.303	Ser	116	Arg	S116R	5	-42.123	-54.373	-38.14766667	42.43	3.535906158
16:31184221:T:G:S:116:R	-3.014460839	-2.807584995	0.020622322	0.026612027	0.060521111	0.144174556	0.119672222	0.066344462	0.000171111	0.003087525	0.007398919	0.02961908	0.043055217	16	31184221	T	G	S	R		16	31195542	16:31184221:T:G	FUS;FUS;FUS	P35637	P35637;P35637-2;H3BPE7	p.Ser116Arg	p.Ser116Arg;p.Ser115Arg;p.Ser116Arg	2.103851	0.409	0.768584125	-1.487422758	-0.535918486	-0.532571512	0.303	Ser	116	Arg	S116R	5	-42.123	-54.373	-38.14766667	42.43	3.535906158
16:31184222:T:A:S:117:T	-3.373900817	-1.785080881	0.040817413	0.064508074	0.208211111	0.403894368	0.074574444	0.332940485	0.091025556	0.220771041	0.061117746	0.067062696	0.211774688	16	31184222	T	A	S	T		16	31195543	16:31184222:T:A	FUS;FUS;FUS	P35637	P35637;P35637-2;H3BPE7	p.Ser117Thr	p.Ser117Thr;p.Ser116Thr;p.Ser117Thr	1.835302	0.205	0.766926673	-1.879154137	-1.860359656	-1.85643658	0.039	Ser	117	Thr	S117T	3	-40.369	-56.8705	-36.1655	46.58	7.087250405
16:31184222:T:C:S:117:P	-3.886328137	-2.80522364	0.023115678	0.016831607	0.090117778	0.228536781	0.074574444	0.066344462	0.091025556	0.020939858	0.009845183	0.011523619	0.039644847	16	31184222	T	C	S	P		16	31195543	16:31184222:T:C	FUS;FUS;FUS	P35637	P35637;P35637-2;H3BPE7	p.Ser117Pro	p.Ser117Pro;p.Ser116Pro;p.Ser117Pro	2.362266	0.247	0.768016984	-1.163688014	-1.57518273	-1.329779003	0	Ser	117	Pro	S117P	5	-40.369	-56.8705	-36.1655	46.58	7.087250405
16:31184222:T:G:S:117:A	-3.416237162	-1.75692435	0.040817413	0.064508074	0.208211111	0.403894368	0.074574444	0.332940485	0.091025556	0.220771041	0.061117746	0.067062696	0.211774688	16	31184222	T	G	S	A		16	31195543	16:31184222:T:G	FUS;FUS;FUS	P35637	P35637;P35637-2;H3BPE7	p.Ser117Ala	p.Ser117Ala;p.Ser116Ala;p.Ser117Ala	2.144611	0.197	0.766995866	-1.473249689	-1.910059609	-1.736050754	0.002	Ser	117	Ala	S117A	3	-40.369	-56.8705	-36.1655	46.58	7.087250405
16:31184223:C:A:S:117:Y	-3.109916703	-2.760266047	0.023137858	-0.003778767	0.086565556	0.197299968	0.074574444	0.199512377	0.091025556	0.039914999	0.004675552	-0.004522701	0.046728161	16	31184223	C	A	S	Y		16	31195544	16:31184223:C:A	FUS;FUS;FUS	P35637	P35637;P35637-2;H3BPE7	p.Ser117Tyr	p.Ser117Tyr;p.Ser116Tyr;p.Ser117Tyr	2.373292	0.388	0.767376938	-1.16503274	-0.689552586	-0.508807824	0.412	Ser	117	Tyr	S117Y	6	-40.369	-56.8705	-36.1655	46.58	7.087250405
16:31184223:C:G:S:117:C	-3.558221462	-2.760144278	0.023115678	0.016831607	0.090117778	0.228536781	0.074574444	0.066344462	0.091025556	0.020939858	0.009845183	0.011523619	0.039644847	16	31184223	C	G	S	C		16	31195544	16:31184223:C:G	FUS;FUS;FUS	P35637	P35637;P35637-2;H3BPE7	p.Ser117Cys	p.Ser117Cys;p.Ser116Cys;p.Ser117Cys	2.857478	0.309	0.76722003	-0.536166079	-1.194357814	-0.704619357	0.001	Ser	117	Cys	S117C	5	-40.369	-56.8705	-36.1655	46.58	7.087250405
16:31184223:C:T:S:117:F	-3.27397004	-2.701810037	0.023137858	-0.003778767	0.086565556	0.197299968	0.074574444	0.199512377	0.091025556	0.039914999	0.004675552	-0.004522701	0.046728161	16	31184223	C	T	S	F		16	31195544	16:31184223:C:T	FUS;FUS;FUS	P35637	P35637;P35637-2;H3BPE7	p.Ser117Phe	p.Ser117Phe;p.Ser116Phe;p.Ser117Phe	3.015451	0.357	0.767246905	-0.329067334	-0.888782961	-0.342059795	0.257	Ser	117	Phe	S117F	6	-40.369	-56.8705	-36.1655	46.58	7.087250405
16:31184225:C:A:Q:118:K	-2.845119634	-2.720250397	0.009547605	0.011880953	0.060781111	0.109076093	0.034834444	0.199465695	0.002436667	0.047194515	0.039636705	0.043282953	0.05793259	16	31184225	C	A	Q	K		16	31195546	16:31184225:C:A	FUS;FUS;FUS	P35637	P35637;P35637-2;H3BPE7	p.Gln118Lys	p.Gln118Lys;p.Gln117Lys;p.Gln118Lys	2.049105	0.429	0.766746519	-1.604192975	-0.439441954	-0.446456606	0.307	Gln	118	Lys	Q118K	4	-38.725	-59.44733333	-34.44788889	43.47	10.5838206
16:31184225:C:G:Q:118:E	-2.573183759	-1.97592987	0.009547605	0.035611452	0.135071111	0.179489908	0.034834444	0.332940485	0.002436667	0.177483029	0.083736949	0.070863455	0.179917466	16	31184225	C	G	Q	E		16	31195546	16:31184225:C:G	FUS;FUS;FUS	P35637	P35637;P35637-2;H3BPE7	p.Gln118Glu	p.Gln118Glu;p.Gln117Glu;p.Gln118Glu	1.910373	0.382	0.767552883	-1.765639385	-0.724757845	-0.792870429	0.469	Gln	118	Glu	Q118E	3	-38.725	-59.44733333	-34.44788889	43.47	10.5838206
16:31184226:A:C:Q:118:P	-2.187454807	-2.79292161	0.005336823	-0.026193758	0.030567778	0.041828288	0.034834444	0.199512377	0.002436667	0.024696601	0.006551702	0.006480549	0.030995677	16	31184226	A	C	Q	P		16	31195547	16:31184226:A:C	FUS;FUS;FUS	P35637	P35637;P35637-2;H3BPE7	p.Gln118Pro	p.Gln118Pro;p.Gln117Pro;p.Gln118Pro	3.086996	0.575	0.766608488	-0.251286459	0.486348045	0.95660178	0.979	Gln	118	Pro	Q118P	6	-38.725	-59.44733333	-34.44788889	43.47	10.5838206
16:31184226:A:G:Q:118:R	-2.988004799	-2.704354482	0.009547605	0.011880953	0.060781111	0.109076093	0.034834444	0.199465695	0.002436667	0.047194515	0.039636705	0.043282953	0.05793259	16	31184226	A	G	Q	R		16	31195547	16:31184226:A:G	FUS;FUS;FUS	P35637	P35637;P35637-2;H3BPE7	p.Gln118Arg	p.Gln118Arg;p.Gln117Arg;p.Gln118Arg	2.223727	0.402	0.766545676	-1.380942299	-0.614426543	-0.508455317	0.007	Gln	118	Arg	Q118R	4	-38.725	-59.44733333	-34.44788889	43.47	10.5838206
16:31184226:A:T:Q:118:L	-1.968615031	-2.678647677	0.005847394	-0.037613721	0.043874444	0.133383659	0.034834444	0.454211676	0.002436667	0.173473657	0.005125032	-0.000300104	0.057469975	16	31184226	A	T	Q	L		16	31195547	16:31184226:A:T	FUS;FUS;FUS	P35637	P35637;P35637-2;H3BPE7	p.Gln118Leu	p.Gln118Leu;p.Gln117Leu;p.Gln118Leu	2.53766	0.595	0.7647307	-1.015370116	0.582154164	0.776274691	0.682	Gln	118	Leu	Q118L	7	-38.725	-59.44733333	-34.44788889	43.47	10.5838206
16:31184227:G:C:Q:118:H	-2.808153433	-2.897388136	0.005331614	-0.009173122	0.029817778	0.045651869	0.034834444	0.066344462	0.002436667	0.003234192	0.012763741	0.020887313	0.019478551	16	31184227	G	C	Q	H		16	31195548	16:31184227:G:C	FUS;FUS;FUS	P35637	P35637;P35637-2;H3BPE7	p.Gln118His	p.Gln118His;p.Gln117His;p.Gln118His	2.724484	0.467	0.761911914	-0.840609162	-0.278546374	0.137032585	0.938	Gln	118	His	Q118H	5	-38.725	-59.44733333	-34.44788889	43.47	10.5838206
16:31184227:G:T:Q:118:H	-2.808153433	-2.892432075	0.005331614	-0.009173122	0.029817778	0.045651869	0.034834444	0.066344462	0.002436667	0.003234192	0.012763741	0.020887313	0.019478551	16	31184227	G	T	Q	H		16	31195548	16:31184227:G:T	FUS;FUS;FUS	P35637	P35637;P35637-2;H3BPE7	p.Gln118His	p.Gln118His;p.Gln117His;p.Gln118His	2.778928	0.467	0.761911914	-0.769462377	-0.278546374	0.166362268	0.938	Gln	118	His	Q118H	5	-38.725	-59.44733333	-34.44788889	43.47	10.5838206
16:31184228:A:C:S:119:R	-3.680993152	-2.962253167	0.003948824	-0.026000574	0.01442	0.0148858	0.02506	0.066344462	0.082336667	0.007890859	0.01299807	0.023141132	0.017080217	16	31184228	A	C	S	R		16	31195549	16:31184228:A:C	FUS;FUS;FUS	P35637	P35637;P35637-2;H3BPE7	p.Ser119Arg	p.Ser119Arg;p.Ser118Arg;p.Ser119Arg	2.175407	0.304	0.768273554	-1.401558247	-1.208564321	-1.1009616	0.047	Ser	119	Arg	S119R	5	-35.4095	-59.44916667	-31.186	41.52	14.08954403
16:31184228:A:G:S:119:G	-3.714726531	-2.721146455	0.008501639	-0.006096207	0.035537778	0.024637643	0.02506	0.199465695	0.082336667	0.065917325	0.038767137	0.043864961	0.055051805	16	31184228	A	G	S	G		16	31195549	16:31184228:A:G	FUS;FUS;FUS	P35637	P35637;P35637-2;H3BPE7	p.Ser119Gly	p.Ser119Gly;p.Ser118Gly;p.Ser119Gly	2.235636	0.267	0.770263821	-1.273865475	-1.410559401	-1.282388932	0	Ser	119	Gly	S119G	4	-35.4095	-59.44916667	-31.186	41.52	14.08954403
16:31184228:A:T:S:119:C	-3.866214661	-2.937445372	0.003948824	-0.026000574	0.01442	0.0148858	0.02506	0.066344462	0.082336667	0.007890859	0.01299807	0.023141132	0.017080217	16	31184228	A	T	S	C	rs925607782	16	31195549	16:31184228:A:T	FUS;FUS;FUS	P35637	P35637;P35637-2;H3BPE7	p.Ser119Cys	p.Ser119Cys;p.Ser118Cys;p.Ser119Cys	2.447929	0.269	0.76563869	-1.110281293	-1.475013702	-1.156463234	0.726	Ser	119	Cys	S119C	5	-35.4095	-59.44916667	-31.186	41.52	14.08954403
16:31184229:G:A:S:119:N	-3.347302458	-2.039079078	0.008501639	0.017716774	0.111632222	0.074932206	0.02506	0.332940485	0.082336667	0.186658662	0.081982478	0.069774946	0.180810488	16	31184229	G	A	S	N		16	31195550	16:31184229:G:A	FUS;FUS;FUS	P35637	P35637;P35637-2;H3BPE7	p.Ser119Asn	p.Ser119Asn;p.Ser118Asn;p.Ser119Asn	1.155783	0.235	0.765352939	-2.805875787	-1.695912549	-2.049091286	0.09	Ser	119	Asn	S119N	3	-35.4095	-59.44916667	-31.186	41.52	14.08954403
16:31184229:G:C:S:119:T	-3.511355795	-2.05481032	0.008501639	0.017716774	0.111632222	0.074932206	0.02506	0.332940485	0.082336667	0.186658662	0.081982478	0.069774946	0.180810488	16	31184229	G	C	S	T		16	31195550	16:31184229:G:C	FUS;FUS;FUS	P35637	P35637;P35637-2;H3BPE7	p.Ser119Thr	p.Ser119Thr;p.Ser118Thr;p.Ser119Thr	0.98297	0.204	0.765302958	-3.032935979	-1.893807295	-2.321379158	0	Ser	119	Thr	S119T	3	-35.4095	-59.44916667	-31.186	41.52	14.08954403
16:31184229:G:T:S:119:I	-3.730982933	-2.952706885	0.004135926	-0.041140495	0.015088889	0.025560218	0.02506	0.199512377	0.082336667	0.033723827	0.007655091	0.009760063	0.028925597	16	31184229	G	T	S	I		16	31195550	16:31184229:G:T	FUS;FUS;FUS	P35637	P35637;P35637-2;H3BPE7	p.Ser119Ile	p.Ser119Ile;p.Ser118Ile;p.Ser119Ile	1.472812	0.285	0.765947533	-2.376951313	-1.368152001	-1.589285482	0.047	Ser	119	Ile	S119I	6	-35.4095	-59.44916667	-31.186	41.52	14.08954403
16:31184230:C:A:S:119:R	-3.358178521	-2.980928151	0.003948824	-0.026000574	0.01442	0.0148858	0.02506	0.066344462	0.082336667	0.007890859	0.01299807	0.023141132	0.017080217	16	31184230	C	A	S	R		16	31195551	16:31184230:C:A	FUS;FUS;FUS	P35637	P35637;P35637-2;H3BPE7	p.Ser119Arg	p.Ser119Arg;p.Ser118Arg;p.Ser119Arg	1.970256	0.365	0.768273554	-1.669647183	-0.820799446	-0.858876875	0.047	Ser	119	Arg	S119R	5	-35.4095	-59.44916667	-31.186	41.52	14.08954403
16:31184230:C:G:S:119:R	-3.358178521	-2.97878311	0.003948824	-0.026000574	0.01442	0.0148858	0.02506	0.066344462	0.082336667	0.007890859	0.01299807	0.023141132	0.017080217	16	31184230	C	G	S	R		16	31195551	16:31184230:C:G	FUS;FUS;FUS	P35637	P35637;P35637-2;H3BPE7	p.Ser119Arg	p.Ser119Arg;p.Ser118Arg;p.Ser119Arg	1.99382	0.365	0.768273554	-1.638854023	-0.820799446	-0.846182646	0.047	Ser	119	Arg	S119R	5	-35.4095	-59.44916667	-31.186	41.52	14.08954403
16:31184231:A:C:S:120:R	-2.800040804	-2.860653238	0.0040823	-0.034051651	0.017478889	0.024978293	0.033314444	0.066344462	0.026604762	0.004143081	0.010886297	0.017601145	0.022619106	16	31184231	A	C	S	R		16	31195552	16:31184231:A:C	FUS;FUS;FUS	P35637	P35637;P35637-2;H3BPE7	p.Ser120Arg	p.Ser120Arg;p.Ser119Arg;p.Ser120Arg	2.913947	0.466	0.768495033	-0.430991551	-0.175067266	0.233318376	0.664	Ser	120	Arg	S120R	5	-34.324	-59.76916667	-27.82966667	41.84	16.96055627
16:31184231:A:G:S:120:G	-2.905420987	-2.686317296	0.008787656	-0.015051801	0.037822222	0.033238854	0.033314444	0.199465695	0.026604762	0.054844287	0.032607008	0.037445304	0.059922916	16	31184231	A	G	S	G		16	31195552	16:31184231:A:G	FUS;FUS;FUS	P35637	P35637;P35637-2;H3BPE7	p.Ser120Gly	p.Ser120Gly;p.Ser119Gly;p.Ser120Gly	2.286197	0.416	0.76951274	-1.226279224	-0.475927414	-0.393876828	0.001	Ser	120	Gly	S120G	4	-34.324	-59.76916667	-27.82966667	41.84	16.96055627
16:31184231:A:T:S:120:C	-1.889809385	-2.854254072	0.0040823	-0.034051651	0.017478889	0.024978293	0.033314444	0.066344462	0.026604762	0.004143081	0.010886297	0.017601145	0.022619106	16	31184231	A	T	S	C		16	31195552	16:31184231:A:T	FUS;FUS;FUS	P35637	P35637;P35637-2;H3BPE7	p.Ser120Cys	p.Ser120Cys;p.Ser119Cys;p.Ser120Cys	2.984244	0.638	0.766131724	-0.397296097	0.878871975	1.265410891	0.938	Ser	120	Cys	S120C	5	-34.324	-59.76916667	-27.82966667	41.84	16.96055627
16:31184232:G:A:S:120:N	-2.690494538	-1.895212499	0.008787656	0.008461718	0.113235556	0.076845137	0.033314444	0.332940485	0.026604762	0.183438397	0.069451556	0.063053144	0.184669377	16	31184232	G	A	S	N		16	31195553	16:31184232:G:A	FUS;FUS;FUS	P35637	P35637;P35637-2;H3BPE7	p.Ser120Asn	p.Ser120Asn;p.Ser119Asn;p.Ser120Asn	2.473157	0.356	0.765854443	-1.072003322	-0.918372262	-0.639980913	0.361	Ser	120	Asn	S120N	3	-34.324	-59.76916667	-27.82966667	41.84	16.96055627
16:31184232:G:C:S:120:T	-2.716954753	-1.945054937	0.008787656	0.008461718	0.113235556	0.076845137	0.033314444	0.332940485	0.026604762	0.183438397	0.069451556	0.063053144	0.184669377	16	31184232	G	C	S	T		16	31195553	16:31184232:G:C	FUS;FUS;FUS	P35637	P35637;P35637-2;H3BPE7	p.Ser120Thr	p.Ser120Thr;p.Ser119Thr;p.Ser120Thr	1.925621	0.351	0.765847862	-1.787678978	-0.950266077	-0.963847421	0.002	Ser	120	Thr	S120T	3	-34.324	-59.76916667	-27.82966667	41.84	16.96055627
16:31184232:G:T:S:120:I	-2.386592608	-2.795074852	0.004275703	-0.048020256	0.018298889	0.031813947	0.033314444	0.199512377	0.026604762	0.027358205	0.006405745	0.005446402	0.036414294	16	31184232	G	T	S	I		16	31195553	16:31184232:G:T	FUS;FUS;FUS	P35637	P35637;P35637-2;H3BPE7	p.Ser120Ile	p.Ser120Ile;p.Ser119Ile;p.Ser120Ile	2.693971	0.533	0.766159772	-0.775931147	0.2118758	0.502098866	0.498	Ser	120	Ile	S120I	6	-34.324	-59.76916667	-27.82966667	41.84	16.96055627
16:31184233:C:A:S:120:R	-2.514270475	-2.907323994	0.0040823	-0.034051651	0.017478889	0.024978293	0.033314444	0.066344462	0.026604762	0.004143081	0.010886297	0.017601145	0.022619106	16	31184233	C	A	S	R		16	31195554	16:31184233:C:A	FUS;FUS;FUS	P35637	P35637;P35637-2;H3BPE7	p.Ser120Arg	p.Ser120Arg;p.Ser119Arg;p.Ser120Arg	2.401253	0.52	0.768495033	-1.100974096	0.1682	0.269263181	0.664	Ser	120	Arg	S120R	5	-34.324	-59.76916667	-27.82966667	41.84	16.96055627
16:31184233:C:G:S:120:R	-2.514270475	-2.902155013	0.0040823	-0.034051651	0.017478889	0.024978293	0.033314444	0.066344462	0.026604762	0.004143081	0.010886297	0.017601145	0.022619106	16	31184233	C	G	S	R		16	31195554	16:31184233:C:G	FUS;FUS;FUS	P35637	P35637;P35637-2;H3BPE7	p.Ser120Arg	p.Ser120Arg;p.Ser119Arg;p.Ser120Arg	2.458036	0.52	0.768495033	-1.026770734	0.1682	0.299852914	0.664	Ser	120	Arg	S120R	5	-34.324	-59.76916667	-27.82966667	41.84	16.96055627
16:31184234:A:C:S:121:R	-2.67576204	-2.861901568	0.002433165	-0.031837787	0.025621111	0.002943531	0.06153119	0.066344462	0.230483086	0.019214027	0.008106955	0.023310472	0.044296963	16	31184234	A	C	S	R		16	31195555	16:31184234:A:C	FUS;FUS;FUS	P35637	P35637;P35637-2;H3BPE7	p.Ser121Arg	p.Ser121Arg;p.Ser120Arg;p.Ser121Arg	1.422519	0.472	0.7694102	-2.357447382	-0.121657375	-0.535450891	0.177	Ser	121	Arg	S121R	5	-33.56116667	-60.04566667	-23.945	39.76	20.24977226
16:31184234:A:G:S:121:G	-3.205972689	-2.657019366	0.005247696	-0.015038331	0.046781111	0.014920584	0.06153119	0.199465695	0.230483086	0.0745773	0.034473337	0.041170694	0.080017206	16	31184234	A	G	S	G	rs759831146	16	31195555	16:31184234:A:G	FUS;FUS;FUS	P35637	P35637;P35637-2;H3BPE7	p.Ser121Gly	p.Ser121Gly;p.Ser120Gly;p.Ser121Gly	1.238277	0.343	0.77135174	-2.550425762	-0.909291142	-1.380371389	0	Ser	121	Gly	S121G	4	-33.56116667	-60.04566667	-23.945	39.76	20.24977226
16:31184234:A:T:S:121:C	-2.633425695	-2.803849915	0.002433165	-0.031837787	0.025621111	0.002943531	0.06153119	0.066344462	0.230483086	0.019214027	0.008106955	0.023310472	0.044296963	16	31184234	A	T	S	C		16	31195555	16:31184234:A:T	FUS;FUS;FUS	P35637	P35637;P35637-2;H3BPE7	p.Ser121Cys	p.Ser121Cys;p.Ser120Cys;p.Ser121Cys	2.060236	0.48	0.76664945	-1.59203626	-0.116864635	-0.145661626	0.833	Ser	121	Cys	S121C	5	-33.56116667	-60.04566667	-23.945	39.76	20.24977226
16:31184235:G:A:S:121:N	-2.805604485	-1.860443249	0.005247696	0.006864365	0.118857778	0.065092517	0.06153119	0.332940485	0.230483086	0.230074257	0.090181001	0.064619958	0.20109568	16	31184235	G	A	S	N	rs767670793	16	31195556	16:31184235:G:A	FUS;FUS;FUS	P35637	P35637;P35637-2;H3BPE7	p.Ser121Asn	p.Ser121Asn;p.Ser120Asn;p.Ser121Asn	1.735377	0.321	0.766347284	-2.023995391	-1.132637511	-1.239745233	0	Ser	121	Asn	S121N	3	-33.56116667	-60.04566667	-23.945	39.76	20.24977226
16:31184235:G:C:S:121:T	-2.906153305	-1.873071536	0.005247696	0.006864365	0.118857778	0.065092517	0.06153119	0.332940485	0.230483086	0.230074257	0.090181001	0.064619958	0.20109568	16	31184235	G	C	S	T		16	31195556	16:31184235:G:C	FUS;FUS;FUS	P35637	P35637;P35637-2;H3BPE7	p.Ser121Thr	p.Ser121Thr;p.Ser120Thr;p.Ser121Thr	1.596651	0.302	0.766260849	-2.207408343	-1.254858868	-1.424305631	0.03	Ser	121	Thr	S121T	3	-33.56116667	-60.04566667	-23.945	39.76	20.24977226
16:31184235:G:T:S:121:I	-2.724505684	-2.638324235	0.002548639	-0.043509876	0.026747778	0.007015157	0.06153119	0.199512377	0.230483086	0.048534626	0.005125112	0.012458438	0.062633611	16	31184235	G	T	S	I		16	31195556	16:31184235:G:T	FUS;FUS;FUS	P35637	P35637;P35637-2;H3BPE7	p.Ser121Ile	p.Ser121Ile;p.Ser120Ile;p.Ser121Ile	2.628637	0.448	0.767404994	-0.830660345	-0.307676423	-0.024428344	0.303	Ser	121	Ile	S121I	6	-33.56116667	-60.04566667	-23.945	39.76	20.24977226
16:31184236:C:A:S:121:R	-2.67576204	-2.818756967	0.002433165	-0.031837787	0.025621111	0.002943531	0.06153119	0.066344462	0.230483086	0.019214027	0.008106955	0.023310472	0.044296963	16	31184236	C	A	S	R		16	31195557	16:31184236:C:A	FUS;FUS;FUS	P35637	P35637;P35637-2;H3BPE7	p.Ser121Arg	p.Ser121Arg;p.Ser120Arg;p.Ser121Arg	1.896477	0.472	0.7694102	-1.73808459	-0.121657375	-0.280123618	0.177	Ser	121	Arg	S121R	5	-33.56116667	-60.04566667	-23.945	39.76	20.24977226
16:31184236:C:G:S:121:R	-2.67576204	-2.797781371	0.002433165	-0.031837787	0.025621111	0.002943531	0.06153119	0.066344462	0.230483086	0.019214027	0.008106955	0.023310472	0.044296963	16	31184236	C	G	S	R		16	31195557	16:31184236:C:G	FUS;FUS;FUS	P35637	P35637;P35637-2;H3BPE7	p.Ser121Arg	p.Ser121Arg;p.Ser120Arg;p.Ser121Arg	2.126901	0.472	0.7694102	-1.436969191	-0.121657375	-0.155991245	0.177	Ser	121	Arg	S121R	5	-33.56116667	-60.04566667	-23.945	39.76	20.24977226
16:31184237:T:A:Y:122:N	-1.192679385	-2.551769799	0.003129632	-0.036824548	0.032531667	0.090474021	0.064621349	0.298990792	0.010632804	0.113619956	0.001657408	0.013684605	0.057002642	16	31184237	T	A	Y	N		16	31195558	16:31184237:T:A	FUS;FUS;FUS	P35637	P35637;P35637-2;H3BPE7	p.Tyr122Asn	p.Tyr122Asn;p.Tyr121Asn;p.Tyr122Asn	3.963313	0.742	0.738127215	0.192867967	1.072738629	2.394005819	0.988	Tyr	122	Asn	Y122N	9	-35.89941667	-61.08991667	-20.65383333	39.53	22.27853446
16:31184237:T:C:Y:122:H	-2.051849068	-2.637231688	0.002253631	-0.026422012	0.023829444	0.002214642	0.064621349	0.066344462	0.010632804	0.003848048	0.011408864	0.023406275	0.042928683	16	31184237	T	C	Y	H	rs1596894654	16	31195558	16:31184237:T:C	FUS;FUS;FUS	P35637	P35637;P35637-2;H3BPE7	p.Tyr122His	p.Tyr122His;p.Tyr121His;p.Tyr122His	3.983865	0.591	0.738712571	0.234132397	0.122628012	1.532242474	0.998	Tyr	122	His	Y122H	5	-35.89941667	-61.08991667	-20.65383333	39.53	22.27853446
16:31184237:T:G:Y:122:D	-1.288588097	-2.527816753	0.003129632	-0.024445348	0.032598333	0.06900845	0.064621349	0.285820661	0.010632804	0.05776452	0.001657408	0.01934126	0.060569489	16	31184237	T	G	Y	D		16	31195558	16:31184237:T:G	FUS;FUS;FUS	P35637	P35637;P35637-2;H3BPE7	p.Tyr122Asp	p.Tyr122Asp;p.Tyr121Asp;p.Tyr122Asp	3.983304	0.721	0.744046782	0.364689634	1.038010708	2.283387583	0.994	Tyr	122	Asp	Y122D	10	-35.89941667	-61.08991667	-20.65383333	39.53	22.27853446
16:31184238:A:C:Y:122:S	-1.92827338	-2.669185673	0.003129632	-0.036824548	0.032531667	0.090474021	0.064621349	0.298990792	0.010632804	0.113619956	0.001657408	0.013684605	0.057002642	16	31184238	A	C	Y	S		16	31195559	16:31184238:A:C	FUS;FUS;FUS	P35637	P35637;P35637-2;H3BPE7	p.Tyr122Ser	p.Tyr122Ser;p.Tyr121Ser;p.Tyr122Ser	2.67346	0.603	0.737743563	-1.502139691	0.182742223	0.89567481	0.473	Tyr	122	Ser	Y122S	9	-35.89941667	-61.08991667	-20.65383333	39.53	22.27853446
16:31184238:A:G:Y:122:C	-1.245599816	-2.549701406	0.003129632	-0.036824548	0.032531667	0.090474021	0.064621349	0.298990792	0.010632804	0.113619956	0.001657408	0.013684605	0.057002642	16	31184238	A	G	Y	C		16	31195559	16:31184238:A:G	FUS;FUS;FUS	P35637	P35637;P35637-2;H3BPE7	p.Tyr122Cys	p.Tyr122Cys;p.Tyr121Cys;p.Tyr122Cys	3.986035	0.732	0.737789561	0.214250164	1.003537031	2.348442812	0.999	Tyr	122	Cys	Y122C	9	-35.89941667	-61.08991667	-20.65383333	39.53	22.27853446
16:31184238:A:T:Y:122:F	-1.618023678	-2.462237079	0.004861499	-0.011372903	0.046138333	0.015198476	0.064621349	0.199465695	0.010632804	0.057217932	0.047994483	0.03978477	0.076376356	16	31184238	A	T	Y	F		16	31195559	16:31184238:A:T	FUS;FUS;FUS	P35637	P35637;P35637-2;H3BPE7	p.Tyr122Phe	p.Tyr122Phe;p.Tyr121Phe;p.Tyr122Phe	3.626212	0.646	0.740706209	-0.184175201	0.505514882	1.657490224	0.993	Tyr	122	Phe	Y122F	4	-35.89941667	-61.08991667	-20.65383333	39.53	22.27853446
16:31184240:G:A:G:123:R	-1.134418337	-2.353673233	0.003138299	-0.046587137	0.03974	0.236430134	0.054138254	0.414444248	0.010632804	0.27700497	0.004795823	0.003902715	0.08925045	16	31184240	G	A	G	R		16	31195561	16:31184240:G:A	FUS;FUS;FUS	P35637	P35637;P35637-2;H3BPE7	p.Gly123Arg	p.Gly123Arg;p.Gly122Arg;p.Gly123Arg	3.941234	0.727	0.76884929	0.920174414	1.489968445	2.295406117	1	Gly	123	Arg	G123R	8	-34.57275	-56.98325	-17.38375	39.53	24.26228312
16:31184240:G:C:G:123:R	-1.134418337	-2.360305073	0.003138299	-0.046587137	0.03974	0.236430134	0.054138254	0.414444248	0.010632804	0.27700497	0.004795823	0.003902715	0.08925045	16	31184240	G	C	G	R		16	31195561	16:31184240:G:C	FUS;FUS;FUS	P35637	P35637;P35637-2;H3BPE7	p.Gly123Arg	p.Gly123Arg;p.Gly122Arg;p.Gly123Arg	3.868381	0.727	0.76884929	0.824970963	1.489968445	2.256159268	1	Gly	123	Arg	G123R	8	-34.57275	-56.98325	-17.38375	39.53	24.26228312
16:31184240:G:T:G:123:W	-0.986241129	-2.339572529	0.003138299	-0.046587137	0.03974	0.236430134	0.054138254	0.414444248	0.010632804	0.27700497	0.004795823	0.003902715	0.08925045	16	31184240	G	T	G	W		16	31195561	16:31184240:G:T	FUS;FUS;FUS	P35637	P35637;P35637-2;H3BPE7	p.Gly123Trp	p.Gly123Trp;p.Gly122Trp;p.Gly123Trp	4.096135	0.755	0.761843839	0.950172861	1.551076584	2.540703472	1	Gly	123	Trp	G123W	8	-34.57275	-56.98325	-17.38375	39.53	24.26228312
16:31184241:G:A:G:123:E	-1.293179631	-2.419411678	0.003138299	-0.046587137	0.03974	0.236430134	0.054138254	0.414444248	0.010632804	0.27700497	0.004795823	0.003902715	0.08925045	16	31184241	G	A	G	E		16	31195562	16:31184241:G:A	FUS;FUS;FUS	P35637	P35637;P35637-2;H3BPE7	p.Gly123Glu	p.Gly123Glu;p.Gly122Glu;p.Gly123Glu	3.219075	0.697	0.769964224	0.003907202	1.317866507	1.732958851	1	Gly	123	Glu	G123E	8	-34.57275	-56.98325	-17.38375	39.53	24.26228312
16:31184241:G:C:G:123:A	-1.670722358	-2.618812574	0.002142044	-0.037388633	0.03071	0.10244763	0.054138254	0.199512377	0.010632804	0.026525552	0.010519234	0.008849198	0.059070233	16	31184241	G	C	G	A		16	31195562	16:31184241:G:C	FUS;FUS;FUS	P35637	P35637;P35637-2;H3BPE7	p.Gly123Ala	p.Gly123Ala;p.Gly122Ala;p.Gly123Ala	3.085884	0.65	0.767282312	-0.236154852	0.97435054	1.389530035	0.999	Gly	123	Ala	G123A	6	-34.57275	-56.98325	-17.38375	39.53	24.26228312
16:31184241:G:T:G:123:V	-0.939502998	-2.546922828	0.002840074	-0.043248953	0.03787	0.164288299	0.054138254	0.298990792	0.010632804	0.113619956	0.002550285	0.006481763	0.061764896	16	31184241	G	T	G	V		16	31195562	16:31184241:G:T	FUS;FUS;FUS	P35637	P35637;P35637-2;H3BPE7	p.Gly123Val	p.Gly123Val;p.Gly122Val;p.Gly123Val	3.69193	0.786	0.767263973	0.555367628	1.838569533	2.502144323	1	Gly	123	Val	G123V	9	-34.57275	-56.98325	-17.38375	39.53	24.26228312
16:31184243:C:A:Q:124:K	-2.564193203	-2.517425123	0.217956662	-0.012897657	0.080166667	0.175744937	0.052634444	0.199465695	0.01461	0.148681609	0.074708678	0.028174509	0.090274013	16	31184243	C	A	Q	K		16	31195564	16:31184243:C:A	FUS;FUS;FUS	P35637	P35637;P35637-2;H3BPE7	p.Gln124Lys	p.Gln124Lys;p.Gln123Lys;p.Gln124Lys	2.072591	0.456	0.768191962	-1.53792522	-0.243691859	-0.277734566	0	Gln	124	Lys	Q124K	4	-37.22255556	-54.93433333	-14.02977778	41.25	26.16191889
16:31184243:C:G:Q:124:E	-2.251999378	-1.820795787	0.217956662	0.008060179	0.150145556	0.199517036	0.052634444	0.332940485	0.01461	0.235245744	0.183104724	0.054006465	0.20433277	16	31184243	C	G	Q	E		16	31195564	16:31184243:C:G	FUS;FUS;FUS	P35637	P35637;P35637-2;H3BPE7	p.Gln124Glu	p.Gln124Glu;p.Gln123Glu;p.Gln124Glu	1.950255	0.423	0.7690186	-1.677446528	-0.439674274	-0.534390557	0.009	Gln	124	Glu	Q124E	3	-37.22255556	-54.93433333	-14.02977778	41.25	26.16191889
16:31184244:A:C:Q:124:P	-2.805559641	-2.651715015	0.167209566	-0.039432962	0.050114444	0.085565531	0.052634444	0.199512377	0.01461	0.051596795	0.010934383	-0.000639162	0.063481437	16	31184244	A	C	Q	P		16	31195565	16:31184244:A:C	FUS;FUS;FUS	P35637	P35637;P35637-2;H3BPE7	p.Gln124Pro	p.Gln124Pro;p.Gln123Pro;p.Gln124Pro	2.423741	0.432	0.767855626	-1.087324693	-0.401866681	-0.22729428	0	Gln	124	Pro	Q124P	6	-37.22255556	-54.93433333	-14.02977778	41.25	26.16191889
16:31184244:A:G:Q:124:R	-2.569485246	-2.49407245	0.217956662	-0.012897657	0.080166667	0.175744937	0.052634444	0.199465695	0.01461	0.148681609	0.074708678	0.028174509	0.090274013	16	31184244	A	G	Q	R		16	31195565	16:31184244:A:G	FUS;FUS;FUS	P35637	P35637;P35637-2;H3BPE7	p.Gln124Arg	p.Gln124Arg;p.Gln123Arg;p.Gln124Arg	2.329128	0.455	0.767963175	-1.208316768	-0.253865854	-0.145315148	0.02	Gln	124	Arg	Q124R	4	-37.22255556	-54.93433333	-14.02977778	41.25	26.16191889
16:31184244:A:T:Q:124:L	-2.523667035	-2.47595483	0.176870868	-0.046150503	0.05659	0.105590747	0.052634444	0.454211676	0.01461	0.17857457	0.006416598	-0.003081103	0.08984991	16	31184244	A	T	Q	L		16	31195565	16:31184244:A:T	FUS;FUS;FUS	P35637	P35637;P35637-2;H3BPE7	p.Gln124Leu	p.Gln124Leu;p.Gln123Leu;p.Gln124Leu	2.557066	0.464	0.766182327	-0.954281866	-0.226367169	0.029501262	0.039	Gln	124	Leu	Q124L	7	-37.22255556	-54.93433333	-14.02977778	41.25	26.16191889
16:31184245:G:C:Q:124:H	-2.766780672	-2.706704671	0.114149868	-0.028578955	0.049561111	0.093747186	0.052634444	0.066344462	0.01461	0.037795303	0.018147307	0.009315261	0.053968948	16	31184245	G	C	Q	H		16	31195566	16:31184245:G:C	FUS;FUS;FUS	P35637	P35637;P35637-2;H3BPE7	p.Gln124His	p.Gln124His;p.Gln123His;p.Gln124His	2.468099	0.447	0.762971582	-1.149568618	-0.3880024	-0.116692594	0.412	Gln	124	His	Q124H	5	-37.22255556	-54.93433333	-14.02977778	41.25	26.16191889
16:31184245:G:T:Q:124:H	-2.766780672	-2.711802102	0.114149868	-0.028578955	0.049561111	0.093747186	0.052634444	0.066344462	0.01461	0.037795303	0.018147307	0.009315261	0.053968948	16	31184245	G	T	Q	H		16	31195566	16:31184245:G:T	FUS;FUS;FUS	P35637	P35637;P35637-2;H3BPE7	p.Gln124His	p.Gln124His;p.Gln123His;p.Gln124His	2.412102	0.447	0.762971582	-1.222744845	-0.3880024	-0.146858899	0.412	Gln	124	His	Q124H	5	-37.22255556	-54.93433333	-14.02977778	41.25	26.16191889
16:31184246:C:A:P:125:T	-2.306110585	-2.435759199	0.017689349	-0.057733979	0.040661111	0.079554796	0.040743028	0.414444248	0.060131111	0.213177623	0.008280917	-0.02002075	0.091226288	16	31184246	C	A	P	T		16	31195567	16:31184246:C:A	FUS;FUS;FUS	P35637	P35637;P35637-2;H3BPE7	p.Pro125Thr	p.Pro125Thr;p.Pro124Thr;p.Pro125Thr	2.904805	0.504	0.769090988	-0.428270038	0.076434378	0.448047297	0.906	Pro	125	Thr	P125T	8	-35.19585714	-55.69585714	-10.80071429	47.54	29.8969045
16:31184246:C:G:P:125:A	-2.411951448	-2.488490123	0.017689349	-0.057733979	0.040661111	0.079554796	0.040743028	0.414444248	0.060131111	0.213177623	0.008280917	-0.02002075	0.091226288	16	31184246	C	G	P	A		16	31195567	16:31184246:C:G	FUS;FUS;FUS	P35637	P35637;P35637-2;H3BPE7	p.Pro125Ala	p.Pro125Ala;p.Pro124Ala;p.Pro125Ala	2.325538	0.484	0.769075812	-1.185622917	-0.050954842	0.020381431	0.734	Pro	125	Ala	P125A	8	-35.19585714	-55.69585714	-10.80071429	47.54	29.8969045
16:31184246:C:T:P:125:S	-2.602465001	-2.529790084	0.017689349	-0.057733979	0.040661111	0.079554796	0.040743028	0.414444248	0.060131111	0.213177623	0.008280917	-0.02002075	0.091226288	16	31184246	C	T	P	S		16	31195567	16:31184246:C:T	FUS;FUS;FUS	P35637	P35637;P35637-2;H3BPE7	p.Pro125Ser	p.Pro125Ser;p.Pro124Ser;p.Pro125Ser	1.871844	0.448	0.769048293	-1.779182283	-0.280258834	-0.43212247	0.734	Pro	125	Ser	P125S	8	-35.19585714	-55.69585714	-10.80071429	47.54	29.8969045
16:31184247:C:A:P:125:H	-2.398231016	-2.543318573	0.0160306	-0.053599117	0.038948889	0.040225341	0.040743028	0.298990792	0.060131111	0.365477618	0.005002921	-0.006269884	0.077082745	16	31184247	C	A	P	H		16	31195568	16:31184247:C:A	FUS;FUS;FUS	P35637	P35637;P35637-2;H3BPE7	p.Pro125His	p.Pro125His;p.Pro124His;p.Pro125His	2.687352	0.498	0.770242169	-0.684101197	0.057500425	0.296220384	0.987	Pro	125	His	P125H	9	-35.19585714	-55.69585714	-10.80071429	47.54	29.8969045
16:31184247:C:G:P:125:R	-1.731433582	-2.550357046	0.0160306	-0.053599117	0.038948889	0.040225341	0.040743028	0.298990792	0.060131111	0.365477618	0.005002921	-0.006269884	0.077082745	16	31184247	C	G	P	R		16	31195568	16:31184247:C:G	FUS;FUS;FUS	P35637	P35637;P35637-2;H3BPE7	p.Pro125Arg	p.Pro125Arg;p.Pro124Arg;p.Pro125Arg	2.610032	0.624	0.772220636	-0.736446279	0.891467075	0.982892976	0.829	Pro	125	Arg	P125R	9	-35.19585714	-55.69585714	-10.80071429	47.54	29.8969045
16:31184247:C:T:P:125:L	-1.708378285	-2.581239906	0.0160306	-0.04193627	0.038637778	0.027617496	0.040743028	0.285820661	0.060131111	0.167615313	0.005002921	0.009779936	0.0700857	16	31184247	C	T	P	L		16	31195568	16:31184247:C:T	FUS;FUS;FUS	P35637	P35637;P35637-2;H3BPE7	p.Pro125Leu	p.Pro125Leu;p.Pro124Leu;p.Pro125Leu	2.747741	0.634	0.768478255	-0.648600561	0.892595415	1.114882226	0.906	Pro	125	Leu	P125L	10	-35.19585714	-55.69585714	-10.80071429	47.54	29.8969045
16:31184249:C:A:Q:126:K	-3.358637764	-2.625566523	0.009137641	0.056401057	0.080971111	0.085489296	0.022817778	0.199465695	0.008784444	0.052146233	0.043999873	0.043541671	0.076486027	16	31184249	C	A	Q	K		16	31195570	16:31184249:C:A	FUS;FUS;FUS	P35637	P35637;P35637-2;H3BPE7	p.Gln126Lys	p.Gln126Lys;p.Gln125Lys;p.Gln126Lys	1.824507	0.317	0.766391154	-1.906441578	-1.157332768	-1.214851211	0.02	Gln	126	Lys	Q126K	4	-34.77088889	-55.23711111	-7.012222222	38.29	33.56183264
16:31184249:C:G:Q:126:E	-2.901521983	-2.010624002	0.009137641	0.072081589	0.150734444	0.154556667	0.022817778	0.332940485	0.008784444	0.217397396	0.05565222	0.066276034	0.178623354	16	31184249	C	G	Q	E		16	31195570	16:31184249:C:G	FUS;FUS;FUS	P35637	P35637;P35637-2;H3BPE7	p.Gln126Glu	p.Gln126Glu;p.Gln125Glu;p.Gln126Glu	1.617462	0.321	0.767064551	-2.160431324	-1.120670282	-1.30326756	0.039	Gln	126	Glu	Q126E	3	-34.77088889	-55.23711111	-7.012222222	38.29	33.56183264
16:31184250:A:C:Q:126:P	-3.430506619	-2.979159912	0.005148245	0.034522826	0.037227778	0.081446386	0.022817778	0.199512377	0.008784444	0.029457963	0.008438854	0.017736053	0.034850759	16	31184250	A	C	Q	P		16	31195571	16:31184250:A:C	FUS;FUS;FUS	P35637	P35637;P35637-2;H3BPE7	p.Gln126Pro	p.Gln126Pro;p.Gln125Pro;p.Gln126Pro	0.778316	0.337	0.766019573	-3.282737483	-1.036396388	-1.662840481	0	Gln	126	Pro	Q126P	6	-34.77088889	-55.23711111	-7.012222222	38.29	33.56183264
16:31184250:A:G:Q:126:R	-3.633824007	-2.686664146	0.009137641	0.056401057	0.080971111	0.085489296	0.022817778	0.199465695	0.008784444	0.052146233	0.043999873	0.043541671	0.076486027	16	31184250	A	G	Q	R		16	31195571	16:31184250:A:G	FUS;FUS;FUS	P35637	P35637;P35637-2;H3BPE7	p.Gln126Arg	p.Gln126Arg;p.Gln125Arg;p.Gln126Arg	1.153329	0.265	0.766142204	-2.789656549	-1.492040034	-1.877002365	0.001	Gln	126	Arg	Q126R	4	-34.77088889	-55.23711111	-7.012222222	38.29	33.56183264
16:31184250:A:T:Q:126:L	-3.407945997	-2.775175262	0.009776427	0.027019164	0.040727778	0.061295514	0.022817778	0.454211676	0.008784444	0.177320302	0.011383352	0.01483958	0.058734383	16	31184250	A	T	Q	L		16	31195571	16:31184250:A:T	FUS;FUS;FUS	P35637	P35637;P35637-2;H3BPE7	p.Gln126Leu	p.Gln126Leu;p.Gln125Leu;p.Gln126Leu	1.391081	0.322	0.764270404	-2.525035423	-1.16093238	-1.419441553	0.09	Gln	126	Leu	Q126L	7	-34.77088889	-55.23711111	-7.012222222	38.29	33.56183264
16:31184251:G:C:Q:126:H	-3.918760282	-3.032915565	0.004245696	0.044032663	0.038025556	0.034533223	0.022817778	0.066344462	0.008784444	0.003864614	0.011672968	0.026823363	0.032046382	16	31184251	G	C	Q	H	rs764194698	16	31195572	16:31184251:G:C	FUS;FUS;FUS	P35637	P35637;P35637-2;H3BPE7	p.Gln126His	p.Gln126His;p.Gln125His;p.Gln126His	0.378958	0.247	0.761299823	-3.92078054	-1.687255065	-2.398212538	0.001	Gln	126	His	Q126H	5	-34.77088889	-55.23711111	-7.012222222	38.29	33.56183264
16:31184251:G:T:Q:126:H	-3.902884153	-3.025964208	0.004245696	0.044032663	0.038025556	0.034533223	0.022817778	0.066344462	0.008784444	0.003864614	0.011672968	0.026823363	0.032046382	16	31184251	G	T	Q	H		16	31195572	16:31184251:G:T	FUS;FUS;FUS	P35637	P35637;P35637-2;H3BPE7	p.Gln126His	p.Gln126His;p.Gln125His;p.Gln126His	0.455321	0.25	0.761299823	-3.820990262	-1.668184662	-2.339733716	0.001	Gln	126	His	Q126H	5	-34.77088889	-55.23711111	-7.012222222	38.29	33.56183264
16:31184252:A:C:S:127:R	-2.225094326	-2.955936553	0.010860147	0.079276784	0.041437778	0.018137826	0.023636667	0.066344462	0.00154	0.003597674	0.01448423	0.031733361	0.035815675	16	31184252	A	C	S	R		16	31195573	16:31184252:A:C	FUS;FUS;FUS	P35637	P35637;P35637-2;H3BPE7	p.Ser127Arg	p.Ser127Arg;p.Ser126Arg;p.Ser127Arg	0.967657	0.564	0.768079253	-2.98461419	0.440962184	-0.248697409	0.481	Ser	127	Arg	S127R	5	-31.23033333	-54.13616667	-4.744833333	37.55	36.70738249
16:31184252:A:G:S:127:G	-3.404486383	-2.681779303	0.023195807	0.091953607	0.084544444	0.067190481	0.023636667	0.199465695	0.00154	0.051585518	0.046387531	0.049281023	0.079382731	16	31184252	A	G	S	G		16	31195573	16:31184252:A:G	FUS;FUS;FUS	P35637	P35637;P35637-2;H3BPE7	p.Ser127Gly	p.Ser127Gly;p.Ser126Gly;p.Ser127Gly	1.009531	0.306	0.768873694	-2.910340237	-1.185837693	-1.717473272	0	Ser	127	Gly	S127G	4	-31.23033333	-54.13616667	-4.744833333	37.55	36.70738249
16:31184252:A:T:S:127:C	-2.203926154	-2.876242597	0.010860147	0.079276784	0.041437778	0.018137826	0.023636667	0.066344462	0.00154	0.003597674	0.01448423	0.031733361	0.035815675	16	31184252	A	T	S	C		16	31195573	16:31184252:A:T	FUS;FUS;FUS	P35637	P35637;P35637-2;H3BPE7	p.Ser127Cys	p.Ser127Cys;p.Ser126Cys;p.Ser127Cys	1.843122	0.568	0.765621963	-1.901047731	0.425390787	0.246048305	0.914	Ser	127	Cys	S127C	5	-31.23033333	-54.13616667	-4.744833333	37.55	36.70738249
16:31184253:G:A:S:127:N	-2.81385637	-2.028491757	0.023195807	0.106325707	0.153196667	0.145359048	0.023636667	0.332940485	0.00154	0.217932022	0.058633409	0.072259947	0.176844835	16	31184253	G	A	S	N		16	31195574	16:31184253:G:A	FUS;FUS;FUS	P35637	P35637;P35637-2;H3BPE7	p.Ser127Asn	p.Ser127Asn;p.Ser126Asn;p.Ser127Asn	1.542415	0.339	0.765364711	-2.30033986	-1.034608818	-1.239649792	0.115	Ser	127	Asn	S127N	3	-31.23033333	-54.13616667	-4.744833333	37.55	36.70738249
16:31184253:G:C:S:127:T	-2.776812068	-2.036696785	0.023195807	0.106325707	0.153196667	0.145359048	0.023636667	0.332940485	0.00154	0.217932022	0.058633409	0.072259947	0.176844835	16	31184253	G	C	S	T		16	31195574	16:31184253:G:C	FUS;FUS;FUS	P35637	P35637;P35637-2;H3BPE7	p.Ser127Thr	p.Ser127Thr;p.Ser126Thr;p.Ser127Thr	1.45228	0.346	0.765370458	-2.417985763	-0.990015314	-1.247744128	0.115	Ser	127	Thr	S127T	3	-31.23033333	-54.13616667	-4.744833333	37.55	36.70738249
16:31184253:G:T:S:127:I	-2.347823671	-2.847338209	0.013150224	0.068101866	0.040473333	0.056137672	0.023636667	0.199512377	0.00154	0.030872528	0.010479489	0.021342375	0.038058218	16	31184253	G	T	S	I		16	31195574	16:31184253:G:T	FUS;FUS;FUS	P35637	P35637;P35637-2;H3BPE7	p.Ser127Ile	p.Ser127Ile;p.Ser126Ile;p.Ser127Ile	2.007779	0.539	0.765866857	-1.679848339	0.245129476	0.167120592	0.481	Ser	127	Ile	S127I	6	-31.23033333	-54.13616667	-4.744833333	37.55	36.70738249
16:31184254:T:A:S:127:R	-2.071625075	-2.918770648	0.010860147	0.079276784	0.041437778	0.018137826	0.023636667	0.066344462	0.00154	0.003597674	0.01448423	0.031733361	0.035815675	16	31184254	T	A	S	R		16	31195575	16:31184254:T:A	FUS;FUS;FUS	P35637	P35637;P35637-2;H3BPE7	p.Ser127Arg	p.Ser127Arg;p.Ser126Arg;p.Ser127Arg	1.375937	0.593	0.768079253	-2.451078643	0.62530942	0.138878837	0.481	Ser	127	Arg	S127R	5	-31.23033333	-54.13616667	-4.744833333	37.55	36.70738249
16:31184254:T:G:S:127:R	-2.071625075	-2.91124489	0.010860147	0.079276784	0.041437778	0.018137826	0.023636667	0.066344462	0.00154	0.003597674	0.01448423	0.031733361	0.035815675	16	31184254	T	G	S	R	rs1596894700	16	31195575	16:31184254:T:G	FUS;FUS;FUS	P35637	P35637;P35637-2;H3BPE7	p.Ser127Arg	p.Ser127Arg;p.Ser126Arg;p.Ser127Arg	1.45861	0.593	0.768079253	-2.343042529	0.62530942	0.183415846	0.481	Ser	127	Arg	S127R	5	-31.23033333	-54.13616667	-4.744833333	37.55	36.70738249
16:31184255:G:A:G:128:R	-2.852977506	-2.616865726	0.030456724	0.027935729	0.046001111	0.080606391	0.049335556	0.414444248	0.005172222	0.285578354	0.010787656	0.009743583	0.06353076	16	31184255	G	A	G	R		16	31195576	16:31184255:G:A	FUS;FUS;FUS	P35637	P35637;P35637-2;H3BPE7	p.Gly128Arg	p.Gly128Arg;p.Gly127Arg;p.Gly128Arg	2.80321	0.423	0.765386793	-0.652204133	-0.500269082	-0.074892725	0.062	Gly	128	Arg	G128R	8	-27.1495	-53.3345	-4.63075	37.67	34.43097638
16:31184255:G:C:G:128:R	-2.852977506	-2.623812986	0.030456724	0.027935729	0.046001111	0.080606391	0.049335556	0.414444248	0.005172222	0.285578354	0.010787656	0.009743583	0.06353076	16	31184255	G	C	G	R		16	31195576	16:31184255:G:C	FUS;FUS;FUS	P35637	P35637;P35637-2;H3BPE7	p.Gly128Arg	p.Gly128Arg;p.Gly127Arg;p.Gly128Arg	2.726892	0.423	0.765386793	-0.751935606	-0.500269082	-0.116006213	0.062	Gly	128	Arg	G128R	8	-27.1495	-53.3345	-4.63075	37.67	34.43097638
16:31184255:G:T:G:128:W	-2.31848115	-2.605703392	0.030456724	0.027935729	0.046001111	0.080606391	0.049335556	0.414444248	0.005172222	0.285578354	0.010787656	0.009743583	0.06353076	16	31184255	G	T	G	W		16	31195576	16:31184255:G:T	FUS;FUS;FUS	P35637	P35637;P35637-2;H3BPE7	p.Gly128Trp	p.Gly128Trp;p.Gly127Trp;p.Gly128Trp	2.925832	0.524	0.758132018	-0.670524107	0.020725695	0.574982094	0.015	Gly	128	Trp	G128W	8	-27.1495	-53.3345	-4.63075	37.67	34.43097638
16:31184256:G:A:G:128:E	-2.884729765	-2.635133713	0.030456724	0.027935729	0.046001111	0.080606391	0.049335556	0.414444248	0.005172222	0.285578354	0.010787656	0.009743583	0.06353076	16	31184256	G	A	G	E	rs552502854	16	31195577	16:31184256:G:A	FUS;FUS;FUS	P35637	P35637;P35637-2;H3BPE7	p.Gly128Glu	p.Gly128Glu;p.Gly127Glu;p.Gly128Glu	2.60253	0.417	0.766578027	-0.88513071	-0.518534771	-0.217683807	0.015	Gly	128	Glu	G128E	8	-27.1495	-53.3345	-4.63075	37.67	34.43097638
16:31184256:G:C:G:128:A	-2.290042993	-2.801958423	0.017536705	0.048358115	0.045436667	0.061424534	0.049335556	0.199512377	0.005172222	0.031059195	0.013879832	0.018059836	0.045396229	16	31184256	G	C	G	A		16	31195577	16:31184256:G:C	FUS;FUS;FUS	P35637	P35637;P35637-2;H3BPE7	p.Gly128Ala	p.Gly128Ala;p.Gly127Ala;p.Gly128Ala	2.006081	0.544	0.763472181	-1.74100715	0.236959566	0.195107678	0.518	Gly	128	Ala	G128A	6	-27.1495	-53.3345	-4.63075	37.67	34.43097638
16:31184256:G:T:G:128:V	-1.498846599	-2.731802003	0.027634455	0.020899622	0.043894444	0.065540394	0.049335556	0.298990792	0.005172222	0.222768676	0.00486032	0.010781101	0.046024582	16	31184256	G	T	G	V		16	31195577	16:31184256:G:T	FUS;FUS;FUS	P35637	P35637;P35637-2;H3BPE7	p.Gly128Val	p.Gly128Val;p.Gly127Val;p.Gly128Val	2.73394	0.693	0.763453842	-0.790300861	1.183816975	1.448488929	0.938	Gly	128	Val	G128V	9	-27.1495	-53.3345	-4.63075	37.67	34.43097638
16:31184258:A:C:S:129:R	-2.929720788	-2.163026664	0.37006253	0.051399313	0.231626667	0.29518596	0.06316	0.066344462	0.102124841	0.088422139	0.226416156	0.043835383	0.147219458	16	31184258	A	C	S	R		16	31195579	16:31184258:A:C	FUS;FUS;FUS	P35637	P35637;P35637-2;H3BPE7	p.Ser129Arg	p.Ser129Arg;p.Ser128Arg;p.Ser129Arg	2.083977	0.341	0.76770936	-1.534924358	-0.982775964	-0.936342647	0.303	Ser	129	Arg	S129R	5	-24.14783333	-53.26633333	-2.751	36.02	31.0075848
16:31184258:A:G:S:129:G	-3.01398109	-1.942022843	0.559583902	0.064795	0.268592222	0.327514707	0.06316	0.199465695	0.102124841	0.133923835	0.431447715	0.062731401	0.190711267	16	31184258	A	G	S	G		16	31195579	16:31184258:A:G	FUS;FUS;FUS	P35637	P35637;P35637-2;H3BPE7	p.Ser129Gly	p.Ser129Gly;p.Ser128Gly;p.Ser129Gly	1.547072	0.29	0.769351877	-2.196118464	-1.279568283	-1.520378844	0	Ser	129	Gly	S129G	4	-24.14783333	-53.26633333	-2.751	36.02	31.0075848
16:31184258:A:T:S:129:C	-2.823879925	-2.149337781	0.37006253	0.051399313	0.231626667	0.29518596	0.06316	0.066344462	0.102124841	0.088422139	0.226416156	0.043835383	0.147219458	16	31184258	A	T	S	C		16	31195579	16:31184258:A:T	FUS;FUS;FUS	P35637	P35637;P35637-2;H3BPE7	p.Ser129Cys	p.Ser129Cys;p.Ser128Cys;p.Ser129Cys	2.234354	0.361	0.765525028	-1.392176165	-0.892084381	-0.739725341	0.833	Ser	129	Cys	S129C	5	-24.14783333	-53.26633333	-2.751	36.02	31.0075848
16:31184259:G:A:S:129:N	-2.438660222	-1.432444222	0.559583902	0.080580659	0.325957778	0.37767671	0.06316	0.332940485	0.102124841	0.314286656	0.492813468	0.085515254	0.270948132	16	31184259	G	A	S	N		16	31195580	16:31184259:G:A	FUS;FUS;FUS	P35637	P35637;P35637-2;H3BPE7	p.Ser129Asn	p.Ser129Asn;p.Ser128Asn;p.Ser129Asn	1.675458	0.334	0.765191532	-2.130743242	-1.069282218	-1.196879636	0.058	Ser	129	Asn	S129N	3	-24.14783333	-53.26633333	-2.751	36.02	31.0075848
16:31184259:G:C:S:129:T	-2.428076136	-1.442640814	0.559583902	0.080580659	0.325957778	0.37767671	0.06316	0.332940485	0.102124841	0.314286656	0.492813468	0.085515254	0.270948132	16	31184259	G	C	S	T		16	31195580	16:31184259:G:C	FUS;FUS;FUS	P35637	P35637;P35637-2;H3BPE7	p.Ser129Thr	p.Ser129Thr;p.Ser128Thr;p.Ser129Thr	1.563445	0.336	0.76511142	-2.279092326	-1.057905251	-1.245661752	0.025	Ser	129	Thr	S129T	3	-24.14783333	-53.26633333	-2.751	36.02	31.0075848
16:31184259:G:T:S:129:I	-2.755400982	-1.988205044	0.416224837	0.039642038	0.237091111	0.42843386	0.06316	0.199512377	0.102124841	0.327086714	0.290497512	0.030613614	0.169462571	16	31184259	G	T	S	I		16	31195580	16:31184259:G:T	FUS;FUS;FUS	P35637	P35637;P35637-2;H3BPE7	p.Ser129Ile	p.Ser129Ile;p.Ser128Ile;p.Ser129Ile	2.488205	0.356	0.765920662	-1.050708948	-0.917267445	-0.631874362	0.303	Ser	129	Ile	S129I	6	-24.14783333	-53.26633333	-2.751	36.02	31.0075848
16:31184260:C:A:S:129:R	-2.908552615	-2.170769075	0.37006253	0.051399313	0.231626667	0.29518596	0.06316	0.066344462	0.102124841	0.088422139	0.226416156	0.043835383	0.147219458	16	31184260	C	A	S	R		16	31195581	16:31184260:C:A	FUS;FUS;FUS	P35637	P35637;P35637-2;H3BPE7	p.Ser129Arg	p.Ser129Arg;p.Ser128Arg;p.Ser129Arg	1.998924	0.345	0.76770936	-1.646070627	-0.957348759	-0.959040336	0.303	Ser	129	Arg	S129R	5	-24.14783333	-53.26633333	-2.751	36.02	31.0075848
16:31184260:C:G:S:129:R	-2.908552615	-2.156792536	0.37006253	0.051399313	0.231626667	0.29518596	0.06316	0.066344462	0.102124841	0.088422139	0.226416156	0.043835383	0.147219458	16	31184260	C	G	S	R		16	31195581	16:31184260:C:G	FUS;FUS;FUS	P35637	P35637;P35637-2;H3BPE7	p.Ser129Arg	p.Ser129Arg;p.Ser128Arg;p.Ser129Arg	2.152461	0.345	0.76770936	-1.445430265	-0.957348759	-0.876327979	0.303	Ser	129	Arg	S129R	5	-24.14783333	-53.26633333	-2.751	36.02	31.0075848
16:31184261:T:A:Y:130:N	-2.452409491	-2.078238213	0.192645177	-0.005180979	0.184736667	0.230257224	0.053541111	0.298990792	0.149738889	0.180179399	0.077483721	0.008749354	0.151179757	16	31184261	T	A	Y	N		16	31195582	16:31184261:T:A	FUS;FUS;FUS	P35637	P35637;P35637-2;H3BPE7	p.Tyr130Asn	p.Tyr130Asn;p.Tyr129Asn;p.Tyr130Asn	2.745445	0.428	0.734825918	-1.479882192	-0.978377372	-0.077109653	0.201	Tyr	130	Asn	Y130N	9	-21.04166667	-54.8265	-5.222416667	36.78	29.52992687
16:31184261:T:C:Y:130:H	-2.928222976	-2.313467237	0.128317341	0.035220552	0.167248889	0.183084238	0.053541111	0.066344462	0.149738889	0.033060586	0.187276989	0.038445622	0.114094087	16	31184261	T	C	Y	H		16	31195582	16:31184261:T:C	FUS;FUS;FUS	P35637	P35637;P35637-2;H3BPE7	p.Tyr130His	p.Tyr130His;p.Tyr129His;p.Tyr130His	2.689394	0.368	0.735538588	-1.535588121	-1.347894919	-0.454126891	0.003	Tyr	130	His	Y130H	5	-21.04166667	-54.8265	-5.222416667	36.78	29.52992687
16:31184261:T:G:Y:130:D	-2.171443727	-2.091041196	0.192645177	-0.005509497	0.184755556	0.204048435	0.053541111	0.285820661	0.149738889	0.124368201	0.077483721	0.011314314	0.148814242	16	31184261	T	G	Y	D		16	31195582	16:31184261:T:G	FUS;FUS;FUS	P35637	P35637;P35637-2;H3BPE7	p.Tyr130Asp	p.Tyr130Asp;p.Tyr129Asp;p.Tyr130Asp	2.76605	0.483	0.740333145	-1.317407069	-0.5368681	0.251910548	0.337	Tyr	130	Asp	Y130D	10	-21.04166667	-54.8265	-5.222416667	36.78	29.52992687
16:31184262:A:C:Y:130:S	-2.203683464	-2.086707139	0.192645177	-0.005180979	0.184736667	0.230257224	0.053541111	0.298990792	0.149738889	0.180179399	0.077483721	0.008749354	0.151179757	16	31184262	A	C	Y	S		16	31195583	16:31184262:A:C	FUS;FUS;FUS	P35637	P35637;P35637-2;H3BPE7	p.Tyr130Ser	p.Tyr130Ser;p.Tyr129Ser;p.Tyr130Ser	2.652411	0.475	0.734485802	-1.609829176	-0.685282372	0.144448845	0.201	Tyr	130	Ser	Y130S	9	-21.04166667	-54.8265	-5.222416667	36.78	29.52992687
16:31184262:A:G:Y:130:C	-2.309524326	-2.080461632	0.192645177	-0.005180979	0.184736667	0.230257224	0.053541111	0.298990792	0.149738889	0.180179399	0.077483721	0.008749354	0.151179757	16	31184262	A	G	Y	C		16	31195583	16:31184262:A:G	FUS;FUS;FUS	P35637	P35637;P35637-2;H3BPE7	p.Tyr130Cys	p.Tyr130Cys;p.Tyr129Cys;p.Tyr130Cys	2.72102	0.455	0.73439578	-1.522387448	-0.813920375	0.065802115	0.002	Tyr	130	Cys	Y130C	9	-21.04166667	-54.8265	-5.222416667	36.78	29.52992687
16:31184262:A:T:Y:130:F	-2.409088723	-2.074256374	0.241495639	0.050271472	0.207316667	0.249634011	0.053541111	0.199465695	0.149738889	0.081018782	0.374001175	0.057299389	0.156369846	16	31184262	A	T	Y	F		16	31195583	16:31184262:A:T	FUS;FUS;FUS	P35637	P35637;P35637-2;H3BPE7	p.Tyr130Phe	p.Tyr130Phe;p.Tyr129Phe;p.Tyr130Phe	2.435394	0.432	0.737355273	-1.822798496	-0.910749198	-0.221016659	0.201	Tyr	130	Phe	Y130F	4	-21.04166667	-54.8265	-5.222416667	36.78	29.52992687
16:31184264:A:C:S:131:R	-3.238424131	-2.808072504	0.062968373	0.007427543	0.062864444	0.070164887	0.059502222	0.066344462	0.088665556	0.013042998	0.016194763	0.026160727	0.053816281	16	31184264	A	C	S	R		16	31195585	16:31184264:A:C	FUS;FUS;FUS	P35637	P35637;P35637-2;H3BPE7	p.Ser131Arg	p.Ser131Arg;p.Ser130Arg;p.Ser131Arg	1.364946	0.358	0.770090012	-2.415950959	-0.834990398	-1.225427708	0.026	Ser	131	Arg	S131R	5	-17.4665	-52.86733333	-3.301333333	38.48	25.12060904
16:31184264:A:G:S:131:G	-3.178068919	-2.560847086	0.126898617	0.026764244	0.098532222	0.129302958	0.059502222	0.199465695	0.088665556	0.062518878	0.060280561	0.048166407	0.101433078	16	31184264	A	G	S	G		16	31195585	16:31184264:A:G	FUS;FUS;FUS	P35637	P35637;P35637-2;H3BPE7	p.Ser131Gly	p.Ser131Gly;p.Ser130Gly;p.Ser131Gly	0.834906	0.331	0.772391509	-3.051954581	-0.968224762	-1.667036905	0	Ser	131	Gly	S131G	4	-17.4665	-52.86733333	-3.301333333	38.48	25.12060904
16:31184264:A:T:S:131:C	-3.249008217	-2.798490823	0.062968373	0.007427543	0.062864444	0.070164887	0.059502222	0.066344462	0.088665556	0.013042998	0.016194763	0.026160727	0.053816281	16	31184264	A	T	S	C		16	31195585	16:31184264:A:T	FUS;FUS;FUS	P35637	P35637;P35637-2;H3BPE7	p.Ser131Cys	p.Ser131Cys;p.Ser130Cys;p.Ser131Cys	1.470204	0.356	0.7676507	-2.338439558	-0.888402659	-1.180284598	0.69	Ser	131	Cys	S131C	5	-17.4665	-52.86733333	-3.301333333	38.48	25.12060904
16:31184265:G:A:S:131:N	-2.431098979	-1.981238343	0.126898617	0.049159832	0.160175556	0.188025335	0.059502222	0.332940485	0.088665556	0.238295167	0.075902119	0.074732228	0.187169121	16	31184265	G	A	S	N		16	31195586	16:31184265:G:A	FUS;FUS;FUS	P35637	P35637;P35637-2;H3BPE7	p.Ser131Asn	p.Ser131Asn;p.Ser130Asn;p.Ser131Asn	1.357734	0.403	0.767387881	-2.491882779	-0.594018	-0.969196523	0.011	Ser	131	Asn	S131N	3	-17.4665	-52.86733333	-3.301333333	38.48	25.12060904
16:31184265:G:C:S:131:T	-2.642780704	-1.967670804	0.126898617	0.049159832	0.160175556	0.188025335	0.059502222	0.332940485	0.088665556	0.238295167	0.075902119	0.074732228	0.187169121	16	31184265	G	C	S	T		16	31195586	16:31184265:G:C	FUS;FUS;FUS	P35637	P35637;P35637-2;H3BPE7	p.Ser131Thr	p.Ser131Thr;p.Ser130Thr;p.Ser131Thr	1.506778	0.363	0.767350397	-2.298036407	-0.848915451	-1.120119165	0.011	Ser	131	Thr	S131T	3	-17.4665	-52.86733333	-3.301333333	38.48	25.12060904
16:31184265:G:T:S:131:I	-3.210297849	-2.691222913	0.07295759	-0.009050368	0.061915556	0.06886925	0.059502222	0.199512377	0.088665556	0.037462397	0.010566988	0.010874526	0.059166071	16	31184265	G	T	S	I		16	31195586	16:31184265:G:T	FUS;FUS;FUS	P35637	P35637;P35637-2;H3BPE7	p.Ser131Ile	p.Ser131Ile;p.Ser130Ile;p.Ser131Ile	2.283899	0.359	0.768380615	-1.257147087	-0.857153998	-0.724595541	0.162	Ser	131	Ile	S131I	6	-17.4665	-52.86733333	-3.301333333	38.48	25.12060904
16:31184266:C:A:S:131:R	-3.571822848	-2.851807619	0.062968373	0.007427543	0.062864444	0.070164887	0.059502222	0.066344462	0.088665556	0.013042998	0.016194763	0.026160727	0.053816281	16	31184266	C	A	S	R		16	31195587	16:31184266:C:A	FUS;FUS;FUS	P35637	P35637;P35637-2;H3BPE7	p.Ser131Arg	p.Ser131Arg;p.Ser130Arg;p.Ser131Arg	0.884501	0.295	0.770090012	-3.043790887	-1.235468875	-1.848412546	0.026	Ser	131	Arg	S131R	5	-17.4665	-52.86733333	-3.301333333	38.48	25.12060904
16:31184266:C:G:S:131:R	-3.571822848	-2.850083685	0.062968373	0.007427543	0.062864444	0.070164887	0.059502222	0.066344462	0.088665556	0.013042998	0.016194763	0.026160727	0.053816281	16	31184266	C	G	S	R		16	31195587	16:31184266:C:G	FUS;FUS;FUS	P35637	P35637;P35637-2;H3BPE7	p.Ser131Arg	p.Ser131Arg;p.Ser130Arg;p.Ser131Arg	0.903439	0.295	0.770090012	-3.019042929	-1.235468875	-1.838210402	0.026	Ser	131	Arg	S131R	5	-17.4665	-52.86733333	-3.301333333	38.48	25.12060904
16:31184267:C:A:Q:132:K	-1.367064677	-2.351801464	0.011956326	0.012677414	0.078625556	0.161278573	0.069187778	0.199465695	0.468730529	0.063310361	0.078881115	0.023556227	0.111615668	16	31184267	C	A	Q	K		16	31195588	16:31184267:C:A	FUS;FUS;FUS	P35637	P35637;P35637-2;H3BPE7	p.Gln132Lys	p.Gln132Lys;p.Gln131Lys;p.Gln132Lys	2.437226	0.665	0.767336429	-1.082481574	1.070605485	1.126795086	0.993	Gln	132	Lys	Q132K	4	-13.55888889	-51.285	-2.929333333	42.07	21.2551213
16:31184267:C:G:Q:132:E	-1.439628734	-1.842463527	0.011956326	0.040462727	0.140008889	0.192830627	0.069187778	0.332940485	0.468730529	0.190534117	0.098816104	0.055952316	0.188844333	16	31184267	C	G	Q	E		16	31195588	16:31184267:C:G	FUS;FUS;FUS	P35637	P35637;P35637-2;H3BPE7	p.Gln132Glu	p.Gln132Glu;p.Gln131Glu;p.Gln132Glu	2.768028	0.589	0.768259719	-0.627468562	0.60289319	0.865694712	0.982	Gln	132	Glu	Q132E	3	-13.55888889	-51.285	-2.929333333	42.07	21.2551213
16:31184268:A:C:Q:132:P	-1.616813648	-2.5574068	0.005478373	-0.033652533	0.046835556	0.099584727	0.069187778	0.199512377	0.468730529	0.039911666	0.017818594	-0.01884662	0.065501088	16	31184268	A	C	Q	P		16	31195589	16:31184268:A:C	FUS;FUS;FUS	P35637	P35637;P35637-2;H3BPE7	p.Gln132Pro	p.Gln132Pro;p.Gln131Pro;p.Gln132Pro	3.322075	0.655	0.767232333	0.071266664	1.00530067	1.545670986	0.998	Gln	132	Pro	Q132P	6	-13.55888889	-51.285	-2.929333333	42.07	21.2551213
16:31184268:A:G:Q:132:R	-1.536410058	-2.327945028	0.011956326	0.012677414	0.078625556	0.161278573	0.069187778	0.199465695	0.468730529	0.063310361	0.078881115	0.023556227	0.111615668	16	31184268	A	G	Q	R		16	31195589	16:31184268:A:G	FUS;FUS;FUS	P35637	P35637;P35637-2;H3BPE7	p.Gln132Arg	p.Gln132Arg;p.Gln131Arg;p.Gln132Arg	2.699297	0.633	0.767102308	-0.74577266	0.863281645	1.083004456	0.993	Gln	132	Arg	Q132R	4	-13.55888889	-51.285	-2.929333333	42.07	21.2551213
16:31184268:A:T:Q:132:L	-1.28823357	-2.39774524	0.006708151	-0.051286331	0.049983333	0.125275959	0.069187778	0.454211676	0.468730529	0.287619908	0.038767032	-0.02631166	0.090409253	16	31184268	A	T	Q	L		16	31195589	16:31184268:A:T	FUS;FUS;FUS	P35637	P35637;P35637-2;H3BPE7	p.Gln132Leu	p.Gln132Leu;p.Gln131Leu;p.Gln132Leu	3.378096	0.697	0.76525352	0.095769956	1.239270862	1.81862551	0.993	Gln	132	Leu	Q132L	7	-13.55888889	-51.285	-2.929333333	42.07	21.2551213
16:31184269:G:C:Q:132:H	-2.046333211	-2.693720681	0.005563838	-0.01223643	0.048282222	0.10413615	0.069187778	0.066344462	0.468730529	0.014830859	0.027202297	-0.002390706	0.061579059	16	31184269	G	C	Q	H		16	31195590	16:31184269:G:C	FUS;FUS;FUS	P35637	P35637;P35637-2;H3BPE7	p.Gln132His	p.Gln132His;p.Gln131His;p.Gln132His	2.091974	0.577	0.762286701	-1.657941284	0.426954878	0.432131356	0.998	Gln	132	His	Q132H	5	-13.55888889	-51.285	-2.929333333	42.07	21.2551213
16:31184269:G:T:Q:132:H	-2.046333211	-2.694443736	0.005563838	-0.01223643	0.048282222	0.10413615	0.069187778	0.066344462	0.468730529	0.014830859	0.027202297	-0.002390706	0.061579059	16	31184269	G	T	Q	H		16	31195590	16:31184269:G:T	FUS;FUS;FUS	P35637	P35637;P35637-2;H3BPE7	p.Gln132His	p.Gln132His;p.Gln131His;p.Gln132His	2.084031	0.577	0.762286701	-1.668321104	0.426954878	0.42785236	0.998	Gln	132	His	Q132H	5	-13.55888889	-51.285	-2.929333333	42.07	21.2551213
16:31184270:C:A:Q:133:K	-2.136569402	-2.42209501	0.006457785	0.017366362	0.073935556	0.009152727	0.103105556	0.199465695	1.67E-05	0.047052849	0.05298432	0.016680723	0.111109964	16	31184270	C	A	Q	K		16	31195591	16:31184270:C:A	FUS;FUS;FUS	P35637	P35637;P35637-2;H3BPE7	p.Gln133Lys	p.Gln133Lys;p.Gln132Lys;p.Gln133Lys	1.6995	0.52	0.770482394	-1.96910203	0.201358094	-0.108780188	0.255	Gln	133	Lys	Q133K	4	-10.043	-51.42055556	-3.827222222	43.15	18.93053923
16:31184270:C:G:Q:133:E	-2.024360459	-1.881427231	0.006457785	0.047233218	0.138013333	0.055293715	0.103105556	0.332940485	1.67E-05	0.177341363	0.066849604	0.05057814	0.193192999	16	31184270	C	G	Q	E		16	31195591	16:31184270:C:G	FUS;FUS;FUS	P35637	P35637;P35637-2;H3BPE7	p.Gln133Glu	p.Gln133Glu;p.Gln132Glu;p.Gln133Glu	2.043563	0.475	0.771260588	-1.500330908	-0.071714199	-0.183545406	0.255	Gln	133	Glu	Q133E	3	-10.043	-51.42055556	-3.827222222	43.15	18.93053923
16:31184271:A:C:Q:133:P	-2.692459383	-2.655007624	0.002950051	-0.033248917	0.040085556	0.005611532	0.103105556	0.199512377	1.67E-05	0.023935935	0.005694948	-0.027529795	0.061462639	16	31184271	A	C	Q	P		16	31195592	16:31184271:A:C	FUS;FUS;FUS	P35637	P35637;P35637-2;H3BPE7	p.Gln133Pro	p.Gln133Pro;p.Gln132Pro;p.Gln133Pro	2.525186	0.455	0.77072671	-0.884091866	-0.207757703	-0.039696181	0.001	Gln	133	Pro	Q133P	6	-10.043	-51.42055556	-3.827222222	43.15	18.93053923
16:31184271:A:G:Q:133:R	-2.009560367	-2.346914889	0.006457785	0.017366362	0.073935556	0.009152727	0.103105556	0.199465695	1.67E-05	0.047052849	0.05298432	0.016680723	0.111109964	16	31184271	A	G	Q	R	rs1418095944	16	31195592	16:31184271:A:G	FUS;FUS;FUS	P35637	P35637;P35637-2;H3BPE7	p.Gln133Arg	p.Gln133Arg;p.Gln132Arg;p.Gln133Arg	2.525379	0.544	0.77016325	-0.89770803	0.348596573	0.474860192	0.627	Gln	133	Arg	Q133R	4	-10.043	-51.42055556	-3.827222222	43.15	18.93053923
16:31184271:A:T:Q:133:L	-2.201467391	-2.528881615	0.00361434	-0.052041734	0.04158	0.035815865	0.103105556	0.454211676	1.67E-05	0.160605194	0.009636241	-0.035105397	0.079786925	16	31184271	A	T	Q	L		16	31195592	16:31184271:A:T	FUS;FUS;FUS	P35637	P35637;P35637-2;H3BPE7	p.Gln133Leu	p.Gln133Leu;p.Gln132Leu;p.Gln133Leu	2.661611	0.533	0.768751797	-0.754421596	0.255122387	0.484666118	0.454	Gln	133	Leu	Q133L	7	-10.043	-51.42055556	-3.827222222	43.15	18.93053923
16:31184272:G:C:Q:133:H	-2.318848229	-2.687412096	0.002996191	-0.009869185	0.041895556	0.001421229	0.103105556	0.066344462	1.67E-05	0.003087525	0.01320796	-0.010417337	0.05972517	16	31184272	G	C	Q	H		16	31195593	16:31184272:G:C	FUS;FUS;FUS	P35637	P35637;P35637-2;H3BPE7	p.Gln133His	p.Gln133His;p.Gln132His;p.Gln133His	2.28765	0.527	0.764705383	-1.342703412	0.149469269	0.248526332	0.947	Gln	133	His	Q133H	5	-10.043	-51.42055556	-3.827222222	43.15	18.93053923
16:31184272:G:T:Q:133:H	-2.318848229	-2.690437402	0.002996191	-0.009869185	0.041895556	0.001421229	0.103105556	0.066344462	1.67E-05	0.003087525	0.01320796	-0.010417337	0.05972517	16	31184272	G	T	Q	H		16	31195593	16:31184272:G:T	FUS;FUS;FUS	P35637	P35637;P35637-2;H3BPE7	p.Gln133His	p.Gln133His;p.Gln132His;p.Gln133His	2.254416	0.527	0.764705383	-1.386133216	0.149469269	0.230622749	0.947	Gln	133	His	Q133H	5	-10.043	-51.42055556	-3.827222222	43.15	18.93053923
16:31184273:C:A:P:134:T	-3.714272966	-2.660654217	0.007480857	-0.0723184	0.04413	0.071903244	0.102704444	0.414444248	0.146695556	0.239746506	0.024961488	-0.056533332	0.073756009	16	31184273	C	A	P	T		16	31195594	16:31184273:C:A	FUS;FUS;FUS	P35637	P35637;P35637-2;H3BPE7	p.Pro134Thr	p.Pro134Thr;p.Pro133Thr;p.Pro134Thr	1.625154	0.252	0.768229314	-2.121711327	-1.539856104	-1.6979689	0.002	Pro	134	Thr	P134T	8	-7.318571429	-52.29442857	-6.536	48.95	19.08408452
16:31184273:C:G:P:134:A	-3.724857052	-2.722183233	0.007480857	-0.0723184	0.04413	0.071903244	0.102704444	0.414444248	0.146695556	0.239746506	0.024961488	-0.056533332	0.073756009	16	31184273	C	G	P	A		16	31195594	16:31184273:C:G	FUS;FUS;FUS	P35637	P35637;P35637-2;H3BPE7	p.Pro134Ala	p.Pro134Ala;p.Pro133Ala;p.Pro134Ala	0.949237	0.25	0.768347414	-3.002085014	-1.550599275	-2.073654812	0.001	Pro	134	Ala	P134A	8	-7.318571429	-52.29442857	-6.536	48.95	19.08408452
16:31184273:C:T:P:134:S	-4.05825577	-2.73651561	0.007480857	-0.0723184	0.04413	0.071903244	0.102704444	0.414444248	0.146695556	0.239746506	0.024961488	-0.056533332	0.073756009	16	31184273	C	T	P	S		16	31195594	16:31184273:C:T	FUS;FUS;FUS	P35637	P35637;P35637-2;H3BPE7	p.Pro134Ser	p.Pro134Ser;p.Pro133Ser;p.Pro134Ser	0.791791	0.187	0.76827984	-3.209496797	-1.952205185	-2.522635933	0	Pro	134	Ser	P134S	8	-7.318571429	-52.29442857	-6.536	48.95	19.08408452
16:31184274:C:A:P:134:H	-3.418253008	-2.576768003	0.006772771	-0.076243566	0.045564444	0.070495529	0.102704444	0.298990792	0.146695556	0.529136542	0.012845281	-0.042067249	0.0786371	16	31184274	C	A	P	H		16	31195595	16:31184274:C:A	FUS;FUS;FUS	P35637	P35637;P35637-2;H3BPE7	p.Pro134His	p.Pro134His;p.Pro133His;p.Pro134His	2.213943	0.304	0.769111549	-1.330574375	-1.194582812	-1.080201761	0.162	Pro	134	His	P134H	9	-7.318571429	-52.29442857	-6.536	48.95	19.08408452
16:31184274:C:G:P:134:R	-3.439421181	-2.578591342	0.006772771	-0.076243566	0.045564444	0.070495529	0.102704444	0.298990792	0.146695556	0.529136542	0.012845281	-0.042067249	0.0786371	16	31184274	C	G	P	R		16	31195595	16:31184274:C:G	FUS;FUS;FUS	P35637	P35637;P35637-2;H3BPE7	p.Pro134Arg	p.Pro134Arg;p.Pro133Arg;p.Pro134Arg	2.193913	0.3	0.771489012	-1.298233105	-1.180343279	-1.114113635	0.026	Pro	134	Arg	P134R	9	-7.318571429	-52.29442857	-6.536	48.95	19.08408452
16:31184274:C:T:P:134:L	-3.449510974	-2.603401723	0.006772771	-0.069736595	0.045626667	0.054352303	0.102704444	0.285820661	0.146695556	0.333699205	0.012845281	-0.022525157	0.072553594	16	31184274	C	T	P	L		16	31195595	16:31184274:C:T	FUS;FUS;FUS	P35637	P35637;P35637-2;H3BPE7	p.Pro134Leu	p.Pro134Leu;p.Pro133Leu;p.Pro134Leu	2.336057	0.303	0.767615212	-1.207826395	-1.225905215	-1.020197742	0.006	Pro	134	Leu	P134L	10	-7.318571429	-52.29442857	-6.536	48.95	19.08408452
16:31184276:A:C:S:135:R	-3.685564285	-2.771261943	0.00168158	0.00650195	0.037931111	0.010082368	0.078473333	0.066344462	0.000101111	0.00319027	0.010549414	0.017289713	0.050725408	16	31184276	A	C	S	R		16	31195597	16:31184276:A:C	FUS;FUS;FUS	P35637	P35637;P35637-2;H3BPE7	p.Ser135Arg	p.Ser135Arg;p.Ser134Arg;p.Ser135Arg	1.980018	0.276	0.773211066	-1.535363876	-1.304174935	-1.368070361	0.021	Ser	135	Arg	S135R	5	-3.7145	-51.11666667	-5.227833333	39.35	15.70213249
16:31184276:A:G:S:135:G	-3.641029315	-2.468266838	0.003629892	0.034318276	0.077968889	0.020547628	0.078473333	0.199465695	0.000101111	0.056605383	0.057481177	0.043384086	0.110753925	16	31184276	A	G	S	G	rs886051934	16	31195597	16:31184276:A:G	FUS;FUS;FUS	P35637	P35637;P35637-2;H3BPE7	p.Ser135Gly	p.Ser135Gly;p.Ser134Gly;p.Ser135Gly	1.216557	0.236	0.776495984	-2.452194502	-1.503639843	-2.010571186	0	Ser	135	Gly	S135G	4	-3.7145	-51.11666667	-5.227833333	39.35	15.70213249
16:31184276:A:T:S:135:C	-3.309829223	-2.765116023	0.00168158	0.00650195	0.037931111	0.010082368	0.078473333	0.066344462	0.000101111	0.00319027	0.010549414	0.017289713	0.050725408	16	31184276	A	T	S	C		16	31195597	16:31184276:A:T	FUS;FUS;FUS	P35637	P35637;P35637-2;H3BPE7	p.Ser135Cys	p.Ser135Cys;p.Ser134Cys;p.Ser135Cys	2.047533	0.347	0.770371275	-1.51703152	-0.900222481	-0.921293314	0.464	Ser	135	Cys	S135C	5	-3.7145	-51.11666667	-5.227833333	39.35	15.70213249
[truncated: 2,541 more rows]
