# Supplementary material for: Accuracy of a machine learning method based on structural and locational information from AlphaFold2 for predicting the pathogenicity of TARDBP and FUS gene variants in ALS
Source: BMC Bioinformatics. 2023 May 19;24:206. doi: 10.1186/s12859-023-05338-5 (PMC10197232; doi:10.1186/s12859-023-05338-5)
Supplement: Supplementary file 4 — Additional file 4: Table S4. MOVA final dataset in SETX. [file 12859_2023_5338_MOESM4_ESM.csv]

ID	REVELMOVA	CADDMOVA	MOVA_plus_3d_distance_xgboost_predict	MOVA_plus_3d_distance_SVM_predict	MOVA_plus_3d_distance_predict	MOVA_3d_distance_predict	only_3d_coordinates_predict	only_BLOSUM62_predict	only_pLDDT_predict	without_3d_coordinates_predict	xgboost_predict	SVM_predict	MOVA value	Chromosome	Position	Reference	Alternate	aaref	aaalt	rs_dbSNP	hg19_chr	hg19_pos(1-based)	Protein_Consequence	genename	Uniprot_acc_split	Uniprot_acc	HGVSp_VEP_split	HGVSp_VEP	CADD_raw	REVEL_score	AlphScore	glm_AlphCadd	glm_AlphRevel	glm_RevelCadd	pph_prob	ref	Pos	alt	change	con	x	y	z	b	t_distance	EVE	EVE_class
9:132264242:T:A:L:2677:F	-3.881535833	-4.10997359	0.000272698	0.009823079	0.001426667	0.023744187	0.001356667	0.051950687	0.003075079	0.038339491	0.000256625	0.017043489	0.006920149	9	132264242	T	A	L	F	rs749325764	9	135139629	9:132264242:T:A	SETX;SETX	Q7Z333	X6RI79;Q7Z333	p.Leu2677Phe	p.Leu948Phe;p.Leu2677Phe	0.743255	0.276	0.745093209	-3.843613059	-1.773306751	-2.0343305	0.362	Leu	2677	Phe	L2677F	4	-5.796444444	-34.07466667	18.29022222	30.86	22.78549754
9:132264242:T:G:L:2677:F	-3.857447711	-4.104035062	0.000272698	0.009823079	0.001426667	0.023744187	0.001356667	0.051950687	0.003075079	0.038339491	0.000256625	0.017043489	0.006920149	9	132264242	T	G	L	F		9	135139629	9:132264242:T:G	SETX;SETX	Q7Z333	X6RI79;Q7Z333	p.Leu2677Phe	p.Leu948Phe;p.Leu2677Phe	0.759421	0.283	0.745093209	-3.822487519	-1.728809142	-1.98515912	0.362	Leu	2677	Phe	L2677F	4	-5.796444444	-34.07466667	18.29022222	30.86	22.78549754
9:132264243:A:G:L:2677:S	-4.406946895	-4.249307423	0.000543786	0.009652088	0.000886667	0.033684979	0.001356667	0.066865066	0.003075079	0.030295549	0.001112027	0.01884808	0.00925288	9	132264243	A	G	L	S		9	135139630	9:132264243:A:G	SETX;SETX	Q7Z333	X6RI79;Q7Z333	p.Leu2677Ser	p.Leu948Ser;p.Leu2677Ser	0.315112	0.118	0.739143821	-4.549536994	-2.876943803	-3.178274163	0.002	Leu	2677	Ser	L2677S	6	-5.796444444	-34.07466667	18.29022222	30.86	22.78549754
9:132264244:A:C:L:2677:V	-4.423376869	-4.182033342	0.000158757	0.008328086	0.001186667	0.019470728	0.001356667	0.033423486	0.003075079	0.012864047	8.70E-05	0.014908713	0.004085792	9	132264244	A	C	L	V		9	135139631	9:132264244:A:C	SETX;SETX	Q7Z333	X6RI79;Q7Z333	p.Leu2677Val	p.Leu948Val;p.Leu2677Val	0.606441	0.125	0.743583772	-4.059551609	-2.758367909	-2.980868934	0.004	Leu	2677	Val	L2677V	3	-5.796444444	-34.07466667	18.29022222	30.86	22.78549754
9:132264244:A:T:L:2677:I	-4.460639508	-4.157081023	0.000158757	0.006566229	0.001186667	0.018636935	0.001356667	0.077233768	0.003075079	0.030108048	8.70E-05	0.012738688	0.004161048	9	132264244	A	T	L	I		9	135139631	9:132264244:A:T	SETX;SETX	Q7Z333	X6RI79;Q7Z333	p.Leu2677Ile	p.Leu948Ile;p.Leu2677Ile	0.672791	0.114	0.744958602	-3.939007677	-2.805354409	-3.00870934	0.139	Leu	2677	Ile	L2677I	2	-5.796444444	-34.07466667	18.29022222	30.86	22.78549754
9:132264246:A:C:L:2676:R	-3.480600956	-3.767919894	0.000303023	0.009079941	0.003582222	0.028895889	0.001164444	0.066865066	-5.94E-17	0.020602593	0.001413898	0.019022391	0.006705793	9	132264246	A	C	L	R		9	135139633	9:132264246:A:C	SETX;SETX	Q7Z333	X6RI79;Q7Z333	p.Leu2676Arg	p.Leu947Arg;p.Leu2676Arg	1.67889	0.393	0.74734625	-2.565482306	-0.991970198	-0.853989295	0.779	Leu	2676	Arg	L2676R	6	-2.546875	-34.30925	20.25525	30.25	23.84337376
9:132264246:A:G:L:2676:P	-3.375077884	-3.58608814	0.000379549	0.006968211	0.004432222	0.067612787	0.001164444	0.057547488	-5.94E-17	0.043524531	0.001353192	0.018411643	0.003925756	9	132264246	A	G	L	P		9	135139633	9:132264246:A:G	SETX;SETX	Q7Z333	X6RI79;Q7Z333	p.Leu2676Pro	p.Leu947Pro;p.Leu2676Pro	2.232088	0.43	0.743264028	-1.943044891	-0.824878308	-0.342100945	0.877	Leu	2676	Pro	L2676P	7	-2.546875	-34.30925	20.25525	30.25	23.84337376
9:132264246:A:T:L:2676:H	-4.049545321	-3.842333454	0.000379549	0.006968211	0.004432222	0.067612787	0.001164444	0.057547488	-5.94E-17	0.043524531	0.001353192	0.018411643	0.003925756	9	132264246	A	T	L	H		9	135139633	9:132264246:A:T	SETX;SETX	Q7Z333	X6RI79;Q7Z333	p.Leu2676His	p.Leu947His;p.Leu2676His	1.534531	0.234	0.742111648	-2.882967631	-2.090038195	-1.850835229	0.016	Leu	2676	His	L2676H	7	-2.546875	-34.30925	20.25525	30.25	23.84337376
9:132264247:G:A:L:2676:F	-4.177160099	-4.272345804	0.000140168	0.009453562	0.002876667	0.016282171	0.001164444	0.051950687	-5.94E-17	0.009824168	0.00023782	0.017066334	0.002572032	9	132264247	G	A	L	F		9	135139634	9:132264247:G:A	SETX;SETX	Q7Z333	X6RI79;Q7Z333	p.Leu2676Phe	p.Leu947Phe;p.Leu2676Phe	0.392287	0.2	0.743060305	-4.352289613	-2.290341602	-2.662709145	0.007	Leu	2676	Phe	L2676F	4	-2.546875	-34.30925	20.25525	30.25	23.84337376
9:132264247:G:C:L:2676:V	-4.235703567	-4.307828194	8.16E-05	0.008148957	0.002658889	0.013221067	0.001164444	0.033423486	-5.94E-17	0.002692884	0.000107478	0.014866545	0.000811112	9	132264247	G	C	L	V		9	135139634	9:132264247:G:C	SETX;SETX	Q7Z333	X6RI79;Q7Z333	p.Leu2676Val	p.Leu947Val;p.Leu2676Val	0.332568	0.187	0.741558294	-4.467298523	-2.398040281	-2.770025271	0.007	Leu	2676	Val	L2676V	3	-2.546875	-34.30925	20.25525	30.25	23.84337376
9:132264247:G:T:L:2676:I	-4.164644146	-4.269803661	8.16E-05	0.006584119	0.002658889	0.012778998	0.001164444	0.077233768	-5.94E-17	0.012129701	0.000107478	0.01265847	0.001096286	9	132264247	G	T	L	I		9	135139634	9:132264247:G:T	SETX;SETX	Q7Z333	X6RI79;Q7Z333	p.Leu2676Ile	p.Leu947Ile;p.Leu2676Ile	0.430108	0.207	0.742849413	-4.308056234	-2.249362618	-2.601871937	0.03	Leu	2676	Ile	L2676I	2	-2.546875	-34.30925	20.25525	30.25	23.84337376
9:132264248:C:A:K:2675:N	-3.927018186	-3.787609746	0.000133101	0.008618643	0.000133333	0.019847336	0.002338889	0.030245002	-5.80E-17	0.002799759	0.000686713	0.018464675	0.002875334	9	132264248	C	A	K	N	rs74980979	9	135139635	9:132264248:C:A	SETX;SETX	Q7Z333	X6RI79;Q7Z333	p.Lys2675Asn	p.Lys946Asn;p.Lys2675Asn	1.705496	0.272	0.768512188	-2.009758989	-1.408000472	-1.53908035	0.961	Lys	2675	Asn	K2675N	5	-0.605333333	-34.97855556	23.53866667	31.35	26.65830834
9:132264248:C:G:K:2675:N	-3.937341668	-3.781581953	0.000133101	0.008618643	0.000133333	0.019847336	0.002338889	0.030245002	-5.80E-17	0.002799759	0.000686713	0.018464675	0.002875334	9	132264248	C	G	K	N		9	135139635	9:132264248:C:G	SETX;SETX	Q7Z333	X6RI79;Q7Z333	p.Lys2675Asn	p.Lys946Asn;p.Lys2675Asn	1.721905	0.269	0.768512188	-1.988315899	-1.427070876	-1.547581703	0.961	Lys	2675	Asn	K2675N	5	-0.605333333	-34.97855556	23.53866667	31.35	26.65830834
9:132264249:T:A:K:2675:M	-3.758884469	-3.611725994	0.000185671	0.007556046	0.000213333	0.027782594	0.002338889	0.066865066	-5.80E-17	0.01940545	0.001487776	0.018984475	0.007202076	9	132264249	T	A	K	M		9	135139636	9:132264249:T:A	SETX;SETX	Q7Z333	X6RI79;Q7Z333	p.Lys2675Met	p.Lys946Met;p.Lys2675Met	2.093693	0.311	0.764804037	-1.593735999	-1.221953806	-1.104519434	0.998	Lys	2675	Met	K2675M	6	-0.605333333	-34.97855556	23.53866667	31.35	26.65830834
9:132264249:T:C:K:2675:R	-4.174206834	-4.248662371	0.000103865	0.007859506	0.000261111	0.01599958	0.002338889	0.033423486	-5.80E-17	0.00276377	0.000107556	0.01463325	0.001632142	9	132264249	T	C	K	R		9	135139636	9:132264249:T:C	SETX;SETX	Q7Z333	X6RI79;Q7Z333	p.Lys2675Arg	p.Lys946Arg;p.Lys2675Arg	0.476439	0.203	0.771492634	-3.542518969	-1.796892566	-2.600034288	0.022	Lys	2675	Arg	K2675R	3	-0.605333333	-34.97855556	23.53866667	31.35	26.65830834
9:132264249:T:G:K:2675:T	-3.94814829	-3.678559597	0.000185671	0.007556046	0.000213333	0.027782594	0.002338889	0.066865066	-5.80E-17	0.01940545	0.001487776	0.018984475	0.007202076	9	132264249	T	G	K	T		9	135139636	9:132264249:T:G	SETX;SETX	Q7Z333	X6RI79;Q7Z333	p.Lys2675Thr	p.Lys946Thr;p.Lys2675Thr	1.911757	0.256	0.768959449	-1.729211145	-1.502246984	-1.520450721	0.961	Lys	2675	Thr	K2675T	6	-0.605333333	-34.97855556	23.53866667	31.35	26.65830834
9:132264250:T:C:K:2675:E	-3.836792869	-3.705189312	0.000178417	0.008623666	0.000261111	0.01842241	0.002338889	0.051950687	-5.80E-17	0.012839557	0.000317261	0.016873178	0.004288141	9	132264250	T	C	K	E		9	135139637	9:132264250:T:C	SETX;SETX	Q7Z333	X6RI79;Q7Z333	p.Lys2675Glu	p.Lys946Glu;p.Lys2675Glu	1.90028	0.295	0.772631343	-1.653833224	-1.193068088	-1.301199331	0.78	Lys	2675	Glu	K2675E	4	-0.605333333	-34.97855556	23.53866667	31.35	26.65830834
9:132264250:T:G:K:2675:Q	-4.239408634	-3.786550377	0.000178417	0.008623666	0.000261111	0.01842241	0.002338889	0.051950687	-5.80E-17	0.012839557	0.000317261	0.016873178	0.004288141	9	132264250	T	G	K	Q		9	135139637	9:132264250:T:G	SETX;SETX	Q7Z333	X6RI79;Q7Z333	p.Lys2675Gln	p.Lys946Gln;p.Lys2675Gln	1.678797	0.178	0.763280256	-2.173421907	-2.09283186	-2.096817666	0.18	Lys	2675	Gln	K2675Q	4	-0.605333333	-34.97855556	23.53866667	31.35	26.65830834
9:132264251:T:A:R:2674:S	-3.316696925	-3.81192234	0.000185671	0.006507093	0.000663333	0.034301641	0.001795556	0.066865066	-5.80E-17	0.019143721	0.001487776	0.019036241	0.008298965	9	132264251	T	A	R	S		9	135139638	9:132264251:T:A	SETX;SETX	Q7Z333	X6RI79;Q7Z333	p.Arg2674Ser	p.Arg945Ser;p.Arg2674Ser	1.525746	0.437	0.770172584	-2.203787072	-0.33142544	-0.68215392	0.986	Arg	2674	Ser	R2674S	6	2.679	-35.98990909	25.61754545	31.68	29.1220437
9:132264251:T:G:R:2674:S	-3.316696925	-3.808461566	0.000185671	0.006507093	0.000663333	0.034301641	0.001795556	0.066865066	-5.80E-17	0.019143721	0.001487776	0.019036241	0.008298965	9	132264251	T	G	R	S		9	135139638	9:132264251:T:G	SETX;SETX	Q7Z333	X6RI79;Q7Z333	p.Arg2674Ser	p.Arg945Ser;p.Arg2674Ser	1.535167	0.437	0.770172584	-2.191475819	-0.33142544	-0.677078706	0.986	Arg	2674	Ser	R2674S	6	2.679	-35.98990909	25.61754545	31.68	29.1220437
9:132264252:C:A:R:2674:I	-3.647356667	-3.402096959	0.000101275	0.001985711	0.000744444	0.03059645	0.001795556	0.00920091	-5.80E-17	0.00062628	0.000103491	0.017484771	0.002554782	9	132264252	C	A	R	I		9	135139639	9:132264252:C:A	SETX;SETX	Q7Z333	X6RI79;Q7Z333	p.Arg2674Ile	p.Arg945Ile;p.Arg2674Ile	2.76166	0.354	0.799916423	0.143372783	-0.362779449	-0.496121364	0.993	Arg	2674	Ile	R2674I	8	2.679	-35.98990909	25.61754545	31.68	29.1220437
9:132264252:C:G:R:2674:T	-3.705548049	-3.425501084	0.000185671	0.006507093	0.000663333	0.034301641	0.001795556	0.066865066	-5.80E-17	0.019143721	0.001487776	0.019036241	0.008298965	9	132264252	C	G	R	T		9	135139639	9:132264252:C:G	SETX;SETX	Q7Z333	X6RI79;Q7Z333	p.Arg2674Thr	p.Arg945Thr;p.Arg2674Thr	2.577671	0.324	0.768825118	-0.86230875	-1.072225735	-0.768649527	0.986	Arg	2674	Thr	R2674T	6	2.679	-35.98990909	25.61754545	31.68	29.1220437
9:132264252:C:T:R:2674:K	-3.761963785	-3.676795806	0.000103865	0.007860155	0.000677778	0.020118627	0.001795556	0.033423486	-5.80E-17	0.00276377	0.000107556	0.01455079	0.00242103	9	132264252	C	T	R	K		9	135139639	9:132264252:C:T	SETX;SETX	Q7Z333	X6RI79;Q7Z333	p.Arg2674Lys	p.Arg945Lys;p.Arg2674Lys	2.016669	0.321	0.799254896	-0.846454874	-0.583591128	-1.088209614	0.908	Arg	2674	Lys	R2674K	3	2.679	-35.98990909	25.61754545	31.68	29.1220437
9:132264253:T:C:R:2674:G	-3.647429749	-3.307423744	0.000232568	0.00445122	0.000676667	0.070091629	0.001795556	0.057547488	-5.80E-17	0.027191366	0.001423902	0.018573918	0.005178475	9	132264253	T	C	R	G		9	135139640	9:132264253:T:C	SETX;SETX	Q7Z333	X6RI79;Q7Z333	p.Arg2674Gly	p.Arg945Gly;p.Arg2674Gly	2.964444	0.348	0.822714033	0.969483612	-0.020553989	-0.421561198	0.986	Arg	2674	Gly	R2674G	7	2.679	-35.98990909	25.61754545	31.68	29.1220437
9:132264254:T:A:K:2673:N	-3.756216707	-3.915672673	0.000379212	0.006875474	0.003502222	0.040618894	0.001638413	0.030245002	-5.80E-17	0.002799759	0.000742778	0.018409916	0.006225777	9	132264254	T	A	K	N		9	135139641	9:132264254:T:A	SETX;SETX	Q7Z333	X6RI79;Q7Z333	p.Lys2673Asn	p.Lys944Asn;p.Lys2673Asn	1.286725	0.314	0.770333875	-2.512167078	-1.110620925	-1.521902386	0.651	Lys	2673	Asn	K2673N	5	3.354777778	-38.729	28.44933333	31.09	33.10526775
9:132264254:T:G:K:2673:N	-3.756216707	-3.910353492	0.000379212	0.006875474	0.003502222	0.040618894	0.001638413	0.030245002	-5.80E-17	0.002799759	0.000742778	0.018409916	0.006225777	9	132264254	T	G	K	N		9	135139641	9:132264254:T:G	SETX;SETX	Q7Z333	X6RI79;Q7Z333	p.Lys2673Asn	p.Lys944Asn;p.Lys2673Asn	1.301205	0.314	0.770333875	-2.493244783	-1.110620925	-1.514101823	0.651	Lys	2673	Asn	K2673N	5	3.354777778	-38.729	28.44933333	31.09	33.10526775
9:132264255:T:A:K:2673:I	-3.64257741	-3.721685476	0.000293604	0.000924201	0.00441	0.052459598	0.001638413	0.00920091	-5.80E-17	0.000887391	0.00015804	0.017537045	0.007991449	9	132264255	T	A	K	I		9	135139642	9:132264255:T:A	SETX;SETX	Q7Z333	X6RI79;Q7Z333	p.Lys2673Ile	p.Lys944Ile;p.Lys2673Ile	1.77783	0.343	0.778442926	-1.670809625	-0.790978402	-1.089707246	0.93	Lys	2673	Ile	K2673I	8	3.354777778	-38.729	28.44933333	31.09	33.10526775
9:132264255:T:C:K:2673:R	-4.035390479	-4.315531371	0.000265477	0.008097364	0.003313333	0.03129995	0.001638413	0.033423486	-5.80E-17	0.002830437	0.00010086	0.014375304	0.00265901	9	132264255	T	C	K	R		9	135139642	9:132264255:T:C	SETX;SETX	Q7Z333	X6RI79;Q7Z333	p.Lys2673Arg	p.Lys944Arg;p.Lys2673Arg	0.272905	0.241	0.776465492	-3.686098443	-1.472364583	-2.490026838	0.001	Lys	2673	Arg	K2673R	3	3.354777778	-38.729	28.44933333	31.09	33.10526775
9:132264255:T:G:K:2673:T	-3.644442382	-3.957506446	0.000528936	0.005278971	0.003602222	0.051501985	0.001638413	0.066865066	-5.80E-17	0.019673165	0.00189464	0.019075753	0.010825466	9	132264255	T	G	K	T		9	135139642	9:132264255:T:G	SETX;SETX	Q7Z333	X6RI79;Q7Z333	p.Lys2673Thr	p.Lys944Thr;p.Lys2673Thr	1.076531	0.336	0.771134791	-2.767133302	-0.957408439	-1.507968588	0.651	Lys	2673	Thr	K2673T	6	3.354777778	-38.729	28.44933333	31.09	33.10526775
9:132264256:T:C:K:2673:E	-3.857073955	-3.495390301	0.000455975	0.007791244	0.003313333	0.036413338	0.001638413	0.051950687	-5.80E-17	0.012906224	0.000297516	0.016687231	0.004773635	9	132264256	T	C	K	E	rs752965176	9	135139643	9:132264256:T:C	SETX;SETX	Q7Z333	X6RI79;Q7Z333	p.Lys2673Glu	p.Lys944Glu;p.Lys2673Glu	2.461234	0.288	0.777657681	-0.79707237	-1.153703861	-1.039468742	0.278	Lys	2673	Glu	K2673E	4	3.354777778	-38.729	28.44933333	31.09	33.10526775
9:132264256:T:G:K:2673:Q	-4.060102418	-3.546787258	0.000455975	0.007791244	0.003313333	0.036413338	0.001638413	0.051950687	-5.80E-17	0.012906224	0.000297516	0.016687231	0.004773635	9	132264256	T	G	K	Q		9	135139643	9:132264256:T:G	SETX;SETX	Q7Z333	X6RI79;Q7Z333	p.Lys2673Gln	p.Lys944Gln;p.Lys2673Gln	2.32132	0.229	0.762167358	-1.361171959	-1.787203113	-1.455883693	0.024	Lys	2673	Gln	K2673Q	4	3.354777778	-38.729	28.44933333	31.09	33.10526775
9:132264257:C:A:K:2672:N	-3.649375991	-3.105844767	0.000405041	0.006547799	0.003226667	0.006888671	0.002197778	0.030245002	-5.80E-17	0.002799759	0.000951324	0.01837406	0.007124457	9	132264257	C	A	K	N		9	135139644	9:132264257:C:A	SETX;SETX	Q7Z333	X6RI79;Q7Z333	p.Lys2672Asn	p.Lys943Asn;p.Lys2672Asn	3.47244	0.343	0.766863863	0.258692786	-0.984169042	-0.176799038	1	Lys	2672	Asn	K2672N	5	5.611222222	-41.53122222	30.10066667	32.26	31.34243191
9:132264257:C:G:K:2672:N	-3.649375991	-3.101055667	0.000405041	0.006547799	0.003226667	0.006888671	0.002197778	0.030245002	-5.80E-17	0.002799759	0.000951324	0.01837406	0.007124457	9	132264257	C	G	K	N		9	135139644	9:132264257:C:G	SETX;SETX	Q7Z333	X6RI79;Q7Z333	p.Lys2672Asn	p.Lys943Asn;p.Lys2672Asn	3.485477	0.343	0.766863863	0.275729385	-0.984169042	-0.169775838	1	Lys	2672	Asn	K2672N	5	5.611222222	-41.53122222	30.10066667	32.26	31.34243191
9:132264258:T:A:K:2672:M	-3.187859173	-2.960448243	0.000564958	0.005124336	0.003151111	0.014182892	0.002197778	0.066865066	-5.80E-17	0.019143721	0.002425803	0.019107846	0.013319333	9	132264258	T	A	K	M		9	135139645	9:132264258:T:A	SETX;SETX	Q7Z333	X6RI79;Q7Z333	p.Lys2672Met	p.Lys943Met;p.Lys2672Met	3.738527	0.463	0.761039957	0.463069039	-0.318521725	0.660189138	1	Lys	2672	Met	K2672M	6	5.611222222	-41.53122222	30.10066667	32.26	31.34243191
9:132264258:T:C:K:2672:R	-3.606331088	-3.091979709	0.00031937	0.007347166	0.003154444	0.004861174	0.002197778	0.033423486	-5.80E-17	0.00276377	0.000129201	0.014299585	0.002520561	9	132264258	T	C	K	R		9	135139645	9:132264258:T:C	SETX;SETX	Q7Z333	X6RI79;Q7Z333	p.Lys2672Arg	p.Lys943Arg;p.Lys2672Arg	3.606585	0.366	0.769481705	0.498424564	-0.794285282	0.028414973	1	Lys	2672	Arg	K2672R	3	5.611222222	-41.53122222	30.10066667	32.26	31.34243191
9:132264258:T:G:K:2672:T	-3.211947296	-2.996076472	0.000564958	0.005124336	0.003151111	0.014182892	0.002197778	0.066865066	-5.80E-17	0.019143721	0.002425803	0.019107846	0.013319333	9	132264258	T	G	K	T		9	135139645	9:132264258:T:G	SETX;SETX	Q7Z333	X6RI79;Q7Z333	p.Lys2672Thr	p.Lys943Thr;p.Lys2672Thr	3.641539	0.456	0.767193851	0.487791343	-0.260344827	0.567477907	1	Lys	2672	Thr	K2672T	6	5.611222222	-41.53122222	30.10066667	32.26	31.34243191
9:132264259:T:C:K:2672:E	-3.495931517	-3.020924418	0.000548521	0.00724337	0.003221111	0.006003117	0.002197778	0.051950687	-5.80E-17	0.012639557	0.000381095	0.01661266	0.004311921	9	132264259	T	C	K	E		9	135139646	9:132264259:T:C	SETX;SETX	Q7Z333	X6RI79;Q7Z333	p.Lys2672Glu	p.Lys943Glu;p.Lys2672Glu	3.762504	0.394	0.770554172	0.72857422	-0.598401286	0.274260737	1	Lys	2672	Glu	K2672E	4	5.611222222	-41.53122222	30.10066667	32.26	31.34243191
9:132264259:T:G:K:2672:Q	-3.544107763	-3.064428562	0.000548521	0.00724337	0.003221111	0.006003117	0.002197778	0.051950687	-5.80E-17	0.012639557	0.000381095	0.01661266	0.004311921	9	132264259	T	G	K	Q		9	135139646	9:132264259:T:G	SETX;SETX	Q7Z333	X6RI79;Q7Z333	p.Lys2672Gln	p.Lys943Gln;p.Lys2672Gln	3.644076	0.38	0.761719354	0.356363495	-0.834800842	0.129536953	1	Lys	2672	Gln	K2672Q	4	5.611222222	-41.53122222	30.10066667	32.26	31.34243191
9:132264261:G:A:S:2671:F	-3.7772067	-3.845833723	0.000447881	0.005545465	0.003767778	0.006367631	4.33E-05	0.066865066	-5.19E-17	0.01147592	0.002614814	0.019459203	0.003549019	9	132264261	G	A	S	F		9	135139648	9:132264261:G:A	SETX;SETX	Q7Z333	X6RI79;Q7Z333	p.Ser2671Phe	p.Ser942Phe;p.Ser2671Phe	1.532891	0.314	0.768620852	-2.232642664	-1.139201824	-1.389289594	0.933	Ser	2671	Phe	S2671F	6	4.758666667	-43.91016667	32.51116667	26.69	32.60660143
9:132264261:G:C:S:2671:C	-3.889313663	-3.490567502	0.000321094	0.007066855	0.003976667	0.002868051	4.33E-05	0.030245002	-5.19E-17	0.003117024	0.000929324	0.018700071	0.002417594	9	132264261	G	C	S	C	rs1438965056	9	135139648	9:132264261:G:C	SETX;SETX	Q7Z333	X6RI79;Q7Z333	p.Ser2671Cys	p.Ser942Cys;p.Ser2671Cys	2.523696	0.284	0.767314637	-0.97001996	-1.351699378	-1.028941115	0.997	Ser	2671	Cys	S2671C	5	4.758666667	-43.91016667	32.51116667	26.69	32.60660143
9:132264261:G:T:S:2671:Y	-3.749677417	-3.690427303	0.000447881	0.005545465	0.003767778	0.006367631	4.33E-05	0.066865066	-5.19E-17	0.01147592	0.002614814	0.019459203	0.003549019	9	132264261	G	T	S	Y		9	135139648	9:132264261:G:T	SETX;SETX	Q7Z333	X6RI79;Q7Z333	p.Ser2671Tyr	p.Ser942Tyr;p.Ser2671Tyr	1.955942	0.322	0.767212066	-1.714478843	-1.111852277	-1.115143666	0.989	Ser	2671	Tyr	S2671Y	6	4.758666667	-43.91016667	32.51116667	26.69	32.60660143
9:132264262:A:C:S:2671:A	-4.090496789	-4.068329209	0.000233559	0.007936638	0.003763333	0.001212579	4.33E-05	0.033423486	-5.19E-17	0.002748046	0.000132832	0.014428153	0.000458744	9	132264262	A	C	S	A		9	135139649	9:132264262:A:C	SETX;SETX	Q7Z333	X6RI79;Q7Z333	p.Ser2671Ala	p.Ser942Ala;p.Ser2671Ala	0.991916	0.23	0.768497644	-2.942615003	-1.675228793	-2.166270367	0.005	Ser	2671	Ala	S2671A	3	4.758666667	-43.91016667	32.51116667	26.69	32.60660143
9:132264262:A:G:S:2671:P	-4.29881175	-3.912708089	0.000321094	0.007066855	0.003976667	0.002868051	4.33E-05	0.030245002	-5.19E-17	0.003117024	0.000929324	0.018700071	0.002417594	9	132264262	A	G	S	P		9	135139649	9:132264262:A:G	SETX;SETX	Q7Z333	X6RI79;Q7Z333	p.Ser2671Pro	p.Ser942Pro;p.Ser2671Pro	1.374535	0.165	0.77084593	-2.384814842	-2.049240939	-2.335872252	0.028	Ser	2671	Pro	S2671P	5	4.758666667	-43.91016667	32.51116667	26.69	32.60660143
9:132264262:A:T:S:2671:T	-4.025114742	-3.853930203	0.000233559	0.007936638	0.003763333	0.001212579	4.33E-05	0.033423486	-5.19E-17	0.002748046	0.000132832	0.014428153	0.000458744	9	132264262	A	T	S	T		9	135139649	9:132264262:A:T	SETX;SETX	Q7Z333	X6RI79;Q7Z333	p.Ser2671Thr	p.Ser942Thr;p.Ser2671Thr	1.575558	0.249	0.766985128	-2.21714583	-1.579685114	-1.742027996	0.799	Ser	2671	Thr	S2671T	3	4.758666667	-43.91016667	32.51116667	26.69	32.60660143
9:132264263:A:C:S:2670:R	-4.221192097	-4.167222242	0.000702073	0.006112591	0.001186667	0.002230261	0.004624444	0.030245002	-5.95E-17	0.002611315	0.001330086	0.018414175	0.0039782	9	132264263	A	C	S	R		9	135139650	9:132264263:A:C	SETX;SETX	Q7Z333	X6RI79;Q7Z333	p.Ser2670Arg	p.Ser941Arg;p.Ser2670Arg	0.649013	0.184	0.773105362	-3.277307387	-1.890764266	-2.616893371	0.014	Ser	2670	Arg	S2670R	5	4.042	-46.17033333	34.56583333	29.98	33.86626439
9:132264263:A:T:S:2670:R	-4.221192097	-4.1731053	0.000702073	0.006112591	0.001186667	0.002230261	0.004624444	0.030245002	-5.95E-17	0.002611315	0.001330086	0.018414175	0.0039782	9	132264263	A	T	S	R		9	135139650	9:132264263:A:T	SETX;SETX	Q7Z333	X6RI79;Q7Z333	p.Ser2670Arg	p.Ser941Arg;p.Ser2670Arg	0.632998	0.184	0.773105362	-3.298235602	-1.890764266	-2.625520857	0.014	Ser	2670	Arg	S2670R	5	4.042	-46.17033333	34.56583333	29.98	33.86626439
9:132264264:C:A:S:2670:I	-3.932909694	-3.929821473	0.000979148	0.00450088	0.001173333	0.006620243	0.004624444	0.066865066	-5.95E-17	0.020602593	0.003389625	0.019251015	0.011339562	9	132264264	C	A	S	I		9	135139651	9:132264264:C:A	SETX;SETX	Q7Z333	X6RI79;Q7Z333	p.Ser2670Ile	p.Ser941Ile;p.Ser2670Ile	1.141131	0.251	0.771505418	-2.673592554	-1.491552811	-1.964498682	0.61	Ser	2670	Ile	S2670I	6	4.042	-46.17033333	34.56583333	29.98	33.86626439
9:132264264:C:G:S:2670:T	-4.224750336	-4.270199691	0.000453474	0.007428439	0.001181111	0.001550004	0.004624444	0.033423486	-5.95E-17	0.002553995	0.00019018	0.014125414	0.001769092	9	132264264	C	G	S	T		9	135139651	9:132264264:C:G	SETX;SETX	Q7Z333	X6RI79;Q7Z333	p.Ser2670Thr	p.Ser941Thr;p.Ser2670Thr	0.414942	0.188	0.769241037	-3.678300838	-1.929811308	-2.719868974	0.309	Ser	2670	Thr	S2670T	3	4.042	-46.17033333	34.56583333	29.98	33.86626439
9:132264264:C:T:S:2670:N	-4.25916194	-4.301126983	0.000453474	0.007428439	0.001181111	0.001550004	0.004624444	0.033423486	-5.95E-17	0.002553995	0.00019018	0.014125414	0.001769092	9	132264264	C	T	S	N		9	135139651	9:132264264:C:T	SETX;SETX	Q7Z333	X6RI79;Q7Z333	p.Ser2670Asn	p.Ser941Asn;p.Ser2670Asn	0.330751	0.178	0.769315648	-3.786484266	-1.992134476	-2.823027389	0.001	Ser	2670	Asn	S2670N	3	4.042	-46.17033333	34.56583333	29.98	33.86626439
9:132264265:T:A:S:2670:C	-3.932134624	-4.390370714	0.000702073	0.006112591	0.001186667	0.002230261	0.004624444	0.030245002	-5.95E-17	0.002611315	0.001330086	0.018414175	0.0039782	9	132264265	T	A	S	C		9	135139652	9:132264265:T:A	SETX;SETX	Q7Z333	X6RI79;Q7Z333	p.Ser2670Cys	p.Ser941Cys;p.Ser2670Cys	0.041553	0.268	0.769684141	-4.155335172	-1.413874256	-2.458589308	0.007	Ser	2670	Cys	S2670C	5	4.042	-46.17033333	34.56583333	29.98	33.86626439
9:132264265:T:C:S:2670:G	-4.110191788	-4.494846004	0.00077877	0.007055086	0.001181111	0.002022463	0.004624444	0.051950687	-5.95E-17	0.006836959	0.000420774	0.016525474	0.002774321	9	132264265	T	C	S	G		9	135139652	9:132264265:T:C	SETX;SETX	Q7Z333	X6RI79;Q7Z333	p.Ser2670Gly	p.Ser941Gly;p.Ser2670Gly	-0.217644	0.219	0.778745038	-4.271035943	-1.574181168	-2.881459905	0.001	Ser	2670	Gly	S2670G	4	4.042	-46.17033333	34.56583333	29.98	33.86626439
9:132264265:T:G:S:2670:R	-3.956222747	-4.395629283	0.000702073	0.006112591	0.001186667	0.002230261	0.004624444	0.030245002	-5.95E-17	0.002611315	0.001330086	0.018414175	0.0039782	9	132264265	T	G	S	R	rs1018098543	9	135139652	9:132264265:T:G	SETX;SETX	Q7Z333	X6RI79;Q7Z333	p.Ser2670Arg	p.Ser941Arg;p.Ser2670Arg	0.027238	0.261	0.773105362	-4.089835712	-1.401290571	-2.506763531	0.014	Ser	2670	Arg	S2670R	5	4.042	-46.17033333	34.56583333	29.98	33.86626439
9:132264266:G:C:S:2669:R	-4.045672522	-4.122850412	0.001839585	0.007021989	0.004671111	0.002860855	0.000371111	0.030245002	-2.08E-17	0.034968619	0.005530227	0.018811595	0.011441004	9	132264266	G	C	S	R		9	135139653	9:132264266:G:C	SETX;SETX	Q7Z333	X6RI79;Q7Z333	p.Ser2669Arg	p.Ser940Arg;p.Ser2669Arg	0.613539	0.218	0.767265006	-3.467412429	-1.772076324	-2.439471293	0.013	Ser	2669	Arg	S2669R	5	3.781666667	-48.5505	37.536	24.67	35.74906864
9:132264266:G:T:S:2669:R	-4.045672522	-4.127316614	0.001839585	0.007021989	0.004671111	0.002860855	0.000371111	0.030245002	-2.08E-17	0.034968619	0.005530227	0.018811595	0.011441004	9	132264266	G	T	S	R		9	135139653	9:132264266:G:T	SETX;SETX	Q7Z333	X6RI79;Q7Z333	p.Ser2669Arg	p.Ser940Arg;p.Ser2669Arg	0.601381	0.218	0.767265006	-3.483300362	-1.772076324	-2.446020964	0.013	Ser	2669	Arg	S2669R	5	3.781666667	-48.5505	37.536	24.67	35.74906864
9:132264267:C:A:S:2669:I	-3.638863539	-3.859833355	0.002564429	0.005313026	0.004596667	0.003225486	0.000371111	0.066865066	-2.08E-17	0.013232958	0.013721829	0.019668293	0.009342733	9	132264267	C	A	S	I		9	135139654	9:132264267:C:A	SETX;SETX	Q7Z333	X6RI79;Q7Z333	p.Ser2669Ile	p.Ser940Ile;p.Ser2669Ile	1.373466	0.341	0.765869286	-2.508701391	-1.013476641	-1.319104064	0.868	Ser	2669	Ile	S2669I	6	3.781666667	-48.5505	37.536	24.67	35.74906864
9:132264267:C:G:S:2669:T	-3.550339394	-4.016148707	0.000959246	0.00845646	0.003432222	0.001184349	0.000371111	0.033423486	-2.08E-17	0.007397682	0.000442008	0.01437073	0.003078394	9	132264267	C	G	S	T		9	135139654	9:132264267:C:G	SETX;SETX	Q7Z333	X6RI79;Q7Z333	p.Ser2669Thr	p.Ser940Thr;p.Ser2669Thr	1.07911	0.381	0.764816035	-2.919285941	-0.776777542	-1.246462866	0.651	Ser	2669	Thr	S2669T	3	3.781666667	-48.5505	37.536	24.67	35.74906864
9:132264267:C:T:S:2669:N	-3.557221715	-4.205352868	0.000959246	0.00845646	0.003432222	0.001184349	0.000371111	0.033423486	-2.08E-17	0.007397682	0.000442008	0.01437073	0.003078394	9	132264267	C	T	S	N	rs1324326385	9	135139654	9:132264267:C:T	SETX;SETX	Q7Z333	X6RI79;Q7Z333	p.Ser2669Asn	p.Ser940Asn;p.Ser2669Asn	0.564054	0.379	0.764798895	-3.592776984	-0.789777116	-1.535490887	0.651	Ser	2669	Asn	S2669N	3	3.781666667	-48.5505	37.536	24.67	35.74906864
9:132264268:T:A:S:2669:C	-3.93555539	-4.081882063	0.001839585	0.007021989	0.004671111	0.002860855	0.000371111	0.030245002	-2.08E-17	0.034968619	0.005530227	0.018811595	0.011441004	9	132264268	T	A	S	C		9	135139655	9:132264268:T:A	SETX;SETX	Q7Z333	X6RI79;Q7Z333	p.Ser2669Cys	p.Ser940Cys;p.Ser2669Cys	0.725064	0.25	0.765049836	-3.376194608	-1.605617653	-2.194419691	0.03	Ser	2669	Cys	S2669C	5	3.781666667	-48.5505	37.536	24.67	35.74906864
9:132264268:T:C:S:2669:G	-4.182123359	-4.374198578	0.001557983	0.008038175	0.003455556	0.000853308	0.000371111	0.051950687	-2.08E-17	0.003108848	0.001252267	0.016848251	0.003694432	9	132264268	T	C	S	G		9	135139655	9:132264268:T:C	SETX;SETX	Q7Z333	X6RI79;Q7Z333	p.Ser2669Gly	p.Ser940Gly;p.Ser2669Gly	0.091519	0.196	0.77206355	-4.031476061	-1.831864747	-2.847858192	0.006	Ser	2669	Gly	S2669G	4	3.781666667	-48.5505	37.536	24.67	35.74906864
9:132264268:T:G:S:2669:R	-4.052554843	-4.257661903	0.001839585	0.007021989	0.004671111	0.002860855	0.000371111	0.030245002	-2.08E-17	0.034968619	0.005530227	0.018811595	0.011441004	9	132264268	T	G	S	R		9	135139655	9:132264268:T:G	SETX;SETX	Q7Z333	X6RI79;Q7Z333	p.Ser2669Arg	p.Ser940Arg;p.Ser2669Arg	0.246552	0.216	0.767265006	-3.946986765	-1.784789926	-2.64873264	0.013	Ser	2669	Arg	S2669R	5	3.781666667	-48.5505	37.536	24.67	35.74906864
9:132264269:G:C:D:2668:E	-4.23900023	-4.346222382	0.000439245	0.008634529	0.000126667	0.000538231	0.000522222	0.051950687	-4.11E-17	0.003287318	0.000276812	0.016608003	0.00170721	9	132264269	G	C	D	E		9	135139656	9:132264269:G:C	SETX;SETX	Q7Z333	X6RI79;Q7Z333	p.Asp2668Glu	p.Asp939Glu;p.Asp2668Glu	0.209287	0.184	0.779320592	-3.698961429	-1.787066385	-2.853779424	0.001	Asp	2668	Glu	D2668E	4	1.67775	-49.46725	41.214375	25.32	39.75526438
9:132264269:G:T:D:2668:E	-4.23555907	-4.350069237	0.000439245	0.008634529	0.000126667	0.000538231	0.000522222	0.051950687	-4.11E-17	0.003287318	0.000276812	0.016608003	0.00170721	9	132264269	G	T	D	E		9	135139656	9:132264269:G:T	SETX;SETX	Q7Z333	X6RI79;Q7Z333	p.Asp2668Glu	p.Asp939Glu;p.Asp2668Glu	0.198815	0.185	0.779320592	-3.712646117	-1.780709584	-2.853640461	0.001	Asp	2668	Glu	D2668E	4	1.67775	-49.46725	41.214375	25.32	39.75526438
9:132264270:T:A:D:2668:V	-3.71454765	-3.631782272	0.000397621	-0.001038939	0.003916667	0.044557039	0.000522222	0.041526317	-4.11E-17	0.03848879	0.000166057	0.016170653	0.005395945	9	132264270	T	A	D	V	rs1239738395	9	135139657	9:132264270:T:A	SETX;SETX	Q7Z333	X6RI79;Q7Z333	p.Asp2668Val	p.Asp939Val;p.Asp2668Val	2.076914	0.328	0.778691226	-1.273858754	-0.882187662	-1.015292309	0.392	Asp	2668	Val	D2668V	9	1.67775	-49.46725	41.214375	25.32	39.75526438
9:132264270:T:C:D:2668:G	-4.023718176	-3.847361754	0.000812933	0.003110785	0.000361111	0.005621408	0.000522222	0.057547488	-4.11E-17	0.021377871	0.00151095	0.019188977	0.00370869	9	132264270	T	C	D	G	rs1239738395	9	135139657	9:132264270:T:C	SETX;SETX	Q7Z333	X6RI79;Q7Z333	p.Asp2668Gly	p.Asp939Gly;p.Asp2668Gly	1.525388	0.242	0.788942697	-1.742268167	-1.257832096	-1.809517769	0.001	Asp	2668	Gly	D2668G	7	1.67775	-49.46725	41.214375	25.32	39.75526438
9:132264270:T:G:D:2668:A	-4.118624365	-3.676533963	0.000322697	0.000796109	0.00028	0.004438584	0.000522222	0.00920091	-4.11E-17	0.000896543	0.000123295	0.017854058	0.000821282	9	132264270	T	G	D	A		9	135139657	9:132264270:T:G	SETX;SETX	Q7Z333	X6RI79;Q7Z333	p.Asp2668Ala	p.Asp939Ala;p.Asp2668Ala	2.050879	0.221	0.779147817	-1.296642962	-1.554747407	-1.647816651	0.084	Asp	2668	Ala	D2668A	8	1.67775	-49.46725	41.214375	25.32	39.75526438
9:132264271:C:A:D:2668:Y	-3.924458434	-3.847684461	0.000397621	-0.001038939	0.003916667	0.044557039	0.000522222	0.041526317	-4.11E-17	0.03848879	0.000166057	0.016170653	0.005395945	9	132264271	C	A	D	Y		9	135139658	9:132264271:C:A	SETX;SETX	Q7Z333	X6RI79;Q7Z333	p.Asp2668Tyr	p.Asp939Tyr;p.Asp2668Tyr	1.48918	0.267	0.775455791	-2.121536095	-1.323934082	-1.684514383	0.392	Asp	2668	Tyr	D2668Y	9	1.67775	-49.46725	41.214375	25.32	39.75526438
9:132264271:C:G:D:2668:H	-4.171688073	-3.902586464	0.000812933	0.003110785	0.000361111	0.005621408	0.000522222	0.057547488	-4.11E-17	0.021377871	0.00151095	0.019188977	0.00370869	9	132264271	C	G	D	H		9	135139658	9:132264271:C:G	SETX;SETX	Q7Z333	X6RI79;Q7Z333	p.Asp2668His	p.Asp939His;p.Asp2668His	1.375054	0.199	0.774417199	-2.296237378	-1.773524937	-2.139060283	0.001	Asp	2668	His	D2668H	7	1.67775	-49.46725	41.214375	25.32	39.75526438
9:132264271:C:T:D:2668:N	-4.137902117	-4.050897303	0.000465364	0.007327597	0.000237778	0.000326196	0.000522222	0.030245002	-4.11E-17	0.003472488	0.000758888	0.018626356	0.002751233	9	132264271	C	T	D	N		9	135139658	9:132264271:C:T	SETX;SETX	Q7Z333	X6RI79;Q7Z333	p.Asp2668Asn	p.Asp939Asn;p.Asp2668Asn	0.991367	0.211	0.775038352	-2.782346691	-1.686879695	-2.276393037	0.001	Asp	2668	Asn	D2668N	5	1.67775	-49.46725	41.214375	25.32	39.75526438
9:132264272:C:A:E:2667:D	-4.175244917	-4.538991204	0.000208946	0.008386087	0.000377778	0.000385647	0.001272222	0.033423486	-5.95E-17	0.002553995	0.000159781	0.013968971	0.00149976	9	132264272	C	A	E	D		9	135139659	9:132264272:C:A	SETX;SETX	Q7Z333	X6RI79;Q7Z333	p.Glu2667Asp	p.Glu938Asp;p.Glu2667Asp	-0.311129	0.203	0.767172719	-4.678029253	-1.868968106	-3.024307302	0.001	Glu	2667	Asp	E2667D	3	2.573444444	-53.21211111	42.12211111	28.7	39.63070544
9:132264272:C:G:E:2667:D	-4.175244917	-4.532653737	0.000208946	0.008386087	0.000377778	0.000385647	0.001272222	0.033423486	-5.95E-17	0.002553995	0.000159781	0.013968971	0.00149976	9	132264272	C	G	E	D		9	135139659	9:132264272:C:G	SETX;SETX	Q7Z333	X6RI79;Q7Z333	p.Glu2667Asp	p.Glu938Asp;p.Glu2667Asp	-0.293877	0.203	0.767172719	-4.655484541	-1.868968106	-3.015013427	0.001	Glu	2667	Asp	E2667D	3	2.573444444	-53.21211111	42.12211111	28.7	39.63070544
9:132264273:T:A:E:2667:V	-3.818143523	-3.773740248	0.000481124	0.002009815	0.000488889	0.003769386	0.001272222	0.057547488	-5.95E-17	0.023739711	0.001748168	0.019175125	0.005788736	9	132264273	T	A	E	V		9	135139660	9:132264273:T:A	SETX;SETX	Q7Z333	X6RI79;Q7Z333	p.Glu2667Val	p.Glu938Val;p.Glu2667Val	1.682248	0.297	0.766525423	-2.089039239	-1.282228587	-1.407095246	0.281	Glu	2667	Val	E2667V	7	2.573444444	-53.21211111	42.12211111	28.7	39.63070544
9:132264273:T:C:E:2667:G	-4.15193608	-3.761347437	0.000481124	0.002009815	0.000488889	0.003769386	0.001272222	0.057547488	-5.95E-17	0.023739711	0.001748168	0.019175125	0.005788736	9	132264273	T	C	E	G		9	135139660	9:132264273:T:C	SETX;SETX	Q7Z333	X6RI79;Q7Z333	p.Glu2667Gly	p.Glu938Gly;p.Glu2667Gly	1.715984	0.2	0.777943738	-1.76391571	-1.708329666	-1.949616542	0.001	Glu	2667	Gly	E2667G	7	2.573444444	-53.21211111	42.12211111	28.7	39.63070544
9:132264273:T:G:E:2667:A	-4.088323815	-3.772313252	0.000384125	0.004229171	0.000475556	0.001755406	0.001272222	0.066865066	-5.95E-17	0.020602593	0.001826561	0.019420856	0.011267905	9	132264273	T	G	E	A		9	135139660	9:132264273:T:G	SETX;SETX	Q7Z333	X6RI79;Q7Z333	p.Glu2667Ala	p.Glu938Ala;p.Glu2667Ala	1.571404	0.206	0.766681874	-2.230038177	-1.858087196	-1.992821463	0.075	Glu	2667	Ala	E2667A	6	2.573444444	-53.21211111	42.12211111	28.7	39.63070544
9:132264274:C:G:E:2667:Q	-4.164921436	-4.042450038	0.000208946	0.008386087	0.000377778	0.000385647	0.001272222	0.033423486	-5.95E-17	0.002553995	0.000159781	0.013968971	0.00149976	9	132264274	C	G	E	Q		9	135139661	9:132264274:C:G	SETX;SETX	Q7Z333	X6RI79;Q7Z333	p.Glu2667Gln	p.Glu938Gln;p.Glu2667Gln	1.040567	0.206	0.765261777	-2.958682468	-1.881780772	-2.278790185	0.034	Glu	2667	Gln	E2667Q	3	2.573444444	-53.21211111	42.12211111	28.7	39.63070544
9:132264274:C:T:E:2667:K	-4.065624885	-3.741093141	0.000358894	0.007511383	0.000377778	0.000652435	0.001272222	0.051950687	-5.95E-17	0.006558209	0.00035353	0.016418452	0.003191709	9	132264274	C	T	E	K		9	135139661	9:132264274:C:T	SETX;SETX	Q7Z333	X6RI79;Q7Z333	p.Glu2667Lys	p.Glu938Lys;p.Glu2667Lys	1.8255	0.231	0.766553783	-1.901141184	-1.701304304	-1.711427578	0.075	Glu	2667	Lys	E2667K	4	2.573444444	-53.21211111	42.12211111	28.7	39.63070544
9:132264275:C:A:Q:2666:H	-3.996634671	-4.238114987	0.000275381	0.006324729	0.00376	0.000233364	0.015618889	0.030245002	-5.95E-17	0.002611315	0.004547962	0.018429251	0.023838274	9	132264275	C	A	Q	H		9	135139662	9:132264275:C:A	SETX;SETX	Q7Z333	X6RI79;Q7Z333	p.Gln2666His	p.Gln937His;p.Gln2666His	0.040176	0.204	0.762598666	-4.331528625	-1.938926994	-2.829274415	0.021	Gln	2666	His	Q2666H	5	1.775	-55.90188889	44.77388889	28.8	42.24822348
9:132264275:C:G:Q:2666:H	-3.996634671	-4.231777153	0.000275381	0.006324729	0.00376	0.000233364	0.015618889	0.030245002	-5.95E-17	0.002611315	0.004547962	0.018429251	0.023838274	9	132264275	C	G	Q	H		9	135139662	9:132264275:C:G	SETX;SETX	Q7Z333	X6RI79;Q7Z333	p.Gln2666His	p.Gln937His;p.Gln2666His	0.057429	0.204	0.762598666	-4.308982606	-1.938926994	-2.819980001	0.021	Gln	2666	His	Q2666H	5	1.775	-55.90188889	44.77388889	28.8	42.24822348
9:132264276:T:A:Q:2666:L	-3.71758424	-3.560926734	0.000481124	0.002143571	0.004542222	0.00296383	0.015618889	0.057547488	-5.95E-17	0.023739711	0.008180703	0.019261958	0.037482528	9	132264276	T	A	Q	L		9	135139663	9:132264276:T:A	SETX;SETX	Q7Z333	X6RI79;Q7Z333	p.Gln2666Leu	p.Gln937Leu;p.Gln2666Leu	1.597936	0.254	0.767273198	-2.180812277	-1.543094804	-1.701070859	0.002	Gln	2666	Leu	Q2666L	7	1.775	-55.90188889	44.77388889	28.8	42.24822348
9:132264276:T:C:Q:2666:R	-4.141990715	-3.9444096	0.000358894	0.007836347	0.003721111	0.000652435	0.015618889	0.051950687	-5.95E-17	0.006558209	0.001662923	0.016380989	0.019783252	9	132264276	T	C	Q	R		9	135139663	9:132264276:T:C	SETX;SETX	Q7Z333	X6RI79;Q7Z333	p.Gln2666Arg	p.Gln937Arg;p.Gln2666Arg	0.924616	0.171	0.767806691	-3.047568198	-2.061808249	-2.543567222	0	Gln	2666	Arg	Q2666R	4	1.775	-55.90188889	44.77388889	28.8	42.24822348
9:132264276:T:G:Q:2666:P	-3.537524975	-3.444567746	0.000384125	0.004356562	0.004834444	0.001440129	0.015618889	0.066865066	-5.95E-17	0.020602593	0.008545077	0.019463116	0.056495145	9	132264276	T	G	Q	P		9	135139663	9:132264276:T:G	SETX;SETX	Q7Z333	X6RI79;Q7Z333	p.Gln2666Pro	p.Gln937Pro;p.Gln2666Pro	1.516585	0.263	0.769381275	-2.235234958	-1.450711431	-1.692872413	0.009	Gln	2666	Pro	Q2666P	6	1.775	-55.90188889	44.77388889	28.8	42.24822348
9:132264277:G:C:Q:2666:E	-3.972457608	-4.911761778	0.000208946	0.008868657	0.003654444	0.000385647	0.015618889	0.033423486	-5.95E-17	0.002553995	0.000752113	0.013934306	0.016389413	9	132264277	G	C	Q	E		9	135139664	9:132264277:G:C	SETX;SETX	Q7Z333	X6RI79;Q7Z333	p.Gln2666Glu	p.Gln937Glu;p.Gln2666Glu	-1.637669	0.228	0.768370532	-6.382054641	-1.690063195	-3.594422365	0	Gln	2666	Glu	Q2666E	3	1.775	-55.90188889	44.77388889	28.8	42.24822348
9:132264277:G:T:Q:2666:K	-3.973373856	-4.737049165	0.000358894	0.007836347	0.003721111	0.000652435	0.015618889	0.051950687	-5.95E-17	0.006558209	0.001662923	0.016380989	0.019783252	9	132264277	G	T	Q	K		9	135139664	9:132264277:G:T	SETX;SETX	Q7Z333	X6RI79;Q7Z333	p.Gln2666Lys	p.Gln937Lys;p.Gln2666Lys	-1.233126	0.22	0.767923725	-5.864399762	-1.74837234	-3.422732758	0	Gln	2666	Lys	Q2666K	4	1.775	-55.90188889	44.77388889	28.8	42.24822348
9:132264278:C:A:E:2665:D	-3.812294868	-4.278511578	0.000210045	0.010151589	0.00018	0.002238354	0.004132222	0.033423486	-5.18E-17	0.002748046	0.000381612	0.013938772	0.001707398	9	132264278	C	A	E	D	rs1085307585	9	135139665	9:132264278:C:A	SETX;SETX	Q7Z333	X6RI79;Q7Z333	p.Glu2665Asp	p.Glu936Asp;p.Glu2665Asp	0.393607	0.308	0.765365607	-3.801566717	-1.231654707	-2.037718727	0.884	Glu	2665	Asp	E2665D	3	-0.699666667	-57.32455556	48.27833333	26.62	46.59643921
9:132264278:C:G:E:2665:D	-3.812294868	-4.272793091	0.000210045	0.010151589	0.00018	0.002238354	0.004132222	0.033423486	-5.18E-17	0.002748046	0.000381612	0.013938772	0.001707398	9	132264278	C	G	E	D		9	135139665	9:132264278:C:G	SETX;SETX	Q7Z333	X6RI79;Q7Z333	p.Glu2665Asp	p.Glu936Asp;p.Glu2665Asp	0.409174	0.308	0.765365607	-3.781223943	-1.231654707	-2.029332583	0.884	Glu	2665	Asp	E2665D	3	-0.699666667	-57.32455556	48.27833333	26.62	46.59643921
9:132264279:T:A:E:2665:V	-3.809783524	-3.583095725	0.000483654	0.00325779	0.000671111	0.004132532	0.004132222	0.057547488	-5.18E-17	0.015712347	0.004595931	0.019386546	0.005538342	9	132264279	T	A	E	V		9	135139666	9:132264279:T:A	SETX;SETX	Q7Z333	X6RI79;Q7Z333	p.Glu2665Val	p.Glu936Val;p.Glu2665Val	2.206468	0.3	0.764887431	-1.444310361	-1.290487224	-1.107350095	0.982	Glu	2665	Val	E2665V	7	-0.699666667	-57.32455556	48.27833333	26.62	46.59643921
9:132264279:T:C:E:2665:G	-3.902694855	-3.566150386	0.000483654	0.00325779	0.000671111	0.004132532	0.004132222	0.057547488	-5.18E-17	0.015712347	0.004595931	0.019386546	0.005538342	9	132264279	T	C	E	G		9	135139666	9:132264279:T:C	SETX;SETX	Q7Z333	X6RI79;Q7Z333	p.Glu2665Gly	p.Glu936Gly;p.Glu2665Gly	2.252597	0.273	0.774688112	-1.142806458	-1.298601603	-1.238569639	0.964	Glu	2665	Gly	E2665G	7	-0.699666667	-57.32455556	48.27833333	26.62	46.59643921
9:132264279:T:G:E:2665:A	-3.621075228	-3.765300616	0.000386146	0.005475143	0.000445556	0.001411827	0.004132222	0.066865066	-5.18E-17	0.01147592	0.004801411	0.019595805	0.014244208	9	132264279	T	G	E	A		9	135139666	9:132264279:T:G	SETX;SETX	Q7Z333	X6RI79;Q7Z333	p.Glu2665Ala	p.Glu936Ala;p.Glu2665Ala	1.528173	0.335	0.765028732	-2.327220557	-1.06564166	-1.270443597	0.884	Glu	2665	Ala	E2665A	6	-0.699666667	-57.32455556	48.27833333	26.62	46.59643921
9:132264280:C:G:E:2665:Q	-4.077264218	-4.123857851	0.000210045	0.010151589	0.00018	0.002238354	0.004132222	0.033423486	-5.18E-17	0.002748046	0.000381612	0.013938772	0.001707398	9	132264280	C	G	E	Q		9	135139667	9:132264280:C:G	SETX;SETX	Q7Z333	X6RI79;Q7Z333	p.Glu2665Gln	p.Glu936Gln;p.Glu2665Gln	0.814609	0.231	0.765143154	-3.25688142	-1.724839915	-2.256007565	0.192	Glu	2665	Gln	E2665Q	3	-0.699666667	-57.32455556	48.27833333	26.62	46.59643921
9:132264280:C:T:E:2665:K	-3.720557604	-3.804295939	0.000360782	0.009057611	0.00018	0.001315108	0.004132222	0.051950687	-5.18E-17	0.003302895	0.000844123	0.016422779	0.003751852	9	132264280	C	T	E	K		9	135139667	9:132264280:C:T	SETX;SETX	Q7Z333	X6RI79;Q7Z333	p.Glu2665Lys	p.Glu936Lys;p.Glu2665Lys	1.641719	0.33	0.764665096	-2.187790095	-1.10349274	-1.238176726	0.793	Glu	2665	Lys	E2665K	4	-0.699666667	-57.32455556	48.27833333	26.62	46.59643921
9:132264282:A:C:L:2664:R	-3.593869094	-4.596213434	0.000400523	0.005397445	0.001092222	0.002317672	0.001174444	0.066865066	-4.28E-17	0.120282629	0.003260585	0.019545127	0.030439911	9	132264282	A	C	L	R		9	135139669	9:132264282:A:C	SETX;SETX	Q7Z333	X6RI79;Q7Z333	p.Leu2664Arg	p.Leu935Arg;p.Leu2664Arg	-1.07288	0.306	0.736626015	-6.425319231	-1.723873443	-2.839294868	0.005	Leu	2664	Arg	L2664R	6	-3.34675	-59.477625	49.212125	27.98	49.06196444
9:132264282:A:G:L:2664:P	-3.863619073	-4.660058038	0.000501661	0.00326136	0.00075	0.002373965	0.001174444	0.057547488	-4.28E-17	0.016527106	0.003120839	0.019388957	0.014032182	9	132264282	A	G	L	P	rs143798689	9	135139669	9:132264282:A:G	SETX;SETX	Q7Z333	X6RI79;Q7Z333	p.Leu2664Pro	p.Leu935Pro;p.Leu2664Pro	-0.903117	0.265	0.730960021	-6.342931407	-2.079036458	-2.984836282	0	Leu	2664	Pro	L2664P	7	-3.34675	-59.477625	49.212125	27.98	49.06196444
9:132264282:A:T:L:2664:Q	-3.697103906	-4.575063443	0.000400523	0.005397445	0.001092222	0.002317672	0.001174444	0.066865066	-4.28E-17	0.120282629	0.003260585	0.019545127	0.030439911	9	132264282	A	T	L	Q		9	135139669	9:132264282:A:T	SETX;SETX	Q7Z333	X6RI79;Q7Z333	p.Leu2664Gln	p.Leu935Gln;p.Leu2664Gln	-1.015305	0.276	0.73159447	-6.473921755	-1.998526193	-2.981689397	0.036	Leu	2664	Gln	L2664Q	6	-3.34675	-59.477625	49.212125	27.98	49.06196444
9:132264283:G:C:L:2664:V	-4.269230196	-4.318601043	0.000217867	0.010150672	0.000783333	0.00439633	0.001174444	0.033423486	-4.28E-17	0.002687462	0.000285357	0.013827682	0.005751159	9	132264283	G	C	L	V		9	135139670	9:132264283:G:C	SETX;SETX	Q7Z333	X6RI79;Q7Z333	p.Leu2664Val	p.Leu935Val;p.Leu2664Val	0.199802	0.166	0.729409665	-4.939808448	-2.734226663	-2.962935669	0.002	Leu	2664	Val	L2664V	3	-3.34675	-59.477625	49.212125	27.98	49.06196444
9:132264283:G:T:L:2664:M	-3.999516538	-4.205422991	0.000217867	0.010959387	0.000783333	0.003089616	0.001174444	0.077233768	-4.28E-17	0.010108193	0.000285357	0.011753569	0.005478508	9	132264283	G	T	L	M		9	135139670	9:132264283:G:T	SETX;SETX	Q7Z333	X6RI79;Q7Z333	p.Leu2664Met	p.Leu935Met;p.Leu2664Met	0.513607	0.245	0.722686474	-4.69520889	-2.344212312	-2.337236118	0.187	Leu	2664	Met	L2664M	2	-3.34675	-59.477625	49.212125	27.98	49.06196444
9:132264285:G:A:T:2663:I	-3.960885226	-4.411878816	0.000738742	0.006182271	0.000408889	0.001119326	0.00105	0.066865066	-4.12E-17	0.011183871	0.003047893	0.019794265	0.009527312	9	132264285	G	A	T	I		9	135139672	9:132264285:G:A	SETX;SETX	Q7Z333	X6RI79;Q7Z333	p.Thr2663Ile	p.Thr934Ile;p.Thr2663Ile	-0.13319	0.247	0.768654836	-4.409021469	-1.564540507	-2.674113255	0	Thr	2663	Ile	T2663I	6	-7.293428571	-60.358	50.15957143	25.6	52.31928227
9:132264285:G:C:T:2663:R	-4.060678877	-4.614182929	0.000738742	0.006182271	0.000408889	0.001119326	0.00105	0.066865066	-4.12E-17	0.011183871	0.003047893	0.019794265	0.009527312	9	132264285	G	C	T	R		9	135139672	9:132264285:G:C	SETX;SETX	Q7Z333	X6RI79;Q7Z333	p.Thr2663Arg	p.Thr934Arg;p.Thr2663Arg	-0.683907	0.218	0.771101025	-5.068484231	-1.70807434	-3.138422145	0	Thr	2663	Arg	T2663R	6	-7.293428571	-60.358	50.15957143	25.6	52.31928227
9:132264285:G:T:T:2663:K	-4.074443519	-4.526329744	0.000738742	0.006182271	0.000408889	0.001119326	0.00105	0.066865066	-4.12E-17	0.011183871	0.003047893	0.019794265	0.009527312	9	132264285	G	T	T	K		9	135139672	9:132264285:G:T	SETX;SETX	Q7Z333	X6RI79;Q7Z333	p.Thr2663Lys	p.Thr934Lys;p.Thr2663Lys	-0.444751	0.214	0.771873554	-4.736943799	-1.720612309	-3.032707188	0.002	Thr	2663	Lys	T2663K	6	-7.293428571	-60.358	50.15957143	25.6	52.31928227
9:132264286:T:A:T:2663:S	-4.169207537	-4.608615473	0.000499935	0.00962299	0.000238889	0.002027255	0.00105	0.051950687	-4.12E-17	0.003287318	0.000579201	0.016483996	0.002708515	9	132264286	T	A	T	S		9	135139673	9:132264286:T:A	SETX;SETX	Q7Z333	X6RI79;Q7Z333	p.Thr2663Ser	p.Thr934Ser;p.Thr2663Ser	-0.525972	0.202	0.767079461	-4.961078923	-1.876880863	-3.145826354	0.004	Thr	2663	Ser	T2663S	4	-7.293428571	-60.358	50.15957143	25.6	52.31928227
9:132264286:T:C:T:2663:A	-4.116267571	-4.49917766	0.00052966	0.008087895	0.000264444	0.000573966	0.00105	0.030245002	-4.12E-17	0.003472488	0.001479286	0.018659577	0.003754846	9	132264286	T	C	T	A		9	135139673	9:132264286:T:C	SETX;SETX	Q7Z333	X6RI79;Q7Z333	p.Thr2663Ala	p.Thr934Ala;p.Thr2663Ala	-0.249967	0.215	0.768318889	-4.569892919	-1.773563248	-2.921994177	0.001	Thr	2663	Ala	T2663A	5	-7.293428571	-60.358	50.15957143	25.6	52.31928227
9:132264286:T:G:T:2663:P	-4.002179151	-4.339306889	0.000738742	0.006182271	0.000408889	0.001119326	0.00105	0.066865066	-4.12E-17	0.011183871	0.003047893	0.019794265	0.009527312	9	132264286	T	G	T	P		9	135139673	9:132264286:T:G	SETX;SETX	Q7Z333	X6RI79;Q7Z333	p.Thr2663Pro	p.Thr934Pro;p.Thr2663Pro	0.064367	0.235	0.771672029	-4.076594434	-1.590481818	-2.637051126	0.07	Thr	2663	Pro	T2663P	6	-7.293428571	-60.358	50.15957143	25.6	52.31928227
9:132264287:C:A:R:2662:S	-4.181525943	-3.915244466	0.000439502	0.006129563	0.000221111	0.001731302	0.000563333	0.066865066	-4.51E-17	0.011834666	0.002809951	0.019644899	0.009475479	9	132264287	C	A	R	S		9	135139674	9:132264287:C:A	SETX;SETX	Q7Z333	X6RI79;Q7Z333	p.Arg2662Ser	p.Arg933Ser;p.Arg2662Ser	1.219845	0.183	0.767687272	-2.664705634	-1.987519083	-2.315159193	0.046	Arg	2662	Ser	R2662S	6	-10.79354545	-62.69818182	52.79027273	27.09	52.56927751
9:132264287:C:G:R:2662:S	-4.181525943	-3.909526346	0.000439502	0.006129563	0.000221111	0.001731302	0.000563333	0.066865066	-4.51E-17	0.011834666	0.002809951	0.019644899	0.009475479	9	132264287	C	G	R	S		9	135139674	9:132264287:C:G	SETX;SETX	Q7Z333	X6RI79;Q7Z333	p.Arg2662Ser	p.Arg933Ser;p.Arg2662Ser	1.235411	0.183	0.767687272	-2.644364167	-1.987519083	-2.306773588	0.046	Arg	2662	Ser	R2662S	6	-10.79354545	-62.69818182	52.79027273	27.09	52.56927751
9:132264288:C:A:R:2662:M	-4.095496933	-3.641943608	0.000439502	0.006129563	0.000221111	0.001731302	0.000563333	0.066865066	-4.51E-17	0.011834666	0.002809951	0.019644899	0.009475479	9	132264288	C	A	R	M		9	135139675	9:132264288:C:A	SETX;SETX	Q7Z333	X6RI79;Q7Z333	p.Arg2662Met	p.Arg933Met;p.Arg2662Met	1.963831	0.208	0.791853271	-1.097678326	-1.425401924	-1.769855262	0.243	Arg	2662	Met	R2662M	6	-10.79354545	-62.69818182	52.79027273	27.09	52.56927751
9:132264288:C:G:R:2662:T	-3.833968744	-3.65904507	0.000439502	0.006129563	0.000221111	0.001731302	0.000563333	0.066865066	-4.51E-17	0.011834666	0.002809951	0.019644899	0.009475479	9	132264288	C	G	R	T		9	135139675	9:132264288:C:G	SETX;SETX	Q7Z333	X6RI79;Q7Z333	p.Arg2662Thr	p.Arg933Thr;p.Arg2662Thr	1.917277	0.284	0.766230901	-1.789155124	-1.369780954	-1.355626832	0.731	Arg	2662	Thr	R2662T	6	-10.79354545	-62.69818182	52.79027273	27.09	52.56927751
9:132264288:C:T:R:2662:K	-3.921419571	-3.738415042	0.000239074	0.010542643	0.00033	0.004400452	0.000563333	0.033423486	-4.51E-17	0.002710864	0.000241316	0.013777421	0.000956287	9	132264288	C	T	R	K		9	135139675	9:132264288:C:T	SETX;SETX	Q7Z333	X6RI79;Q7Z333	p.Arg2662Lys	p.Arg933Lys;p.Arg2662Lys	1.879598	0.278	0.796546283	-1.092244453	-0.90212538	-1.410607179	0.608	Arg	2662	Lys	R2662K	3	-10.79354545	-62.69818182	52.79027273	27.09	52.56927751
9:132264289:T:A:R:2662:W	-4.361292874	-3.939645324	0.000218479	0.002182009	0.000244444	0.006606401	0.000563333	0.00920091	-4.51E-17	0.000909782	0.000219702	0.018278503	0.001471029	9	132264289	T	A	R	W		9	135139676	9:132264289:T:A	SETX;SETX	Q7Z333	X6RI79;Q7Z333	p.Arg2662Trp	p.Arg933Trp;p.Arg2662Trp	1.321026	0.149	0.76210786	-2.669808937	-2.296739915	-2.457184064	0.011	Arg	2662	Trp	R2662W	8	-10.79354545	-62.69818182	52.79027273	27.09	52.56927751
9:132264289:T:C:R:2662:G	-3.985376463	-4.195688699	0.000550476	0.00408266	0.000118889	0.003566189	0.000563333	0.057547488	-4.51E-17	0.013926113	0.002689467	0.01951826	0.002454537	9	132264289	T	C	R	G	rs1369087196	9	135139676	9:132264289:T:C	SETX;SETX	Q7Z333	X6RI79;Q7Z333	p.Arg2662Gly	p.Arg933Gly;p.Arg2662Gly	0.603425	0.256	0.82155492	-2.144397641	-0.624718907	-2.225266001	0.011	Arg	2662	Gly	R2662G	7	-10.79354545	-62.69818182	52.79027273	27.09	52.56927751
9:132264290:C:A:K:2661:N	-4.321606075	-4.29946533	0.000568247	0.00783611	0.000553333	0.000573966	0.000307778	0.030245002	-4.12E-17	0.003472488	0.001528405	0.018552442	0.003460257	9	132264290	C	A	K	N		9	135139677	9:132264290:C:A	SETX;SETX	Q7Z333	X6RI79;Q7Z333	p.Lys2661Asn	p.Lys932Asn;p.Lys2661Asn	0.299863	0.156	0.779731725	-3.570478601	-1.958197283	-2.966835161	0	Lys	2661	Asn	K2661N	5	-14.52222222	-60.73922222	52.26033333	25.84	48.84255163
9:132264290:C:G:K:2661:N	-4.321606075	-4.295914924	0.000568247	0.00783611	0.000553333	0.000573966	0.000307778	0.030245002	-4.12E-17	0.003472488	0.001528405	0.018552442	0.003460257	9	132264290	C	G	K	N		9	135139677	9:132264290:C:G	SETX;SETX	Q7Z333	X6RI79;Q7Z333	p.Lys2661Asn	p.Lys932Asn;p.Lys2661Asn	0.309528	0.156	0.779731725	-3.557848492	-1.958197283	-2.961628501	0	Lys	2661	Asn	K2661N	5	-14.52222222	-60.73922222	52.26033333	25.84	48.84255163
9:132264291:T:A:K:2661:M	-3.513082015	-4.718041736	0.000792549	0.005929301	0.000708889	0.001345993	0.000307778	0.066865066	-4.12E-17	0.011183871	0.003148932	0.019723952	0.009146164	9	132264291	T	A	K	M		9	135139678	9:132264291:T:A	SETX;SETX	Q7Z333	X6RI79;Q7Z333	p.Lys2661Met	p.Lys932Met;p.Lys2661Met	-0.958653	0.378	0.778741878	-5.239455645	-0.563502494	-2.361573102	0.688	Lys	2661	Met	K2661M	6	-14.52222222	-60.73922222	52.26033333	25.84	48.84255163
9:132264291:T:C:K:2661:R	-4.266976338	-5.069107914	0.000330104	0.010104795	0.001088889	0.004185592	0.000307778	0.033423486	-4.12E-17	0.002970808	0.000270512	0.013774301	0.001211393	9	132264291	T	C	K	R	rs199921065	9	135139678	9:132264291:T:C	SETX;SETX	Q7Z333	X6RI79;Q7Z333	p.Lys2661Arg	p.Lys932Arg;p.Lys2661Arg	-1.748187	0.177	0.786880435	-6.070896061	-1.705431943	-3.9487584	0	Lys	2661	Arg	K2661R	3	-14.52222222	-60.73922222	52.26033333	25.84	48.84255163
9:132264291:T:G:K:2661:T	-4.277019621	-4.798001741	0.000792549	0.005929301	0.000708889	0.001345993	0.000307778	0.066865066	-4.12E-17	0.011183871	0.003148932	0.019723952	0.009146164	9	132264291	T	G	K	T		9	135139678	9:132264291:T:G	SETX;SETX	Q7Z333	X6RI79;Q7Z333	p.Lys2661Thr	p.Lys932Thr;p.Lys2661Thr	-1.176322	0.156	0.780505641	-5.480491652	-1.945284897	-3.762075012	0.021	Lys	2661	Thr	K2661T	6	-14.52222222	-60.73922222	52.26033333	25.84	48.84255163
9:132264292:T:C:K:2661:E	-4.289151171	-4.451340629	0.000536357	0.009227125	0.000933333	0.003149477	0.000307778	0.051950687	-4.12E-17	0.003287318	0.000598451	0.016332919	0.002333057	9	132264292	T	C	K	E		9	135139679	9:132264292:T:C	SETX;SETX	Q7Z333	X6RI79;Q7Z333	p.Lys2661Glu	p.Lys932Glu;p.Lys2661Glu	-0.089973	0.168	0.788656504	-3.860247141	-1.73301037	-3.107480461	0	Lys	2661	Glu	K2661E	4	-14.52222222	-60.73922222	52.26033333	25.84	48.84255163
9:132264292:T:G:K:2661:Q	-4.36141554	-4.386739393	0.000536357	0.009227125	0.000933333	0.003149477	0.000307778	0.051950687	-4.12E-17	0.003287318	0.000598451	0.016332919	0.002333057	9	132264292	T	G	K	Q		9	135139679	9:132264292:T:G	SETX;SETX	Q7Z333	X6RI79;Q7Z333	p.Lys2661Gln	p.Lys932Gln;p.Lys2661Gln	0.085886	0.147	0.771212662	-4.059779999	-2.157544623	-3.1341306	0.021	Lys	2661	Gln	K2661Q	4	-14.52222222	-60.73922222	52.26033333	25.84	48.84255163
9:132264293:G:C:D:2660:E	-3.96088573	-3.997885291	0.000569644	0.008442406	0.002612222	0.004780051	0.000231111	0.051950687	-4.38E-17	0.003427604	0.000727642	0.01624719	0.00250588	9	132264293	G	C	D	E		9	135139680	9:132264293:G:C	SETX;SETX	Q7Z333	X6RI79;Q7Z333	p.Asp2660Glu	p.Asp931Glu;p.Asp2660Glu	1.140815	0.263	0.780389439	-2.455344084	-1.267045935	-1.895304546	0.919	Asp	2660	Glu	D2660E	4	-18.222	-63.10075	50.240125	27.5	49.02268617
9:132264293:G:T:D:2660:E	-3.96088573	-4.001422473	0.000569644	0.008442406	0.002612222	0.004780051	0.000231111	0.051950687	-4.38E-17	0.003427604	0.000727642	0.01624719	0.00250588	9	132264293	G	T	D	E		9	135139680	9:132264293:G:T	SETX;SETX	Q7Z333	X6RI79;Q7Z333	p.Asp2660Glu	p.Asp931Glu;p.Asp2660Glu	1.131186	0.263	0.780389439	-2.467927149	-1.267045935	-1.900491812	0.919	Asp	2660	Glu	D2660E	4	-18.222	-63.10075	50.240125	27.5	49.02268617
9:132264294:T:A:D:2660:V	-3.83085837	-3.409410702	0.00037348	-0.00087177	0.004548889	0.039485534	0.000231111	0.041526317	-4.38E-17	0.158277654	0.000365442	0.016286006	0.005483776	9	132264294	T	A	D	V		9	135139681	9:132264294:T:A	SETX;SETX	Q7Z333	X6RI79;Q7Z333	p.Asp2660Val	p.Asp931Val;p.Asp2660Val	2.68042	0.294	0.77954852	-0.464103657	-1.084015396	-0.88670824	0.988	Asp	2660	Val	D2660V	9	-18.222	-63.10075	50.240125	27.5	49.02268617
9:132264294:T:C:D:2660:G	-4.193364027	-3.656168437	0.000763596	0.002894491	0.000888889	0.002245076	0.000231111	0.057547488	-4.38E-17	0.013549822	0.003319787	0.019389979	0.002260961	9	132264294	T	C	D	G	rs567672087	9	135139681	9:132264294:T:C	SETX;SETX	Q7Z333	X6RI79;Q7Z333	p.Asp2660Gly	p.Asp931Gly;p.Asp2660Gly	2.076173	0.196	0.790570745	-0.98243778	-1.523081818	-1.77869955	0.034	Asp	2660	Gly	D2660G	7	-18.222	-63.10075	50.240125	27.5	49.02268617
9:132264294:T:G:D:2660:A	-4.043550565	-3.63826748	0.000303103	0.000758969	0.000825556	0.001660928	0.000231111	0.00920091	-4.38E-17	0.0012135	0.00027135	0.018096786	0.001179556	9	132264294	T	G	D	A		9	135139681	9:132264294:T:G	SETX;SETX	Q7Z333	X6RI79;Q7Z333	p.Asp2660Ala	p.Asp931Ala;p.Asp2660Ala	2.147547	0.242	0.780182558	-1.144850372	-1.403990461	-1.474352711	0.851	Asp	2660	Ala	D2660A	8	-18.222	-63.10075	50.240125	27.5	49.02268617
9:132264295:C:A:D:2660:Y	-3.810211408	-3.571492916	0.00037348	-0.00087177	0.004548889	0.039485534	0.000231111	0.041526317	-4.38E-17	0.158277654	0.000365442	0.016286006	0.005483776	9	132264295	C	A	D	Y		9	135139682	9:132264295:C:A	SETX;SETX	Q7Z333	X6RI79;Q7Z333	p.Asp2660Tyr	p.Asp931Tyr;p.Asp2660Tyr	2.239196	0.3	0.775447504	-1.141627899	-1.11429791	-1.089719101	0.988	Asp	2660	Tyr	D2660Y	9	-18.222	-63.10075	50.240125	27.5	49.02268617
9:132264295:C:G:D:2660:H	-4.021306007	-3.844362394	0.000763596	0.002894491	0.000888889	0.002245076	0.000231111	0.057547488	-4.38E-17	0.013549822	0.003319787	0.019389979	0.002260961	9	132264295	C	G	D	H		9	135139682	9:132264295:C:G	SETX;SETX	Q7Z333	X6RI79;Q7Z333	p.Asp2660His	p.Asp931His;p.Asp2660His	1.563867	0.246	0.774476284	-2.048044498	-1.473769477	-1.76566718	0.447	Asp	2660	His	D2660H	7	-18.222	-63.10075	50.240125	27.5	49.02268617
9:132264295:C:T:D:2660:N	-4.058409525	-3.998516793	0.000437112	0.007010738	0.001144444	0.000545855	0.000231111	0.030245002	-4.38E-17	0.002991643	0.001857974	0.01841431	0.00323418	9	132264295	C	T	D	N		9	135139682	9:132264295:C:T	SETX;SETX	Q7Z333	X6RI79;Q7Z333	p.Asp2660Asn	p.Asp931Asn;p.Asp2660Asn	1.123846	0.233	0.774892429	-2.612816275	-1.549464725	-2.077856886	0.261	Asp	2660	Asn	D2660N	5	-18.222	-63.10075	50.240125	27.5	49.02268617
9:132264296:C:A:W:2659:C	-3.876583996	-3.327242867	0.00203878	0.001255858	0.005111111	0.028138102	0.002237778	2.58E-18	-7.92E-18	0.002241667	0.000307616	0.013718461	0.002724444	9	132264296	C	A	W	C		9	135139683	9:132264296:C:A	SETX;SETX	Q7Z333	X6RI79;Q7Z333	p.Trp2659Cys	p.Trp930Cys;p.Trp2659Cys	2.961877	0.287	0.763029598	-0.502877318	-1.404122617	-0.775546281	0.964	Trp	2659	Cys	W2659C	13	-22.39385714	-58.782	48.63385714	24.2	43.74883315
9:132264296:C:G:W:2659:C	-3.876583996	-3.320905401	0.00203878	0.001255858	0.005111111	0.028138102	0.002237778	2.58E-18	-7.92E-18	0.002241667	0.000307616	0.013718461	0.002724444	9	132264296	C	G	W	C		9	135139683	9:132264296:C:G	SETX;SETX	Q7Z333	X6RI79;Q7Z333	p.Trp2659Cys	p.Trp930Cys;p.Trp2659Cys	2.979129	0.287	0.763029598	-0.480332606	-1.404122617	-0.766252407	0.964	Trp	2659	Cys	W2659C	13	-22.39385714	-58.782	48.63385714	24.2	43.74883315
9:132264297:C:A:W:2659:L	-3.983259968	-3.994157631	0.00203878	0.001255858	0.005111111	0.028138102	0.002237778	2.58E-18	-7.92E-18	0.002241667	0.000307616	0.013718461	0.002724444	9	132264297	C	A	W	L		9	135139684	9:132264297:C:A	SETX;SETX	Q7Z333	X6RI79;Q7Z333	p.Trp2659Leu	p.Trp930Leu;p.Trp2659Leu	1.146386	0.256	0.76785979	-2.756454835	-1.520594222	-1.932765925	0	Trp	2659	Leu	W2659L	13	-22.39385714	-58.782	48.63385714	24.2	43.74883315
9:132264297:C:G:W:2659:S	-3.845613552	-3.752167208	0.00203878	0.004213328	0.005111111	0.028138102	0.002237778	1.73E-18	-7.92E-18	0.002241667	0.000307616	0.014726213	0.002724444	9	132264297	C	G	W	S		9	135139684	9:132264297:C:G	SETX;SETX	Q7Z333	X6RI79;Q7Z333	p.Trp2659Ser	p.Trp930Ser;p.Trp2659Ser	1.805138	0.296	0.764054059	-1.989275434	-1.329818816	-1.346673186	0.396	Trp	2659	Ser	W2659S	14	-22.39385714	-58.782	48.63385714	24.2	43.74883315
9:132264298:A:C:W:2659:G	-3.873142835	-3.543610853	0.00203878	0.001255858	0.005111111	0.028138102	0.002237778	2.58E-18	-7.92E-18	0.002241667	0.000307616	0.013718461	0.002724444	9	132264298	A	C	W	G		9	135139685	9:132264298:A:C	SETX;SETX	Q7Z333	X6RI79;Q7Z333	p.Trp2659Gly	p.Trp930Gly;p.Trp2659Gly	2.372875	0.288	0.777333508	-0.920517728	-1.159112528	-1.087068872	0.396	Trp	2659	Gly	W2659G	13	-22.39385714	-58.782	48.63385714	24.2	43.74883315
9:132264298:A:G:W:2659:R	-4.203494232	-3.596074952	0.00203878	0.004213328	0.005111111	0.028138102	0.002237778	1.73E-18	-7.92E-18	0.002241667	0.000307616	0.014726213	0.002724444	9	132264298	A	G	W	R		9	135139685	9:132264298:A:G	SETX;SETX	Q7Z333	X6RI79;Q7Z333	p.Trp2659Arg	p.Trp930Arg;p.Trp2659Arg	2.230056	0.192	0.767322828	-1.353543688	-1.93638843	-1.718922254	0.004	Trp	2659	Arg	W2659R	14	-22.39385714	-58.782	48.63385714	24.2	43.74883315
9:132264298:A:T:W:2659:R	-4.203494232	-3.611927067	0.00203878	0.004213328	0.005111111	0.028138102	0.002237778	1.73E-18	-7.92E-18	0.002241667	0.000307616	0.014726213	0.002724444	9	132264298	A	T	W	R		9	135139685	9:132264298:A:T	SETX;SETX	Q7Z333	X6RI79;Q7Z333	p.Trp2659Arg	p.Trp930Arg;p.Trp2659Arg	2.186903	0.192	0.767322828	-1.409935526	-1.93638843	-1.74216933	0.004	Trp	2659	Arg	W2659R	14	-22.39385714	-58.782	48.63385714	24.2	43.74883315
9:132264299:C:A:R:2658:S	-4.042030266	-4.142313182	0.002245729	0.006439231	0.000491111	0.001004598	4.67E-05	0.066865066	-2.96E-18	0.015964924	0.003985914	0.019938938	0.007078294	9	132264299	C	A	R	S		9	135139686	9:132264299:C:A	SETX;SETX	Q7Z333	X6RI79;Q7Z333	p.Arg2658Ser	p.Arg929Ser;p.Arg2658Ser	0.651908	0.229	0.764275627	-3.490849534	-1.752027751	-2.355217415	0	Arg	2658	Ser	R2658S	6	-25.459	-59.23472727	47.54645455	23.52	43.01727293
9:132264299:C:G:R:2658:S	-4.042030266	-4.135975715	0.002245729	0.006439231	0.000491111	0.001004598	4.67E-05	0.066865066	-2.96E-18	0.015964924	0.003985914	0.019938938	0.007078294	9	132264299	C	G	R	S		9	135139686	9:132264299:C:G	SETX;SETX	Q7Z333	X6RI79;Q7Z333	p.Arg2658Ser	p.Arg929Ser;p.Arg2658Ser	0.66916	0.229	0.764275627	-3.468304821	-1.752027751	-2.34592354	0	Arg	2658	Ser	R2658S	6	-25.459	-59.23472727	47.54645455	23.52	43.01727293
9:132264300:C:A:R:2658:M	-3.653179142	-4.278173448	0.002245729	0.006439231	0.000491111	0.001004598	4.67E-05	0.066865066	-2.96E-18	0.015964924	0.003985914	0.019938938	0.007078294	9	132264300	C	A	R	M		9	135139687	9:132264300:C:A	SETX;SETX	Q7Z333	X6RI79;Q7Z333	p.Arg2658Met	p.Arg929Met;p.Arg2658Met	0.282066	0.342	0.786937157	-3.416389008	-0.655613366	-1.901274921	0.688	Arg	2658	Met	R2658M	6	-25.459	-59.23472727	47.54645455	23.52	43.01727293
9:132264300:C:G:R:2658:T	-4.25194105	-4.451604472	0.002245729	0.006439231	0.000491111	0.001004598	4.67E-05	0.066865066	-2.96E-18	0.015964924	0.003985914	0.019938938	0.007078294	9	132264300	C	G	R	T		9	135139687	9:132264300:C:G	SETX;SETX	Q7Z333	X6RI79;Q7Z333	p.Arg2658Thr	p.Arg929Thr;p.Arg2658Thr	-0.190052	0.168	0.763150248	-4.618811868	-2.158568981	-3.161394306	0.009	Arg	2658	Thr	R2658T	6	-25.459	-59.23472727	47.54645455	23.52	43.01727293
9:132264300:C:T:R:2658:K	-4.344871058	-4.511945619	0.001056886	0.009432605	0.002961111	0.007317782	4.67E-05	0.033423486	-2.96E-18	0.027541216	0.00055245	0.014157942	0.009708925	9	132264300	C	T	R	K		9	135139687	9:132264300:C:T	SETX;SETX	Q7Z333	X6RI79;Q7Z333	p.Arg2658Lys	p.Arg929Lys;p.Arg2658Lys	-0.409397	0.135	0.792950748	-4.171972942	-1.871137578	-3.470310293	0.018	Arg	2658	Lys	R2658K	3	-25.459	-59.23472727	47.54645455	23.52	43.01727293
9:132264301:T:A:R:2658:W	-3.326307053	-3.818025049	0.000822801	0.00146352	0.000583333	0.003935994	4.67E-05	0.00920091	-2.96E-18	0.001175015	0.000167969	0.018020468	0.001368568	9	132264301	T	A	R	W		9	135139688	9:132264301:T:A	SETX;SETX	Q7Z333	X6RI79;Q7Z333	p.Arg2658Trp	p.Arg929Trp;p.Arg2658Trp	1.654249	0.45	0.759459999	-2.299528497	-0.427520917	-0.537782968	0.688	Arg	2658	Trp	R2658W	8	-25.459	-59.23472727	47.54645455	23.52	43.01727293
9:132264301:T:C:R:2658:G	-4.278451838	-4.164003888	0.002412187	0.004067815	0.000834444	0.005750979	4.67E-05	0.057547488	-2.96E-18	0.062542694	0.003815201	0.019560693	0.006330507	9	132264301	T	C	R	G	rs779793402	9	135139688	9:132264301:T:C	SETX;SETX	Q7Z333	X6RI79;Q7Z333	p.Arg2658Gly	p.Arg929Gly;p.Arg2658Gly	0.608519	0.162	0.81669256	-2.257417588	-1.303384169	-2.765876019	0	Arg	2658	Gly	R2658G	7	-25.459	-59.23472727	47.54645455	23.52	43.01727293
9:132264303:G:A:S:2657:F	-3.749675362	-3.875802822	0.000589846	0.003746888	0.014765556	0.027368336	4.67E-05	0.066865066	-4.31E-17	0.120282629	0.001150604	0.019237726	0.025491055	9	132264303	G	A	S	F		9	135139690	9:132264303:G:A	SETX;SETX	Q7Z333	X6RI79;Q7Z333	p.Ser2657Phe	p.Ser928Phe;p.Ser2657Phe	0.991863	0.272	0.767532677	-2.966434877	-1.424343105	-1.923523629	0.001	Ser	2657	Phe	S2657F	6	-26.3335	-63.16833333	43.1075	27.96	47.53727269
9:132264303:G:C:S:2657:C	-3.893927614	-3.780958538	0.000422887	0.005709243	0.014514444	0.026462452	4.67E-05	0.030245002	-4.31E-17	0.009181964	0.000578872	0.01826062	0.010167072	9	132264303	G	C	S	C		9	135139690	9:132264303:G:C	SETX;SETX	Q7Z333	X6RI79;Q7Z333	p.Ser2657Cys	p.Ser928Cys;p.Ser2657Cys	1.57092	0.265	0.766231395	-2.241758245	-1.490551927	-1.652040721	0.934	Ser	2657	Cys	S2657C	5	-26.3335	-63.16833333	43.1075	27.96	47.53727269
9:132264303:G:T:S:2657:Y	-3.784086966	-3.960389927	0.000589846	0.003746888	0.014765556	0.027368336	4.67E-05	0.066865066	-4.31E-17	0.120282629	0.001150604	0.019237726	0.025491055	9	132264303	G	T	S	Y		9	135139690	9:132264303:G:T	SETX;SETX	Q7Z333	X6RI79;Q7Z333	p.Ser2657Tyr	p.Ser928Tyr;p.Ser2657Tyr	0.761598	0.262	0.766602656	-3.290233008	-1.503428039	-2.105373987	0.001	Ser	2657	Tyr	S2657Y	6	-26.3335	-63.16833333	43.1075	27.96	47.53727269
9:132264304:A:C:S:2657:A	-3.88702746	-4.276752581	0.000320878	0.008143489	0.01651	0.043398552	4.67E-05	0.033423486	-4.31E-17	0.002687462	0.000106625	0.013916622	0.005342156	9	132264304	A	C	S	A		9	135139691	9:132264304:A:C	SETX;SETX	Q7Z333	X6RI79;Q7Z333	p.Ser2657Ala	p.Ser928Ala;p.Ser2657Ala	0.322287	0.278	0.767359077	-3.845701786	-1.389098721	-2.24955065	0.001	Ser	2657	Ala	S2657A	3	-26.3335	-63.16833333	43.1075	27.96	47.53727269
9:132264304:A:G:S:2657:P	-3.622075944	-3.942925404	0.000422887	0.005709243	0.014514444	0.026462452	4.67E-05	0.030245002	-4.31E-17	0.009181964	0.000578872	0.01826062	0.010167072	9	132264304	A	G	S	P		9	135139691	9:132264304:A:G	SETX;SETX	Q7Z333	X6RI79;Q7Z333	p.Ser2657Pro	p.Ser928Pro;p.Ser2657Pro	1.13001	0.344	0.768987327	-2.750102858	-0.942383346	-1.432915851	0.553	Ser	2657	Pro	S2657P	5	-26.3335	-63.16833333	43.1075	27.96	47.53727269
9:132264304:A:T:S:2657:T	-3.869821658	-4.318846113	0.000320878	0.008143489	0.01651	0.043398552	4.67E-05	0.033423486	-4.31E-17	0.002687462	0.000106625	0.013916622	0.005342156	9	132264304	A	T	S	T		9	135139691	9:132264304:A:T	SETX;SETX	Q7Z333	X6RI79;Q7Z333	p.Ser2657Thr	p.Ser928Thr;p.Ser2657Thr	0.207699	0.283	0.766428251	-4.01835439	-1.372845078	-2.282378859	0.001	Ser	2657	Thr	S2657T	3	-26.3335	-63.16833333	43.1075	27.96	47.53727269
9:132264305:G:C:N:2656:K	-3.761147008	-3.871526044	0.002245729	0.00517349	0.003887778	0.003303709	6.00E-05	0.066865066	0.002238095	0.034425247	0.005896198	0.019771361	0.011740735	9	132264305	G	C	N	K	rs749249685	9	135139692	9:132264305:G:C	SETX;SETX	Q7Z333	X6RI79;Q7Z333	p.Asn2656Lys	p.Asn927Lys;p.Asn2656Lys	1.291424	0.3	0.770433882	-2.503565022	-1.19794758	-1.600296071	0.063	Asn	2656	Lys	N2656K	6	-29.903375	-60.527625	41.967625	22.64	44.52250622
9:132264305:G:T:N:2656:K	-3.761147008	-3.875682573	0.002245729	0.00517349	0.003887778	0.003303709	6.00E-05	0.066865066	0.002238095	0.034425247	0.005896198	0.019771361	0.011740735	9	132264305	G	T	N	K		9	135139692	9:132264305:G:T	SETX;SETX	Q7Z333	X6RI79;Q7Z333	p.Asn2656Lys	p.Asn927Lys;p.Asn2656Lys	1.280109	0.3	0.770433882	-2.518351332	-1.19794758	-1.606391607	0.063	Asn	2656	Lys	N2656K	6	-29.903375	-60.527625	41.967625	22.64	44.52250622
9:132264306:T:A:N:2656:I	-3.80052727	-4.116158718	0.001013723	-0.001676698	0.00498	0.034909704	6.00E-05	0.041526317	0.002238095	0.026310992	0.000283149	0.015758858	0.004963408	9	132264306	T	A	N	I		9	135139693	9:132264306:T:A	SETX;SETX	Q7Z333	X6RI79;Q7Z333	p.Asn2656Ile	p.Asn927Ile;p.Asn2656Ile	0.76739	0.304	0.769236981	-3.217825729	-1.192490038	-1.859478472	0.531	Asn	2656	Ile	N2656I	9	-29.903375	-60.527625	41.967625	22.64	44.52250622
9:132264306:T:C:N:2656:S	-3.96555873	-4.492371866	0.001818392	0.006984075	0.003296667	0.001848469	6.00E-05	0.030245002	0.002238095	0.017862164	0.003640401	0.018876629	0.005859473	9	132264306	T	C	N	S	rs745394467	9	135139693	9:132264306:T:C	SETX;SETX	Q7Z333	X6RI79;Q7Z333	p.Asn2656Ser	p.Asn927Ser;p.Asn2656Ser	-0.275509	0.254	0.762300519	-4.751400371	-1.626061365	-2.710319783	0.002	Asn	2656	Ser	N2656S	5	-29.903375	-60.527625	41.967625	22.64	44.52250622
9:132264306:T:G:N:2656:T	-3.995145914	-4.126255686	0.002245729	0.00517349	0.003887778	0.003303709	6.00E-05	0.066865066	0.002238095	0.034425247	0.005896198	0.019771361	0.011740735	9	132264306	T	G	N	T		9	135139693	9:132264306:T:G	SETX;SETX	Q7Z333	X6RI79;Q7Z333	p.Asn2656Thr	p.Asn927Thr;p.Asn2656Thr	0.597993	0.232	0.762323137	-3.609361436	-1.76553362	-2.366921027	0.012	Asn	2656	Thr	N2656T	6	-29.903375	-60.527625	41.967625	22.64	44.52250622
9:132264307:T:A:N:2656:Y	-3.890768949	-3.894419508	0.000822801	0.00038062	0.003474444	0.004837105	6.00E-05	0.00920091	0.002238095	0.00250057	0.000248927	0.017741395	0.003109679	9	132264307	T	A	N	Y		9	135139694	9:132264307:T:A	SETX;SETX	Q7Z333	X6RI79;Q7Z333	p.Asn2656Tyr	p.Asn927Tyr;p.Asn2656Tyr	1.409829	0.282	0.762531993	-2.543323068	-1.44420891	-1.640556327	0.697	Asn	2656	Tyr	N2656Y	8	-29.903375	-60.527625	41.967625	22.64	44.52250622
9:132264307:T:C:N:2656:D	-4.185792995	-4.152343202	0.001818392	0.006984075	0.003296667	0.001848469	6.00E-05	0.030245002	0.002238095	0.017862164	0.003640401	0.018876629	0.005859473	9	132264307	T	C	N	D		9	135139694	9:132264307:T:C	SETX;SETX	Q7Z333	X6RI79;Q7Z333	p.Asn2656Asp	p.Asn927Asp;p.Asn2656Asp	0.650125	0.19	0.770660572	-3.336027589	-1.893413511	-2.581612138	0	Asn	2656	Asp	N2656D	5	-29.903375	-60.527625	41.967625	22.64	44.52250622
9:132264307:T:G:N:2656:H	-4.089440504	-3.959968838	0.001818392	0.006984075	0.003296667	0.001848469	6.00E-05	0.030245002	0.002238095	0.017862164	0.003640401	0.018876629	0.005859473	9	132264307	T	G	N	H		9	135139694	9:132264307:T:G	SETX;SETX	Q7Z333	X6RI79;Q7Z333	p.Asn2656His	p.Asn927His;p.Asn2656His	1.173811	0.218	0.759713135	-2.921128888	-1.898075372	-2.137645559	0.01	Asn	2656	His	N2656H	5	-29.903375	-60.527625	41.967625	22.64	44.52250622
9:132264308:C:A:R:2655:S	-3.54050308	-3.257312608	0.00079973	0.003398345	0.004211111	0.002797281	0.000126667	0.066865066	-5.94E-17	0.106157631	0.002642906	0.018910027	0.04163379	9	132264308	C	A	R	S		9	135139695	9:132264308:C:A	SETX;SETX	Q7Z333	X6RI79;Q7Z333	p.Arg2655Ser	p.Arg926Ser;p.Arg2655Ser	2.337518	0.296	0.768521198	-1.183618252	-1.255286924	-1.059873231	0.961	Arg	2655	Ser	R2655S	6	-32.50881818	-65.26827273	40.26118182	28.16	48.58800753
9:132264308:C:G:R:2655:S	-3.54050308	-3.252523508	0.00079973	0.003398345	0.004211111	0.002797281	0.000126667	0.066865066	-5.94E-17	0.106157631	0.002642906	0.018910027	0.04163379	9	132264308	C	G	R	S		9	135139695	9:132264308:C:G	SETX;SETX	Q7Z333	X6RI79;Q7Z333	p.Arg2655Ser	p.Arg926Ser;p.Arg2655Ser	2.350555	0.296	0.768521198	-1.166581653	-1.255286924	-1.052850031	0.961	Arg	2655	Ser	R2655S	6	-32.50881818	-65.26827273	40.26118182	28.16	48.58800753
9:132264309:C:A:R:2655:M	-3.44759175	-3.062932532	0.00079973	0.003398345	0.004211111	0.002797281	0.000126667	0.066865066	-5.94E-17	0.106157631	0.002642906	0.018910027	0.04163379	9	132264309	C	A	R	M		9	135139696	9:132264309:C:A	SETX;SETX	Q7Z333	X6RI79;Q7Z333	p.Arg2655Met	p.Arg926Met;p.Arg2655Met	2.866664	0.323	0.794419798	0.145302961	-0.651548617	-0.618745644	0.998	Arg	2655	Met	R2655M	6	-32.50881818	-65.26827273	40.26118182	28.16	48.58800753
9:132264309:C:G:R:2655:T	-3.571473524	-3.132702337	0.00079973	0.003398345	0.004211111	0.002797281	0.000126667	0.066865066	-5.94E-17	0.106157631	0.002642906	0.018910027	0.04163379	9	132264309	C	G	R	T		9	135139696	9:132264309:C:G	SETX;SETX	Q7Z333	X6RI79;Q7Z333	p.Arg2655Thr	p.Arg926Thr;p.Arg2655Thr	2.676735	0.287	0.766579704	-0.788119193	-1.344890943	-0.929155945	0.961	Arg	2655	Thr	R2655T	6	-32.50881818	-65.26827273	40.26118182	28.16	48.58800753
9:132264309:C:T:R:2655:K	-4.061798297	-3.79449134	0.000435097	0.007814957	0.005581111	0.005484876	0.000126667	0.033423486	-5.94E-17	0.002553995	0.000209763	0.014056306	0.009823393	9	132264309	C	T	R	K		9	135139696	9:132264309:C:T	SETX;SETX	Q7Z333	X6RI79;Q7Z333	p.Arg2655Lys	p.Arg926Lys;p.Arg2655Lys	1.541277	0.217	0.798027956	-1.49789013	-1.265169305	-1.945467261	0.087	Arg	2655	Lys	R2655K	3	-32.50881818	-65.26827273	40.26118182	28.16	48.58800753
9:132264310:T:A:R:2655:W	-3.563198093	-3.17022371	0.000397623	-0.000953932	0.003688889	0.001091245	0.000126667	0.00920091	-5.94E-17	0.010163387	0.000172085	0.017246953	0.018992002	9	132264310	T	A	R	W		9	135139697	9:132264310:T:A	SETX;SETX	Q7Z333	X6RI79;Q7Z333	p.Arg2655Trp	p.Arg926Trp;p.Arg2655Trp	3.048691	0.341	0.762406485	-0.404766418	-1.071251675	-0.416638804	0.998	Arg	2655	Trp	R2655W	8	-32.50881818	-65.26827273	40.26118182	28.16	48.58800753
9:132264310:T:C:R:2655:G	-3.964714604	-3.47081973	0.001001572	0.001180472	0.003891111	0.00310826	0.000126667	0.057547488	-5.94E-17	0.057324484	0.002529565	0.01855946	0.027470059	9	132264310	T	C	R	G	rs1334354955	9	135139697	9:132264310:T:C	SETX;SETX	Q7Z333	X6RI79;Q7Z333	p.Arg2655Gly	p.Arg926Gly;p.Arg2655Gly	2.052879	0.205	0.822633844	-0.223712612	-0.93091449	-1.739225051	0.049	Arg	2655	Gly	R2655G	7	-32.50881818	-65.26827273	40.26118182	28.16	48.58800753
9:132264311:C:A:R:2654:S	-3.890773748	-3.760824712	0.002739236	0.006144491	0.023249524	0.006714482	6.00E-05	0.066865066	-9.46E-19	0.064613454	0.007342128	0.019647326	0.034266386	9	132264311	C	A	R	S		9	135139698	9:132264311:C:A	SETX;SETX	Q7Z333	X6RI79;Q7Z333	p.Arg2654Ser	p.Arg925Ser;p.Arg2654Ser	1.121112	0.211	0.767280189	-2.803748263	-1.816320621	-2.206497737	0.005	Arg	2654	Ser	R2654S	6	-35.52727273	-59.445	41.03172727	22.18	42.53700603
9:132264311:C:G:R:2654:S	-3.890773748	-3.756964632	0.002739236	0.006144491	0.023249524	0.006714482	6.00E-05	0.066865066	-9.46E-19	0.064613454	0.007342128	0.019647326	0.034266386	9	132264311	C	G	R	S		9	135139698	9:132264311:C:G	SETX;SETX	Q7Z333	X6RI79;Q7Z333	p.Arg2654Ser	p.Arg925Ser;p.Arg2654Ser	1.13162	0.211	0.767280189	-2.790016531	-1.816320621	-2.200836942	0.005	Arg	2654	Ser	R2654S	6	-35.52727273	-59.445	41.03172727	22.18	42.53700603
9:132264312:C:A:R:2654:M	-3.732480371	-4.095612808	0.002739236	0.006144491	0.023249524	0.006714482	6.00E-05	0.066865066	-9.46E-19	0.064613454	0.007342128	0.019647326	0.034266386	9	132264312	C	A	R	M		9	135139699	9:132264312:C:A	SETX;SETX	Q7Z333	X6RI79;Q7Z333	p.Arg2654Met	p.Arg925Met;p.Arg2654Met	0.209744	0.257	0.792006119	-3.386136759	-1.11136848	-2.431566657	0.001	Arg	2654	Met	R2654M	6	-35.52727273	-59.445	41.03172727	22.18	42.53700603
9:132264312:C:G:R:2654:T	-4.08347873	-4.204597249	0.002739236	0.006144491	0.023249524	0.006714482	6.00E-05	0.066865066	-9.46E-19	0.064613454	0.007342128	0.019647326	0.034266386	9	132264312	C	G	R	T		9	135139699	9:132264312:C:G	SETX;SETX	Q7Z333	X6RI79;Q7Z333	p.Arg2654Thr	p.Arg925Thr;p.Arg2654Thr	-0.086936	0.155	0.765156452	-4.434682603	-2.207734926	-3.180989123	0.009	Arg	2654	Thr	R2654T	6	-35.52727273	-59.445	41.03172727	22.18	42.53700603
9:132264312:C:T:R:2654:K	-4.049046072	-4.442181473	0.001289479	0.008913784	0.023189524	0.007076496	6.00E-05	0.033423486	-9.46E-19	0.025518128	0.00087302	0.014580808	0.022420513	9	132264312	C	T	R	K		9	135139699	9:132264312:C:T	SETX;SETX	Q7Z333	X6RI79;Q7Z333	p.Arg2654Lys	p.Arg925Lys;p.Arg2654Lys	-0.485652	0.192	0.796271267	-4.189894537	-1.453398787	-3.181909092	0	Arg	2654	Lys	R2654K	3	-35.52727273	-59.445	41.03172727	22.18	42.53700603
9:132264313:T:A:R:2654:W	-4.285005979	-3.805243658	0.001003929	0.001160165	0.020619524	0.004097105	6.00E-05	0.00920091	-9.46E-19	0.000642349	0.000310404	0.017500588	0.012516055	9	132264313	T	A	R	W		9	135139700	9:132264313:T:A	SETX;SETX	Q7Z333	X6RI79;Q7Z333	p.Arg2654Trp	p.Arg925Trp;p.Arg2654Trp	1.455625	0.146	0.761308065	-2.513601793	-2.329154478	-2.402014943	0	Arg	2654	Trp	R2654W	8	-35.52727273	-59.445	41.03172727	22.18	42.53700603
9:132264313:T:C:R:2654:G	-4.041831617	-4.032951185	0.002942166	0.003784279	0.022065079	0.006619356	6.00E-05	0.057547488	-9.46E-19	0.056896963	0.007028681	0.019097613	0.023779375	9	132264313	T	C	R	G		9	135139700	9:132264313:T:C	SETX;SETX	Q7Z333	X6RI79;Q7Z333	p.Arg2654Gly	p.Arg925Gly;p.Arg2654Gly	0.599911	0.191	0.820521965	-2.174413703	-1.055145305	-2.602882702	0.009	Arg	2654	Gly	R2654G	7	-35.52727273	-59.445	41.03172727	22.18	42.53700603
9:132264315:G:A:T:2653:I	-4.225333458	-3.979183889	0.000589846	0.003073278	0.001934444	0.001277906	6.00E-05	0.066865066	-5.95E-17	0.020602593	0.002642906	0.018289403	0.025391845	9	132264315	G	A	T	I	rs761431773	9	135139702	9:132264315:G:A	SETX;SETX	Q7Z333	X6RI79;Q7Z333	p.Thr2653Ile	p.Thr924Ile;p.Thr2653Ile	0.712514	0.134	0.769081212	-3.293370989	-2.275745184	-2.871702768	0.08	Thr	2653	Ile	T2653I	6	-37.21114286	-61.86185714	36.10242857	29.32	46.77706459
9:132264315:G:C:T:2653:S	-4.230197149	-4.320195747	0.000551109	0.006541087	0.002376667	0.005646816	6.00E-05	0.051950687	-5.95E-17	0.006558209	0.000464092	0.016019806	0.007657017	9	132264315	G	C	T	S		9	135139702	9:132264315:G:C	SETX;SETX	Q7Z333	X6RI79;Q7Z333	p.Thr2653Ser	p.Thr924Ser;p.Thr2653Ser	0.155554	0.173	0.766560588	-4.083239657	-2.069885229	-2.946310087	0.001	Thr	2653	Ser	T2653S	4	-37.21114286	-61.86185714	36.10242857	29.32	46.77706459
9:132264315:G:T:T:2653:N	-4.355815764	-4.21450142	0.000422887	0.005070645	0.001837778	0.001753759	6.00E-05	0.030245002	-5.95E-17	0.002611315	0.001138296	0.017633166	0.008752032	9	132264315	G	T	T	N		9	135139702	9:132264315:G:T	SETX;SETX	Q7Z333	X6RI79;Q7Z333	p.Thr2653Asn	p.Thr924Asn;p.Thr2653Asn	0.420349	0.134	0.766490553	-3.7389324	-2.318968974	-3.029095812	0.148	Thr	2653	Asn	T2653N	5	-37.21114286	-61.86185714	36.10242857	29.32	46.77706459
9:132264316:T:A:T:2653:S	-3.6176706	-4.836243395	0.000551109	0.006541087	0.002376667	0.005646816	6.00E-05	0.051950687	-5.95E-17	0.006558209	0.000464092	0.016019806	0.007657017	9	132264316	T	A	T	S		9	135139703	9:132264316:T:A	SETX;SETX	Q7Z333	X6RI79;Q7Z333	p.Thr2653Ser	p.Thr924Ser;p.Thr2653Ser	-1.249243	0.351	0.766560588	-5.91901201	-0.93837461	-2.674187503	0.001	Thr	2653	Ser	T2653S	4	-37.21114286	-61.86185714	36.10242857	29.32	46.77706459
9:132264316:T:C:T:2653:A	-3.533378432	-4.758591953	0.000422887	0.005070645	0.001837778	0.001753759	6.00E-05	0.030245002	-5.95E-17	0.002611315	0.001138296	0.017633166	0.008752032	9	132264316	T	C	T	A		9	135139703	9:132264316:T:C	SETX;SETX	Q7Z333	X6RI79;Q7Z333	p.Thr2653Ala	p.Thr924Ala;p.Thr2653Ala	-1.060787	0.373	0.76875937	-5.618621524	-0.761839448	-2.445495822	0	Thr	2653	Ala	T2653A	5	-37.21114286	-61.86185714	36.10242857	29.32	46.77706459
9:132264316:T:G:T:2653:P	-3.502689777	-4.524076707	0.000589846	0.003073278	0.001934444	0.001277906	6.00E-05	0.066865066	-5.95E-17	0.020602593	0.002642906	0.018289403	0.025391845	9	132264316	T	G	T	P		9	135139703	9:132264316:T:G	SETX;SETX	Q7Z333	X6RI79;Q7Z333	p.Thr2653Pro	p.Thr924Pro;p.Thr2653Pro	-0.770806	0.344	0.772061406	-5.158405096	-0.891093938	-2.456909884	0	Thr	2653	Pro	T2653P	6	-37.21114286	-61.86185714	36.10242857	29.32	46.77706459
9:132264317:G:C:H:2652:Q	-3.876057899	-4.195808454	0.000933002	0.000324956	0.0077	0.003935994	0.00016	0.00920091	-3.02E-18	0.001175015	0.000446896	0.016815761	0.005863383	9	132264317	G	C	H	Q		9	135139704	9:132264317:G:C	SETX;SETX	Q7Z333	X6RI79;Q7Z333	p.His2652Gln	p.His923Gln;p.His2652Gln	0.531721	0.28	0.756089985	-3.849380807	-1.564404067	-2.125165131	0.38	His	2652	Gln	H2652Q	8	-41.4194	-60.1206	36.8059	23.41	44.49151839
9:132264317:G:T:H:2652:Q	-3.88294022	-4.199655309	0.000933002	0.000324956	0.0077	0.003935994	0.00016	0.00920091	-3.02E-18	0.001175015	0.000446896	0.016815761	0.005863383	9	132264317	G	T	H	Q		9	135139704	9:132264317:G:T	SETX;SETX	Q7Z333	X6RI79;Q7Z333	p.His2652Gln	p.His923Gln;p.His2652Gln	0.521249	0.278	0.756089985	-3.863065494	-1.57711767	-2.142367261	0.38	His	2652	Gln	H2652Q	8	-41.4194	-60.1206	36.8059	23.41	44.49151839
9:132264318:T:A:H:2652:L	-4.049725704	-3.823276706	0.001644421	-0.002825024	0.009507778	0.028426775	0.00016	9.94E-18	-3.02E-18	0.000108889	0.000508321	0.013131572	0.005219259	9	132264318	T	A	H	L		9	135139705	9:132264318:T:A	SETX;SETX	Q7Z333	X6RI79;Q7Z333	p.His2652Leu	p.His923Leu;p.His2652Leu	1.559323	0.231	0.763840621	-2.315756925	-1.746571988	-1.854820552	0.041	His	2652	Leu	H2652L	11	-41.4194	-60.1206	36.8059	23.41	44.49151839
9:132264318:T:C:H:2652:R	-3.87949906	-4.045032072	0.000933002	0.000324956	0.0077	0.003935994	0.00016	0.00920091	-3.02E-18	0.001175015	0.000446896	0.016815761	0.005863383	9	132264318	T	C	H	R		9	135139705	9:132264318:T:C	SETX;SETX	Q7Z333	X6RI79;Q7Z333	p.His2652Arg	p.His923Arg;p.His2652Arg	0.942168	0.279	0.763563657	-3.129064772	-1.446066529	-1.909832416	0.38	His	2652	Arg	H2652R	8	-41.4194	-60.1206	36.8059	23.41	44.49151839
9:132264318:T:G:H:2652:P	-3.702141331	-3.746298035	0.001644421	-0.002894474	0.012102222	0.084177027	0.00016	0.100659382	-3.02E-18	0.093492918	0.000508321	0.013690658	0.01048875	9	132264318	T	G	H	P		9	135139705	9:132264318:T:G	SETX;SETX	Q7Z333	X6RI79;Q7Z333	p.His2652Pro	p.His923Pro;p.His2652Pro	1.658538	0.32	0.766045442	-2.131836905	-1.144030389	-1.286919755	0.651	His	2652	Pro	H2652P	10	-41.4194	-60.1206	36.8059	23.41	44.49151839
9:132264319:G:A:H:2652:Y	-4.109480061	-4.271266766	0.002546021	0.005088196	0.007714444	0.001021265	0.00016	0.066865066	-3.02E-18	0.015964924	0.010538037	0.01893042	0.019979668	9	132264319	G	A	H	Y		9	135139706	9:132264319:G:A	SETX;SETX	Q7Z333	X6RI79;Q7Z333	p.His2652Tyr	p.His923Tyr;p.His2652Tyr	0.030725	0.18	0.759694501	-4.415358994	-2.139944719	-2.973094527	0	His	2652	Tyr	H2652Y	6	-41.4194	-60.1206	36.8059	23.41	44.49151839
9:132264319:G:C:H:2652:D	-4.004533529	-4.066589378	0.001149465	-0.001736297	0.008532222	0.034171128	0.00016	0.041526317	-3.02E-18	0.025420663	0.000508321	0.015051149	0.007471727	9	132264319	G	C	H	D		9	135139706	9:132264319:G:C	SETX;SETX	Q7Z333	X6RI79;Q7Z333	p.His2652Asp	p.His923Asp;p.His2652Asp	0.849807	0.239	0.765705122	-3.197053422	-1.664609357	-2.190803037	0.232	His	2652	Asp	H2652D	9	-41.4194	-60.1206	36.8059	23.41	44.49151839
9:132264319:G:T:H:2652:N	-4.0587254	-4.200488284	0.002734677	0.002779169	0.0094	0.005767646	0.00016	0.057547488	-3.02E-18	0.062542694	0.010089544	0.018323956	0.020747317	9	132264319	G	T	H	N		9	135139706	9:132264319:G:T	SETX;SETX	Q7Z333	X6RI79;Q7Z333	p.His2652Asn	p.His923Asn;p.His2652Asn	0.207326	0.193	0.759577312	-4.187463209	-2.05926153	-2.802812564	0.008	His	2652	Asn	H2652N	7	-41.4194	-60.1206	36.8059	23.41	44.49151839
9:132264320:A:C:H:2651:Q	-3.915878766	-4.041695918	0.000366916	0.000940558	0.019524444	0.007250349	0.048926667	0.00920091	-5.18E-17	0.001102394	0.000137931	0.016284866	0.035892048	9	132264320	A	C	H	Q		9	135139707	9:132264320:A:C	SETX;SETX	Q7Z333	X6RI79;Q7Z333	p.His2651Gln	p.His922Gln;p.His2651Gln	0.322478	0.2	0.756797344	-4.105406965	-2.061146244	-2.700316151	0.006	His	2651	Gln	H2651Q	8	-40.6909	-54.7185	36.4599	26.27	40.37041848
9:132264320:A:T:H:2651:Q	-3.915878766	-4.046649957	0.000366916	0.000940558	0.019524444	0.007250349	0.048926667	0.00920091	-5.18E-17	0.001102394	0.000137931	0.016284866	0.035892048	9	132264320	A	T	H	Q		9	135139707	9:132264320:A:T	SETX;SETX	Q7Z333	X6RI79;Q7Z333	p.His2651Gln	p.His922Gln;p.His2651Gln	0.308992	0.2	0.756797344	-4.123030312	-2.061146244	-2.707581233	0.006	His	2651	Gln	H2651Q	8	-40.6909	-54.7185	36.4599	26.27	40.37041848
9:132264321:T:A:H:2651:L	-3.667782766	-4.174459917	0.000646971	-0.003267094	0.026097778	0.070990357	0.048926667	9.94E-18	-5.18E-17	0.084763888	0.000156896	0.012913543	0.035934444	9	132264321	T	A	H	L		9	135139708	9:132264321:T:A	SETX;SETX	Q7Z333	X6RI79;Q7Z333	p.His2651Leu	p.His922Leu;p.His2651Leu	-0.039823	0.272	0.764149282	-4.397905262	-1.4807933	-2.47930615	0.001	His	2651	Leu	H2651L	11	-40.6909	-54.7185	36.4599	26.27	40.37041848
9:132264321:T:C:H:2651:R	-3.836732077	-4.257535292	0.000366916	0.000940558	0.019524444	0.007250349	0.048926667	0.00920091	-5.18E-17	0.001102394	0.000137931	0.016284866	0.035892048	9	132264321	T	C	H	R		9	135139708	9:132264321:T:C	SETX;SETX	Q7Z333	X6RI79;Q7Z333	p.His2651Arg	p.His922Arg;p.His2651Arg	-0.265085	0.223	0.763957292	-4.697000432	-1.795479803	-2.883895526	0	His	2651	Arg	H2651R	8	-40.6909	-54.7185	36.4599	26.27	40.37041848
9:132264321:T:G:H:2651:P	-3.733856908	-4.131394126	0.000646971	-0.003036201	0.029363333	0.145893945	0.048926667	0.100659382	-5.18E-17	0.318100449	0.000156896	0.013329154	0.042867552	9	132264321	T	G	H	P		9	135139708	9:132264321:T:G	SETX;SETX	Q7Z333	X6RI79;Q7Z333	p.His2651Pro	p.His922Pro;p.His2651Pro	-0.067761	0.237	0.766258042	-4.382511643	-1.668097783	-2.696669451	0	His	2651	Pro	H2651P	10	-40.6909	-54.7185	36.4599	26.27	40.37041848
9:132264322:G:A:H:2651:Y	-3.789859846	-4.250808557	0.000737992	0.006141122	0.02028	0.001056272	0.048926667	0.066865066	-5.18E-17	0.011409253	0.001880721	0.018480062	0.055912185	9	132264322	G	A	H	Y	rs1589595782	9	135139709	9:132264322:G:A	SETX;SETX	Q7Z333	X6RI79;Q7Z333	p.His2651Tyr	p.His922Tyr;p.His2651Tyr	-0.665976	0.191	0.760188061	-5.313651806	-2.061785114	-3.284832314	0	His	2651	Tyr	H2651Y	6	-40.6909	-54.7185	36.4599	26.27	40.37041848
9:132264322:G:C:H:2651:D	-3.775093355	-4.211214802	0.000452103	-0.001501247	0.025111111	0.088860645	0.048926667	0.041526317	-5.18E-17	0.240963175	0.000156896	0.014574165	0.04111954	9	132264322	G	C	H	D		9	135139709	9:132264322:G:C	SETX;SETX	Q7Z333	X6RI79;Q7Z333	p.His2651Asp	p.His922Asp;p.His2651Asp	-0.248449	0.229	0.765591445	-4.635039493	-1.730074016	-2.840251314	0	His	2651	Asp	H2651D	9	-40.6909	-54.7185	36.4599	26.27	40.37041848
9:132264322:G:T:H:2651:N	-3.941700347	-4.222629273	0.000924267	0.003692322	0.020172222	0.00292578	0.048926667	0.057547488	-5.18E-17	0.014707176	0.001800007	0.01780913	0.044886533	9	132264322	G	T	H	N		9	135139709	9:132264322:G:T	SETX;SETX	Q7Z333	X6RI79;Q7Z333	p.His2651Asn	p.His922Asn;p.His2651Asn	-0.358399	0.172	0.760097049	-4.913953823	-2.184082818	-3.228963544	0.001	His	2651	Asn	H2651N	7	-40.6909	-54.7185	36.4599	26.27	40.37041848
9:132264324:G:A:T:2650:I	-3.867846431	-4.038678579	0.006371562	0.007020503	0.040024153	0.005476232	0.017839365	0.066865066	0.052225661	0.065835373	0.039222978	0.018602082	0.050794102	9	132264324	G	A	T	I	rs891664136	9	135139711	9:132264324:G:A	SETX;SETX	Q7Z333	X6RI79;Q7Z333	p.Thr2650Ile	p.Thr921Ile;p.Thr2650Ile	0.018657	0.18	0.765544369	-4.28714715	-2.042342707	-2.979595714	0.08	Thr	2650	Ile	T2650I	6	-43.80185714	-53.19585714	34.55128571	23.81	40.26581552
9:132264324:G:C:T:2650:S	-4.144634443	-4.450478299	0.004874689	0.009234715	0.035873042	0.002352573	0.017839365	0.051950687	0.052225661	0.00940978	0.006144553	0.016641161	0.027345148	9	132264324	G	C	T	S		9	135139711	9:132264324:G:C	SETX;SETX	Q7Z333	X6RI79;Q7Z333	p.Thr2650Ser	p.Thr921Ser;p.Thr2650Ser	-0.611355	0.153	0.764183878	-5.143925095	-2.236675418	-3.475061113	0	Thr	2650	Ser	T2650S	4	-43.80185714	-53.19585714	34.55128571	23.81	40.26581552
9:132264324:G:T:T:2650:N	-4.087375168	-4.274120165	0.00516319	0.008592295	0.036253042	0.003429493	0.017839365	0.030245002	0.052225661	0.032615542	0.015527304	0.018162604	0.034647162	9	132264324	G	T	T	N		9	135139711	9:132264324:G:T	SETX;SETX	Q7Z333	X6RI79;Q7Z333	p.Thr2650Asn	p.Thr921Asn;p.Thr2650Asn	-0.284166	0.153	0.764197699	-4.716018148	-2.236444822	-3.298800189	0	Thr	2650	Asn	T2650N	5	-43.80185714	-53.19585714	34.55128571	23.81	40.26581552
9:132264325:T:A:T:2650:S	-4.137752122	-4.312580728	0.004874689	0.009234715	0.035873042	0.002352573	0.017839365	0.051950687	0.052225661	0.00940978	0.006144553	0.016641161	0.027345148	9	132264325	T	A	T	S		9	135139712	9:132264325:T:A	SETX;SETX	Q7Z333	X6RI79;Q7Z333	p.Thr2650Ser	p.Thr921Ser;p.Thr2650Ser	-0.235967	0.155	0.764183878	-4.65337243	-2.223961815	-3.26127404	0	Thr	2650	Ser	T2650S	4	-43.80185714	-53.19585714	34.55128571	23.81	40.26581552
9:132264325:T:C:T:2650:A	-3.843052781	-4.092368736	0.00516319	0.008592295	0.036253042	0.003429493	0.017839365	0.030245002	0.052225661	0.032615542	0.015527304	0.018162604	0.034647162	9	132264325	T	C	T	A		9	135139712	9:132264325:T:C	SETX;SETX	Q7Z333	X6RI79;Q7Z333	p.Thr2650Ala	p.Thr921Ala;p.Thr2650Ala	0.210602	0.224	0.765284812	-4.042704102	-1.766974023	-2.621856455	0.001	Thr	2650	Ala	T2650A	5	-43.80185714	-53.19585714	34.55128571	23.81	40.26581552
9:132264325:T:G:T:2650:P	-3.441142543	-3.853113723	0.006371562	0.007020503	0.040024153	0.005476232	0.017839365	0.066865066	0.052225661	0.065835373	0.039222978	0.018602082	0.050794102	9	132264325	T	G	T	P		9	135139712	9:132264325:T:G	SETX;SETX	Q7Z333	X6RI79;Q7Z333	p.Thr2650Pro	p.Thr921Pro;p.Thr2650Pro	0.523806	0.304	0.768349053	-3.557992958	-1.20730467	-1.990700306	0.261	Thr	2650	Pro	T2650P	6	-43.80185714	-53.19585714	34.55128571	23.81	40.26581552
9:132264326:C:A:E:2649:D	-3.962906038	-4.252373871	0.002873343	0.009248892	0.015412222	0.000943238	0.005139153	0.033423486	-2.30E-17	0.007397682	0.002007057	0.014529818	0.011024949	9	132264326	C	A	E	D		9	135139713	9:132264326:C:A	SETX;SETX	Q7Z333	X6RI79;Q7Z333	p.Glu2649Asp	p.Glu920Asp;p.Glu2649Asp	0.269659	0.243	0.763194006	-4.016989892	-1.681078818	-2.480214772	0.021	Glu	2649	Asp	E2649D	3	-45.65944444	-50.105	32.233	24.87	39.69062639
9:132264326:C:G:E:2649:D	-3.962906038	-4.247275098	0.002873343	0.009248892	0.015412222	0.000943238	0.005139153	0.033423486	-2.30E-17	0.007397682	0.002007057	0.014529818	0.011024949	9	132264326	C	G	E	D		9	135139713	9:132264326:C:G	SETX;SETX	Q7Z333	X6RI79;Q7Z333	p.Glu2649Asp	p.Glu920Asp;p.Glu2649Asp	0.283539	0.243	0.763194006	-3.998851669	-1.681078818	-2.472737438	0.021	Glu	2649	Asp	E2649D	3	-45.65944444	-50.105	32.233	24.87	39.69062639
9:132264327:T:A:E:2649:V	-3.718793335	-4.176191307	0.007413333	0.004982589	0.027305556	0.006364756	0.005139153	0.057547488	-2.30E-17	0.072131319	0.070203081	0.017286888	0.050493402	9	132264327	T	A	E	V		9	135139714	9:132264327:T:A	SETX;SETX	Q7Z333	X6RI79;Q7Z333	p.Glu2649Val	p.Glu920Val;p.Glu2649Val	-0.349387	0.224	0.762627773	-4.839888624	-1.811305346	-2.923529733	0	Glu	2649	Val	E2649V	7	-45.65944444	-50.105	32.233	24.87	39.69062639
9:132264327:T:C:E:2649:G	-3.618999684	-4.169523963	0.007413333	0.004982589	0.027305556	0.006364756	0.005139153	0.057547488	-2.30E-17	0.072131319	0.070203081	0.017286888	0.050493402	9	132264327	T	C	E	G		9	135139714	9:132264327:T:C	SETX;SETX	Q7Z333	X6RI79;Q7Z333	p.Glu2649Gly	p.Glu920Gly;p.Glu2649Gly	-0.331237	0.253	0.772343577	-4.5770364	-1.46485497	-2.746121537	0	Glu	2649	Gly	E2649G	7	-45.65944444	-50.105	32.233	24.87	39.69062639
9:132264327:T:G:E:2649:A	-3.778244186	-4.403031584	0.006904148	0.007319031	0.021833333	0.001173574	0.005139153	0.066865066	-2.30E-17	0.015599858	0.073126331	0.01810839	0.039840058	9	132264327	T	G	E	A		9	135139714	9:132264327:T:G	SETX;SETX	Q7Z333	X6RI79;Q7Z333	p.Glu2649Ala	p.Glu920Ala;p.Glu2649Ala	-0.743826	0.231	0.762708352	-5.353353618	-1.765463309	-3.095556549	0	Glu	2649	Ala	E2649A	6	-45.65944444	-50.105	32.233	24.87	39.69062639
9:132264328:C:G:E:2649:Q	-4.300139756	-4.450207375	0.002873343	0.009248892	0.015412222	0.000943238	0.005139153	0.033423486	-2.30E-17	0.007397682	0.002007057	0.014529818	0.011024949	9	132264328	C	G	E	Q		9	135139715	9:132264328:C:G	SETX;SETX	Q7Z333	X6RI79;Q7Z333	p.Glu2649Gln	p.Glu920Gln;p.Glu2649Gln	-0.268888	0.145	0.763267002	-4.718960182	-2.30282743	-3.336812647	0.01	Glu	2649	Gln	E2649Q	3	-45.65944444	-50.105	32.233	24.87	39.69062639
9:132264328:C:T:E:2649:K	-4.184887193	-4.421055638	0.00528282	0.009446795	0.015373333	0.000546163	0.005139153	0.051950687	-2.30E-17	0.003108848	0.006244209	0.016450848	0.012557518	9	132264328	C	T	E	K	rs1468917148	9	135139715	9:132264328:C:T	SETX;SETX	Q7Z333	X6RI79;Q7Z333	p.Glu2649Lys	p.Glu920Lys;p.Glu2649Lys	-0.221621	0.175	0.762540937	-4.675062788	-2.124237419	-3.137938384	0.106	Glu	2649	Lys	E2649K	4	-45.65944444	-50.105	32.233	24.87	39.69062639
9:132264330:G:A:S:2648:F	-3.996654256	-3.893677461	0.001412936	0.004629721	0.01268127	0.000864573	0.011983042	0.066865066	-5.95E-17	0.020602593	0.007053826	0.016946821	0.023396941	9	132264330	G	A	S	F	rs1014113627	9	135139717	9:132264330:G:A	SETX;SETX	Q7Z333	X6RI79;Q7Z333	p.Ser2648Phe	p.Ser919Phe;p.Ser2648Phe	0.987053	0.205	0.762631794	-3.093345416	-1.932017468	-2.313399229	0.001	Ser	2648	Phe	S2648F	6	-45.4225	-50.01966667	28.10983333	29.91	42.73491393
9:132264330:G:C:S:2648:C	-3.736344937	-3.954942919	0.001143889	0.006504595	0.010354603	0.000233364	0.011983042	0.030245002	-5.95E-17	0.002611315	0.002347574	0.016815663	0.011392946	9	132264330	G	C	S	C		9	135139717	9:132264330:G:C	SETX;SETX	Q7Z333	X6RI79;Q7Z333	p.Ser2648Cys	p.Ser919Cys;p.Ser2648Cys	1.071627	0.308	0.762739492	-2.980174346	-1.275470061	-1.67246063	0.934	Ser	2648	Cys	S2648C	5	-45.4225	-50.01966667	28.10983333	29.91	42.73491393
9:132264330:G:T:S:2648:Y	-3.94847801	-3.961268165	0.001412936	0.004629721	0.01268127	0.000864573	0.011983042	0.066865066	-5.95E-17	0.020602593	0.007053826	0.016946821	0.023396941	9	132264330	G	T	S	Y		9	135139717	9:132264330:G:T	SETX;SETX	Q7Z333	X6RI79;Q7Z333	p.Ser2648Tyr	p.Ser919Tyr;p.Ser2648Tyr	0.803056	0.219	0.762713894	-3.331769834	-1.841652456	-2.331595683	0.001	Ser	2648	Tyr	S2648Y	6	-45.4225	-50.01966667	28.10983333	29.91	42.73491393
9:132264331:A:C:S:2648:A	-4.147422753	-4.121554914	0.000765568	0.008209333	0.009413492	0.000385647	0.011983042	0.033423486	-5.95E-17	0.002553995	0.000351685	0.014114421	0.0063643	9	132264331	A	C	S	A		9	135139718	9:132264331:A:C	SETX;SETX	Q7Z333	X6RI79;Q7Z333	p.Ser2648Ala	p.Ser919Ala;p.Ser2648Ala	0.723367	0.2	0.762319933	-3.445603029	-1.969004727	-2.48435209	0.015	Ser	2648	Ala	S2648A	3	-45.4225	-50.01966667	28.10983333	29.91	42.73491393
9:132264331:A:G:S:2648:P	-4.087343297	-4.024021011	0.001143889	0.006504595	0.010354603	0.000233364	0.011983042	0.030245002	-5.95E-17	0.002611315	0.002347574	0.016815663	0.011392946	9	132264331	A	G	S	P		9	135139718	9:132264331:A:G	SETX;SETX	Q7Z333	X6RI79;Q7Z333	p.Ser2648Pro	p.Ser919Pro;p.Ser2648Pro	0.883581	0.206	0.763300955	-3.212091435	-1.914496064	-2.363360562	0	Ser	2648	Pro	S2648P	5	-45.4225	-50.01966667	28.10983333	29.91	42.73491393
9:132264331:A:T:S:2648:T	-4.126775791	-4.162954161	0.000765568	0.008209333	0.009413492	0.000385647	0.011983042	0.033423486	-5.95E-17	0.002553995	0.000351685	0.014114421	0.0063643	9	132264331	A	T	S	T		9	135139718	9:132264331:A:T	SETX;SETX	Q7Z333	X6RI79;Q7Z333	p.Ser2648Thr	p.Ser919Thr;p.Ser2648Thr	0.610669	0.206	0.762353624	-3.592046228	-1.930301801	-2.510381768	0.067	Ser	2648	Thr	S2648T	3	-45.4225	-50.01966667	28.10983333	29.91	42.73491393
9:132264333:C:A:G:2647:V	-4.090703233	-4.224031457	0.001255672	-0.001406688	0.021992169	0.075146871	0.013549841	0.041526317	-5.18E-17	0.220837567	0.000475828	0.013785818	0.015791659	9	132264333	C	A	G	V		9	135139720	9:132264333:C:A	SETX;SETX	Q7Z333	X6RI79;Q7Z333	p.Gly2647Val	p.Gly918Val;p.Gly2647Val	0.247003	0.195	0.760592204	-4.110634355	-2.029614991	-2.769877325	0.232	Gly	2647	Val	G2647V	9	-44.2455	-50.283	24.501	26.72	45.73059055
9:132264333:C:G:G:2647:A	-3.975722816	-4.219645258	0.002387937	0.0040573	0.021729947	0.001509605	0.013549841	0.066865066	-5.18E-17	0.01147592	0.006751718	0.017121214	0.025188561	9	132264333	C	G	G	A		9	135139720	9:132264333:C:G	SETX;SETX	Q7Z333	X6RI79;Q7Z333	p.Gly2647Ala	p.Gly918Ala;p.Gly2647Ala	0.062181	0.207	0.760605168	-4.351838512	-1.95311708	-2.800078946	0.018	Gly	2647	Ala	G2647A	6	-44.2455	-50.283	24.501	26.72	45.73059055
9:132264333:C:T:G:2647:D	-4.009221239	-4.204699151	0.002564909	0.001966876	0.02219328	0.004819199	0.013549841	0.057547488	-5.18E-17	0.017510503	0.006463312	0.016295635	0.022672002	9	132264333	C	T	G	D		9	135139720	9:132264333:C:T	SETX;SETX	Q7Z333	X6RI79;Q7Z333	p.Gly2647Asp	p.Gly918Asp;p.Gly2647Asp	0.155562	0.203	0.763940932	-4.147706521	-1.9228888	-2.772894856	0	Gly	2647	Asp	G2647D	7	-44.2455	-50.283	24.501	26.72	45.73059055
9:132264334:C:A:G:2647:C	-3.615823099	-3.873760429	0.001255672	-0.001406688	0.021992169	0.075146871	0.013549841	0.041526317	-5.18E-17	0.220837567	0.000475828	0.013785818	0.015791659	9	132264334	C	A	G	C		9	135139721	9:132264334:C:A	SETX;SETX	Q7Z333	X6RI79;Q7Z333	p.Gly2647Cys	p.Gly918Cys;p.Gly2647Cys	1.200519	0.333	0.755071391	-3.000473918	-1.244488316	-1.45851575	0.876	Gly	2647	Cys	G2647C	9	-44.2455	-50.283	24.501	26.72	45.73059055
9:132264334:C:G:G:2647:R	-4.24661114	-4.222923226	0.001019228	-2.90E-06	0.020086614	0.009098126	0.013549841	0.00920091	-5.18E-17	0.010842394	0.000418327	0.0149756	0.009513335	9	132264334	C	G	G	R		9	135139721	9:132264334:C:G	SETX;SETX	Q7Z333	X6RI79;Q7Z333	p.Gly2647Arg	p.Gly918Arg;p.Gly2647Arg	0.381482	0.164	0.762459888	-3.888929652	-2.195514485	-2.876623043	0.003	Gly	2647	Arg	G2647R	8	-44.2455	-50.283	24.501	26.72	45.73059055
9:132264334:C:T:G:2647:S	-4.054869505	-4.23497721	0.002387937	0.0040573	0.021729947	0.001509605	0.013549841	0.066865066	-5.18E-17	0.01147592	0.006751718	0.017121214	0.025188561	9	132264334	C	T	G	S		9	135139721	9:132264334:C:T	SETX;SETX	Q7Z333	X6RI79;Q7Z333	p.Gly2647Ser	p.Gly918Ser;p.Gly2647Ser	0.020444	0.184	0.754750148	-4.550488891	-2.197011467	-2.955511578	0	Gly	2647	Ser	G2647S	6	-44.2455	-50.283	24.501	26.72	45.73059055
9:132264335:A:C:C:2646:W	-3.58600687	-4.416468138	0.003753177	-0.001212706	0.021002381	0.038856674	0.013088995	9.94E-18	-4.12E-17	0.013442518	0.000804332	0.013733348	0.012572619	9	132264335	A	C	C	W		9	135139722	9:132264335:A:C	SETX;SETX	Q7Z333	X6RI79;Q7Z333	p.Cys2646Trp	p.Cys917Trp;p.Cys2646Trp	-0.209449	0.349	0.732997907	-5.386295889	-1.51106409	-2.125597826	0	Cys	2646	Trp	C2646W	11	-44.63	-51.33033333	20.99116667	25.48	45.09200496
9:132264336:C:A:C:2646:F	-3.816564616	-4.70589258	0.003753177	-0.001212706	0.021002381	0.038856674	0.013088995	9.94E-18	-4.12E-17	0.013442518	0.000804332	0.013733348	0.012572619	9	132264336	C	A	C	F		9	135139723	9:132264336:C:A	SETX;SETX	Q7Z333	X6RI79;Q7Z333	p.Cys2646Phe	p.Cys917Phe;p.Cys2646Phe	-0.997327	0.282	0.736136399	-6.338638313	-1.88460566	-2.937322232	0.049	Cys	2646	Phe	C2646F	11	-44.63	-51.33033333	20.99116667	25.48	45.09200496
9:132264336:C:G:C:2646:S	-3.843456914	-4.623470288	0.003753177	-0.001920478	0.023955714	0.102935414	0.013088995	0.100659382	-4.12E-17	0.149412624	0.000804332	0.013380421	0.019236383	9	132264336	C	G	C	S		9	135139723	9:132264336:C:G	SETX;SETX	Q7Z333	X6RI79;Q7Z333	p.Cys2646Ser	p.Cys917Ser;p.Cys2646Ser	-0.912488	0.259	0.732873259	-6.308087011	-2.085255888	-3.024566745	0	Cys	2646	Ser	C2646S	10	-44.63	-51.33033333	20.99116667	25.48	45.09200496
9:132264336:C:T:C:2646:Y	-3.844093899	-4.790412461	0.003753177	-0.001212706	0.021002381	0.038856674	0.013088995	9.94E-18	-4.12E-17	0.013442518	0.000804332	0.013733348	0.012572619	9	132264336	C	T	C	Y	rs772881149	9	135139723	9:132264336:C:T	SETX;SETX	Q7Z333	X6RI79;Q7Z333	p.Cys2646Tyr	p.Cys917Tyr;p.Cys2646Tyr	-1.227409	0.274	0.732810607	-6.721164155	-1.990949188	-3.107513278	0	Cys	2646	Tyr	C2646Y	11	-44.63	-51.33033333	20.99116667	25.48	45.09200496
9:132264337:A:C:C:2646:G	-4.140033692	-4.365472324	0.003753177	0.000512063	0.021002381	0.037283658	0.013088995	2.59E-18	-4.12E-17	0.012404076	0.000804332	0.014670665	0.012572619	9	132264337	A	C	C	G		9	135139724	9:132264337:A:C	SETX;SETX	Q7Z333	X6RI79;Q7Z333	p.Cys2646Gly	p.Cys917Gly;p.Cys2646Gly	-0.070627	0.188	0.737723658	-5.088570528	-2.45566239	-2.981451241	0.018	Cys	2646	Gly	C2646G	12	-44.63	-51.33033333	20.99116667	25.48	45.09200496
9:132264337:A:G:C:2646:R	-4.136592532	-4.351062045	0.003753177	0.000512063	0.021002381	0.037283658	0.013088995	2.59E-18	-4.12E-17	0.012404076	0.000804332	0.014670665	0.012572619	9	132264337	A	G	C	R		9	135139724	9:132264337:A:G	SETX;SETX	Q7Z333	X6RI79;Q7Z333	p.Cys2646Arg	p.Cys917Arg;p.Cys2646Arg	-0.031399	0.189	0.737192096	-5.050391113	-2.458174425	-2.954538249	0	Cys	2646	Arg	C2646R	12	-44.63	-51.33033333	20.99116667	25.48	45.09200496
9:132264337:A:T:C:2646:S	-4.08089698	-4.380553049	0.003753177	-0.001920478	0.023955714	0.102935414	0.013088995	0.100659382	-4.12E-17	0.149412624	0.000804332	0.013380421	0.019236383	9	132264337	A	T	C	S		9	135139724	9:132264337:A:T	SETX;SETX	Q7Z333	X6RI79;Q7Z333	p.Cys2646Ser	p.Cys917Ser;p.Cys2646Ser	-0.251213	0.19	0.732873259	-5.443940546	-2.523875173	-3.067174514	0	Cys	2646	Ser	C2646S	10	-44.63	-51.33033333	20.99116667	25.48	45.09200496
9:132264338:C:A:K:2645:N	-4.194513949	-4.544614613	0.001292518	0.00421242	0.004616667	0.000233364	0.004500265	0.030245002	-5.95E-17	0.002611315	0.002846673	0.016224273	0.005186165	9	132264338	C	A	K	N		9	135139725	9:132264338:C:A	SETX;SETX	Q7Z333	X6RI79;Q7Z333	p.Lys2645Asn	p.Lys916Asn;p.Lys2645Asn	-0.403627	0.189	0.763046129	-4.900471868	-2.026813333	-3.155062261	0	Lys	2645	Asn	K2645N	5	-45.46955556	-52.82211111	16.36955556	28.96	44.16018223
9:132264338:C:G:K:2645:N	-4.194513949	-4.538896493	0.001292518	0.00421242	0.004616667	0.000233364	0.004500265	0.030245002	-5.95E-17	0.002611315	0.002846673	0.016224273	0.005186165	9	132264338	C	G	K	N		9	135139725	9:132264338:C:G	SETX;SETX	Q7Z333	X6RI79;Q7Z333	p.Lys2645Asn	p.Lys916Asn;p.Lys2645Asn	-0.388061	0.189	0.763046129	-4.880130401	-2.026813333	-3.146676657	0	Lys	2645	Asn	K2645N	5	-45.46955556	-52.82211111	16.36955556	28.96	44.16018223
9:132264339:T:A:K:2645:M	-3.678836344	-4.524021631	0.001596467	0.002328463	0.00602	0.000864573	0.004500265	0.066865066	-5.95E-17	0.020602593	0.008632046	0.016141037	0.017410248	9	132264339	T	A	K	M		9	135139726	9:132264339:T:A	SETX;SETX	Q7Z333	X6RI79;Q7Z333	p.Lys2645Met	p.Lys916Met;p.Lys2645Met	-0.603529	0.311	0.754373845	-5.375151446	-1.395976133	-2.557547626	0.001	Lys	2645	Met	K2645M	6	-45.46955556	-52.82211111	16.36955556	28.96	44.16018223
9:132264339:T:C:K:2645:R	-3.969754702	-4.859260976	0.000865083	0.006770613	0.004311111	0.000385647	0.004500265	0.033423486	-5.95E-17	0.002553995	0.000426636	0.014344405	0.002691367	9	132264339	T	C	K	R	rs1045647527	9	135139726	9:132264339:T:C	SETX;SETX	Q7Z333	X6RI79;Q7Z333	p.Lys2645Arg	p.Lys916Arg;p.Lys2645Arg	-1.207926	0.26	0.765545557	-5.890002275	-1.533778782	-3.177942632	0	Lys	2645	Arg	K2645R	3	-45.46955556	-52.82211111	16.36955556	28.96	44.16018223
9:132264339:T:G:K:2645:T	-3.751100712	-4.595737639	0.001596467	0.002328463	0.00602	0.000864573	0.004500265	0.066865066	-5.95E-17	0.020602593	0.008632046	0.016141037	0.017410248	9	132264339	T	G	K	T		9	135139726	9:132264339:T:G	SETX;SETX	Q7Z333	X6RI79;Q7Z333	p.Lys2645Thr	p.Lys916Thr;p.Lys2645Thr	-0.798756	0.29	0.763226857	-5.4123736	-1.381761053	-2.784106568	0.001	Lys	2645	Thr	K2645T	6	-45.46955556	-52.82211111	16.36955556	28.96	44.16018223
9:132264340:T:C:K:2645:E	-4.190336187	-4.339903599	0.001683973	0.00571715	0.004522222	0.000652435	0.004500265	0.051950687	-5.95E-17	0.006558209	0.001039733	0.015530779	0.004841265	9	132264340	T	C	K	E		9	135139727	9:132264340:T:C	SETX;SETX	Q7Z333	X6RI79;Q7Z333	p.Lys2645Glu	p.Lys916Glu;p.Lys2645Glu	0.160864	0.191	0.766413741	-4.079914943	-1.957912875	-2.839402969	0.016	Lys	2645	Glu	K2645E	4	-45.46955556	-52.82211111	16.36955556	28.96	44.16018223
9:132264340:T:G:K:2645:Q	-4.465629018	-4.358271305	0.001683973	0.00571715	0.004522222	0.000652435	0.004500265	0.051950687	-5.95E-17	0.006558209	0.001039733	0.015530779	0.004841265	9	132264340	T	G	K	Q		9	135139727	9:132264340:T:G	SETX;SETX	Q7Z333	X6RI79;Q7Z333	p.Lys2645Gln	p.Lys916Gln;p.Lys2645Gln	0.110863	0.111	0.759601121	-4.312933932	-2.580121995	-3.328768275	0.001	Lys	2645	Gln	K2645Q	4	-45.46955556	-52.82211111	16.36955556	28.96	44.16018223
9:132264341:C:A:E:2644:D	-3.302679259	-3.991681083	0.001173245	0.006309362	0.03721963	0.000385647	0.044192698	0.033423486	-5.95E-17	0.002553995	0.0009123	0.014362262	0.041243893	9	132264341	C	A	E	D		9	135139728	9:132264341:C:A	SETX;SETX	Q7Z333	X6RI79;Q7Z333	p.Glu2644Asp	p.Glu915Asp;p.Glu2644Asp	0.346567	0.366	0.771170436	-3.72016442	-0.766109679	-1.727798665	0.608	Glu	2644	Asp	E2644D	3	-43.719	-55.566	15.71322222	29.32	44.84765545
9:132264341:C:G:E:2644:D	-3.306120419	-3.987201657	0.001173245	0.006309362	0.03721963	0.000385647	0.044192698	0.033423486	-5.95E-17	0.002553995	0.0009123	0.014362262	0.041243893	9	132264341	C	G	E	D		9	135139728	9:132264341:C:G	SETX;SETX	Q7Z333	X6RI79;Q7Z333	p.Glu2644Asp	p.Glu915Asp;p.Glu2644Asp	0.358761	0.365	0.771170436	-3.704229443	-0.77246648	-1.727009964	0.608	Glu	2644	Asp	E2644D	3	-43.719	-55.566	15.71322222	29.32	44.84765545
9:132264342:T:A:E:2644:V	-3.274648	-3.340589294	0.00232506	-0.000434291	0.038567407	0.001931608	0.044192698	0.057547488	-5.95E-17	0.023749967	0.017515047	0.015586474	0.065443859	9	132264342	T	A	E	V		9	135139729	9:132264342:T:A	SETX;SETX	Q7Z333	X6RI79;Q7Z333	p.Glu2644Val	p.Glu915Val;p.Glu2644Val	1.61226	0.319	0.770869953	-2.073567309	-1.06989274	-1.317630673	0.917	Glu	2644	Val	E2644V	7	-43.719	-55.566	15.71322222	29.32	44.84765545
9:132264342:T:C:E:2644:G	-3.587793595	-3.549204058	0.00232506	-0.000434291	0.038567407	0.001931608	0.044192698	0.057547488	-5.95E-17	0.023749967	0.017515047	0.015586474	0.065443859	9	132264342	T	C	E	G		9	135139729	9:132264342:T:C	SETX;SETX	Q7Z333	X6RI79;Q7Z333	p.Glu2644Gly	p.Glu915Gly;p.Glu2644Gly	1.044364	0.228	0.782350446	-2.533119066	-1.456815589	-2.149576683	0.005	Glu	2644	Gly	E2644G	7	-43.719	-55.566	15.71322222	29.32	44.84765545
9:132264342:T:G:E:2644:A	-3.102551232	-3.25859639	0.002164601	0.001570674	0.039532963	0.000864573	0.044192698	0.066865066	-5.95E-17	0.020602593	0.018287519	0.016305475	0.086074068	9	132264342	T	G	E	A		9	135139729	9:132264342:T:G	SETX;SETX	Q7Z333	X6RI79;Q7Z333	p.Glu2644Ala	p.Glu915Ala;p.Glu2644Ala	1.403486	0.322	0.770926272	-2.345004556	-1.049882676	-1.41275882	0.437	Glu	2644	Ala	E2644A	6	-43.719	-55.566	15.71322222	29.32	44.84765545
9:132264343:C:G:E:2644:Q	-3.099650796	-3.63586863	0.001173245	0.006309362	0.03721963	0.000385647	0.044192698	0.033423486	-5.95E-17	0.002553995	0.0009123	0.014362262	0.041243893	9	132264343	C	G	E	Q		9	135139730	9:132264343:C:G	SETX;SETX	Q7Z333	X6RI79;Q7Z333	p.Glu2644Gln	p.Glu915Gln;p.Glu2644Gln	1.315168	0.425	0.768068139	-2.530764399	-0.442818609	-0.864959366	0.845	Glu	2644	Gln	E2644Q	3	-43.719	-55.566	15.71322222	29.32	44.84765545
9:132264343:C:T:E:2644:K	-3.579496802	-3.521599688	0.002283177	0.005104583	0.03826963	0.000719101	0.044192698	0.051950687	-5.95E-17	0.006558209	0.00222177	0.01557368	0.049826163	9	132264343	C	T	E	K		9	135139730	9:132264343:C:T	SETX;SETX	Q7Z333	X6RI79;Q7Z333	p.Glu2644Lys	p.Glu915Lys;p.Glu2644Lys	1.446529	0.266	0.770522436	-2.298696044	-1.412601344	-1.713271389	0.046	Glu	2644	Lys	E2644K	4	-43.719	-55.566	15.71322222	29.32	44.84765545
9:132264344:C:A:Q:2643:H	-3.78979046	-3.947075008	0.000541908	0.002772386	0.011954444	0.00030003	0.009070635	0.030245002	-5.90E-17	0.002766871	0.001867497	0.016184409	0.022569537	9	132264344	C	A	Q	H		9	135139731	9:132264344:C:A	SETX;SETX	Q7Z333	X6RI79;Q7Z333	p.Gln2643His	p.Gln914His;p.Gln2643His	0.859018	0.267	0.76433568	-3.218722509	-1.509467344	-2.023990759	0.012	Gln	2643	His	Q2643H	5	-43.09188889	-56.78122222	12.61733333	30.42	44.15597339
9:132264344:C:G:Q:2643:H	-3.78979046	-3.941356888	0.000541908	0.002772386	0.011954444	0.00030003	0.009070635	0.030245002	-5.90E-17	0.002766871	0.001867497	0.016184409	0.022569537	9	132264344	C	G	Q	H		9	135139731	9:132264344:C:G	SETX;SETX	Q7Z333	X6RI79;Q7Z333	p.Gln2643His	p.Gln914His;p.Gln2643His	0.874584	0.267	0.76433568	-3.198381042	-1.509467344	-2.015605155	0.012	Gln	2643	His	Q2643H	5	-43.09188889	-56.78122222	12.61733333	30.42	44.15597339
9:132264345:T:A:Q:2643:L	-3.930321872	-3.76369158	0.000946592	-0.001187432	0.01255	0.005393419	0.009070635	0.057547488	-5.90E-17	0.079129613	0.003413395	0.0154548	0.03448902	9	132264345	T	A	Q	L		9	135139732	9:132264345:T:A	SETX;SETX	Q7Z333	X6RI79;Q7Z333	p.Gln2643Leu	p.Gln914Leu;p.Gln2643Leu	1.108646	0.199	0.7692386	-2.77183653	-1.859927165	-2.2825777	0.002	Gln	2643	Leu	Q2643L	7	-43.09188889	-56.78122222	12.61733333	30.42	44.15597339
9:132264345:T:C:Q:2643:R	-3.900724347	-4.104188618	0.000706193	0.004477479	0.01226	0.00174175	0.009070635	0.051950687	-5.90E-17	0.010470094	0.000761722	0.015524307	0.023343051	9	132264345	T	C	Q	R		9	135139732	9:132264345:T:C	SETX;SETX	Q7Z333	X6RI79;Q7Z333	p.Gln2643Arg	p.Gln914Arg;p.Gln2643Arg	0.415123	0.233	0.76981007	-3.664058781	-1.634261245	-2.459655084	0.005	Gln	2643	Arg	Q2643R	4	-43.09188889	-56.78122222	12.61733333	30.42	44.15597339
9:132264345:T:G:Q:2643:P	-3.304931104	-3.64020444	0.000755821	0.000801251	0.01283	0.000935161	0.009070635	0.066865066	-5.90E-17	0.020758149	0.003566196	0.016136296	0.049733435	9	132264345	T	G	Q	P		9	135139732	9:132264345:T:G	SETX;SETX	Q7Z333	X6RI79;Q7Z333	p.Gln2643Pro	p.Gln914Pro;p.Gln2643Pro	1.125602	0.346	0.771193254	-2.701568936	-0.892864994	-1.423729769	0.838	Gln	2643	Pro	Q2643P	6	-43.09188889	-56.78122222	12.61733333	30.42	44.15597339
9:132264346:G:C:Q:2643:E	-3.914181394	-4.136123035	0.00036261	0.005821582	0.012006667	0.000785647	0.009070635	0.033423486	-5.90E-17	0.002992884	0.000312508	0.01442394	0.016799745	9	132264346	G	C	Q	E		9	135139733	9:132264346:G:C	SETX;SETX	Q7Z333	X6RI79;Q7Z333	p.Gln2643Glu	p.Gln914Glu;p.Gln2643Glu	0.465201	0.244	0.77038157	-3.58455115	-1.554801239	-2.369093417	0.002	Gln	2643	Glu	Q2643E	3	-43.09188889	-56.78122222	12.61733333	30.42	44.15597339
9:132264346:G:T:Q:2643:K	-3.897283187	-4.013838944	0.000706193	0.004477479	0.01226	0.00174175	0.009070635	0.051950687	-5.90E-17	0.010470094	0.000761722	0.015524307	0.023343051	9	132264346	G	T	Q	K	rs1163145782	9	135139733	9:132264346:G:T	SETX;SETX	Q7Z333	X6RI79;Q7Z333	p.Gln2643Lys	p.Gln914Lys;p.Gln2643Lys	0.661075	0.234	0.769935487	-3.339564691	-1.625811922	-2.321377214	0.01	Gln	2643	Lys	Q2643K	4	-43.09188889	-56.78122222	12.61733333	30.42	44.15597339
9:132264347:C:A:E:2642:D	-3.853971093	-4.029674624	0.031563077	0.005875038	0.039524762	0.000476976	0.068301376	0.033423486	-5.80E-17	0.00276377	0.001717166	0.014534548	0.054757738	9	132264347	C	A	E	D		9	135139734	9:132264347:C:A	SETX;SETX	Q7Z333	X6RI79;Q7Z333	p.Glu2642Asp	p.Glu913Asp;p.Glu2642Asp	-0.039827	0.175	0.765811772	-4.356991811	-2.069665242	-3.040003617	0.001	Glu	2642	Asp	E2642D	3	-45.14922222	-58.594	8.930111111	31.96	45.4188736
9:132264347:C:G:E:2642:D	-3.853971093	-4.023646831	0.031563077	0.005875038	0.039524762	0.000476976	0.068301376	0.033423486	-5.80E-17	0.00276377	0.001717166	0.014534548	0.054757738	9	132264347	C	G	E	D		9	135139734	9:132264347:C:G	SETX;SETX	Q7Z333	X6RI79;Q7Z333	p.Glu2642Asp	p.Glu913Asp;p.Glu2642Asp	-0.023418	0.175	0.765811772	-4.335548721	-2.069665242	-3.031163878	0.001	Glu	2642	Asp	E2642D	3	-45.14922222	-58.594	8.930111111	31.96	45.4188736
9:132264348:T:A:E:2642:V	-3.34117744	-3.312643629	0.062580273	-0.001047067	0.039140317	0.002878281	0.068301376	0.057547488	-5.80E-17	0.027191366	0.059696134	0.015118257	0.071441234	9	132264348	T	A	E	V		9	135139735	9:132264348:T:A	SETX;SETX	Q7Z333	X6RI79;Q7Z333	p.Glu2642Val	p.Glu913Val;p.Glu2642Val	1.562755	0.286	0.765247596	-2.276642304	-1.373473273	-1.535051667	0.736	Glu	2642	Val	E2642V	7	-45.14922222	-58.594	8.930111111	31.96	45.4188736
9:132264348:T:C:E:2642:G	-3.468500374	-3.510936316	0.062580273	-0.001047067	0.039140317	0.002878281	0.068301376	0.057547488	-5.80E-17	0.027191366	0.059696134	0.015118257	0.071441234	9	132264348	T	C	E	G		9	135139735	9:132264348:T:C	SETX;SETX	Q7Z333	X6RI79;Q7Z333	p.Glu2642Gly	p.Glu913Gly;p.Glu2642Gly	1.022958	0.249	0.775593948	-2.727389136	-1.436051431	-2.039720725	0.001	Glu	2642	Gly	E2642G	7	-45.14922222	-58.594	8.930111111	31.96	45.4188736
9:132264348:T:G:E:2642:A	-3.403449657	-3.395047961	0.058505263	0.000791153	0.038606984	0.001090698	0.068301376	0.066865066	-5.80E-17	0.019143721	0.062211126	0.015757098	0.091585413	9	132264348	T	G	E	A		9	135139735	9:132264348:T:G	SETX;SETX	Q7Z333	X6RI79;Q7Z333	p.Glu2642Ala	p.Glu913Ala;p.Glu2642Ala	0.916632	0.222	0.765430256	-3.116492542	-1.777260978	-2.253069739	0.075	Glu	2642	Ala	E2642A	6	-45.14922222	-58.594	8.930111111	31.96	45.4188736
9:132264349:C:G:E:2642:Q	-3.757618602	-3.911513125	0.031563077	0.005875038	0.039524762	0.000476976	0.068301376	0.033423486	-5.80E-17	0.00276377	0.001717166	0.014534548	0.054757738	9	132264349	C	G	E	Q	rs766780151	9	135139736	9:132264349:C:G	SETX;SETX	Q7Z333	X6RI79;Q7Z333	p.Glu2642Gln	p.Glu913Gln;p.Glu2642Gln	0.281835	0.203	0.764279298	-3.97436626	-1.917243332	-2.704869966	0.034	Glu	2642	Gln	E2642Q	3	-45.14922222	-58.594	8.930111111	31.96	45.4188736
9:132264349:C:T:E:2642:K	-3.708585923	-3.457484034	0.06634517	0.004431254	0.04141254	0.003231656	0.068301376	0.051950687	-5.80E-17	0.012706224	0.01263767	0.015412301	0.075053387	9	132264349	C	T	E	K		9	135139736	9:132264349:C:T	SETX;SETX	Q7Z333	X6RI79;Q7Z333	p.Glu2642Lys	p.Glu913Lys;p.Glu2642Lys	1.092832	0.171	0.765166159	-2.892736623	-2.10586416	-2.452947098	0.164	Glu	2642	Lys	E2642K	4	-45.14922222	-58.594	8.930111111	31.96	45.4188736
9:132264351:C:A:G:2641:V	-3.801543353	-3.623475004	0.015668884	-0.001817522	0.028728889	0.009683952	0.008671111	0.041526317	0.055695741	0.015519542	0.003795997	0.013710041	0.017121225	9	132264351	C	A	G	V		9	135139738	9:132264351:C:A	SETX;SETX	Q7Z333	X6RI79;Q7Z333	p.Gly2641Val	p.Gly912Val;p.Gly2641Val	1.854012	0.276	0.763525307	-1.938421572	-1.46577679	-1.435951414	0.933	Gly	2641	Val	G2641V	9	-48.81575	-58.15775	7.59175	30.63	46.82734165
9:132264351:C:G:G:2641:A	-3.252149019	-3.449987426	0.033340268	0.001699068	0.012925556	0.015520757	0.008671111	0.066865066	0.055695741	0.075545802	0.058232114	0.01533368	0.045054771	9	132264351	C	G	G	A		9	135139738	9:132264351:C:G	SETX;SETX	Q7Z333	X6RI79;Q7Z333	p.Gly2641Ala	p.Gly912Ala;p.Gly2641Ala	1.741382	0.372	0.763579162	-2.08427961	-0.854625325	-0.941711695	0.888	Gly	2641	Ala	G2641A	6	-48.81575	-58.15775	7.59175	30.63	46.82734165
9:132264351:C:T:G:2641:E	-3.74056321	-3.852134196	0.012753075	-0.001215277	0.010511111	0.004165563	0.008671111	0.00920091	0.055695741	0.006343406	0.003338615	0.014003416	0.008221996	9	132264351	C	T	G	E		9	135139738	9:132264351:C:T	SETX;SETX	Q7Z333	X6RI79;Q7Z333	p.Gly2641Glu	p.Gly912Glu;p.Gly2641Glu	1.417892	0.314	0.765867821	-2.450682078	-1.185134723	-1.451241035	0.933	Gly	2641	Glu	G2641E	8	-48.81575	-58.15775	7.59175	30.63	46.82734165
9:132264352:C:A:G:2641:W	-3.971120957	-3.395819338	0.012753075	-0.001215277	0.010511111	0.004165563	0.008671111	0.00920091	0.055695741	0.006343406	0.003338615	0.014003416	0.008221996	9	132264352	C	A	G	W		9	135139739	9:132264352:C:A	SETX;SETX	Q7Z333	X6RI79;Q7Z333	p.Gly2641Trp	p.Gly912Trp;p.Gly2641Trp	2.660083	0.247	0.75864609	-1.005149018	-1.731531229	-1.169341154	0.998	Gly	2641	Trp	G2641W	8	-48.81575	-58.15775	7.59175	30.63	46.82734165
9:132264352:C:G:G:2641:R	-4.057149966	-3.926635061	0.012753075	-0.001215277	0.010511111	0.004165563	0.008671111	0.00920091	0.055695741	0.006343406	0.003338615	0.014003416	0.008221996	9	132264352	C	G	G	R		9	135139739	9:132264352:C:G	SETX;SETX	Q7Z333	X6RI79;Q7Z333	p.Gly2641Arg	p.Gly912Arg;p.Gly2641Arg	1.215084	0.222	0.764803631	-2.741901985	-1.787715881	-2.092289807	0.054	Gly	2641	Arg	G2641R	8	-48.81575	-58.15775	7.59175	30.63	46.82734165
9:132264352:C:T:G:2641:R	-4.057149966	-3.910796905	0.012753075	-0.001215277	0.010511111	0.004165563	0.008671111	0.00920091	0.055695741	0.006343406	0.003338615	0.014003416	0.008221996	9	132264352	C	T	G	R	rs1001169129	9	135139739	9:132264352:C:T	SETX;SETX	Q7Z333	X6RI79;Q7Z333	p.Gly2641Arg	p.Gly912Arg;p.Gly2641Arg	1.258199	0.222	0.764803631	-2.685559805	-1.787715881	-2.069063201	0.054	Gly	2641	Arg	G2641R	8	-48.81575	-58.15775	7.59175	30.63	46.82734165
9:132264353:T:A:E:2640:D	-3.09478608	-3.725187726	0.015058704	0.007278151	0.097585556	0.007059371	0.253981111	0.033423486	-5.94E-17	0.002553995	0.048059937	0.014501792	0.104178906	9	132264353	T	A	E	D		9	135139740	9:132264353:T:A	SETX;SETX	Q7Z333	X6RI79;Q7Z333	p.Glu2640Asp	p.Glu911Asp;p.Glu2640Asp	-0.245778	0.283	0.763570017	-4.681302224	-1.42053321	-2.526672753	0.005	Glu	2640	Asp	E2640D	3	-51.71166667	-61.545	9.765555556	30.16	51.6955204
9:132264353:T:G:E:2640:D	-3.09478608	-3.719249565	0.015058704	0.007278151	0.097585556	0.007059371	0.253981111	0.033423486	-5.94E-17	0.002553995	0.048059937	0.014501792	0.104178906	9	132264353	T	G	E	D		9	135139740	9:132264353:T:G	SETX;SETX	Q7Z333	X6RI79;Q7Z333	p.Glu2640Asp	p.Glu911Asp;p.Glu2640Asp	-0.229613	0.283	0.763570017	-4.660177991	-1.42053321	-2.51796446	0.005	Glu	2640	Asp	E2640D	3	-51.71166667	-61.545	9.765555556	30.16	51.6955204
9:132264354:T:A:E:2640:V	-3.262828583	-2.879553536	0.032832731	0.001979806	0.091774444	0.005396277	0.253981111	0.057547488	-5.94E-17	0.043524531	0.650250673	0.014791167	0.127071596	9	132264354	T	A	E	V		9	135139741	9:132264354:T:A	SETX;SETX	Q7Z333	X6RI79;Q7Z333	p.Glu2640Val	p.Glu911Val;p.Glu2640Val	1.576876	0.182	0.76316858	-2.309359737	-2.069267902	-2.128602364	0.011	Glu	2640	Val	E2640V	7	-51.71166667	-61.545	9.765555556	30.16	51.6955204
9:132264354:T:C:E:2640:G	-2.812036572	-2.809510792	0.032832731	0.001979806	0.091774444	0.005396277	0.253981111	0.057547488	-5.94E-17	0.043524531	0.650250673	0.014791167	0.127071596	9	132264354	T	C	E	G		9	135139741	9:132264354:T:C	SETX;SETX	Q7Z333	X6RI79;Q7Z333	p.Glu2640Gly	p.Glu911Gly;p.Glu2640Gly	1.767548	0.313	0.772498981	-1.830543684	-1.080854069	-1.268657214	0.608	Glu	2640	Gly	E2640G	7	-51.71166667	-61.545	9.765555556	30.16	51.6955204
9:132264354:T:G:E:2640:A	-2.74550014	-2.669060229	0.030631484	0.003382628	0.092741111	0.001654063	0.253981111	0.066865066	-5.94E-17	0.020602593	0.660177767	0.015407604	0.157059622	9	132264354	T	G	E	A		9	135139741	9:132264354:T:G	SETX;SETX	Q7Z333	X6RI79;Q7Z333	p.Glu2640Ala	p.Glu911Ala;p.Glu2640Ala	1.521965	0.264	0.763309892	-2.377638705	-1.54565249	-1.684193774	0.437	Glu	2640	Ala	E2640A	6	-51.71166667	-61.545	9.765555556	30.16	51.6955204
9:132264355:C:G:E:2640:Q	-2.877992976	-2.961427862	0.015058704	0.007278151	0.097585556	0.007059371	0.253981111	0.033423486	-5.94E-17	0.002553995	0.048059937	0.014501792	0.104178906	9	132264355	C	G	E	Q		9	135139742	9:132264355:C:G	SETX;SETX	Q7Z333	X6RI79;Q7Z333	p.Glu2640Gln	p.Glu911Gln;p.Glu2640Gln	1.833347	0.346	0.763389175	-1.968776962	-1.023072	-1.042458432	0.845	Glu	2640	Gln	E2640Q	3	-51.71166667	-61.545	9.765555556	30.16	51.6955204
9:132264355:C:T:E:2640:K	-2.948531311	-2.712536065	0.032259043	0.006159176	0.100197778	0.009936325	0.253981111	0.051950687	-5.94E-17	0.007620407	0.219836429	0.015219948	0.128096135	9	132264355	C	T	E	K		9	135139742	9:132264355:C:T	SETX;SETX	Q7Z333	X6RI79;Q7Z333	p.Glu2640Lys	p.Glu911Lys;p.Glu2640Lys	2.010082	0.271	0.762986397	-1.747735238	-1.506552224	-1.380776318	0.437	Glu	2640	Lys	E2640K	4	-51.71166667	-61.545	9.765555556	30.16	51.6955204
9:132264356:A:C:S:2639:R	-4.303750573	-4.052861749	0.001486749	0.005443356	0.005655556	0.000695002	0.017264444	0.030245002	-5.17E-17	0.003117024	0.003261169	0.015690332	0.009686807	9	132264356	A	C	S	R		9	135139743	9:132264356:A:C	SETX;SETX	Q7Z333	X6RI79;Q7Z333	p.Ser2639Arg	p.Ser910Arg;p.Ser2639Arg	0.840795	0.147	0.766542263	-3.188225731	-2.235467802	-2.72745141	0.013	Ser	2639	Arg	S2639R	5	-54.43783333	-59.72266667	12.03816667	26.2	52.73602801
9:132264356:A:T:S:2639:R	-4.303750573	-4.0599835	0.001486749	0.005443356	0.005655556	0.000695002	0.017264444	0.030245002	-5.17E-17	0.003117024	0.003261169	0.015690332	0.009686807	9	132264356	A	T	S	R		9	135139743	9:132264356:A:T	SETX;SETX	Q7Z333	X6RI79;Q7Z333	p.Ser2639Arg	p.Ser910Arg;p.Ser2639Arg	0.821408	0.147	0.766542263	-3.213560437	-2.235467802	-2.737895436	0.013	Ser	2639	Arg	S2639R	5	-54.43783333	-59.72266667	12.03816667	26.2	52.73602801
9:132264357:C:A:S:2639:I	-3.678768725	-3.508080648	0.00183629	0.004143316	0.006302222	0.00254184	0.017264444	0.066865066	-5.17E-17	0.011409253	0.010893723	0.015520343	0.020051884	9	132264357	C	A	S	I		9	135139744	9:132264357:C:A	SETX;SETX	Q7Z333	X6RI79;Q7Z333	p.Ser2639Ile	p.Ser910Ile;p.Ser2639Ile	2.106776	0.305	0.765023441	-1.571239114	-1.256433967	-1.132153638	0.868	Ser	2639	Ile	S2639I	6	-54.43783333	-59.72266667	12.03816667	26.2	52.73602801
9:132264357:C:G:S:2639:T	-3.979217314	-4.103775624	0.000995146	0.00752337	0.007635556	0.003372859	0.017264444	0.033423486	-5.17E-17	0.002748046	0.00048893	0.014492613	0.006750669	9	132264357	C	G	S	T		9	135139744	9:132264357:C:G	SETX;SETX	Q7Z333	X6RI79;Q7Z333	p.Ser2639Thr	p.Ser910Thr;p.Ser2639Thr	0.763676	0.248	0.76428032	-3.344676894	-1.63117022	-2.185179638	0.144	Ser	2639	Thr	S2639T	3	-54.43783333	-59.72266667	12.03816667	26.2	52.73602801
9:132264357:C:T:S:2639:N	-3.789953493	-3.871120585	0.000995146	0.00752337	0.007635556	0.003372859	0.017264444	0.033423486	-5.17E-17	0.002748046	0.00048893	0.014492613	0.006750669	9	132264357	C	T	S	N		9	135139744	9:132264357:C:T	SETX;SETX	Q7Z333	X6RI79;Q7Z333	p.Ser2639Asn	p.Ser910Asn;p.Ser2639Asn	1.397015	0.303	0.764233002	-2.518201498	-1.282335627	-1.526071748	0.791	Ser	2639	Asn	S2639N	3	-54.43783333	-59.72266667	12.03816667	26.2	52.73602801
9:132264358:T:A:S:2639:C	-3.639606618	-3.794071456	0.001486749	0.005443356	0.005655556	0.000695002	0.017264444	0.030245002	-5.17E-17	0.003117024	0.003261169	0.015690332	0.009686807	9	132264358	T	A	S	C		9	135139745	9:132264358:T:A	SETX;SETX	Q7Z333	X6RI79;Q7Z333	p.Ser2639Cys	p.Ser910Cys;p.Ser2639Cys	1.54528	0.34	0.764549948	-2.316649573	-1.041845906	-1.232326015	0.993	Ser	2639	Cys	S2639C	5	-54.43783333	-59.72266667	12.03816667	26.2	52.73602801
9:132264358:T:C:S:2639:G	-4.117612477	-4.277337923	0.001936916	0.006589457	0.007878889	0.002386861	0.017264444	0.051950687	-5.17E-17	0.003302895	0.001191441	0.015278686	0.008849362	9	132264358	T	C	S	G		9	135139745	9:132264358:T:C	SETX;SETX	Q7Z333	X6RI79;Q7Z333	p.Ser2639Gly	p.Ser910Gly;p.Ser2639Gly	0.247256	0.203	0.770334632	-3.870514417	-1.816213226	-2.723498118	0.006	Ser	2639	Gly	S2639G	4	-54.43783333	-59.72266667	12.03816667	26.2	52.73602801
9:132264358:T:G:S:2639:R	-4.372573781	-4.240275828	0.001486749	0.005443356	0.005655556	0.000695002	0.017264444	0.030245002	-5.17E-17	0.003117024	0.003261169	0.015690332	0.009686807	9	132264358	T	G	S	R		9	135139745	9:132264358:T:G	SETX;SETX	Q7Z333	X6RI79;Q7Z333	p.Ser2639Arg	p.Ser910Arg;p.Ser2639Arg	0.330612	0.127	0.766542263	-3.854926931	-2.362603827	-3.117900837	0.013	Ser	2639	Arg	S2639R	5	-54.43783333	-59.72266667	12.03816667	26.2	52.73602801
9:132264359:G:C:F:2638:L	-4.216960903	-4.101049139	0.001664461	0.005381	0.002357778	0.000768093	0.003977778	0.066865066	-4.36E-17	0.013539629	0.009880583	0.015478747	0.011977988	9	132264359	G	C	F	L	rs80296256	9	135139746	9:132264359:G:C	SETX;SETX	Q7Z333	X6RI79;Q7Z333	p.Phe2638Leu	p.Phe909Leu;p.Phe2638Leu	0.661643	0.167	0.731491423	-4.285041925	-2.693136808	-2.708355616	0	Phe	2638	Leu	F2638L	6	-58.097	-60.63309091	14.84718182	27.56	56.66018187
9:132264359:G:T:F:2638:L	-4.216960903	-4.105515341	0.001664461	0.005381	0.002357778	0.000768093	0.003977778	0.066865066	-4.36E-17	0.013539629	0.009880583	0.015478747	0.011977988	9	132264359	G	T	F	L		9	135139746	9:132264359:G:T	SETX;SETX	Q7Z333	X6RI79;Q7Z333	p.Phe2638Leu	p.Phe909Leu;p.Phe2638Leu	0.649485	0.167	0.731491423	-4.300929857	-2.693136808	-2.714905287	0	Phe	2638	Leu	F2638L	6	-58.097	-60.63309091	14.84718182	27.56	56.66018187
9:132264360:A:C:F:2638:C	-3.780589155	-3.728613234	0.000710136	0.003285931	0.002481111	0.001587912	0.003977778	0.00920091	-4.36E-17	0.000548521	0.000614002	0.014044855	0.002239999	9	132264360	A	C	F	C		9	135139747	9:132264360:A:C	SETX;SETX	Q7Z333	X6RI79;Q7Z333	p.Phe2638Cys	p.Phe909Cys;p.Phe2638Cys	1.879401	0.316	0.729735382	-2.736911208	-1.77527206	-1.191059471	0.964	Phe	2638	Cys	F2638C	8	-58.097	-60.63309091	14.84718182	27.56	56.66018187
9:132264360:A:G:F:2638:S	-4.169440279	-4.158928389	0.000710136	0.003285931	0.002481111	0.001587912	0.003977778	0.00920091	-4.36E-17	0.000548521	0.000614002	0.014044855	0.002239999	9	132264360	A	G	F	S	rs1287810006	9	135139747	9:132264360:A:G	SETX;SETX	Q7Z333	X6RI79;Q7Z333	p.Phe2638Ser	p.Phe909Ser;p.Phe2638Ser	0.707987	0.203	0.7295891	-4.271301805	-2.496031243	-2.475296401	0.002	Phe	2638	Ser	F2638S	8	-58.097	-60.63309091	14.84718182	27.56	56.66018187
9:132264360:A:T:F:2638:Y	-4.025888912	-4.218733191	0.000901955	0.008325242	0.004148889	0.003729663	0.003977778	0.033423486	-4.36E-17	0.002687462	0.00048893	0.014509403	0.002554195	9	132264360	A	T	F	Y		9	135139747	9:132264360:A:T	SETX;SETX	Q7Z333	X6RI79;Q7Z333	p.Phe2638Tyr	p.Phe909Tyr;p.Phe2638Tyr	0.538606	0.244	0.729785307	-4.487817704	-2.232128783	-2.329549199	0.396	Phe	2638	Tyr	F2638Y	3	-58.097	-60.63309091	14.84718182	27.56	56.66018187
9:132264361:A:C:F:2638:V	-4.121518307	-4.425986111	0.001787912	0.004229663	0.00258	0.002732576	0.003977778	0.057547488	-4.36E-17	0.013549822	0.009459804	0.014819718	0.006157092	9	132264361	A	C	F	V	rs144706487	9	135139748	9:132264361:A:C	SETX;SETX	Q7Z333	X6RI79;Q7Z333	p.Phe2638Val	p.Phe909Val;p.Phe2638Val	-0.101024	0.208	0.729367855	-5.33395343	-2.467938592	-2.882219215	0.002	Phe	2638	Val	F2638V	7	-58.097	-60.63309091	14.84718182	27.56	56.66018187
9:132264361:A:G:F:2638:L	-4.237607865	-4.409988511	0.001664461	0.005381	0.002357778	0.000768093	0.003977778	0.066865066	-4.36E-17	0.013539629	0.009880583	0.015478747	0.011977988	9	132264361	A	G	F	L	rs144706487	9	135139748	9:132264361:A:G	SETX;SETX	Q7Z333	X6RI79;Q7Z333	p.Phe2638Leu	p.Phe909Leu;p.Phe2638Leu	-0.179359	0.161	0.731491423	-5.38405354	-2.731277615	-3.196096398	0	Phe	2638	Leu	F2638L	6	-58.097	-60.63309091	14.84718182	27.56	56.66018187
9:132264361:A:T:F:2638:I	-4.265137148	-4.349113273	0.001664461	0.005381	0.002357778	0.000768093	0.003977778	0.066865066	-4.36E-17	0.013539629	0.009880583	0.015478747	0.011977988	9	132264361	A	T	F	I		9	135139748	9:132264361:A:T	SETX;SETX	Q7Z333	X6RI79;Q7Z333	p.Phe2638Ile	p.Phe909Ile;p.Phe2638Ile	-0.013643	0.153	0.731108607	-5.176920021	-2.788519119	-3.153065969	0.063	Phe	2638	Ile	F2638I	6	-58.097	-60.63309091	14.84718182	27.56	56.66018187
9:132264363:G:A:A:2637:V	-3.766798079	-3.657175754	0.002357352	0.007543318	0.005986667	0.001893922	0.003977778	0.051950687	-4.12E-17	0.003287318	0.001335433	0.015215452	0.003998712	9	132264363	G	A	A	V		9	135139750	9:132264363:G:A	SETX;SETX	Q7Z333	X6RI79;Q7Z333	p.Ala2637Val	p.Ala908Val;p.Ala2637Val	2.037044	0.316	0.764747895	-1.669146067	-1.191106498	-1.106135159	0.734	Ala	2637	Val	A2637V	4	-60.9476	-57.9606	13.4322	25.76	56.44444712
9:132264363:G:C:A:2637:G	-3.845944768	-3.688598597	0.002357352	0.007543318	0.005986667	0.001893922	0.003977778	0.051950687	-4.12E-17	0.003287318	0.001335433	0.015215452	0.003998712	9	132264363	G	C	A	G	rs760157642	9	135139750	9:132264363:G:C	SETX;SETX	Q7Z333	X6RI79;Q7Z333	p.Ala2637Gly	p.Ala908Gly;p.Ala2637Gly	1.951504	0.293	0.777059806	-1.477897044	-1.1318951	-1.285165031	0.58	Ala	2637	Gly	A2637G	4	-60.9476	-57.9606	13.4322	25.76	56.44444712
9:132264363:G:T:A:2637:D	-3.618809042	-3.621570197	0.00308362	0.005612211	0.00485	0.000919326	0.003977778	0.066865066	-4.12E-17	0.011183871	0.012195971	0.015248217	0.012339027	9	132264363	G	T	A	D		9	135139750	9:132264363:G:T	SETX;SETX	Q7Z333	X6RI79;Q7Z333	p.Ala2637Asp	p.Ala908Asp;p.Ala2637Asp	1.959332	0.34	0.770005774	-1.641287599	-0.950818287	-1.009270876	0.02	Ala	2637	Asp	A2637D	6	-60.9476	-57.9606	13.4322	25.76	56.44444712
9:132264364:C:A:A:2637:S	-4.049664885	-4.051376054	0.001280454	0.008273499	0.006005556	0.00367448	0.003977778	0.033423486	-4.12E-17	0.002970808	0.000548066	0.014556404	0.002594002	9	132264364	C	A	A	S		9	135139751	9:132264364:C:A	SETX;SETX	Q7Z333	X6RI79;Q7Z333	p.Ala2637Ser	p.Ala908Ser;p.Ala2637Ser	0.993356	0.237	0.761204507	-3.120238392	-1.752413374	-2.125032072	0.036	Ala	2637	Ser	A2637S	3	-60.9476	-57.9606	13.4322	25.76	56.44444712
9:132264364:C:G:A:2637:P	-3.747339134	-3.506481629	0.002497242	0.006639913	0.004128889	0.000307299	0.003977778	0.030245002	-4.12E-17	0.003472488	0.003654384	0.01550225	0.005163716	9	132264364	C	G	A	P		9	135139751	9:132264364:C:G	SETX;SETX	Q7Z333	X6RI79;Q7Z333	p.Ala2637Pro	p.Ala908Pro;p.Ala2637Pro	2.422873	0.319	0.767036711	-1.108614853	-1.133848393	-0.880943021	0.952	Ala	2637	Pro	A2637P	5	-60.9476	-57.9606	13.4322	25.76	56.44444712
9:132264364:C:T:A:2637:T	-4.011120467	-3.944431749	0.002357352	0.007543318	0.005986667	0.001893922	0.003977778	0.051950687	-4.12E-17	0.003287318	0.001335433	0.015215452	0.003998712	9	132264364	C	T	A	T		9	135139751	9:132264364:C:T	SETX;SETX	Q7Z333	X6RI79;Q7Z333	p.Ala2637Thr	p.Ala908Thr;p.Ala2637Thr	1.255069	0.245	0.760149846	-2.804193147	-1.719155434	-1.937801	0.2	Ala	2637	Thr	A2637T	4	-60.9476	-57.9606	13.4322	25.76	56.44444712
9:132264365:C:A:R:2636:S	-3.422162913	-3.553650462	0.001966141	0.006667877	0.038897778	0.0229416	0.004111111	0.066865066	-5.20E-17	0.011409253	0.010893723	0.015104554	0.013280459	9	132264365	C	A	R	S		9	135139752	9:132264365:C:A	SETX;SETX	Q7Z333	X6RI79;Q7Z333	p.Arg2636Ser	p.Arg907Ser;p.Arg2636Ser	2.124512	0.395	0.765394645	-1.53892551	-0.678128509	-0.602366262	0.437	Arg	2636	Ser	R2636S	6	-66.19381818	-57.26281818	15.30890909	26.45	60.49310423
9:132264365:C:G:R:2636:S	-3.422162913	-3.547312996	0.001966141	0.006667877	0.038897778	0.0229416	0.004111111	0.066865066	-5.20E-17	0.011409253	0.010893723	0.015104554	0.013280459	9	132264365	C	G	R	S		9	135139752	9:132264365:C:G	SETX;SETX	Q7Z333	X6RI79;Q7Z333	p.Arg2636Ser	p.Arg907Ser;p.Arg2636Ser	2.141764	0.395	0.765394645	-1.516380797	-0.678128509	-0.593072388	0.437	Arg	2636	Ser	R2636S	6	-66.19381818	-57.26281818	15.30890909	26.45	60.49310423
9:132264366:C:A:R:2636:M	-3.649279498	-3.321870076	0.001966141	0.006667877	0.038897778	0.0229416	0.004111111	0.066865066	-5.20E-17	0.011409253	0.010893723	0.015104554	0.013280459	9	132264366	C	A	R	M		9	135139753	9:132264366:C:A	SETX;SETX	Q7Z333	X6RI79;Q7Z333	p.Arg2636Met	p.Arg907Met;p.Arg2636Met	2.75547	0.329	0.790794195	-0.089240637	-0.673899116	-0.643965098	0.992	Arg	2636	Met	R2636M	6	-66.19381818	-57.26281818	15.30890909	26.45	60.49310423
9:132264366:C:G:R:2636:T	-3.797249395	-3.80460635	0.001966141	0.006667877	0.038897778	0.0229416	0.004111111	0.066865066	-5.20E-17	0.011409253	0.010893723	0.015104554	0.013280459	9	132264366	C	G	R	T		9	135139753	9:132264366:C:G	SETX;SETX	Q7Z333	X6RI79;Q7Z333	p.Arg2636Thr	p.Arg907Thr;p.Arg2636Thr	1.441354	0.286	0.763972359	-2.466674992	-1.394749944	-1.600451947	0.046	Arg	2636	Thr	R2636T	6	-66.19381818	-57.26281818	15.30890909	26.45	60.49310423
9:132264366:C:T:R:2636:K	-3.832454233	-3.89055716	0.00106558	0.008816035	0.035665556	0.016228256	0.004111111	0.033423486	-5.20E-17	0.002748046	0.00048893	0.014618734	0.00264725	9	132264366	C	T	R	K		9	135139753	9:132264366:C:T	SETX;SETX	Q7Z333	X6RI79;Q7Z333	p.Arg2636Lys	p.Arg907Lys;p.Arg2636Lys	1.430026	0.3	0.794439147	-1.7316026	-0.797432215	-1.52562939	0.608	Arg	2636	Lys	R2636K	3	-66.19381818	-57.26281818	15.30890909	26.45	60.49310423
9:132264367:T:A:R:2636:W	-3.666044182	-3.725902555	0.000838992	0.00529599	0.04176	0.035616358	0.004111111	0.00920091	-5.20E-17	0.001035727	0.000677611	0.013797172	0.008070687	9	132264367	T	A	R	W		9	135139754	9:132264367:T:A	SETX;SETX	Q7Z333	X6RI79;Q7Z333	p.Arg2636Trp	p.Arg907Trp;p.Arg2636Trp	1.764691	0.336	0.760077693	-2.14000095	-1.141890358	-1.137247943	0.025	Arg	2636	Trp	R2636W	8	-66.19381818	-57.26281818	15.30890909	26.45	60.49310423
9:132264367:T:C:R:2636:G	-3.584240082	-3.757634564	0.002111919	0.005881011	0.042987778	0.038780312	0.004111111	0.057547488	-5.20E-17	0.014707176	0.010430252	0.014441318	0.009726081	9	132264367	T	C	R	G	rs1401769079	9	135139754	9:132264367:T:C	SETX;SETX	Q7Z333	X6RI79;Q7Z333	p.Arg2636Gly	p.Arg907Gly;p.Arg2636Gly	1.643647	0.356	0.818255323	-0.866260273	-0.044090848	-1.086848622	0.608	Arg	2636	Gly	R2636G	7	-66.19381818	-57.26281818	15.30890909	26.45	60.49310423
9:132264369:G:A:A:2635:V	-4.023792496	-4.036474474	0.005434237	0.007780924	0.015334603	0.011182726	6.67E-05	0.051950687	0.058088571	0.031867736	0.005275135	0.015119268	0.011598251	9	132264369	G	A	A	V		9	135139756	9:132264369:G:A	SETX;SETX	Q7Z333	X6RI79;Q7Z333	p.Ala2635Val	p.Ala906Val;p.Ala2635Val	0.845381	0.224	0.765825678	-3.199870031	-1.757949958	-2.279892841	0.006	Ala	2635	Val	A2635V	4	-66.5446	-53.3668	12.9902	25	57.90571837
9:132264369:G:C:A:2635:G	-4.116703826	-4.0231475	0.005434237	0.007780924	0.015334603	0.011182726	6.67E-05	0.051950687	0.058088571	0.031867736	0.005275135	0.015119268	0.011598251	9	132264369	G	C	A	G	rs1354567220	9	135139756	9:132264369:G:C	SETX;SETX	Q7Z333	X6RI79;Q7Z333	p.Ala2635Gly	p.Ala906Gly;p.Ala2635Gly	0.88166	0.197	0.779077694	-2.826290647	-1.708480595	-2.416418706	0.085	Ala	2635	Gly	A2635G	4	-66.5446	-53.3668	12.9902	25	57.90571837
9:132264369:G:T:A:2635:D	-3.831849589	-3.830550309	0.007101705	0.006256186	0.018533492	0.014685828	6.67E-05	0.066865066	0.058088571	0.106657664	0.063031256	0.014886717	0.034320512	9	132264369	G	T	A	D		9	135139756	9:132264369:G:T	SETX;SETX	Q7Z333	X6RI79;Q7Z333	p.Ala2635Asp	p.Ala906Asp;p.Ala2635Asp	0.93017	0.228	0.770547636	-2.972847737	-1.65373935	-2.21109446	0.001	Ala	2635	Asp	A2635D	6	-66.5446	-53.3668	12.9902	25	57.90571837
9:132264370:C:A:A:2635:S	-4.142242041	-4.451896479	0.002955905	0.008387347	0.01642127	0.018308392	6.67E-05	0.033423486	0.058088571	0.030089232	0.00169445	0.014615548	0.010096821	9	132264370	C	A	A	S		9	135139757	9:132264370:C:A	SETX;SETX	Q7Z333	X6RI79;Q7Z333	p.Ala2635Ser	p.Ala906Ser;p.Ala2635Ser	-0.254052	0.193	0.761381393	-4.745982959	-2.029161379	-3.051362828	0.003	Ala	2635	Ser	A2635S	3	-66.5446	-53.3668	12.9902	25	57.90571837
9:132264370:C:G:A:2635:P	-3.756076545	-4.243155411	0.005755663	0.007049455	0.01479127	0.01264133	6.67E-05	0.030245002	0.058088571	0.083369292	0.019982608	0.015243746	0.022480564	9	132264370	C	G	A	P		9	135139757	9:132264370:C:G	SETX;SETX	Q7Z333	X6RI79;Q7Z333	p.Ala2635Pro	p.Ala906Pro;p.Ala2635Pro	0.054884	0.277	0.768292195	-4.172174203	-1.379886949	-2.39938445	0.001	Ala	2635	Pro	A2635P	5	-66.5446	-53.3668	12.9902	25	57.90571837
9:132264370:C:T:A:2635:T	-3.934322326	-4.505351856	0.005434237	0.007780924	0.015334603	0.011182726	6.67E-05	0.051950687	0.058088571	0.031867736	0.005275135	0.015119268	0.011598251	9	132264370	C	T	A	T		9	135139757	9:132264370:C:T	SETX;SETX	Q7Z333	X6RI79;Q7Z333	p.Ala2635Thr	p.Ala906Thr;p.Ala2635Thr	-0.431008	0.25	0.760187406	-5.006614467	-1.686744759	-2.817210551	0.001	Ala	2635	Thr	A2635T	4	-66.5446	-53.3668	12.9902	25	57.90571837
9:132264371:C:A:E:2634:D	-4.130799973	-4.204447234	0.001371054	0.008662122	0.004787778	0.004125592	0.005694444	0.033423486	-4.11E-17	0.002970808	0.000295211	0.014575035	0.005412279	9	132264371	C	A	E	D		9	135139758	9:132264371:C:A	SETX;SETX	Q7Z333	X6RI79;Q7Z333	p.Glu2634Asp	p.Glu905Asp;p.Glu2634Asp	0.51765	0.207	0.771245515	-3.494747238	-1.775588421	-2.554711936	0.001	Glu	2634	Asp	E2634D	3	-70.002	-52.06433333	10.30266667	25.46	59.33256143
9:132264371:C:G:E:2634:D	-4.130799973	-4.198109767	0.001371054	0.008662122	0.004787778	0.004125592	0.005694444	0.033423486	-4.11E-17	0.002970808	0.000295211	0.014575035	0.005412279	9	132264371	C	G	E	D		9	135139758	9:132264371:C:G	SETX;SETX	Q7Z333	X6RI79;Q7Z333	p.Glu2634Asp	p.Glu905Asp;p.Glu2634Asp	0.534902	0.207	0.771245515	-3.472202526	-1.775588421	-2.545418061	0.001	Glu	2634	Asp	E2634D	3	-70.002	-52.06433333	10.30266667	25.46	59.33256143
9:132264372:T:A:E:2634:V	-3.636623126	-3.20672839	0.003545811	0.006514957	0.008065556	0.004514935	0.005694444	0.057547488	-4.11E-17	0.017887905	0.006322594	0.013800535	0.024548849	9	132264372	T	A	E	V		9	135139759	9:132264372:T:A	SETX;SETX	Q7Z333	X6RI79;Q7Z333	p.Glu2634Val	p.Glu905Val;p.Glu2634Val	2.832962	0.307	0.771504287	-0.462755361	-1.135590819	-0.729387169	0.771	Glu	2634	Val	E2634V	7	-70.002	-52.06433333	10.30266667	25.46	59.33256143
9:132264372:T:C:E:2634:G	-3.980739165	-3.213100754	0.003545811	0.006514957	0.008065556	0.004514935	0.005694444	0.057547488	-4.11E-17	0.017887905	0.006322594	0.013800535	0.024548849	9	132264372	T	C	E	G		9	135139759	9:132264372:T:C	SETX;SETX	Q7Z333	X6RI79;Q7Z333	p.Glu2634Gly	p.Glu905Gly;p.Glu2634Gly	2.815615	0.207	0.783589708	-0.187967099	-1.569631987	-1.316768627	0.321	Glu	2634	Gly	E2634G	7	-70.002	-52.06433333	10.30266667	25.46	59.33256143
9:132264372:T:G:E:2634:A	-3.958689933	-3.263142927	0.003301383	0.006964511	0.004736667	0.00140377	0.005694444	0.066865066	-4.11E-17	0.011183871	0.006604762	0.014369291	0.025605345	9	132264372	T	G	E	A		9	135139759	9:132264372:T:G	SETX;SETX	Q7Z333	X6RI79;Q7Z333	p.Glu2634Ala	p.Glu905Ala;p.Glu2634Ala	2.657267	0.211	0.771539296	-0.69148986	-1.745259625	-1.378951275	0.321	Glu	2634	Ala	E2634A	6	-70.002	-52.06433333	10.30266667	25.46	59.33256143
9:132264373:C:G:E:2634:Q	-3.728184207	-3.523892517	0.001371054	0.008662122	0.004787778	0.004125592	0.005694444	0.033423486	-4.11E-17	0.002970808	0.000295211	0.014575035	0.005412279	9	132264373	C	G	E	Q		9	135139760	9:132264373:C:G	SETX;SETX	Q7Z333	X6RI79;Q7Z333	p.Glu2634Gln	p.Glu905Gln;p.Glu2634Gln	2.370272	0.324	0.764930384	-1.229196005	-1.137207346	-0.880378036	0.624	Glu	2634	Gln	E2634Q	3	-70.002	-52.06433333	10.30266667	25.46	59.33256143
9:132264373:C:T:E:2634:K	-4.018764034	-3.443147599	0.002523956	0.00813536	0.004822222	0.002345033	0.005694444	0.051950687	-4.11E-17	0.003287318	0.00071958	0.014861658	0.007851153	9	132264373	C	T	E	K		9	135139760	9:132264373:C:T	SETX;SETX	Q7Z333	X6RI79;Q7Z333	p.Glu2634Lys	p.Glu905Lys;p.Glu2634Lys	2.53901	0.234	0.770606203	-0.868992851	-1.614621372	-1.309709469	0.041	Glu	2634	Lys	E2634K	4	-70.002	-52.06433333	10.30266667	25.46	59.33256143
9:132264374:T:A:R:2633:S	-3.33569896	-3.263029514	0.084592931	0.007069333	0.031414444	0.006859627	0.010935556	0.066865066	-5.95E-17	0.020602593	0.015060762	0.013565775	0.03132818	9	132264374	T	A	R	S		9	135139761	9:132264374:T:A	SETX;SETX	Q7Z333	X6RI79;Q7Z333	p.Arg2633Ser	p.Arg904Ser;p.Arg2633Ser	2.537745	0.379	0.768433141	-0.924131272	-0.729141602	-0.472238154	0.997	Arg	2633	Ser	R2633S	6	-71.09	-50.66145455	7.152727273	29.33	58.88596785
9:132264374:T:G:R:2633:S	-3.332257799	-3.2577107	0.084592931	0.007069333	0.031414444	0.006859627	0.010935556	0.066865066	-5.95E-17	0.020602593	0.015060762	0.013565775	0.03132818	9	132264374	T	G	R	S		9	135139761	9:132264374:T:G	SETX;SETX	Q7Z333	X6RI79;Q7Z333	p.Arg2633Ser	p.Arg904Ser;p.Arg2633Ser	2.552224	0.38	0.768433141	-0.905210284	-0.722784801	-0.458657766	0.997	Arg	2633	Ser	R2633S	6	-71.09	-50.66145455	7.152727273	29.33	58.88596785
9:132264375:C:A:R:2633:I	-3.3791976	-3.265235547	0.037896145	0.006658768	0.031495556	0.00712569	0.010935556	0.00920091	-5.95E-17	0.000563387	0.00130829	0.012943018	0.013932439	9	132264375	C	A	R	I		9	135139762	9:132264375:C:A	SETX;SETX	Q7Z333	X6RI79;Q7Z333	p.Arg2633Ile	p.Arg904Ile;p.Arg2633Ile	2.89599	0.406	0.792969465	0.147928953	-0.148132165	-0.123177134	0.999	Arg	2633	Ile	R2633I	8	-71.09	-50.66145455	7.152727273	29.33	58.88596785
9:132264375:C:G:R:2633:T	-3.469904215	-3.190796649	0.084592931	0.007069333	0.031414444	0.006859627	0.010935556	0.066865066	-5.95E-17	0.020602593	0.015060762	0.013565775	0.03132818	9	132264375	C	G	R	T		9	135139762	9:132264375:C:G	SETX;SETX	Q7Z333	X6RI79;Q7Z333	p.Arg2633Thr	p.Arg904Thr;p.Arg2633Thr	2.734379	0.34	0.767099411	-0.69999921	-0.999309448	-0.591743086	0.997	Arg	2633	Thr	R2633T	6	-71.09	-50.66145455	7.152727273	29.33	58.88596785
9:132264375:C:T:R:2633:K	-3.666340345	-3.683951435	0.042797819	0.008830982	0.039134444	0.008906923	0.010935556	0.033423486	-5.95E-17	0.002553995	0.000456079	0.014420063	0.022953325	9	132264375	C	T	R	K		9	135139762	9:132264375:C:T	SETX;SETX	Q7Z333	X6RI79;Q7Z333	p.Arg2633Lys	p.Arg904Lys;p.Arg2633Lys	1.567263	0.302	0.791557812	-1.623180884	-0.832792199	-1.440137324	0.799	Arg	2633	Lys	R2633K	3	-71.09	-50.66145455	7.152727273	29.33	58.88596785
9:132264376:T:C:R:2633:G	-3.529340605	-3.152740884	0.090310708	0.006699934	0.032498889	0.012653495	0.010935556	0.057547488	-5.95E-17	0.023749967	0.014422582	0.013028129	0.021554351	9	132264376	T	C	R	G	rs758665606	9	135139763	9:132264376:T:C	SETX;SETX	Q7Z333	X6RI79;Q7Z333	p.Arg2633Gly	p.Arg904Gly;p.Arg2633Gly	3.04263	0.345	0.815933648	0.904771291	-0.152751595	-0.396782486	0.997	Arg	2633	Gly	R2633G	7	-71.09	-50.66145455	7.152727273	29.33	58.88596785
9:132264377:C:A:R:2632:S	-3.463816297	-3.878217036	0.189395607	0.007125751	0.038367778	0.001720191	0.010722222	0.066865066	-4.51E-17	0.011834666	0.024270982	0.013609201	0.039125912	9	132264377	C	A	R	S		9	135139764	9:132264377:C:A	SETX;SETX	Q7Z333	X6RI79;Q7Z333	p.Arg2632Ser	p.Arg903Ser;p.Arg2632Ser	0.69979	0.324	0.768813379	-3.316590695	-1.072421596	-1.780288181	0.608	Arg	2632	Ser	R2632S	6	-72.42336364	-45.54009091	7.705545455	27.06	57.94928444
9:132264377:C:G:R:2632:S	-3.463816297	-3.87466663	0.189395607	0.007125751	0.038367778	0.001720191	0.010722222	0.066865066	-4.51E-17	0.011834666	0.024270982	0.013609201	0.039125912	9	132264377	C	G	R	S	rs1371181348	9	135139764	9:132264377:C:G	SETX;SETX	Q7Z333	X6RI79;Q7Z333	p.Arg2632Ser	p.Arg903Ser;p.Arg2632Ser	0.709455	0.324	0.768813379	-3.303960585	-1.072421596	-1.775081521	0.608	Arg	2632	Ser	R2632S	6	-72.42336364	-45.54009091	7.705545455	27.06	57.94928444
9:132264378:C:A:R:2632:M	-3.549845307	-3.171697147	0.189395607	0.007125751	0.038367778	0.001720191	0.010722222	0.066865066	-4.51E-17	0.011834666	0.024270982	0.013609201	0.039125912	9	132264378	C	A	R	M	rs1315385196	9	135139765	9:132264378:C:A	SETX;SETX	Q7Z333	X6RI79;Q7Z333	p.Arg2632Met	p.Arg903Met;p.Arg2632Met	2.623095	0.299	0.792860189	-0.211376656	-0.830133113	-0.888688135	0.992	Arg	2632	Met	R2632M	6	-72.42336364	-45.54009091	7.705545455	27.06	57.94928444
9:132264378:C:G:R:2632:T	-3.518874864	-3.595215652	0.189395607	0.007125751	0.038367778	0.001720191	0.010722222	0.066865066	-4.51E-17	0.011834666	0.024270982	0.013609201	0.039125912	9	132264378	C	G	R	T		9	135139765	9:132264378:C:G	SETX;SETX	Q7Z333	X6RI79;Q7Z333	p.Arg2632Thr	p.Arg903Thr;p.Arg2632Thr	1.470183	0.308	0.766920895	-2.356429605	-1.205705532	-1.457753385	0.845	Arg	2632	Thr	R2632T	6	-72.42336364	-45.54009091	7.705545455	27.06	57.94928444
9:132264378:C:T:R:2632:K	-3.912278173	-3.72135133	0.101565465	0.008597502	0.04437	0.004456008	0.010722222	0.033423486	-4.51E-17	0.002710864	0.000672092	0.014408576	0.029768683	9	132264378	C	T	R	K		9	135139765	9:132264378:C:T	SETX;SETX	Q7Z333	X6RI79;Q7Z333	p.Arg2632Lys	p.Arg903Lys;p.Arg2632Lys	1.322745	0.215	0.796130857	-1.830158298	-1.309535024	-2.074753989	0.005	Arg	2632	Lys	R2632K	3	-72.42336364	-45.54009091	7.705545455	27.06	57.94928444
9:132264379:T:A:R:2632:W	-3.467787528	-3.009372999	0.090569861	0.007202356	0.040354444	0.007461957	0.010722222	0.00920091	-4.51E-17	0.000909782	0.002096294	0.013188864	0.030281605	9	132264379	T	A	R	W		9	135139766	9:132264379:T:A	SETX;SETX	Q7Z333	X6RI79;Q7Z333	p.Arg2632Trp	p.Arg903Trp;p.Arg2632Trp	3.250169	0.343	0.76334836	-0.118295059	-1.042823384	-0.296539285	0.992	Arg	2632	Trp	R2632W	8	-72.42336364	-45.54009091	7.705545455	27.06	57.94928444
9:132264379:T:C:R:2632:G	-3.909925287	-3.516361689	0.200644478	0.006968052	0.040687778	0.005007535	0.010722222	0.057547488	-4.51E-17	0.013926113	0.023251744	0.013137524	0.034895926	9	132264379	T	C	R	G		9	135139766	9:132264379:T:C	SETX;SETX	Q7Z333	X6RI79;Q7Z333	p.Arg2632Gly	p.Arg903Gly;p.Arg2632Gly	1.773413	0.204	0.820001498	-0.653705156	-0.981190608	-1.895557344	0.005	Arg	2632	Gly	R2632G	7	-72.42336364	-45.54009091	7.705545455	27.06	57.94928444
9:132264380:G:C:H:2631:Q	-3.693238878	-3.619992804	0.053386413	0.008167477	0.036463333	0.000973468	0.027238889	0.00920091	-5.95E-17	0.000563387	0.002143349	0.012904054	0.017767736	9	132264380	G	C	H	Q		9	135139767	9:132264380:G:C	SETX;SETX	Q7Z333	X6RI79;Q7Z333	p.His2631Gln	p.His902Gln;p.His2631Gln	1.849954	0.306	0.756765383	-2.110105778	-1.387858566	-1.26472659	0.148	His	2631	Gln	H2631Q	8	-72.2099	-42.7511	3.3298	29.18	55.96114326
9:132264380:G:T:H:2631:Q	-3.693238878	-3.624768679	0.053386413	0.008167477	0.036463333	0.000973468	0.027238889	0.00920091	-5.95E-17	0.000563387	0.002143349	0.012904054	0.017767736	9	132264380	G	T	H	Q		9	135139767	9:132264380:G:T	SETX;SETX	Q7Z333	X6RI79;Q7Z333	p.His2631Gln	p.His902Gln;p.His2631Gln	1.836953	0.306	0.756765383	-2.127095333	-1.387858566	-1.271730396	0.148	His	2631	Gln	H2631Q	8	-72.2099	-42.7511	3.3298	29.18	55.96114326
9:132264381:T:A:H:2631:L	-3.930213462	-3.368556989	0.090471901	0.012073277	0.08555	0.030005093	0.027238889	9.94E-18	-5.95E-17	0.00128454	0.002437383	0.018870668	0.047229074	9	132264381	T	A	H	L		9	135139768	9:132264381:T:A	SETX;SETX	Q7Z333	X6RI79;Q7Z333	p.His2631Leu	p.His902Leu;p.His2631Leu	1.917526	0.17	0.766750056	-1.776051815	-2.085794454	-2.014454195	0.08	His	2631	Leu	H2631L	11	-72.2099	-42.7511	3.3298	29.18	55.96114326
9:132264381:T:C:H:2631:R	-3.879061539	-3.833952096	0.053386413	0.008167477	0.036463333	0.000973468	0.027238889	0.00920091	-5.95E-17	0.000563387	0.002143349	0.012904054	0.017767736	9	132264381	T	C	H	R		9	135139768	9:132264381:T:C	SETX;SETX	Q7Z333	X6RI79;Q7Z333	p.His2631Arg	p.His902Arg;p.His2631Arg	1.267509	0.252	0.766195091	-2.639145768	-1.573796068	-1.890636863	0	His	2631	Arg	H2631R	8	-72.2099	-42.7511	3.3298	29.18	55.96114326
9:132264381:T:G:H:2631:P	-3.585182864	-3.470318924	0.090471901	0.010517326	0.087643333	0.063319401	0.027238889	0.100659382	-5.95E-17	0.028197453	0.002437383	0.016406824	0.057877755	9	132264381	T	G	H	P		9	135139768	9:132264381:T:G	SETX;SETX	Q7Z333	X6RI79;Q7Z333	p.His2631Pro	p.His902Pro;p.His2631Pro	1.417534	0.246	0.769293594	-2.366831718	-1.560239953	-1.84449865	0.001	His	2631	Pro	H2631P	10	-72.2099	-42.7511	3.3298	29.18	55.96114326
9:132264382:G:A:H:2631:Y	-3.972354716	-3.868922279	0.116852432	0.007633629	0.036354444	0.00119903	0.027238889	0.066865066	-5.95E-17	0.020602593	0.015037457	0.012888611	0.024301573	9	132264382	G	A	H	Y		9	135139769	9:132264382:G:A	SETX;SETX	Q7Z333	X6RI79;Q7Z333	p.His2631Tyr	p.His902Tyr;p.His2631Tyr	1.0355	0.21	0.761208553	-3.065065538	-1.923979514	-2.258398386	0	His	2631	Tyr	H2631Y	6	-72.2099	-42.7511	3.3298	29.18	55.96114326
9:132264382:G:C:H:2631:D	-3.643804019	-3.678299782	0.064980969	0.00915466	0.057856667	0.006927291	0.027238889	0.041526317	-5.95E-17	0.012369567	0.002437383	0.014249491	0.034165154	9	132264382	G	C	H	D		9	135139769	9:132264382:G:C	SETX;SETX	Q7Z333	X6RI79;Q7Z333	p.His2631Asp	p.His902Asp;p.His2631Asp	1.347883	0.283	0.767462802	-2.50291193	-1.355584131	-1.66814707	0.261	His	2631	Asp	H2631D	9	-72.2099	-42.7511	3.3298	29.18	55.96114326
9:132264382:G:T:H:2631:N	-3.88268774	-3.665997667	0.124454238	0.007662449	0.037013333	0.003773538	0.027238889	0.057547488	-5.95E-17	0.023749967	0.018829606	0.012527768	0.020815987	9	132264382	G	T	H	N		9	135139769	9:132264382:G:T	SETX;SETX	Q7Z333	X6RI79;Q7Z333	p.His2631Asn	p.His902Asn;p.His2631Asn	1.660891	0.244	0.761117541	-2.250051922	-1.709366752	-1.724959831	0.261	His	2631	Asn	H2631N	7	-72.2099	-42.7511	3.3298	29.18	55.96114326
9:132264383:A:C:C:2630:W	-3.233595399	-3.048228884	0.104269654	0.013531619	0.121508651	0.072454238	0.013682222	9.94E-18	0.433364471	0.05953368	0.002921173	0.019909097	0.079016984	9	132264383	A	C	C	W		9	135139770	9:132264383:A:C	SETX;SETX	Q7Z333	X6RI79;Q7Z333	p.Cys2630Trp	p.Cys901Trp;p.Cys2630Trp	2.123922	0.3	0.740037783	-2.163802164	-1.705090683	-1.151818688	0.508	Cys	2630	Trp	C2630W	11	-70.46533333	-40.7385	0.807833333	25.04	53.34954887
9:132264384:C:A:C:2630:F	-3.694710891	-3.120853708	0.104269654	0.013531619	0.121508651	0.072454238	0.013682222	9.94E-18	0.433364471	0.05953368	0.002921173	0.019909097	0.079016984	9	132264384	C	A	C	F		9	135139771	9:132264384:C:A	SETX;SETX	Q7Z333	X6RI79;Q7Z333	p.Cys2630Phe	p.Cys901Phe;p.Cys2630Phe	1.926221	0.166	0.744226268	-2.319064812	-2.487019356	-2.032891543	0.038	Cys	2630	Phe	C2630F	11	-70.46533333	-40.7385	0.807833333	25.04	53.34954887
9:132264384:C:G:C:2630:S	-3.627363409	-3.385698182	0.104269654	0.011900931	0.124861984	0.12979494	0.013682222	0.100659382	0.433364471	0.175895873	0.002921173	0.017362624	0.096821046	9	132264384	C	G	C	S		9	135139771	9:132264384:C:G	SETX;SETX	Q7Z333	X6RI79;Q7Z333	p.Cys2630Ser	p.Cys901Ser;p.Cys2630Ser	0.832455	0.145	0.739746439	-3.858647001	-2.69525579	-2.743505003	0	Cys	2630	Ser	C2630S	10	-70.46533333	-40.7385	0.807833333	25.04	53.34954887
9:132264384:C:T:C:2630:Y	-3.563946796	-3.133690274	0.104269654	0.013531619	0.121508651	0.072454238	0.013682222	9.94E-18	0.433364471	0.05953368	0.002921173	0.019909097	0.079016984	9	132264384	C	T	C	Y		9	135139771	9:132264384:C:T	SETX;SETX	Q7Z333	X6RI79;Q7Z333	p.Cys2630Tyr	p.Cys901Tyr;p.Cys2630Tyr	1.891277	0.204	0.73983355	-2.472846694	-2.318751116	-1.832062491	0.019	Cys	2630	Tyr	C2630Y	11	-70.46533333	-40.7385	0.807833333	25.04	53.34954887
9:132264385:A:C:C:2630:G	-3.708475532	-3.980098386	0.104269654	0.015062249	0.121286429	0.070975296	0.013682222	2.59E-18	0.433364471	0.058715238	0.002921173	0.022035289	0.079016984	9	132264385	A	C	C	G		9	135139772	9:132264385:A:C	SETX;SETX	Q7Z333	X6RI79;Q7Z333	p.Cys2630Gly	p.Cys901Gly;p.Cys2630Gly	-0.412835	0.162	0.74882189	-5.262604395	-2.435770992	-3.316092558	0	Cys	2630	Gly	C2630G	12	-70.46533333	-40.7385	0.807833333	25.04	53.34954887
9:132264385:A:G:C:2630:R	-3.615564202	-3.799867773	0.104269654	0.015062249	0.121286429	0.070975296	0.013682222	2.59E-18	0.433364471	0.058715238	0.002921173	0.022035289	0.079016984	9	132264385	A	G	C	R		9	135139772	9:132264385:A:G	SETX;SETX	Q7Z333	X6RI79;Q7Z333	p.Cys2630Arg	p.Cys901Arg;p.Cys2630Arg	0.077793	0.189	0.744416978	-4.729875044	-2.337631018	-2.895715113	0	Cys	2630	Arg	C2630R	12	-70.46533333	-40.7385	0.807833333	25.04	53.34954887
9:132264385:A:T:C:2630:S	-3.534452079	-3.91361811	0.104269654	0.011900931	0.124861984	0.12979494	0.013682222	0.100659382	0.433364471	0.175895873	0.002921173	0.017362624	0.096821046	9	132264385	A	T	C	S		9	135139772	9:132264385:A:T	SETX;SETX	Q7Z333	X6RI79;Q7Z333	p.Cys2630Ser	p.Cys901Ser;p.Cys2630Ser	-0.604661	0.172	0.739746439	-5.736653446	-2.523622157	-3.361628052	0	Cys	2630	Ser	C2630S	10	-70.46533333	-40.7385	0.807833333	25.04	53.34954887
9:132264387:A:C:L:2629:R	-3.504864978	-3.882925854	0.023118149	0.008802468	0.016333333	0.002826285	0.009898889	0.066865066	-5.94E-17	0.020602593	0.009026991	0.012311671	0.013704729	9	132264387	A	C	L	R	rs1232909745	9	135139774	9:132264387:A:C	SETX;SETX	Q7Z333	X6RI79;Q7Z333	p.Leu2629Arg	p.Leu900Arg;p.Leu2629Arg	1.219267	0.37	0.738395103	-3.386425864	-1.287521848	-1.234542491	0.012	Leu	2629	Arg	L2629R	6	-70.68725	-38.501625	-2.47175	30.28	52.63936787
9:132264387:A:G:L:2629:P	-3.561904181	-3.816629686	0.024793284	0.009133988	0.017124444	0.006542674	0.009898889	0.057547488	-5.94E-17	0.043524531	0.013972466	0.012160863	0.013890983	9	132264387	A	G	L	P		9	135139774	9:132264387:A:G	SETX;SETX	Q7Z333	X6RI79;Q7Z333	p.Leu2629Pro	p.Leu900Pro;p.Leu2629Pro	1.39584	0.353	0.732372108	-3.303925651	-1.496078018	-1.237686533	0.005	Leu	2629	Pro	L2629P	7	-70.68725	-38.501625	-2.47175	30.28	52.63936787
9:132264387:A:T:L:2629:H	-3.723638719	-3.921955721	0.024793284	0.009133988	0.017124444	0.006542674	0.009898889	0.057547488	-5.94E-17	0.043524531	0.013972466	0.012160863	0.013890983	9	132264387	A	T	L	H		9	135139774	9:132264387:A:T	SETX;SETX	Q7Z333	X6RI79;Q7Z333	p.Leu2629His	p.Leu900His;p.Leu2629His	1.109119	0.306	0.733539097	-3.649886332	-1.775377064	-1.663823935	0.012	Leu	2629	His	L2629H	7	-70.68725	-38.501625	-2.47175	30.28	52.63936787
9:132264388:G:A:L:2629:F	-3.313742983	-3.875827925	0.024356533	0.009452503	0.027253333	0.015765906	0.009898889	0.051950687	-5.94E-17	0.009890835	0.002286426	0.013704106	0.032811619	9	132264388	G	A	L	F		9	135139775	9:132264388:G:A	SETX;SETX	Q7Z333	X6RI79;Q7Z333	p.Leu2629Phe	p.Leu900Phe;p.Leu2629Phe	0.838509	0.382	0.732872594	-4.019920902	-1.303380434	-1.370297356	0.838	Leu	2629	Phe	L2629F	4	-70.68725	-38.501625	-2.47175	30.28	52.63936787
9:132264388:G:C:L:2629:V	-3.942104902	-4.023741041	0.013033144	0.009993584	0.030722222	0.012618631	0.009898889	0.033423486	-5.94E-17	0.002692884	0.000723934	0.014149194	0.022015497	9	132264388	G	C	L	V		9	135139775	9:132264388:G:C	SETX;SETX	Q7Z333	X6RI79;Q7Z333	p.Leu2629Val	p.Leu900Val;p.Leu2629Val	0.661917	0.224	0.731357182	-4.287987936	-2.333038888	-2.378727258	0.022	Leu	2629	Val	L2629V	3	-70.68725	-38.501625	-2.47175	30.28	52.63936787
9:132264388:G:T:L:2629:I	-3.930069113	-4.006374971	0.013033144	0.010436763	0.030542222	0.01006324	0.009898889	0.077233768	-5.94E-17	0.012129701	0.000723934	0.014310422	0.017845505	9	132264388	G	T	L	I		9	135139775	9:132264388:G:T	SETX;SETX	Q7Z333	X6RI79;Q7Z333	p.Leu2629Ile	p.Leu900Ile;p.Leu2629Ile	0.796507	0.237	0.732763085	-4.077503944	-2.226943702	-2.231077161	0.267	Leu	2629	Ile	L2629I	2	-70.68725	-38.501625	-2.47175	30.28	52.63936787
9:132264389:C:A:E:2628:D	-4.150159236	-4.216425224	0.008804623	0.010853262	0.031005556	0.015158825	0.038375556	0.033423486	-5.80E-17	0.00276377	0.000859148	0.014133604	0.023568748	9	132264389	C	A	E	D		9	135139776	9:132264389:C:A	SETX;SETX	Q7Z333	X6RI79;Q7Z333	p.Glu2628Asp	p.Glu899Asp;p.Glu2628Asp	0.104864	0.16	0.765426195	-4.177401459	-2.17145041	-3.048762175	0.067	Glu	2628	Asp	E2628D	3	-71.25088889	-35.60511111	-4.982666667	31.9	52.37143117
9:132264389:C:G:E:2628:D	-4.150159236	-4.21008739	0.008804623	0.010853262	0.031005556	0.015158825	0.038375556	0.033423486	-5.80E-17	0.00276377	0.000859148	0.014133604	0.023568748	9	132264389	C	G	E	D		9	135139776	9:132264389:C:G	SETX;SETX	Q7Z333	X6RI79;Q7Z333	p.Glu2628Asp	p.Glu899Asp;p.Glu2628Asp	0.122117	0.16	0.765426195	-4.15485544	-2.17145041	-3.039467762	0.067	Glu	2628	Asp	E2628D	3	-71.25088889	-35.60511111	-4.982666667	31.9	52.37143117
9:132264390:T:A:E:2628:V	-4.215653167	-4.175580349	0.011445402	0.010499143	0.017048889	0.007616213	0.038375556	0.057547488	-5.80E-17	0.027191366	0.013850271	0.011966942	0.013461264	9	132264390	T	A	E	V		9	135139777	9:132264390:T:A	SETX;SETX	Q7Z333	X6RI79;Q7Z333	p.Glu2628Val	p.Glu899Val;p.Glu2628Val	0.427694	0.164	0.764994433	-3.766157868	-2.153226916	-2.851728045	0.08	Glu	2628	Val	E2628V	7	-71.25088889	-35.60511111	-4.982666667	31.9	52.37143117
9:132264390:T:C:E:2628:G	-4.174359242	-4.328135792	0.011445402	0.010499143	0.017048889	0.007616213	0.038375556	0.057547488	-5.80E-17	0.027191366	0.013850271	0.011966942	0.013461264	9	132264390	T	C	E	G		9	135139777	9:132264390:T:C	SETX;SETX	Q7Z333	X6RI79;Q7Z333	p.Glu2628Gly	p.Glu899Gly;p.Glu2628Gly	0.012404	0.176	0.775075098	-4.060739714	-1.908754654	-3.006085742	0	Glu	2628	Gly	E2628G	7	-71.25088889	-35.60511111	-4.982666667	31.9	52.37143117
9:132264390:T:G:E:2628:A	-4.237713235	-4.282737154	0.010662249	0.009903664	0.016627778	0.002585156	0.038375556	0.066865066	-5.80E-17	0.019143721	0.008947658	0.011983455	0.014158728	9	132264390	T	G	E	A		9	135139777	9:132264390:T:G	SETX;SETX	Q7Z333	X6RI79;Q7Z333	p.Glu2628Ala	p.Glu899Ala;p.Glu2628Ala	0.121385	0.156	0.765166603	-4.162201309	-2.201208766	-3.062983556	0.035	Glu	2628	Ala	E2628A	6	-71.25088889	-35.60511111	-4.982666667	31.9	52.37143117
9:132264391:C:G:E:2628:Q	-4.208658963	-4.06329819	0.008804623	0.010853262	0.031005556	0.015158825	0.038375556	0.033423486	-5.80E-17	0.00276377	0.000859148	0.014133604	0.023568748	9	132264391	C	G	E	Q		9	135139778	9:132264391:C:G	SETX;SETX	Q7Z333	X6RI79;Q7Z333	p.Glu2628Gln	p.Glu899Gln;p.Glu2628Gln	0.52171	0.143	0.764840164	-3.647095865	-2.289293643	-2.922468061	0.148	Glu	2628	Gln	E2628Q	3	-71.25088889	-35.60511111	-4.982666667	31.9	52.37143117
9:132264391:C:T:E:2628:K	-4.008413795	-3.917093059	0.012173921	0.010328699	0.027498889	0.01907967	0.038375556	0.051950687	-5.80E-17	0.012706224	0.002388252	0.013530532	0.035940036	9	132264391	C	T	E	K		9	135139778	9:132264391:C:T	SETX;SETX	Q7Z333	X6RI79;Q7Z333	p.Glu2628Lys	p.Glu899Lys;p.Glu2628Lys	0.66067	0.173	0.764701615	-3.468914662	-2.100901235	-2.6741976	0.002	Glu	2628	Lys	E2628K	4	-71.25088889	-35.60511111	-4.982666667	31.9	52.37143117
9:132264392:C:A:E:2627:D	-4.208663077	-4.279972091	0.005033627	0.011657541	0.027305556	0.014384186	0.013007778	0.033423486	-5.90E-17	0.002992884	0.000960589	0.014046854	0.018741033	9	132264392	C	A	E	D		9	135139779	9:132264392:C:A	SETX;SETX	Q7Z333	X6RI79;Q7Z333	p.Glu2627Asp	p.Glu898Asp;p.Glu2627Asp	0.032963	0.154	0.769041111	-4.182387302	-2.149278212	-3.122178353	0.016	Glu	2627	Asp	E2627D	3	-70.44366667	-31.82233333	-6.861222222	30.43	50.84560147
9:132264392:C:G:E:2627:D	-4.208663077	-4.274563645	0.005033627	0.011657541	0.027305556	0.014384186	0.013007778	0.033423486	-5.90E-17	0.002992884	0.000960589	0.014046854	0.018741033	9	132264392	C	G	E	D		9	135139779	9:132264392:C:G	SETX;SETX	Q7Z333	X6RI79;Q7Z333	p.Glu2627Asp	p.Glu898Asp;p.Glu2627Asp	0.047686	0.154	0.769041111	-4.163147458	-2.149278212	-3.114246883	0.016	Glu	2627	Asp	E2627D	3	-70.44366667	-31.82233333	-6.861222222	30.43	50.84560147
9:132264393:T:A:E:2627:V	-4.124784989	-4.317891797	0.007097265	0.01198099	0.01535	0.008492293	0.013007778	0.057547488	-5.90E-17	0.079129613	0.012263534	0.012156394	0.014956052	9	132264393	T	A	E	V		9	135139780	9:132264393:T:A	SETX;SETX	Q7Z333	X6RI79;Q7Z333	p.Glu2627Val	p.Glu898Val;p.Glu2627Val	0.008991	0.187	0.768755956	-4.220732121	-1.944261434	-2.944340364	0.019	Glu	2627	Val	E2627V	7	-70.44366667	-31.82233333	-6.861222222	30.43	50.84560147
9:132264393:T:C:E:2627:G	-4.059402942	-4.503850449	0.007097265	0.01198099	0.01535	0.008492293	0.013007778	0.057547488	-5.90E-17	0.079129613	0.012263534	0.012156394	0.014956052	9	132264393	T	C	E	G		9	135139780	9:132264393:T:C	SETX;SETX	Q7Z333	X6RI79;Q7Z333	p.Glu2627Gly	p.Glu898Gly;p.Glu2627Gly	-0.49723	0.206	0.778463021	-4.64333691	-1.661524882	-3.107221212	0	Glu	2627	Gly	E2627G	7	-70.44366667	-31.82233333	-6.861222222	30.43	50.84560147
9:132264393:T:G:E:2627:A	-3.872707839	-4.423749438	0.006609645	0.011089922	0.014708889	0.003586285	0.013007778	0.066865066	-5.90E-17	0.020758149	0.007918072	0.011966112	0.014628475	9	132264393	T	G	E	A		9	135139780	9:132264393:T:G	SETX;SETX	Q7Z333	X6RI79;Q7Z333	p.Glu2627Ala	p.Glu898Ala;p.Glu2627Ala	-0.272318	0.261	0.769040221	-4.581346873	-1.469115337	-2.668138202	0	Glu	2627	Ala	E2627A	6	-70.44366667	-31.82233333	-6.861222222	30.43	50.84560147
9:132264394:C:G:E:2627:Q	-4.022840416	-4.01601176	0.005033627	0.011657541	0.027305556	0.014384186	0.013007778	0.033423486	-5.90E-17	0.002992884	0.000960589	0.014046854	0.018741033	9	132264394	C	G	E	Q		9	135139781	9:132264394:C:G	SETX;SETX	Q7Z333	X6RI79;Q7Z333	p.Glu2627Gln	p.Glu898Gln;p.Glu2627Gln	0.751522	0.208	0.768669251	-3.252535344	-1.812215251	-2.422941717	0.037	Glu	2627	Gln	E2627Q	3	-70.44366667	-31.82233333	-6.861222222	30.43	50.84560147
9:132264394:C:T:E:2627:K	-3.849288426	-3.899677638	0.006970017	0.011206934	0.022902222	0.017731461	0.013007778	0.051950687	-5.90E-17	0.010470094	0.002003876	0.013418715	0.025075249	9	132264394	C	T	E	K		9	135139781	9:132264394:C:T	SETX;SETX	Q7Z333	X6RI79;Q7Z333	p.Glu2627Lys	p.Glu898Lys;p.Glu2627Lys	0.935577	0.244	0.768414846	-3.018276044	-1.587615013	-2.115695814	0.008	Glu	2627	Lys	E2627K	4	-70.44366667	-31.82233333	-6.861222222	30.43	50.84560147
9:132264395:T:A:E:2626:D	-3.57991824	-4.250681886	0.005893879	0.013067556	0.02865	0.020324529	0.013307778	0.033423486	-5.43E-17	0.027900328	0.00104546	0.014322657	0.017737429	9	132264395	T	A	E	D		9	135139782	9:132264395:T:A	SETX;SETX	Q7Z333	X6RI79;Q7Z333	p.Glu2626Asp	p.Glu897Asp;p.Glu2626Asp	0.133712	0.339	0.77139855	-3.992706301	-0.933937343	-1.998536221	0.005	Glu	2626	Asp	E2626D	3	-68.27077778	-27.77133333	-8.38	36.26	48.23376223
9:132264395:T:G:E:2626:D	-3.57991824	-4.244433684	0.005893879	0.013067556	0.02865	0.020324529	0.013307778	0.033423486	-5.43E-17	0.027900328	0.00104546	0.014322657	0.017737429	9	132264395	T	G	E	D		9	135139782	9:132264395:T:G	SETX;SETX	Q7Z333	X6RI79;Q7Z333	p.Glu2626Asp	p.Glu897Asp;p.Glu2626Asp	0.150721	0.339	0.77139855	-3.970479138	-0.933937343	-1.989373254	0.005	Glu	2626	Asp	E2626D	3	-68.27077778	-27.77133333	-8.38	36.26	48.23376223
9:132264396:T:A:E:2626:V	-3.664133159	-3.701928503	0.007668393	0.012598873	0.016326667	0.008284075	0.013307778	0.057547488	-5.43E-17	0.026150408	0.016806396	0.011806293	0.010947404	9	132264396	T	A	E	V		9	135139783	9:132264396:T:A	SETX;SETX	Q7Z333	X6RI79;Q7Z333	p.Glu2626Val	p.Glu897Val;p.Glu2626Val	1.769718	0.33	0.771087154	-1.862457086	-0.996344041	-1.169222018	0.608	Glu	2626	Val	E2626V	7	-68.27077778	-27.77133333	-8.38	36.26	48.23376223
9:132264396:T:C:E:2626:G	-3.76392681	-3.868490878	0.007668393	0.012598873	0.016326667	0.008284075	0.013307778	0.057547488	-5.43E-17	0.026150408	0.016806396	0.011806293	0.010947404	9	132264396	T	C	E	G		9	135139783	9:132264396:T:C	SETX;SETX	Q7Z333	X6RI79;Q7Z333	p.Glu2626Gly	p.Glu897Gly;p.Glu2626Gly	1.316298	0.301	0.781406361	-2.200995556	-1.008520674	-1.581115763	0.608	Glu	2626	Gly	E2626G	7	-68.27077778	-27.77133333	-8.38	36.26	48.23376223
9:132264396:T:G:E:2626:A	-3.782932825	-3.924746673	0.007141815	0.011799438	0.015872222	0.004394044	0.013307778	0.066865066	-5.43E-17	0.019143721	0.010868929	0.01170403	0.012473173	9	132264396	T	G	E	A	rs1475723699	9	135139783	9:132264396:T:G	SETX;SETX	Q7Z333	X6RI79;Q7Z333	p.Glu2626Ala	p.Glu897Ala;p.Glu2626Ala	1.131209	0.292	0.771380581	-2.689631115	-1.233006806	-1.732848865	0.02	Glu	2626	Ala	E2626A	6	-68.27077778	-27.77133333	-8.38	36.26	48.23376223
9:132264397:C:G:E:2626:Q	-3.796711344	-3.991818491	0.005893879	0.013067556	0.02865	0.020324529	0.013307778	0.033423486	-5.43E-17	0.027900328	0.00104546	0.014322657	0.017737429	9	132264397	C	G	E	Q		9	135139784	9:132264397:C:G	SETX;SETX	Q7Z333	X6RI79;Q7Z333	p.Glu2626Gln	p.Glu897Gln;p.Glu2626Gln	0.838396	0.276	0.769214939	-3.125578448	-1.370848243	-1.98307682	0.046	Glu	2626	Gln	E2626Q	3	-68.27077778	-27.77133333	-8.38	36.26	48.23376223
9:132264397:C:T:E:2626:K	-3.530290046	-3.819300007	0.008158486	0.012393267	0.024557778	0.022481892	0.013307778	0.051950687	-5.43E-17	0.012639557	0.002905196	0.013548214	0.024943957	9	132264397	C	T	E	K	rs1428275588	9	135139784	9:132264397:C:T	SETX;SETX	Q7Z333	X6RI79;Q7Z333	p.Glu2626Lys	p.Glu897Lys;p.Glu2626Lys	1.157132	0.337	0.770660665	-2.673474469	-0.958962186	-1.458767429	0.437	Glu	2626	Lys	E2626K	4	-68.27077778	-27.77133333	-8.38	36.26	48.23376223
9:132264399:G:A:P:2625:L	-3.720933865	-4.313578551	0.002648228	0.019805528	0.067863333	0.078156816	0.024123333	0.100659382	0.104226667	0.051047166	0.001179607	0.019789405	0.05022043	9	132264399	G	A	P	L	rs553413088	9	135139786	9:132264399:G:A	SETX;SETX	Q7Z333	X6RI79;Q7Z333	p.Pro2625Leu	p.Pro896Leu;p.Pro2625Leu	-0.71767	0.224	0.769770284	-5.145358724	-1.692136266	-3.121928524	0	Pro	2625	Leu	P2625L	10	-71.95785714	-26.29742857	-5.750142857	38.89	50.87501758
9:132264399:G:C:P:2625:R	-3.920640929	-4.492912232	0.001851697	0.017106918	0.044297778	0.011349466	0.024123333	0.041526317	0.104226667	0.021106826	0.001179607	0.015903729	0.036162422	9	132264399	G	C	P	R		9	135139786	9:132264399:G:C	SETX;SETX	Q7Z333	X6RI79;Q7Z333	p.Pro2625Arg	p.Pro896Arg;p.Pro2625Arg	-0.911495	0.198	0.772331962	-5.335596684	-1.814672836	-3.37663401	0.047	Pro	2625	Arg	P2625R	9	-71.95785714	-26.29742857	-5.750142857	38.89	50.87501758
9:132264399:G:T:P:2625:Q	-3.88582753	-4.530230442	0.001503191	0.014617898	0.040715556	0.009707397	0.024123333	0.00920091	0.104226667	0.023239178	0.001037147	0.012933464	0.037091332	9	132264399	G	T	P	Q		9	135139786	9:132264399:G:T	SETX;SETX	Q7Z333	X6RI79;Q7Z333	p.Pro2625Gln	p.Pro896Gln;p.Pro2625Gln	-1.032534	0.206	0.768574792	-5.586243831	-1.826504842	-3.395596364	0.001	Pro	2625	Gln	P2625Q	8	-71.95785714	-26.29742857	-5.750142857	38.89	50.87501758
9:132264400:G:A:P:2625:S	-3.999385823	-4.040570049	0.001503191	0.014617898	0.040715556	0.009707397	0.024123333	0.00920091	0.104226667	0.023239178	0.001037147	0.012933464	0.037091332	9	132264400	G	A	P	S		9	135139787	9:132264400:G:A	SETX;SETX	Q7Z333	X6RI79;Q7Z333	p.Pro2625Ser	p.Pro896Ser;p.Pro2625Ser	0.300431	0.173	0.769673927	-3.817287819	-2.017940792	-2.868262983	0.008	Pro	2625	Ser	P2625S	8	-71.95785714	-26.29742857	-5.750142857	38.89	50.87501758
9:132264400:G:C:P:2625:A	-3.851415927	-4.110502221	0.001503191	0.014617898	0.040715556	0.009707397	0.024123333	0.00920091	0.104226667	0.023239178	0.001037147	0.012933464	0.037091332	9	132264400	G	C	P	A		9	135139787	9:132264400:G:C	SETX;SETX	Q7Z333	X6RI79;Q7Z333	p.Pro2625Ala	p.Pro896Ala;p.Pro2625Ala	0.11006	0.216	0.770330394	-4.049904863	-1.733645521	-2.722262636	0.008	Pro	2625	Ala	P2625A	8	-71.95785714	-26.29742857	-5.750142857	38.89	50.87501758
9:132264400:G:T:P:2625:T	-3.954650738	-4.030425767	0.001503191	0.014617898	0.040715556	0.009707397	0.024123333	0.00920091	0.104226667	0.023239178	0.001037147	0.012933464	0.037091332	9	132264400	G	T	P	T		9	135139787	9:132264400:G:T	SETX;SETX	Q7Z333	X6RI79;Q7Z333	p.Pro2625Thr	p.Pro896Thr;p.Pro2625Thr	0.328046	0.186	0.769512142	-3.78518285	-1.938001671	-2.778241695	0.016	Pro	2625	Thr	P2625T	8	-71.95785714	-26.29742857	-5.750142857	38.89	50.87501758
9:132264401:G:C:D:2624:E	-3.901208968	-4.04706579	0.021454401	0.011222497	0.027478889	0.019968559	0.012657778	0.051950687	-5.80E-17	0.012639557	0.004031017	0.01349096	0.033813301	9	132264401	G	C	D	E		9	135139788	9:132264401:G:C	SETX;SETX	Q7Z333	X6RI79;Q7Z333	p.Asp2624Glu	p.Asp895Glu;p.Asp2624Glu	0.351387	0.209	0.774834295	-3.623687544	-1.702997891	-2.632719225	0.01	Asp	2624	Glu	D2624E	4	-70.13075	-27.895125	-2.6685	33.71	49.94214534
9:132264401:G:T:D:2624:E	-3.901208968	-4.051532359	0.021454401	0.011222497	0.027478889	0.019968559	0.012657778	0.051950687	-5.80E-17	0.012639557	0.004031017	0.01349096	0.033813301	9	132264401	G	T	D	E		9	135139788	9:132264401:G:T	SETX;SETX	Q7Z333	X6RI79;Q7Z333	p.Asp2624Glu	p.Asp895Glu;p.Asp2624Glu	0.339228	0.209	0.774834295	-3.639576784	-1.702997891	-2.639269435	0.01	Asp	2624	Glu	D2624E	4	-70.13075	-27.895125	-2.6685	33.71	49.94214534
9:132264402:T:A:D:2624:V	-3.719166097	-3.833141826	0.013579595	0.015060819	0.027342222	0.004894833	0.012657778	0.041526317	-5.80E-17	0.007740456	0.002190979	0.015686004	0.016216698	9	132264402	T	A	D	V		9	135139789	9:132264402:T:A	SETX;SETX	Q7Z333	X6RI79;Q7Z333	p.Asp2624Val	p.Asp895Val;p.Asp2624Val	1.302192	0.302	0.774143461	-2.398190064	-1.12334158	-1.582934482	0.596	Asp	2624	Val	D2624V	9	-70.13075	-27.895125	-2.6685	33.71	49.94214534
9:132264402:T:C:D:2624:G	-3.890856239	-4.05882714	0.020181872	0.011362858	0.016332222	0.007377409	0.012657778	0.057547488	-5.80E-17	0.026150408	0.023193885	0.011797319	0.010119915	9	132264402	T	C	D	G		9	135139789	9:132264402:T:C	SETX;SETX	Q7Z333	X6RI79;Q7Z333	p.Asp2624Gly	p.Asp895Gly;p.Asp2624Gly	0.815487	0.266	0.781104383	-2.862882097	-1.23604707	-2.053221833	0.267	Asp	2624	Gly	D2624G	7	-70.13075	-27.895125	-2.6685	33.71	49.94214534
9:132264402:T:G:D:2624:A	-3.836076339	-4.068020106	0.011048226	0.012884409	0.016108889	0.002857614	0.012657778	0.00920091	-5.80E-17	0.00062628	0.001926613	0.013057084	0.008329036	9	132264402	T	G	D	A		9	135139789	9:132264402:T:G	SETX;SETX	Q7Z333	X6RI79;Q7Z333	p.Asp2624Ala	p.Asp895Ala;p.Asp2624Ala	0.827961	0.286	0.774228855	-3.01580783	-1.223625654	-1.930894648	0.231	Asp	2624	Ala	D2624A	8	-70.13075	-27.895125	-2.6685	33.71	49.94214534
9:132264403:C:A:D:2624:Y	-3.808636267	-3.599673114	0.013579595	0.015060819	0.027342222	0.004894833	0.012657778	0.041526317	-5.80E-17	0.007740456	0.002190979	0.015686004	0.016216698	9	132264403	C	A	D	Y	rs141589525	9	135139790	9:132264403:C:A	SETX;SETX	Q7Z333	X6RI79;Q7Z333	p.Asp2624Tyr	p.Asp895Tyr;p.Asp2624Tyr	1.937746	0.276	0.770746098	-1.651274422	-1.345301646	-1.390842831	0.94	Asp	2624	Tyr	D2624Y	9	-70.13075	-27.895125	-2.6685	33.71	49.94214534
9:132264403:C:G:D:2624:H	-3.742886342	-4.054438816	0.020181872	0.011362858	0.016332222	0.007377409	0.012657778	0.057547488	-5.80E-17	0.026150408	0.023193885	0.011797319	0.010119915	9	132264403	C	G	D	H		9	135139790	9:132264403:C:G	SETX;SETX	Q7Z333	X6RI79;Q7Z333	p.Asp2624His	p.Asp895His;p.Asp2624His	0.827433	0.309	0.771240843	-3.090041419	-1.127272649	-1.798230715	0.838	Asp	2624	His	D2624H	7	-70.13075	-27.895125	-2.6685	33.71	49.94214534
9:132264403:C:T:D:2624:N	-4.084284786	-4.039370658	0.015280811	0.010721721	0.016717778	0.003930248	0.012657778	0.030245002	-5.80E-17	0.002799759	0.004555936	0.01259325	0.010027642	9	132264403	C	T	D	N		9	135139790	9:132264403:C:T	SETX;SETX	Q7Z333	X6RI79;Q7Z333	p.Asp2624Asn	p.Asp895Asn;p.Asp2624Asn	0.870384	0.21	0.770217651	-3.059097267	-1.773667399	-2.3473485	0.002	Asp	2624	Asn	D2624N	5	-70.13075	-27.895125	-2.6685	33.71	49.94214534
9:132264404:A:C:D:2623:E	-3.567755866	-3.911728206	0.025031229	0.010495769	0.045457778	0.016098445	0.013318889	0.051950687	0.231733333	0.011428584	0.003184554	0.013936494	0.041230215	9	132264404	A	C	D	E		9	135139791	9:132264404:A:C	SETX;SETX	Q7Z333	X6RI79;Q7Z333	p.Asp2623Glu	p.Asp894Glu;p.Asp2623Glu	0.564503	0.289	0.776917349	-3.293920069	-1.159699126	-2.05548177	0.118	Asp	2623	Glu	D2623E	4	-68.927625	-29.393625	0.43925	26.06	49.12266829
9:132264404:A:T:D:2623:E	-3.567755866	-3.916681877	0.025031229	0.010495769	0.045457778	0.016098445	0.013318889	0.051950687	0.231733333	0.011428584	0.003184554	0.013936494	0.041230215	9	132264404	A	T	D	E		9	135139791	9:132264404:A:T	SETX;SETX	Q7Z333	X6RI79;Q7Z333	p.Asp2623Glu	p.Asp894Glu;p.Asp2623Glu	0.551018	0.289	0.776917349	-3.31154211	-1.159699126	-2.062746313	0.118	Asp	2623	Glu	D2623E	4	-68.927625	-29.393625	0.43925	26.06	49.12266829
9:132264405:T:A:D:2623:V	-3.289166579	-3.691995727	0.017404051	0.013853816	0.081435556	0.12944867	0.013318889	0.041526317	0.231733333	0.331045621	0.003238177	0.016083429	0.071052574	9	132264405	T	A	D	V		9	135139792	9:132264405:T:A	SETX;SETX	Q7Z333	X6RI79;Q7Z333	p.Asp2623Val	p.Asp894Val;p.Asp2623Val	0.538212	0.302	0.776483276	-3.338960633	-1.084302993	-1.994500337	0.244	Asp	2623	Val	D2623V	9	-68.927625	-29.393625	0.43925	26.06	49.12266829
9:132264405:T:C:D:2623:G	-3.657385866	-4.059681807	0.025479773	0.01077048	0.043432222	0.023623749	0.013318889	0.057547488	0.231733333	0.039331766	0.022136476	0.012855976	0.032433123	9	132264405	T	C	D	G		9	135139792	9:132264405:T:C	SETX;SETX	Q7Z333	X6RI79;Q7Z333	p.Asp2623Gly	p.Asp894Gly;p.Asp2623Gly	0.345943	0.283	0.784617273	-3.390014337	-1.069370697	-2.207905038	0	Asp	2623	Gly	D2623G	7	-68.927625	-29.393625	0.43925	26.06	49.12266829
9:132264405:T:G:D:2623:A	-3.719296413	-4.017835718	0.014170009	0.012024991	0.044246667	0.036367142	0.013318889	0.00920091	0.231733333	0.055367163	0.002847815	0.013880333	0.035947676	9	132264405	T	G	D	A		9	135139792	9:132264405:T:G	SETX;SETX	Q7Z333	X6RI79;Q7Z333	p.Asp2623Ala	p.Asp894Ala;p.Asp2623Ala	0.386266	0.257	0.776475218	-3.537720209	-1.37049348	-2.336471984	0.028	Asp	2623	Ala	D2623A	8	-68.927625	-29.393625	0.43925	26.06	49.12266829
9:132264406:C:A:D:2623:Y	-3.041403031	-3.719601103	0.017404051	0.013853816	0.081435556	0.12944867	0.013318889	0.041526317	0.231733333	0.331045621	0.003238177	0.016083429	0.071052574	9	132264406	C	A	D	Y		9	135139793	9:132264406:C:A	SETX;SETX	Q7Z333	X6RI79;Q7Z333	p.Asp2623Tyr	p.Asp894Tyr;p.Asp2623Tyr	0.463064	0.374	0.772627803	-3.532057484	-0.690939858	-1.61879732	0.875	Asp	2623	Tyr	D2623Y	9	-68.927625	-29.393625	0.43925	26.06	49.12266829
9:132264406:C:G:D:2623:H	-3.351122591	-4.028403331	0.025479773	0.01077048	0.043432222	0.023623749	0.013318889	0.057547488	0.231733333	0.039331766	0.022136476	0.012855976	0.032433123	9	132264406	C	G	D	H		9	135139793	9:132264406:C:G	SETX;SETX	Q7Z333	X6RI79;Q7Z333	p.Asp2623His	p.Asp894His;p.Asp2623His	0.43109	0.372	0.771471064	-3.602311432	-0.722953055	-1.647582853	0.875	Asp	2623	His	D2623H	7	-68.927625	-29.393625	0.43925	26.06	49.12266829
9:132264406:C:T:D:2623:N	-3.895443616	-4.132504469	0.019317506	0.010187721	0.038493333	0.014431172	0.013318889	0.030245002	0.231733333	0.012231332	0.004555392	0.01340559	0.026210656	9	132264406	C	T	D	N		9	135139793	9:132264406:C:T	SETX;SETX	Q7Z333	X6RI79;Q7Z333	p.Asp2623Asn	p.Asp894Asn;p.Asp2623Asn	0.277996	0.228	0.772111623	-3.786606878	-1.627645037	-2.562428984	0.118	Asp	2623	Asn	D2623N	5	-68.927625	-29.393625	0.43925	26.06	49.12266829
9:132264407:A:C:C:2622:W	-2.992612118	-3.689696025	0.077830024	0.016994767	0.119817778	0.049617672	0.017956667	9.94E-18	-2.92E-18	0.000108889	0.00417582	0.021557787	0.077713492	9	132264407	A	C	C	W		9	135139794	9:132264407:A:C	SETX;SETX	Q7Z333	X6RI79;Q7Z333	p.Cys2622Trp	p.Cys893Trp;p.Cys2622Trp	0.404999	0.373	0.762833576	-3.84900037	-0.860708238	-1.655858046	0	Cys	2622	Trp	C2622W	11	-69.29766667	-29.90416667	3.588666667	23.49	49.95347104
9:132264408:C:A:C:2622:F	-3.212846383	-3.858504358	0.077830024	0.016994767	0.119817778	0.049617672	0.017956667	9.94E-18	-2.92E-18	0.000108889	0.00417582	0.021557787	0.077713492	9	132264408	C	A	C	F		9	135139795	9:132264408:C:A	SETX;SETX	Q7Z333	X6RI79;Q7Z333	p.Cys2622Phe	p.Cys893Phe;p.Cys2622Phe	-0.054535	0.309	0.768991242	-4.297956108	-1.164806072	-2.273358223	0.021	Cys	2622	Phe	C2622F	11	-69.29766667	-29.90416667	3.588666667	23.49	49.95347104
9:132264408:C:G:C:2622:S	-3.278279857	-3.70931564	0.077830024	0.015075352	0.123024444	0.103664371	0.017956667	0.100659382	-2.92E-18	0.093492918	0.00417582	0.018761154	0.094382682	9	132264408	C	G	C	S		9	135139795	9:132264408:C:G	SETX;SETX	Q7Z333	X6RI79;Q7Z333	p.Cys2622Ser	p.Cys893Ser;p.Cys2622Ser	0.002553	0.252	0.763968677	-4.346974004	-1.610942621	-2.572084934	0	Cys	2622	Ser	C2622S	10	-69.29766667	-29.90416667	3.588666667	23.49	49.95347104
9:132264408:C:T:C:2622:Y	-3.247257987	-3.962173291	0.077830024	0.016994767	0.119817778	0.049617672	0.017956667	9.94E-18	-2.92E-18	0.000108889	0.00417582	0.021557787	0.077713492	9	132264408	C	T	C	Y		9	135139795	9:132264408:C:T	SETX;SETX	Q7Z333	X6RI79;Q7Z333	p.Cys2622Tyr	p.Cys893Tyr;p.Cys2622Tyr	-0.336745	0.299	0.763687148	-4.797293925	-1.316870132	-2.483192022	0	Cys	2622	Tyr	C2622Y	11	-69.29766667	-29.90416667	3.588666667	23.49	49.95347104
9:132264409:A:C:C:2622:G	-3.254140307	-3.546872701	0.077830024	0.018603424	0.119662222	0.048032063	0.017956667	2.59E-18	-2.92E-18	6.00E-05	0.00417582	0.023759822	0.077713492	9	132264409	A	C	C	G		9	135139796	9:132264409:A:C	SETX;SETX	Q7Z333	X6RI79;Q7Z333	p.Cys2622Gly	p.Cys893Gly;p.Cys2622Gly	0.793796	0.297	0.778143203	-2.964110839	-1.08839198	-1.885715768	0	Cys	2622	Gly	C2622G	12	-69.29766667	-29.90416667	3.588666667	23.49	49.95347104
9:132264409:A:G:C:2622:R	-3.223169864	-3.525495323	0.077830024	0.018603424	0.119662222	0.048032063	0.017956667	2.59E-18	-2.92E-18	6.00E-05	0.00417582	0.023759822	0.077713492	9	132264409	A	G	C	R		9	135139796	9:132264409:A:G	SETX;SETX	Q7Z333	X6RI79;Q7Z333	p.Cys2622Arg	p.Cys893Arg;p.Cys2622Arg	0.85199	0.306	0.768815571	-3.117643558	-1.186807446	-1.802342635	0.092	Cys	2622	Arg	C2622R	12	-69.29766667	-29.90416667	3.588666667	23.49	49.95347104
9:132264409:A:T:C:2622:S	-3.250750574	-3.469972686	0.077830024	0.015075352	0.123024444	0.103664371	0.017956667	0.100659382	-2.92E-18	0.093492918	0.00417582	0.018761154	0.094382682	9	132264409	A	T	C	S		9	135139796	9:132264409:A:T	SETX;SETX	Q7Z333	X6RI79;Q7Z333	p.Cys2622Ser	p.Cys893Ser;p.Cys2622Ser	0.654098	0.26	0.763968677	-3.495542589	-1.560088211	-2.174846348	0	Cys	2622	Ser	C2622S	10	-69.29766667	-29.90416667	3.588666667	23.49	49.95347104
9:132264410:T:A:K:2621:N	-3.718660173	-3.805170669	0.026029646	0.00909322	0.021032222	0.000360779	0.013945556	0.030245002	-5.43E-17	0.002799759	0.006364279	0.013121378	0.018914229	9	132264410	T	A	K	N		9	135139797	9:132264410:T:A	SETX;SETX	Q7Z333	X6RI79;Q7Z333	p.Lys2621Asn	p.Lys892Asn;p.Lys2621Asn	1.321852	0.296	0.76652953	-2.559899454	-1.288516869	-1.607025572	0.421	Lys	2621	Asn	K2621N	5	-65.698	-28.87333333	4.352111111	36.3	46.43007566
9:132264410:T:G:K:2621:N	-3.718660173	-3.799541814	0.026029646	0.00909322	0.021032222	0.000360779	0.013945556	0.030245002	-5.43E-17	0.002799759	0.006364279	0.013121378	0.018914229	9	132264410	T	G	K	N		9	135139797	9:132264410:T:G	SETX;SETX	Q7Z333	X6RI79;Q7Z333	p.Lys2621Asn	p.Lys892Asn;p.Lys2621Asn	1.337175	0.296	0.76652953	-2.539875536	-1.288516869	-1.598770874	0.421	Lys	2621	Asn	K2621N	5	-65.698	-28.87333333	4.352111111	36.3	46.43007566
9:132264411:T:A:K:2621:I	-3.833143371	-3.81183225	0.019500626	0.008571952	0.019744444	0.000305582	0.013945556	0.00920091	-5.43E-17	0.00062628	0.00189685	0.01216814	0.011336077	9	132264411	T	A	K	I		9	135139798	9:132264411:T:A	SETX;SETX	Q7Z333	X6RI79;Q7Z333	p.Lys2621Ile	p.Lys892Ile;p.Lys2621Ile	1.462397	0.28	0.769964758	-2.29168599	-1.332910691	-1.623797997	0.718	Lys	2621	Ile	K2621I	8	-65.698	-28.87333333	4.352111111	36.3	46.43007566
9:132264411:T:C:K:2621:R	-4.300590097	-4.089411483	0.014048771	0.010754526	0.025775556	0.003057421	0.013945556	0.033423486	-5.43E-17	0.027900328	0.000950806	0.014158418	0.022816077	9	132264411	T	C	K	R		9	135139798	9:132264411:T:C	SETX;SETX	Q7Z333	X6RI79;Q7Z333	p.Lys2621Arg	p.Lys892Arg;p.Lys2621Arg	0.466384	0.118	0.769454698	-3.605818231	-2.371222581	-3.09678199	0.002	Lys	2621	Arg	K2621R	3	-65.698	-28.87333333	4.352111111	36.3	46.43007566
9:132264411:T:G:K:2621:T	-3.763400485	-3.843845582	0.031964619	0.008343496	0.019998889	0.001137365	0.013945556	0.066865066	-5.43E-17	0.019143721	0.020914307	0.012192882	0.018474727	9	132264411	T	G	K	T		9	135139798	9:132264411:T:G	SETX;SETX	Q7Z333	X6RI79;Q7Z333	p.Lys2621Thr	p.Lys892Thr;p.Lys2621Thr	1.225773	0.284	0.766571103	-2.684431126	-1.364104851	-1.728148934	0.421	Lys	2621	Thr	K2621T	6	-65.698	-28.87333333	4.352111111	36.3	46.43007566
9:132264412:T:C:K:2621:E	-3.923304849	-3.682168408	0.036385417	0.010006715	0.02613	0.003419086	0.013945556	0.051950687	-5.43E-17	0.012639557	0.005632188	0.01387872	0.035383869	9	132264412	T	C	K	E		9	135139799	9:132264412:T:C	SETX;SETX	Q7Z333	X6RI79;Q7Z333	p.Lys2621Glu	p.Lys892Glu;p.Lys2621Glu	1.311833	0.199	0.770821332	-2.46735851	-1.8335201	-2.173118249	0.002	Lys	2621	Glu	K2621E	4	-65.698	-28.87333333	4.352111111	36.3	46.43007566
9:132264412:T:G:K:2621:Q	-3.968039934	-3.550420957	0.036385417	0.010006715	0.02613	0.003419086	0.013945556	0.051950687	-5.43E-17	0.012639557	0.005632188	0.01387872	0.035383869	9	132264412	T	G	K	Q		9	135139799	9:132264412:T:G	SETX;SETX	Q7Z333	X6RI79;Q7Z333	p.Lys2621Gln	p.Lys892Gln;p.Lys2621Gln	1.670479	0.186	0.763155524	-2.187361793	-2.044058543	-2.055055767	0.062	Lys	2621	Gln	K2621Q	4	-65.698	-28.87333333	4.352111111	36.3	46.43007566
9:132264413:G:C:S:2620:R	-3.84280857	-4.407043016	0.021914179	0.008793701	0.034338889	0.031572273	0.033015556	0.030245002	0.052983069	0.057332025	0.007810584	0.013680286	0.036433647	9	132264413	G	C	S	R		9	135139800	9:132264413:G:C	SETX;SETX	Q7Z333	X6RI79;Q7Z333	p.Ser2620Arg	p.Ser891Arg;p.Ser2620Arg	-0.683419	0.22	0.768240527	-5.138251648	-1.743086664	-3.126598525	0	Ser	2620	Arg	S2620R	5	-68.21366667	-28.43733333	9.147333333	30.82	49.89809276
9:132264413:G:T:S:2620:R	-3.84280857	-4.411509218	0.021914179	0.008793701	0.034338889	0.031572273	0.033015556	0.030245002	0.052983069	0.057332025	0.007810584	0.013680286	0.036433647	9	132264413	G	T	S	R		9	135139800	9:132264413:G:T	SETX;SETX	Q7Z333	X6RI79;Q7Z333	p.Ser2620Arg	p.Ser891Arg;p.Ser2620Arg	-0.695577	0.22	0.768240527	-5.154139581	-1.743086664	-3.133148196	0	Ser	2620	Arg	S2620R	5	-68.21366667	-28.43733333	9.147333333	30.82	49.89809276
9:132264414:C:A:S:2620:I	-4.064025592	-3.537340214	0.026936742	0.008300452	0.033068889	0.032170116	0.033015556	0.066865066	0.052983069	0.078373975	0.025582032	0.012943263	0.045962701	9	132264414	C	A	S	I		9	135139801	9:132264414:C:A	SETX;SETX	Q7Z333	X6RI79;Q7Z333	p.Ser2620Ile	p.Ser891Ile;p.Ser2620Ile	1.484577	0.134	0.766766482	-2.341420248	-2.314365249	-2.455782497	0.021	Ser	2620	Ile	S2620I	6	-68.21366667	-28.43733333	9.147333333	30.82	49.89809276
9:132264414:C:G:S:2620:T	-4.15181628	-3.875014965	0.014311152	0.009978119	0.042441111	0.043810176	0.033015556	0.033423486	0.052983069	0.051526128	0.000680284	0.014143222	0.03915551	9	132264414	C	G	S	T		9	135139801	9:132264414:C:G	SETX;SETX	Q7Z333	X6RI79;Q7Z333	p.Ser2620Thr	p.Ser891Thr;p.Ser2620Thr	0.707887	0.124	0.765508358	-3.387355759	-2.398924407	-2.931999033	0.018	Ser	2620	Thr	S2620T	3	-68.21366667	-28.43733333	9.147333333	30.82	49.89809276
9:132264414:C:T:S:2620:N	-4.069228431	-3.838408859	0.014311152	0.009978119	0.042441111	0.043810176	0.033015556	0.033423486	0.052983069	0.051526128	0.000680284	0.014143222	0.03915551	9	132264414	C	T	S	N		9	135139801	9:132264414:C:T	SETX;SETX	Q7Z333	X6RI79;Q7Z333	p.Ser2620Asn	p.Ser891Asn;p.Ser2620Asn	0.807537	0.148	0.765490449	-3.257575074	-2.246659967	-2.739587558	0.001	Ser	2620	Asn	S2620N	3	-68.21366667	-28.43733333	9.147333333	30.82	49.89809276
9:132264415:T:A:S:2620:C	-3.694838673	-3.549658582	0.021914179	0.008793701	0.034338889	0.031572273	0.033015556	0.030245002	0.052983069	0.057332025	0.007810584	0.013680286	0.036433647	9	132264415	T	A	S	C		9	135139802	9:132264415:T:A	SETX;SETX	Q7Z333	X6RI79;Q7Z333	p.Ser2620Cys	p.Ser891Cys;p.Ser2620Cys	1.650573	0.263	0.765709243	-2.150520305	-1.511977366	-1.620691354	0.688	Ser	2620	Cys	S2620C	5	-68.21366667	-28.43733333	9.147333333	30.82	49.89809276
9:132264415:T:C:S:2620:G	-3.888931503	-3.618881184	0.030684212	0.009447501	0.043495556	0.055566643	0.033015556	0.051950687	0.052983069	0.116569459	0.005039907	0.014153	0.059076106	9	132264415	T	C	S	G		9	135139802	9:132264415:T:C	SETX;SETX	Q7Z333	X6RI79;Q7Z333	p.Ser2620Gly	p.Ser891Gly;p.Ser2620Gly	0.988022	0.155	0.772637202	-2.845817142	-2.082922506	-2.601895419	0.018	Ser	2620	Gly	S2620G	4	-68.21366667	-28.43733333	9.147333333	30.82	49.89809276
9:132264415:T:G:S:2620:R	-4.100895599	-3.978958758	0.021914179	0.008793701	0.034338889	0.031572273	0.033015556	0.030245002	0.052983069	0.057332025	0.007810584	0.013680286	0.036433647	9	132264415	T	G	S	R		9	135139802	9:132264415:T:G	SETX;SETX	Q7Z333	X6RI79;Q7Z333	p.Ser2620Arg	p.Ser891Arg;p.Ser2620Arg	0.481922	0.145	0.768240527	-3.615397607	-2.219846757	-2.93234164	0	Ser	2620	Arg	S2620R	5	-68.21366667	-28.43733333	9.147333333	30.82	49.89809276
9:132264416:C:A:Q:2619:H	-3.773066338	-3.867490304	0.056996666	0.008878843	0.04907	0.006500269	0.011084444	0.030245002	-2.97E-18	0.016322189	0.015538146	0.014510696	0.036550846	9	132264416	C	A	Q	H		9	135139803	9:132264416:C:A	SETX;SETX	Q7Z333	X6RI79;Q7Z333	p.Gln2619His	p.Gln890His;p.Gln2619His	0.78291	0.24	0.761283444	-3.393303921	-1.732025958	-2.221060947	0.42	Gln	2619	His	Q2619H	5	-68.96644444	-33.03788889	7.915555556	23.54	51.02748328
9:132264416:C:G:Q:2619:H	-3.773066338	-3.863010878	0.056996666	0.008878843	0.04907	0.006500269	0.011084444	0.030245002	-2.97E-18	0.016322189	0.015538146	0.014510696	0.036550846	9	132264416	C	G	Q	H	rs1345262381	9	135139803	9:132264416:C:G	SETX;SETX	Q7Z333	X6RI79;Q7Z333	p.Gln2619His	p.Gln890His;p.Gln2619His	0.795104	0.24	0.761283444	-3.377368944	-1.732025958	-2.214491883	0.42	Gln	2619	His	Q2619H	5	-68.96644444	-33.03788889	7.915555556	23.54	51.02748328
9:132264417:T:A:Q:2619:L	-3.891283439	-3.509103228	0.074268296	0.008709195	0.057127778	0.008818722	0.011084444	0.057547488	-2.97E-18	0.06265936	0.037625708	0.013692928	0.055704326	9	132264417	T	A	Q	L		9	135139804	9:132264417:T:A	SETX;SETX	Q7Z333	X6RI79;Q7Z333	p.Gln2619Leu	p.Gln890Leu;p.Gln2619Leu	1.357464	0.162	0.767503028	-2.489401504	-2.124085924	-2.362409712	0.018	Gln	2619	Leu	Q2619L	7	-68.96644444	-33.03788889	7.915555556	23.54	51.02748328
9:132264417:T:C:Q:2619:R	-4.080947445	-3.914659118	0.053968996	0.009262205	0.055011111	0.011411742	0.011084444	0.051950687	-2.97E-18	0.00258978	0.00854663	0.014716518	0.040732886	9	132264417	T	C	Q	R	rs1421049695	9	135139804	9:132264417:T:C	SETX;SETX	Q7Z333	X6RI79;Q7Z333	p.Gln2619Arg	p.Gln890Arg;p.Gln2619Arg	0.566938	0.141	0.768310926	-3.502566957	-2.244099385	-2.909663883	0	Gln	2619	Arg	Q2619R	4	-68.96644444	-33.03788889	7.915555556	23.54	51.02748328
9:132264417:T:G:Q:2619:P	-3.734074176	-3.578535608	0.069488615	0.008617358	0.050965556	0.005342642	0.011084444	0.066865066	-2.97E-18	0.016081591	0.039249688	0.014026655	0.050300048	9	132264417	T	G	Q	P		9	135139804	9:132264417:T:G	SETX;SETX	Q7Z333	X6RI79;Q7Z333	p.Gln2619Pro	p.Gln890Pro;p.Gln2619Pro	1.281614	0.22	0.77093601	-2.5040258	-1.698113938	-2.068009968	0.079	Gln	2619	Pro	Q2619P	6	-68.96644444	-33.03788889	7.915555556	23.54	51.02748328
9:132264418:G:C:Q:2619:E	-3.951430485	-4.111269496	0.026914097	0.009562892	0.059906667	0.051198448	0.011084444	0.033423486	-2.97E-18	0.027541216	0.001680636	0.01450695	0.04101268	9	132264418	G	C	Q	E		9	135139805	9:132264418:G:C	SETX;SETX	Q7Z333	X6RI79;Q7Z333	p.Gln2619Glu	p.Gln890Glu;p.Gln2619Glu	0.025862	0.178	0.76919352	-4.187915595	-1.994172127	-2.987275016	0.004	Gln	2619	Glu	Q2619E	3	-68.96644444	-33.03788889	7.915555556	23.54	51.02748328
9:132264418:G:T:Q:2619:K	-4.187623417	-4.237449668	0.053968996	0.009262205	0.055011111	0.011411742	0.011084444	0.051950687	-2.97E-18	0.00258978	0.00854663	0.014716518	0.040732886	9	132264418	G	T	Q	K		9	135139805	9:132264418:G:T	SETX;SETX	Q7Z333	X6RI79;Q7Z333	p.Gln2619Lys	p.Gln890Lys;p.Gln2619Lys	-0.31177	0.11	0.768638099	-4.642799662	-2.435701513	-3.562226473	0	Gln	2619	Lys	Q2619K	4	-68.96644444	-33.03788889	7.915555556	23.54	51.02748328
9:132264419:A:C:C:2618:W	-3.520117614	-4.049338178	0.001251832	0.010595482	0.02208	0.031608426	0.002044444	9.94E-18	-5.86E-17	0.00128454	0.000438401	0.018166722	0.01175963	9	132264419	A	C	C	W		9	135139806	9:132264419:A:C	SETX;SETX	Q7Z333	X6RI79;Q7Z333	p.Cys2618Trp	p.Cys889Trp;p.Cys2618Trp	0.806984	0.37	0.744341738	-3.778828616	-1.188305337	-1.456644647	0.508	Cys	2618	Trp	C2618W	11	-65.33666667	-32.633	10.14266667	30.47	48.12354627
9:132264420:C:A:C:2618:F	-4.012203549	-4.114197659	0.001251832	0.010595482	0.02208	0.031608426	0.002044444	9.94E-18	-5.86E-17	0.00128454	0.000438401	0.018166722	0.01175963	9	132264420	C	A	C	F	rs922155637	9	135139807	9:132264420:C:A	SETX;SETX	Q7Z333	X6RI79;Q7Z333	p.Cys2618Phe	p.Cys889Phe;p.Cys2618Phe	0.630422	0.227	0.747756478	-3.925511177	-2.040354762	-2.378352928	0.088	Cys	2618	Phe	C2618F	11	-65.33666667	-32.633	10.14266667	30.47	48.12354627
9:132264420:C:G:C:2618:S	-3.905440276	-4.317165897	0.001251832	0.008931619	0.023731111	0.067788982	0.002044444	0.100659382	-5.86E-17	0.025948986	0.000438401	0.015759122	0.016159118	9	132264420	C	G	C	S		9	135139807	9:132264420:C:G	SETX;SETX	Q7Z333	X6RI79;Q7Z333	p.Cys2618Ser	p.Cys889Ser;p.Cys2618Ser	-0.014224	0.248	0.744190719	-4.855690682	-1.966354764	-2.604244376	0	Cys	2618	Ser	C2618S	10	-65.33666667	-32.633	10.14266667	30.47	48.12354627
9:132264420:C:T:C:2618:Y	-3.933056861	-4.151855112	0.001251832	0.010595482	0.02208	0.031608426	0.002044444	9.94E-18	-5.86E-17	0.00128454	0.000438401	0.018166722	0.01175963	9	132264420	C	T	C	Y		9	135139807	9:132264420:C:T	SETX;SETX	Q7Z333	X6RI79;Q7Z333	p.Cys2618Tyr	p.Cys889Tyr;p.Cys2618Tyr	0.52791	0.25	0.744299197	-4.144566334	-1.951831265	-2.300629088	0.227	Cys	2618	Tyr	C2618Y	11	-65.33666667	-32.633	10.14266667	30.47	48.12354627
9:132264421:A:C:C:2618:G	-4.094791399	-4.125828593	0.001251832	0.012394637	0.022013333	0.03041009	0.002044444	2.59E-18	-5.86E-17	0.001000285	0.000438401	0.020351277	0.01175963	9	132264421	A	C	C	G		9	135139808	9:132264421:A:C	SETX;SETX	Q7Z333	X6RI79;Q7Z333	p.Cys2618Gly	p.Cys889Gly;p.Cys2618Gly	0.59876	0.203	0.755327268	-3.780547695	-2.0666033	-2.534138392	0	Cys	2618	Gly	C2618G	12	-65.33666667	-32.633	10.14266667	30.47	48.12354627
9:132264421:A:G:C:2618:R	-4.177379248	-4.085548284	0.001251832	0.012394637	0.022013333	0.03041009	0.002044444	2.59E-18	-5.86E-17	0.001000285	0.000438401	0.020351277	0.01175963	9	132264421	A	G	C	R		9	135139808	9:132264421:A:G	SETX;SETX	Q7Z333	X6RI79;Q7Z333	p.Cys2618Arg	p.Cys889Arg;p.Cys2618Arg	0.708412	0.179	0.748739963	-3.799388347	-2.329072286	-2.613796186	0.019	Cys	2618	Arg	C2618R	12	-65.33666667	-32.633	10.14266667	30.47	48.12354627
9:132264421:A:T:C:2618:S	-4.135998022	-4.30908684	0.001251832	0.008931619	0.023731111	0.067788982	0.002044444	0.100659382	-5.86E-17	0.025948986	0.000438401	0.015759122	0.016159118	9	132264421	A	T	C	S		9	135139808	9:132264421:A:T	SETX;SETX	Q7Z333	X6RI79;Q7Z333	p.Cys2618Ser	p.Cys889Ser;p.Cys2618Ser	0.007769	0.181	0.744190719	-4.826950486	-2.392260446	-2.979680856	0	Cys	2618	Ser	C2618S	10	-65.33666667	-32.633	10.14266667	30.47	48.12354627
9:132264423:G:A:T:2617:M	-3.872345801	-4.049820189	0.00109595	0.007783475	0.000605556	0.001091986	3.56E-05	0.066865066	-5.15E-17	0.011409253	0.005647033	0.014309203	0.005459099	9	132264423	G	A	T	M	rs771592245	9	135139810	9:132264423:G:A	SETX;SETX	Q7Z333	X6RI79;Q7Z333	p.Thr2617Met	p.Thr888Met;p.Thr2617Met	0.937599	0.282	0.678738539	-5.22282676	-2.842259106	-1.894952703	0.273	Thr	2617	Met	T2617M	6	-62.05214286	-33.72971429	11.74785714	26.38	45.86314678
9:132264423:G:C:T:2617:R	-4.054727302	-4.063555285	0.00109595	0.007783475	0.000605556	0.001091986	3.56E-05	0.066865066	-5.15E-17	0.011409253	0.005647033	0.014309203	0.005459099	9	132264423	G	C	T	R		9	135139810	9:132264423:G:C	SETX;SETX	Q7Z333	X6RI79;Q7Z333	p.Thr2617Arg	p.Thr888Arg;p.Thr2617Arg	0.900209	0.229	0.76486133	-3.151956841	-1.742255605	-2.221454472	0.291	Thr	2617	Arg	T2617R	6	-62.05214286	-33.72971429	11.74785714	26.38	45.86314678
9:132264423:G:T:T:2617:K	-4.223344161	-4.048614189	0.00109595	0.007783475	0.000605556	0.001091986	3.56E-05	0.066865066	-5.15E-17	0.011409253	0.005647033	0.014309203	0.005459099	9	132264423	G	T	T	K	rs771592245	9	135139810	9:132264423:G:T	SETX;SETX	Q7Z333	X6RI79;Q7Z333	p.Thr2617Lys	p.Thr888Lys;p.Thr2617Lys	0.940882	0.18	0.765631405	-3.079852066	-2.040890563	-2.482781242	0.011	Thr	2617	Lys	T2617K	6	-62.05214286	-33.72971429	11.74785714	26.38	45.86314678
9:132264424:T:A:T:2617:S	-4.262479862	-4.435747573	0.001156053	0.009245448	0.000187778	0.000577454	3.56E-05	0.051950687	-5.15E-17	0.003302895	0.000614709	0.014923786	0.002662479	9	132264424	T	A	T	S		9	135139811	9:132264424:T:A	SETX;SETX	Q7Z333	X6RI79;Q7Z333	p.Thr2617Ser	p.Thr888Ser;p.Thr2617Ser	-0.054423	0.175	0.761064282	-4.492915133	-2.148874638	-3.04786667	0.002	Thr	2617	Ser	T2617S	4	-62.05214286	-33.72971429	11.74785714	26.38	45.86314678
9:132264424:T:C:T:2617:A	-4.355003733	-4.343856136	0.000887209	0.008600696	0.000182222	0.00030501	3.56E-05	0.030245002	-5.15E-17	0.003117024	0.001684248	0.014865252	0.001834219	9	132264424	T	C	T	A		9	135139811	9:132264424:T:C	SETX;SETX	Q7Z333	X6RI79;Q7Z333	p.Thr2617Ala	p.Thr888Ala;p.Thr2617Ala	0.213069	0.15	0.761679653	-4.128213638	-2.297527518	-3.04827439	0.001	Thr	2617	Ala	T2617A	5	-62.05214286	-33.72971429	11.74785714	26.38	45.86314678
9:132264424:T:G:T:2617:P	-3.855139999	-4.052910677	0.00109595	0.007783475	0.000605556	0.001091986	3.56E-05	0.066865066	-5.15E-17	0.011409253	0.005647033	0.014309203	0.005459099	9	132264424	T	G	T	P		9	135139811	9:132264424:T:G	SETX;SETX	Q7Z333	X6RI79;Q7Z333	p.Thr2617Pro	p.Thr888Pro;p.Thr2617Pro	0.929186	0.287	0.764933101	-3.112323523	-1.372363657	-1.870583074	0.697	Thr	2617	Pro	T2617P	6	-62.05214286	-33.72971429	11.74785714	26.38	45.86314678
9:132264426:G:A:S:2616:F	-4.139058849	-3.770962381	0.001152701	0.006447198	0.004757778	0.004351221	3.56E-05	0.066865066	-5.95E-17	0.020602593	0.005766624	0.014063767	0.008747417	9	132264426	G	A	S	F		9	135139813	9:132264426:G:A	SETX;SETX	Q7Z333	X6RI79;Q7Z333	p.Ser2616Phe	p.Ser887Phe;p.Ser2616Phe	1.627858	0.197	0.764261909	-2.21582707	-1.955674259	-2.014432244	0.001	Ser	2616	Phe	S2616F	6	-61.6935	-36.79666667	13.57116667	29.95	47.02906375
9:132264426:G:C:S:2616:C	-3.881504885	-3.814538599	0.00093316	0.007542781	0.004608889	0.00409724	3.56E-05	0.030245002	-5.95E-17	0.002611315	0.001898038	0.014673498	0.00165807	9	132264426	G	C	S	C		9	135139813	9:132264426:G:C	SETX;SETX	Q7Z333	X6RI79;Q7Z333	p.Ser2616Cys	p.Ser887Cys;p.Ser2616Cys	1.657678	0.288	0.764257189	-2.176974829	-1.377284108	-1.472354697	0.824	Ser	2616	Cys	S2616C	5	-61.6935	-36.79666667	13.57116667	29.95	47.02906375
9:132264426:G:T:S:2616:Y	-4.166588132	-3.813910729	0.001152701	0.006447198	0.004757778	0.004351221	3.56E-05	0.066865066	-5.95E-17	0.020602593	0.005766624	0.014063767	0.008747417	9	132264426	G	T	S	Y		9	135139813	9:132264426:G:T	SETX;SETX	Q7Z333	X6RI79;Q7Z333	p.Ser2616Tyr	p.Ser887Tyr;p.Ser2616Tyr	1.510943	0.189	0.764351358	-2.366408648	-2.00503627	-2.123658771	0.234	Ser	2616	Tyr	S2616Y	6	-61.6935	-36.79666667	13.57116667	29.95	47.02906375
9:132264427:A:C:S:2616:A	-4.32544184	-4.699457658	0.000624491	0.008999204	0.007228889	0.022974785	3.56E-05	0.033423486	-5.95E-17	0.002553995	0.000284233	0.014281009	0.000776922	9	132264427	A	C	S	A		9	135139814	9:132264427:A:C	SETX;SETX	Q7Z333	X6RI79;Q7Z333	p.Ser2616Ala	p.Ser887Ala;p.Ser2616Ala	-0.732819	0.161	0.763978895	-5.307698082	-2.189241058	-3.49425242	0	Ser	2616	Ala	S2616A	3	-61.6935	-36.79666667	13.57116667	29.95	47.02906375
9:132264427:A:G:S:2616:P	-4.411443584	-4.530973912	0.00093316	0.007542781	0.004608889	0.00409724	3.56E-05	0.030245002	-5.95E-17	0.002611315	0.001898038	0.014673498	0.00165807	9	132264427	A	G	S	P	rs772683008	9	135139814	9:132264427:A:G	SETX;SETX	Q7Z333	X6RI79;Q7Z333	p.Ser2616Pro	p.Ser887Pro;p.Ser2616Pro	-0.292619	0.134	0.765009936	-4.70707294	-2.3436723	-3.413180846	0	Ser	2616	Pro	S2616P	5	-61.6935	-36.79666667	13.57116667	29.95	47.02906375
9:132264427:A:T:S:2616:T	-4.249736312	-4.473338085	0.000624491	0.008999204	0.007228889	0.022974785	3.56E-05	0.033423486	-5.95E-17	0.002553995	0.000284233	0.014281009	0.000776922	9	132264427	A	T	S	T		9	135139814	9:132264427:A:T	SETX;SETX	Q7Z333	X6RI79;Q7Z333	p.Ser2616Thr	p.Ser887Thr;p.Ser2616Thr	-0.117271	0.183	0.763964124	-4.503670669	-2.049637867	-3.035480784	0.002	Ser	2616	Thr	S2616T	3	-61.6935	-36.79666667	13.57116667	29.95	47.02906375
9:132264429:G:A:A:2615:V	-4.383510178	-4.244914324	0.001632901	0.008688853	0.023294444	0.029422031	0.000168889	0.051950687	-4.10E-17	0.003287318	0.00071958	0.015403731	0.001709606	9	132264429	G	A	A	V		9	135139816	9:132264429:G:A	SETX;SETX	Q7Z333	X6RI79;Q7Z333	p.Ala2615Val	p.Ala886Val;p.Ala2615Val	0.48502	0.142	0.758866498	-3.842071113	-2.395317956	-2.9480138	0.001	Ala	2615	Val	A2615V	4	-60.239	-37.9404	16.4912	25.42	47.32583758
9:132264429:G:C:A:2615:G	-4.22177564	-3.992338804	0.001632901	0.008688853	0.023294444	0.029422031	0.000168889	0.051950687	-4.10E-17	0.003287318	0.00071958	0.015403731	0.001709606	9	132264429	G	C	A	G		9	135139816	9:132264429:G:C	SETX;SETX	Q7Z333	X6RI79;Q7Z333	p.Ala2615Gly	p.Ala886Gly;p.Ala2615Gly	1.172587	0.189	0.77133589	-2.636658799	-1.888502978	-2.305935501	0.164	Ala	2615	Gly	A2615G	4	-60.239	-37.9404	16.4912	25.42	47.32583758
9:132264429:G:T:A:2615:D	-3.815141481	-3.917207962	0.002136454	0.006883459	0.023112222	0.021325148	0.000168889	0.066865066	-4.10E-17	0.011183871	0.006604762	0.015217818	0.009243421	9	132264429	G	T	A	D		9	135139816	9:132264429:G:T	SETX;SETX	Q7Z333	X6RI79;Q7Z333	p.Ala2615Asp	p.Ala886Asp;p.Ala2615Asp	1.219359	0.29	0.764638521	-2.7403793	-1.358208173	-1.696922054	0.281	Ala	2615	Asp	A2615D	6	-60.239	-37.9404	16.4912	25.42	47.32583758
9:132264430:C:A:A:2615:S	-4.080048654	-3.985652434	0.000886656	0.009047183	0.0234	0.035044338	0.000168889	0.033423486	-4.10E-17	0.002970808	0.000295211	0.014596303	0.000913476	9	132264430	C	A	A	S		9	135139817	9:132264430:C:A	SETX;SETX	Q7Z333	X6RI79;Q7Z333	p.Ala2615Ser	p.Ala886Ser;p.Ala2615Ser	1.207459	0.232	0.755418676	-2.982857108	-1.880730963	-2.038593852	0.005	Ala	2615	Ser	A2615S	3	-60.239	-37.9404	16.4912	25.42	47.32583758
9:132264430:C:G:A:2615:P	-3.8662701	-4.056926616	0.001729875	0.007930081	0.021698889	0.019689443	0.000168889	0.030245002	-4.10E-17	0.003472488	0.001971227	0.015642619	0.004039728	9	132264430	C	G	A	P		9	135139817	9:132264430:C:G	SETX;SETX	Q7Z333	X6RI79;Q7Z333	p.Ala2615Pro	p.Ala886Pro;p.Ala2615Pro	0.947974	0.287	0.761011719	-3.184288143	-1.437789888	-1.860461737	0.001	Ala	2615	Pro	A2615P	5	-60.239	-37.9404	16.4912	25.42	47.32583758
9:132264430:C:T:A:2615:T	-4.252746083	-4.140712737	0.001632901	0.008688853	0.023294444	0.029422031	0.000168889	0.051950687	-4.10E-17	0.003287318	0.00071958	0.015403731	0.001709606	9	132264430	C	T	A	T	rs979454428	9	135139817	9:132264430:C:T	SETX;SETX	Q7Z333	X6RI79;Q7Z333	p.Ala2615Thr	p.Ala886Thr;p.Ala2615Thr	0.76868	0.18	0.754327002	-3.583117652	-2.229498644	-2.575548675	0.002	Ala	2615	Thr	A2615T	4	-60.239	-37.9404	16.4912	25.42	47.32583758
9:132264431:C:A:E:2614:D	-4.047770194	-4.721135063	0.000538109	0.009069989	0.00016	0.000657117	0.000168889	0.033423486	-4.39E-17	0.002687462	0.000263351	0.014470923	0.000641446	9	132264431	C	A	E	D		9	135139818	9:132264431:C:A	SETX;SETX	Q7Z333	X6RI79;Q7Z333	p.Glu2614Asp	p.Glu885Asp;p.Glu2614Asp	-0.788993	0.242	0.764991984	-5.356170553	-1.657437289	-3.056304588	0	Glu	2614	Asp	E2614D	3	-56.92144444	-38.803	19.713	27.44	46.18165038
9:132264431:C:G:E:2614:D	-4.047770194	-4.715107269	0.000538109	0.009069989	0.00016	0.000657117	0.000168889	0.033423486	-4.39E-17	0.002687462	0.000263351	0.014470923	0.000641446	9	132264431	C	G	E	D		9	135139818	9:132264431:C:G	SETX;SETX	Q7Z333	X6RI79;Q7Z333	p.Glu2614Asp	p.Glu885Asp;p.Glu2614Asp	-0.772584	0.242	0.764991984	-5.334727463	-1.657437289	-3.047464849	0	Glu	2614	Asp	E2614D	3	-56.92144444	-38.803	19.713	27.44	46.18165038
9:132264432:T:A:E:2614:V	-4.131001611	-3.893261912	0.001067056	0.005045388	0.00049	0.002257312	0.000168889	0.057547488	-4.39E-17	0.014079924	0.005116484	0.01458103	0.004508894	9	132264432	T	A	E	V		9	135139819	9:132264432:T:A	SETX;SETX	Q7Z333	X6RI79;Q7Z333	p.Glu2614Val	p.Glu885Val;p.Glu2614Val	1.383682	0.209	0.764565445	-2.527442527	-1.874328306	-2.076608628	0.035	Glu	2614	Val	E2614V	7	-56.92144444	-38.803	19.713	27.44	46.18165038
9:132264432:T:C:E:2614:G	-4.29617731	-3.85481246	0.001067056	0.005045388	0.00049	0.002257312	0.000168889	0.057547488	-4.39E-17	0.014079924	0.005116484	0.01458103	0.004508894	9	132264432	T	C	E	G		9	135139819	9:132264432:T:C	SETX;SETX	Q7Z333	X6RI79;Q7Z333	p.Glu2614Gly	p.Glu885Gly;p.Glu2614Gly	1.48835	0.161	0.774282052	-2.151509832	-2.017338233	-2.297680104	0.015	Glu	2614	Gly	E2614G	7	-56.92144444	-38.803	19.713	27.44	46.18165038
9:132264432:T:G:E:2614:A	-4.044097188	-3.96168415	0.000993329	0.006493668	0.000428889	0.00118935	0.000168889	0.066865066	-4.39E-17	0.013647962	0.005345114	0.015482099	0.005059367	9	132264432	T	G	E	A		9	135139819	9:132264432:T:G	SETX;SETX	Q7Z333	X6RI79;Q7Z333	p.Glu2614Ala	p.Glu885Ala;p.Glu2614Ala	1.185895	0.233	0.764636007	-2.784171552	-1.720587794	-2.044430292	0	Glu	2614	Ala	E2614A	6	-56.92144444	-38.803	19.713	27.44	46.18165038
9:132264433:C:G:E:2614:Q	-3.896359137	-4.002494567	0.000538109	0.009069989	0.00016	0.000657117	0.000168889	0.033423486	-4.39E-17	0.002687462	0.000263351	0.014470923	0.000641446	9	132264433	C	G	E	Q		9	135139820	9:132264433:C:G	SETX;SETX	Q7Z333	X6RI79;Q7Z333	p.Glu2614Gln	p.Glu885Gln;p.Glu2614Gln	1.167307	0.286	0.764725983	-2.806247566	-1.382176128	-1.748084592	0.473	Glu	2614	Gln	E2614Q	3	-56.92144444	-38.803	19.713	27.44	46.18165038
9:132264433:C:T:E:2614:K	-4.073676683	-3.905972334	0.00104781	0.008681881	0.000115556	0.000859534	0.000168889	0.051950687	-4.39E-17	0.003427604	0.000641949	0.015467159	0.001287229	9	132264433	C	T	E	K	rs539033545	9	135139820	9:132264433:C:T	SETX;SETX	Q7Z333	X6RI79;Q7Z333	p.Glu2614Lys	p.Glu885Lys;p.Glu2614Lys	1.41654	0.233	0.764288164	-2.491328781	-1.726391378	-1.920178863	0.288	Glu	2614	Lys	E2614K	4	-56.92144444	-38.803	19.713	27.44	46.18165038
9:132264435:G:A:P:2613:L	-4.168054032	-3.993621597	0.001280535	0.001918985	0.01326	0.056906645	0.001743386	0.100659382	-5.79E-17	0.01553819	0.00033561	0.013374839	0.008121642	9	132264435	G	A	P	L		9	135139822	9:132264435:G:A	SETX;SETX	Q7Z333	X6RI79;Q7Z333	p.Pro2613Leu	p.Pro884Leu;p.Pro2613Leu	1.034833	0.19	0.762523663	-3.033568509	-2.029173612	-2.374364989	0.009	Pro	2613	Leu	P2613L	10	-60.83514286	-39.74985714	22.21142857	32.17	45.57098387
9:132264435:G:C:P:2613:R	-4.181339602	-4.069193769	0.000895007	0.002009415	0.004494444	0.00625455	0.001743386	0.041526317	-5.79E-17	0.007740456	0.00033561	0.012767212	0.00291671	9	132264435	G	C	P	R		9	135139822	9:132264435:G:C	SETX;SETX	Q7Z333	X6RI79;Q7Z333	p.Pro2613Arg	p.Pro884Arg;p.Pro2613Arg	0.938095	0.198	0.766475042	-3.062729739	-1.912392495	-2.380236082	0.004	Pro	2613	Arg	P2613R	9	-60.83514286	-39.74985714	22.21142857	32.17	45.57098387
9:132264435:G:T:P:2613:H	-3.837223563	-3.863093493	0.000895007	0.002009415	0.004494444	0.00625455	0.001743386	0.041526317	-5.79E-17	0.007740456	0.00033561	0.012767212	0.00291671	9	132264435	G	T	P	H		9	135139822	9:132264435:G:T	SETX;SETX	Q7Z333	X6RI79;Q7Z333	p.Pro2613His	p.Pro884His;p.Pro2613His	1.499146	0.298	0.76454011	-2.377179091	-1.308995702	-1.499954285	0.679	Pro	2613	His	P2613H	9	-60.83514286	-39.74985714	22.21142857	32.17	45.57098387
9:132264436:G:A:P:2613:S	-4.053510174	-5.001127822	0.000726428	0.002922566	0.001514444	5.56E-05	0.001743386	0.00920091	-5.79E-17	0.00062628	0.000295049	0.013015714	0.001225959	9	132264436	G	A	P	S		9	135139823	9:132264436:G:A	SETX;SETX	Q7Z333	X6RI79;Q7Z333	p.Pro2613Ser	p.Pro884Ser;p.Pro2613Ser	-1.563435	0.239	0.763403238	-6.407305959	-1.703015088	-3.490847549	0.009	Pro	2613	Ser	P2613S	8	-60.83514286	-39.74985714	22.21142857	32.17	45.57098387
9:132264436:G:C:P:2613:A	-3.960598843	-5.076731462	0.000726428	0.002922566	0.001514444	5.56E-05	0.001743386	0.00920091	-5.79E-17	0.00062628	0.000295049	0.013015714	0.001225959	9	132264436	G	C	P	A		9	135139823	9:132264436:G:C	SETX;SETX	Q7Z333	X6RI79;Q7Z333	p.Pro2613Ala	p.Pro884Ala;p.Pro2613Ala	-1.769245	0.266	0.763088649	-6.683999015	-1.53663021	-3.445650215	0	Pro	2613	Ala	P2613A	8	-60.83514286	-39.74985714	22.21142857	32.17	45.57098387
9:132264436:G:T:P:2613:T	-3.960598843	-5.092906108	0.000726428	0.002922566	0.001514444	5.56E-05	0.001743386	0.00920091	-5.79E-17	0.00062628	0.000295049	0.013015714	0.001225959	9	132264436	G	T	P	T		9	135139823	9:132264436:G:T	SETX;SETX	Q7Z333	X6RI79;Q7Z333	p.Pro2613Thr	p.Pro884Thr;p.Pro2613Thr	-1.813276	0.266	0.763474821	-6.732033397	-1.530187126	-3.469370281	0	Pro	2613	Thr	P2613T	8	-60.83514286	-39.74985714	22.21142857	32.17	45.57098387
9:132264437:A:C:S:2612:R	-3.568325422	-4.06551758	0.004304721	0.009699125	0.007801111	0.006448642	0.001048889	0.030245002	-7.74E-18	0.079160206	0.014392998	0.01691488	0.032819708	9	132264437	A	C	S	R		9	135139824	9:132264437:A:C	SETX;SETX	Q7Z333	X6RI79;Q7Z333	p.Ser2612Arg	p.Ser883Arg;p.Ser2612Arg	0.321962	0.308	0.767310941	-3.84731126	-1.199197809	-2.07631481	0.578	Ser	2612	Arg	S2612R	5	-60.88516667	-40.84166667	25.72266667	24.24	43.06213191
9:132264437:A:T:S:2612:R	-3.568325422	-4.070781292	0.004304721	0.009699125	0.007801111	0.006448642	0.001048889	0.030245002	-7.74E-18	0.079160206	0.014392998	0.01691488	0.032819708	9	132264437	A	T	S	R		9	135139824	9:132264437:A:T	SETX;SETX	Q7Z333	X6RI79;Q7Z333	p.Ser2612Arg	p.Ser883Arg;p.Ser2612Arg	0.307633	0.308	0.767310941	-3.86603623	-1.199197809	-2.084034026	0.578	Ser	2612	Arg	S2612R	5	-60.88516667	-40.84166667	25.72266667	24.24	43.06213191
9:132264438:C:A:S:2612:I	-3.508278573	-3.730648145	0.005313253	0.008630185	0.010437778	0.002120991	0.001048889	0.066865066	-7.74E-18	0.014379815	0.03642169	0.016730731	0.03257817	9	132264438	C	A	S	I		9	135139825	9:132264438:C:A	SETX;SETX	Q7Z333	X6RI79;Q7Z333	p.Ser2612Ile	p.Ser883Ile;p.Ser2612Ile	1.238609	0.326	0.765615305	-2.69118215	-1.113066198	-1.478458725	0.736	Ser	2612	Ile	S2612I	6	-60.88516667	-40.84166667	25.72266667	24.24	43.06213191
9:132264438:C:G:S:2612:T	-3.921357137	-4.054133034	0.002209184	0.009683814	0.007694444	0.003962794	0.001048889	0.033423486	-7.74E-18	0.038899302	0.002099886	0.014937246	0.011057465	9	132264438	C	G	S	T		9	135139825	9:132264438:C:G	SETX;SETX	Q7Z333	X6RI79;Q7Z333	p.Ser2612Thr	p.Ser883Thr;p.Ser2612Thr	0.808634	0.255	0.764978351	-3.268745755	-1.575026335	-2.120497637	0.281	Ser	2612	Thr	S2612T	3	-60.88516667	-40.84166667	25.72266667	24.24	43.06213191
9:132264438:C:T:S:2612:N	-3.911033655	-4.034041736	0.002209184	0.009683814	0.007694444	0.003962794	0.001048889	0.033423486	-7.74E-18	0.038899302	0.002099886	0.014937246	0.011057465	9	132264438	C	T	S	N		9	135139825	9:132264438:C:T	SETX;SETX	Q7Z333	X6RI79;Q7Z333	p.Ser2612Asn	p.Ser883Asn;p.Ser2612Asn	0.863327	0.258	0.764906659	-3.199038117	-1.557152068	-2.073692722	0.001	Ser	2612	Asn	S2612N	3	-60.88516667	-40.84166667	25.72266667	24.24	43.06213191
9:132264439:T:A:S:2612:C	-3.3790616	-4.029909922	0.004304721	0.009699125	0.007801111	0.006448642	0.001048889	0.030245002	-7.74E-18	0.079160206	0.014392998	0.01691488	0.032819708	9	132264439	T	A	S	C	rs3739927	9	135139826	9:132264439:T:A	SETX;SETX	Q7Z333	X6RI79;Q7Z333	p.Ser2612Cys	p.Ser883Cys;p.Ser2612Cys	0.418894	0.363	0.765269558	-3.770885993	-0.88363316	-1.706176272	0.97	Ser	2612	Cys	S2612C	5	-60.88516667	-40.84166667	25.72266667	24.24	43.06213191
9:132264439:T:C:S:2612:G	-4.076100925	-4.441056035	0.004063992	0.010025634	0.00637	0.000653054	0.001048889	0.051950687	-7.74E-18	0.003765349	0.005268701	0.016227888	0.009754786	9	132264439	T	C	S	G	rs3739927	9	135139826	9:132264439:T:C	SETX;SETX	Q7Z333	X6RI79;Q7Z333	p.Ser2612Gly	p.Ser883Gly;p.Ser2612Gly	-0.21738	0.213	0.7696785	-4.49384464	-1.76359244	-2.915999869	0	Ser	2612	Gly	S2612G	4	-60.88516667	-40.84166667	25.72266667	24.24	43.06213191
9:132264439:T:G:S:2612:R	-3.609619346	-4.104006705	0.004304721	0.009699125	0.007801111	0.006448642	0.001048889	0.030245002	-7.74E-18	0.079160206	0.014392998	0.01691488	0.032819708	9	132264439	T	G	S	R	rs3739927	9	135139826	9:132264439:T:G	SETX;SETX	Q7Z333	X6RI79;Q7Z333	p.Ser2612Arg	p.Ser883Arg;p.Ser2612Arg	0.217186	0.296	0.767310941	-3.984231316	-1.275479424	-2.202123358	0.578	Ser	2612	Arg	S2612R	5	-60.88516667	-40.84166667	25.72266667	24.24	43.06213191
9:132264441:G:A:A:2611:V	-3.923796653	-3.631047235	0.001490397	0.01084146	0.001664444	0.000570645	0.001303651	0.051950687	-4.37E-17	0.003427604	0.000529193	0.015898395	0.003724997	9	132264441	G	A	A	V		9	135139828	9:132264441:G:A	SETX;SETX	Q7Z333	X6RI79;Q7Z333	p.Ala2611Val	p.Ala882Val;p.Ala2611Val	2.113903	0.271	0.760545141	-1.672149535	-1.547283314	-1.324846609	0.999	Ala	2611	Val	A2611V	4	-61.0482	-40.5942	29.1328	27.86	40.2552426
9:132264441:G:C:A:2611:G	-3.954767096	-3.417446473	0.001490397	0.01084146	0.001664444	0.000570645	0.001303651	0.051950687	-4.37E-17	0.003427604	0.000529193	0.015898395	0.003724997	9	132264441	G	C	A	G		9	135139828	9:132264441:G:C	SETX;SETX	Q7Z333	X6RI79;Q7Z333	p.Ala2611Gly	p.Ala882Gly;p.Ala2611Gly	2.695372	0.262	0.773543258	-0.592371401	-1.387627703	-1.063625055	0.999	Ala	2611	Gly	A2611G	4	-61.0482	-40.5942	29.1328	27.86	40.2552426
9:132264441:G:T:A:2611:D	-3.843172444	-3.521214171	0.001412936	0.009576512	0.002	0.001092439	0.001303651	0.066865066	-4.37E-17	0.028589326	0.004365206	0.016417759	0.010934786	9	132264441	G	T	A	D		9	135139828	9:132264441:G:T	SETX;SETX	Q7Z333	X6RI79;Q7Z333	p.Ala2611Asp	p.Ala882Asp;p.Ala2611Asp	2.261927	0.278	0.766035627	-1.343576781	-1.411179809	-1.204641628	1	Ala	2611	Asp	A2611D	6	-61.0482	-40.5942	29.1328	27.86	40.2552426
9:132264442:C:A:A:2611:S	-3.978153089	-3.497532304	0.000765568	0.01020511	0.001664444	0.000390451	0.001303651	0.033423486	-4.37E-17	0.002687462	0.000217079	0.014586471	0.00249803	9	132264442	C	A	A	S		9	135139829	9:132264442:C:A	SETX;SETX	Q7Z333	X6RI79;Q7Z333	p.Ala2611Ser	p.Ala882Ser;p.Ala2611Ser	2.503052	0.258	0.757166089	-1.24678238	-1.686299449	-1.190351769	0.999	Ala	2611	Ser	A2611S	3	-61.0482	-40.5942	29.1328	27.86	40.2552426
9:132264442:C:G:A:2611:P	-3.918339033	-3.542362063	0.001143889	0.010679742	0.001897778	0.000245716	0.001303651	0.030245002	-4.37E-17	0.003058309	0.001450158	0.016604078	0.009687008	9	132264442	C	G	A	P		9	135139829	9:132264442:C:G	SETX;SETX	Q7Z333	X6RI79;Q7Z333	p.Ala2611Pro	p.Ala882Pro;p.Ala2611Pro	2.230485	0.259	0.762691039	-1.466984781	-1.587761734	-1.331406755	1	Ala	2611	Pro	A2611P	5	-61.0482	-40.5942	29.1328	27.86	40.2552426
9:132264442:C:T:A:2611:T	-3.937561294	-3.59063762	0.001490397	0.01084146	0.001664444	0.000570645	0.001303651	0.051950687	-4.37E-17	0.003427604	0.000529193	0.015898395	0.003724997	9	132264442	C	T	A	T		9	135139829	9:132264442:C:T	SETX;SETX	Q7Z333	X6RI79;Q7Z333	p.Ala2611Thr	p.Ala882Thr;p.Ala2611Thr	2.223907	0.267	0.756086986	-1.638125678	-1.647092524	-1.288707496	1	Ala	2611	Thr	A2611T	4	-61.0482	-40.5942	29.1328	27.86	40.2552426
9:132264444:G:A:A:2610:V	-4.095060147	-3.967262553	0.0010231	0.012347068	0.008951111	0.017439039	0.001906667	0.051950687	0.231733333	0.011428584	0.000593196	0.016395004	0.005581661	9	132264444	G	A	A	V		9	135139831	9:132264444:G:A	SETX;SETX	Q7Z333	X6RI79;Q7Z333	p.Ala2610Val	p.Ala881Val;p.Ala2610Val	1.159773	0.217	0.761305558	-2.900279435	-1.877863413	-2.150988374	0.002	Ala	2610	Val	A2610V	4	-62.5246	-39.878	32.0138	26.06	38.35307824
9:132264444:G:C:A:2610:G	-4.11914827	-3.961034923	0.0010231	0.012347068	0.008951111	0.017439039	0.001906667	0.051950687	0.231733333	0.011428584	0.000593196	0.016395004	0.005581661	9	132264444	G	C	A	G		9	135139831	9:132264444:G:C	SETX;SETX	Q7Z333	X6RI79;Q7Z333	p.Ala2610Gly	p.Ala881Gly;p.Ala2610Gly	1.176726	0.21	0.77318786	-2.585667683	-1.724111005	-2.182318123	0.002	Ala	2610	Gly	A2610G	4	-62.5246	-39.878	32.0138	26.06	38.35307824
9:132264444:G:T:A:2610:D	-3.926857094	-3.891389422	0.000969903	0.011836248	0.010538889	0.020906272	0.001906667	0.066865066	0.231733333	0.023084543	0.005395179	0.017168334	0.010794916	9	132264444	G	T	A	D		9	135139831	9:132264444:G:T	SETX;SETX	Q7Z333	X6RI79;Q7Z333	p.Ala2610Asp	p.Ala881Asp;p.Ala2610Asp	1.257156	0.254	0.766821916	-2.63724697	-1.550624214	-1.884653429	0.718	Ala	2610	Asp	A2610D	6	-62.5246	-39.878	32.0138	26.06	38.35307824
9:132264445:C:A:A:2610:S	-4.242696166	-4.05503237	0.000525413	0.011156036	0.008791111	0.015970572	0.001906667	0.033423486	0.231733333	0.010261775	0.000243343	0.014909353	0.004746568	9	132264445	C	A	A	S		9	135139832	9:132264445:C:A	SETX;SETX	Q7Z333	X6RI79;Q7Z333	p.Ala2610Ser	p.Ala881Ser;p.Ala2610Ser	0.93833	0.176	0.758245188	-3.264983132	-2.189552956	-2.507277493	0.01	Ala	2610	Ser	A2610S	3	-62.5246	-39.878	32.0138	26.06	38.35307824
9:132264445:C:G:A:2610:P	-3.681252759	-3.907588702	0.00078515	0.012654874	0.009817778	0.018707847	0.001906667	0.030245002	0.231733333	0.012231332	0.001625367	0.017258727	0.009203055	9	132264445	C	G	A	P	rs777114364	9	135139832	9:132264445:C:G	SETX;SETX	Q7Z333	X6RI79;Q7Z333	p.Ala2610Pro	p.Ala881Pro;p.Ala2610Pro	1.24639	0.329	0.763625107	-2.729998555	-1.127201213	-1.456925908	0.002	Ala	2610	Pro	A2610P	5	-62.5246	-39.878	32.0138	26.06	38.35307824
9:132264445:C:T:A:2610:T	-4.050325062	-3.941270564	0.0010231	0.012347068	0.008951111	0.017439039	0.001906667	0.051950687	0.231733333	0.011428584	0.000593196	0.016395004	0.005581661	9	132264445	C	T	A	T		9	135139832	9:132264445:C:T	SETX;SETX	Q7Z333	X6RI79;Q7Z333	p.Ala2610Thr	p.Ala881Thr;p.Ala2610Thr	1.230529	0.23	0.757123688	-2.910744223	-1.864997323	-2.037726474	0.01	Ala	2610	Thr	A2610T	4	-62.5246	-39.878	32.0138	26.06	38.35307824
9:132264447:G:A:P:2609:L	-4.288223245	-3.924083852	0.001113774	0.003073043	0.023096667	0.068923824	0.000198889	0.100659382	-5.95E-17	0.026564232	0.000331248	0.013109966	0.017810633	9	132264447	G	A	P	L		9	135139834	9:132264447:G:A	SETX;SETX	Q7Z333	X6RI79;Q7Z333	p.Pro2609Leu	p.Pro880Leu;p.Pro2609Leu	1.021252	0.133	0.762826674	-3.043858009	-2.38645569	-2.711161999	0.011	Pro	2609	Leu	P2609L	10	-63.52414286	-39.52457143	35.77957143	29.78	35.92793244
9:132264447:G:C:P:2609:R	-4.374639966	-3.867291986	0.000778413	0.005396114	0.010246667	0.032809379	0.000198889	0.041526317	-5.95E-17	0.012369567	0.000331248	0.013432225	0.005912632	9	132264447	G	C	P	R		9	135139834	9:132264447:G:C	SETX;SETX	Q7Z333	X6RI79;Q7Z333	p.Pro2609Arg	p.Pro880Arg;p.Pro2609Arg	1.424985	0.135	0.766742533	-2.419883826	-2.30840802	-2.48210511	0.011	Pro	2609	Arg	P2609R	9	-63.52414286	-39.52457143	35.77957143	29.78	35.92793244
9:132264447:G:T:P:2609:Q	-3.886210405	-3.861133294	0.000631781	0.008321679	0.001174444	9.11E-05	0.000198889	0.00920091	-5.95E-17	0.000563387	0.000291214	0.014482882	0.001496832	9	132264447	G	T	P	Q		9	135139834	9:132264447:G:T	SETX;SETX	Q7Z333	X6RI79;Q7Z333	p.Pro2609Gln	p.Pro880Gln;p.Pro2609Gln	1.534213	0.287	0.763603029	-2.354418225	-1.394555231	-1.544647245	0.845	Pro	2609	Gln	P2609Q	8	-63.52414286	-39.52457143	35.77957143	29.78	35.92793244
9:132264448:G:A:P:2609:S	-3.982562895	-3.970455694	0.000631781	0.008321679	0.001174444	9.11E-05	0.000198889	0.00920091	-5.95E-17	0.000563387	0.000291214	0.014482882	0.001496832	9	132264448	G	A	P	S	rs765888424	9	135139835	9:132264448:G:A	SETX;SETX	Q7Z333	X6RI79;Q7Z333	p.Pro2609Ser	p.Pro880Ser;p.Pro2609Ser	1.236613	0.259	0.763862204	-2.736939372	-1.568221453	-1.866818387	0.608	Pro	2609	Ser	P2609S	8	-63.52414286	-39.52457143	35.77957143	29.78	35.92793244
9:132264448:G:C:P:2609:A	-3.986004056	-4.233961617	0.000631781	0.008321679	0.001174444	9.11E-05	0.000198889	0.00920091	-5.95E-17	0.000563387	0.000291214	0.014482882	0.001496832	9	132264448	G	C	P	A	rs765888424	9	135139835	9:132264448:G:C	SETX;SETX	Q7Z333	X6RI79;Q7Z333	p.Pro2609Ala	p.Pro880Ala;p.Pro2609Ala	0.519291	0.258	0.763435683	-3.684825323	-1.581694538	-2.259029341	0.608	Pro	2609	Ala	P2609A	8	-63.52414286	-39.52457143	35.77957143	29.78	35.92793244
9:132264448:G:T:P:2609:T	-4.103003509	-4.014609307	0.000631781	0.008321679	0.001174444	9.11E-05	0.000198889	0.00920091	-5.95E-17	0.000563387	0.000291214	0.014482882	0.001496832	9	132264448	G	T	P	T		9	135139835	9:132264448:G:T	SETX;SETX	Q7Z333	X6RI79;Q7Z333	p.Pro2609Thr	p.Pro880Thr;p.Pro2609Thr	1.116417	0.224	0.763900542	-2.893066494	-1.790069845	-2.133882261	0.123	Pro	2609	Thr	P2609T	8	-63.52414286	-39.52457143	35.77957143	29.78	35.92793244
9:132264450:G:A:P:2608:L	-4.125519256	-3.858575167	0.000745276	0.000712378	0.026217778	0.051887173	5.67E-05	0.100659382	0.630336667	0.086828118	0.000306774	0.011720343	0.021006111	9	132264450	G	A	P	L		9	135139837	9:132264450:G:A	SETX;SETX	Q7Z333	X6RI79;Q7Z333	p.Pro2608Leu	p.Pro879Leu;p.Pro2608Leu	1.132671	0.173	0.766104467	-2.817580995	-2.077495366	-2.419924588	0.006	Pro	2608	Leu	P2608L	10	-61.41157143	-37.69442857	38.72414286	44.41	31.86939554
9:132264450:G:C:P:2608:R	-3.836601714	-3.688323908	0.000520813	0.003184361	0.020871111	0.020206956	5.67E-05	0.041526317	0.630336667	0.034448821	0.000306774	0.011577325	0.015283405	9	132264450	G	C	P	R		9	135139837	9:132264450:G:C	SETX;SETX	Q7Z333	X6RI79;Q7Z333	p.Pro2608Arg	p.Pro879Arg;p.Pro2608Arg	1.715961	0.27	0.770128841	-1.956292955	-1.393741066	-1.545003448	0.745	Pro	2608	Arg	P2608R	9	-61.41157143	-37.69442857	38.72414286	44.41	31.86939554
9:132264450:G:T:P:2608:H	-3.963924649	-3.661689798	0.000520813	0.003184361	0.020871111	0.020206956	5.67E-05	0.041526317	0.630336667	0.034448821	0.000306774	0.011577325	0.015283405	9	132264450	G	T	P	H		9	135139837	9:132264450:G:T	SETX;SETX	Q7Z333	X6RI79;Q7Z333	p.Pro2608His	p.Pro879His;p.Pro2608His	1.788465	0.233	0.768343037	-1.905499367	-1.658737921	-1.719818081	0.986	Pro	2608	His	P2608H	9	-61.41157143	-37.69442857	38.72414286	44.41	31.86939554
9:132264451:G:A:P:2608:S	-4.229907208	-4.086521911	0.000422685	0.006396489	0.020078889	0.012136593	5.67E-05	0.00920091	0.630336667	0.039653051	0.000269697	0.0122166	0.016031866	9	132264451	G	A	P	S		9	135139838	9:132264451:G:A	SETX;SETX	Q7Z333	X6RI79;Q7Z333	p.Pro2608Ser	p.Pro879Ser;p.Pro2608Ser	0.616305	0.154	0.767182704	-3.465823538	-2.180284765	-2.807924513	0.025	Pro	2608	Ser	P2608S	8	-61.41157143	-37.69442857	38.72414286	44.41	31.86939554
9:132264451:G:C:P:2608:A	-4.130113557	-4.163830408	0.000422685	0.006396489	0.020078889	0.012136593	5.67E-05	0.00920091	0.630336667	0.039653051	0.000269697	0.0122166	0.016031866	9	132264451	G	C	P	A		9	135139838	9:132264451:G:C	SETX;SETX	Q7Z333	X6RI79;Q7Z333	p.Pro2608Ala	p.Pro879Ala;p.Pro2608Ala	0.405854	0.183	0.766677837	-3.753264695	-2.004360977	-2.753666617	0.011	Pro	2608	Ala	P2608A	8	-61.41157143	-37.69442857	38.72414286	44.41	31.86939554
9:132264451:G:T:P:2608:T	-4.171407481	-4.094459541	0.000422685	0.006396489	0.020078889	0.012136593	5.67E-05	0.00920091	0.630336667	0.039653051	0.000269697	0.0122166	0.016031866	9	132264451	G	T	P	T		9	135139838	9:132264451:G:T	SETX;SETX	Q7Z333	X6RI79;Q7Z333	p.Pro2608Thr	p.Pro879Thr;p.Pro2608Thr	0.594697	0.171	0.767212774	-3.493320534	-2.071717457	-2.721298832	0.07	Pro	2608	Thr	P2608T	8	-61.41157143	-37.69442857	38.72414286	44.41	31.86939554
9:132264452:T:A:E:2607:D	-4.177239857	-4.359402212	0.004798852	0.014547617	0.006623333	0.005925012	0.000123333	0.033423486	-2.87E-18	0.027518993	0.002047909	0.015725149	0.009144393	9	132264452	T	A	E	D		9	135139839	9:132264452:T:A	SETX;SETX	Q7Z333	X6RI79;Q7Z333	p.Glu2607Asp	p.Glu878Asp;p.Glu2607Asp	0.017681	0.185	0.763349457	-4.342445703	-2.047179667	-2.951219677	0.001	Glu	2607	Asp	E2607D	3	-61.95044444	-36.88444444	42.96611111	23.23	28.95491232
9:132264452:T:G:E:2607:D	-4.177239857	-4.352844338	0.004798852	0.014547617	0.006623333	0.005925012	0.000123333	0.033423486	-2.87E-18	0.027518993	0.002047909	0.015725149	0.009144393	9	132264452	T	G	E	D	rs940773274	9	135139839	9:132264452:T:G	SETX;SETX	Q7Z333	X6RI79;Q7Z333	p.Glu2607Asp	p.Glu878Asp;p.Glu2607Asp	0.035533	0.185	0.763349457	-4.319116917	-2.047179667	-2.941602575	0.001	Glu	2607	Asp	E2607D	3	-61.95044444	-36.88444444	42.96611111	23.23	28.95491232
9:132264453:T:A:E:2607:V	-3.628127986	-3.474103716	0.016665164	0.018862245	0.017343333	0.011724956	0.000123333	0.057547488	-2.87E-18	0.061184175	0.031608716	0.018719551	0.033531234	9	132264453	T	A	E	V		9	135139840	9:132264453:T:A	SETX;SETX	Q7Z333	X6RI79;Q7Z333	p.Glu2607Val	p.Glu878Val;p.Glu2607Val	1.917024	0.289	0.762754977	-1.87503826	-1.395990922	-1.326861307	0.281	Glu	2607	Val	E2607V	7	-61.95044444	-36.88444444	42.96611111	23.23	28.95491232
9:132264453:T:C:E:2607:G	-3.855244572	-3.471052901	0.016665164	0.018862245	0.017343333	0.011724956	0.000123333	0.057547488	-2.87E-18	0.061184175	0.031608716	0.018719551	0.033531234	9	132264453	T	C	E	G	rs1554801389	9	135139840	9:132264453:T:C	SETX;SETX	Q7Z333	X6RI79;Q7Z333	p.Glu2607Gly	p.Glu878Gly;p.Glu2607Gly	1.925329	0.223	0.772531468	-1.623557705	-1.652424146	-1.703891324	0.001	Glu	2607	Gly	E2607G	7	-61.95044444	-36.88444444	42.96611111	23.23	28.95491232
9:132264453:T:G:E:2607:A	-3.853822277	-3.564982621	0.015530469	0.020448025	0.012674444	0.003519728	0.000123333	0.066865066	-2.87E-18	0.015964924	0.03298191	0.019660247	0.028446587	9	132264453	T	G	E	A		9	135139840	9:132264453:T:G	SETX;SETX	Q7Z333	X6RI79;Q7Z333	p.Glu2607Ala	p.Glu878Ala;p.Glu2607Ala	1.776099	0.235	0.762814011	-2.057744416	-1.73827324	-1.714919076	0.015	Glu	2607	Ala	E2607A	6	-61.95044444	-36.88444444	42.96611111	23.23	28.95491232
9:132264454:C:G:E:2607:Q	-3.654183478	-3.687373614	0.004798852	0.014547617	0.006623333	0.005925012	0.000123333	0.033423486	-2.87E-18	0.027518993	0.002047909	0.015725149	0.009144393	9	132264454	C	G	E	Q		9	135139841	9:132264454:C:G	SETX;SETX	Q7Z333	X6RI79;Q7Z333	p.Glu2607Gln	p.Glu878Gln;p.Glu2607Gln	1.847093	0.337	0.76253275	-1.971892945	-1.094572219	-1.087076562	0.499	Glu	2607	Gln	E2607Q	3	-61.95044444	-36.88444444	42.96611111	23.23	28.95491232
9:132264454:C:T:E:2607:K	-4.033368988	-3.648962755	0.011304871	0.017874532	0.005222222	0.000561304	0.000123333	0.051950687	-2.87E-18	0.00258978	0.005138692	0.017890516	0.003355637	9	132264454	C	T	E	K	rs200969620	9	135139841	9:132264454:C:T	SETX;SETX	Q7Z333	X6RI79;Q7Z333	p.Glu2607Lys	p.Glu878Lys;p.Glu2607Lys	2.072867	0.24	0.762632843	-1.674390534	-1.709511938	-1.526144516	0.524	Glu	2607	Lys	E2607K	4	-61.95044444	-36.88444444	42.96611111	23.23	28.95491232
9:132264456:C:A:G:2606:V	-3.938217333	-4.057010672	0.000583161	0.011875249	0.017808889	0.092458175	4.33E-05	0.041526317	-5.20E-17	0.208572243	0.000426018	0.014655373	0.020755919	9	132264456	C	A	G	V		9	135139843	9:132264456:C:A	SETX;SETX	Q7Z333	X6RI79;Q7Z333	p.Gly2606Val	p.Gly877Val;p.Gly2606Val	0.597724	0.228	0.76770165	-3.477332232	-1.701223143	-2.390187397	0.035	Gly	2606	Val	G2606V	9	-63.33575	-32.8	42.86675	26.45	28.22383754
9:132264456:C:G:G:2606:A	-4.252922599	-4.231716274	0.000888732	0.020389272	0.001765556	0.001286004	4.33E-05	0.066865066	-5.20E-17	0.011409253	0.005607613	0.01868859	0.007391957	9	132264456	C	G	G	A		9	135139843	9:132264456:C:G	SETX;SETX	Q7Z333	X6RI79;Q7Z333	p.Gly2606Ala	p.Gly877Ala;p.Gly2606Ala	0.401965	0.167	0.767733166	-3.732372098	-2.088462181	-2.848247496	0.001	Gly	2606	Ala	G2606A	6	-63.33575	-32.8	42.86675	26.45	28.22383754
9:132264456:C:T:G:2606:D	-3.968008287	-4.082355988	0.000954703	0.018892548	0.003773333	0.003122931	4.33E-05	0.057547488	-5.20E-17	0.014707176	0.005367815	0.017729576	0.008180105	9	132264456	C	T	G	D	rs1212256836	9	135139843	9:132264456:C:T	SETX;SETX	Q7Z333	X6RI79;Q7Z333	p.Gly2606Asp	p.Gly877Asp;p.Gly2606Asp	0.792054	0.248	0.769526042	-3.178480486	-1.543648083	-2.169892045	0.148	Gly	2606	Asp	G2606D	7	-63.33575	-32.8	42.86675	26.45	28.22383754
9:132264457:C:A:G:2606:C	-4.110275353	-4.232753043	0.000583161	0.011875249	0.017808889	0.092458175	4.33E-05	0.041526317	-5.20E-17	0.208572243	0.000426018	0.014655373	0.020755919	9	132264457	C	A	G	C		9	135139844	9:132264457:C:A	SETX;SETX	Q7Z333	X6RI79;Q7Z333	p.Gly2606Cys	p.Gly877Cys;p.Gly2606Cys	0.119314	0.178	0.761648745	-4.251492329	-2.120052777	-2.936931221	0	Gly	2606	Cys	G2606C	9	-63.33575	-32.8	42.86675	26.45	28.22383754
9:132264457:C:G:G:2606:R	-3.792053152	-4.405049806	0.000473292	0.015786098	0.003656667	0.002829894	4.33E-05	0.00920091	-5.20E-17	0.001035727	0.000374534	0.016149764	0.006482909	9	132264457	C	G	G	R		9	135139844	9:132264457:C:G	SETX;SETX	Q7Z333	X6RI79;Q7Z333	p.Gly2606Arg	p.Gly877Arg;p.Gly2606Arg	-0.050853	0.303	0.768559421	-4.303772875	-1.210151588	-2.306056867	0.379	Gly	2606	Arg	G2606R	8	-63.33575	-32.8	42.86675	26.45	28.22383754
9:132264457:C:T:G:2606:S	-4.26324608	-4.454786501	0.000888732	0.020389272	0.001765556	0.001286004	4.33E-05	0.066865066	-5.20E-17	0.011409253	0.005607613	0.01868859	0.007391957	9	132264457	C	T	G	S		9	135139844	9:132264457:C:T	SETX;SETX	Q7Z333	X6RI79;Q7Z333	p.Gly2606Ser	p.Gly877Ser;p.Gly2606Ser	-0.205282	0.164	0.761563876	-4.677759457	-2.21046398	-3.192720359	0.002	Gly	2606	Ser	G2606S	6	-63.33575	-32.8	42.86675	26.45	28.22383754
9:132264459:C:A:R:2605:L	-3.9080076	-3.778472382	0.074909583	0.022985291	0.031274444	0.06192927	0.00011	0.057547488	-2.67E-18	0.06092862	0.038208269	0.019791771	0.034262809	9	132264459	C	A	R	L		9	135139846	9:132264459:C:A	SETX;SETX	Q7Z333	X6RI79;Q7Z333	p.Arg2605Leu	p.Arg876Leu;p.Arg2605Leu	1.073146	0.206	0.796112559	-2.156781729	-1.367051527	-2.261239458	0.003	Arg	2605	Leu	R2605L	7	-63.22563636	-31.59390909	48.40327273	22.98	24.44570498
9:132264459:C:G:R:2605:P	-3.622391287	-3.948389	0.074909583	0.022985291	0.031274444	0.06192927	0.00011	0.057547488	-2.67E-18	0.06092862	0.038208269	0.019791771	0.034262809	9	132264459	C	G	R	P		9	135139846	9:132264459:C:G	SETX;SETX	Q7Z333	X6RI79;Q7Z333	p.Arg2605Pro	p.Arg876Pro;p.Arg2605Pro	0.610595	0.289	0.802695531	-2.599212033	-0.729603567	-2.030651416	0	Arg	2605	Pro	R2605P	7	-63.22563636	-31.59390909	48.40327273	22.98	24.44570498
9:132264459:C:T:R:2605:Q	-4.11341476	-4.389325857	0.027713364	0.019765408	0.012813333	0.004535471	0.00011	0.051950687	-2.67E-18	0.00258978	0.006247248	0.018585733	0.003240981	9	132264459	C	T	R	Q	rs543247171	9	135139846	9:132264459:C:T	SETX;SETX	Q7Z333	X6RI79;Q7Z333	p.Arg2605Gln	p.Arg876Gln;p.Arg2605Gln	0.059834	0.217	0.731267793	-5.076983117	-2.379027912	-2.743539664	0	Arg	2605	Gln	R2605Q	4	-63.22563636	-31.59390909	48.40327273	22.98	24.44570498
9:132264460:G:A:R:2605:W	-3.729207179	-3.255269835	0.007007401	0.019829017	0.023214444	0.01475628	0.00011	0.00920091	-2.67E-18	0.000975015	0.001578953	0.017979242	0.017130382	9	132264460	G	A	R	W	rs1427485242	9	135139847	9:132264460:G:A	SETX;SETX	Q7Z333	X6RI79;Q7Z333	p.Arg2605Trp	p.Arg876Trp;p.Arg2605Trp	2.856157	0.297	0.760101682	-0.713095457	-1.389405361	-0.774695365	0.74	Arg	2605	Trp	R2605W	8	-63.22563636	-31.59390909	48.40327273	22.98	24.44570498
9:132264460:G:C:R:2605:G	-3.804772788	-3.259073797	0.074909583	0.022985291	0.031274444	0.06192927	0.00011	0.057547488	-2.67E-18	0.06092862	0.038208269	0.019791771	0.034262809	9	132264460	G	C	R	G		9	135139847	9:132264460:G:C	SETX;SETX	Q7Z333	X6RI79;Q7Z333	p.Arg2605Gly	p.Arg876Gly;p.Arg2605Gly	2.487065	0.236	0.818758082	0.248282889	-0.798518727	-1.326132181	0.003	Arg	2605	Gly	R2605G	7	-63.22563636	-31.59390909	48.40327273	22.98	24.44570498
9:132264462:A:C:V:2604:G	-3.986046594	-4.157994467	0.001837795	0.022417297	0.008081111	0.009786184	0.000733492	0.057547488	-4.11E-17	0.021377871	0.006013507	0.018835608	0.018605991	9	132264462	A	C	V	G		9	135139849	9:132264462:A:C	SETX;SETX	Q7Z333	X6RI79;Q7Z333	p.Val2604Gly	p.Val875Gly;p.Val2604Gly	0.367841	0.219	0.779872769	-3.478174255	-1.555365568	-2.566051603	0.001	Val	2604	Gly	V2604G	7	-65.23485714	-27.31228571	47.22214286	25.32	25.58654642
9:132264462:A:G:V:2604:A	-4.191240215	-4.398002644	0.001240657	0.019261771	0.001216667	0.001076684	0.000733492	0.051950687	-4.11E-17	0.003287318	0.000691247	0.018011535	0.00165413	9	132264462	A	G	V	A		9	135139849	9:132264462:A:G	SETX;SETX	Q7Z333	X6RI79;Q7Z333	p.Val2604Ala	p.Val875Ala;p.Val2604Ala	0.069441	0.198	0.762643238	-4.292188419	-1.976324141	-2.848191167	0	Val	2604	Ala	V2604A	4	-65.23485714	-27.31228571	47.22214286	25.32	25.58654642
9:132264462:A:T:V:2604:E	-4.020235118	-4.133946296	0.001710906	0.02349716	0.004103333	0.00286268	0.000733492	0.066865066	-4.11E-17	0.011183871	0.006281967	0.019779089	0.01468492	9	132264462	A	T	V	E		9	135139849	9:132264462:A:T	SETX;SETX	Q7Z333	X6RI79;Q7Z333	p.Val2604Glu	p.Val875Glu;p.Val2604Glu	0.515409	0.218	0.768150201	-3.573860371	-1.75730731	-2.492335187	0.244	Val	2604	Glu	V2604E	6	-65.23485714	-27.31228571	47.22214286	25.32	25.58654642
9:132264463:C:A:V:2604:L	-4.163867576	-4.590239574	0.000523584	0.015028817	0.001086667	0.000962051	0.000733492	0.033423486	-4.11E-17	0.002970808	0.000283583	0.015782133	0.000756483	9	132264463	C	A	V	L	rs757554863	9	135139850	9:132264463:C:A	SETX;SETX	Q7Z333	X6RI79;Q7Z333	p.Val2604Leu	p.Val875Leu;p.Val2604Leu	-0.435075	0.208	0.76415935	-4.914168162	-1.887460595	-3.062176786	0.001	Val	2604	Leu	V2604L	3	-65.23485714	-27.31228571	47.22214286	25.32	25.58654642
9:132264463:C:G:V:2604:L	-4.163867576	-4.584831128	0.000523584	0.015028817	0.001086667	0.000962051	0.000733492	0.033423486	-4.11E-17	0.002970808	0.000283583	0.015782133	0.000756483	9	132264463	C	G	V	L		9	135139850	9:132264463:C:G	SETX;SETX	Q7Z333	X6RI79;Q7Z333	p.Val2604Leu	p.Val875Leu;p.Val2604Leu	-0.420352	0.208	0.76415935	-4.894928317	-1.887460595	-3.054245317	0.001	Val	2604	Leu	V2604L	3	-65.23485714	-27.31228571	47.22214286	25.32	25.58654642
9:132264463:C:T:V:2604:M	-4.349690237	-4.471373505	0.000523584	0.015028817	0.001086667	0.000962051	0.000733492	0.033423486	-4.11E-17	0.002970808	0.000283583	0.015782133	0.000756483	9	132264463	C	T	V	M	rs757554863	9	135139850	9:132264463:C:T	SETX;SETX	Q7Z333	X6RI79;Q7Z333	p.Val2604Met	p.Val875Met;p.Val2604Met	-0.111495	0.154	0.744017477	-4.987067271	-2.566784528	-3.199999736	0.066	Val	2604	Met	V2604M	3	-65.23485714	-27.31228571	47.22214286	25.32	25.58654642
9:132264465:G:A:P:2603:L	-4.195420049	-4.393832197	0.001432788	0.007638264	0.022983333	0.019950283	0.024539048	0.100659382	0.000911111	0.021811385	0.001222204	0.012317673	0.020429856	9	132264465	G	A	P	L	rs555173370	9	135139852	9:132264465:G:A	SETX;SETX	Q7Z333	X6RI79;Q7Z333	p.Pro2603Leu	p.Pro874Leu;p.Pro2603Leu	-0.312352	0.154	0.766367504	-4.699446131	-2.193885965	-3.308203986	0.001	Pro	2603	Leu	P2603L	10	-64.91271429	-23.30542857	47.54	38.26	24.78496405
9:132264465:G:C:P:2603:R	-4.286345751	-4.425272463	0.001432788	0.011224885	0.018190635	0.012638464	0.024539048	0.041526317	0.000911111	0.005737999	0.001222204	0.012452047	0.013222871	9	132264465	G	C	P	R		9	135139852	9:132264465:G:C	SETX;SETX	Q7Z333	X6RI79;Q7Z333	p.Pro2603Arg	p.Pro874Arg;p.Pro2603Arg	-0.247032	0.144	0.769931536	-4.526365585	-2.197989953	-3.330818902	0	Pro	2603	Arg	P2603R	9	-64.91271429	-23.30542857	47.54	38.26	24.78496405
9:132264465:G:T:P:2603:H	-4.207199062	-4.468041546	0.001432788	0.011224885	0.018190635	0.012638464	0.024539048	0.041526317	0.000911111	0.005737999	0.001222204	0.012452047	0.013222871	9	132264465	G	T	P	H		9	135139852	9:132264465:G:T	SETX;SETX	Q7Z333	X6RI79;Q7Z333	p.Pro2603His	p.Pro874His;p.Pro2603His	-0.363459	0.167	0.767921057	-4.727994728	-2.085327321	-3.260591252	0	Pro	2603	His	P2603H	9	-64.91271429	-23.30542857	47.54	38.26	24.78496405
9:132264466:G:A:P:2603:S	-4.17520714	-4.04082782	0.001163032	0.014948216	0.01727619	0.006584294	0.024539048	0.00920091	0.000911111	0.002312375	0.001074606	0.013351322	0.012036629	9	132264466	G	A	P	S		9	135139853	9:132264466:G:A	SETX;SETX	Q7Z333	X6RI79;Q7Z333	p.Pro2603Ser	p.Pro874Ser;p.Pro2603Ser	0.824351	0.179	0.767100206	-3.195981986	-2.022741186	-2.551338355	0.035	Pro	2603	Ser	P2603S	8	-64.91271429	-23.30542857	47.54	38.26	24.78496405
9:132264466:G:C:P:2603:A	-4.202736423	-4.124812476	0.001163032	0.014948216	0.01727619	0.006584294	0.024539048	0.00920091	0.000911111	0.002312375	0.001074606	0.013351322	0.012036629	9	132264466	G	C	P	A		9	135139853	9:132264466:G:C	SETX;SETX	Q7Z333	X6RI79;Q7Z333	p.Pro2603Ala	p.Pro874Ala;p.Pro2603Ala	0.595726	0.171	0.766963398	-3.498113695	-2.075878154	-2.720744496	0.067	Pro	2603	Ala	P2603A	8	-64.91271429	-23.30542857	47.54	38.26	24.78496405
9:132264466:G:T:P:2603:T	-4.209618744	-4.072960377	0.001163032	0.014948216	0.01727619	0.006584294	0.024539048	0.00920091	0.000911111	0.002312375	0.001074606	0.013351322	0.012036629	9	132264466	G	T	P	T		9	135139853	9:132264466:G:T	SETX;SETX	Q7Z333	X6RI79;Q7Z333	p.Pro2603Thr	p.Pro874Thr;p.Pro2603Thr	0.736879	0.169	0.767152194	-3.309009798	-2.085441803	-2.656264287	0.002	Pro	2603	Thr	P2603T	8	-64.91271429	-23.30542857	47.54	38.26	24.78496405
9:132264468:G:A:P:2602:L	-4.037568264	-3.939099715	0.001429031	0.009958494	0.016635556	0.019286015	0.010068889	0.100659382	-5.80E-17	0.01553819	0.000483265	0.013446921	0.02344539	9	132264468	G	A	P	L		9	135139855	9:132264468:G:A	SETX;SETX	Q7Z333	X6RI79;Q7Z333	p.Pro2602Leu	p.Pro873Leu;p.Pro2602Leu	0.862389	0.193	0.765355677	-3.189212249	-1.962852513	-2.449921698	0	Pro	2602	Leu	P2602L	10	-65.43042857	-19.67457143	47.14557143	32.77	25.65514744
9:132264468:G:C:P:2602:R	-3.875556813	-4.012955641	0.000998841	0.013594989	0.007646667	0.015300797	0.010068889	0.041526317	-5.80E-17	0.007740456	0.000483265	0.013786871	0.012070981	9	132264468	G	C	P	R		9	135139855	9:132264468:G:C	SETX;SETX	Q7Z333	X6RI79;Q7Z333	p.Pro2602Arg	p.Pro873Arg;p.Pro2602Arg	0.899506	0.266	0.7687251	-3.057776961	-1.442588961	-2.007959717	0.531	Pro	2602	Arg	P2602R	9	-65.43042857	-19.67457143	47.14557143	32.77	25.65514744
9:132264468:G:T:P:2602:H	-3.775763162	-3.788802108	0.000998841	0.013594989	0.007646667	0.015300797	0.010068889	0.041526317	-5.80E-17	0.007740456	0.000483265	0.013786871	0.012070981	9	132264468	G	T	P	H		9	135139855	9:132264468:G:T	SETX;SETX	Q7Z333	X6RI79;Q7Z333	p.Pro2602His	p.Pro873His;p.Pro2602His	1.509702	0.295	0.76662873	-2.311977667	-1.293218572	-1.511608724	0.897	Pro	2602	His	P2602H	9	-65.43042857	-19.67457143	47.14557143	32.77	25.65514744
9:132264469:G:A:P:2602:S	-4.037997769	-4.125127295	0.000810719	0.017233051	0.002597778	0.000137402	0.010068889	0.00920091	-5.80E-17	0.00062628	0.000424866	0.014857733	0.00759254	9	132264469	G	A	P	S		9	135139856	9:132264469:G:A	SETX;SETX	Q7Z333	X6RI79;Q7Z333	p.Pro2602Ser	p.Pro873Ser;p.Pro2602Ser	0.687924	0.229	0.765862397	-3.404729247	-1.725553317	-2.335815132	0.004	Pro	2602	Ser	P2602S	8	-65.43042857	-19.67457143	47.14557143	32.77	25.65514744
9:132264469:G:C:P:2602:A	-4.175644184	-4.134908638	0.000810719	0.017233051	0.002597778	0.000137402	0.010068889	0.00920091	-5.80E-17	0.00062628	0.000424866	0.014857733	0.00759254	9	132264469	G	C	P	A		9	135139856	9:132264469:G:C	SETX;SETX	Q7Z333	X6RI79;Q7Z333	p.Pro2602Ala	p.Pro873Ala;p.Pro2602Ala	0.661297	0.189	0.765815051	-3.440690432	-1.980615316	-2.581374002	0.001	Pro	2602	Ala	P2602A	8	-65.43042857	-19.67457143	47.14557143	32.77	25.65514744
9:132264469:G:T:P:2602:T	-4.203173467	-3.930238443	0.000810719	0.017233051	0.002597778	0.000137402	0.010068889	0.00920091	-5.80E-17	0.00062628	0.000424866	0.014857733	0.00759254	9	132264469	G	T	P	T		9	135139856	9:132264469:G:T	SETX;SETX	Q7Z333	X6RI79;Q7Z333	p.Pro2602Thr	p.Pro873Thr;p.Pro2602Thr	1.218455	0.181	0.765880189	-2.710999613	-2.030382932	-2.327468732	0.012	Pro	2602	Thr	P2602T	8	-65.43042857	-19.67457143	47.14557143	32.77	25.65514744
9:132264470:T:A:K:2601:N	-4.208411887	-4.191914393	0.024556674	0.022317174	0.014372381	0.00944133	0.004514127	0.030245002	-2.29E-17	0.034538179	0.022076868	0.019912791	0.023161421	9	132264470	T	A	K	N		9	135139857	9:132264470:T:A	SETX;SETX	Q7Z333	X6RI79;Q7Z333	p.Lys2601Asn	p.Lys872Asn;p.Lys2601Asn	0.180117	0.144	0.764498117	-4.101904401	-2.288643731	-3.100708241	0	Lys	2601	Asn	K2601N	5	-67.89866667	-16.25777778	48.07544444	24.89	27.89562038
9:132264470:T:G:K:2601:N	-4.208411887	-4.185356518	0.024556674	0.022317174	0.014372381	0.00944133	0.004514127	0.030245002	-2.29E-17	0.034538179	0.022076868	0.019912791	0.023161421	9	132264470	T	G	K	N		9	135139857	9:132264470:T:G	SETX;SETX	Q7Z333	X6RI79;Q7Z333	p.Lys2601Asn	p.Lys872Asn;p.Lys2601Asn	0.197969	0.144	0.764498117	-4.078575615	-2.288643731	-3.091091138	0	Lys	2601	Asn	K2601N	5	-67.89866667	-16.25777778	48.07544444	24.89	27.89562038
9:132264471:T:A:K:2601:I	-3.859793	-4.0675031	0.014004883	0.020818476	0.023530159	0.014418396	0.004514127	0.00920091	-2.29E-17	0.003658567	0.003463764	0.017713475	0.037778384	9	132264471	T	A	K	I		9	135139858	9:132264471:T:A	SETX;SETX	Q7Z333	X6RI79;Q7Z333	p.Lys2601Ile	p.Lys872Ile;p.Lys2601Ile	0.212727	0.212	0.768258768	-3.966729539	-1.793636737	-2.690076059	0.089	Lys	2601	Ile	K2601I	8	-67.89866667	-16.25777778	48.07544444	24.89	27.89562038
9:132264471:T:C:K:2601:R	-3.974822061	-4.752297529	0.009417971	0.01467065	0.011020159	0.00366124	0.004514127	0.033423486	-2.29E-17	0.007397682	0.001123731	0.016255679	0.009505353	9	132264471	T	C	K	R		9	135139858	9:132264471:T:C	SETX;SETX	Q7Z333	X6RI79;Q7Z333	p.Lys2601Arg	p.Lys872Arg;p.Lys2601Arg	-1.059426	0.243	0.767402012	-5.650251491	-1.610870422	-3.196209961	0	Lys	2601	Arg	K2601R	3	-67.89866667	-16.25777778	48.07544444	24.89	27.89562038
9:132264471:T:G:K:2601:T	-3.640398552	-4.246624753	0.036014739	0.023811532	0.01982127	0.009655863	0.004514127	0.066865066	-2.29E-17	0.015599858	0.072111472	0.020129928	0.047764502	9	132264471	T	G	K	T		9	135139858	9:132264471:T:G	SETX;SETX	Q7Z333	X6RI79;Q7Z333	p.Lys2601Thr	p.Lys872Thr;p.Lys2601Thr	-0.483982	0.253	0.764661891	-4.965710274	-1.593019905	-2.828407234	0.001	Lys	2601	Thr	K2601T	6	-67.89866667	-16.25777778	48.07544444	24.89	27.89562038
9:132264472:T:C:K:2601:E	-4.136330388	-4.030546843	0.022047618	0.019024755	0.01097127	0.003543505	0.004514127	0.051950687	-2.29E-17	0.003108848	0.004488278	0.018482514	0.012606049	9	132264472	T	C	K	E		9	135139859	9:132264472:T:C	SETX;SETX	Q7Z333	X6RI79;Q7Z333	p.Lys2601Glu	p.Lys872Glu;p.Lys2601Glu	0.840415	0.189	0.76843068	-3.142242922	-1.936974903	-2.484880831	0.009	Lys	2601	Glu	K2601E	4	-67.89866667	-16.25777778	48.07544444	24.89	27.89562038
9:132264472:T:G:K:2601:Q	-4.198271275	-4.090295062	0.022047618	0.019024755	0.01097127	0.003543505	0.004514127	0.051950687	-2.29E-17	0.003108848	0.004488278	0.018482514	0.012606049	9	132264472	T	G	K	Q		9	135139859	9:132264472:T:G	SETX;SETX	Q7Z333	X6RI79;Q7Z333	p.Lys2601Gln	p.Lys872Gln;p.Lys2601Gln	0.677767	0.171	0.759929659	-3.564024119	-2.193232435	-2.676547954	0.001	Lys	2601	Gln	K2601Q	4	-67.89866667	-16.25777778	48.07544444	24.89	27.89562038
9:132264473:G:C:H:2600:Q	-3.763154265	-3.979706136	0.014004883	0.020672387	0.022437778	0.023545857	0.005722698	0.00920091	0.00056	0.002876901	0.00674194	0.017895753	0.036498381	9	132264473	G	C	H	Q		9	135139860	9:132264473:G:C	SETX;SETX	Q7Z333	X6RI79;Q7Z333	p.His2600Gln	p.His871Gln;p.His2600Gln	0.478532	0.243	0.757003568	-3.896401647	-1.78436305	-2.3676922	0.001	His	2600	Gln	H2600Q	8	-67.2069	-12.3462	47.622	24.48	28.74811145
9:132264473:G:T:H:2600:Q	-3.763154265	-3.984172338	0.014004883	0.020672387	0.022437778	0.023545857	0.005722698	0.00920091	0.00056	0.002876901	0.00674194	0.017895753	0.036498381	9	132264473	G	T	H	Q		9	135139860	9:132264473:G:T	SETX;SETX	Q7Z333	X6RI79;Q7Z333	p.His2600Gln	p.His871Gln;p.His2600Gln	0.466374	0.243	0.757003568	-3.91228958	-1.78436305	-2.374241871	0.001	His	2600	Gln	H2600Q	8	-67.2069	-12.3462	47.622	24.48	28.74811145
9:132264474:T:A:H:2600:L	-3.791482836	-3.704114641	0.024439892	0.011401683	0.044881111	0.052334873	0.005722698	9.94E-18	0.00056	0.00545733	0.007661983	0.015915365	0.056144048	9	132264474	T	A	H	L		9	135139861	9:132264474:T:A	SETX;SETX	Q7Z333	X6RI79;Q7Z333	p.His2600Leu	p.His871Leu;p.His2600Leu	0.817392	0.19	0.764455276	-3.270175278	-1.996945642	-2.491503253	0	His	2600	Leu	H2600L	11	-67.2069	-12.3462	47.622	24.48	28.74811145
9:132264474:T:C:H:2600:R	-3.942094605	-3.73287041	0.014004883	0.020672387	0.022437778	0.023545857	0.005722698	0.00920091	0.00056	0.002876901	0.00674194	0.017895753	0.036498381	9	132264474	T	C	H	R	rs1394350405	9	135139861	9:132264474:T:C	SETX;SETX	Q7Z333	X6RI79;Q7Z333	p.His2600Arg	p.His871Arg;p.His2600Arg	1.150474	0.191	0.764308103	-2.838529955	-1.993044346	-2.30628733	0.047	His	2600	Arg	H2600R	8	-67.2069	-12.3462	47.622	24.48	28.74811145
9:132264474:T:G:H:2600:P	-2.973203555	-3.576831969	0.024439892	0.0141431	0.046555556	0.096639793	0.005722698	0.100659382	0.00056	0.118929365	0.007661983	0.015889876	0.068778855	9	132264474	T	G	H	P		9	135139861	9:132264474:T:G	SETX;SETX	Q7Z333	X6RI79;Q7Z333	p.His2600Pro	p.His871Pro;p.His2600Pro	0.899323	0.399	0.766751632	-3.106588856	-0.630060686	-1.239269883	0.41	His	2600	Pro	H2600P	10	-67.2069	-12.3462	47.622	24.48	28.74811145
9:132264475:G:A:H:2600:Y	-3.711838036	-3.96534326	0.036014739	0.023221226	0.018651111	0.017741101	0.005722698	0.066865066	0.00056	0.018171266	0.138791606	0.02022963	0.04260367	9	132264475	G	A	H	Y	rs1435277059	9	135139862	9:132264475:G:A	SETX;SETX	Q7Z333	X6RI79;Q7Z333	p.His2600Tyr	p.His871Tyr;p.His2600Tyr	0.389792	0.244	0.7605079	-3.926114316	-1.719538297	-2.409717215	0	His	2600	Tyr	H2600Y	6	-67.2069	-12.3462	47.622	24.48	28.74811145
9:132264475:G:C:H:2600:D	-3.693317792	-3.653292208	0.017201906	0.017496611	0.031793333	0.100252741	0.005722698	0.041526317	0.00056	0.030676772	0.007661983	0.016586238	0.047598485	9	132264475	G	C	H	D		9	135139862	9:132264475:G:C	SETX;SETX	Q7Z333	X6RI79;Q7Z333	p.His2600Asp	p.His871Asp;p.His2600Asp	1.134678	0.238	0.765830828	-2.821693328	-1.668868818	-2.043119728	0.089	His	2600	Asp	H2600D	9	-67.2069	-12.3462	47.622	24.48	28.74811145
9:132264475:G:T:H:2600:N	-3.741064549	-3.766459847	0.038587444	0.022804265	0.027058889	0.028124193	0.005722698	0.057547488	0.00056	0.058508199	0.133621842	0.019336564	0.061695991	9	132264475	G	T	H	N		9	135139862	9:132264475:G:T	SETX;SETX	Q7Z333	X6RI79;Q7Z333	p.His2600Asn	p.His871Asn;p.His2600Asn	0.531422	0.192	0.760416888	-3.743273939	-2.051610441	-2.633998243	0.089	His	2600	Asn	H2600N	7	-67.2069	-12.3462	47.622	24.48	28.74811145
9:132264476:G:C:S:2599:R	-4.022027825	-3.869480428	0.030451473	0.0198421	0.01319	0.022704913	0.001068095	0.030245002	-2.31E-17	0.034144395	0.029667927	0.019634332	0.020600001	9	132264476	G	C	S	R		9	135139863	9:132264476:G:C	SETX;SETX	Q7Z333	X6RI79;Q7Z333	p.Ser2599Arg	p.Ser870Arg;p.Ser2599Arg	1.111488	0.204	0.767937146	-2.80015517	-1.849857235	-2.252144858	0.148	Ser	2599	Arg	S2599R	5	-67.68933333	-9.609833333	45.51066667	24.81	31.25370647
9:132264476:G:T:S:2599:R	-4.022027825	-3.874256671	0.030451473	0.0198421	0.01319	0.022704913	0.001068095	0.030245002	-2.31E-17	0.034144395	0.029667927	0.019634332	0.020600001	9	132264476	G	T	S	R		9	135139863	9:132264476:G:T	SETX;SETX	Q7Z333	X6RI79;Q7Z333	p.Ser2599Arg	p.Ser870Arg;p.Ser2599Arg	1.098486	0.204	0.767937146	-2.817146032	-1.849857235	-2.259149202	0.148	Ser	2599	Arg	S2599R	5	-67.68933333	-9.609833333	45.51066667	24.81	31.25370647
9:132264477:C:A:S:2599:I	-4.006193886	-4.384151741	0.044534452	0.021181182	0.018307778	0.024044555	0.001068095	0.066865066	-2.31E-17	0.013962958	0.106483288	0.019736797	0.044561005	9	132264477	C	A	S	I		9	135139864	9:132264477:C:A	SETX;SETX	Q7Z333	X6RI79;Q7Z333	p.Ser2599Ile	p.Ser870Ile;p.Ser2599Ile	-0.791283	0.154	0.766640235	-5.31859487	-2.189335581	-3.566210277	0.08	Ser	2599	Ile	S2599I	6	-67.68933333	-9.609833333	45.51066667	24.81	31.25370647
9:132264477:C:G:S:2599:T	-4.360588432	-4.787080823	0.012611724	0.013260953	0.009756667	0.015365305	0.001068095	0.033423486	-2.31E-17	0.007397682	0.001538457	0.016294371	0.00770456	9	132264477	C	G	S	T		9	135139864	9:132264477:C:G	SETX;SETX	Q7Z333	X6RI79;Q7Z333	p.Ser2599Thr	p.Ser870Thr;p.Ser2599Thr	-1.116407	0.135	0.765022273	-5.783285851	-2.337109662	-3.851185676	0.067	Ser	2599	Thr	S2599T	3	-67.68933333	-9.609833333	45.51066667	24.81	31.25370647
9:132264477:C:T:S:2599:N	-4.112824884	-4.951018137	0.012611724	0.013260953	0.009756667	0.015365305	0.001068095	0.033423486	-2.31E-17	0.007397682	0.001538457	0.016294371	0.00770456	9	132264477	C	T	S	N	rs1336167568	9	135139864	9:132264477:C:T	SETX;SETX	Q7Z333	X6RI79;Q7Z333	p.Ser2599Asn	p.Ser870Asn;p.Ser2599Asn	-1.562681	0.207	0.764966911	-6.367834126	-1.880343655	-3.675413009	0	Ser	2599	Asn	S2599N	3	-67.68933333	-9.609833333	45.51066667	24.81	31.25370647
9:132264478:T:A:S:2599:C	-3.657264824	-3.773562144	0.030451473	0.0198421	0.01319	0.022704913	0.001068095	0.030245002	-2.31E-17	0.034144395	0.029667927	0.019634332	0.020600001	9	132264478	T	A	S	C		9	135139865	9:132264478:T:A	SETX;SETX	Q7Z333	X6RI79;Q7Z333	p.Ser2599Cys	p.Ser870Cys;p.Ser2599Cys	1.372599	0.31	0.765328217	-2.523151656	-1.219564939	-1.498762413	0.79	Ser	2599	Cys	S2599C	5	-67.68933333	-9.609833333	45.51066667	24.81	31.25370647
9:132264478:T:C:S:2599:G	-4.262428073	-4.102952089	0.029397147	0.017013695	0.009824444	0.01649165	0.001068095	0.051950687	-2.31E-17	0.003108848	0.006499249	0.018379804	0.010568122	9	132264478	T	C	S	G		9	135139865	9:132264478:T:C	SETX;SETX	Q7Z333	X6RI79;Q7Z333	p.Ser2599Gly	p.Ser870Gly;p.Ser2599Gly	0.685984	0.157	0.771709749	-3.263344174	-2.08568297	-2.753046447	0.035	Ser	2599	Gly	S2599G	4	-67.68933333	-9.609833333	45.51066667	24.81	31.25370647
9:132264478:T:G:S:2599:R	-4.276673694	-3.995919351	0.030451473	0.0198421	0.01319	0.022704913	0.001068095	0.030245002	-2.31E-17	0.034144395	0.029667927	0.019634332	0.020600001	9	132264478	T	G	S	R		9	135139865	9:132264478:T:G	SETX;SETX	Q7Z333	X6RI79;Q7Z333	p.Ser2599Arg	p.Ser870Arg;p.Ser2599Arg	0.767293	0.13	0.767937146	-3.249945186	-2.320260526	-2.865314072	0.148	Ser	2599	Arg	S2599R	5	-67.68933333	-9.609833333	45.51066667	24.81	31.25370647
9:132264479:G:C:S:2598:R	-3.729552593	-3.80897211	0.001726447	0.014772437	0.001058889	0.000475444	0.001988095	0.030245002	-5.73E-17	0.002799759	0.002264866	0.015806559	0.006115446	9	132264479	G	C	S	R		9	135139866	9:132264479:G:C	SETX;SETX	Q7Z333	X6RI79;Q7Z333	p.Ser2598Arg	p.Ser869Arg;p.Ser2598Arg	1.579498	0.322	0.766852274	-2.215267008	-1.117855227	-1.317938891	0.578	Ser	2598	Arg	S2598R	5	-66.56133333	-6.442833333	43.13816667	35.84	31.07335628
9:132264479:G:T:S:2598:R	-3.729552593	-3.813438312	0.001726447	0.014772437	0.001058889	0.000475444	0.001988095	0.030245002	-5.73E-17	0.002799759	0.002264866	0.015806559	0.006115446	9	132264479	G	T	S	R		9	135139866	9:132264479:G:T	SETX;SETX	Q7Z333	X6RI79;Q7Z333	p.Ser2598Arg	p.Ser869Arg;p.Ser2598Arg	1.56734	0.322	0.766852274	-2.231154941	-1.117855227	-1.324488562	0.578	Ser	2598	Arg	S2598R	5	-66.56133333	-6.442833333	43.13816667	35.84	31.07335628
9:132264480:C:A:S:2598:I	-3.721652064	-3.984550918	0.002559958	0.015476015	0.001427778	0.001428986	0.001988095	0.066865066	-5.73E-17	0.019143721	0.008599874	0.015436297	0.014144332	9	132264480	C	A	S	I		9	135139867	9:132264480:C:A	SETX;SETX	Q7Z333	X6RI79;Q7Z333	p.Ser2598Ile	p.Ser869Ile;p.Ser2598Ile	0.933416	0.306	0.764933148	-3.106794672	-1.251583664	-1.758477402	0.736	Ser	2598	Ile	S2598I	6	-66.56133333	-6.442833333	43.13816667	35.84	31.07335628
9:132264480:C:G:S:2598:T	-4.189221798	-4.392999712	0.001279787	0.010254941	0.000734444	0.000747336	0.001988095	0.033423486	-5.73E-17	0.006735629	0.000195183	0.0139504	0.003228036	9	132264480	C	G	S	T		9	135139867	9:132264480:C:G	SETX;SETX	Q7Z333	X6RI79;Q7Z333	p.Ser2598Thr	p.Ser869Thr;p.Ser2598Thr	0.050104	0.195	0.764115573	-4.281219382	-1.970829412	-2.87594935	0.281	Ser	2598	Thr	S2598T	3	-66.56133333	-6.442833333	43.13816667	35.84	31.07335628
9:132264480:C:T:S:2598:N	-4.172015996	-4.463040253	0.001279787	0.010254941	0.000734444	0.000747336	0.001988095	0.033423486	-5.73E-17	0.006735629	0.000195183	0.0139504	0.003228036	9	132264480	C	T	S	N		9	135139867	9:132264480:C:T	SETX;SETX	Q7Z333	X6RI79;Q7Z333	p.Ser2598Asn	p.Ser869Asn;p.Ser2598Asn	-0.140562	0.2	0.764160905	-4.529263734	-1.938289062	-2.949761757	0	Ser	2598	Asn	S2598N	3	-66.56133333	-6.442833333	43.13816667	35.84	31.07335628
9:132264481:T:A:S:2598:C	-3.770846517	-3.676291231	0.001726447	0.014772437	0.001058889	0.000475444	0.001988095	0.030245002	-5.73E-17	0.002799759	0.002264866	0.015806559	0.006115446	9	132264481	T	A	S	C		9	135139868	9:132264481:T:A	SETX;SETX	Q7Z333	X6RI79;Q7Z333	p.Ser2598Cys	p.Ser869Cys;p.Ser2598Cys	1.940685	0.31	0.764395518	-1.803739905	-1.235126535	-1.192727176	0.97	Ser	2598	Cys	S2598C	5	-66.56133333	-6.442833333	43.13816667	35.84	31.07335628
9:132264481:T:C:S:2598:G	-4.033968371	-4.12980908	0.002490259	0.012907741	0.001131111	0.001634783	0.001988095	0.051950687	-5.73E-17	0.012639557	0.000861687	0.01527016	0.011178239	9	132264481	T	C	S	G	rs754797524	9	135139868	9:132264481:T:C	SETX;SETX	Q7Z333	X6RI79;Q7Z333	p.Ser2598Gly	p.Ser869Gly;p.Ser2598Gly	0.600098	0.222	0.768737152	-3.448743208	-1.722087131	-2.423590677	0.001	Ser	2598	Gly	S2598G	4	-66.56133333	-6.442833333	43.13816667	35.84	31.07335628
9:132264481:T:G:S:2598:R	-3.843110886	-3.888307993	0.001726447	0.014772437	0.001058889	0.000475444	0.001988095	0.030245002	-5.73E-17	0.002799759	0.002264866	0.015806559	0.006115446	9	132264481	T	G	S	R		9	135139868	9:132264481:T:G	SETX;SETX	Q7Z333	X6RI79;Q7Z333	p.Ser2598Arg	p.Ser869Arg;p.Ser2598Arg	1.363528	0.289	0.766852274	-2.497494088	-1.327629667	-1.625036723	0.578	Ser	2598	Arg	S2598R	5	-66.56133333	-6.442833333	43.13816667	35.84	31.07335628
9:132264483:A:C:L:2597:R	-3.67164799	-4.386898725	0.002914799	0.018829629	0.004832222	0.00228854	0.004804444	0.066865066	-5.17E-17	0.011409253	0.008979554	0.018905823	0.017449275	9	132264483	A	C	L	R		9	135139870	9:132264483:A:C	SETX;SETX	Q7Z333	X6RI79;Q7Z333	p.Leu2597Arg	p.Leu868Arg;p.Leu2597Arg	-0.231067	0.313	0.736731492	-5.322651717	-1.677616006	-2.345336827	0.407	Leu	2597	Arg	L2597R	6	-69.9655	-4.12925	44.511125	26.36	32.22762221
9:132264483:A:G:L:2597:P	-3.743305379	-4.299532283	0.003130695	0.01880395	0.008621111	0.004787134	0.004804444	0.057547488	-5.17E-17	0.014707176	0.009334913	0.018085283	0.023670377	9	132264483	A	G	L	P	rs778773116	9	135139870	9:132264483:A:G	SETX;SETX	Q7Z333	X6RI79;Q7Z333	p.Leu2597Pro	p.Leu868Pro;p.Leu2597Pro	-0.1235	0.278	0.731449086	-5.312099686	-1.988238243	-2.489701842	0.001	Leu	2597	Pro	L2597P	7	-69.9655	-4.12925	44.511125	26.36	32.22762221
9:132264483:A:T:L:2597:Q	-4.005440548	-4.408117776	0.002914799	0.018829629	0.004832222	0.00228854	0.004804444	0.066865066	-5.17E-17	0.011409253	0.008979554	0.018905823	0.017449275	9	132264483	A	T	L	Q		9	135139870	9:132264483:A:T	SETX;SETX	Q7Z333	X6RI79;Q7Z333	p.Leu2597Gln	p.Leu868Gln;p.Leu2597Gln	-0.28883	0.216	0.730981208	-5.539666836	-2.390166222	-2.937149811	0.012	Leu	2597	Gln	L2597Q	6	-69.9655	-4.12925	44.511125	26.36	32.22762221
9:132264484:G:C:L:2597:V	-4.192998346	-4.556410536	0.001344644	0.011587292	0.002961111	0.001556927	0.004804444	0.033423486	-5.17E-17	0.002748046	0.00019442	0.016059144	0.003624101	9	132264484	G	C	L	V		9	135139871	9:132264484:G:C	SETX;SETX	Q7Z333	X6RI79;Q7Z333	p.Leu2597Val	p.Leu868Val;p.Leu2597Val	-0.40303	0.193	0.730008448	-5.712844514	-2.552602655	-3.131619193	0.075	Leu	2597	Val	L2597V	3	-69.9655	-4.12925	44.511125	26.36	32.22762221
9:132264484:G:T:L:2597:M	-4.045131943	-4.440715167	0.001344644	0.008130698	0.002961111	0.001697517	0.004804444	0.077233768	-5.17E-17	0.009927822	0.00019442	0.013968047	0.003610903	9	132264484	G	T	L	M		9	135139871	9:132264484:G:T	SETX;SETX	Q7Z333	X6RI79;Q7Z333	p.Leu2597Met	p.Leu868Met;p.Leu2597Met	-0.087805	0.236	0.722375744	-5.488775041	-2.406607887	-2.713247776	0.034	Leu	2597	Met	L2597M	2	-69.9655	-4.12925	44.511125	26.36	32.22762221
9:132264486:G:A:A:2596:V	-4.290457662	-3.920039011	0.00401893	0.014171072	0.001747778	0.000623397	0.001105556	0.051950687	-7.70E-18	0.002743127	0.006409434	0.018430916	0.00567713	9	132264486	G	A	A	V	rs200507089	9	135139873	9:132264486:G:A	SETX;SETX	Q7Z333	X6RI79;Q7Z333	p.Ala2596Val	p.Ala867Val;p.Ala2596Val	1.286327	0.16	0.761655109	-2.726296684	-2.234369008	-2.412292857	0.035	Ala	2596	Val	A2596V	4	-71.8688	-1.8336	42.394	23.98	34.74965436
9:132264486:G:C:A:2596:G	-4.35928087	-3.932341088	0.00401893	0.014171072	0.001747778	0.000623397	0.001105556	0.051950687	-7.70E-18	0.002743127	0.006409434	0.018430916	0.00567713	9	132264486	G	C	A	G	rs200507089	9	135139873	9:132264486:G:C	SETX;SETX	Q7Z333	X6RI79;Q7Z333	p.Ala2596Gly	p.Ala867Gly;p.Ala2596Gly	1.252838	0.14	0.773483694	-2.478924079	-2.164151255	-2.545941093	0.035	Ala	2596	Gly	A2596G	4	-71.8688	-1.8336	42.394	23.98	34.74965436
9:132264486:G:T:A:2596:D	-4.028067126	-3.659189234	0.006171463	0.017685832	0.008596667	0.002088479	0.001105556	0.066865066	-7.70E-18	0.017444403	0.051960502	0.019413486	0.041332775	9	132264486	G	T	A	D		9	135139873	9:132264486:G:T	SETX;SETX	Q7Z333	X6RI79;Q7Z333	p.Ala2596Asp	p.Ala867Asp;p.Ala2596Asp	1.249823	0.155	0.767080811	-2.640457493	-2.175628006	-2.460859852	0.148	Ala	2596	Asp	A2596D	6	-71.8688	-1.8336	42.394	23.98	34.74965436
9:132264487:C:A:A:2596:S	-4.354285345	-4.821440347	0.002184644	0.011236908	0.002474444	0.006222068	0.001105556	0.033423486	-7.70E-18	0.075666601	0.001994062	0.016606166	0.006753022	9	132264487	C	A	A	S	rs200287592	9	135139874	9:132264487:C:A	SETX;SETX	Q7Z333	X6RI79;Q7Z333	p.Ala2596Ser	p.Ala867Ser;p.Ala2596Ser	-1.190017	0.139	0.758446417	-6.04132936	-2.421397195	-3.867718874	0.001	Ala	2596	Ser	A2596S	3	-71.8688	-1.8336	42.394	23.98	34.74965436
9:132264487:C:G:A:2596:P	-3.916852932	-4.618383927	0.004166977	0.016433715	0.003281111	0.001878918	0.001105556	0.030245002	-7.70E-18	0.021528111	0.019691417	0.019426332	0.014703714	9	132264487	C	G	A	P	rs200287592	9	135139874	9:132264487:C:G	SETX;SETX	Q7Z333	X6RI79;Q7Z333	p.Ala2596Pro	p.Ala867Pro;p.Ala2596Pro	-0.803732	0.248	0.764368665	-5.390772999	-1.629696242	-3.029562493	0	Ala	2596	Pro	A2596P	5	-71.8688	-1.8336	42.394	23.98	34.74965436
9:132264487:C:T:A:2596:T	-4.142487766	-4.844327211	0.00401893	0.014171072	0.001747778	0.000623397	0.001105556	0.051950687	-7.70E-18	0.002743127	0.006409434	0.018430916	0.00567713	9	132264487	C	T	A	T		9	135139874	9:132264487:C:T	SETX;SETX	Q7Z333	X6RI79;Q7Z333	p.Ala2596Thr	p.Ala867Thr;p.Ala2596Thr	-1.229792	0.203	0.75726585	-6.122364036	-2.034259066	-3.519202879	0	Ala	2596	Thr	A2596T	4	-71.8688	-1.8336	42.394	23.98	34.74965436
9:132264489:G:A:A:2595:V	-4.079320433	-4.007404986	0.002339077	0.011992582	0.018426667	0.026810113	0.040718571	0.051950687	0.632	0.022757493	0.001658937	0.017723755	0.015926749	9	132264489	G	A	A	V		9	135139876	9:132264489:G:A	SETX;SETX	Q7Z333	X6RI79;Q7Z333	p.Ala2595Val	p.Ala866Val;p.Ala2595Val	0.83388	0.198	0.762729757	-3.291098968	-1.974880624	-2.436378043	0.009	Ala	2595	Val	A2595V	4	-74.2452	0.4236	40.775	26.03	37.50920771
9:132264489:G:C:A:2595:G	-3.790262961	-3.797896834	0.002339077	0.011992582	0.018426667	0.026810113	0.040718571	0.051950687	0.632	0.022757493	0.001658937	0.017723755	0.015926749	9	132264489	G	C	A	G		9	135139876	9:132264489:G:C	SETX;SETX	Q7Z333	X6RI79;Q7Z333	p.Ala2595Gly	p.Ala866Gly;p.Ala2595Gly	1.404208	0.282	0.774503381	-2.256018075	-1.244472528	-1.643584432	0.734	Ala	2595	Gly	A2595G	4	-74.2452	0.4236	40.775	26.03	37.50920771
9:132264489:G:T:A:2595:D	-3.779075297	-3.465815078	0.004309214	0.014620811	0.022383333	0.03265588	0.040718571	0.066865066	0.632	0.039986573	0.021248681	0.018328518	0.033151538	9	132264489	G	T	A	D		9	135139876	9:132264489:G:T	SETX;SETX	Q7Z333	X6RI79;Q7Z333	p.Ala2595Asp	p.Ala866Asp;p.Ala2595Asp	1.947538	0.246	0.767845268	-1.709876167	-1.584404528	-1.558978676	0.906	Ala	2595	Asp	A2595D	6	-74.2452	0.4236	40.775	26.03	37.50920771
9:132264490:C:A:A:2595:S	-3.803541818	-4.160442834	0.001270517	0.009795912	0.017974444	0.024510688	0.040718571	0.033423486	0.632	0.020263845	0.000523574	0.01617096	0.012478015	9	132264490	C	A	A	S		9	135139877	9:132264490:C:A	SETX;SETX	Q7Z333	X6RI79;Q7Z333	p.Ala2595Ser	p.Ala866Ser;p.Ala2595Ser	0.48949	0.286	0.759281832	-3.826007214	-1.473008957	-2.11323333	0.58	Ala	2595	Ser	A2595S	3	-74.2452	0.4236	40.775	26.03	37.50920771
9:132264490:C:G:A:2595:P	-3.790480403	-3.810545332	0.002425393	0.013658749	0.019855556	0.029598449	0.040718571	0.030245002	0.632	0.025776255	0.005121239	0.018473196	0.018970868	9	132264490	C	G	A	P		9	135139877	9:132264490:C:G	SETX;SETX	Q7Z333	X6RI79;Q7Z333	p.Ala2595Pro	p.Ala866Pro;p.Ala2595Pro	1.306035	0.275	0.765239246	-2.612326541	-1.443537412	-1.736934038	0.952	Ala	2595	Pro	A2595P	5	-74.2452	0.4236	40.775	26.03	37.50920771
9:132264490:C:T:A:2595:T	-4.192878726	-4.133775215	0.002339077	0.011992582	0.018426667	0.026810113	0.040718571	0.051950687	0.632	0.022757493	0.001658937	0.017723755	0.015926749	9	132264490	C	T	A	T		9	135139877	9:132264490:C:T	SETX;SETX	Q7Z333	X6RI79;Q7Z333	p.Ala2595Thr	p.Ala866Thr;p.Ala2595Thr	0.489872	0.165	0.758294171	-3.8498172	-2.258660508	-2.812451592	0.036	Ala	2595	Thr	A2595T	4	-74.2452	0.4236	40.775	26.03	37.50920771
9:132264492:A:C:V:2594:G	-4.085045256	-4.11839742	0.002385097	0.011834748	0.00508	0.001948782	0.021515238	0.057547488	-5.95E-17	0.023739711	0.011740312	0.016373553	0.024851069	9	132264492	A	C	V	G	rs1302789883	9	135139879	9:132264492:A:C	SETX;SETX	Q7Z333	X6RI79;Q7Z333	p.Val2594Gly	p.Val865Gly;p.Val2594Gly	0.344867	0.176	0.776782529	-3.584256138	-1.880267062	-2.826983646	0.001	Val	2594	Gly	V2594G	7	-77.08257143	1.331285714	39.55128571	28.93	40.49339702
9:132264492:A:G:V:2594:A	-4.107277368	-4.319451493	0.001662068	0.009808522	0.002675556	0.000718887	0.021515238	0.051950687	-5.95E-17	0.006558209	0.00098725	0.01683159	0.007973174	9	132264492	A	G	V	A		9	135139879	9:132264492:A:G	SETX;SETX	Q7Z333	X6RI79;Q7Z333	p.Val2594Ala	p.Val865Ala;p.Val2594Ala	0.15096	0.208	0.759338133	-4.267008529	-1.96790009	-2.746472192	0.075	Val	2594	Ala	V2594A	4	-77.08257143	1.331285714	39.55128571	28.93	40.49339702
9:132264492:A:T:V:2594:E	-3.62273579	-4.176928967	0.002220504	0.011489463	0.003473333	0.000878008	0.021515238	0.066865066	-5.95E-17	0.020602593	0.00844045	0.017028341	0.016665457	9	132264492	A	T	V	E		9	135139879	9:132264492:A:T	SETX;SETX	Q7Z333	X6RI79;Q7Z333	p.Val2594Glu	p.Val865Glu;p.Val2594Glu	0.35693	0.329	0.765863246	-3.837247452	-1.089859029	-1.936089453	0.736	Val	2594	Glu	V2594E	6	-77.08257143	1.331285714	39.55128571	28.93	40.49339702
9:132264493:C:A:V:2594:L	-4.106821722	-4.393398509	0.000853821	0.008357232	0.002388889	0.000411762	0.021515238	0.033423486	-5.95E-17	0.002553995	0.000311441	0.015581986	0.005837103	9	132264493	C	A	V	L		9	135139880	9:132264493:C:A	SETX;SETX	Q7Z333	X6RI79;Q7Z333	p.Val2594Leu	p.Val865Leu;p.Val2594Leu	-0.005613	0.213	0.760471801	-4.443713461	-1.917201426	-2.801918261	0.001	Val	2594	Leu	V2594L	3	-77.08257143	1.331285714	39.55128571	28.93	40.49339702
9:132264493:C:G:V:2594:L	-4.106821722	-4.387061042	0.000853821	0.008357232	0.002388889	0.000411762	0.021515238	0.033423486	-5.95E-17	0.002553995	0.000311441	0.015581986	0.005837103	9	132264493	C	G	V	L		9	135139880	9:132264493:C:G	SETX;SETX	Q7Z333	X6RI79;Q7Z333	p.Val2594Leu	p.Val865Leu;p.Val2594Leu	0.011639	0.213	0.760471801	-4.421168748	-1.917201426	-2.792624387	0.001	Val	2594	Leu	V2594L	3	-77.08257143	1.331285714	39.55128571	28.93	40.49339702
9:132264493:C:T:V:2594:M	-4.230703496	-4.239391679	0.000853821	0.008357232	0.002388889	0.000411762	0.021515238	0.033423486	-5.95E-17	0.002553995	0.000311441	0.015581986	0.005837103	9	132264493	C	T	V	M		9	135139880	9:132264493:C:T	SETX;SETX	Q7Z333	X6RI79;Q7Z333	p.Val2594Met	p.Val865Met;p.Val2594Met	0.413628	0.177	0.740720965	-4.381979344	-2.475578691	-2.784160847	0.034	Val	2594	Met	V2594M	3	-77.08257143	1.331285714	39.55128571	28.93	40.49339702
9:132264495:A:C:V:2593:G	-4.118373483	-4.309803705	0.002161853	0.009409151	0.00329	0.005277259	0.009236349	0.057547488	-5.89E-17	0.079411041	0.011740312	0.015574796	0.017529024	9	132264495	A	C	V	G		9	135139882	9:132264495:A:C	SETX;SETX	Q7Z333	X6RI79;Q7Z333	p.Val2593Gly	p.Val864Gly;p.Val2593Gly	-0.022867	0.183	0.776953608	-4.0605959	-1.832915092	-2.984624135	0.012	Val	2593	Gly	V2593G	7	-79.62185714	3.032428571	37.19271429	30.45	43.99478651
9:132264495:A:G:V:2593:A	-4.150332706	-4.528279034	0.001506397	0.00813965	0.001403333	0.002353963	0.009236349	0.051950687	-5.89E-17	0.018322312	0.00098725	0.016276324	0.005115536	9	132264495	A	G	V	A	rs905773255	9	135139882	9:132264495:A:G	SETX;SETX	Q7Z333	X6RI79;Q7Z333	p.Val2593Ala	p.Val864Ala;p.Val2593Ala	-0.357679	0.202	0.759648903	-4.924043101	-2.000855862	-3.05516475	0.002	Val	2593	Ala	V2593A	4	-79.62185714	3.032428571	37.19271429	30.45	43.99478651
9:132264495:A:T:V:2593:E	-3.980681283	-4.48598341	0.002012635	0.008920253	0.001847778	0.000948597	0.009236349	0.066865066	-5.89E-17	0.020968649	0.00844045	0.016146545	0.010513495	9	132264495	A	T	V	E		9	135139882	9:132264495:A:T	SETX;SETX	Q7Z333	X6RI79;Q7Z333	p.Val2593Glu	p.Val864Glu;p.Val2593Glu	-0.355569	0.239	0.765990629	-4.765197583	-1.659845822	-2.840154596	0.005	Val	2593	Glu	V2593E	6	-79.62185714	3.032428571	37.19271429	30.45	43.99478651
9:132264496:C:A:V:2593:L	-4.242358245	-4.530460083	0.000773792	0.007458347	0.001485556	0.000895095	0.009236349	0.033423486	-5.89E-17	0.004162713	0.000311441	0.015288741	0.004350826	9	132264496	C	A	V	L		9	135139883	9:132264496:C:A	SETX;SETX	Q7Z333	X6RI79;Q7Z333	p.Val2593Leu	p.Val864Leu;p.Val2593Leu	-0.347604	0.177	0.760802618	-4.882480941	-2.140526753	-3.194246319	0	Val	2593	Leu	V2593L	3	-79.62185714	3.032428571	37.19271429	30.45	43.99478651
9:132264496:C:G:V:2593:L	-4.242358245	-4.52443229	0.000773792	0.007458347	0.001485556	0.000895095	0.009236349	0.033423486	-5.89E-17	0.004162713	0.000311441	0.015288741	0.004350826	9	132264496	C	G	V	L		9	135139883	9:132264496:C:G	SETX;SETX	Q7Z333	X6RI79;Q7Z333	p.Val2593Leu	p.Val864Leu;p.Val2593Leu	-0.331195	0.177	0.760802618	-4.861037851	-2.140526753	-3.185406579	0	Val	2593	Leu	V2593L	3	-79.62185714	3.032428571	37.19271429	30.45	43.99478651
9:132264496:C:T:V:2593:I	-4.318995067	-4.532644765	0.000773792	0.005624034	0.001485556	0.000216667	0.009236349	1.26E-17	-5.89E-17	0.000724444	0.000175018	0.01267191	0.002915556	9	132264496	C	T	V	I		9	135139883	9:132264496:C:T	SETX;SETX	Q7Z333	X6RI79;Q7Z333	p.Val2593Ile	p.Val864Ile;p.Val2593Ile	-0.323498	0.158	0.758971905	-4.896038657	-2.291850483	-3.291087023	0	Val	2593	Ile	V2593I	1	-79.62185714	3.032428571	37.19271429	30.45	43.99478651
9:132264498:G:A:A:2592:V	-4.132038585	-3.854364735	0.001506397	0.008580007	0.002116667	0.001308084	0.001929683	0.051950687	0.0442	0.015913113	0.001069651	0.016701861	0.004815489	9	132264498	G	A	A	V		9	135139885	9:132264498:G:A	SETX;SETX	Q7Z333	X6RI79;Q7Z333	p.Ala2592Val	p.Ala863Val;p.Ala2592Val	1.483149	0.208	0.761395181	-2.475489583	-1.933579323	-2.028804839	0.164	Ala	2592	Val	A2592V	4	-80.329	5.3892	34.511	28.09	46.40193772
9:132264498:G:C:A:2592:G	-4.128597424	-4.037927918	0.001506397	0.008580007	0.002116667	0.001308084	0.001929683	0.051950687	0.0442	0.015913113	0.001069651	0.016701861	0.004815489	9	132264498	G	C	A	G		9	135139885	9:132264498:G:C	SETX;SETX	Q7Z333	X6RI79;Q7Z333	p.Ala2592Gly	p.Ala863Gly;p.Ala2592Gly	0.983449	0.209	0.773122228	-2.839855191	-1.731562831	-2.292219294	0.139	Ala	2592	Gly	A2592G	4	-80.329	5.3892	34.511	28.09	46.40193772
9:132264498:G:T:A:2592:D	-3.95657533	-3.915993391	0.002012635	0.009035602	0.003957778	0.007600128	0.001929683	0.066865066	0.0442	0.330063479	0.00844045	0.016637618	0.017975972	9	132264498	G	T	A	D		9	135139885	9:132264498:G:T	SETX;SETX	Q7Z333	X6RI79;Q7Z333	p.Ala2592Asp	p.Ala863Asp;p.Ala2592Asp	1.039814	0.229	0.766960681	-2.917851554	-1.707229021	-2.146247462	0.281	Ala	2592	Asp	A2592D	6	-80.329	5.3892	34.511	28.09	46.40193772
9:132264499:C:A:A:2592:S	-4.55652145	-4.336181717	0.000773792	0.00825881	0.002096667	0.00098512	0.001929683	0.033423486	0.0442	0.011481161	0.000337455	0.015721497	0.003343384	9	132264499	C	A	A	S		9	135139886	9:132264499:C:A	SETX;SETX	Q7Z333	X6RI79;Q7Z333	p.Ala2592Ser	p.Ala863Ser;p.Ala2592Ser	0.20236	0.088	0.758321933	-4.22485123	-2.747671009	-3.412426037	0.015	Ala	2592	Ser	A2592S	3	-80.329	5.3892	34.511	28.09	46.40193772
9:132264499:C:G:A:2592:P	-3.976429459	-4.194682597	0.001131648	0.008749297	0.002536667	0.002083443	0.001929683	0.030245002	0.0442	0.063187252	0.002222617	0.016967008	0.005789685	9	132264499	C	G	A	P		9	135139886	9:132264499:C:G	SETX;SETX	Q7Z333	X6RI79;Q7Z333	p.Ala2592Pro	p.Ala863Pro;p.Ala2592Pro	0.536329	0.251	0.763829142	-3.652876096	-1.619627485	-2.2903133	0.001	Ala	2592	Pro	A2592P	5	-80.329	5.3892	34.511	28.09	46.40193772
9:132264499:C:T:A:2592:T	-4.458948821	-4.215378819	0.001506397	0.008580007	0.002116667	0.001308084	0.001929683	0.051950687	0.0442	0.015913113	0.001069651	0.016701861	0.004815489	9	132264499	C	T	A	T	rs1271581517	9	135139886	9:132264499:C:T	SETX;SETX	Q7Z333	X6RI79;Q7Z333	p.Ala2592Thr	p.Ala863Thr;p.Ala2592Thr	0.500388	0.113	0.757170314	-3.863736379	-2.607965139	-3.107365418	0.001	Ala	2592	Thr	A2592T	4	-80.329	5.3892	34.511	28.09	46.40193772
9:132264501:G:A:A:2591:V	-4.300382279	-4.127072905	0.001760799	0.009798172	0.004435556	0.003516684	0.000124444	0.051950687	-4.11E-17	0.003287318	0.000608767	0.017252242	0.002656147	9	132264501	G	A	A	V		9	135139888	9:132264501:G:A	SETX;SETX	Q7Z333	X6RI79;Q7Z333	p.Ala2591Val	p.Ala862Val;p.Ala2591Val	0.785991	0.164	0.761565767	-3.382328924	-2.210432441	-2.658708841	0	Ala	2591	Val	A2591V	4	-80.9316	8.2688	32.2444	25.38	48.68602525
9:132264501:G:C:A:2591:G	-4.262529515	-4.137600697	0.001760799	0.009798172	0.004435556	0.003516684	0.000124444	0.051950687	-4.11E-17	0.003287318	0.000608767	0.017252242	0.002656147	9	132264501	G	C	A	G		9	135139888	9:132264501:G:C	SETX;SETX	Q7Z333	X6RI79;Q7Z333	p.Ala2591Gly	p.Ala862Gly;p.Ala2591Gly	0.757332	0.175	0.77346041	-3.127018635	-1.942051694	-2.610563808	0	Ala	2591	Gly	A2591G	4	-80.9316	8.2688	32.2444	25.38	48.68602525
9:132264501:G:T:A:2591:D	-4.309254329	-4.020329767	0.002703491	0.009981573	0.004588889	0.001267423	0.000124444	0.066865066	-4.11E-17	0.011183871	0.004387553	0.017338644	0.011617951	9	132264501	G	T	A	D		9	135139888	9:132264501:G:T	SETX;SETX	Q7Z333	X6RI79;Q7Z333	p.Ala2591Asp	p.Ala862Asp;p.Ala2591Asp	0.888918	0.141	0.767188639	-3.109429974	-2.262824162	-2.736209115	0.037	Ala	2591	Asp	A2591D	6	-80.9316	8.2688	32.2444	25.38	48.68602525
9:132264502:C:A:A:2591:S	-4.098844731	-5.21985702	0.00095616	0.009761616	0.004222222	0.004983713	0.000124444	0.033423486	-4.11E-17	0.002970808	0.0002232	0.016238681	0.001149511	9	132264502	C	A	A	S	rs146862359	9	135139889	9:132264502:C:A	SETX;SETX	Q7Z333	X6RI79;Q7Z333	p.Ala2591Ser	p.Ala862Ser;p.Ala2591Ser	-2.157264	0.226	0.758526719	-7.303339997	-1.867015685	-3.885895604	0.001	Ala	2591	Ser	A2591S	3	-80.9316	8.2688	32.2444	25.38	48.68602525
9:132264502:C:G:A:2591:P	-3.949024505	-5.080429281	0.001825814	0.009746216	0.002293333	0.000407981	0.000124444	0.030245002	-4.11E-17	0.003472488	0.001043817	0.017566644	0.002263146	9	132264502	C	G	A	P		9	135139889	9:132264502:C:G	SETX;SETX	Q7Z333	X6RI79;Q7Z333	p.Ala2591Pro	p.Ala862Pro;p.Ala2591Pro	-1.801029	0.267	0.763950869	-6.704312262	-1.515887725	-3.4569923	0	Ala	2591	Pro	A2591P	5	-80.9316	8.2688	32.2444	25.38	48.68602525
9:132264502:C:T:A:2591:T	-4.014765967	-5.149112082	0.001760799	0.009798172	0.004435556	0.003516684	0.000124444	0.051950687	-4.11E-17	0.003287318	0.000608767	0.017252242	0.002656147	9	132264502	C	T	A	T	rs146862359	9	135139889	9:132264502:C:T	SETX;SETX	Q7Z333	X6RI79;Q7Z333	p.Ala2591Thr	p.Ala862Thr;p.Ala2591Thr	-1.996228	0.247	0.757379817	-7.121128606	-1.752658326	-3.677755794	0	Ala	2591	Thr	A2591T	4	-80.9316	8.2688	32.2444	25.38	48.68602525
9:132264504:G:A:P:2590:L	-4.015453812	-3.934003085	0.001660132	0.016764142	0.033064444	0.061367803	2.00E-04	0.100659382	-3.13E-17	0.021691861	0.000385148	0.018150433	0.028898558	9	132264504	G	A	P	L		9	135139891	9:132264504:G:A	SETX;SETX	Q7Z333	X6RI79;Q7Z333	p.Pro2590Leu	p.Pro861Leu;p.Pro2590Leu	0.762079	0.187	0.765043947	-3.327968773	-2.006194379	-2.53864217	0	Pro	2590	Leu	P2590L	10	-82.014	10.58885714	29.29928571	37.81	51.82924572
9:132264504:G:C:P:2590:R	-4.277201956	-4.041189615	0.001160453	0.013154847	0.011837778	0.017066569	2.00E-04	0.041526317	-3.13E-17	0.005625373	0.000385148	0.015416531	0.01219476	9	132264504	G	C	P	R		9	135139891	9:132264504:G:C	SETX;SETX	Q7Z333	X6RI79;Q7Z333	p.Pro2590Arg	p.Pro861Arg;p.Pro2590Arg	0.820055	0.149	0.768862296	-3.158225805	-2.184045656	-2.727063587	0.148	Pro	2590	Arg	P2590R	9	-82.014	10.58885714	29.29928571	37.81	51.82924572
9:132264504:G:T:P:2590:H	-4.025997248	-4.028858151	0.001160453	0.013154847	0.011837778	0.017066569	2.00E-04	0.041526317	-3.13E-17	0.005625373	0.000385148	0.015416531	0.01219476	9	132264504	G	T	P	H		9	135139891	9:132264504:G:T	SETX;SETX	Q7Z333	X6RI79;Q7Z333	p.Pro2590His	p.Pro861His;p.Pro2590His	0.853624	0.222	0.767036795	-3.159289084	-1.750456703	-2.287012959	0.79	Pro	2590	His	P2590H	9	-82.014	10.58885714	29.29928571	37.81	51.82924572
9:132264505:G:A:P:2590:S	-4.220350185	-4.799474415	0.000941922	0.01007666	0.005848889	0.013097762	2.00E-04	0.00920091	-3.13E-17	0.00207793	0.000324985	0.013589111	0.005840907	9	132264505	G	A	P	S		9	135139892	9:132264505:G:A	SETX;SETX	Q7Z333	X6RI79;Q7Z333	p.Pro2590Ser	p.Pro861Ser;p.Pro2590Ser	-1.111122	0.18	0.76589429	-5.754916629	-2.036504466	-3.588222196	0	Pro	2590	Ser	P2590S	8	-82.014	10.58885714	29.29928571	37.81	51.82924572
9:132264505:G:C:P:2590:A	-4.182497421	-4.787713073	0.000941922	0.01007666	0.005848889	0.013097762	2.00E-04	0.00920091	-3.13E-17	0.00207793	0.000324985	0.013589111	0.005840907	9	132264505	G	C	P	A		9	135139892	9:132264505:G:C	SETX;SETX	Q7Z333	X6RI79;Q7Z333	p.Pro2590Ala	p.Pro861Ala;p.Pro2590Ala	-1.079105	0.191	0.765695178	-5.717977888	-1.969901719	-3.507390222	0	Pro	2590	Ala	P2590A	8	-82.014	10.58885714	29.29928571	37.81	51.82924572
9:132264505:G:T:P:2590:T	-4.254761789	-4.768103367	0.000941922	0.01007666	0.005848889	0.013097762	2.00E-04	0.00920091	-3.13E-17	0.00207793	0.000324985	0.013589111	0.005840907	9	132264505	G	T	P	T		9	135139892	9:132264505:G:T	SETX;SETX	Q7Z333	X6RI79;Q7Z333	p.Pro2590Thr	p.Pro861Thr;p.Pro2590Thr	-1.025723	0.17	0.765933157	-5.642361572	-2.099423996	-3.600020297	0.035	Pro	2590	Thr	P2590T	8	-82.014	10.58885714	29.29928571	37.81	51.82924572
9:132264506:C:A:Q:2589:H	-4.105646506	-4.00378797	0.00130877	0.012382666	0.003865556	0.016299815	0.002855556	0.030245002	0.000133333	0.003183691	0.001227111	0.01711912	0.004231631	9	132264506	C	A	Q	H		9	135139893	9:132264506:C:A	SETX;SETX	Q7Z333	X6RI79;Q7Z333	p.Gln2589His	p.Gln860His;p.Gln2589His	1.088611	0.217	0.761643013	-2.984967383	-1.872233164	-2.189324259	0.976	Gln	2589	His	Q2589H	5	-82.04577778	14.28111111	27.68766667	26.16	53.75076612
9:132264506:C:G:Q:2589:H	-4.105646506	-3.99714083	0.00130877	0.012382666	0.003865556	0.016299815	0.002855556	0.030245002	0.000133333	0.003183691	0.001227111	0.01711912	0.004231631	9	132264506	C	G	Q	H		9	135139893	9:132264506:C:G	SETX;SETX	Q7Z333	X6RI79;Q7Z333	p.Gln2589His	p.Gln860His;p.Gln2589His	1.106706	0.217	0.761643013	-2.961321048	-1.872233164	-2.17957625	0.976	Gln	2589	His	Q2589H	5	-82.04577778	14.28111111	27.68766667	26.16	53.75076612
9:132264507:T:A:Q:2589:L	-3.698447366	-4.022278313	0.002082109	0.013219656	0.010832222	0.018186087	0.002855556	0.057547488	0.000133333	0.015791015	0.007179655	0.016850004	0.021491876	9	132264507	T	A	Q	L		9	135139894	9:132264507:T:A	SETX;SETX	Q7Z333	X6RI79;Q7Z333	p.Gln2589Leu	p.Gln860Leu;p.Gln2589Leu	0.676863	0.296	0.766121061	-3.412817161	-1.295331958	-1.954489444	0.651	Gln	2589	Leu	Q2589L	7	-82.04577778	14.28111111	27.68766667	26.16	53.75076612
9:132264507:T:C:Q:2589:R	-4.103349878	-4.292503287	0.001742071	0.013098902	0.005887778	0.030960861	0.002855556	0.051950687	0.000133333	0.003302895	0.000715721	0.017000179	0.004963345	9	132264507	T	C	Q	R		9	135139894	9:132264507:T:C	SETX;SETX	Q7Z333	X6RI79;Q7Z333	p.Gln2589Arg	p.Gln860Arg;p.Gln2589Arg	0.287342	0.216	0.76726536	-3.893674155	-1.784784019	-2.626758542	0.483	Gln	2589	Arg	Q2589R	4	-82.04577778	14.28111111	27.68766667	26.16	53.75076612
9:132264507:T:G:Q:2589:P	-3.92326269	-4.203444482	0.001938384	0.01225496	0.005854444	0.017292431	0.002855556	0.066865066	0.000133333	0.011744296	0.005154975	0.016865612	0.010375623	9	132264507	T	G	Q	P		9	135139894	9:132264507:T:G	SETX;SETX	Q7Z333	X6RI79;Q7Z333	p.Gln2589Pro	p.Gln860Pro;p.Gln2589Pro	0.416452	0.256	0.768405126	-3.696901785	-1.511495573	-2.325990762	0.006	Gln	2589	Pro	Q2589P	6	-82.04577778	14.28111111	27.68766667	26.16	53.75076612
9:132264508:G:C:Q:2589:E	-4.155679232	-4.06600773	0.000894954	0.013794702	0.005512222	0.028011755	0.002855556	0.033423486	0.000133333	0.002748046	0.000345296	0.016219838	0.003556047	9	132264508	G	C	Q	E		9	135139895	9:132264508:G:C	SETX;SETX	Q7Z333	X6RI79;Q7Z333	p.Gln2589Glu	p.Gln860Glu;p.Gln2589Glu	0.933381	0.204	0.768142438	-3.027850503	-1.846432051	-2.34809339	0.278	Gln	2589	Glu	Q2589E	3	-82.04577778	14.28111111	27.68766667	26.16	53.75076612
9:132264508:G:T:Q:2589:K	-4.096467557	-4.101374597	0.001742071	0.013098902	0.005887778	0.030960861	0.002855556	0.051950687	0.000133333	0.003302895	0.000715721	0.017000179	0.004963345	9	132264508	G	T	Q	K		9	135139895	9:132264508:G:T	SETX;SETX	Q7Z333	X6RI79;Q7Z333	p.Gln2589Lys	p.Gln860Lys;p.Gln2589Lys	0.807637	0.218	0.767554142	-3.206650965	-1.767252248	-2.334908204	0.006	Gln	2589	Lys	Q2589K	4	-82.04577778	14.28111111	27.68766667	26.16	53.75076612
9:132264509:C:A:Q:2588:H	-3.91485751	-4.26283959	0.003292726	0.01491677	0.008624444	0.010362341	0.00073	0.030245002	-2.95E-18	0.016322189	0.005157918	0.017986206	0.006620307	9	132264509	C	A	Q	H	rs764079137	9	135139896	9:132264509:C:A	SETX;SETX	Q7Z333	X6RI79;Q7Z333	p.Gln2588His	p.Gln859His;p.Gln2588His	0.333398	0.267	0.759742259	-4.018653981	-1.586106195	-2.307149016	0.511	Gln	2588	His	Q2588H	5	-78.57066667	16.35666667	26.72133333	23.31	52.6839713
9:132264509:C:G:Q:2588:H	-3.91485751	-4.256811797	0.003292726	0.01491677	0.008624444	0.010362341	0.00073	0.030245002	-2.95E-18	0.016322189	0.005157918	0.017986206	0.006620307	9	132264509	C	G	Q	H		9	135139896	9:132264509:C:G	SETX;SETX	Q7Z333	X6RI79;Q7Z333	p.Gln2588His	p.Gln859His;p.Gln2588His	0.349807	0.267	0.759742259	-3.997210891	-1.586106195	-2.298309276	0.511	Gln	2588	His	Q2588H	5	-78.57066667	16.35666667	26.72133333	23.31	52.6839713
9:132264510:T:A:Q:2588:L	-3.741391769	-4.035173537	0.004365857	0.015550543	0.020561111	0.012314757	0.00073	0.057547488	-2.95E-18	0.061184175	0.013949321	0.017834808	0.044100843	9	132264510	T	A	Q	L		9	135139897	9:132264510:T:A	SETX;SETX	Q7Z333	X6RI79;Q7Z333	p.Gln2588Leu	p.Gln859Leu;p.Gln2588Leu	0.168349	0.232	0.763637671	-4.138460747	-1.743601315	-2.598375777	0	Gln	2588	Leu	Q2588L	7	-78.57066667	16.35666667	26.72133333	23.31	52.6839713
9:132264510:T:C:Q:2588:R	-4.183757522	-4.414539885	0.003175642	0.015703895	0.011387778	0.020325226	0.00073	0.051950687	-2.95E-18	0.00258978	0.003239107	0.017722014	0.006557883	9	132264510	T	C	Q	R		9	135139897	9:132264510:T:C	SETX;SETX	Q7Z333	X6RI79;Q7Z333	p.Gln2588Arg	p.Gln859Arg;p.Gln2588Arg	-0.078257	0.189	0.765275581	-4.420408883	-1.989616083	-2.979781256	0	Gln	2588	Arg	Q2588R	4	-78.57066667	16.35666667	26.72133333	23.31	52.6839713
9:132264510:T:G:Q:2588:P	-3.987707912	-4.206839086	0.004065131	0.014683763	0.013594444	0.008228106	0.00073	0.066865066	-2.95E-18	0.015964924	0.013949321	0.017823052	0.02234365	9	132264510	T	G	Q	P		9	135139897	9:132264510:T:G	SETX;SETX	Q7Z333	X6RI79;Q7Z333	p.Gln2588Pro	p.Gln859Pro;p.Gln2588Pro	0.156612	0.21	0.765216859	-4.114930136	-1.857103008	-2.731866659	0	Gln	2588	Pro	Q2588P	6	-78.57066667	16.35666667	26.72133333	23.31	52.6839713
9:132264511:G:C:Q:2588:E	-4.111983935	-4.297502374	0.001393404	0.016387943	0.016497778	0.073172709	0.00073	0.033423486	-2.95E-18	0.027518993	0.001537416	0.016757577	0.015710841	9	132264511	G	C	Q	E		9	135139898	9:132264511:G:C	SETX;SETX	Q7Z333	X6RI79;Q7Z333	p.Gln2588Glu	p.Gln859Glu;p.Gln2588Glu	0.048691	0.189	0.766091262	-4.23443846	-1.976006877	-2.911392735	0.057	Gln	2588	Glu	Q2588E	3	-78.57066667	16.35666667	26.72133333	23.31	52.6839713
9:132264511:G:T:Q:2588:K	-4.149345919	-4.291922838	0.003175642	0.015703895	0.011387778	0.020325226	0.00073	0.051950687	-2.95E-18	0.00258978	0.003239107	0.017722014	0.006557883	9	132264511	G	T	Q	K		9	135139898	9:132264511:G:T	SETX;SETX	Q7Z333	X6RI79;Q7Z333	p.Gln2588Lys	p.Gln859Lys;p.Gln2588Lys	0.255534	0.199	0.765467259	-3.979496936	-1.922850018	-2.74216011	0.013	Gln	2588	Lys	Q2588K	4	-78.57066667	16.35666667	26.72133333	23.31	52.6839713
9:132264512:T:C:I:2587:M	-4.335930465	-4.148556655	0.000624537	0.020142908	0.00458	0.008641946	0.000663333	0.033423486	-5.18E-17	0.002748046	0.000142264	0.016202246	0.001633533	9	132264512	T	C	I	M		9	135139899	9:132264512:T:C	SETX;SETX	Q7Z333	X6RI79;Q7Z333	p.Ile2587Met	p.Ile858Met;p.Ile2587Met	0.74892	0.156	0.736202397	-4.055038678	-2.684461472	-2.724922378	0.087	Ile	2587	Met	I2587M	3	-79.824	17.4805	21.907875	26.63	57.29119156
9:132264513:A:C:I:2587:R	-4.121130514	-4.300486097	0.001501075	0.018472106	0.009095556	0.007453617	0.000663333	0.057547488	-5.18E-17	0.015712347	0.002200662	0.016698427	0.015860926	9	132264513	A	C	I	R		9	135139900	9:132264513:A:C	SETX;SETX	Q7Z333	X6RI79;Q7Z333	p.Ile2587Arg	p.Ile858Arg;p.Ile2587Arg	0.037426	0.186	0.744257346	-4.786555195	-2.359364813	-2.934802428	0.162	Ile	2587	Arg	I2587R	7	-79.824	17.4805	21.907875	26.63	57.29119156
9:132264513:A:G:I:2587:T	-4.425754796	-4.650687921	0.00113131	0.018036464	0.002235556	0.000957125	0.000663333	0.030245002	-5.18E-17	0.003117024	0.000505837	0.01679064	0.001149533	9	132264513	A	G	I	T		9	135139900	9:132264513:A:G	SETX;SETX	Q7Z333	X6RI79;Q7Z333	p.Ile2587Thr	p.Ile858Thr;p.Ile2587Thr	-0.607859	0.131	0.738353573	-5.77511503	-2.807490264	-3.600345782	0.006	Ile	2587	Thr	I2587T	5	-79.824	17.4805	21.907875	26.63	57.29119156
9:132264513:A:T:I:2587:K	-4.386099864	-4.32396323	0.001501075	0.018472106	0.009095556	0.007453617	0.000663333	0.057547488	-5.18E-17	0.015712347	0.002200662	0.016698427	0.015860926	9	132264513	A	T	I	K		9	135139900	9:132264513:A:T	SETX;SETX	Q7Z333	X6RI79;Q7Z333	p.Ile2587Lys	p.Ile858Lys;p.Ile2587Lys	-0.026484	0.109	0.745566821	-4.837842063	-2.82699059	-3.414319599	0.026	Ile	2587	Lys	I2587K	7	-79.824	17.4805	21.907875	26.63	57.29119156
9:132264514:T:A:I:2587:L	-4.263155241	-4.55493839	0.000624537	0.020445197	0.004576667	0.004269298	0.000663333	0.077233768	-5.18E-17	0.009927822	0.000142264	0.015021774	0.00169868	9	132264514	T	A	I	L		9	135139901	9:132264514:T:A	SETX;SETX	Q7Z333	X6RI79;Q7Z333	p.Ile2587Leu	p.Ile858Leu;p.Ile2587Leu	-0.358706	0.177	0.741558072	-5.370652804	-2.461612003	-3.200227109	0	Ile	2587	Leu	I2587L	2	-79.824	17.4805	21.907875	26.63	57.29119156
9:132264514:T:C:I:2587:V	-4.239711069	-4.850048667	0.000624537	0.019809308	0.00451	0.002778892	0.000663333	1.26E-17	-5.18E-17	-6.77E-17	0.000164105	0.013717942	0.000738889	9	132264514	T	C	I	V	rs1056899	9	135139901	9:132264514:T:C	SETX;SETX	Q7Z333	X6RI79;Q7Z333	p.Ile2587Val	p.Ile858Val;p.Ile2587Val	-1.141965	0.186	0.73824347	-6.475788461	-2.459703194	-3.570155533	0	Ile	2587	Val	I2587V	1	-79.824	17.4805	21.907875	26.63	57.29119156
9:132264514:T:G:I:2587:L	-4.263155241	-4.548690189	0.000624537	0.020445197	0.004576667	0.004269298	0.000663333	0.077233768	-5.18E-17	0.009927822	0.000142264	0.015021774	0.00169868	9	132264514	T	G	I	L		9	135139901	9:132264514:T:G	SETX;SETX	Q7Z333	X6RI79;Q7Z333	p.Ile2587Leu	p.Ile858Leu;p.Ile2587Leu	-0.341697	0.177	0.741558072	-5.348425641	-2.461612003	-3.191064142	0	Ile	2587	Leu	I2587L	2	-79.824	17.4805	21.907875	26.63	57.29119156
9:132264515:A:C:H:2586:Q	-4.384030915	-4.440820623	0.001365873	0.023038168	0.005093333	0.002901245	0.000663333	0.00920091	-5.95E-17	0.000563387	0.000481761	0.017583242	0.006470389	9	132264515	A	C	H	Q		9	135139902	9:132264515:A:C	SETX;SETX	Q7Z333	X6RI79;Q7Z333	p.His2586Gln	p.His857Gln;p.His2586Gln	-0.147967	0.131	0.756605684	-4.72489631	-2.502963272	-3.352596045	0.012	His	2586	Gln	H2586Q	8	-79.9997	20.525	19.1265	29.42	56.29388584
9:132264515:A:T:H:2586:Q	-4.384030915	-4.445774662	0.001365873	0.023038168	0.005093333	0.002901245	0.000663333	0.00920091	-5.95E-17	0.000563387	0.000481761	0.017583242	0.006470389	9	132264515	A	T	H	Q		9	135139902	9:132264515:A:T	SETX;SETX	Q7Z333	X6RI79;Q7Z333	p.His2586Gln	p.His857Gln;p.His2586Gln	-0.161453	0.131	0.756605684	-4.742519658	-2.502963272	-3.359861127	0.012	His	2586	Gln	H2586Q	8	-79.9997	20.525	19.1265	29.42	56.29388584
9:132264516:T:A:H:2586:L	-3.72813332	-4.23814888	0.002406563	0.034314667	0.044683333	0.032095194	0.000663333	9.94E-18	-5.95E-17	0.00128454	0.000570931	0.02673482	0.03438191	9	132264516	T	A	H	L		9	135139903	9:132264516:T:A	SETX;SETX	Q7Z333	X6RI79;Q7Z333	p.His2586Leu	p.His857Leu;p.His2586Leu	-0.18069	0.258	0.763997015	-4.585736338	-1.572329006	-2.636118111	0.003	His	2586	Leu	H2586L	11	-79.9997	20.525	19.1265	29.42	56.29388584
9:132264516:T:C:H:2586:R	-4.15691433	-4.475749424	0.001365873	0.023038168	0.005093333	0.002901245	0.000663333	0.00920091	-5.95E-17	0.000563387	0.000481761	0.017583242	0.006470389	9	132264516	T	C	H	R		9	135139903	9:132264516:T:C	SETX;SETX	Q7Z333	X6RI79;Q7Z333	p.His2586Arg	p.His857Arg;p.His2586Arg	-0.243051	0.197	0.763829294	-4.671357058	-1.962892215	-3.022314992	0	His	2586	Arg	H2586R	8	-79.9997	20.525	19.1265	29.42	56.29388584
9:132264516:T:G:H:2586:P	-3.568288962	-4.048154523	0.002406563	0.030868516	0.047703333	0.059954639	0.000663333	0.100659382	-5.95E-17	0.026564232	0.000570931	0.023668584	0.04423408	9	132264516	T	G	H	P	rs767730776	9	135139903	9:132264516:T:G	SETX;SETX	Q7Z333	X6RI79;Q7Z333	p.His2586Pro	p.His857Pro;p.His2586Pro	0.130222	0.282	0.766145689	-4.126555079	-1.383916267	-2.32989708	0.054	His	2586	Pro	H2586P	10	-79.9997	20.525	19.1265	29.42	56.29388584
9:132264517:G:A:H:2586:Y	-4.425988425	-5.040208214	0.00126659	0.01952019	0.003566667	0.002772535	0.000663333	0.066865066	-5.95E-17	0.020602593	0.002290809	0.015894698	0.006385765	9	132264517	G	A	H	Y		9	135139904	9:132264517:G:A	SETX;SETX	Q7Z333	X6RI79;Q7Z333	p.His2586Tyr	p.His857Tyr;p.His2586Tyr	-1.777862	0.119	0.759812838	-6.775886783	-2.525735193	-4.300005819	0.014	His	2586	Tyr	H2586Y	6	-79.9997	20.525	19.1265	29.42	56.29388584
9:132264517:G:C:H:2586:D	-4.181963382	-4.707350462	0.001682596	0.026784233	0.018604444	0.010867227	0.000663333	0.041526317	-5.95E-17	0.012369567	0.000570931	0.020293564	0.019074075	9	132264517	G	C	H	D		9	135139904	9:132264517:G:C	SETX;SETX	Q7Z333	X6RI79;Q7Z333	p.His2586Asp	p.His857Asp;p.His2586Asp	-1.13743	0.161	0.765552514	-5.797707692	-2.16298603	-3.712221571	0	His	2586	Asp	H2586D	9	-79.9997	20.525	19.1265	29.42	56.29388584
9:132264517:G:T:H:2586:N	-4.273824988	-4.874319684	0.001360571	0.020480113	0.004802222	0.005572965	0.000663333	0.057547488	-5.95E-17	0.023770412	0.002488852	0.016134358	0.009553561	9	132264517	G	T	H	N		9	135139904	9:132264517:G:T	SETX;SETX	Q7Z333	X6RI79;Q7Z333	p.His2586Asn	p.His857Asn;p.His2586Asn	-1.392607	0.156	0.759690986	-6.275439162	-2.292566581	-3.878590524	0	His	2586	Asn	H2586N	7	-79.9997	20.525	19.1265	29.42	56.29388584
9:132264518:G:C:S:2585:R	-4.396700282	-4.564518084	0.001025381	0.02130815	0.00711	0.001073534	0.005853333	0.030245002	-4.36E-17	0.003058309	0.000631489	0.016820726	0.006171229	9	132264518	G	C	S	R		9	135139905	9:132264518:G:C	SETX;SETX	Q7Z333	X6RI79;Q7Z333	p.Ser2585Arg	p.Ser856Arg;p.Ser2585Arg	-0.478435	0.128	0.769609409	-4.836688795	-2.305073288	-3.5479645	0.052	Ser	2585	Arg	S2585R	5	-78.12833333	23.17266667	17.56066667	27.89	52.79752196
9:132264518:G:T:S:2585:R	-4.396700282	-4.568984286	0.001025381	0.02130815	0.00711	0.001073534	0.005853333	0.030245002	-4.36E-17	0.003058309	0.000631489	0.016820726	0.006171229	9	132264518	G	T	S	R		9	135139905	9:132264518:G:T	SETX;SETX	Q7Z333	X6RI79;Q7Z333	p.Ser2585Arg	p.Ser856Arg;p.Ser2585Arg	-0.490593	0.128	0.769609409	-4.852576728	-2.305073288	-3.554514171	0.052	Ser	2585	Arg	S2585R	5	-78.12833333	23.17266667	17.56066667	27.89	52.79752196
9:132264519:C:A:S:2585:I	-4.415990909	-4.019530361	0.00126659	0.020879196	0.007967778	0.001984687	0.005853333	0.066865066	-4.36E-17	0.028589326	0.002290809	0.016518319	0.011610222	9	132264519	C	A	S	I		9	135139906	9:132264519:C:A	SETX;SETX	Q7Z333	X6RI79;Q7Z333	p.Ser2585Ile	p.Ser856Ile;p.Ser2585Ile	0.891256	0.11	0.768482715	-3.074523751	-2.438294014	-2.91414089	0.026	Ser	2585	Ile	S2585I	6	-78.12833333	23.17266667	17.56066667	27.89	52.79752196
9:132264519:C:G:S:2585:T	-4.473274692	-4.349309056	0.000566032	0.023698035	0.009161111	0.011109336	0.005853333	0.033423486	-4.36E-17	0.002687462	0.000177619	0.016445485	0.005621589	9	132264519	C	G	S	T		9	135139906	9:132264519:C:G	SETX;SETX	Q7Z333	X6RI79;Q7Z333	p.Ser2585Thr	p.Ser856Thr;p.Ser2585Thr	0.118921	0.107	0.766767932	-4.126007909	-2.48597469	-3.347548783	0.011	Ser	2585	Thr	S2585T	3	-78.12833333	23.17266667	17.56066667	27.89	52.79752196
9:132264519:C:T:S:2585:N	-4.500803975	-4.307512707	0.000566032	0.023698035	0.009161111	0.011109336	0.005853333	0.033423486	-4.36E-17	0.002687462	0.000177619	0.016445485	0.005621589	9	132264519	C	T	S	N		9	135139906	9:132264519:C:T	SETX;SETX	Q7Z333	X6RI79;Q7Z333	p.Ser2585Asn	p.Ser856Asn;p.Ser2585Asn	0.2327	0.099	0.766690247	-3.979234879	-2.538125226	-3.332497484	0.013	Ser	2585	Asn	S2585N	3	-78.12833333	23.17266667	17.56066667	27.89	52.79752196
9:132264520:T:A:S:2585:C	-4.465523489	-4.32543815	0.001025381	0.02130815	0.00711	0.001073534	0.005853333	0.030245002	-4.36E-17	0.003058309	0.000631489	0.016820726	0.006171229	9	132264520	T	A	S	C		9	135139907	9:132264520:T:A	SETX;SETX	Q7Z333	X6RI79;Q7Z333	p.Ser2585Cys	p.Ser856Cys;p.Ser2585Cys	0.172394	0.108	0.767089298	-4.048220262	-2.474256059	-3.312961826	0	Ser	2585	Cys	S2585C	5	-78.12833333	23.17266667	17.56066667	27.89	52.79752196
9:132264520:T:C:S:2585:G	-4.288942705	-4.57031101	0.001364987	0.022553864	0.009752222	0.008074854	0.005853333	0.051950687	-4.36E-17	0.003427604	0.000368229	0.016960653	0.008064503	9	132264520	T	C	S	G		9	135139907	9:132264520:T:C	SETX;SETX	Q7Z333	X6RI79;Q7Z333	p.Ser2585Gly	p.Ser856Gly;p.Ser2585Gly	-0.533848	0.155	0.773633357	-4.810060871	-2.066302176	-3.421746367	0	Ser	2585	Gly	S2585G	4	-78.12833333	23.17266667	17.56066667	27.89	52.79752196
9:132264520:T:G:S:2585:R	-4.592846424	-4.150531861	0.001025381	0.02130815	0.00711	0.001073534	0.005853333	0.030245002	-4.36E-17	0.003058309	0.000631489	0.016820726	0.006171229	9	132264520	T	G	S	R		9	135139907	9:132264520:T:G	SETX;SETX	Q7Z333	X6RI79;Q7Z333	p.Ser2585Arg	p.Ser856Arg;p.Ser2585Arg	0.648528	0.071	0.769609409	-3.363986677	-2.667410958	-3.270335784	0.052	Ser	2585	Arg	S2585R	5	-78.12833333	23.17266667	17.56066667	27.89	52.79752196
9:132264522:A:C:L:2584:R	-3.487701702	-4.039035871	0.001682255	0.019709607	0.01099	0.009147687	0.003177778	0.066865066	-5.79E-17	0.019143721	0.004172435	0.015885497	0.011066293	9	132264522	A	C	L	R		9	135139909	9:132264522:A:C	SETX;SETX	Q7Z333	X6RI79;Q7Z333	p.Leu2584Arg	p.Leu855Arg;p.Leu2584Arg	0.849547	0.381	0.734993297	-3.953299932	-1.274354401	-1.370131407	0.877	Leu	2584	Arg	L2584R	6	-78.20625	27.114625	16.707125	32.33	49.88059619
9:132264522:A:G:L:2584:P	-4.265237618	-4.063796827	0.001807023	0.020885901	0.011916667	0.011560441	0.003177778	0.057547488	-5.79E-17	0.026217074	0.004532408	0.016055933	0.013281682	9	132264522	A	G	L	P		9	135139909	9:132264522:A:G	SETX;SETX	Q7Z333	X6RI79;Q7Z333	p.Leu2584Pro	p.Leu855Pro;p.Leu2584Pro	0.735754	0.15	0.728822222	-4.253891289	-2.845736664	-2.766697256	0.001	Leu	2584	Pro	L2584P	7	-78.20625	27.114625	16.707125	32.33	49.88059619
9:132264522:A:T:L:2584:Q	-3.73202409	-4.035886974	0.001682255	0.019709607	0.01099	0.009147687	0.003177778	0.066865066	-5.79E-17	0.019143721	0.004172435	0.015885497	0.011066293	9	132264522	A	T	L	Q		9	135139909	9:132264522:A:T	SETX;SETX	Q7Z333	X6RI79;Q7Z333	p.Leu2584Gln	p.Leu855Gln;p.Leu2584Gln	0.858119	0.31	0.72869778	-4.097049024	-1.830724726	-1.775919408	0.877	Leu	2584	Gln	L2584Q	6	-78.20625	27.114625	16.707125	32.33	49.88059619
9:132264523:G:C:L:2584:V	-4.119051516	-4.365819348	0.000815084	0.023130603	0.014317778	0.031251037	0.003177778	0.033423486	-5.79E-17	0.00276377	0.000328353	0.016363079	0.007788177	9	132264523	G	C	L	V		9	135139910	9:132264523:G:C	SETX;SETX	Q7Z333	X6RI79;Q7Z333	p.Leu2584Val	p.Leu855Val;p.Leu2584Val	0.02861	0.205	0.727237012	-5.216995425	-2.522560998	-2.829724804	0.003	Leu	2584	Val	L2584V	3	-78.20625	27.114625	16.707125	32.33	49.88059619
9:132264523:G:T:L:2584:M	-3.656953754	-4.260974493	0.000815084	0.023692227	0.014314444	0.023903637	0.003177778	0.077233768	-5.79E-17	0.024043603	0.000328353	0.015278857	0.007474606	9	132264523	G	T	L	M		9	135139910	9:132264523:G:T	SETX;SETX	Q7Z333	X6RI79;Q7Z333	p.Leu2584Met	p.Leu855Met;p.Leu2584Met	0.320587	0.34	0.721809208	-4.969037236	-1.754952927	-1.89208389	0.877	Leu	2584	Met	L2584M	2	-78.20625	27.114625	16.707125	32.33	49.88059619
9:132264524:G:C:D:2583:E	-4.373138493	-4.519311673	0.001929743	0.021171883	0.009647778	0.010833395	0.001750159	0.051950687	-5.19E-17	0.003302895	0.000581995	0.017950082	0.005226437	9	132264524	G	C	D	E		9	135139911	9:132264524:G:C	SETX;SETX	Q7Z333	X6RI79;Q7Z333	p.Asp2583Glu	p.Asp854Glu;p.Asp2583Glu	-0.33559	0.137	0.766231994	-4.733148569	-2.304212498	-3.418988784	0.022	Asp	2583	Glu	D2583E	4	-76.882875	29.379875	20.971375	26.65	48.5899342
9:132264524:G:T:D:2583:E	-4.373138493	-4.523468202	0.001929743	0.021171883	0.009647778	0.010833395	0.001750159	0.051950687	-5.19E-17	0.003302895	0.000581995	0.017950082	0.005226437	9	132264524	G	T	D	E		9	135139911	9:132264524:G:T	SETX;SETX	Q7Z333	X6RI79;Q7Z333	p.Asp2583Glu	p.Asp854Glu;p.Asp2583Glu	-0.346905	0.137	0.766231994	-4.747934879	-2.304212498	-3.425084321	0.022	Asp	2583	Glu	D2583E	4	-76.882875	29.379875	20.971375	26.65	48.5899342
9:132264525:T:A:D:2583:V	-3.040094953	-3.051913897	0.004018154	0.027047438	0.047304444	0.092280699	0.001750159	0.041526317	-5.19E-17	0.216278566	0.005716186	0.021126153	0.056298981	9	132264525	T	A	D	V		9	135139912	9:132264525:T:A	SETX;SETX	Q7Z333	X6RI79;Q7Z333	p.Asp2583Val	p.Asp854Val;p.Asp2583Val	2.589584	0.408	0.765248781	-0.934764985	-0.597923765	-0.27668126	0.926	Asp	2583	Val	D2583V	9	-76.882875	29.379875	20.971375	26.65	48.5899342
9:132264525:T:C:D:2583:G	-3.94912887	-3.307937868	0.001923503	0.020299029	0.013757778	0.007986117	0.001750159	0.057547488	-5.19E-17	0.015712347	0.00325517	0.017757046	0.018925585	9	132264525	T	C	D	G		9	135139912	9:132264525:T:C	SETX;SETX	Q7Z333	X6RI79;Q7Z333	p.Asp2583Gly	p.Asp854Gly;p.Asp2583Gly	2.675193	0.229	0.772298533	-0.649377357	-1.618169729	-1.265247755	0.877	Asp	2583	Gly	D2583G	7	-76.882875	29.379875	20.971375	26.65	48.5899342
9:132264525:T:G:D:2583:A	-3.972117909	-3.488110943	0.003263233	0.023035545	0.015245556	0.016510317	0.001750159	0.00920091	-5.19E-17	0.008975727	0.004827298	0.01888886	0.021698759	9	132264525	T	G	D	A		9	135139912	9:132264525:T:G	SETX;SETX	Q7Z333	X6RI79;Q7Z333	p.Asp2583Ala	p.Asp854Ala;p.Asp2583Ala	2.126654	0.216	0.765261745	-1.539397436	-1.818213305	-1.635897504	0.78	Asp	2583	Ala	D2583A	8	-76.882875	29.379875	20.971375	26.65	48.5899342
9:132264526:C:A:D:2583:Y	-2.967830585	-2.868089897	0.004018154	0.027047438	0.047304444	0.092280699	0.001750159	0.041526317	-5.19E-17	0.216278566	0.005716186	0.021126153	0.056298981	9	132264526	C	A	D	Y		9	135139913	9:132264526:C:A	SETX;SETX	Q7Z333	X6RI79;Q7Z333	p.Asp2583Tyr	p.Asp854Tyr;p.Asp2583Tyr	3.089994	0.429	0.762558943	-0.347039692	-0.509309474	0.11428369	0.998	Asp	2583	Tyr	D2583Y	9	-76.882875	29.379875	20.971375	26.65	48.5899342
9:132264526:C:G:D:2583:H	-3.869982181	-3.17552258	0.001923503	0.020299029	0.013757778	0.007986117	0.001750159	0.057547488	-5.19E-17	0.015712347	0.00325517	0.017757046	0.018925585	9	132264526	C	G	D	H		9	135139913	9:132264526:C:G	SETX;SETX	Q7Z333	X6RI79;Q7Z333	p.Asp2583His	p.Asp854His;p.Asp2583His	3.035657	0.252	0.76270658	-0.4144129	-1.63200006	-0.938112788	0.995	Asp	2583	His	D2583H	7	-76.882875	29.379875	20.971375	26.65	48.5899342
9:132264526:C:T:D:2583:N	-3.997879113	-3.30539828	0.001449831	0.019817271	0.006798889	0.002207125	0.001750159	0.030245002	-5.19E-17	0.003117024	0.000863985	0.017959966	0.003493144	9	132264526	C	T	D	N	rs563243036	9	135139913	9:132264526:C:T	SETX;SETX	Q7Z333	X6RI79;Q7Z333	p.Asp2583Asn	p.Asp854Asn;p.Asp2583Asn	3.005247	0.25	0.761870695	-0.474725869	-1.658659963	-0.966055774	0.961	Asp	2583	Asn	D2583N	5	-76.882875	29.379875	20.971375	26.65	48.5899342
9:132264527:C:A:Q:2582:H	-3.559286247	-3.609745496	0.001522491	0.016345006	0.002828889	0.001676294	7.00E-04	0.030245002	-5.79E-17	0.002799759	0.00088691	0.016877207	0.006764633	9	132264527	C	A	Q	H		9	135139914	9:132264527:C:A	SETX;SETX	Q7Z333	X6RI79;Q7Z333	p.Gln2582His	p.Gln853His;p.Gln2582His	2.108244	0.37	0.763715133	-1.601521978	-0.865070318	-0.755639144	0.028	Gln	2582	His	Q2582H	5	-76.55288889	33.73422222	19.08277778	35.11	45.00621094
9:132264527:C:G:Q:2582:H	-3.562727407	-3.604337049	0.001522491	0.016345006	0.002828889	0.001676294	7.00E-04	0.030245002	-5.79E-17	0.002799759	0.00088691	0.016877207	0.006764633	9	132264527	C	G	Q	H		9	135139914	9:132264527:C:G	SETX;SETX	Q7Z333	X6RI79;Q7Z333	p.Gln2582His	p.Gln853His;p.Gln2582His	2.122967	0.369	0.763715133	-1.582282133	-0.87142712	-0.753488039	0.028	Gln	2582	His	Q2582H	5	-76.55288889	33.73422222	19.08277778	35.11	45.00621094
9:132264528:T:A:Q:2582:L	-3.300550969	-3.375421021	0.002019855	0.016819278	0.004038889	0.003928584	7.00E-04	0.057547488	-5.79E-17	0.026150408	0.00302843	0.016031164	0.012113327	9	132264528	T	A	Q	L		9	135139915	9:132264528:T:A	SETX;SETX	Q7Z333	X6RI79;Q7Z333	p.Gln2582Leu	p.Gln853Leu;p.Gln2582Leu	2.634131	0.433	0.769312612	-0.776528865	-0.371200831	-0.108174117	0.799	Gln	2582	Leu	Q2582L	7	-76.55288889	33.73422222	19.08277778	35.11	45.00621094
9:132264528:T:C:Q:2582:R	-3.488158618	-3.433089981	0.002196267	0.018095907	0.003412222	0.008405082	7.00E-04	0.051950687	-5.79E-17	0.012639557	0.000756676	0.017259077	0.014957544	9	132264528	T	C	Q	R		9	135139915	9:132264528:T:C	SETX;SETX	Q7Z333	X6RI79;Q7Z333	p.Gln2582Arg	p.Gln853Arg;p.Gln2582Arg	2.417588	0.372	0.769386568	-1.057684458	-0.757731785	-0.577430824	0.799	Gln	2582	Arg	Q2582R	4	-76.55288889	33.73422222	19.08277778	35.11	45.00621094
9:132264528:T:G:Q:2582:P	-3.158022936	-3.414444414	0.001880419	0.01566916	0.003263333	0.002964749	7.00E-04	0.066865066	-5.79E-17	0.019143721	0.002787571	0.016187881	0.009664009	9	132264528	T	G	Q	P		9	135139915	9:132264528:T:G	SETX;SETX	Q7Z333	X6RI79;Q7Z333	p.Gln2582Pro	p.Gln853Pro;p.Gln2582Pro	2.579187	0.48	0.771938639	-0.783694926	-0.028617275	0.133903954	0.989	Gln	2582	Pro	Q2582P	6	-76.55288889	33.73422222	19.08277778	35.11	45.00621094
9:132264529:G:C:Q:2582:E	-3.867543551	-3.506337666	0.000911191	0.019902607	0.002917778	0.003634053	7.00E-04	0.033423486	-5.79E-17	0.002901665	0.000273853	0.016805456	0.006949179	9	132264529	G	C	Q	E	rs774706957	9	135139916	9:132264529:G:C	SETX;SETX	Q7Z333	X6RI79;Q7Z333	p.Gln2582Glu	p.Gln853Glu;p.Gln2582Glu	2.385879	0.28	0.770228818	-1.078391185	-1.328504983	-1.126306363	0.622	Gln	2582	Glu	Q2582E	3	-76.55288889	33.73422222	19.08277778	35.11	45.00621094
9:132264529:G:T:Q:2582:K	-3.639569675	-3.373651803	0.002196267	0.018095907	0.003412222	0.008405082	7.00E-04	0.051950687	-5.79E-17	0.012639557	0.000756676	0.017259077	0.014957544	9	132264529	G	T	Q	K		9	135139916	9:132264529:G:T	SETX;SETX	Q7Z333	X6RI79;Q7Z333	p.Gln2582Lys	p.Gln853Lys;p.Gln2582Lys	2.579392	0.328	0.769702218	-0.838471805	-1.032164575	-0.744600946	0.799	Gln	2582	Lys	Q2582K	4	-76.55288889	33.73422222	19.08277778	35.11	45.00621094
9:132264530:G:C:H:2581:Q	-3.936771586	-4.126359367	0.003276751	0.020672531	0.003504444	0.000656674	7.00E-04	0.00920091	-5.95E-17	0.000563387	0.003595192	0.018628314	0.010408237	9	132264530	G	C	H	Q		9	135139917	9:132264530:G:C	SETX;SETX	Q7Z333	X6RI79;Q7Z333	p.His2581Gln	p.His852Gln;p.His2581Gln	0.625612	0.252	0.758770164	-3.660718186	-1.697677105	-2.236435035	0.627	His	2581	Gln	H2581Q	8	-77.0058	35.6119	22.802	28.93	45.48927312
9:132264530:G:T:H:2581:Q	-3.936771586	-4.12881655	0.003276751	0.020672531	0.003504444	0.000656674	7.00E-04	0.00920091	-5.95E-17	0.000563387	0.003595192	0.018628314	0.010408237	9	132264530	G	T	H	Q		9	135139917	9:132264530:G:T	SETX;SETX	Q7Z333	X6RI79;Q7Z333	p.His2581Gln	p.His852Gln;p.His2581Gln	0.618923	0.252	0.758770164	-3.669459293	-1.697677105	-2.240038486	0.627	His	2581	Gln	H2581Q	8	-77.0058	35.6119	22.802	28.93	45.48927312
9:132264531:T:A:H:2581:L	-3.717128143	-4.32979077	0.005764978	0.033418514	0.037928889	0.023859152	7.00E-04	9.94E-18	-5.95E-17	0.00128454	0.004258174	0.025464398	0.036663021	9	132264531	T	A	H	L		9	135139918	9:132264531:T:A	SETX;SETX	Q7Z333	X6RI79;Q7Z333	p.His2581Leu	p.His852Leu;p.His2581Leu	-0.477924	0.256	0.767222746	-4.894763718	-1.531222974	-2.807802619	0	His	2581	Leu	H2581L	11	-77.0058	35.6119	22.802	28.93	45.48927312
9:132264531:T:C:H:2581:R	-3.953977388	-4.546289262	0.003276751	0.020672531	0.003504444	0.000656674	7.00E-04	0.00920091	-5.95E-17	0.000563387	0.003595192	0.018628314	0.010408237	9	132264531	T	C	H	R		9	135139918	9:132264531:T:C	SETX;SETX	Q7Z333	X6RI79;Q7Z333	p.His2581Arg	p.His852Arg;p.His2581Arg	-0.517531	0.247	0.766568098	-4.962634457	-1.599356642	-2.881162696	0.627	His	2581	Arg	H2581R	8	-77.0058	35.6119	22.802	28.93	45.48927312
9:132264531:T:G:H:2581:P	-3.874866275	-4.198639883	0.005764978	0.029488541	0.041413333	0.058874083	7.00E-04	0.100659382	-5.95E-17	0.028197453	0.004258174	0.023150765	0.046827045	9	132264531	T	G	H	P	rs758396058	9	135139918	9:132264531:T:G	SETX;SETX	Q7Z333	X6RI79;Q7Z333	p.His2581Pro	p.His852Pro;p.His2581Pro	-0.333727	0.187	0.769241801	-4.656633982	-1.936155377	-3.12896696	0	His	2581	Pro	H2581P	10	-77.0058	35.6119	22.802	28.93	45.48927312
9:132264532:G:A:H:2581:Y	-4.011914898	-4.335025901	0.001549665	0.016771187	0.002275556	0.001223027	7.00E-04	0.066865066	-5.95E-17	0.020602593	0.00271565	0.017855313	0.008724592	9	132264532	G	A	H	Y	rs530686162	9	135139919	9:132264532:G:A	SETX;SETX	Q7Z333	X6RI79;Q7Z333	p.His2581Tyr	p.His852Tyr;p.His2581Tyr	0.092829	0.234	0.762355834	-4.268699109	-1.752274492	-2.627498645	0.001	His	2581	Tyr	H2581Y	6	-77.0058	35.6119	22.802	28.93	45.48927312
9:132264532:G:C:H:2581:D	-3.72139094	-3.946936578	0.004034786	0.024881723	0.017262222	0.011303115	7.00E-04	0.041526317	-5.95E-17	0.012465401	0.004258174	0.020591745	0.024270848	9	132264532	G	C	H	D		9	135139919	9:132264532:G:C	SETX;SETX	Q7Z333	X6RI79;Q7Z333	p.His2581Asp	p.His852Asp;p.His2581Asp	0.823771	0.283	0.768775951	-3.155494985	-1.333674916	-1.950492947	0.627	His	2581	Asp	H2581D	9	-77.0058	35.6119	22.802	28.93	45.48927312
9:132264532:G:T:H:2581:N	-3.963641585	-4.106443347	0.001664616	0.017810641	0.003306667	0.002230864	7.00E-04	0.057547488	-5.95E-17	0.023739711	0.002950313	0.017754317	0.011808819	9	132264532	G	T	H	N		9	135139919	9:132264532:G:T	SETX;SETX	Q7Z333	X6RI79;Q7Z333	p.His2581Asn	p.His852Asn;p.His2581Asn	0.650501	0.241	0.762190858	-3.544000358	-1.710529412	-2.286611015	0.627	His	2581	Asn	H2581N	7	-77.0058	35.6119	22.802	28.93	45.48927312
9:132264534:A:C:V:2580:G	-4.296013012	-4.167015682	0.00183646	0.017153551	0.00818	0.005839849	7.00E-04	0.057547488	-5.13E-17	0.017510503	0.00325517	0.018387042	0.019011417	9	132264534	A	C	V	G		9	135139921	9:132264534:A:C	SETX;SETX	Q7Z333	X6RI79;Q7Z333	p.Val2580Gly	p.Val851Gly;p.Val2580Gly	0.334794	0.128	0.779424803	-3.532385411	-2.141308548	-3.109867576	0.049	Val	2580	Gly	V2580G	7	-75.37542857	36.80557143	25.83971429	26.73	44.90675191
9:132264534:A:G:V:2580:A	-4.132014554	-4.392347038	0.001842418	0.018336001	0.00151	0.001878826	7.00E-04	0.051950687	-5.13E-17	0.003302895	0.000581995	0.018866168	0.005257389	9	132264534	A	G	V	A		9	135139921	9:132264534:A:G	SETX;SETX	Q7Z333	X6RI79;Q7Z333	p.Val2580Ala	p.Val851Ala;p.Val2580Ala	0.009388	0.207	0.761843277	-4.390354343	-1.932459872	-2.828519214	0	Val	2580	Ala	V2580A	4	-75.37542857	36.80557143	25.83971429	26.73	44.90675191
9:132264534:A:T:V:2580:D	-3.951896973	-4.128703985	0.00183646	0.017153551	0.00818	0.005839849	7.00E-04	0.057547488	-5.13E-17	0.017510503	0.00325517	0.018387042	0.019011417	9	132264534	A	T	V	D		9	135139921	9:132264534:A:T	SETX;SETX	Q7Z333	X6RI79;Q7Z333	p.Val2580Asp	p.Val851Asp;p.Val2580Asp	0.439087	0.228	0.76732178	-3.693986915	-1.707561078	-2.47564719	0.201	Val	2580	Asp	V2580D	7	-75.37542857	36.80557143	25.83971429	26.73	44.90675191
9:132264535:C:A:V:2580:F	-3.805417671	-4.307215941	0.001384193	0.016859298	0.001821111	0.000989112	7.00E-04	0.030245002	-5.13E-17	0.003117024	0.000863985	0.018984474	0.003900922	9	132264535	C	A	V	F		9	135139922	9:132264535:C:A	SETX;SETX	Q7Z333	X6RI79;Q7Z333	p.Val2580Phe	p.Val851Phe;p.Val2580Phe	0.269537	0.305	0.762196937	-4.041690069	-1.303592719	-2.121897924	0.002	Val	2580	Phe	V2580F	5	-75.37542857	36.80557143	25.83971429	26.73	44.90675191
9:132264535:C:G:V:2580:L	-4.121280316	-4.566222539	0.000764227	0.01975112	0.001287778	0.001679818	7.00E-04	0.033423486	-5.13E-17	0.002748046	0.000280762	0.017864359	0.002676758	9	132264535	C	G	V	L	rs370366576	9	135139922	9:132264535:C:G	SETX;SETX	Q7Z333	X6RI79;Q7Z333	p.Val2580Leu	p.Val851Leu;p.Val2580Leu	-0.409904	0.216	0.763136184	-4.906458057	-1.853677173	-3.002373932	0.001	Val	2580	Leu	V2580L	3	-75.37542857	36.80557143	25.83971429	26.73	44.90675191
9:132264535:C:T:V:2580:I	-4.183109912	-4.582677184	0.000764227	0.019831922	0.001274444	0.000332222	7.00E-04	1.26E-17	-5.13E-17	-6.76E-17	0.00032386	0.014232743	0.001374444	9	132264535	C	T	V	I	rs370366576	9	135139922	9:132264535:C:T	SETX;SETX	Q7Z333	X6RI79;Q7Z333	p.Val2580Ile	p.Val851Ile;p.Val2580Ile	-0.427428	0.201	0.761270393	-4.975280729	-1.980158947	-3.098519797	0.002	Val	2580	Ile	V2580I	1	-75.37542857	36.80557143	25.83971429	26.73	44.90675191
9:132264537:A:C:V:2579:G	-3.833454015	-4.08747531	0.00431938	0.017092098	0.014456667	0.034862362	0.000516667	0.057547488	-7.89E-18	0.091073354	0.015837548	0.019194998	0.040698439	9	132264537	A	C	V	G		9	135139924	9:132264537:A:C	SETX;SETX	Q7Z333	X6RI79;Q7Z333	p.Val2579Gly	p.Val850Gly;p.Val2579Gly	0.097215	0.213	0.778314556	-3.870177279	-1.619504346	-2.746523495	0.001	Val	2579	Gly	V2579G	7	-74.17842857	38.01871429	29.271	24.03	45.10431925
9:132264537:A:G:V:2579:A	-3.993076318	-4.378061693	0.003141795	0.018426008	0.001371111	0.041230959	0.000516667	0.051950687	-7.89E-18	0.002743127	0.004195752	0.019465668	0.004544458	9	132264537	A	G	V	A		9	135139924	9:132264537:A:G	SETX;SETX	Q7Z333	X6RI79;Q7Z333	p.Val2579Ala	p.Val850Ala;p.Val2579Ala	0.063204	0.249	0.760342083	-4.356976929	-1.690520851	-2.556752552	0.104	Val	2579	Ala	V2579A	4	-74.17842857	38.01871429	29.271	24.03	45.10431925
9:132264537:A:T:V:2579:D	-3.372338523	-3.826618692	0.00431938	0.017092098	0.014456667	0.034862362	0.000516667	0.057547488	-7.89E-18	0.091073354	0.015837548	0.019194998	0.040698439	9	132264537	A	T	V	D		9	135139924	9:132264537:A:T	SETX;SETX	Q7Z333	X6RI79;Q7Z333	p.Val2579Asp	p.Val850Asp;p.Val2579Asp	0.807325	0.347	0.766918221	-3.222710525	-0.957834893	-1.589409319	0.664	Val	2579	Asp	V2579D	7	-74.17842857	38.01871429	29.271	24.03	45.10431925
9:132264538:C:A:V:2579:F	-3.660322972	-4.35883747	0.003257635	0.01701436	0.001518889	0.033321293	0.000516667	0.030245002	-7.89E-18	0.021528111	0.006249853	0.019774422	0.005289603	9	132264538	C	A	V	F	rs144121978	9	135139925	9:132264538:C:A	SETX;SETX	Q7Z333	X6RI79;Q7Z333	p.Val2579Phe	p.Val850Phe;p.Val2579Phe	0.099934	0.344	0.760777653	-4.298257962	-1.079357478	-1.987831044	0.664	Val	2579	Phe	V2579F	5	-74.17842857	38.01871429	29.271	24.03	45.10431925
9:132264538:C:G:V:2579:L	-4.542714376	-4.481272271	0.001378527	0.019716377	0.002506667	0.070423051	0.000516667	0.033423486	-7.89E-18	0.041803983	0.001992484	0.018247731	0.005981808	9	132264538	C	G	V	L		9	135139925	9:132264538:C:G	SETX;SETX	Q7Z333	X6RI79;Q7Z333	p.Val2579Leu	p.Val850Leu;p.Val2579Leu	-0.247855	0.086	0.761438808	-4.736471638	-2.708381168	-3.666523378	0.001	Val	2579	Leu	V2579L	3	-74.17842857	38.01871429	29.271	24.03	45.10431925
9:132264538:C:T:V:2579:I	-4.581167594	-4.582925999	0.001378527	0.019577538	0.002426667	0.038345791	0.000516667	1.26E-17	-7.89E-18	0.005057869	0.002297734	0.014310513	0.003272222	9	132264538	C	T	V	I	rs144121978	9	135139925	9:132264538:C:T	SETX;SETX	Q7Z333	X6RI79;Q7Z333	p.Val2579Ile	p.Val850Ile;p.Val2579Ile	-0.467843	0.081	0.759498995	-5.071693798	-2.772529945	-3.813935564	0.104	Val	2579	Ile	V2579I	1	-74.17842857	38.01871429	29.271	24.03	45.10431925
9:132264540:G:A:P:2578:L	-3.43600698	-3.582262503	0.005442797	0.022661651	0.037326667	0.056510294	0.000516667	0.100659382	-5.80E-17	0.01553819	0.003355111	0.019746487	0.037845117	9	132264540	G	A	P	L		9	135139927	9:132264540:G:A	SETX;SETX	Q7Z333	X6RI79;Q7Z333	p.Pro2578Leu	p.Pro849Leu;p.Pro2578Leu	1.532263	0.335	0.765033032	-2.321769942	-1.065569907	-1.268240261	0.933	Pro	2578	Leu	P2578L	10	-71.71971429	38.90214286	32.26714286	33.31	44.7258223
9:132264540:G:C:P:2578:R	-3.389236951	-3.739927411	0.003808928	0.018343999	0.015464444	0.008757235	0.000516667	0.041526317	-5.80E-17	0.007740456	0.003355111	0.017990617	0.020551205	9	132264540	G	C	P	R		9	135139927	9:132264540:G:C	SETX;SETX	Q7Z333	X6RI79;Q7Z333	p.Pro2578Arg	p.Pro849Arg;p.Pro2578Arg	1.465182	0.388	0.768731962	-2.318389259	-0.66694472	-0.998018364	0.933	Pro	2578	Arg	P2578R	9	-71.71971429	38.90214286	32.26714286	33.31	44.7258223
9:132264540:G:T:P:2578:H	-3.581941933	-3.5275242	0.003808928	0.018343999	0.015464444	0.008757235	0.000516667	0.041526317	-5.80E-17	0.007740456	0.003355111	0.017990617	0.020551205	9	132264540	G	T	P	H		9	135139927	9:132264540:G:T	SETX;SETX	Q7Z333	X6RI79;Q7Z333	p.Pro2578His	p.Pro849His;p.Pro2578His	2.043391	0.332	0.766600179	-1.615261805	-1.058493274	-1.010230124	0.997	Pro	2578	His	P2578H	9	-71.71971429	38.90214286	32.26714286	33.31	44.7258223
9:132264541:G:A:P:2578:S	-4.278124154	-4.108065499	0.003093194	0.01459122	0.003515556	0.001446562	0.000516667	0.00920091	-5.80E-17	0.00062628	0.002832333	0.016930021	0.009005308	9	132264541	G	A	P	S		9	135139928	9:132264541:G:A	SETX;SETX	Q7Z333	X6RI79;Q7Z333	p.Pro2578Ser	p.Pro849Ser;p.Pro2578Ser	0.704788	0.156	0.765822064	-3.383684286	-2.190272746	-2.748696854	0.051	Pro	2578	Ser	P2578S	8	-71.71971429	38.90214286	32.26714286	33.31	44.7258223
9:132264541:G:C:P:2578:A	-4.143918899	-4.140020995	0.003093194	0.01459122	0.003515556	0.001446562	0.000516667	0.00920091	-5.80E-17	0.00062628	0.002832333	0.016930021	0.009005308	9	132264541	G	C	P	A	rs1295529678	9	135139928	9:132264541:G:C	SETX;SETX	Q7Z333	X6RI79;Q7Z333	p.Pro2578Ala	p.Pro849Ala;p.Pro2578Ala	0.617798	0.195	0.765625719	-3.502194418	-1.94563341	-2.570125288	0.012	Pro	2578	Ala	P2578A	8	-71.71971429	38.90214286	32.26714286	33.31	44.7258223
9:132264541:G:T:P:2578:T	-3.861743747	-3.902539019	0.003093194	0.01459122	0.003515556	0.001446562	0.000516667	0.00920091	-5.80E-17	0.00062628	0.002832333	0.016930021	0.009005308	9	132264541	G	T	P	T		9	135139928	9:132264541:G:T	SETX;SETX	Q7Z333	X6RI79;Q7Z333	p.Pro2578Thr	p.Pro849Thr;p.Pro2578Thr	1.264277	0.277	0.765827686	-2.6524122	-1.421005993	-1.747868882	0.666	Pro	2578	Thr	P2578T	8	-71.71971429	38.90214286	32.26714286	33.31	44.7258223
9:132264542:G:C:F:2577:L	-4.068292679	-4.178322472	0.002661894	0.015132151	0.013436667	0.019751292	0.000516667	0.066865066	-4.12E-17	0.011183871	0.003533484	0.019035699	0.009872865	9	132264542	G	C	F	L		9	135139929	9:132264542:G:C	SETX;SETX	Q7Z333	X6RI79;Q7Z333	p.Phe2577Leu	p.Phe848Leu;p.Phe2577Leu	0.495367	0.215	0.734127726	-4.437442445	-2.344025015	-2.520473162	0	Phe	2577	Leu	F2577L	6	-71.21636364	34.11554545	33.76454545	25.53	47.87428819
9:132264542:G:T:F:2577:L	-4.068292679	-4.182789042	0.002661894	0.015132151	0.013436667	0.019751292	0.000516667	0.066865066	-4.12E-17	0.011183871	0.003533484	0.019035699	0.009872865	9	132264542	G	T	F	L		9	135139929	9:132264542:G:T	SETX;SETX	Q7Z333	X6RI79;Q7Z333	p.Phe2577Leu	p.Phe848Leu;p.Phe2577Leu	0.483208	0.215	0.734127726	-4.453331684	-2.344025015	-2.527023372	0	Phe	2577	Leu	F2577L	6	-71.21636364	34.11554545	33.76454545	25.53	47.87428819
9:132264543:A:C:F:2577:C	-3.992626197	-4.060390897	0.00484733	0.017272104	0.019648889	0.023354167	0.000516667	0.00920091	-4.12E-17	0.000496543	0.005690813	0.018640308	0.022155279	9	132264543	A	C	F	C		9	135139930	9:132264543:A:C	SETX;SETX	Q7Z333	X6RI79;Q7Z333	p.Phe2577Cys	p.Phe848Cys;p.Phe2577Cys	0.559221	0.209	0.732500676	-4.394045188	-2.409312308	-2.520756375	0.001	Phe	2577	Cys	F2577C	8	-71.21636364	34.11554545	33.76454545	25.53	47.87428819
9:132264543:A:G:F:2577:S	-3.620980875	-4.026358423	0.00484733	0.017272104	0.019648889	0.023354167	0.000516667	0.00920091	-4.12E-17	0.000496543	0.005690813	0.018640308	0.022155279	9	132264543	A	G	F	S		9	135139930	9:132264543:A:G	SETX;SETX	Q7Z333	X6RI79;Q7Z333	p.Phe2577Ser	p.Phe848Ser;p.Phe2577Ser	0.651865	0.317	0.732269703	-4.278663984	-1.726631428	-1.846568543	0.454	Phe	2577	Ser	F2577S	8	-71.21636364	34.11554545	33.76454545	25.53	47.87428819
9:132264543:A:T:F:2577:Y	-3.711445161	-4.259131484	0.000911573	0.019089253	0.014066667	0.080530772	0.000516667	0.033423486	-4.12E-17	0.002970808	0.000314992	0.017700002	0.001842072	9	132264543	A	T	F	Y		9	135139930	9:132264543:A:T	SETX;SETX	Q7Z333	X6RI79;Q7Z333	p.Phe2577Tyr	p.Phe848Tyr;p.Phe2577Tyr	0.443544	0.337	0.73246591	-4.546066221	-1.596221794	-1.843186465	0.837	Phe	2577	Tyr	F2577Y	3	-71.21636364	34.11554545	33.76454545	25.53	47.87428819
9:132264544:A:C:F:2577:V	-3.976393208	-3.883792488	0.00285911	0.015428784	0.019112222	0.018703094	0.000516667	0.057547488	-4.12E-17	0.017563723	0.003838545	0.018582225	0.024225398	9	132264544	A	C	F	V		9	135139931	9:132264544:A:C	SETX;SETX	Q7Z333	X6RI79;Q7Z333	p.Phe2577Val	p.Phe848Val;p.Phe2577Val	0.996615	0.209	0.73212353	-3.831746446	-2.415604785	-2.2851266	0.146	Phe	2577	Val	F2577V	7	-71.21636364	34.11554545	33.76454545	25.53	47.87428819
9:132264544:A:G:F:2577:L	-4.178409812	-3.962689181	0.002661894	0.015132151	0.013436667	0.019751292	0.000516667	0.066865066	-4.12E-17	0.011183871	0.003533484	0.019035699	0.009872865	9	132264544	A	G	F	L		9	135139931	9:132264544:A:G	SETX;SETX	Q7Z333	X6RI79;Q7Z333	p.Phe2577Leu	p.Phe848Leu;p.Phe2577Leu	1.082369	0.183	0.734127726	-3.67035507	-2.547442654	-2.389219283	0	Phe	2577	Leu	F2577L	6	-71.21636364	34.11554545	33.76454545	25.53	47.87428819
9:132264544:A:T:F:2577:I	-4.082057321	-3.966195873	0.002661894	0.015132151	0.013436667	0.019751292	0.000516667	0.066865066	-4.12E-17	0.011183871	0.003533484	0.019035699	0.009872865	9	132264544	A	T	F	I		9	135139931	9:132264544:A:T	SETX;SETX	Q7Z333	X6RI79;Q7Z333	p.Phe2577Ile	p.Phe848Ile;p.Phe2577Ile	1.072823	0.211	0.733823057	-3.690328442	-2.374535454	-2.232511642	0.003	Phe	2577	Ile	F2577I	6	-71.21636364	34.11554545	33.76454545	25.53	47.87428819
9:132264546:C:A:G:2576:V	-3.429865712	-3.402527111	0.009866058	0.019995904	0.091303968	0.071300797	0.00065	0.041526317	0.000186984	0.024001747	0.023504062	0.019928211	0.068907933	9	132264546	C	A	G	V		9	135139933	9:132264546:C:A	SETX;SETX	Q7Z333	X6RI79;Q7Z333	p.Gly2576Val	p.Gly847Val;p.Gly2576Val	1.371117	0.266	0.764867927	-2.536417369	-1.506943883	-1.753896804	0.531	Gly	2576	Val	G2576V	9	-68.906	35.796	37.1775	22.38	47.79955348
9:132264546:C:G:G:2576:A	-3.784668701	-3.552541881	0.005135414	0.015556718	0.075385079	0.07726326	0.00065	0.066865066	0.000186984	0.072004724	0.025457522	0.020185752	0.05832953	9	132264546	C	G	G	A		9	135139933	9:132264546:C:G	SETX;SETX	Q7Z333	X6RI79;Q7Z333	p.Gly2576Ala	p.Gly847Ala;p.Gly2576Ala	1.184245	0.187	0.764912693	-2.779517693	-2.008384277	-2.311215914	0.002	Gly	2576	Ala	G2576A	6	-68.906	35.796	37.1775	22.38	47.79955348
9:132264546:C:T:G:2576:D	-3.453767748	-3.594380755	0.005514878	0.015682577	0.078649524	0.067668167	0.00065	0.057547488	0.000186984	0.058377122	0.025457522	0.019701155	0.06542098	9	132264546	C	T	G	D		9	135139933	9:132264546:C:T	SETX;SETX	Q7Z333	X6RI79;Q7Z333	p.Gly2576Asp	p.Gly847Asp;p.Gly2576Asp	0.921862	0.267	0.767425392	-3.060551974	-1.457917114	-1.990135888	0.531	Gly	2576	Asp	G2576D	7	-68.906	35.796	37.1775	22.38	47.79955348
9:132264547:C:A:G:2576:C	-3.278454655	-3.226388006	0.009866058	0.019995904	0.091303968	0.071300797	0.00065	0.041526317	0.000186984	0.024001747	0.023504062	0.019928211	0.068907933	9	132264547	C	A	G	C		9	135139934	9:132264547:C:A	SETX;SETX	Q7Z333	X6RI79;Q7Z333	p.Gly2576Cys	p.Gly847Cys;p.Gly2576Cys	1.850607	0.31	0.759332639	-2.046064848	-1.319598024	-1.241253354	0.945	Gly	2576	Cys	G2576C	9	-68.906	35.796	37.1775	22.38	47.79955348
9:132264547:C:G:G:2576:R	-3.354801659	-3.612662485	0.008021288	0.017241633	0.076161746	0.056045916	0.00065	0.00920091	0.000186984	0.000989174	0.019904466	0.019516582	0.048200861	9	132264547	C	G	G	R		9	135139934	9:132264547:C:G	SETX;SETX	Q7Z333	X6RI79;Q7Z333	p.Gly2576Arg	p.Gly847Arg;p.Gly2576Arg	1.232668	0.335	0.766196386	-2.684643709	-1.04615996	-1.429635942	0.693	Gly	2576	Arg	G2576R	8	-68.906	35.796	37.1775	22.38	47.79955348
9:132264547:C:T:G:2576:S	-3.636698804	-3.820606577	0.005135414	0.015556718	0.075385079	0.07726326	0.00065	0.066865066	0.000186984	0.072004724	0.025457522	0.020185752	0.05832953	9	132264547	C	T	G	S		9	135139934	9:132264547:C:T	SETX;SETX	Q7Z333	X6RI79;Q7Z333	p.Gly2576Ser	p.Gly847Ser;p.Gly2576Ser	0.454513	0.23	0.75889178	-3.881315053	-1.835497638	-2.455776277	0.002	Gly	2576	Ser	G2576S	6	-68.906	35.796	37.1775	22.38	47.79955348
9:132264549:G:A:P:2575:L	-4.207314406	-3.622884058	0.004914837	0.01978434	0.049116667	0.079863582	0.001066667	0.100659382	-5.80E-17	0.01553819	0.003355111	0.018627563	0.038221784	9	132264549	G	A	P	L	rs34000644	9	135139936	9:132264549:G:A	SETX;SETX	Q7Z333	X6RI79;Q7Z333	p.Pro2575Leu	p.Pro846Leu;p.Pro2575Leu	1.413795	0.11	0.763122727	-2.523600684	-2.527722638	-2.632642408	0.032	Pro	2575	Leu	P2575L	10	-66.92914286	37.005	39.78714286	31.62	47.95733468
9:132264549:G:C:P:2575:R	-3.914558254	-3.772005653	0.003438908	0.016105896	0.023597778	0.029053278	0.001066667	0.041526317	-5.80E-17	0.007740456	0.003355111	0.017510208	0.020701205	9	132264549	G	C	P	R		9	135139936	9:132264549:G:C	SETX;SETX	Q7Z333	X6RI79;Q7Z333	p.Pro2575Arg	p.Pro846Arg;p.Pro2575Arg	1.374717	0.235	0.766492003	-2.491739721	-1.676907853	-1.931148723	0.3	Pro	2575	Arg	P2575R	9	-66.92914286	37.005	39.78714286	31.62	47.95733468
9:132264549:G:T:P:2575:Q	-4.170820856	-3.469190636	0.002792509	0.013106077	0.014103333	0.032640671	0.001066667	0.00920091	-5.80E-17	0.00062628	0.002832333	0.017025394	0.009085308	9	132264549	G	T	P	Q		9	135139936	9:132264549:G:T	SETX;SETX	Q7Z333	X6RI79;Q7Z333	p.Pro2575Gln	p.Pro846Gln;p.Pro2575Gln	2.442273	0.187	0.764251804	-1.151807755	-2.019410871	-1.633500046	0.971	Pro	2575	Gln	P2575Q	8	-66.92914286	37.005	39.78714286	31.62	47.95733468
9:132264550:G:A:P:2575:S	-4.404819762	-4.113200594	0.002792509	0.013106077	0.014103333	0.032640671	0.001066667	0.00920091	-5.80E-17	0.00062628	0.002832333	0.017025394	0.009085308	9	132264550	G	A	P	S		9	135139937	9:132264550:G:A	SETX;SETX	Q7Z333	X6RI79;Q7Z333	p.Pro2575Ser	p.Pro846Ser;p.Pro2575Ser	0.689134	0.119	0.763756925	-3.454969787	-2.459930161	-2.971003335	0.024	Pro	2575	Ser	P2575S	8	-66.92914286	37.005	39.78714286	31.62	47.95733468
9:132264550:G:C:P:2575:A	-4.497731093	-4.188127581	0.002792509	0.013106077	0.014103333	0.032640671	0.001066667	0.00920091	-5.80E-17	0.00062628	0.002832333	0.017025394	0.009085308	9	132264550	G	C	P	A		9	135139937	9:132264550:G:C	SETX;SETX	Q7Z333	X6RI79;Q7Z333	p.Pro2575Ala	p.Pro846Ala;p.Pro2575Ala	0.485166	0.092	0.763672271	-3.723596374	-2.632976203	-3.23695335	0.006	Pro	2575	Ala	P2575A	8	-66.92914286	37.005	39.78714286	31.62	47.95733468
9:132264550:G:T:P:2575:T	-4.132968092	-3.941323079	0.002792509	0.013106077	0.014103333	0.032640671	0.001066667	0.00920091	-5.80E-17	0.00062628	0.002832333	0.017025394	0.009085308	9	132264550	G	T	P	T		9	135139937	9:132264550:G:T	SETX;SETX	Q7Z333	X6RI79;Q7Z333	p.Pro2575Thr	p.Pro846Thr;p.Pro2575Thr	1.157023	0.198	0.763717805	-2.844500732	-1.958395548	-2.262296752	0.483	Pro	2575	Thr	P2575T	8	-66.92914286	37.005	39.78714286	31.62	47.95733468
9:132264551:C:A:E:2574:D	-3.992535226	-4.044150506	0.000711342	0.014364969	0.017983333	0.138174881	0.001066667	0.033423486	-4.38E-17	0.002687462	0.000249752	0.017426393	0.004613461	9	132264551	C	A	E	D		9	135139938	9:132264551:C:A	SETX;SETX	Q7Z333	X6RI79;Q7Z333	p.Glu2574Asp	p.Glu845Asp;p.Glu2574Asp	0.97074	0.249	0.764178196	-3.076601637	-1.626517304	-2.067851234	0.799	Glu	2574	Asp	E2574D	3	-67.84877778	36.64355556	43.932	27.53	47.02943986
9:132264551:C:G:E:2574:D	-3.992535226	-4.03781304	0.000711342	0.014364969	0.017983333	0.138174881	0.001066667	0.033423486	-4.38E-17	0.002687462	0.000249752	0.017426393	0.004613461	9	132264551	C	G	E	D		9	135139938	9:132264551:C:G	SETX;SETX	Q7Z333	X6RI79;Q7Z333	p.Glu2574Asp	p.Glu845Asp;p.Glu2574Asp	0.987992	0.249	0.764178196	-3.054056924	-1.626517304	-2.058557359	0.799	Glu	2574	Asp	E2574D	3	-67.84877778	36.64355556	43.932	27.53	47.02943986
9:132264552:T:A:E:2574:V	-4.175745448	-3.639059634	0.001709503	0.010702095	0.018191111	0.057299853	0.001066667	0.057547488	-4.38E-17	0.013549822	0.002760442	0.018547117	0.013723323	9	132264552	T	A	E	V		9	135139939	9:132264552:T:A	SETX;SETX	Q7Z333	X6RI79;Q7Z333	p.Glu2574Val	p.Glu845Val;p.Glu2574Val	1.882736	0.175	0.763658616	-1.897604257	-2.105589519	-2.004294195	0.012	Glu	2574	Val	E2574V	7	-67.84877778	36.64355556	43.932	27.53	47.02943986
9:132264552:T:C:E:2574:G	-3.9279819	-3.576059662	0.001709503	0.010702095	0.018191111	0.057299853	0.001066667	0.057547488	-4.38E-17	0.013549822	0.002760442	0.018547117	0.013723323	9	132264552	T	C	E	G		9	135139939	9:132264552:T:C	SETX;SETX	Q7Z333	X6RI79;Q7Z333	p.Glu2574Gly	p.Glu845Gly;p.Glu2574Gly	2.054236	0.247	0.773414459	-1.433370579	-1.485128671	-1.495718727	0.799	Glu	2574	Gly	E2574G	7	-67.84877778	36.64355556	43.932	27.53	47.02943986
9:132264552:T:G:E:2574:A	-3.779528827	-3.689109522	0.001591458	0.010564625	0.01702	0.06320291	0.001066667	0.066865066	-4.38E-17	0.013539629	0.002540843	0.019217441	0.009835421	9	132264552	T	G	E	A		9	135139939	9:132264552:T:G	SETX;SETX	Q7Z333	X6RI79;Q7Z333	p.Glu2574Ala	p.Glu845Ala;p.Glu2574Ala	1.827898	0.299	0.76375096	-1.966993076	-1.315805463	-1.317070989	0.451	Glu	2574	Ala	E2574A	6	-67.84877778	36.64355556	43.932	27.53	47.02943986
9:132264553:C:G:E:2574:Q	-4.016623349	-3.587119322	0.000711342	0.014364969	0.017983333	0.138174881	0.001066667	0.033423486	-4.38E-17	0.002687462	0.000249752	0.017426393	0.004613461	9	132264553	C	G	E	Q		9	135139940	9:132264553:C:G	SETX;SETX	Q7Z333	X6RI79;Q7Z333	p.Glu2574Gln	p.Glu845Gln;p.Glu2574Gln	2.214881	0.242	0.763575539	-1.465605801	-1.68106993	-1.438079019	0.986	Glu	2574	Gln	E2574Q	3	-67.84877778	36.64355556	43.932	27.53	47.02943986
9:132264553:C:T:E:2574:K	-3.805174953	-3.69304824	0.00171505	0.013044618	0.017693333	0.139785737	0.001066667	0.051950687	-4.38E-17	0.003427604	0.000517731	0.018963787	0.007003723	9	132264553	C	T	E	K	rs145345675	9	135139940	9:132264553:C:T	SETX;SETX	Q7Z333	X6RI79;Q7Z333	p.Glu2574Lys	p.Glu845Lys;p.Glu2574Lys	1.876469	0.298	0.763464496	-1.910571768	-1.326941768	-1.29668553	0.957	Glu	2574	Lys	E2574K	4	-67.84877778	36.64355556	43.932	27.53	47.02943986
9:132264555:C:A:G:2573:V	-3.393600632	-3.448401849	0.0151458	0.014581318	0.035558889	0.03271598	0.001066667	0.041526317	-2.30E-17	0.031323439	0.035794318	0.018720148	0.055101563	9	132264555	C	A	G	V		9	135139942	9:132264555:C:A	SETX;SETX	Q7Z333	X6RI79;Q7Z333	p.Gly2573Val	p.Gly844Val;p.Gly2573Val	1.535328	0.308	0.762983338	-2.368213527	-1.271401617	-1.422658935	0.926	Gly	2573	Val	G2573V	9	-65.606	34.008	45.806	24.87	43.13077851
9:132264555:C:G:G:2573:A	-4.07817393	-4.178012494	0.005857381	0.010048388	0.008621111	0.006676872	0.001066667	0.066865066	-2.30E-17	0.015599858	0.03467958	0.019986842	0.023094325	9	132264555	C	G	G	A		9	135139942	9:132264555:C:G	SETX;SETX	Q7Z333	X6RI79;Q7Z333	p.Gly2573Ala	p.Gly844Ala;p.Gly2573Ala	0.219366	0.182	0.76311685	-4.084611233	-2.070131003	-2.859910465	0.022	Gly	2573	Ala	G2573A	6	-65.606	34.008	45.806	24.87	43.13077851
9:132264555:C:T:G:2573:D	-3.537386607	-3.475017445	0.006289855	0.01060924	0.016185556	0.014845578	0.001066667	0.057547488	-2.30E-17	0.072131319	0.03467958	0.019356201	0.044225397	9	132264555	C	T	G	D		9	135139942	9:132264555:C:T	SETX;SETX	Q7Z333	X6RI79;Q7Z333	p.Gly2573Asp	p.Gly844Asp;p.Gly2573Asp	1.690611	0.291	0.765345273	-2.107157474	-1.340059586	-1.437272174	0.981	Gly	2573	Asp	G2573D	7	-65.606	34.008	45.806	24.87	43.13077851
9:132264556:C:A:G:2573:C	-3.896010049	-3.482063671	0.0151458	0.014581318	0.035558889	0.03271598	0.001066667	0.041526317	-2.30E-17	0.031323439	0.035794318	0.018720148	0.055101563	9	132264556	C	A	G	C		9	135139943	9:132264556:C:A	SETX;SETX	Q7Z333	X6RI79;Q7Z333	p.Gly2573Cys	p.Gly844Cys;p.Gly2573Cys	1.443693	0.162	0.757779819	-2.616034709	-2.286312601	-2.31595704	0.105	Gly	2573	Cys	G2573C	9	-65.606	34.008	45.806	24.87	43.13077851
9:132264556:C:G:G:2573:R	-3.941374848	-3.27330815	0.012326112	0.012172494	0.014874444	0.006935916	0.001066667	0.00920091	-2.30E-17	0.003658567	0.030371042	0.018808827	0.031762978	9	132264556	C	G	G	R		9	135139943	9:132264556:C:G	SETX;SETX	Q7Z333	X6RI79;Q7Z333	p.Gly2573Arg	p.Gly844Arg;p.Gly2573Arg	2.50066	0.202	0.764230648	-1.07602901	-1.924411827	-1.515340757	0.981	Gly	2573	Arg	G2573R	8	-65.606	34.008	45.806	24.87	43.13077851
9:132264556:C:T:G:2573:S	-3.80976342	-3.568487215	0.005857381	0.010048388	0.008621111	0.006676872	0.001066667	0.066865066	-2.30E-17	0.015599858	0.03467958	0.019986842	0.023094325	9	132264556	C	T	G	S		9	135139943	9:132264556:C:T	SETX;SETX	Q7Z333	X6RI79;Q7Z333	p.Gly2573Ser	p.Gly844Ser;p.Gly2573Ser	1.87863	0.26	0.757287049	-2.059792618	-1.671567704	-1.515175206	0.78	Gly	2573	Ser	G2573S	6	-65.606	34.008	45.806	24.87	43.13077851
9:132264558:G:A:T:2572:M	-4.288845523	-4.41541965	0.002541522	0.009342965	0.003814444	0.000926393	0.002764444	0.066865066	-4.11E-17	0.011183871	0.003533484	0.01985566	0.01158758	9	132264558	G	A	T	M	rs773364996	9	135139945	9:132264558:G:A	SETX;SETX	Q7Z333	X6RI79;Q7Z333	p.Thr2572Met	p.Thr843Met;p.Thr2572Met	-0.185969	0.147	0.679223397	-6.679158574	-3.692337668	-3.280582386	0.082	Thr	2572	Met	T2572M	6	-64.96	30.42971429	47.54742857	25.46	39.35311782
9:132264558:G:C:T:2572:R	-4.385198014	-4.485588762	0.002541522	0.009342965	0.003814444	0.000926393	0.002764444	0.066865066	-4.11E-17	0.011183871	0.003533484	0.01985566	0.01158758	9	132264558	G	C	T	R		9	135139945	9:132264558:G:C	SETX;SETX	Q7Z333	X6RI79;Q7Z333	p.Thr2572Arg	p.Thr843Arg;p.Thr2572Arg	-0.376985	0.119	0.767112238	-4.765577732	-2.403948512	-3.545335356	0.016	Thr	2572	Arg	T2572R	6	-64.96	30.42971429	47.54742857	25.46	39.35311782
9:132264558:G:T:T:2572:K	-4.288845523	-4.445532902	0.002541522	0.009342965	0.003814444	0.000926393	0.002764444	0.066865066	-4.11E-17	0.011183871	0.003533484	0.01985566	0.01158758	9	132264558	G	T	T	K		9	135139945	9:132264558:G:T	SETX;SETX	Q7Z333	X6RI79;Q7Z333	p.Thr2572Lys	p.Thr843Lys;p.Thr2572Lys	-0.267944	0.147	0.767490163	-4.613782393	-2.219652593	-3.324743373	0.016	Thr	2572	Lys	T2572K	6	-64.96	30.42971429	47.54742857	25.46	39.35311782
9:132264559:T:A:T:2572:S	-3.992066543	-5.070315536	0.001984749	0.008651851	0.001568889	0.005857454	0.002764444	0.051950687	-4.11E-17	0.003287318	0.000652928	0.019083071	0.00467323	9	132264559	T	A	T	S		9	135139946	9:132264559:T:A	SETX;SETX	Q7Z333	X6RI79;Q7Z333	p.Thr2572Ser	p.Thr843Ser;p.Thr2572Ser	-1.823962	0.249	0.763216412	-6.752357952	-1.642564183	-3.573393155	0	Thr	2572	Ser	T2572S	4	-64.96	30.42971429	47.54742857	25.46	39.35311782
9:132264559:T:C:T:2572:A	-4.044918236	-5.040166089	0.002058016	0.008893633	0.001728889	0.001460238	0.002764444	0.030245002	-4.11E-17	0.003472488	0.000969252	0.019948214	0.003638156	9	132264559	T	C	T	A	rs1554801473	9	135139946	9:132264559:T:C	SETX;SETX	Q7Z333	X6RI79;Q7Z333	p.Thr2572Ala	p.Thr843Ala;p.Thr2572Ala	-1.720215	0.236	0.763470279	-6.610534174	-1.720966955	-3.592648044	0	Thr	2572	Ala	T2572A	5	-64.96	30.42971429	47.54742857	25.46	39.35311782
9:132264559:T:G:T:2572:P	-3.955052965	-4.835126565	0.002541522	0.009342965	0.003814444	0.000926393	0.002764444	0.066865066	-4.11E-17	0.011183871	0.003533484	0.01985566	0.01158758	9	132264559	T	G	T	P	rs1554801473	9	135139946	9:132264559:T:G	SETX;SETX	Q7Z333	X6RI79;Q7Z333	p.Thr2572Pro	p.Thr843Pro;p.Thr2572Pro	-1.328505	0.244	0.766868551	-6.015010816	-1.613414144	-3.335385916	0	Thr	2572	Pro	T2572P	6	-64.96	30.42971429	47.54742857	25.46	39.35311782
9:132264561:G:A:P:2571:L	-4.001566988	-3.62807265	0.005703741	0.012229968	0.050154444	0.048256812	0.008011111	0.100659382	-5.79E-17	0.01553819	0.003355111	0.016673004	0.046906394	9	132264561	G	A	P	L	rs1053406110	9	135139948	9:132264561:G:A	SETX;SETX	Q7Z333	X6RI79;Q7Z333	p.Pro2571Leu	p.Pro842Leu;p.Pro2571Leu	1.217823	0.15	0.763610628	-2.767685947	-2.265310207	-2.507000484	0.125	Pro	2571	Leu	P2571L	10	-62.645	31.16171429	50.70614286	35.22	37.54475297
9:132264561:G:C:P:2571:R	-3.797430417	-3.564715394	0.003991853	0.009738247	0.026495556	0.013989414	0.008011111	0.041526317	-5.79E-17	0.007740456	0.003355111	0.016008934	0.025983603	9	132264561	G	C	P	R		9	135139948	9:132264561:G:C	SETX;SETX	Q7Z333	X6RI79;Q7Z333	p.Pro2571Arg	p.Pro842Arg;p.Pro2571Arg	1.828399	0.257	0.767396924	-1.876600649	-1.52196009	-1.559576384	0.993	Pro	2571	Arg	P2571R	9	-62.645	31.16171429	50.70614286	35.22	37.54475297
9:132264561:G:T:P:2571:H	-3.793989257	-3.366520789	0.003991853	0.009738247	0.026495556	0.013989414	0.008011111	0.041526317	-5.79E-17	0.007740456	0.003355111	0.016008934	0.025983603	9	132264561	G	T	P	H		9	135139948	9:132264561:G:T	SETX;SETX	Q7Z333	X6RI79;Q7Z333	p.Pro2571His	p.Pro842His;p.Pro2571His	2.367929	0.258	0.765504746	-1.21812111	-1.547173302	-1.263144268	0.999	Pro	2571	His	P2571H	9	-62.645	31.16171429	50.70614286	35.22	37.54475297
9:132264562:G:A:P:2571:S	-3.966202191	-3.392599994	0.003241858	0.007502505	0.010937778	0.001072118	0.008011111	0.00920091	-5.79E-17	0.00062628	0.002832333	0.015955586	0.014554125	9	132264562	G	A	P	S	rs1554801479	9	135139949	9:132264562:G:A	SETX;SETX	Q7Z333	X6RI79;Q7Z333	p.Pro2571Ser	p.Pro842Ser;p.Pro2571Ser	2.536258	0.234	0.764456799	-1.023943737	-1.717220981	-1.311192007	0.993	Pro	2571	Ser	P2571S	8	-62.645	31.16171429	50.70614286	35.22	37.54475297
9:132264562:G:C:P:2571:A	-3.797585332	-3.669310198	0.003241858	0.007502505	0.010937778	0.001072118	0.008011111	0.00920091	-5.79E-17	0.00062628	0.002832333	0.015955586	0.014554125	9	132264562	G	C	P	A		9	135139949	9:132264562:G:C	SETX;SETX	Q7Z333	X6RI79;Q7Z333	p.Pro2571Ala	p.Pro842Ala;p.Pro2571Ala	1.782991	0.283	0.764158537	-2.015645369	-1.41071407	-1.433748792	0.952	Pro	2571	Ala	P2571A	8	-62.645	31.16171429	50.70614286	35.22	37.54475297
9:132264562:G:T:P:2571:T	-3.973084511	-3.423739981	0.003241858	0.007502505	0.010937778	0.001072118	0.008011111	0.00920091	-5.79E-17	0.00062628	0.002832333	0.015955586	0.014554125	9	132264562	G	T	P	T		9	135139949	9:132264562:G:T	SETX;SETX	Q7Z333	X6RI79;Q7Z333	p.Pro2571Thr	p.Pro842Thr;p.Pro2571Thr	2.451488	0.232	0.764514935	-1.133289281	-1.728964608	-1.368419425	0.993	Pro	2571	Thr	P2571T	8	-62.645	31.16171429	50.70614286	35.22	37.54475297
9:132264564:G:A:P:2570:L	-4.216985258	-3.903134111	0.00536888	0.011843339	0.021415556	0.022622714	0.000767778	0.100659382	-5.78E-17	0.01553819	0.005020509	0.016383046	0.022945769	9	132264564	G	A	P	L	rs765011071	9	135139951	9:132264564:G:A	SETX;SETX	Q7Z333	X6RI79;Q7Z333	p.Pro2570Leu	p.Pro841Leu;p.Pro2570Leu	0.970757	0.142	0.763536502	-3.09237337	-2.31740137	-2.686341029	0.483	Pro	2570	Leu	P2570L	10	-62.09642857	27.10557143	50.741	35.38	34.06993811
9:132264564:G:C:P:2570:R	-4.074776363	-3.845192186	0.003757116	0.010111874	0.011536667	0.024438128	0.000767778	0.041526317	-5.78E-17	0.007740456	0.005020509	0.015734192	0.008607195	9	132264564	G	C	P	R		9	135139951	9:132264564:G:C	SETX;SETX	Q7Z333	X6RI79;Q7Z333	p.Pro2570Arg	p.Pro841Arg;p.Pro2570Arg	1.428724	0.216	0.767479577	-2.396856967	-1.781209927	-2.011881374	0.868	Pro	2570	Arg	P2570R	9	-62.09642857	27.10557143	50.741	35.38	34.06993811
9:132264564:G:T:P:2570:H	-4.597832742	-4.08672563	0.003757116	0.010111874	0.011536667	0.024438128	0.000767778	0.041526317	-5.78E-17	0.007740456	0.005020509	0.015734192	0.008607195	9	132264564	G	T	P	H		9	135139951	9:132264564:G:T	SETX;SETX	Q7Z333	X6RI79;Q7Z333	p.Pro2570His	p.Pro841His;p.Pro2570His	0.771216	0.064	0.765682975	-3.300300319	-2.777419078	-3.244704729	0.013	Pro	2570	His	P2570H	9	-62.09642857	27.10557143	50.741	35.38	34.06993811
9:132264565:G:A:P:2570:S	-4.245991635	-4.262951364	0.003051088	0.008484042	0.001012222	0.000249494	0.000767778	0.00920091	-5.78E-17	0.00062628	0.00423934	0.015714192	0.00257097	9	132264565	G	A	P	S	rs1240232139	9	135139952	9:132264565:G:A	SETX;SETX	Q7Z333	X6RI79;Q7Z333	p.Pro2570Ser	p.Pro841Ser;p.Pro2570Ser	0.417883	0.18	0.764448485	-3.792416142	-2.060626966	-2.764527532	0.483	Pro	2570	Ser	P2570S	8	-62.09642857	27.10557143	50.741	35.38	34.06993811
9:132264565:G:C:P:2570:A	-4.528166787	-4.301617918	0.003051088	0.008484042	0.001012222	0.000249494	0.000767778	0.00920091	-5.78E-17	0.00062628	0.00423934	0.015714192	0.00257097	9	132264565	G	C	P	A		9	135139952	9:132264565:G:C	SETX;SETX	Q7Z333	X6RI79;Q7Z333	p.Pro2570Ala	p.Pro841Ala;p.Pro2570Ala	0.312624	0.098	0.764108312	-3.938340021	-2.587560279	-3.295221761	0.024	Pro	2570	Ala	P2570A	8	-62.09642857	27.10557143	50.741	35.38	34.06993811
9:132264565:G:T:P:2570:T	-4.177168427	-4.244030434	0.003051088	0.008484042	0.001012222	0.000249494	0.000767778	0.00920091	-5.78E-17	0.00062628	0.00423934	0.015714192	0.00257097	9	132264565	G	T	P	T		9	135139952	9:132264565:G:T	SETX;SETX	Q7Z333	X6RI79;Q7Z333	p.Pro2570Thr	p.Pro841Thr;p.Pro2570Thr	0.46939	0.2	0.764459285	-3.724841573	-1.933310747	-2.621172767	0.651	Pro	2570	Thr	P2570T	8	-62.09642857	27.10557143	50.741	35.38	34.06993811
9:132264567:G:A:T:2569:I	-4.008456406	-3.528553087	0.021691438	0.012725866	0.021192222	0.030066867	0.016574444	0.066865066	-7.92E-18	0.013142282	0.023552522	0.020756197	0.035056931	9	132264567	G	A	T	I		9	135139954	9:132264567:G:A	SETX;SETX	Q7Z333	X6RI79;Q7Z333	p.Thr2569Ile	p.Thr840Ile;p.Thr2569Ile	1.736854	0.175	0.763911353	-2.08202058	-2.101372742	-2.082882705	0.146	Thr	2569	Ile	T2569I	6	-62.15242857	24.761	53.978	24.21	31.11182881
9:132264567:G:C:T:2569:R	-3.846721868	-3.513183298	0.021691438	0.012725866	0.021192222	0.030066867	0.016574444	0.066865066	-7.92E-18	0.013142282	0.023552522	0.020756197	0.035056931	9	132264567	G	C	T	R		9	135139954	9:132264567:G:C	SETX;SETX	Q7Z333	X6RI79;Q7Z333	p.Thr2569Arg	p.Thr840Arg;p.Thr2569Arg	1.778694	0.222	0.767426366	-1.940829913	-1.74395691	-1.788665849	0.627	Thr	2569	Arg	T2569R	6	-62.15242857	24.761	53.978	24.21	31.11182881
9:132264567:G:T:T:2569:K	-3.932750878	-3.491497716	0.021691438	0.012725866	0.021192222	0.030066867	0.016574444	0.066865066	-7.92E-18	0.013142282	0.023552522	0.020756197	0.035056931	9	132264567	G	T	T	K		9	135139954	9:132264567:G:T	SETX;SETX	Q7Z333	X6RI79;Q7Z333	p.Thr2569Lys	p.Thr840Lys;p.Thr2569Lys	1.837727	0.197	0.767795147	-1.854609517	-1.896724026	-1.901373113	0.255	Thr	2569	Lys	T2569K	6	-62.15242857	24.761	53.978	24.21	31.11182881
9:132264568:T:A:T:2569:S	-4.307430284	-4.149155389	0.01701102	0.008430755	0.014133333	0.021845071	0.016574444	0.051950687	-7.92E-18	0.003543127	0.005437287	0.019316022	0.013605905	9	132264568	T	A	T	S		9	135139955	9:132264568:T:A	SETX;SETX	Q7Z333	X6RI79;Q7Z333	p.Thr2569Ser	p.Thr840Ser;p.Thr2569Ser	0.4966	0.137	0.763100126	-3.722736691	-2.356466085	-2.970677325	0.013	Thr	2569	Ser	T2569S	4	-62.15242857	24.761	53.978	24.21	31.11182881
9:132264568:T:C:T:2569:A	-4.169078416	-4.098898042	0.01762918	0.010777686	0.016545556	0.051994593	0.016574444	0.030245002	-7.92E-18	0.067344175	0.00933867	0.020571006	0.018084223	9	132264568	T	C	T	A		9	135139955	9:132264568:T:C	SETX;SETX	Q7Z333	X6RI79;Q7Z333	p.Thr2569Ala	p.Thr840Ala;p.Thr2569Ala	0.53964	0.167	0.763542638	-3.655601023	-2.158378966	-2.774080202	0	Thr	2569	Ala	T2569A	5	-62.15242857	24.761	53.978	24.21	31.11182881
9:132264568:T:G:T:2569:P	-3.399371017	-3.670210085	0.021691438	0.012725866	0.021192222	0.030066867	0.016574444	0.066865066	-7.92E-18	0.013142282	0.023552522	0.020756197	0.035056931	9	132264568	T	G	T	P		9	135139955	9:132264568:T:G	SETX;SETX	Q7Z333	X6RI79;Q7Z333	p.Thr2569Pro	p.Thr840Pro;p.Thr2569Pro	1.351232	0.352	0.766617357	-2.51934433	-0.931070649	-1.267497801	0.627	Thr	2569	Pro	T2569P	6	-62.15242857	24.761	53.978	24.21	31.11182881
9:132264570:G:A:A:2568:V	-4.186848548	-4.040463484	0.001244246	0.006634416	0.004137778	0.002082544	0.007288571	0.051950687	-4.36E-17	0.003427604	0.000620737	0.018360408	0.007480205	9	132264570	G	A	A	V	rs1475049243	9	135139957	9:132264570:G:A	SETX;SETX	Q7Z333	X6RI79;Q7Z333	p.Ala2568Val	p.Ala839Val;p.Ala2568Val	0.92075	0.186	0.760434329	-3.234075386	-2.089460265	-2.458944425	0.001	Ala	2568	Val	A2568V	4	-59.0172	25.4794	56.148	27.89	29.4132083
9:132264570:G:C:A:2568:G	-4.056084454	-4.013621822	0.001244246	0.006634416	0.004137778	0.002082544	0.007288571	0.051950687	-4.36E-17	0.003427604	0.000620737	0.018360408	0.007480205	9	132264570	G	C	A	G		9	135139957	9:132264570:G:C	SETX;SETX	Q7Z333	X6RI79;Q7Z333	p.Ala2568Gly	p.Ala839Gly;p.Ala2568Gly	0.993819	0.224	0.77297558	-2.829913225	-1.638657556	-2.199927381	0.002	Ala	2568	Gly	A2568G	4	-59.0172	25.4794	56.148	27.89	29.4132083
9:132264570:G:T:A:2568:E	-3.746537987	-3.830129689	0.000934652	0.009087706	0.004368889	0.000874569	0.007288571	0.030245002	-4.36E-17	0.003058309	0.001064331	0.019550944	0.006582389	9	132264570	G	T	A	E		9	135139957	9:132264570:G:T	SETX;SETX	Q7Z333	X6RI79;Q7Z333	p.Ala2568Glu	p.Ala839Glu;p.Ala2568Glu	1.512125	0.316	0.765716252	-2.331270036	-1.174949965	-1.388915778	0.534	Ala	2568	Glu	A2568E	5	-59.0172	25.4794	56.148	27.89	29.4132083
9:132264571:C:A:A:2568:S	-4.226959792	-4.039695995	0.000515927	0.004135217	0.003933333	0.001472414	0.007288571	0.033423486	-4.36E-17	0.002687462	0.000299457	0.016293618	0.004998014	9	132264571	C	A	A	S		9	135139958	9:132264571:C:A	SETX;SETX	Q7Z333	X6RI79;Q7Z333	p.Ala2568Ser	p.Ala839Ser;p.Ala2568Ser	0.974814	0.18	0.757084657	-3.245870283	-2.183488604	-2.464501637	0.361	Ala	2568	Ser	A2568S	3	-59.0172	25.4794	56.148	27.89	29.4132083
9:132264571:C:G:A:2568:P	-3.774067271	-3.721378146	0.000934652	0.009087706	0.004368889	0.000874569	0.007288571	0.030245002	-4.36E-17	0.003058309	0.001064331	0.019550944	0.006582389	9	132264571	C	G	A	P		9	135139958	9:132264571:C:G	SETX;SETX	Q7Z333	X6RI79;Q7Z333	p.Ala2568Pro	p.Ala839Pro;p.Ala2568Pro	1.808171	0.308	0.76280383	-2.016083691	-1.27439662	-1.275674901	0.924	Ala	2568	Pro	A2568P	5	-59.0172	25.4794	56.148	27.89	29.4132083
9:132264571:C:T:A:2568:T	-4.255671756	-3.756985283	0.001244246	0.006634416	0.004137778	0.002082544	0.007288571	0.051950687	-4.36E-17	0.003427604	0.000620737	0.018360408	0.007480205	9	132264571	C	T	A	T		9	135139958	9:132264571:C:T	SETX;SETX	Q7Z333	X6RI79;Q7Z333	p.Ala2568Thr	p.Ala839Thr;p.Ala2568Thr	1.692441	0.166	0.756019951	-2.334289178	-2.290247891	-2.158831836	0.361	Ala	2568	Thr	A2568T	4	-59.0172	25.4794	56.148	27.89	29.4132083
9:132264573:C:A:G:2567:V	-3.544055966	-3.111806029	0.019666657	0.016494834	0.053070952	0.02290534	0.00755082	0.041526317	-2.21E-17	0.030590106	0.005590452	0.018538323	0.055223442	9	132264573	C	A	G	V		9	135139960	9:132264573:C:A	SETX;SETX	Q7Z333	X6RI79;Q7Z333	p.Gly2567Val	p.Gly838Val;p.Gly2567Val	2.449065	0.264	0.764157596	-1.145250793	-1.531508997	-1.184753076	0.993	Gly	2567	Val	G2567V	9	-58.206	23.95025	59.42075	24.69	26.97374942
9:132264573:C:G:G:2567:A	-3.587577458	-3.640776331	0.018242471	0.014417162	0.039920952	0.013372665	0.00755082	0.066865066	-2.21E-17	0.013232958	0.033503644	0.021024111	0.044407319	9	132264573	C	G	G	A		9	135139960	9:132264573:C:G	SETX;SETX	Q7Z333	X6RI79;Q7Z333	p.Gly2567Ala	p.Gly838Ala;p.Gly2567Ala	1.235569	0.276	0.76417056	-2.730714148	-1.455011086	-1.769114615	0.952	Gly	2567	Ala	G2567A	6	-58.206	23.95025	59.42075	24.69	26.97374942
9:132264573:C:T:G:2567:E	-4.110239145	-3.691725291	0.016019005	0.016693205	0.042493175	0.007914033	0.00755082	0.00920091	-2.21E-17	0.001605234	0.004721024	0.019491779	0.038752791	9	132264573	C	T	G	E		9	135139960	9:132264573:C:T	SETX;SETX	Q7Z333	X6RI79;Q7Z333	p.Gly2567Glu	p.Gly838Glu;p.Gly2567Glu	1.215275	0.137	0.766606425	-2.697280432	-2.297965315	-2.583517857	0.125	Gly	2567	Glu	G2567E	8	-58.206	23.95025	59.42075	24.69	26.97374942
9:132264574:C:G:G:2567:R	-4.161856551	-3.470516043	0.016019005	0.016693205	0.042493175	0.007914033	0.00755082	0.00920091	-2.21E-17	0.001605234	0.004721024	0.019491779	0.038752791	9	132264574	C	G	G	R		9	135139961	9:132264574:C:G	SETX;SETX	Q7Z333	X6RI79;Q7Z333	p.Gly2567Arg	p.Gly838Arg;p.Gly2567Arg	1.817456	0.122	0.765624992	-1.934513204	-2.409692022	-2.345820666	0.246	Gly	2567	Arg	G2567R	8	-58.206	23.95025	59.42075	24.69	26.97374942
9:132264574:C:T:G:2567:R	-4.161856551	-3.453438826	0.016019005	0.016693205	0.042493175	0.007914033	0.00755082	0.00920091	-2.21E-17	0.001605234	0.004721024	0.019491779	0.038752791	9	132264574	C	T	G	R		9	135139961	9:132264574:C:T	SETX;SETX	Q7Z333	X6RI79;Q7Z333	p.Gly2567Arg	p.Gly838Arg;p.Gly2567Arg	1.863944	0.122	0.765624992	-1.873763227	-2.409692022	-2.320776982	0.246	Gly	2567	Arg	G2567R	8	-58.206	23.95025	59.42075	24.69	26.97374942
9:132264576:G:A:P:2566:L	-4.184645901	-3.230702863	0.004938398	0.0130282	0.07463	0.00660688	0.017131878	0.100659382	-5.80E-17	0.01553819	0.002979138	0.016196199	0.041112595	9	132264576	G	A	P	L		9	135139963	9:132264576:G:A	SETX;SETX	Q7Z333	X6RI79;Q7Z333	p.Pro2566Leu	p.Pro837Leu;p.Pro2566Leu	2.420869	0.11	0.765133257	-1.158083142	-2.494177978	-2.090118688	0.015	Pro	2566	Leu	P2566L	10	-56.50471429	22.472	62.72614286	33.29	24.46111825
9:132264576:G:C:P:2566:R	-3.960654345	-3.174580208	0.004938398	0.013802366	0.064837778	0.004374901	0.017131878	0.041526317	-5.80E-17	0.007740456	0.002979138	0.016386908	0.023160655	9	132264576	G	C	P	R		9	135139963	9:132264576:G:C	SETX;SETX	Q7Z333	X6RI79;Q7Z333	p.Pro2566Arg	p.Pro837Arg;p.Pro2566Arg	2.949544	0.216	0.76838432	-0.387198759	-1.766114753	-1.192596075	0.883	Pro	2566	Arg	P2566R	9	-56.50471429	22.472	62.72614286	33.29	24.46111825
9:132264576:G:T:P:2566:H	-4.077653799	-3.140682549	0.004938398	0.013802366	0.064837778	0.004374901	0.017131878	0.041526317	-5.80E-17	0.007740456	0.002979138	0.016386908	0.023160655	9	132264576	G	T	P	H		9	135139963	9:132264576:G:T	SETX;SETX	Q7Z333	X6RI79;Q7Z333	p.Pro2566His	p.Pro837His;p.Pro2566His	3.041821	0.182	0.765621478	-0.334613789	-2.028342586	-1.339417645	0.994	Pro	2566	His	P2566H	9	-56.50471429	22.472	62.72614286	33.29	24.46111825
9:132264577:G:A:P:2566:S	-4.365764376	-3.902642386	0.004011278	0.014120944	0.062152222	0.003878139	0.017131878	0.00920091	-5.80E-17	0.00062628	0.002514795	0.016991179	0.017576547	9	132264577	G	A	P	S		9	135139964	9:132264577:G:A	SETX;SETX	Q7Z333	X6RI79;Q7Z333	p.Pro2566Ser	p.Pro837Ser;p.Pro2566Ser	1.084522	0.111	0.765353104	-2.898994769	-2.484153148	-2.804245645	0.028	Pro	2566	Ser	P2566S	8	-56.50471429	22.472	62.72614286	33.29	24.46111825
9:132264577:G:C:P:2566:A	-4.159294753	-3.752710902	0.004011278	0.014120944	0.062152222	0.003878139	0.017131878	0.00920091	-5.80E-17	0.00062628	0.002514795	0.016991179	0.017576547	9	132264577	G	C	P	A		9	135139964	9:132264577:G:C	SETX;SETX	Q7Z333	X6RI79;Q7Z333	p.Pro2566Ala	p.Pro837Ala;p.Pro2566Ala	1.492669	0.171	0.765508595	-2.361805934	-2.100150783	-2.237549763	0.307	Pro	2566	Ala	P2566A	8	-56.50471429	22.472	62.72614286	33.29	24.46111825
9:132264577:G:T:P:2566:T	-3.932178167	-3.701972598	0.004011278	0.014120944	0.062152222	0.003878139	0.017131878	0.00920091	-5.80E-17	0.00062628	0.002514795	0.016991179	0.017576547	9	132264577	G	T	P	T		9	135139964	9:132264577:G:T	SETX;SETX	Q7Z333	X6RI79;Q7Z333	p.Pro2566Thr	p.Pro837Thr;p.Pro2566Thr	1.63079	0.237	0.765265578	-2.187292376	-1.684656517	-1.781638176	0.518	Pro	2566	Thr	P2566T	8	-56.50471429	22.472	62.72614286	33.29	24.46111825
9:132264578:A:C:H:2565:Q	-4.141463122	-3.77114973	0.023257572	0.018703113	0.098920159	0.02486217	0.021263148	0.00920091	0.058088571	0.039923012	0.024748029	0.019769044	0.060662233	9	132264578	A	C	H	Q		9	135139965	9:132264578:A:C	SETX;SETX	Q7Z333	X6RI79;Q7Z333	p.His2565Gln	p.His836Gln;p.His2565Gln	0.540301	0.078	0.756377777	-3.831085177	-2.843676261	-3.288176513	0.03	His	2565	Gln	H2565Q	8	-53.2648	19.4584	63.4824	25	20.29651638
9:132264578:A:T:H:2565:Q	-4.141463122	-3.776103769	0.023257572	0.018703113	0.098920159	0.02486217	0.021263148	0.00920091	0.058088571	0.039923012	0.024748029	0.019769044	0.060662233	9	132264578	A	T	H	Q		9	135139965	9:132264578:A:T	SETX;SETX	Q7Z333	X6RI79;Q7Z333	p.His2565Gln	p.His836Gln;p.His2565Gln	0.526815	0.078	0.756377777	-3.848708525	-2.843676261	-3.295441595	0.03	His	2565	Gln	H2565Q	8	-53.2648	19.4584	63.4824	25	20.29651638
9:132264579:T:A:H:2565:L	-3.894131489	-3.347138817	0.028505741	0.01367814	0.100906825	0.019053492	0.021263148	9.94E-18	0.058088571	0.013223997	0.029197458	0.017020316	0.069822698	9	132264579	T	A	H	L		9	135139966	9:132264579:T:A	SETX;SETX	Q7Z333	X6RI79;Q7Z333	p.His2565Leu	p.His836Leu;p.His2565Leu	1.502742	0.129	0.763722918	-2.392593345	-2.396929539	-2.474898598	0.003	His	2565	Leu	H2565L	11	-53.2648	19.4584	63.4824	25	20.29651638
9:132264579:T:C:H:2565:R	-3.800788244	-3.430645719	0.023257572	0.018703113	0.098920159	0.02486217	0.021263148	0.00920091	0.058088571	0.039923012	0.024748029	0.019769044	0.060662233	9	132264579	T	C	H	R	rs1475374227	9	135139966	9:132264579:T:C	SETX;SETX	Q7Z333	X6RI79;Q7Z333	p.His2565Arg	p.His836Arg;p.His2565Arg	1.467229	0.177	0.763388317	-2.447236799	-2.097385712	-2.216572434	0.335	His	2565	Arg	H2565R	8	-53.2648	19.4584	63.4824	25	20.29651638
9:132264579:T:G:H:2565:P	-3.302334449	-3.176300918	0.028505741	0.015589084	0.102535714	0.036621601	0.021263148	0.100659382	0.058088571	0.127518254	0.029197458	0.017608947	0.084293742	9	132264579	T	G	H	P		9	135139966	9:132264579:T:G	SETX;SETX	Q7Z333	X6RI79;Q7Z333	p.His2565Pro	p.His836Pro;p.His2565Pro	1.664791	0.268	0.765626172	-2.133985012	-1.48157936	-1.584130114	0.877	His	2565	Pro	H2565P	10	-53.2648	19.4584	63.4824	25	20.29651638
9:132264580:G:A:H:2565:Y	-3.520985472	-3.056728197	0.113990769	0.017023401	0.102375714	0.050888193	0.021263148	0.066865066	0.058088571	0.106657664	0.171750173	0.021291176	0.086689823	9	132264580	G	A	H	Y		9	135139967	9:132264580:G:A	SETX;SETX	Q7Z333	X6RI79;Q7Z333	p.His2565Tyr	p.His836Tyr;p.His2565Tyr	1.940123	0.199	0.759560018	-1.923489931	-2.021409263	-1.834650343	0.671	His	2565	Tyr	H2565Y	6	-53.2648	19.4584	63.4824	25	20.29651638
9:132264580:G:C:H:2565:D	-3.608014046	-3.140769365	0.028505741	0.017485467	0.095576825	0.027823388	0.021263148	0.041526317	0.058088571	0.044297793	0.029197458	0.018566327	0.066375921	9	132264580	G	C	H	D		9	135139967	9:132264580:G:C	SETX;SETX	Q7Z333	X6RI79;Q7Z333	p.His2565Asp	p.His836Asp;p.His2565Asp	2.136698	0.22	0.765290416	-1.525566364	-1.792307731	-1.607365216	0.501	His	2565	Asp	H2565D	9	-53.2648	19.4584	63.4824	25	20.29651638
9:132264580:G:T:H:2565:N	-3.400245518	-2.834245278	0.113990769	0.018651614	0.120432381	0.091706498	0.021263148	0.057547488	0.058088571	0.252627742	0.171750173	0.020849132	0.11744648	9	132264580	G	T	H	N		9	135139967	9:132264580:G:T	SETX;SETX	Q7Z333	X6RI79;Q7Z333	p.His2565Asn	p.His836Asn;p.His2565Asn	1.901756	0.164	0.759409808	-1.977324589	-2.246403487	-2.057631881	0.501	His	2565	Asn	H2565N	7	-53.2648	19.4584	63.4824	25	20.29651638
9:132264581:C:A:Q:2564:H	-3.211653425	-2.715643586	0.071184658	0.014005922	0.125939841	0.068988992	0.043836481	0.030245002	-7.70E-18	0.021528111	0.045221079	0.020866193	0.056362686	9	132264581	C	A	Q	H		9	135139968	9:132264581:C:A	SETX;SETX	Q7Z333	X6RI79;Q7Z333	p.Gln2564His	p.Gln835His;p.Gln2564His	3.503653	0.358	0.761487367	0.167150473	-0.978521059	-0.073278732	0.998	Gln	2564	His	Q2564H	5	-49.20811111	19.19611111	64.92211111	24	18.75525004
9:132264581:C:G:Q:2564:H	-3.211653425	-2.708996078	0.071184658	0.014005922	0.125939841	0.068988992	0.043836481	0.030245002	-7.70E-18	0.021528111	0.045221079	0.020866193	0.056362686	9	132264581	C	G	Q	H		9	135139968	9:132264581:C:G	SETX;SETX	Q7Z333	X6RI79;Q7Z333	p.Gln2564His	p.Gln835His;p.Gln2564His	3.521749	0.358	0.761487367	0.190798115	-0.978521059	-0.063530184	0.998	Gln	2564	His	Q2564H	5	-49.20811111	19.19611111	64.92211111	24	18.75525004
9:132264582:T:A:Q:2564:L	-2.749297399	-2.064376287	0.118747249	0.018873829	0.171767619	0.080931407	0.043836481	0.057547488	-7.70E-18	0.091417798	0.11444249	0.021280767	0.13375593	9	132264582	T	A	Q	L	rs1425506389	9	135139969	9:132264582:T:A	SETX;SETX	Q7Z333	X6RI79;Q7Z333	p.Gln2564Leu	p.Gln835Leu;p.Gln2564Leu	3.656007	0.316	0.767892496	0.523893637	-1.138640466	-0.233978963	0.993	Gln	2564	Leu	Q2564L	7	-49.20811111	19.19611111	64.92211111	24	18.75525004
9:132264582:T:C:Q:2564:R	-3.659144114	-2.996741735	0.078211822	0.009822034	0.12194873	0.03514405	0.043836481	0.051950687	-7.70E-18	0.002743127	0.026733771	0.0189469	0.044496295	9	132264582	T	C	Q	R		9	135139969	9:132264582:T:C	SETX;SETX	Q7Z333	X6RI79;Q7Z333	p.Gln2564Arg	p.Gln835Arg;p.Gln2564Arg	2.986912	0.255	0.768381342	-0.338439988	-1.518249191	-0.947031254	0.993	Gln	2564	Arg	Q2564R	4	-49.20811111	19.19611111	64.92211111	24	18.75525004
9:132264582:T:G:Q:2564:P	-2.926864374	-2.339253449	0.118747249	0.017204958	0.146605397	0.029186065	0.043836481	0.066865066	-7.70E-18	0.013392282	0.11444249	0.021631181	0.101896079	9	132264582	T	G	Q	P		9	135139969	9:132264582:T:G	SETX;SETX	Q7Z333	X6RI79;Q7Z333	p.Gln2564Pro	p.Gln835Pro;p.Gln2564Pro	3.574845	0.337	0.769785183	0.464416582	-0.973569138	-0.156314331	0.998	Gln	2564	Pro	Q2564P	6	-49.20811111	19.19611111	64.92211111	24	18.75525004
9:132264583:G:C:Q:2564:E	-3.588494688	-2.766896571	0.025075352	0.005463962	0.119340952	0.034192405	0.043836481	0.033423486	-7.70E-18	0.041803983	0.012848045	0.016269286	0.041657336	9	132264583	G	C	Q	E		9	135139970	9:132264583:G:C	SETX;SETX	Q7Z333	X6RI79;Q7Z333	p.Gln2564Glu	p.Gln835Glu;p.Gln2564Glu	3.672047	0.282	0.769184849	0.576663057	-1.333209475	-0.421870386	0.982	Gln	2564	Glu	Q2564E	3	-49.20811111	19.19611111	64.92211111	24	18.75525004
9:132264583:G:T:Q:2564:K	-3.566232784	-2.701772927	0.078211822	0.009822034	0.12194873	0.03514405	0.043836481	0.051950687	-7.70E-18	0.002743127	0.026733771	0.0189469	0.044496295	9	132264583	G	T	Q	K		9	135139970	9:132264583:G:T	SETX;SETX	Q7Z333	X6RI79;Q7Z333	p.Gln2564Lys	p.Gln835Lys;p.Gln2564Lys	3.789883	0.282	0.768864239	0.722758651	-1.338558672	-0.358390617	0.993	Gln	2564	Lys	Q2564K	4	-49.20811111	19.19611111	64.92211111	24	18.75525004
9:132264585:G:A:P:2563:L	-3.123946285	-3.109567069	0.003788312	0.013275157	0.078333016	0.004364654	0.047138915	0.100659382	-5.79E-17	0.01553819	0.004254614	0.016658524	0.0517495	9	132264585	G	A	P	L		9	135139972	9:132264585:G:A	SETX;SETX	Q7Z333	X6RI79;Q7Z333	p.Pro2563Leu	p.Pro834Leu;p.Pro2563Leu	2.527901	0.394	0.762625025	-1.079949827	-0.730694987	-0.390835782	0.78	Pro	2563	Leu	P2563L	10	-47.97728571	23.83857143	65.49614286	32.42	23.13711897
9:132264585:G:C:P:2563:R	-3.703710126	-2.827974512	0.003788312	0.014001884	0.073373016	0.002076326	0.047138915	0.041526317	-5.79E-17	0.007740456	0.004254614	0.016989481	0.038812995	9	132264585	G	C	P	R		9	135139972	9:132264585:G:C	SETX;SETX	Q7Z333	X6RI79;Q7Z333	p.Pro2563Arg	p.Pro834Arg;p.Pro2563Arg	3.565337	0.255	0.766570801	0.372876401	-1.548457137	-0.635426265	0.961	Pro	2563	Arg	P2563R	9	-47.97728571	23.83857143	65.49614286	32.42	23.13711897
9:132264585:G:T:P:2563:H	-3.493799342	-2.809592479	0.003788312	0.014001884	0.073373016	0.002076326	0.047138915	0.041526317	-5.79E-17	0.007740456	0.004254614	0.016989481	0.038812995	9	132264585	G	T	P	H		9	135139972	9:132264585:G:T	SETX;SETX	Q7Z333	X6RI79;Q7Z333	p.Pro2563His	p.Pro834His;p.Pro2563His	3.615377	0.316	0.764491146	0.387081781	-1.195390217	-0.255866866	0.998	Pro	2563	His	P2563H	9	-47.97728571	23.83857143	65.49614286	32.42	23.13711897
9:132264586:G:A:P:2563:S	-3.54372718	-3.213999843	0.00307644	0.01416876	0.07447746	6.15E-05	0.047138915	0.00920091	-5.79E-17	0.00062628	0.003592184	0.017603316	0.036395445	9	132264586	G	A	P	S		9	135139973	9:132264586:G:A	SETX;SETX	Q7Z333	X6RI79;Q7Z333	p.Pro2563Ser	p.Pro834Ser;p.Pro2563Ser	2.565111	0.307	0.76351772	-1.009352423	-1.268842538	-0.873681949	0.18	Pro	2563	Ser	P2563S	8	-47.97728571	23.83857143	65.49614286	32.42	23.13711897
9:132264586:G:C:P:2563:A	-3.622873869	-3.430969542	0.00307644	0.01416876	0.07447746	6.15E-05	0.047138915	0.00920091	-5.79E-17	0.00062628	0.003592184	0.017603316	0.036395445	9	132264586	G	C	P	A		9	135139973	9:132264586:G:C	SETX;SETX	Q7Z333	X6RI79;Q7Z333	p.Pro2563Ala	p.Pro834Ala;p.Pro2563Ala	1.974471	0.284	0.763200883	-1.78899217	-1.420335229	-1.324815689	0.78	Pro	2563	Ala	P2563A	8	-47.97728571	23.83857143	65.49614286	32.42	23.13711897
9:132264586:G:T:P:2563:T	-3.306287113	-3.199044053	0.00307644	0.01416876	0.07447746	6.15E-05	0.047138915	0.00920091	-5.79E-17	0.00062628	0.003592184	0.017603316	0.036395445	9	132264586	G	T	P	T	rs1339936026	9	135139973	9:132264586:G:T	SETX;SETX	Q7Z333	X6RI79;Q7Z333	p.Pro2563Thr	p.Pro834Thr;p.Pro2563Thr	2.605824	0.376	0.763589303	-0.954387279	-0.829028924	-0.452904213	0.78	Pro	2563	Thr	P2563T	8	-47.97728571	23.83857143	65.49614286	32.42	23.13711897
9:132264587:G:C:S:2562:R	-2.729930455	-2.71244236	0.138174161	0.012116281	0.252884656	0.074741961	0.085120503	0.030245002	-2.85E-18	0.016322189	0.131704301	0.02073096	0.091464489	9	132264587	G	C	S	R		9	135139974	9:132264587:G:C	SETX;SETX	Q7Z333	X6RI79;Q7Z333	p.Ser2562Arg	p.Ser833Arg;p.Ser2562Arg	2.777369	0.418	0.766536726	-0.65766967	-0.51286705	-0.117715424	0.933	Ser	2562	Arg	S2562R	5	-44.6615	24.88216667	66.7915	22.88	24.09487639
9:132264587:G:T:S:2562:R	-2.729930455	-2.716908562	0.138174161	0.012116281	0.252884656	0.074741961	0.085120503	0.030245002	-2.85E-18	0.016322189	0.131704301	0.02073096	0.091464489	9	132264587	G	T	S	R		9	135139974	9:132264587:G:T	SETX;SETX	Q7Z333	X6RI79;Q7Z333	p.Ser2562Arg	p.Ser833Arg;p.Ser2562Arg	2.765211	0.418	0.766536726	-0.673557603	-0.51286705	-0.124265095	0.933	Ser	2562	Arg	S2562R	5	-44.6615	24.88216667	66.7915	22.88	24.09487639
9:132264588:C:A:S:2562:I	-2.538603981	-2.087173393	0.275193423	0.015274119	0.287533228	0.070755203	0.085120503	0.066865066	-2.85E-18	0.017077136	0.279598355	0.021578686	0.150531484	9	132264588	C	A	S	I		9	135139975	9:132264588:C:A	SETX;SETX	Q7Z333	X6RI79;Q7Z333	p.Ser2562Ile	p.Ser833Ile;p.Ser2562Ile	3.242684	0.339	0.764740352	-0.093815404	-1.045025913	-0.323693007	0.966	Ser	2562	Ile	S2562I	6	-44.6615	24.88216667	66.7915	22.88	24.09487639
9:132264588:C:G:S:2562:T	-3.133882555	-2.949130617	0.044768799	0.004521891	0.241086085	0.042294291	0.085120503	0.033423486	-2.85E-18	0.027518993	0.043105852	0.016182929	0.078129008	9	132264588	C	G	S	T		9	135139975	9:132264588:C:G	SETX;SETX	Q7Z333	X6RI79;Q7Z333	p.Ser2562Thr	p.Ser833Thr;p.Ser2562Thr	2.412283	0.331	0.764287878	-1.190110461	-1.103429624	-0.817283622	0.799	Ser	2562	Thr	S2562T	3	-44.6615	24.88216667	66.7915	22.88	24.09487639
9:132264588:C:T:S:2562:N	-3.364440301	-3.138720124	0.044768799	0.004521891	0.241086085	0.042294291	0.085120503	0.033423486	-2.85E-18	0.027518993	0.043105852	0.016182929	0.078129008	9	132264588	C	T	S	N		9	135139975	9:132264588:C:T	SETX;SETX	Q7Z333	X6RI79;Q7Z333	p.Ser2562Asn	p.Ser833Asn;p.Ser2562Asn	1.896178	0.264	0.764226639	-1.866057738	-1.530357052	-1.482600416	0.012	Ser	2562	Asn	S2562N	3	-44.6615	24.88216667	66.7915	22.88	24.09487639
9:132264589:T:A:S:2562:C	-3.153193183	-2.467439326	0.138174161	0.012116281	0.252884656	0.074741961	0.085120503	0.030245002	-2.85E-18	0.016322189	0.131704301	0.02073096	0.091464489	9	132264589	T	A	S	C		9	135139976	9:132264589:T:A	SETX;SETX	Q7Z333	X6RI79;Q7Z333	p.Ser2562Cys	p.Ser833Cys;p.Ser2562Cys	3.444322	0.295	0.764569072	0.165467076	-1.327582893	-0.469404041	0.997	Ser	2562	Cys	S2562C	5	-44.6615	24.88216667	66.7915	22.88	24.09487639
9:132264589:T:C:S:2562:G	-3.55615559	-3.069770919	0.133905247	0.00831395	0.245270529	0.031173931	0.085120503	0.051950687	-2.85E-18	0.00258978	0.086817019	0.01880885	0.077377548	9	132264589	T	C	S	G		9	135139976	9:132264589:T:C	SETX;SETX	Q7Z333	X6RI79;Q7Z333	p.Ser2562Gly	p.Ser833Gly;p.Ser2562Gly	2.099608	0.21	0.769369805	-1.473629601	-1.787813265	-1.685149717	0.012	Ser	2562	Gly	S2562G	4	-44.6615	24.88216667	66.7915	22.88	24.09487639
9:132264589:T:G:S:2562:R	-3.084369975	-2.680030619	0.138174161	0.012116281	0.252884656	0.074741961	0.085120503	0.030245002	-2.85E-18	0.016322189	0.131704301	0.02073096	0.091464489	9	132264589	T	G	S	R		9	135139976	9:132264589:T:G	SETX;SETX	Q7Z333	X6RI79;Q7Z333	p.Ser2562Arg	p.Ser833Arg;p.Ser2562Arg	2.865601	0.315	0.766536726	-0.542369121	-1.167617577	-0.665561208	0.933	Ser	2562	Arg	S2562R	5	-44.6615	24.88216667	66.7915	22.88	24.09487639
9:132264591:G:A:S:2561:L	-4.133508832	-4.338741734	0.00080458	0.011973558	0.022014444	0.001285035	0.008750397	0.066865066	-5.15E-17	0.011409253	0.001213351	0.020215451	0.02744744	9	132264591	G	A	S	L	rs147705644	9	135139978	9:132264591:G:A	SETX;SETX	Q7Z333	X6RI79;Q7Z333	p.Ser2561Leu	p.Ser832Leu;p.Ser2561Leu	-0.309325	0.156	0.764423501	-4.743338006	-2.213607036	-3.295012574	0.001	Ser	2561	Leu	S2561L	6	-42.4145	27.388	67.20216667	26.38	26.75700411
9:132264591:G:C:S:2561:W	-3.129142513	-3.851402747	0.001007644	0.014141549	0.036902222	0.00510134	0.008750397	0.057547488	-5.15E-17	0.014707176	0.00131837	0.020093219	0.044943152	9	132264591	G	C	S	W		9	135139978	9:132264591:G:C	SETX;SETX	Q7Z333	X6RI79;Q7Z333	p.Ser2561Trp	p.Ser832Trp;p.Ser2561Trp	0.650977	0.408	0.765051612	-3.472966915	-0.601213421	-1.321033791	0.982	Ser	2561	Trp	S2561W	7	-42.4145	27.388	67.20216667	26.38	26.75700411
9:132264592:A:C:S:2561:A	-4.20973619	-4.745957664	0.000283516	0.002650653	0.010362222	0.002514611	0.008750397	0.033423486	-5.15E-17	0.002748046	0.000169527	0.015308918	0.004122613	9	132264592	A	C	S	A		9	135139979	9:132264592:A:C	SETX;SETX	Q7Z333	X6RI79;Q7Z333	p.Ser2561Ala	p.Ser832Ala;p.Ser2561Ala	-0.929458	0.187	0.764925183	-5.541372741	-2.008175894	-3.449894914	0.01	Ser	2561	Ala	S2561A	3	-42.4145	27.388	67.20216667	26.38	26.75700411
9:132264592:A:G:S:2561:P	-4.122475825	-4.566498687	0.000576875	0.009051488	0.011484444	0.003691356	0.008750397	0.030245002	-5.15E-17	0.003117024	0.00048952	0.019442727	0.007790326	9	132264592	A	G	S	P		9	135139979	9:132264592:A:G	SETX;SETX	Q7Z333	X6RI79;Q7Z333	p.Ser2561Pro	p.Ser832Pro;p.Ser2561Pro	-0.517729	0.204	0.766493773	-4.964722547	-1.873939164	-3.129825016	0	Ser	2561	Pro	S2561P	5	-42.4145	27.388	67.20216667	26.38	26.75700411
9:132264592:A:T:S:2561:T	-4.226941992	-4.757432842	0.000283516	0.002650653	0.010362222	0.002514611	0.008750397	0.033423486	-5.15E-17	0.002748046	0.000169527	0.015308918	0.004122613	9	132264592	A	T	S	T		9	135139979	9:132264592:A:T	SETX;SETX	Q7Z333	X6RI79;Q7Z333	p.Ser2561Thr	p.Ser832Thr;p.Ser2561Thr	-0.960696	0.182	0.764701898	-5.587689877	-2.04368529	-3.495625047	0.097	Ser	2561	Thr	S2561T	3	-42.4145	27.388	67.20216667	26.38	26.75700411
9:132264594:G:A:P:2560:L	-3.819737227	-3.295881034	0.003066972	0.014170345	0.01966	0.009843251	0.003053333	0.100659382	-5.95E-17	0.025948986	0.001269183	0.017581603	0.018311727	9	132264594	G	A	P	L		9	135139981	9:132264594:G:A	SETX;SETX	Q7Z333	X6RI79;Q7Z333	p.Pro2560Leu	p.Pro831Leu;p.Pro2560Leu	2.720868	0.268	0.764536111	-0.780745455	-1.499766468	-1.015207847	0.931	Pro	2560	Leu	P2560L	10	-40.25828571	29.92557143	65.57885714	30.13	29.42795961
9:132264594:G:C:P:2560:R	-3.855689588	-3.341202521	0.002144763	0.013432872	0.018332222	0.008644999	0.003053333	0.041526317	-5.95E-17	0.012369567	0.001269183	0.017898914	0.015921064	9	132264594	G	C	P	R		9	135139981	9:132264594:G:C	SETX;SETX	Q7Z333	X6RI79;Q7Z333	p.Pro2560Arg	p.Pro831Arg;p.Pro2560Arg	2.647551	0.263	0.768237519	-0.785452893	-1.469794396	-1.083606479	0.931	Pro	2560	Arg	P2560R	9	-40.25828571	29.92557143	65.57885714	30.13	29.42795961
9:132264594:G:T:P:2560:H	-3.938277437	-3.134844001	0.002144763	0.013432872	0.018332222	0.008644999	0.003053333	0.041526317	-5.95E-17	0.012369567	0.001269183	0.017898914	0.015921064	9	132264594	G	T	P	H		9	135139981	9:132264594:G:T	SETX;SETX	Q7Z333	X6RI79;Q7Z333	p.Pro2560His	p.Pro831His;p.Pro2560His	3.209305	0.239	0.76588127	-0.109353416	-1.661670421	-0.919711109	0.997	Pro	2560	His	P2560H	9	-40.25828571	29.92557143	65.57885714	30.13	29.42795961
9:132264595:G:A:P:2560:S	-4.341094042	-4.038890323	0.001741194	0.01222171	0.018454444	0.005433588	0.003053333	0.00920091	-5.95E-17	0.000563387	0.001071075	0.018365032	0.013262439	9	132264595	G	A	P	S	rs751478932	9	135139982	9:132264595:G:A	SETX;SETX	Q7Z333	X6RI79;Q7Z333	p.Pro2560Ser	p.Pro831Ser;p.Pro2560Ser	0.803958	0.128	0.765141775	-3.27083395	-2.37961344	-2.857122893	0.106	Pro	2560	Ser	P2560S	8	-40.25828571	29.92557143	65.57885714	30.13	29.42795961
9:132264595:G:C:P:2560:A	-4.124300937	-4.083950915	0.001741194	0.01222171	0.018454444	0.005433588	0.003053333	0.00920091	-5.95E-17	0.000563387	0.001071075	0.018365032	0.013262439	9	132264595	G	C	P	A		9	135139982	9:132264595:G:C	SETX;SETX	Q7Z333	X6RI79;Q7Z333	p.Pro2560Ala	p.Pro831Ala;p.Pro2560Ala	0.681293	0.191	0.765198332	-3.429739111	-1.978191338	-2.559041171	0.012	Pro	2560	Ala	P2560A	8	-40.25828571	29.92557143	65.57885714	30.13	29.42795961
9:132264595:G:T:P:2560:T	-3.697597049	-4.020932943	0.001741194	0.01222171	0.018454444	0.005433588	0.003053333	0.00920091	-5.95E-17	0.000563387	0.001071075	0.018365032	0.013262439	9	132264595	G	T	P	T		9	135139982	9:132264595:G:T	SETX;SETX	Q7Z333	X6RI79;Q7Z333	p.Pro2560Thr	p.Pro831Thr;p.Pro2560Thr	0.852842	0.315	0.765104696	-3.207865531	-1.191510254	-1.749860376	0.657	Pro	2560	Thr	P2560T	8	-40.25828571	29.92557143	65.57885714	30.13	29.42795961
9:132264596:T:A:Q:2559:H	-3.797070039	-3.962269689	0.000595712	0.00657309	0.002106667	0.002699567	0.001705556	0.030245002	0.000133333	0.003031389	0.000287818	0.018862388	0.001893609	9	132264596	T	A	Q	H		9	135139983	9:132264596:T:A	SETX;SETX	Q7Z333	X6RI79;Q7Z333	p.Gln2559His	p.Gln830His;p.Gln2559His	1.250589	0.312	0.759733971	-2.820283461	-1.300188421	-1.552930042	0.966	Gln	2559	His	Q2559H	5	-38.39644444	31.18666667	68.53222222	26.86	31.27668726
9:132264596:T:G:Q:2559:H	-3.797070039	-3.955092835	0.000595712	0.00657309	0.002106667	0.002699567	0.001705556	0.030245002	0.000133333	0.003031389	0.000287818	0.018862388	0.001893609	9	132264596	T	G	Q	H	rs1316344508	9	135139983	9:132264596:T:G	SETX;SETX	Q7Z333	X6RI79;Q7Z333	p.Gln2559His	p.Gln830His;p.Gln2559His	1.270126	0.312	0.759733971	-2.794752737	-1.300188421	-1.542405208	0.966	Gln	2559	His	Q2559H	5	-38.39644444	31.18666667	68.53222222	26.86	31.27668726
9:132264597:T:A:Q:2559:L	-3.70825648	-3.333411323	0.001040533	0.011351204	0.021528889	0.00672795	0.001705556	0.057547488	0.000133333	0.014259446	0.000879955	0.019685956	0.031650687	9	132264597	T	A	Q	L		9	135139984	9:132264597:T:A	SETX;SETX	Q7Z333	X6RI79;Q7Z333	p.Gln2559Leu	p.Gln830Leu;p.Gln2559Leu	2.339397	0.27	0.762900975	-1.319492714	-1.514334246	-1.209150455	0.799	Gln	2559	Leu	Q2559L	7	-38.39644444	31.18666667	68.53222222	26.86	31.27668726
9:132264597:T:C:Q:2559:R	-4.260939448	-3.825705175	0.000793124	0.004054743	0.001743333	0.001625458	0.001705556	0.051950687	0.000133333	0.003345769	0.000216619	0.017188664	0.00198125	9	132264597	T	C	Q	R	rs1212476328	9	135139984	9:132264597:T:C	SETX;SETX	Q7Z333	X6RI79;Q7Z333	p.Gln2559Arg	p.Gln830Arg;p.Gln2559Arg	1.620513	0.177	0.764276531	-2.225065558	-2.082566335	-2.133996371	0.012	Gln	2559	Arg	Q2559R	4	-38.39644444	31.18666667	68.53222222	26.86	31.27668726
9:132264597:T:G:Q:2559:P	-3.682091009	-3.292348229	0.000830845	0.009097411	0.008083333	0.00194474	0.001705556	0.066865066	0.000133333	0.011834666	0.000809832	0.01967066	0.014801018	9	132264597	T	G	Q	P		9	135139984	9:132264597:T:G	SETX;SETX	Q7Z333	X6RI79;Q7Z333	p.Gln2559Pro	p.Gln830Pro;p.Gln2559Pro	2.803996	0.316	0.764722025	-0.667538871	-1.19153813	-0.69296825	0.966	Gln	2559	Pro	Q2559P	6	-38.39644444	31.18666667	68.53222222	26.86	31.27668726
9:132264598:G:C:Q:2559:E	-4.258295235	-3.851784098	0.000332013	0.001856746	0.001704444	0.00283623	0.001705556	0.033423486	0.000133333	0.002710864	0.000115127	0.014921182	0.001001948	9	132264598	G	C	Q	E		9	135139985	9:132264598:G:C	SETX;SETX	Q7Z333	X6RI79;Q7Z333	p.Gln2559Glu	p.Gln830Glu;p.Gln2559Glu	1.570026	0.18	0.765060815	-2.271737889	-2.050410562	-2.143853275	0.012	Gln	2559	Glu	Q2559E	3	-38.39644444	31.18666667	68.53222222	26.86	31.27668726
9:132264598:G:T:Q:2559:K	-4.112969552	-3.76719014	0.000793124	0.004054743	0.001743333	0.001625458	0.001705556	0.051950687	0.000133333	0.003345769	0.000216619	0.017188664	0.00198125	9	132264598	G	T	Q	K		9	135139985	9:132264598:G:T	SETX;SETX	Q7Z333	X6RI79;Q7Z333	p.Gln2559Lys	p.Gln830Lys;p.Gln2559Lys	1.779804	0.22	0.764469487	-2.012156725	-1.806004508	-1.799628605	0.451	Gln	2559	Lys	Q2559K	4	-38.39644444	31.18666667	68.53222222	26.86	31.27668726
9:132264600:G:A:P:2558:L	-4.224265472	-3.848607892	0.003709876	0.013500408	0.028684444	0.046637524	0.000907778	0.100659382	-5.80E-17	0.01553819	0.001068251	0.017739785	0.014118318	9	132264600	G	A	P	L		9	135139987	9:132264600:G:A	SETX;SETX	Q7Z333	X6RI79;Q7Z333	p.Pro2558Leu	p.Pro829Leu;p.Pro2558Leu	1.304028	0.16	0.763052411	-2.668773592	-2.211055757	-2.402757101	0.278	Pro	2558	Leu	P2558L	10	-34.44728571	33.489	68.42714286	32.72	34.4990022
9:132264600:G:C:P:2558:R	-3.838380431	-3.67721763	0.002594853	0.011566745	0.027296667	0.048635995	0.000907778	0.041526317	-5.80E-17	0.007740456	0.001068251	0.017733388	0.011984725	9	132264600	G	C	P	R		9	135139987	9:132264600:G:C	SETX;SETX	Q7Z333	X6RI79;Q7Z333	p.Pro2558Arg	p.Pro829Arg;p.Pro2558Arg	1.815266	0.277	0.766225521	-1.922594317	-1.414368318	-1.451044019	0.93	Pro	2558	Arg	P2558R	9	-34.44728571	33.489	68.42714286	32.72	34.4990022
9:132264600:G:T:P:2558:Q	-3.741652718	-3.699641965	0.002106774	0.009318972	0.01194	0.003417092	0.000907778	0.00920091	-5.80E-17	0.00062628	0.000901479	0.017817091	0.009838398	9	132264600	G	T	P	Q		9	135139987	9:132264600:G:T	SETX;SETX	Q7Z333	X6RI79;Q7Z333	p.Pro2558Gln	p.Pro829Gln;p.Pro2558Gln	1.799164	0.31	0.763832132	-2.00254446	-1.24452634	-1.26896636	0.93	Pro	2558	Gln	P2558Q	8	-34.44728571	33.489	68.42714286	32.72	34.4990022
9:132264601:G:A:P:2558:S	-3.979092785	-3.966298989	0.002106774	0.009318972	0.01194	0.003417092	0.000907778	0.00920091	-5.80E-17	0.00062628	0.000901479	0.017817091	0.009838398	9	132264601	G	A	P	S		9	135139988	9:132264601:G:A	SETX;SETX	Q7Z333	X6RI79;Q7Z333	p.Pro2558Ser	p.Pro829Ser;p.Pro2558Ser	1.073264	0.241	0.763513841	-2.95897617	-1.688456135	-2.058863148	0.483	Pro	2558	Ser	P2558S	8	-34.44728571	33.489	68.42714286	32.72	34.4990022
9:132264601:G:C:P:2558:A	-4.268150257	-4.06011605	0.002106774	0.009318972	0.01194	0.003417092	0.000907778	0.00920091	-5.80E-17	0.00062628	0.000901479	0.017817091	0.009838398	9	132264601	G	C	P	A		9	135139988	9:132264601:G:C	SETX;SETX	Q7Z333	X6RI79;Q7Z333	p.Pro2558Ala	p.Pro829Ala;p.Pro2558Ala	0.817873	0.157	0.763559592	-3.291592082	-2.221664102	-2.681996146	0.002	Pro	2558	Ala	P2558A	8	-34.44728571	33.489	68.42714286	32.72	34.4990022
9:132264601:G:T:P:2558:T	-4.495266843	-3.995923303	0.002106774	0.009318972	0.01194	0.003417092	0.000907778	0.00920091	-5.80E-17	0.00062628	0.000901479	0.017817091	0.009838398	9	132264601	G	T	P	T		9	135139988	9:132264601:G:T	SETX;SETX	Q7Z333	X6RI79;Q7Z333	p.Pro2558Thr	p.Pro829Thr;p.Pro2558Thr	0.99262	0.091	0.763485198	-3.065065799	-2.642454215	-2.969361716	0.024	Pro	2558	Thr	P2558T	8	-34.44728571	33.489	68.42714286	32.72	34.4990022
9:132264602:A:C:D:2557:E	-4.302007758	-4.227441188	0.005354126	0.004473553	0.038974444	0.064063828	0.000518889	0.051950687	-7.81E-18	0.003743127	0.001966344	0.017059303	0.014297415	9	132264602	A	C	D	E		9	135139989	9:132264602:A:C	SETX;SETX	Q7Z333	X6RI79;Q7Z333	p.Asp2557Glu	p.Asp828Glu;p.Asp2557Glu	0.269009	0.137	0.765950824	-3.949986034	-2.308903665	-3.093283525	0.001	Asp	2557	Glu	D2557E	4	-32.6545	31.93725	71.4785	24.23	34.1630733
9:132264602:A:T:D:2557:E	-4.302007758	-4.232085186	0.005354126	0.004473553	0.038974444	0.064063828	0.000518889	0.051950687	-7.81E-18	0.003743127	0.001966344	0.017059303	0.014297415	9	132264602	A	T	D	E		9	135139989	9:132264602:A:T	SETX;SETX	Q7Z333	X6RI79;Q7Z333	p.Asp2557Glu	p.Asp828Glu;p.Asp2557Glu	0.256367	0.137	0.765950824	-3.966506452	-2.308903665	-3.100093933	0.001	Asp	2557	Glu	D2557E	4	-32.6545	31.93725	71.4785	24.23	34.1630733
9:132264603:T:A:D:2557:V	-3.572876467	-3.553168556	0.01206268	0.014447469	0.060207778	0.105632417	0.000518889	0.041526317	-7.81E-18	0.027849624	0.006541155	0.019069771	0.032239334	9	132264603	T	A	D	V		9	135139990	9:132264603:T:A	SETX;SETX	Q7Z333	X6RI79;Q7Z333	p.Asp2557Val	p.Asp828Val;p.Asp2557Val	1.728843	0.308	0.765133715	-2.062403394	-1.2355237	-1.318409915	0.877	Asp	2557	Val	D2557V	9	-32.6545	31.93725	71.4785	24.23	34.1630733
9:132264603:T:C:D:2557:G	-3.612585365	-3.439525649	0.007354803	0.011099663	0.055787778	0.117378324	0.000518889	0.057547488	-7.81E-18	0.067509264	0.004205264	0.020064989	0.047800707	9	132264603	T	C	D	G		9	135139990	9:132264603:T:C	SETX;SETX	Q7Z333	X6RI79;Q7Z333	p.Asp2557Gly	p.Asp828Gly;p.Asp2557Gly	1.712364	0.261	0.772284268	-1.90794219	-1.414990102	-1.598964475	0.335	Asp	2557	Gly	D2557G	7	-32.6545	31.93725	71.4785	24.23	34.1630733
9:132264603:T:G:D:2557:A	-3.731342785	-3.600818347	0.009811258	0.01298068	0.051344444	0.07307033	0.000518889	0.00920091	-7.81E-18	0.005344882	0.005524691	0.019704972	0.026951254	9	132264603	T	G	D	A		9	135139990	9:132264603:T:G	SETX;SETX	Q7Z333	X6RI79;Q7Z333	p.Asp2557Ala	p.Asp828Ala;p.Asp2557Ala	1.709857	0.274	0.765146679	-2.086894998	-1.451438645	-1.525170296	0.501	Asp	2557	Ala	D2557A	8	-32.6545	31.93725	71.4785	24.23	34.1630733
9:132264604:C:A:D:2557:Y	-3.607288071	-3.524298406	0.01206268	0.014447469	0.060207778	0.105632417	0.000518889	0.041526317	-7.81E-18	0.027849624	0.006541155	0.019069771	0.032239334	9	132264604	C	A	D	Y		9	135139991	9:132264604:C:A	SETX;SETX	Q7Z333	X6RI79;Q7Z333	p.Asp2557Tyr	p.Asp828Tyr;p.Asp2557Tyr	1.807434	0.298	0.762443776	-2.025908752	-1.343971938	-1.333875573	0.956	Asp	2557	Tyr	D2557Y	9	-32.6545	31.93725	71.4785	24.23	34.1630733
9:132264604:C:G:D:2557:H	-3.47838011	-3.603462596	0.007354803	0.011099663	0.055787778	0.117378324	0.000518889	0.057547488	-7.81E-18	0.067509264	0.004205264	0.020064989	0.047800707	9	132264604	C	G	D	H		9	135139991	9:132264604:C:G	SETX;SETX	Q7Z333	X6RI79;Q7Z333	p.Asp2557His	p.Asp828His;p.Asp2557His	1.266091	0.3	0.762521529	-2.73141577	-1.32996108	-1.613943284	0.877	Asp	2557	His	D2557H	7	-32.6545	31.93725	71.4785	24.23	34.1630733
9:132264604:C:T:D:2557:N	-4.119623076	-4.011017044	0.005551083	0.006637794	0.040732222	0.141648519	0.000518889	0.030245002	-7.81E-18	0.077606873	0.002624656	0.018861233	0.020002682	9	132264604	C	T	D	N		9	135139991	9:132264604:C:T	SETX;SETX	Q7Z333	X6RI79;Q7Z333	p.Asp2557Asn	p.Asp828Asn;p.Asp2557Asn	0.738701	0.177	0.761711133	-3.440549058	-2.125368662	-2.60903984	0.001	Asp	2557	Asn	D2557N	5	-32.6545	31.93725	71.4785	24.23	34.1630733
9:132264605:C:A:W:2556:C	-3.894862011	-3.866518411	0.003319532	0.017123067	0.018493333	0.01871186	8.67E-05	2.58E-18	-4.35E-17	0.020868889	0.000876112	0.01703568	0.01224209	9	132264605	C	A	W	C		9	135139992	9:132264605:C:A	SETX;SETX	Q7Z333	X6RI79;Q7Z333	p.Trp2556Cys	p.Trp827Cys;p.Trp2556Cys	1.294558	0.26	0.7361162	-3.344126855	-2.024792297	-1.829822306	0.726	Trp	2556	Cys	W2556C	13	-27.61428571	34.1015	73.94278571	27.51	38.7011532
9:132264605:C:G:W:2556:C	-3.894862011	-3.860490617	0.003319532	0.017123067	0.018493333	0.01871186	8.67E-05	2.58E-18	-4.35E-17	0.020868889	0.000876112	0.01703568	0.01224209	9	132264605	C	G	W	C		9	135139992	9:132264605:C:G	SETX;SETX	Q7Z333	X6RI79;Q7Z333	p.Trp2556Cys	p.Trp827Cys;p.Trp2556Cys	1.310967	0.26	0.7361162	-3.322683765	-2.024792297	-1.820982567	0.726	Trp	2556	Cys	W2556C	13	-27.61428571	34.1015	73.94278571	27.51	38.7011532
9:132264606:C:A:W:2556:L	-4.366300985	-4.003464186	0.003319532	0.017123067	0.018493333	0.01871186	8.67E-05	2.58E-18	-4.35E-17	0.020868889	0.000876112	0.01703568	0.01224209	9	132264606	C	A	W	L		9	135139993	9:132264606:C:A	SETX;SETX	Q7Z333	X6RI79;Q7Z333	p.Trp2556Leu	p.Trp827Leu;p.Trp2556Leu	0.921761	0.123	0.738156908	-3.781065927	-2.861625925	-2.822562721	0.002	Trp	2556	Leu	W2556L	13	-27.61428571	34.1015	73.94278571	27.51	38.7011532
9:132264606:C:G:W:2556:S	-4.483300438	-3.996835781	0.003319532	0.017559049	0.018493333	0.01871186	8.67E-05	1.73E-18	-4.35E-17	0.020868889	0.000876112	0.016707306	0.01224209	9	132264606	C	G	W	S		9	135139993	9:132264606:C:G	SETX;SETX	Q7Z333	X6RI79;Q7Z333	p.Trp2556Ser	p.Trp827Ser;p.Trp2556Ser	0.939805	0.089	0.73622695	-3.804988061	-3.109957499	-3.009374564	0.009	Trp	2556	Ser	W2556S	14	-27.61428571	34.1015	73.94278571	27.51	38.7011532
9:132264607:A:C:W:2556:G	-4.476418117	-4.313618007	0.003319532	0.017123067	0.018493333	0.01871186	8.67E-05	2.58E-18	-4.35E-17	0.020868889	0.000876112	0.01703568	0.01224209	9	132264607	A	C	W	G		9	135139994	9:132264607:A:C	SETX;SETX	Q7Z333	X6RI79;Q7Z333	p.Trp2556Gly	p.Trp827Gly;p.Trp2556Gly	0.077453	0.091	0.745831569	-4.695502194	-2.936995833	-3.462373953	0	Trp	2556	Gly	W2556G	13	-27.61428571	34.1015	73.94278571	27.51	38.7011532
9:132264607:A:G:W:2556:R	-4.359418664	-4.530981135	0.003319532	0.017559049	0.018493333	0.01871186	8.67E-05	1.73E-18	-4.35E-17	0.020868889	0.000876112	0.016707306	0.01224209	9	132264607	A	G	W	R		9	135139994	9:132264607:A:G	SETX;SETX	Q7Z333	X6RI79;Q7Z333	p.Trp2556Arg	p.Trp827Arg;p.Trp2556Arg	-0.514258	0.125	0.739178126	-5.63250369	-2.831873826	-3.584603903	0	Trp	2556	Arg	W2556R	14	-27.61428571	34.1015	73.94278571	27.51	38.7011532
9:132264607:A:T:W:2556:R	-4.359418664	-4.545284883	0.003319532	0.017559049	0.018493333	0.01871186	8.67E-05	1.73E-18	-4.35E-17	0.020868889	0.000876112	0.016707306	0.01224209	9	132264607	A	T	W	R	rs756715534	9	135139994	9:132264607:A:T	SETX;SETX	Q7Z333	X6RI79;Q7Z333	p.Trp2556Arg	p.Trp827Arg;p.Trp2556Arg	-0.553196	0.125	0.739178126	-5.683387415	-2.831873826	-3.605580305	0	Trp	2556	Arg	W2556R	14	-27.61428571	34.1015	73.94278571	27.51	38.7011532
9:132264609:A:C:L:2555:R	-3.503292302	-3.42889905	0.004829859	0.00764993	0.035502222	0.062276731	0.000122222	0.066865066	-2.21E-17	0.013962958	0.003764189	0.0190343	0.029264527	9	132264609	A	C	L	R		9	135139996	9:132264609:A:C	SETX;SETX	Q7Z333	X6RI79;Q7Z333	p.Leu2555Arg	p.Leu826Arg;p.Leu2555Arg	2.129422	0.335	0.747867414	-1.963904978	-1.351969314	-0.946543025	0.961	Leu	2555	Arg	L2555R	6	-26.41625	30.138	75.51825	24.72	36.42057077
9:132264609:A:G:L:2555:P	-3.000190701	-3.393717353	0.006042706	0.009685232	0.047662222	0.106394838	0.000122222	0.057547488	-2.21E-17	0.068920464	0.003764189	0.019458842	0.053049914	9	132264609	A	G	L	P		9	135139996	9:132264609:A:G	SETX;SETX	Q7Z333	X6RI79;Q7Z333	p.Leu2555Pro	p.Leu826Pro;p.Leu2555Pro	1.727151	0.427	0.743864858	-2.588102517	-0.833924176	-0.631458095	0.981	Leu	2555	Pro	L2555P	7	-26.41625	30.138	75.51825	24.72	36.42057077
9:132264609:A:T:L:2555:H	-3.43721807	-3.235083424	0.006042706	0.009685232	0.047662222	0.106394838	0.000122222	0.057547488	-2.21E-17	0.068920464	0.003764189	0.019458842	0.053049914	9	132264609	A	T	L	H		9	135139996	9:132264609:A:T	SETX;SETX	Q7Z333	X6RI79;Q7Z333	p.Leu2555His	p.Leu826His;p.Leu2555His	2.158988	0.3	0.741067294	-2.092639068	-1.687913817	-1.132928182	0.998	Leu	2555	His	L2555H	7	-26.41625	30.138	75.51825	24.72	36.42057077
9:132264610:G:A:L:2555:F	-3.892354747	-3.787751676	0.003343654	0.00380166	0.030361111	0.02469527	0.000122222	0.051950687	-2.21E-17	0.003108848	0.000705383	0.016060902	0.013439501	9	132264610	G	A	L	F		9	135139997	9:132264610:G:A	SETX;SETX	Q7Z333	X6RI79;Q7Z333	p.Leu2555Phe	p.Leu826Phe;p.Leu2555Phe	1.483906	0.258	0.743524795	-2.914342165	-1.913897346	-1.739378831	0.981	Leu	2555	Phe	L2555F	4	-26.41625	30.138	75.51825	24.72	36.42057077
9:132264610:G:C:L:2555:V	-3.771444713	-4.242503886	0.001481663	0.002374468	0.030437778	0.020781828	0.000122222	0.033423486	-2.21E-17	0.007397682	0.000448464	0.013875181	0.012621693	9	132264610	G	C	L	V		9	135139997	9:132264610:G:C	SETX;SETX	Q7Z333	X6RI79;Q7Z333	p.Leu2555Val	p.Leu826Val;p.Leu2555Val	0.263093	0.295	0.742087472	-4.545063041	-1.702676687	-2.18317303	0.877	Leu	2555	Val	L2555V	3	-26.41625	30.138	75.51825	24.72	36.42057077
9:132264610:G:T:L:2555:I	-3.721459076	-4.051569614	0.001481663	0.001502426	0.030308889	0.018912323	0.000122222	0.077233768	-2.21E-17	0.010518911	0.000448464	0.01183929	0.012413601	9	132264610	G	T	L	I	rs780629206	9	135139997	9:132264610:G:T	SETX;SETX	Q7Z333	X6RI79;Q7Z333	p.Leu2555Ile	p.Leu826Ile;p.Leu2555Ile	0.787216	0.31	0.743212795	-3.832447772	-1.588549247	-1.814115766	0.935	Leu	2555	Ile	L2555I	2	-26.41625	30.138	75.51825	24.72	36.42057077
9:132264611:G:C:F:2554:L	-3.987061054	-4.196991281	0.000652441	0.005041165	0.00305	0.00259315	0.000924444	0.066865066	-5.95E-17	0.020859926	0.000758945	0.01753578	0.00794457	9	132264611	G	C	F	L		9	135139998	9:132264611:G:C	SETX;SETX	Q7Z333	X6RI79;Q7Z333	p.Phe2554Leu	p.Phe825Leu;p.Phe2554Leu	0.484923	0.243	0.737414752	-4.370187329	-2.111192258	-2.364249286	0	Phe	2554	Leu	F2554L	6	-22.06954545	28.79427273	76.407	28.5	38.09610708
9:132264611:G:T:F:2554:L	-3.987061054	-4.200528463	0.000652441	0.005041165	0.00305	0.00259315	0.000924444	0.066865066	-5.95E-17	0.020859926	0.000758945	0.01753578	0.00794457	9	132264611	G	T	F	L		9	135139998	9:132264611:G:T	SETX;SETX	Q7Z333	X6RI79;Q7Z333	p.Phe2554Leu	p.Phe825Leu;p.Phe2554Leu	0.475294	0.243	0.737414752	-4.382770394	-2.111192258	-2.369436552	0	Phe	2554	Leu	F2554L	6	-22.06954545	28.79427273	76.407	28.5	38.09610708
9:132264612:A:C:F:2554:C	-4.161866285	-3.983132709	0.001884785	0.009075179	0.010486667	0.001463478	0.000924444	0.00920091	-5.95E-17	0.000563387	0.001107735	0.018300345	0.010666079	9	132264612	A	C	F	C		9	135139999	9:132264612:A:C	SETX;SETX	Q7Z333	X6RI79;Q7Z333	p.Phe2554Cys	p.Phe825Cys;p.Phe2554Cys	1.010108	0.186	0.735790339	-3.723863178	-2.500632407	-2.410806121	0.001	Phe	2554	Cys	F2554C	8	-22.06954545	28.79427273	76.407	28.5	38.09610708
9:132264612:A:G:F:2554:S	-3.979484785	-3.991658827	0.001884785	0.009075179	0.010486667	0.001463478	0.000924444	0.00920091	-5.95E-17	0.000563387	0.001107735	0.018300345	0.010666079	9	132264612	A	G	F	S		9	135139999	9:132264612:A:G	SETX;SETX	Q7Z333	X6RI79;Q7Z333	p.Phe2554Ser	p.Phe825Ser;p.Phe2554Ser	0.986898	0.239	0.735749428	-3.755200684	-2.164404528	-2.116950352	0.002	Phe	2554	Ser	F2554S	8	-22.06954545	28.79427273	76.407	28.5	38.09610708
9:132264612:A:T:F:2554:Y	-4.187641282	-4.216672015	0.000260693	0.001099661	0.000555556	0.000923063	0.000924444	0.033423486	-5.95E-17	0.002553995	0.000165196	0.012765968	0.003429592	9	132264612	A	T	F	Y	rs1274593217	9	135139999	9:132264612:A:T	SETX;SETX	Q7Z333	X6RI79;Q7Z333	p.Phe2554Tyr	p.Phe825Tyr;p.Phe2554Tyr	0.525887	0.195	0.735854784	-4.355051381	-2.442345978	-2.619638927	0.148	Phe	2554	Tyr	F2554Y	3	-22.06954545	28.79427273	76.407	28.5	38.09610708
9:132264613:A:C:F:2554:V	-4.225664903	-4.118747244	0.00081714	0.007021083	0.012371111	0.015398757	0.000924444	0.057547488	-5.95E-17	0.023739711	0.000824666	0.018121849	0.022277729	9	132264613	A	C	F	V		9	135140000	9:132264613:A:C	SETX;SETX	Q7Z333	X6RI79;Q7Z333	p.Phe2554Val	p.Phe825Val;p.Phe2554Val	0.397798	0.141	0.735343066	-4.535031435	-2.794150981	-3.000781777	0.002	Phe	2554	Val	F2554V	7	-22.06954545	28.79427273	76.407	28.5	38.09610708
9:132264613:A:G:F:2554:L	-3.983619894	-4.232738163	0.000652441	0.005041165	0.00305	0.00259315	0.000924444	0.066865066	-5.95E-17	0.020859926	0.000758945	0.01753578	0.00794457	9	132264613	A	G	F	L	rs368269464	9	135140000	9:132264613:A:G	SETX;SETX	Q7Z333	X6RI79;Q7Z333	p.Phe2554Leu	p.Phe825Leu;p.Phe2554Leu	0.387612	0.244	0.737414752	-4.49735221	-2.104835457	-2.410891609	0	Phe	2554	Leu	F2554L	6	-22.06954545	28.79427273	76.407	28.5	38.09610708
9:132264613:A:T:F:2554:I	-4.320853612	-4.208537724	0.000652441	0.005041165	0.00305	0.00259315	0.000924444	0.066865066	-5.95E-17	0.020859926	0.000758945	0.01753578	0.00794457	9	132264613	A	T	F	I	rs368269464	9	135140000	9:132264613:A:T	SETX;SETX	Q7Z333	X6RI79;Q7Z333	p.Phe2554Ile	p.Phe825Ile;p.Phe2554Ile	0.453491	0.146	0.7371463	-4.417869674	-2.732280955	-2.941877422	0.035	Phe	2554	Ile	F2554I	6	-22.06954545	28.79427273	76.407	28.5	38.09610708
9:132264614:T:C:I:2553:M	-3.848960417	-4.444619557	0.000301513	0.00205771	0.003205556	0.00118702	0.005852222	0.033423486	-5.18E-17	0.002748046	0.00052019	0.012834403	0.004491811	9	132264614	T	C	I	M		9	135140001	9:132264614:T:C	SETX;SETX	Q7Z333	X6RI79;Q7Z333	p.Ile2553Met	p.Ile824Met;p.Ile2553Met	-0.116879	0.291	0.737268108	-5.16022451	-1.808512482	-2.410990291	0.65	Ile	2553	Met	I2553M	3	-20.765125	25.008875	77.3965	26.71	36.62169651
9:132264615:A:C:I:2553:R	-4.096305726	-4.558739751	0.000945007	0.008926732	0.016158889	0.01907657	0.005852222	0.057547488	-5.18E-17	0.017510503	0.003281995	0.018584038	0.027364592	9	132264615	A	C	I	R		9	135140002	9:132264615:A:C	SETX;SETX	Q7Z333	X6RI79;Q7Z333	p.Ile2553Arg	p.Ile824Arg;p.Ile2553Arg	-0.906474	0.167	0.74685911	-5.95599579	-2.436734959	-3.553120418	0	Ile	2553	Arg	I2553R	7	-20.765125	25.008875	77.3965	26.71	36.62169651
9:132264615:A:G:I:2553:T	-4.194853686	-4.822594874	0.000541	0.005153971	0.003336667	0.011585288	0.005852222	0.030245002	-5.18E-17	0.003117024	0.000980035	0.016742123	0.003387498	9	132264615	A	G	I	T		9	135140002	9:132264615:A:G	SETX;SETX	Q7Z333	X6RI79;Q7Z333	p.Ile2553Thr	p.Ile824Thr;p.Ile2553Thr	-1.122689	0.193	0.740955333	-6.38385203	-2.369959566	-3.519308755	0	Ile	2553	Thr	I2553T	5	-20.765125	25.008875	77.3965	26.71	36.62169651
9:132264615:A:T:I:2553:K	-4.185775896	-4.679965656	0.000945007	0.008926732	0.016158889	0.01907657	0.005852222	0.057547488	-5.18E-17	0.017510503	0.003281995	0.018584038	0.027364592	9	132264615	A	T	I	K		9	135140002	9:132264615:A:T	SETX;SETX	Q7Z333	X6RI79;Q7Z333	p.Ile2553Lys	p.Ile824Lys;p.Ile2553Lys	-1.236478	0.141	0.748203301	-6.354156728	-2.57958465	-3.881187284	0	Ile	2553	Lys	I2553K	7	-20.765125	25.008875	77.3965	26.71	36.62169651
9:132264616:T:A:I:2553:L	-4.41166739	-4.208520742	0.000301513	0.001252264	0.003165556	0.001325691	0.005852222	0.077233768	-5.18E-17	0.009927822	0.00052019	0.010991764	0.003384871	9	132264616	T	A	I	L		9	135140003	9:132264616:T:A	SETX;SETX	Q7Z333	X6RI79;Q7Z333	p.Ile2553Leu	p.Ile824Leu;p.Ile2553Leu	0.549013	0.13	0.743801903	-4.129229019	-2.722944503	-2.982904316	0.023	Ile	2553	Leu	I2553L	2	-20.765125	25.008875	77.3965	26.71	36.62169651
9:132264616:T:C:I:2553:V	-4.369418406	-4.315139888	0.000301513	0.001131102	0.003138889	0.000244444	0.005852222	1.26E-17	-5.18E-17	-6.77E-17	0.000600018	0.009852021	0.002190159	9	132264616	T	C	I	V	rs546828646	9	135140003	9:132264616:T:C	SETX;SETX	Q7Z333	X6RI79;Q7Z333	p.Ile2553Val	p.Ile824Val;p.Ile2553Val	0.283788	0.145	0.740560865	-4.555593261	-2.681667512	-3.039078975	0.001	Ile	2553	Val	I2553V	1	-20.765125	25.008875	77.3965	26.71	36.62169651
9:132264616:T:G:I:2553:L	-4.41166739	-4.202272541	0.000301513	0.001252264	0.003165556	0.001325691	0.005852222	0.077233768	-5.18E-17	0.009927822	0.00052019	0.010991764	0.003384871	9	132264616	T	G	I	L		9	135140003	9:132264616:T:G	SETX;SETX	Q7Z333	X6RI79;Q7Z333	p.Ile2553Leu	p.Ile824Leu;p.Ile2553Leu	0.566022	0.13	0.743801903	-4.107001856	-2.722944503	-2.973741349	0.023	Ile	2553	Leu	I2553L	2	-20.765125	25.008875	77.3965	26.71	36.62169651
9:132264618:C:A:G:2552:V	-3.59269346	-3.372411673	0.005788114	0.013427323	0.062117778	0.101585675	0.000578889	0.041526317	-2.08E-17	0.030590106	0.001620261	0.018722219	0.03585586	9	132264618	C	A	G	V		9	135140005	9:132264618:C:A	SETX;SETX	Q7Z333	X6RI79;Q7Z333	p.Gly2552Val	p.Gly823Val;p.Gly2552Val	2.145177	0.294	0.764566685	-1.532299228	-1.333979523	-1.17505053	0.999	Gly	2552	Val	G2552V	9	-19.95975	21.67925	76.10925	24.66	34.63465226
9:132264618:C:G:G:2552:A	-3.827499836	-3.691026198	0.003226534	0.009566891	0.034601111	0.050724082	0.000578889	0.066865066	-2.08E-17	0.013179625	0.005075927	0.01869944	0.026537342	9	132264618	C	G	G	A		9	135140005	9:132264618:C:G	SETX;SETX	Q7Z333	X6RI79;Q7Z333	p.Gly2552Ala	p.Gly823Ala;p.Gly2552Ala	1.472958	0.247	0.764579649	-2.410428106	-1.632532884	-1.808860664	0.996	Gly	2552	Ala	G2552A	6	-19.95975	21.67925	76.10925	24.66	34.63465226
9:132264618:C:T:G:2552:E	-3.748777874	-3.850795499	0.004702224	0.012619632	0.041521111	0.045866026	0.000578889	0.00920091	-2.08E-17	0.001413567	0.000778784	0.019176333	0.027799685	9	132264618	C	T	G	E		9	135140005	9:132264618:C:T	SETX;SETX	Q7Z333	X6RI79;Q7Z333	p.Gly2552Glu	p.Gly823Glu;p.Gly2552Glu	1.011598	0.267	0.766851025	-2.957422839	-1.467500124	-1.94179395	0.952	Gly	2552	Glu	G2552E	8	-19.95975	21.67925	76.10925	24.66	34.63465226
9:132264619:C:G:G:2552:R	-3.762542515	-3.357172168	0.004702224	0.012619632	0.041521111	0.045866026	0.000578889	0.00920091	-2.08E-17	0.001413567	0.000778784	0.019176333	0.027799685	9	132264619	C	G	G	R		9	135140006	9:132264619:C:G	SETX;SETX	Q7Z333	X6RI79;Q7Z333	p.Gly2552Arg	p.Gly823Arg;p.Gly2552Arg	2.355351	0.263	0.765959521	-1.223364559	-1.507801606	-1.241018378	0.999	Gly	2552	Arg	G2552R	8	-19.95975	21.67925	76.10925	24.66	34.63465226
9:132264619:C:T:G:2552:R	-3.762542515	-3.341643318	0.004702224	0.012619632	0.041521111	0.045866026	0.000578889	0.00920091	-2.08E-17	0.001413567	0.000778784	0.019176333	0.027799685	9	132264619	C	T	G	R		9	135140006	9:132264619:C:T	SETX;SETX	Q7Z333	X6RI79;Q7Z333	p.Gly2552Arg	p.Gly823Arg;p.Gly2552Arg	2.397624	0.263	0.765959521	-1.168122695	-1.507801606	-1.218245369	0.999	Gly	2552	Arg	G2552R	8	-19.95975	21.67925	76.10925	24.66	34.63465226
9:132264621:C:A:G:2551:V	-3.864520931	-3.488853909	0.000813615	0.013462771	0.029054444	0.082551762	0.000456667	0.041526317	0.6328	0.293954018	0.000444487	0.018302594	0.036736617	9	132264621	C	A	G	V		9	135140008	9:132264621:C:A	SETX;SETX	Q7Z333	X6RI79;Q7Z333	p.Gly2551Val	p.Gly822Val;p.Gly2551Val	1.809753	0.213	0.765994426	-1.935486556	-1.825059296	-1.823957242	0.914	Gly	2551	Val	G2551V	9	-19.67075	18.06225	76.86575	26.8	33.09756587
9:132264621:C:G:G:2551:A	-4.120434477	-4.244740854	0.000664537	0.010253486	0.009534444	0.033193435	0.000456667	0.066865066	0.6328	0.03362765	0.00075457	0.018181503	0.01287784	9	132264621	C	G	G	A		9	135140008	9:132264621:C:G	SETX;SETX	Q7Z333	X6RI79;Q7Z333	p.Gly2551Ala	p.Gly822Ala;p.Gly2551Ala	0.25164	0.193	0.766039193	-3.970508642	-1.951448417	-2.778940042	0.598	Gly	2551	Ala	G2551A	6	-19.67075	18.06225	76.86575	26.8	33.09756587
9:132264621:C:T:G:2551:E	-4.416083934	-4.058167611	0.000660356	0.013011528	0.018553333	0.027340964	0.000456667	0.00920091	0.6328	0.053583324	0.000213514	0.018704941	0.019936233	9	132264621	C	T	G	E		9	135140008	9:132264621:C:T	SETX;SETX	Q7Z333	X6RI79;Q7Z333	p.Gly2551Glu	p.Gly822Glu;p.Gly2551Glu	0.611738	0.091	0.767855866	-3.455223201	-2.5695319	-3.17454775	0.005	Gly	2551	Glu	G2551E	8	-19.67075	18.06225	76.86575	26.8	33.09756587
9:132264622:C:G:G:2551:R	-3.961850763	-3.797479238	0.000660356	0.013011528	0.018553333	0.027340964	0.000456667	0.00920091	0.6328	0.053583324	0.000213514	0.018704941	0.019936233	9	132264622	C	G	G	R		9	135140009	9:132264622:C:G	SETX;SETX	Q7Z333	X6RI79;Q7Z333	p.Gly2551Arg	p.Gly822Arg;p.Gly2551Arg	1.32139	0.223	0.767132696	-2.545657518	-1.742499839	-2.029241033	0.02	Gly	2551	Arg	G2551R	8	-19.67075	18.06225	76.86575	26.8	33.09756587
9:132264622:C:T:G:2551:R	-3.961850763	-3.781640714	0.000660356	0.013011528	0.018553333	0.027340964	0.000456667	0.00920091	0.6328	0.053583324	0.000213514	0.018704941	0.019936233	9	132264622	C	T	G	R	rs1233099344	9	135140009	9:132264622:C:T	SETX;SETX	Q7Z333	X6RI79;Q7Z333	p.Gly2551Arg	p.Gly822Arg;p.Gly2551Arg	1.364506	0.223	0.767132696	-2.489314032	-1.742499839	-2.006013889	0.02	Gly	2551	Arg	G2551R	8	-19.67075	18.06225	76.86575	26.8	33.09756587
9:132264623:T:A:K:2550:N	-4.368314265	-3.920915105	0.000424299	0.008300687	0.002622222	0.00534612	0.005263333	0.030245002	-5.95E-17	0.002611315	0.001359688	0.016049858	0.003208636	9	132264623	T	A	K	N		9	135140010	9:132264623:T:A	SETX;SETX	Q7Z333	X6RI79;Q7Z333	p.Lys2550Asn	p.Lys821Asn;p.Lys2550Asn	1.33563	0.143	0.765778747	-2.560373456	-2.273633877	-2.483998886	0.183	Lys	2550	Asn	K2550N	5	-20.12333333	14.82844444	78.93577778	29.86	32.06998619
9:132264623:T:G:K:2550:N	-4.368314265	-3.914666904	0.000424299	0.008300687	0.002622222	0.00534612	0.005263333	0.030245002	-5.95E-17	0.002611315	0.001359688	0.016049858	0.003208636	9	132264623	T	G	K	N		9	135140010	9:132264623:T:G	SETX;SETX	Q7Z333	X6RI79;Q7Z333	p.Lys2550Asn	p.Lys821Asn;p.Lys2550Asn	1.352639	0.143	0.765778747	-2.538146293	-2.273633877	-2.474835918	0.183	Lys	2550	Asn	K2550N	5	-20.12333333	14.82844444	78.93577778	29.86	32.06998619
9:132264624:T:A:K:2550:I	-4.016714774	-4.11620556	0.000562059	0.013069959	0.013662222	0.001120537	0.005263333	0.00920091	-5.95E-17	0.000563387	0.000339548	0.017991178	0.012939676	9	132264624	T	A	K	I		9	135140011	9:132264624:T:A	SETX;SETX	Q7Z333	X6RI79;Q7Z333	p.Lys2550Ile	p.Lys821Ile;p.Lys2550Ile	0.600247	0.223	0.769550754	-3.428523396	-1.7021558	-2.417730044	0.006	Lys	2550	Ile	K2550I	8	-20.12333333	14.82844444	78.93577778	29.86	32.06998619
9:132264624:T:C:K:2550:R	-4.574074637	-4.255157954	0.00023646	0.00327811	0.002266667	0.002148955	0.005263333	0.033423486	-5.95E-17	0.002553995	0.000721833	0.011975751	0.00461559	9	132264624	T	C	K	R		9	135140011	9:132264624:T:C	SETX;SETX	Q7Z333	X6RI79;Q7Z333	p.Lys2550Arg	p.Lys821Arg;p.Lys2550Arg	0.396286	0.08	0.768677498	-3.716550618	-2.625748205	-3.354198518	0.085	Lys	2550	Arg	K2550R	3	-20.12333333	14.82844444	78.93577778	29.86	32.06998619
9:132264624:T:G:K:2550:T	-4.303298517	-4.176339453	0.000709789	0.010577695	0.005998889	0.005168764	0.005263333	0.066865066	-5.95E-17	0.020602593	0.003524899	0.01737279	0.011938633	9	132264624	T	G	K	T		9	135140011	9:132264624:T:G	SETX;SETX	Q7Z333	X6RI79;Q7Z333	p.Lys2550Thr	p.Lys821Thr;p.Lys2550Thr	0.45751	0.142	0.766049946	-3.701215449	-2.275465863	-2.962833791	0.156	Lys	2550	Thr	K2550T	6	-20.12333333	14.82844444	78.93577778	29.86	32.06998619
9:132264625:T:C:K:2550:E	-3.926906828	-4.127452331	0.00056494	0.005717264	0.002408889	0.00335108	0.005263333	0.051950687	-5.95E-17	0.006836959	0.000886218	0.014120046	0.004644877	9	132264625	T	C	K	E		9	135140012	9:132264625:T:C	SETX;SETX	Q7Z333	X6RI79;Q7Z333	p.Lys2550Glu	p.Lys821Glu;p.Lys2550Glu	0.743316	0.268	0.769676545	-3.23846641	-1.414000985	-2.080540551	0	Lys	2550	Glu	K2550E	4	-20.12333333	14.82844444	78.93577778	29.86	32.06998619
9:132264625:T:G:K:2550:Q	-4.374257678	-4.131136084	0.00056494	0.005717264	0.002408889	0.00335108	0.005263333	0.051950687	-5.95E-17	0.006836959	0.000886218	0.014120046	0.004644877	9	132264625	T	G	K	Q		9	135140012	9:132264625:T:G	SETX;SETX	Q7Z333	X6RI79;Q7Z333	p.Lys2550Gln	p.Lys821Gln;p.Lys2550Gln	0.733288	0.138	0.761670686	-3.448618222	-2.373958748	-2.837390091	0.006	Lys	2550	Gln	K2550Q	4	-20.12333333	14.82844444	78.93577778	29.86	32.06998619
9:132264627:A:C:V:2549:G	-4.112338651	-3.867079745	0.001151229	0.013974155	0.021325556	0.013393994	0.005085873	0.057547488	-5.95E-17	0.023770412	0.003213764	0.018206766	0.031463683	9	132264627	A	C	V	G		9	135140014	9:132264627:A:C	SETX;SETX	Q7Z333	X6RI79;Q7Z333	p.Val2549Gly	p.Val820Gly;p.Val2549Gly	0.890548	0.153	0.779514515	-2.803924482	-1.980891716	-2.665966645	0.039	Val	2549	Gly	V2549G	7	-20.15842857	11.26042857	78.72614286	29.42	30.56327798
9:132264627:A:G:V:2549:A	-4.345123197	-4.296584995	0.000731691	0.007326102	0.00314	0.001713778	0.005085873	0.051950687	-5.95E-17	0.006558209	0.000708375	0.01426004	0.005288416	9	132264627	A	G	V	A		9	135140014	9:132264627:A:G	SETX;SETX	Q7Z333	X6RI79;Q7Z333	p.Val2549Ala	p.Val820Ala;p.Val2549Ala	0.269424	0.145	0.763000493	-4.022059901	-2.307274003	-3.046817047	0	Val	2549	Ala	V2549A	4	-20.15842857	11.26042857	78.72614286	29.42	30.56327798
9:132264627:A:T:V:2549:D	-4.022868481	-3.807149691	0.001151229	0.013974155	0.021325556	0.013393994	0.005085873	0.057547488	-5.95E-17	0.023770412	0.003213764	0.018206766	0.031463683	9	132264627	A	T	V	D		9	135140014	9:132264627:A:T	SETX;SETX	Q7Z333	X6RI79;Q7Z333	p.Val2549Asp	p.Val820Asp;p.Val2549Asp	1.053691	0.179	0.767763754	-2.879951305	-2.011670228	-2.427789946	0.309	Val	2549	Asp	V2549D	7	-20.15842857	11.26042857	78.72614286	29.42	30.56327798
9:132264628:C:A:V:2549:F	-4.318424984	-4.188626763	0.000549561	0.010178389	0.003426667	0.002799425	0.005085873	0.030245002	-5.95E-17	0.002611315	0.001086935	0.016285188	0.003865927	9	132264628	C	A	V	F		9	135140015	9:132264628:C:A	SETX;SETX	Q7Z333	X6RI79;Q7Z333	p.Val2549Phe	p.Val820Phe;p.Val2549Phe	0.593096	0.156	0.763282315	-3.592152634	-2.232647126	-2.808866772	0.309	Val	2549	Phe	V2549F	5	-20.15842857	11.26042857	78.72614286	29.42	30.56327798
9:132264628:C:G:V:2549:L	-4.495041318	-4.235666728	0.000306285	0.004494252	0.002984444	0.000948955	0.005085873	0.033423486	-5.95E-17	0.002553995	0.00057696	0.012007894	0.004162297	9	132264628	C	G	V	L		9	135140015	9:132264628:C:G	SETX;SETX	Q7Z333	X6RI79;Q7Z333	p.Val2549Leu	p.Val820Leu;p.Val2549Leu	0.458837	0.104	0.764663766	-3.733599236	-2.540152002	-3.181772753	0	Val	2549	Leu	V2549L	3	-20.15842857	11.26042857	78.72614286	29.42	30.56327798
9:132264628:C:T:V:2549:I	-4.639003493	-4.098259318	0.000306285	0.000938519	0.002984444	1.33E-05	0.005085873	1.26E-17	-5.95E-17	1.33E-05	0.000375934	0.009042788	0.002479206	9	132264628	C	T	V	I	rs367839319	9	135140015	9:132264628:C:T	SETX;SETX	Q7Z333	X6RI79;Q7Z333	p.Val2549Ile	p.Val820Ile;p.Val2549Ile	0.868133	0.066	0.762197128	-3.259447077	-2.822865018	-3.180933566	0.039	Val	2549	Ile	V2549I	1	-20.15842857	11.26042857	78.72614286	29.42	30.56327798
9:132264629:C:A:E:2548:D	-4.107471711	-4.779365001	0.000355255	0.006494987	0.002562222	0.001125095	0.005425873	0.033423486	-5.19E-17	0.002748046	9.00E-05	0.012853451	0.002243529	9	132264629	C	A	E	D	rs1211044290	9	135140016	9:132264629:C:A	SETX;SETX	Q7Z333	X6RI79;Q7Z333	p.Glu2548Asp	p.Glu819Asp;p.Glu2548Asp	-0.981054	0.221	0.76490245	-5.609357313	-1.792423937	-3.281157965	0	Glu	2548	Asp	E2548D	3	-23.85733333	9.503555556	80.38244444	26.57	27.94403128
9:132264629:C:G:E:2548:D	-4.107471711	-4.770708841	0.000355255	0.006494987	0.002562222	0.001125095	0.005425873	0.033423486	-5.19E-17	0.002748046	9.00E-05	0.012853451	0.002243529	9	132264629	C	G	E	D		9	135140016	9:132264629:C:G	SETX;SETX	Q7Z333	X6RI79;Q7Z333	p.Glu2548Asp	p.Glu819Asp;p.Glu2548Asp	-0.95749	0.221	0.76490245	-5.578564152	-1.792423937	-3.268463735	0	Glu	2548	Asp	E2548D	3	-23.85733333	9.503555556	80.38244444	26.57	27.94403128
9:132264630:T:A:E:2548:V	-3.930153108	-3.244291956	0.001335112	0.017884419	0.025386667	0.027114799	0.005425873	0.057547488	-5.19E-17	0.014707176	0.000912419	0.01955933	0.038460061	9	132264630	T	A	E	V		9	135140017	9:132264630:T:A	SETX;SETX	Q7Z333	X6RI79;Q7Z333	p.Glu2548Val	p.Glu819Val;p.Glu2548Val	2.439418	0.19	0.764402126	-1.151838774	-1.997832421	-1.617696979	0.183	Glu	2548	Val	E2548V	7	-23.85733333	9.503555556	80.38244444	26.57	27.94403128
9:132264630:T:C:E:2548:G	-3.895741505	-3.218087641	0.001335112	0.017884419	0.025386667	0.027114799	0.005425873	0.057547488	-5.19E-17	0.014707176	0.000912419	0.01955933	0.038460061	9	132264630	T	C	E	G		9	135140017	9:132264630:T:C	SETX;SETX	Q7Z333	X6RI79;Q7Z333	p.Glu2548Gly	p.Glu819Gly;p.Glu2548Gly	2.510752	0.2	0.774071753	-0.820622871	-1.772931711	-1.521464795	0.085	Glu	2548	Gly	E2548G	7	-23.85733333	9.503555556	80.38244444	26.57	27.94403128
9:132264630:T:G:E:2548:A	-3.931109213	-3.650058932	0.001066124	0.016454119	0.009323333	0.008068731	0.005425873	0.066865066	-5.19E-17	0.011409253	0.00065395	0.019107423	0.015079853	9	132264630	T	G	E	A		9	135140017	9:132264630:T:G	SETX;SETX	Q7Z333	X6RI79;Q7Z333	p.Glu2548Ala	p.Glu819Ala;p.Glu2548Ala	1.824389	0.243	0.764472688	-1.953814783	-1.659744674	-1.642661719	0.001	Glu	2548	Ala	E2548A	6	-23.85733333	9.503555556	80.38244444	26.57	27.94403128
9:132264631:C:G:E:2548:Q	-4.124677513	-3.847365457	0.000355255	0.006494987	0.002562222	0.001125095	0.005425873	0.033423486	-5.19E-17	0.002748046	9.00E-05	0.012853451	0.002243529	9	132264631	C	G	E	Q		9	135140018	9:132264631:C:G	SETX;SETX	Q7Z333	X6RI79;Q7Z333	p.Glu2548Gln	p.Glu819Gln;p.Glu2548Gln	1.556057	0.216	0.764696818	-2.298951411	-1.827638804	-1.943285449	0.309	Glu	2548	Gln	E2548Q	3	-23.85733333	9.503555556	80.38244444	26.57	27.94403128
9:132264631:C:T:E:2548:K	-3.967059643	-3.725585883	0.000848618	0.010174308	0.002771111	0.001779337	0.005425873	0.051950687	-5.19E-17	0.003302895	0.000145373	0.015391903	0.004351562	9	132264631	C	T	E	K		9	135140018	9:132264631:C:T	SETX;SETX	Q7Z333	X6RI79;Q7Z333	p.Glu2548Lys	p.Glu819Lys;p.Glu2548Lys	1.843428	0.257	0.764262305	-1.93411296	-1.574259579	-1.551480068	0.156	Glu	2548	Lys	E2548K	4	-23.85733333	9.503555556	80.38244444	26.57	27.94403128
9:132264632:A:C:I:2547:M	-4.376042687	-4.677329176	0.000472136	0.005994499	0.005663333	0.016823208	0.006249206	0.033423486	-5.80E-17	0.00276377	0.000148565	0.01178494	0.002661901	9	132264632	A	C	I	M	rs1445980505	9	135140019	9:132264632:A:C	SETX;SETX	Q7Z333	X6RI79;Q7Z333	p.Ile2547Met	p.Ile818Met;p.Ile2547Met	-0.71205	0.142	0.733857689	-6.021927309	-2.812576935	-3.592890809	0.002	Ile	2547	Met	I2547M	3	-25.848375	5.961625	80.4835	32.15	25.60125502
9:132264633:A:C:I:2547:S	-4.447490802	-4.182519987	0.001569353	0.016238713	0.011988889	0.045652133	0.006249206	0.066865066	-5.80E-17	0.019143721	0.001248067	0.017584489	0.014614552	9	132264633	A	C	I	S		9	135140020	9:132264633:A:C	SETX;SETX	Q7Z333	X6RI79;Q7Z333	p.Ile2547Ser	p.Ile818Ser;p.Ile2547Ser	0.384654	0.094	0.73747969	-4.499619368	-3.057272177	-3.27953973	0.013	Ile	2547	Ser	I2547S	6	-25.848375	5.961625	80.4835	32.15	25.60125502
9:132264633:A:G:I:2547:T	-4.470207716	-4.372348445	0.00078144	0.013496233	0.006324444	0.02307444	0.006249206	0.030245002	-5.80E-17	0.002799759	0.000470149	0.016227058	0.003818529	9	132264633	A	G	I	T	rs151117904	9	135140020	9:132264633:A:G	SETX;SETX	Q7Z333	X6RI79;Q7Z333	p.Ile2547Thr	p.Ile818Thr;p.Ile2547Thr	0.093957	0.112	0.737266387	-4.884748823	-2.946408604	-3.332095391	0	Ile	2547	Thr	I2547T	5	-25.848375	5.961625	80.4835	32.15	25.60125502
9:132264633:A:T:I:2547:N	-4.243144199	-3.99667899	0.001965056	0.017560814	0.027014444	0.069446833	0.006249206	0.057547488	-5.80E-17	0.026436921	0.001740947	0.018029505	0.034530245	9	132264633	A	T	I	N		9	135140020	9:132264633:A:T	SETX;SETX	Q7Z333	X6RI79;Q7Z333	p.Ile2547Asn	p.Ile818Asn;p.Ile2547Asn	0.473539	0.108	0.73778954	-4.375839193	-2.963107281	-3.15073114	0.057	Ile	2547	Asn	I2547N	7	-25.848375	5.961625	80.4835	32.15	25.60125502
9:132264634:T:A:I:2547:F	-4.316619567	-4.53961451	0.001127635	0.009831685	0.005963333	0.021981139	0.006249206	0.051950687	-5.80E-17	0.012706224	0.000319976	0.014129504	0.006290341	9	132264634	T	A	I	F		9	135140021	9:132264634:T:A	SETX;SETX	Q7Z333	X6RI79;Q7Z333	p.Ile2547Phe	p.Ile818Phe;p.Ile2547Phe	-0.413136	0.151	0.739269709	-5.498104528	-2.665068986	-3.379838716	0.128	Ile	2547	Phe	I2547F	4	-25.848375	5.961625	80.4835	32.15	25.60125502
9:132264634:T:C:I:2547:V	-4.40104273	-4.857567013	0.000472136	0.000725716	0.005663333	0.013182109	0.006249206	1.26E-17	-5.80E-17	0.000702222	8.35E-05	0.008761234	0.001667937	9	132264634	T	C	I	V	rs1265313342	9	135140021	9:132264634:T:C	SETX;SETX	Q7Z333	X6RI79;Q7Z333	p.Ile2547Val	p.Ile818Val;p.Ile2547Val	-1.181885	0.137	0.736709597	-6.565708515	-2.796778339	-3.874898789	0.006	Ile	2547	Val	I2547V	1	-25.848375	5.961625	80.4835	32.15	25.60125502
9:132264634:T:G:I:2547:L	-4.236296836	-4.674929577	0.000472136	0.002761499	0.00569	0.016294348	0.006249206	0.077233768	-5.80E-17	0.024043603	0.000148565	0.009823544	0.002490797	9	132264634	T	G	I	L		9	135140021	9:132264634:T:G	SETX;SETX	Q7Z333	X6RI79;Q7Z333	p.Ile2547Leu	p.Ile818Leu;p.Ile2547Leu	-0.701935	0.183	0.740101767	-5.855024324	-2.447768878	-3.350446803	0	Ile	2547	Leu	I2547L	2	-25.848375	5.961625	80.4835	32.15	25.60125502
9:132264636:C:A:G:2546:V	-3.520764547	-3.804336451	0.000810731	0.01820229	0.034681111	0.037316461	0.011177302	0.041526317	-4.84E-17	0.221054233	0.000163899	0.018123929	0.035813081	9	132264636	C	A	G	V		9	135140023	9:132264636:C:A	SETX;SETX	Q7Z333	X6RI79;Q7Z333	p.Gly2546Val	p.Gly817Val;p.Gly2546Val	0.970277	0.315	0.76546814	-3.04545744	-1.185446384	-1.68659663	0.93	Gly	2546	Val	G2546V	9	-27.515	3.6145	78.42725	26.75	22.66675603
9:132264636:C:G:G:2546:A	-4.013081098	-4.213064673	0.008387807	0.019815681	0.015761111	0.009380274	0.011177302	0.066865066	-4.84E-17	0.011682424	0.001756459	0.01979229	0.017791417	9	132264636	C	G	G	A		9	135140023	9:132264636:C:G	SETX;SETX	Q7Z333	X6RI79;Q7Z333	p.Gly2546Ala	p.Gly817Ala;p.Gly2546Ala	0.234984	0.213	0.765481104	-4.006010686	-1.833623814	-2.672305562	0.435	Gly	2546	Ala	G2546A	6	-27.515	3.6145	78.42725	26.75	22.66675603
9:132264636:C:T:G:2546:D	-3.910957251	-4.036906264	0.010484687	0.021004119	0.036972222	0.065359661	0.011177302	0.057547488	-4.84E-17	0.017766913	0.002449617	0.020078812	0.043541034	9	132264636	C	T	G	D		9	135140023	9:132264636:C:T	SETX;SETX	Q7Z333	X6RI79;Q7Z333	p.Gly2546Asp	p.Gly817Asp;p.Gly2546Asp	0.175354	0.184	0.768219721	-4.016529191	-1.972278645	-2.872059568	0.002	Gly	2546	Asp	G2546D	7	-27.515	3.6145	78.42725	26.75	22.66675603
9:132264637:C:A:G:2546:C	-3.531088028	-3.484893532	0.000810731	0.01820229	0.034681111	0.037316461	0.011177302	0.041526317	-4.84E-17	0.221054233	0.000163899	0.018123929	0.035813081	9	132264637	C	A	G	C		9	135140024	9:132264637:C:A	SETX;SETX	Q7Z333	X6RI79;Q7Z333	p.Gly2546Cys	p.Gly817Cys;p.Gly2546Cys	1.839872	0.312	0.76020544	-2.038611089	-1.292322207	-1.235475708	0.993	Gly	2546	Cys	G2546C	9	-27.515	3.6145	78.42725	26.75	22.66675603
9:132264637:C:G:G:2546:R	-4.124746726	-4.041062669	0.000658015	0.020328554	0.031325556	0.014672591	0.011177302	0.00920091	-4.84E-17	0.011109061	0.000138292	0.019371845	0.024615312	9	132264637	C	G	G	R		9	135140024	9:132264637:C:G	SETX;SETX	Q7Z333	X6RI79;Q7Z333	p.Gly2546Arg	p.Gly817Arg;p.Gly2546Arg	0.560326	0.165	0.766846299	-3.547256165	-2.115972709	-2.774497116	0.013	Gly	2546	Arg	G2546R	8	-27.515	3.6145	78.42725	26.75	22.66675603
9:132264637:C:T:G:2546:S	-3.841023078	-4.112669534	0.008387807	0.019815681	0.015761111	0.009380274	0.011177302	0.066865066	-4.84E-17	0.011682424	0.001756459	0.01979229	0.017791417	9	132264637	C	T	G	S		9	135140024	9:132264637:C:T	SETX;SETX	Q7Z333	X6RI79;Q7Z333	p.Gly2546Ser	p.Gly817Ser;p.Gly2546Ser	0.508282	0.263	0.75978809	-3.788989557	-1.610768722	-2.236058211	0.651	Gly	2546	Ser	G2546S	6	-27.515	3.6145	78.42725	26.75	22.66675603
9:132264638:C:A:M:2545:I	-4.180144836	-4.174948449	0.002775406	0.012665311	0.010804444	0.003385825	0.013053968	0.051950687	-4.36E-17	0.003427604	0.000512917	0.016049349	0.005702086	9	132264638	C	A	M	I		9	135140025	9:132264638:C:A	SETX;SETX	Q7Z333	X6RI79;Q7Z333	p.Met2545Ile	p.Met816Ile;p.Met2545Ile	0.591884	0.192	0.738719281	-4.198303707	-2.413623729	-2.601426586	0.085	Met	2545	Ile	M2545I	4	-31.530125	3.524375	78.231	27.91	19.5734143
9:132264638:C:G:M:2545:I	-4.180144836	-4.168610982	0.002775406	0.012665311	0.010804444	0.003385825	0.013053968	0.051950687	-4.36E-17	0.003427604	0.000512917	0.016049349	0.005702086	9	132264638	C	G	M	I		9	135140025	9:132264638:C:G	SETX;SETX	Q7Z333	X6RI79;Q7Z333	p.Met2545Ile	p.Met816Ile;p.Met2545Ile	0.609136	0.192	0.738719281	-4.175758995	-2.413623729	-2.592132711	0.085	Met	2545	Ile	M2545I	4	-31.530125	3.524375	78.231	27.91	19.5734143
9:132264638:C:T:M:2545:I	-4.180144836	-4.15215348	0.002775406	0.012665311	0.010804444	0.003385825	0.013053968	0.051950687	-4.36E-17	0.003427604	0.000512917	0.016049349	0.005702086	9	132264638	C	T	M	I		9	135140025	9:132264638:C:T	SETX;SETX	Q7Z333	X6RI79;Q7Z333	p.Met2545Ile	p.Met816Ile;p.Met2545Ile	0.653937	0.192	0.738719281	-4.11721357	-2.413623729	-2.567997836	0.085	Met	2545	Ile	M2545I	4	-31.530125	3.524375	78.231	27.91	19.5734143
9:132264639:A:C:M:2545:R	-3.717972691	-3.535922983	0.005934376	0.020205274	0.013822222	0.005948306	0.013053968	0.066865066	-4.36E-17	0.02934673	0.003037415	0.019860641	0.017685394	9	132264639	A	C	M	R		9	135140026	9:132264639:A:C	SETX;SETX	Q7Z333	X6RI79;Q7Z333	p.Met2545Arg	p.Met816Arg;p.Met2545Arg	2.080535	0.299	0.743141493	-2.144108515	-1.659663694	-1.180972187	0.309	Met	2545	Arg	M2545R	6	-31.530125	3.524375	78.231	27.91	19.5734143
9:132264639:A:G:M:2545:T	-3.831530984	-3.810723717	0.005934376	0.020205274	0.013822222	0.005948306	0.013053968	0.066865066	-4.36E-17	0.02934673	0.003037415	0.019860641	0.017685394	9	132264639	A	G	M	T		9	135140026	9:132264639:A:G	SETX;SETX	Q7Z333	X6RI79;Q7Z333	p.Met2545Thr	p.Met816Thr;p.Met2545Thr	1.332466	0.266	0.735398947	-3.312242792	-1.998618484	-1.774718595	0.156	Met	2545	Thr	M2545T	6	-31.530125	3.524375	78.231	27.91	19.5734143
9:132264639:A:T:M:2545:K	-3.731737333	-3.728164734	0.005934376	0.020205274	0.013822222	0.005948306	0.013053968	0.066865066	-4.36E-17	0.02934673	0.003037415	0.019860641	0.017685394	9	132264639	A	T	M	K	rs1456901473	9	135140026	9:132264639:A:T	SETX;SETX	Q7Z333	X6RI79;Q7Z333	p.Met2545Lys	p.Met816Lys;p.Met2545Lys	1.55721	0.295	0.744630638	-2.791331357	-1.660245283	-1.486015553	0.309	Met	2545	Lys	M2545K	6	-31.530125	3.524375	78.231	27.91	19.5734143
9:132264640:T:A:M:2545:L	-4.103618616	-4.671712278	0.001163164	0.007904	0.009743333	0.001960809	0.013053968	0.033423486	-4.36E-17	0.002687462	0.000178236	0.01326372	0.004929074	9	132264640	T	A	M	L		9	135140027	9:132264640:T:A	SETX;SETX	Q7Z333	X6RI79;Q7Z333	p.Met2545Leu	p.Met816Leu;p.Met2545Leu	-0.744232	0.216	0.740202156	-5.907826689	-2.2363195	-3.182480727	0	Met	2545	Leu	M2545L	3	-31.530125	3.524375	78.231	27.91	19.5734143
9:132264640:T:C:M:2545:V	-4.080351185	-4.54416906	0.002775406	0.012665311	0.010804444	0.003385825	0.013053968	0.051950687	-4.36E-17	0.003427604	0.000512917	0.016049349	0.005702086	9	132264640	T	C	M	V		9	135140027	9:132264640:T:C	SETX;SETX	Q7Z333	X6RI79;Q7Z333	p.Met2545Val	p.Met816Val;p.Met2545Val	-0.413217	0.221	0.735980992	-5.579155198	-2.274963428	-2.975256868	0.039	Met	2545	Val	M2545V	4	-31.530125	3.524375	78.231	27.91	19.5734143
9:132264640:T:G:M:2545:L	-4.103618616	-4.666393464	0.001163164	0.007904	0.009743333	0.001960809	0.013053968	0.033423486	-4.36E-17	0.002687462	0.000178236	0.01326372	0.004929074	9	132264640	T	G	M	L		9	135140027	9:132264640:T:G	SETX;SETX	Q7Z333	X6RI79;Q7Z333	p.Met2545Leu	p.Met816Leu;p.Met2545Leu	-0.729753	0.216	0.740202156	-5.8889057	-2.2363195	-3.174680704	0	Met	2545	Leu	M2545L	3	-31.530125	3.524375	78.231	27.91	19.5734143
9:132264641:C:A:R:2544:S	-2.905927363	-3.601071483	0.001494733	0.019874734	0.011893333	0.006755545	0.01152119	0.066865066	-4.39E-17	0.013542962	0.003037415	0.020295689	0.01723782	9	132264641	C	A	R	S		9	135140028	9:132264641:C:A	SETX;SETX	Q7Z333	X6RI79;Q7Z333	p.Arg2544Ser	p.Arg815Ser;p.Arg2544Ser	1.912558	0.536	0.768080725	-1.749792348	0.262996305	0.098482722	0.999	Arg	2544	Ser	R2544S	6	-35.16254545	4.411909091	76.28263636	27.7	15.9089685
9:132264641:C:G:R:2544:S	-2.905927363	-3.595353363	0.001494733	0.019874734	0.011893333	0.006755545	0.01152119	0.066865066	-4.39E-17	0.013542962	0.003037415	0.020295689	0.01723782	9	132264641	C	G	R	S		9	135140028	9:132264641:C:G	SETX;SETX	Q7Z333	X6RI79;Q7Z333	p.Arg2544Ser	p.Arg815Ser;p.Arg2544Ser	1.928124	0.536	0.768080725	-1.729450881	0.262996305	0.106868327	0.999	Arg	2544	Ser	R2544S	6	-35.16254545	4.411909091	76.28263636	27.7	15.9089685
9:132264642:C:A:R:2544:M	-3.13992627	-3.268775468	0.001494733	0.019874734	0.011893333	0.006755545	0.01152119	0.066865066	-4.39E-17	0.013542962	0.003037415	0.020295689	0.01723782	9	132264642	C	A	R	M		9	135140029	9:132264642:C:A	SETX;SETX	Q7Z333	X6RI79;Q7Z333	p.Arg2544Met	p.Arg815Met;p.Arg2544Met	2.817142	0.468	0.792446002	0.032007355	0.237255794	0.192729005	1	Arg	2544	Met	R2544M	6	-35.16254545	4.411909091	76.28263636	27.7	15.9089685
9:132264642:C:G:R:2544:T	-3.177779034	-3.304832024	0.001494733	0.019874734	0.011893333	0.006755545	0.01152119	0.066865066	-4.39E-17	0.013542962	0.003037415	0.020295689	0.01723782	9	132264642	C	G	R	T		9	135140029	9:132264642:C:G	SETX;SETX	Q7Z333	X6RI79;Q7Z333	p.Arg2544Thr	p.Arg815Thr;p.Arg2544Thr	2.718988	0.457	0.766898452	-0.725058161	-0.258916593	0.076268178	0.999	Arg	2544	Thr	R2544T	6	-35.16254545	4.411909091	76.28263636	27.7	15.9089685
9:132264642:C:T:R:2544:K	-3.6659557	-3.588236674	0.000165357	0.007380731	0.008644444	0.010049907	0.01152119	0.033423486	-4.39E-17	0.002687462	0.000193125	0.01372711	0.003693616	9	132264642	C	T	R	K		9	135140029	9:132264642:C:T	SETX;SETX	Q7Z333	X6RI79;Q7Z333	p.Arg2544Lys	p.Arg815Lys;p.Arg2544Lys	2.2311	0.346	0.796624686	-0.630976008	-0.468554782	-0.828183774	0.994	Arg	2544	Lys	R2544K	3	-35.16254545	4.411909091	76.28263636	27.7	15.9089685
9:132264643:T:A:R:2544:W	-2.987462046	-3.304145003	0.000193698	0.020241854	0.024978889	0.001033954	0.01152119	0.00920091	-4.39E-17	0.000548521	0.000239429	0.019473431	0.019566303	9	132264643	T	A	R	W		9	135140030	9:132264643:T:A	SETX;SETX	Q7Z333	X6RI79;Q7Z333	p.Arg2544Trp	p.Arg815Trp;p.Arg2544Trp	2.672102	0.507	0.762942114	-0.883705163	-0.007085982	0.340028289	1	Arg	2544	Trp	R2544W	8	-35.16254545	4.411909091	76.28263636	27.7	15.9089685
[truncated: 16,857 more rows]
