# Supplementary material for: Accuracy of a machine learning method based on structural and locational information from AlphaFold2 for predicting the pathogenicity of TARDBP and FUS gene variants in ALS
Source: BMC Bioinformatics. 2023 May 19;24:206. doi: 10.1186/s12859-023-05338-5 (PMC10197232; doi:10.1186/s12859-023-05338-5)
Supplement: Supplementary file 5 — Additional file 5: Table S5. MOVA final dataset in TBK1. [file 12859_2023_5338_MOESM5_ESM.csv]

ID	REVELMOVA	CADDMOVA	MOVA_plus_3d_distance_xgboost_predict	MOVA_plus_3d_distance_SVM_predict	MOVA_plus_3d_distance_predict	MOVA_3d_distance_predict	only_3d_coordinates_predict	only_BLOSUM62_predict	only_pLDDT_predict	without_3d_coordinates_predict	xgboost_predict	SVM_predict	MOVA value	Chromosome	Position	Reference	Alternate	aaref	aaalt	rs_dbSNP	hg19_chr	hg19_pos(1-based)	Protein_Consequence	genename	Uniprot_acc_split	Uniprot_acc	HGVSp_VEP_split	HGVSp_VEP	CADD_raw	REVEL_score	AlphScore	glm_AlphCadd	glm_AlphRevel	glm_RevelCadd	pph_prob	ref	Pos	alt	change	con	x	y	z	b	t_distance	EVE	EVE_class
12:64455874:C:A:Q:2:K	-2.351814465	-1.002322108	0.203384653	0.095948226	0.256605714	0.101148911	0.203733889	0.172504004	0.139055556	0.109203736	0.015176345	0.044479557	0.22306938	12	64455874	C	A	Q	K		12	64849654	12:64455874:C:A	TBK1;TBK1;TBK1	Q9UHD2	Q9UHD2;F5H1A3;F5H206	p.Gln2Lys	p.Gln2Lys;p.Gln2Lys;p.Gln2Lys	3.562795	0.158	0.810694215	1.455559272	-1.428890636	-1.197490986	0.924	Gln	2	Lys	Q2K	4	23.15077778	20.25311111	-32.64988889	95.3	8.158417896
12:64455874:C:G:Q:2:E	-2.572234619	-1.384818595	0.212287471	0.090958491	0.291884603	0.111704687	0.203733889	0.042307672	0.139055556	0.119490787	0.127058432	0.041812868	0.284738211	12	64455874	C	G	Q	E		12	64849654	12:64455874:C:G	TBK1;TBK1;TBK1	Q9UHD2	Q9UHD2;F5H1A3;F5H206	p.Gln2Glu	p.Gln2Glu;p.Gln2Glu;p.Gln2Glu	3.423988	0.17	0.812537547	1.319537624	-1.321853988	-1.202903734	0.924	Gln	2	Glu	Q2E	3	23.15077778	20.25311111	-32.64988889	95.3	8.158417896
12:64455875:A:C:Q:2:P	-1.846859447	-0.543527435	0.122575924	0.093163333	0.235746667	0.076538189	0.203733889	0.250865974	0.139055556	0.08307171	0.008685801	0.054760665	0.209987467	12	64455875	A	C	Q	P		12	64849655	12:64455875:A:C	TBK1;TBK1;TBK1	Q9UHD2	Q9UHD2;F5H1A3;F5H206	p.Gln2Pro	p.Gln2Pro;p.Gln2Pro;p.Gln2Pro	3.941951	0.24	0.820503112	2.19246121	-0.743976593	-0.519244919	0.99	Gln	2	Pro	Q2P	6	23.15077778	20.25311111	-32.64988889	95.3	8.158417896
12:64455875:A:G:Q:2:R	-1.988706263	-0.693237537	0.203384653	0.095948226	0.256605714	0.101148911	0.203733889	0.172504004	0.139055556	0.109203736	0.015176345	0.044479557	0.22306938	12	64455875	A	G	Q	R		12	64849655	12:64455875:A:G	TBK1;TBK1;TBK1	Q9UHD2	Q9UHD2;F5H1A3;F5H206	p.Gln2Arg	p.Gln2Arg;p.Gln2Arg;p.Gln2Arg	3.849009	0.225	0.810562708	1.82634361	-1.00517909	-0.656019431	0.967	Gln	2	Arg	Q2R	4	23.15077778	20.25311111	-32.64988889	95.3	8.158417896
12:64455875:A:T:Q:2:L	-1.550059299	-0.371682726	0.073483326	0.087212037	0.228267778	0.08202583	0.203733889	0.062457732	0.139055556	0.033371125	0.014951594	0.057458158	0.185675424	12	64455875	A	T	Q	L		12	64849655	12:64455875:A:T	TBK1;TBK1;TBK1	Q9UHD2	Q9UHD2;F5H1A3;F5H206	p.Gln2Leu	p.Gln2Leu;p.Gln2Leu;p.Gln2Leu	4.016167	0.274	0.810611623	2.045987687	-0.692879701	-0.282731427	0.967	Gln	2	Leu	Q2L	7	23.15077778	20.25311111	-32.64988889	95.3	8.158417896
12:64455876:G:C:Q:2:H	-2.308822101	-0.706892989	0.149482653	0.096901566	0.251538889	0.094921407	0.203733889	0.229404583	0.139055556	0.111390646	0.009876964	0.049734301	0.234856183	12	64455876	G	C	Q	H	rs1325668050	12	64849656	12:64455876:G:C	TBK1;TBK1;TBK1	Q9UHD2	Q9UHD2;F5H1A3;F5H206	p.Gln2His	p.Gln2His;p.Gln2His;p.Gln2His	3.877531	0.176	0.800085395	1.605738878	-1.491470869	-0.923892101	0.99	Gln	2	His	Q2H	5	23.15077778	20.25311111	-32.64988889	95.3	8.158417896
12:64455876:G:T:Q:2:H	-2.308822101	-0.299821955	0.149482653	0.096901566	0.251538889	0.094921407	0.203733889	0.229404583	0.139055556	0.111390646	0.009876964	0.049734301	0.234856183	12	64455876	G	T	Q	H		12	64849656	12:64455876:G:T	TBK1;TBK1;TBK1	Q9UHD2	Q9UHD2;F5H1A3;F5H206	p.Gln2His	p.Gln2His;p.Gln2His;p.Gln2His	4.254481	0.176	0.800085395	2.098332746	-1.491470869	-0.720824287	0.99	Gln	2	His	Q2H	5	23.15077778	20.25311111	-32.64988889	95.3	8.158417896
12:64455877:A:C:S:3:R	-2.708130711	-1.38347705	0.004505036	0.041413317	0.224235556	0.11338114	0.382157143	0.229404583	0.590032222	0.575147576	0.160621971	0.079057264	0.430008028	12	64455877	A	C	S	R		12	64849657	12:64455877:A:C	TBK1;TBK1;TBK1	Q9UHD2	Q9UHD2;F5H1A3;F5H206	p.Ser3Arg	p.Ser3Arg;p.Ser3Arg;p.Ser3Arg	3.932605	0.269	0.818283488	2.12561661	-0.596662627	-0.356649172	0.995	Ser	3	Arg	S3R	5	20.80033333	23.9865	-35.17933333	97.11	3.912380868
12:64455877:A:G:S:3:G	-2.896549469	-0.863809575	0.002735947	0.03884141	0.200073492	0.063295553	0.382157143	0.172504004	0.590032222	0.462796864	0.164173678	0.067277687	0.360656439	12	64455877	A	G	S	G		12	64849657	12:64455877:A:G	TBK1;TBK1;TBK1	Q9UHD2	Q9UHD2;F5H1A3;F5H206	p.Ser3Gly	p.Ser3Gly;p.Ser3Gly;p.Ser3Gly	4.1716	0.175	0.826425774	2.638337668	-1.058352142	-0.771253712	0.956	Ser	3	Gly	S3G	4	20.80033333	23.9865	-35.17933333	97.11	3.912380868
12:64455877:A:T:S:3:C	-2.117402442	-1.173403774	0.004505036	0.041413317	0.224235556	0.11338114	0.382157143	0.229404583	0.590032222	0.575147576	0.160621971	0.079057264	0.430008028	12	64455877	A	T	S	C		12	64849657	12:64455877:A:T	TBK1;TBK1;TBK1	Q9UHD2	Q9UHD2;F5H1A3;F5H206	p.Ser3Cys	p.Ser3Cys;p.Ser3Cys;p.Ser3Cys	4.127134	0.378	0.81260566	2.240077085	0.001497099	0.378205784	0.999	Ser	3	Cys	S3C	5	20.80033333	23.9865	-35.17933333	97.11	3.912380868
12:64455878:G:A:S:3:N	-2.88256538	-1.201745162	0.002887543	0.035463521	0.199726825	0.03702194	0.382157143	0.042307672	0.590032222	0.07525455	0.166300803	0.057807116	0.351781253	12	64455878	G	A	S	N		12	64849658	12:64455878:G:A	TBK1;TBK1;TBK1	Q9UHD2	Q9UHD2;F5H1A3;F5H206	p.Ser3Asn	p.Ser3Asn;p.Ser3Asn;p.Ser3Asn	3.827672	0.17	0.812977654	1.857899465	-1.31451104	-0.98543397	0.981	Ser	3	Asn	S3N	3	20.80033333	23.9865	-35.17933333	97.11	3.912380868
12:64455878:G:C:S:3:T	-2.573652432	-1.278738229	0.002887543	0.035463521	0.199726825	0.03702194	0.382157143	0.042307672	0.590032222	0.07525455	0.166300803	0.057807116	0.351781253	12	64455878	G	C	S	T		12	64849658	12:64455878:G:C	TBK1;TBK1;TBK1	Q9UHD2	Q9UHD2;F5H1A3;F5H206	p.Ser3Thr	p.Ser3Thr;p.Ser3Thr;p.Ser3Thr	3.756376	0.227	0.812913539	1.763152642	-0.953243085	-0.694361292	0.956	Ser	3	Thr	S3T	3	20.80033333	23.9865	-35.17933333	97.11	3.912380868
12:64455878:G:T:S:3:I	-2.193371639	-1.191406725	0.004086115	0.042708204	0.224513333	0.118848279	0.382157143	0.250865974	0.590032222	0.476779662	0.149879307	0.089727063	0.408953973	12	64455878	G	T	S	I		12	64849658	12:64455878:G:T	TBK1;TBK1;TBK1	Q9UHD2	Q9UHD2;F5H1A3;F5H206	p.Ser3Ile	p.Ser3Ile;p.Ser3Ile;p.Ser3Ile	4.036929	0.346	0.815446603	2.192122059	-0.154520884	0.144639541	0.995	Ser	3	Ile	S3I	6	20.80033333	23.9865	-35.17933333	97.11	3.912380868
12:64455879:C:A:S:3:R	-3.521059521	-2.192686103	0.004505036	0.041413317	0.224235556	0.11338114	0.382157143	0.229404583	0.590032222	0.575147576	0.160621971	0.079057264	0.430008028	12	64455879	C	A	S	R		12	64849659	12:64455879:C:A	TBK1;TBK1;TBK1	Q9UHD2	Q9UHD2;F5H1A3;F5H206	p.Ser3Arg	p.Ser3Arg;p.Ser3Arg;p.Ser3Arg	3.183273	0.119	0.818283488	1.146398283	-1.550182811	-1.627378568	0.995	Ser	3	Arg	S3R	5	20.80033333	23.9865	-35.17933333	97.11	3.912380868
12:64455879:C:G:S:3:R	-3.521059521	-2.210804787	0.004505036	0.041413317	0.224235556	0.11338114	0.382157143	0.229404583	0.590032222	0.575147576	0.160621971	0.079057264	0.430008028	12	64455879	C	G	S	R		12	64849659	12:64455879:C:G	TBK1;TBK1;TBK1	Q9UHD2	Q9UHD2;F5H1A3;F5H206	p.Ser3Arg	p.Ser3Arg;p.Ser3Arg;p.Ser3Arg	3.166495	0.119	0.818283488	1.124472988	-1.550182811	-1.636417093	0.995	Ser	3	Arg	S3R	5	20.80033333	23.9865	-35.17933333	97.11	3.912380868
12:64455880:A:C:T:4:P	-2.470536226	-1.893892295	0.038525812	-0.009287285	0.305001111	0.304378536	0.599888095	0.250865974	0.604515556	0.538314836	0.833652139	0.092756165	0.575376504	12	64455880	A	C	T	P		12	64849660	12:64455880:A:C	TBK1;TBK1;TBK1	Q9UHD2	Q9UHD2;F5H1A3;F5H206	p.Thr4Pro	p.Thr4Pro;p.Thr4Pro;p.Thr4Pro	3.967677	0.437	0.854940188	3.073675579	1.082877939	0.633345726	0.998	Thr	4	Pro	T4P	6	17.23757143	24.04971429	-36.79471429	97.47	0
12:64455880:A:G:T:4:A	-3.676430366	-2.185732781	0.042325556	-0.013305684	0.306935556	0.324136951	0.599888095	0.229404583	0.604515556	0.67563657	0.893516302	0.080727969	0.6075848	12	64455880	A	G	T	A		12	64849660	12:64455880:A:G	TBK1;TBK1;TBK1	Q9UHD2	Q9UHD2;F5H1A3;F5H206	p.Thr4Ala	p.Thr4Ala;p.Thr4Ala;p.Thr4Ala	3.809923	0.242	0.841309319	2.532029415	-0.384122261	-0.578809373	0.984	Thr	4	Ala	T4A	5	17.23757143	24.04971429	-36.79471429	97.47	0
12:64455880:A:T:T:4:S	-3.153613257	-1.959107254	0.039857082	-0.01378154	0.273319048	0.207325297	0.599888095	0.172504004	0.604515556	0.495386366	0.921637356	0.068024673	0.499320046	12	64455880	A	T	T	S	rs1374271733	12	64849660	12:64455880:A:T	TBK1;TBK1;TBK1	Q9UHD2	Q9UHD2;F5H1A3;F5H206	p.Thr4Ser	p.Thr4Ser;p.Thr4Ser;p.Thr4Ser	3.64165	0.246	0.841896872	2.326593597	-0.348892039	-0.646338747	0.993	Thr	4	Ser	T4S	4	17.23757143	24.04971429	-36.79471429	97.47	0
12:64455881:C:A:T:4:N	-3.887791857	-2.301975076	0.042325556	-0.013305684	0.306935556	0.324136951	0.599888095	0.229404583	0.604515556	0.67563657	0.893516302	0.080727969	0.6075848	12	64455881	C	A	T	N		12	64849661	12:64455881:C:A	TBK1;TBK1;TBK1	Q9UHD2	Q9UHD2;F5H1A3;F5H206	p.Thr4Asn	p.Thr4Asn;p.Thr4Asn;p.Thr4Asn	3.702282	0.203	0.841724167	2.401576023	-0.625115983	-0.862231163	0.998	Thr	4	Asn	T4N	5	17.23757143	24.04971429	-36.79471429	97.47	0
12:64455881:C:G:T:4:S	-3.088578953	-2.059940353	0.039857082	-0.01378154	0.273319048	0.207325297	0.599888095	0.172504004	0.604515556	0.495386366	0.921637356	0.068024673	0.499320046	12	64455881	C	G	T	S		12	64849661	12:64455881:C:G	TBK1;TBK1;TBK1	Q9UHD2	Q9UHD2;F5H1A3;F5H206	p.Thr4Ser	p.Thr4Ser;p.Thr4Ser;p.Thr4Ser	3.548278	0.258	0.841896872	2.204576155	-0.272610424	-0.627275076	0.993	Thr	4	Ser	T4S	4	17.23757143	24.04971429	-36.79471429	97.47	0
12:64455881:C:T:T:4:I	-3.26720646	-1.872149442	0.038525812	-0.009287285	0.305001111	0.304378536	0.599888095	0.250865974	0.604515556	0.538314836	0.833652139	0.092756165	0.575376504	12	64455881	C	T	T	I		12	64849661	12:64455881:C:T	TBK1;TBK1;TBK1	Q9UHD2	Q9UHD2;F5H1A3;F5H206	p.Thr4Ile	p.Thr4Ile;p.Thr4Ile;p.Thr4Ile	3.987811	0.29	0.83855438	2.696684374	-0.124960524	-0.205521345	0.998	Thr	4	Ile	T4I	6	17.23757143	24.04971429	-36.79471429	97.47	0
12:64455883:T:A:S:5:T	-3.637327777	-4.009426623	0.008001684	0.047853399	0.193257937	0.029867208	0.371879418	0.042307672	0.208031111	0.080595842	0.456799716	0.070160168	0.340385954	12	64455883	T	A	S	T	rs756545042	12	64849663	12:64455883:T:A	TBK1;TBK1;TBK1	Q9UHD2	Q9UHD2;F5H1A3;F5H206	p.Ser5Thr	p.Ser5Thr;p.Ser5Thr;p.Ser5Thr	1.187944	0.021	0.781423769	-2.368298598	-2.78813457	-3.268763648	0.004	Ser	5	Thr	S5T	3	15.731	26.99833333	-38.86333333	96.76	3.904266451
12:64455883:T:C:S:5:P	-3.596247383	-3.701115194	0.012448165	0.060167118	0.184457778	0.064197476	0.371879418	0.229404583	0.208031111	0.198487903	0.160663411	0.097832832	0.349073354	12	64455883	T	C	S	P		12	64849663	12:64455883:T:C	TBK1;TBK1;TBK1	Q9UHD2	Q9UHD2;F5H1A3;F5H206	p.Ser5Pro	p.Ser5Pro;p.Ser5Pro;p.Ser5Pro	1.503784	0.036	0.794014084	-1.645678532	-2.482719693	-3.011911116	0.596	Ser	5	Pro	S5P	5	15.731	26.99833333	-38.86333333	96.76	3.904266451
12:64455883:T:G:S:5:A	-3.642747303	-4.37409186	0.008001684	0.047853399	0.193257937	0.029867208	0.371879418	0.042307672	0.208031111	0.080595842	0.456799716	0.070160168	0.340385954	12	64455883	T	G	S	A		12	64849663	12:64455883:T:G	TBK1;TBK1;TBK1	Q9UHD2	Q9UHD2;F5H1A3;F5H206	p.Ser5Ala	p.Ser5Ala;p.Ser5Ala;p.Ser5Ala	0.850262	0.02	0.786021706	-2.696409003	-2.717777196	-3.45645765	0	Ser	5	Ala	S5A	3	15.731	26.99833333	-38.86333333	96.76	3.904266451
12:64455884:C:A:S:5:Y	-3.281323476	-1.707577532	0.011298999	0.064082841	0.18882	0.075980726	0.371879418	0.250865974	0.208031111	0.182892602	0.143033281	0.110552484	0.341920662	12	64455884	C	A	S	Y		12	64849664	12:64455884:C:A	TBK1;TBK1;TBK1	Q9UHD2	Q9UHD2;F5H1A3;F5H206	p.Ser5Tyr	p.Ser5Tyr;p.Ser5Tyr;p.Ser5Tyr	3.324829	0.088	0.781606613	0.428658141	-2.359178231	-1.730311816	0.94	Ser	5	Tyr	S5Y	6	15.731	26.99833333	-38.86333333	96.76	3.904266451
12:64455884:C:G:S:5:C	-3.401144469	-2.074827804	0.012448165	0.060167118	0.184457778	0.064197476	0.371879418	0.229404583	0.208031111	0.198487903	0.160663411	0.097832832	0.349073354	12	64455884	C	G	S	C	rs764400429	12	64849664	12:64455884:C:G	TBK1;TBK1;TBK1	Q9UHD2	Q9UHD2;F5H1A3;F5H206	p.Ser5Cys	p.Ser5Cys;p.Ser5Cys;p.Ser5Cys	3.009735	0.072	0.781216037	0.007283752	-2.46740362	-1.992542832	0.838	Ser	5	Cys	S5C	5	15.731	26.99833333	-38.86333333	96.76	3.904266451
12:64455884:C:T:S:5:F	-3.357196831	-2.030247337	0.011298999	0.064082841	0.18882	0.075980726	0.371879418	0.250865974	0.208031111	0.182892602	0.143033281	0.110552484	0.341920662	12	64455884	C	T	S	F		12	64849664	12:64455884:C:T	TBK1;TBK1;TBK1	Q9UHD2	Q9UHD2;F5H1A3;F5H206	p.Ser5Phe	p.Ser5Phe;p.Ser5Phe;p.Ser5Phe	3.026035	0.074	0.785862685	0.142951853	-2.377163101	-1.972201084	0.838	Ser	5	Phe	S5F	6	15.731	26.99833333	-38.86333333	96.76	3.904266451
12:64455886:A:C:N:6:H	-2.357041307	-1.508971074	0.037607074	0.101273389	0.283232222	0.330807178	0.332735926	0.229404583	0.007061111	0.264854884	0.388630509	0.105228736	0.453679298	12	64455886	A	C	N	H		12	64849666	12:64455886:A:C	TBK1;TBK1;TBK1	Q9UHD2	Q9UHD2;F5H1A3;F5H206	p.Asn6His	p.Asn6His;p.Asn6His;p.Asn6His	3.899072	0.354	0.800550149	1.645327359	-0.352206061	0.116617114	0.998	Asn	6	His	N6H	5	13.230875	27.64375	-36.464375	97.75	5.392572024
12:64455886:A:G:N:6:D	-2.882735271	-1.484524134	0.037607074	0.101273389	0.283232222	0.330807178	0.332735926	0.229404583	0.007061111	0.264854884	0.388630509	0.105228736	0.453679298	12	64455886	A	G	N	D		12	64849666	12:64455886:A:G	TBK1;TBK1;TBK1	Q9UHD2	Q9UHD2;F5H1A3;F5H206	p.Asn6Asp	p.Asn6Asp;p.Asn6Asp;p.Asn6Asp	3.92171	0.257	0.810852954	1.928492233	-0.79691884	-0.431882817	0.993	Asn	6	Asp	N6D	5	13.230875	27.64375	-36.464375	97.75	5.392572024
12:64455886:A:T:N:6:Y	-2.283972783	-1.582839763	0.054178298	0.109352823	0.3469	0.398454164	0.332735926	0.336080639	0.007061111	0.342427978	0.726232767	0.127758897	0.526876088	12	64455886	A	T	N	Y		12	64849666	12:64455886:A:T	TBK1;TBK1;TBK1	Q9UHD2	Q9UHD2;F5H1A3;F5H206	p.Asn6Tyr	p.Asn6Tyr;p.Asn6Tyr;p.Asn6Tyr	4.086319	0.43	0.803659628	1.966552819	0.182790871	0.65679715	0.998	Asn	6	Tyr	N6Y	8	13.230875	27.64375	-36.464375	97.75	5.392572024
12:64455887:A:C:N:6:T	-2.823754664	-1.706812786	0.034215793	0.106703171	0.299412222	0.342936946	0.332735926	0.250865974	0.007061111	0.221110109	0.345317572	0.119825987	0.458499583	12	64455887	A	C	N	T		12	64849667	12:64455887:A:C	TBK1;TBK1;TBK1	Q9UHD2	Q9UHD2;F5H1A3;F5H206	p.Asn6Thr	p.Asn6Thr;p.Asn6Thr;p.Asn6Thr	3.732705	0.272	0.803539381	1.501494531	-0.823589986	-0.446996782	0.993	Asn	6	Thr	N6T	6	13.230875	27.64375	-36.464375	97.75	5.392572024
12:64455887:A:G:N:6:S	-2.855637644	-1.602591472	0.037607074	0.101273389	0.283232222	0.330807178	0.332735926	0.229404583	0.007061111	0.264854884	0.388630509	0.105228736	0.453679298	12	64455887	A	G	N	S		12	64849667	12:64455887:A:G	TBK1;TBK1;TBK1	Q9UHD2	Q9UHD2;F5H1A3;F5H206	p.Asn6Ser	p.Asn6Ser;p.Asn6Ser;p.Asn6Ser	3.812379	0.262	0.803839722	1.613003842	-0.882146968	-0.461879013	0.993	Asn	6	Ser	N6S	5	13.230875	27.64375	-36.464375	97.75	5.392572024
12:64455887:A:T:N:6:I	-2.204226958	-1.457141906	0.054178298	0.112226876	0.345188889	0.395316448	0.332735926	0.111710627	0.007061111	0.164375976	0.660076916	0.120980327	0.479206689	12	64455887	A	T	N	I		12	64849667	12:64455887:A:T	TBK1;TBK1;TBK1	Q9UHD2	Q9UHD2;F5H1A3;F5H206	p.Asn6Ile	p.Asn6Ile;p.Asn6Ile;p.Asn6Ile	4.036224	0.404	0.807619957	1.998564404	0.083590074	0.479520863	0.998	Asn	6	Ile	N6I	9	13.230875	27.64375	-36.464375	97.75	5.392572024
12:64455888:T:A:N:6:K	-3.38196578	-1.90933427	0.034215793	0.106703171	0.299412222	0.342936946	0.332735926	0.250865974	0.007061111	0.221110109	0.345317572	0.119825987	0.458499583	12	64455888	T	A	N	K		12	64849668	12:64455888:T:A	TBK1;TBK1;TBK1	Q9UHD2	Q9UHD2;F5H1A3;F5H206	p.Asn6Lys	p.Asn6Lys;p.Asn6Lys;p.Asn6Lys	3.545169	0.169	0.809070294	1.39255642	-1.386060108	-1.143402335	0.993	Asn	6	Lys	N6K	6	13.230875	27.64375	-36.464375	97.75	5.392572024
12:64455888:T:G:N:6:K	-3.38196578	-1.855210399	0.034215793	0.106703171	0.299412222	0.342936946	0.332735926	0.250865974	0.007061111	0.221110109	0.345317572	0.119825987	0.458499583	12	64455888	T	G	N	K		12	64849668	12:64455888:T:G	TBK1;TBK1;TBK1	Q9UHD2	Q9UHD2;F5H1A3;F5H206	p.Asn6Lys	p.Asn6Lys;p.Asn6Lys;p.Asn6Lys	3.595288	0.169	0.809070294	1.458051345	-1.386060108	-1.116402585	0.993	Asn	6	Lys	N6K	6	13.230875	27.64375	-36.464375	97.75	5.392572024
12:64455889:C:A:H:7:N	-4.101487867	-2.144379967	0.006804582	0.079783274	0.254974444	0.235693073	0.350832222	0.062457732	0.075755556	0.191954998	0.68373853	0.111096335	0.488665501	12	64455889	C	A	H	N		12	64849669	12:64455889:C:A	TBK1;TBK1;TBK1	Q9UHD2	Q9UHD2;F5H1A3;F5H206	p.His7Asn	p.His7Asn;p.His7Asn;p.His7Asn	3.432874	0.062	0.849700852	2.245846071	-1.388338105	-1.822396049	0.165	His	7	Asn	H7N	7	13.9761	25.0474	-33.1325	98.24	5.004436645
12:64455889:C:G:H:7:D	-3.93883913	-2.635837093	0.011614	0.086419108	0.283664444	0.210762438	0.350832222	0.111710627	0.075755556	0.117184145	0.707797587	0.10707479	0.490993536	12	64455889	C	G	H	D		12	64849669	12:64455889:C:G	TBK1;TBK1;TBK1	Q9UHD2	Q9UHD2;F5H1A3;F5H206	p.His7Asp	p.His7Asp;p.His7Asp;p.His7Asp	2.985913	0.094	0.856891714	1.838750537	-1.064944672	-1.878208041	0.165	His	7	Asp	H7D	9	13.9761	25.0474	-33.1325	98.24	5.004436645
12:64455889:C:T:H:7:Y	-4.00218771	-3.609816307	0.006804582	0.078461821	0.239893333	0.182267025	0.350832222	0.250865974	0.075755556	0.222174248	0.405935705	0.102378089	0.467212956	12	64455889	C	T	H	Y		12	64849669	12:64455889:C:T	TBK1;TBK1;TBK1	Q9UHD2	Q9UHD2;F5H1A3;F5H206	p.His7Tyr	p.His7Tyr;p.His7Tyr;p.His7Tyr	2.000946	0.062	0.849741026	0.375608032	-1.387667829	-2.593794085	0	His	7	Tyr	H7Y	6	13.9761	25.0474	-33.1325	98.24	5.004436645
12:64455890:A:C:H:7:P	-3.031514138	-2.464349188	0.011614	0.097103971	0.316156667	0.34085881	0.350832222	0.251964115	0.075755556	0.226987205	0.707797587	0.099121438	0.517433234	12	64455890	A	C	H	P		12	64849670	12:64455890:A:C	TBK1;TBK1;TBK1	Q9UHD2	Q9UHD2;F5H1A3;F5H206	p.His7Pro	p.His7Pro;p.His7Pro;p.His7Pro	3.237056	0.284	0.863955532	2.340802247	0.260703685	-0.644644906	0.679	His	7	Pro	H7P	10	13.9761	25.0474	-33.1325	98.24	5.004436645
12:64455890:A:G:H:7:R	-3.513905952	-2.814941094	0.011614	0.081310581	0.285685556	0.230542538	0.350832222	0.336080639	0.075755556	0.279163187	0.767931283	0.112185833	0.542032132	12	64455890	A	G	H	R		12	64849670	12:64455890:A:G	TBK1;TBK1;TBK1	Q9UHD2	Q9UHD2;F5H1A3;F5H206	p.His7Arg	p.His7Arg;p.His7Arg;p.His7Arg	2.998321	0.216	0.853688438	1.776123273	-0.342859927	-1.166319277	0.165	His	7	Arg	H7R	8	13.9761	25.0474	-33.1325	98.24	5.004436645
12:64455890:A:T:H:7:L	-3.589725254	-2.589739378	0.011614	0.11313409	0.316156667	0.34085881	0.350832222	0.251964115	0.075755556	0.227388316	0.707797587	0.091723569	0.517433234	12	64455890	A	T	H	L		12	64849670	12:64455890:A:T	TBK1;TBK1;TBK1	Q9UHD2	Q9UHD2;F5H1A3;F5H206	p.His7Leu	p.His7Leu;p.His7Leu;p.His7Leu	3.120944	0.181	0.851186153	1.874777117	-0.607097293	-1.302573431	0.02	His	7	Leu	H7L	11	13.9761	25.0474	-33.1325	98.24	5.004436645
12:64455891:T:A:H:7:Q	-4.473161948	-3.703013613	0.011614	0.081310581	0.285685556	0.230542538	0.350832222	0.336080639	0.075755556	0.279163187	0.767931283	0.112185833	0.542032132	12	64455891	T	A	H	Q		12	64849671	12:64455891:T:A	TBK1;TBK1;TBK1	Q9UHD2	Q9UHD2;F5H1A3;F5H206	p.His7Gln	p.His7Gln;p.His7Gln;p.His7Gln	2.175961	0.039	0.846266428	0.51879571	-1.591846109	-2.632459626	0.165	His	7	Gln	H7Q	8	13.9761	25.0474	-33.1325	98.24	5.004436645
12:64455891:T:G:H:7:Q	-4.489420524	-3.633742963	0.011614	0.081310581	0.285685556	0.230542538	0.350832222	0.336080639	0.075755556	0.279163187	0.767931283	0.112185833	0.542032132	12	64455891	T	G	H	Q		12	64849671	12:64455891:T:G	TBK1;TBK1;TBK1	Q9UHD2	Q9UHD2;F5H1A3;F5H206	p.His7Gln	p.His7Gln;p.His7Gln;p.His7Gln	2.240106	0.036	0.846266428	0.602619649	-1.610916513	-2.615244982	0.165	His	7	Gln	H7Q	8	13.9761	25.0474	-33.1325	98.24	5.004436645
12:64455892:C:A:L:8:M	-3.070844512	-1.473950253	0.389695823	0.069969745	0.400067937	0.166734699	0.338000476	0.320151125	0.782306667	0.236680545	0.420015603	0.04878711	0.398310682	12	64455892	C	A	L	M		12	64849672	12:64455892:C:A	TBK1;TBK1;TBK1	Q9UHD2	Q9UHD2;F5H1A3;F5H206	p.Leu8Met	p.Leu8Met;p.Leu8Met;p.Leu8Met	3.738119	0.175	0.779824301	0.924872855	-1.835873469	-1.004775503	0.998	Leu	8	Met	L8M	2	18.81175	26.14775	-30.04425	97.84	6.089843363
12:64455892:C:G:L:8:V	-2.619945576	-1.483698997	0.389695823	0.081236396	0.38288127	0.086587645	0.338000476	0.042307672	0.782306667	0.074961429	0.345831782	0.059500445	0.351244922	12	64455892	C	G	L	V		12	64849672	12:64455892:C:G	TBK1;TBK1;TBK1	Q9UHD2	Q9UHD2;F5H1A3;F5H206	p.Leu8Val	p.Leu8Val;p.Leu8Val;p.Leu8Val	3.564708	0.218	0.790934731	0.971721149	-1.377159283	-0.849638586	0.993	Leu	8	Val	L8V	3	18.81175	26.14775	-30.04425	97.84	6.089843363
12:64455893:T:A:L:8:Q	-1.854902779	-1.066434843	0.621713161	0.106065972	0.479481111	0.30260737	0.338000476	0.250865974	0.782306667	0.378609728	0.2460168	0.106624668	0.437693392	12	64455893	T	A	L	Q		12	64849673	12:64455893:T:A	TBK1;TBK1;TBK1	Q9UHD2	Q9UHD2;F5H1A3;F5H206	p.Leu8Gln	p.Leu8Gln;p.Leu8Gln;p.Leu8Gln	4.25303	0.433	0.777462546	1.539622921	-0.235223416	0.763947602	0.998	Leu	8	Gln	L8Q	6	18.81175	26.14775	-30.04425	97.84	6.089843363
12:64455893:T:C:L:8:P	-1.581060361	-1.094212624	0.621713161	0.106057643	0.488893333	0.339227456	0.338000476	0.062457732	0.782306667	0.458075635	0.393299937	0.113294793	0.437074197	12	64455893	T	C	L	P		12	64849673	12:64455893:T:C	TBK1;TBK1;TBK1	Q9UHD2	Q9UHD2;F5H1A3;F5H206	p.Leu8Pro	p.Leu8Pro;p.Leu8Pro;p.Leu8Pro	4.225145	0.483	0.802168232	2.111261444	0.494818164	1.037943796	0.998	Leu	8	Pro	L8P	7	18.81175	26.14775	-30.04425	97.84	6.089843363
12:64455893:T:G:L:8:R	-1.583926508	-1.129409634	0.621713161	0.106065972	0.479481111	0.30260737	0.338000476	0.250865974	0.782306667	0.378609728	0.2460168	0.106624668	0.437693392	12	64455893	T	G	L	R		12	64849673	12:64455893:T:G	TBK1;TBK1;TBK1	Q9UHD2	Q9UHD2;F5H1A3;F5H206	p.Leu8Arg	p.Leu8Arg;p.Leu8Arg;p.Leu8Arg	4.194715	0.483	0.79134566	1.805121117	0.314249187	1.021550764	0.998	Leu	8	Arg	L8R	6	18.81175	26.14775	-30.04425	97.84	6.089843363
12:64455895:T:A:W:9:R	-0.404690506	-0.934386995	0.878281057	0.178227507	0.533685556	0.586283386	0.226045952	0.713021108	0.281457778	0.603097814	0.428663373	0.086695143	0.454564591	12	64455895	T	A	W	R		12	64849675	12:64455895:T:A	TBK1;TBK1;TBK1	Q9UHD2	Q9UHD2;F5H1A3;F5H206	p.Trp9Arg	p.Trp9Arg;p.Trp9Arg;p.Trp9Arg	4.434232	0.715	0.838861274	3.287615704	2.581800379	2.491626113	0.999	Trp	9	Arg	W9R	14	19.6795	20.91507143	-30.50342857	97.88	6.508311731
12:64455895:T:C:W:9:R	-0.404690506	-1.129076993	0.878281057	0.178227507	0.533685556	0.586283386	0.226045952	0.713021108	0.281457778	0.603097814	0.428663373	0.086695143	0.454564591	12	64455895	T	C	W	R		12	64849675	12:64455895:T:C	TBK1;TBK1;TBK1	Q9UHD2	Q9UHD2;F5H1A3;F5H206	p.Trp9Arg	p.Trp9Arg;p.Trp9Arg;p.Trp9Arg	4.253948	0.715	0.838861274	3.052022674	2.581800379	2.394504803	0.999	Trp	9	Arg	W9R	14	19.6795	20.91507143	-30.50342857	97.88	6.508311731
12:64455895:T:G:W:9:G	-0.355914777	-0.842841099	0.878281057	0.158384847	0.533685556	0.586283386	0.226045952	0.713021108	0.281457778	0.603097814	0.428663373	0.083189871	0.454564591	12	64455895	T	G	W	G		12	64849675	12:64455895:T:G	TBK1;TBK1;TBK1	Q9UHD2	Q9UHD2;F5H1A3;F5H206	p.Trp9Gly	p.Trp9Gly;p.Trp9Gly;p.Trp9Gly	4.519004	0.724	0.850573991	3.686678561	2.834432171	2.589317157	0.997	Trp	9	Gly	W9G	13	19.6795	20.91507143	-30.50342857	97.88	6.508311731
12:64455896:G:C:W:9:S	-1.038774978	-0.893096742	0.878281057	0.178227507	0.533685556	0.586283386	0.226045952	0.713021108	0.281457778	0.603097814	0.428663373	0.086695143	0.454564591	12	64455896	G	C	W	S		12	64849676	12:64455896:G:C	TBK1;TBK1;TBK1	Q9UHD2	Q9UHD2;F5H1A3;F5H206	p.Trp9Ser	p.Trp9Ser;p.Trp9Ser;p.Trp9Ser	4.472467	0.598	0.834530794	3.230995122	1.765802823	1.835921206	0.999	Trp	9	Ser	W9S	14	19.6795	20.91507143	-30.50342857	97.88	6.508311731
12:64455896:G:T:W:9:L	-1.689118027	-0.928685085	0.878281057	0.158384847	0.533685556	0.586283386	0.226045952	0.713021108	0.281457778	0.603097814	0.428663373	0.083189871	0.454564591	12	64455896	G	T	W	L		12	64849676	12:64455896:G:T	TBK1;TBK1;TBK1	Q9UHD2	Q9UHD2;F5H1A3;F5H206	p.Trp9Leu	p.Trp9Leu;p.Trp9Leu;p.Trp9Leu	4.439512	0.478	0.835575524	3.213643737	1.020417453	1.124524237	0.997	Trp	9	Leu	W9L	13	19.6795	20.91507143	-30.50342857	97.88	6.508311731
12:64455897:G:C:W:9:C	-0.903286843	-0.815389857	0.878281057	0.158384847	0.533685556	0.586283386	0.226045952	0.713021108	0.281457778	0.603097814	0.428663373	0.083189871	0.454564591	12	64455897	G	C	W	C		12	64849677	12:64455897:G:C	TBK1;TBK1;TBK1	Q9UHD2	Q9UHD2;F5H1A3;F5H206	p.Trp9Cys	p.Trp9Cys;p.Trp9Cys;p.Trp9Cys	4.544424	0.623	0.834096928	3.314349	1.917484028	2.019194468	1	Trp	9	Cys	W9C	13	19.6795	20.91507143	-30.50342857	97.88	6.508311731
12:64455897:G:T:W:9:C	-0.903286843	-0.780801508	0.878281057	0.158384847	0.533685556	0.586283386	0.226045952	0.713021108	0.281457778	0.603097814	0.428663373	0.083189871	0.454564591	12	64455897	G	T	W	C		12	64849677	12:64455897:G:T	TBK1;TBK1;TBK1	Q9UHD2	Q9UHD2;F5H1A3;F5H206	p.Trp9Cys	p.Trp9Cys;p.Trp9Cys;p.Trp9Cys	4.576453	0.623	0.834096928	3.356204124	1.917484028	2.036448903	1	Trp	9	Cys	W9C	13	19.6795	20.91507143	-30.50342857	97.88	6.508311731
12:64455898:C:A:L:10:I	-3.520153704	-3.038738703	0.816402316	0.083376214	0.418842381	0.210739686	0.314411429	0.320151125	0.590032222	0.194665558	0.18640852	0.035349362	0.353709036	12	64455898	C	A	L	I		12	64849678	12:64455898:C:A	TBK1;TBK1;TBK1	Q9UHD2	Q9UHD2;F5H1A3;F5H206	p.Leu10Ile	p.Leu10Ile;p.Leu10Ile;p.Leu10Ile	2.133339	0.054	0.781346701	-1.134764311	-2.579645981	-2.568715185	0.749	Leu	10	Ile	L10I	2	22.858625	22.39625	-25.387375	97.09	7.92363675
12:64455898:C:G:L:10:V	-3.308743417	-2.937680409	0.816402316	0.091370962	0.386695714	0.118941873	0.314411429	0.042307672	0.590032222	0.075460106	0.168091312	0.039539663	0.298669953	12	64455898	C	G	L	V		12	64849678	12:64455898:C:G	TBK1;TBK1;TBK1	Q9UHD2	Q9UHD2;F5H1A3;F5H206	p.Leu10Val	p.Leu10Val;p.Leu10Val;p.Leu10Val	2.034688	0.046	0.782091535	-1.245347756	-2.618073212	-2.66810266	0.552	Leu	10	Val	L10V	3	22.858625	22.39625	-25.387375	97.09	7.92363675
12:64455898:C:T:L:10:F	-3.085557013	-2.321500317	0.808157027	0.099656319	0.40185127	0.194762054	0.314411429	0.172504004	0.590032222	0.462949087	0.142670974	0.049665665	0.30665271	12	64455898	C	T	L	F		12	64849678	12:64455898:C:T	TBK1;TBK1;TBK1	Q9UHD2	Q9UHD2;F5H1A3;F5H206	p.Leu10Phe	p.Leu10Phe;p.Leu10Phe;p.Leu10Phe	2.633155	0.094	0.782441827	-0.454656365	-2.307102321	-2.068243314	0.954	Leu	10	Phe	L10F	4	22.858625	22.39625	-25.387375	97.09	7.92363675
12:64455899:T:A:L:10:H	-2.600711991	-1.944868233	0.709804595	0.09916875	0.453513333	0.198983824	0.314411429	0.062457732	0.590032222	0.437214803	0.258920044	0.076086486	0.359968769	12	64455899	T	A	L	H		12	64849679	12:64455899:T:A	TBK1;TBK1;TBK1	Q9UHD2	Q9UHD2;F5H1A3;F5H206	p.Leu10His	p.Leu10His;p.Leu10His;p.Leu10His	3.168132	0.229	0.771089395	-0.034970805	-1.638343575	-0.999695174	0.998	Leu	10	His	L10H	7	22.858625	22.39625	-25.387375	97.09	7.92363675
12:64455899:T:C:L:10:P	-2.980078769	-1.725270176	0.709804595	0.09916875	0.453513333	0.198983824	0.314411429	0.062457732	0.590032222	0.437214803	0.258920044	0.076086486	0.359968769	12	64455899	T	C	L	P		12	64849679	12:64455899:T:C	TBK1;TBK1;TBK1	Q9UHD2	Q9UHD2;F5H1A3;F5H206	p.Leu10Pro	p.Leu10Pro;p.Leu10Pro;p.Leu10Pro	3.371481	0.159	0.791576595	0.735012501	-1.741501378	-1.294773935	0.992	Leu	10	Pro	L10P	7	22.858625	22.39625	-25.387375	97.09	7.92363675
12:64455899:T:G:L:10:R	-2.918031248	-1.833375528	0.81161648	0.103501803	0.453072222	0.207948422	0.314411429	0.250865974	0.590032222	0.476581514	0.167833701	0.071860609	0.362955666	12	64455899	T	G	L	R		12	64849679	12:64455899:T:G	TBK1;TBK1;TBK1	Q9UHD2	Q9UHD2;F5H1A3;F5H206	p.Leu10Arg	p.Leu10Arg;p.Leu10Arg;p.Leu10Arg	3.281807	0.173	0.783450157	0.417812437	-1.788091554	-1.262157376	0.977	Leu	10	Arg	L10R	6	22.858625	22.39625	-25.387375	97.09	7.92363675
12:64455901:T:A:L:11:I	-3.222769701	-3.495594122	0.113306761	0.091023018	0.299715556	0.090715448	0.206870317	0.320151125	0.000582222	0.145998705	0.253528088	0.034355043	0.264875757	12	64455901	T	A	L	I		12	64849681	12:64455901:T:A	TBK1;TBK1;TBK1	Q9UHD2	Q9UHD2;F5H1A3;F5H206	p.Leu11Ile	p.Leu11Ile;p.Leu11Ile;p.Leu11Ile	1.400026	0.033	0.777354931	-2.191298179	-2.779739406	-3.085147978	0.004	Leu	11	Ile	L11I	2	24.778	17.88075	-27.113125	93.92	10.25688014
12:64455901:T:G:L:11:V	-2.934906367	-3.428189625	0.113306761	0.092561685	0.247946667	0.016734906	0.206870317	0.042307672	0.000582222	0.077689995	0.187419057	0.030010791	0.209711439	12	64455901	T	G	L	V		12	64849681	12:64455901:T:G	TBK1;TBK1;TBK1	Q9UHD2	Q9UHD2;F5H1A3;F5H206	p.Leu11Val	p.Leu11Val;p.Leu11Val;p.Leu11Val	1.269774	0.039	0.777716731	-2.352605042	-2.73556216	-3.120634221	0.232	Leu	11	Val	L11V	3	24.778	17.88075	-27.113125	93.92	10.25688014
12:64455902:T:C:L:11:S	-1.589208404	-1.009843477	0.100486025	0.086460106	0.221392222	0.012958972	0.206870317	0.250865974	0.000582222	0.047746119	0.01839954	0.0321034	0.164862593	12	64455902	T	C	L	S		12	64849682	12:64455902:T:C	TBK1;TBK1;TBK1	Q9UHD2	Q9UHD2;F5H1A3;F5H206	p.Leu11Ser	p.Leu11Ser;p.Leu11Ser;p.Leu11Ser	3.352535	0.249	0.773125489	0.256119035	-1.477236386	-0.784747625	0.96	Leu	11	Ser	L11S	6	24.778	17.88075	-27.113125	93.92	10.25688014
12:64455903:A:C:L:11:F	-1.938238338	-2.362281115	0.107985884	0.094013445	0.221206667	0.015582546	0.206870317	0.172504004	0.000582222	0.072956029	0.023837481	0.029934695	0.158308701	12	64455903	A	C	L	F		12	64849683	12:64455903:A:C	TBK1;TBK1;TBK1	Q9UHD2	Q9UHD2;F5H1A3;F5H206	p.Leu11Phe	p.Leu11Phe;p.Leu11Phe;p.Leu11Phe	2.07728	0.179	0.778127418	-1.287257398	-1.838757877	-1.876369383	0.922	Leu	11	Phe	L11F	4	24.778	17.88075	-27.113125	93.92	10.25688014
12:64455903:A:T:L:11:F	-1.938238338	-2.363210915	0.107985884	0.094013445	0.221206667	0.015582546	0.206870317	0.172504004	0.000582222	0.072956029	0.023837481	0.029934695	0.158308701	12	64455903	A	T	L	F		12	64849683	12:64455903:A:T	TBK1;TBK1;TBK1	Q9UHD2	Q9UHD2;F5H1A3;F5H206	p.Leu11Phe	p.Leu11Phe;p.Leu11Phe;p.Leu11Phe	2.076419	0.179	0.778127418	-1.288382543	-1.838757877	-1.876833215	0.922	Leu	11	Phe	L11F	4	24.778	17.88075	-27.113125	93.92	10.25688014
12:64455904:T:A:S:12:T	-1.70004635	-0.27968334	0.053018004	0.077857824	0.142238889	0.008753633	0.055998889	0.042307672	1.33E-05	0.065822217	0.030573595	0.020989781	0.10919197	12	64455904	T	A	S	T		12	64849684	12:64455904:T:A	TBK1;TBK1;TBK1	Q9UHD2	Q9UHD2;F5H1A3;F5H206	p.Ser12Thr	p.Ser12Thr;p.Ser12Thr;p.Ser12Thr	3.83423	0.181	0.772583762	0.872258985	-1.918537302	-0.918317087	0.979	Ser	12	Thr	S12T	3	24.07816667	18.74383333	-22.232	92.6	10.85418106
12:64455904:T:C:S:12:P	-1.509508633	0.038576522	0.051136076	0.075946501	0.144503333	0.022520067	0.055998889	0.229404583	1.33E-05	0.052274304	0.001476731	0.024632064	0.100811663	12	64455904	T	C	S	P		12	64849684	12:64455904:T:C	TBK1;TBK1;TBK1	Q9UHD2	Q9UHD2;F5H1A3;F5H206	p.Ser12Pro	p.Ser12Pro;p.Ser12Pro;p.Ser12Pro	4.099671	0.209	0.780207147	1.406767726	-1.613354652	-0.613470412	0.997	Ser	12	Pro	S12P	5	24.07816667	18.74383333	-22.232	92.6	10.85418106
12:64455904:T:G:S:12:A	-1.857212587	0.455322046	0.053018004	0.077857824	0.142238889	0.008753633	0.055998889	0.042307672	1.33E-05	0.065822217	0.030573595	0.020989781	0.10919197	12	64455904	T	G	S	A	rs199822589	12	64849684	12:64455904:T:G	TBK1;TBK1;TBK1	Q9UHD2	Q9UHD2;F5H1A3;F5H206	p.Ser12Ala	p.Ser12Ala;p.Ser12Ala;p.Ser12Ala	4.514849	0.152	0.775147661	1.824788927	-2.060107216	-0.719289433	0.979	Ser	12	Ala	S12A	3	24.07816667	18.74383333	-22.232	92.6	10.85418106
12:64455905:C:A:S:12:Y	-1.620370464	-0.397312068	0.041076686	0.07080881	0.136608889	0.009377495	0.055998889	0.250865974	1.33E-05	0.050124081	0.001750869	0.025136504	0.099003921	12	64455905	C	A	S	Y		12	64849685	12:64455905:C:A	TBK1;TBK1;TBK1	Q9UHD2	Q9UHD2;F5H1A3;F5H206	p.Ser12Tyr	p.Ser12Tyr;p.Ser12Tyr;p.Ser12Tyr	3.689722	0.187	0.772860052	0.690217928	-1.875786726	-0.961483221	0.997	Ser	12	Tyr	S12Y	6	24.07816667	18.74383333	-22.232	92.6	10.85418106
12:64455905:C:G:S:12:C	-1.661255344	-0.338781945	0.051136076	0.075946501	0.144503333	0.022520067	0.055998889	0.229404583	1.33E-05	0.052274304	0.001476731	0.024632064	0.100811663	12	64455905	C	G	S	C	rs779634532	12	64849685	12:64455905:C:G	TBK1;TBK1;TBK1	Q9UHD2	Q9UHD2;F5H1A3;F5H206	p.Ser12Cys	p.Ser12Cys;p.Ser12Cys;p.Ser12Cys	3.750235	0.181	0.772833556	0.76864345	-1.914369618	-0.963566274	0.999	Ser	12	Cys	S12C	5	24.07816667	18.74383333	-22.232	92.6	10.85418106
12:64455905:C:T:S:12:F	-1.549916633	-0.071599086	0.041076686	0.07080881	0.136608889	0.009377495	0.055998889	0.250865974	1.33E-05	0.050124081	0.001750869	0.025136504	0.099003921	12	64455905	C	T	S	F		12	64849685	12:64455905:C:T	TBK1;TBK1;TBK1	Q9UHD2	Q9UHD2;F5H1A3;F5H206	p.Ser12Phe	p.Ser12Phe;p.Ser12Phe;p.Ser12Phe	3.991334	0.2	0.775107125	1.139667923	-1.755657074	-0.723856224	0.997	Ser	12	Phe	S12F	6	24.07816667	18.74383333	-22.232	92.6	10.85418106
12:64455907:G:A:D:13:N	-1.145609233	0.349890559	0.04630848	0.048731718	0.120003651	0.096874939	0.052967222	0.229404583	0.000495556	0.058691398	0.001476731	0.03312205	0.112348935	12	64455907	G	A	D	N		12	64849687	12:64455907:G:A	TBK1;TBK1;TBK1	Q9UHD2	Q9UHD2;F5H1A3;F5H206	p.Asp13Asn	p.Asp13Asn;p.Asp13Asn;p.Asp13Asn	4.428245	0.286	0.811754372	2.612612774	-0.597531911	0.008624661	0.997	Asp	13	Asn	D13N	5	20.246875	19.730625	-22.38225	94.08	7.381676019
12:64455907:G:C:D:13:H	0.178663052	0.324659282	0.021442113	0.039479055	0.096560317	0.057679776	0.052967222	0.062457732	0.000495556	0.00473523	0.003029204	0.038995937	0.069787196	12	64455907	G	C	D	H		12	64849687	12:64455907:G:C	TBK1;TBK1;TBK1	Q9UHD2	Q9UHD2;F5H1A3;F5H206	p.Asp13His	p.Asp13His;p.Asp13His;p.Asp13His	4.256228	0.494	0.809451935	2.331153335	0.686267781	1.118272613	1	Asp	13	His	D13H	7	20.246875	19.730625	-22.38225	94.08	7.381676019
12:64455907:G:T:D:13:Y	0.485501733	0.26414226	0.057339691	0.04549746	0.127515873	0.098541144	0.052967222	0.111710627	0.000495556	0.057914217	0.005865503	0.037519361	0.107701556	12	64455907	G	T	D	Y		12	64849687	12:64455907:G:T	TBK1;TBK1;TBK1	Q9UHD2	Q9UHD2;F5H1A3;F5H206	p.Asp13Tyr	p.Asp13Tyr;p.Asp13Tyr;p.Asp13Tyr	4.33261	0.583	0.81192333	2.491796606	1.293257024	1.67387298	1	Asp	13	Tyr	D13Y	9	20.246875	19.730625	-22.38225	94.08	7.381676019
12:64455908:A:C:D:13:A	0.298386507	0.263172002	0.057339691	0.03810222	0.122574762	0.093947907	0.052967222	0.336080639	0.000495556	0.044501148	0.00799565	0.03745656	0.113000837	12	64455908	A	C	D	A		12	64849688	12:64455908:A:C	TBK1;TBK1;TBK1	Q9UHD2	Q9UHD2;F5H1A3;F5H206	p.Asp13Ala	p.Asp13Ala;p.Asp13Ala;p.Asp13Ala	4.35022	0.553	0.81858305	2.678724114	1.21366696	1.509948792	0.999	Asp	13	Ala	D13A	8	20.246875	19.730625	-22.38225	94.08	7.381676019
12:64455908:A:G:D:13:G	0.628483661	0.57289756	0.021442113	0.039479055	0.096560317	0.057679776	0.052967222	0.062457732	0.000495556	0.00473523	0.003029204	0.038995937	0.069787196	12	64455908	A	G	D	G	rs371540185	12	64849688	12:64455908:A:G	TBK1;TBK1;TBK1	Q9UHD2	Q9UHD2;F5H1A3;F5H206	p.Asp13Gly	p.Asp13Gly;p.Asp13Gly;p.Asp13Gly	4.486098	0.577	0.83079177	3.156779762	1.569926321	1.721876756	0.997	Asp	13	Gly	D13G	7	20.246875	19.730625	-22.38225	94.08	7.381676019
12:64455908:A:T:D:13:V	0.805253732	0.291475793	0.057339691	0.04549746	0.127515873	0.098541144	0.052967222	0.111710627	0.000495556	0.057914217	0.005865503	0.037519361	0.107701556	12	64455908	A	T	D	V		12	64849688	12:64455908:A:T	TBK1;TBK1;TBK1	Q9UHD2	Q9UHD2;F5H1A3;F5H206	p.Asp13Val	p.Asp13Val;p.Asp13Val;p.Asp13Val	4.357921	0.642	0.818055345	2.675799338	1.770617781	2.02854982	0.999	Asp	13	Val	D13V	9	20.246875	19.730625	-22.38225	94.08	7.381676019
12:64455909:T:A:D:13:E	-1.126289938	-1.389791762	0.034635529	0.0492248	0.119166032	0.118129165	0.052967222	0.172504004	0.000495556	0.071942096	0.003327935	0.026073804	0.096467045	12	64455909	T	A	D	E		12	64849689	12:64455909:T:A	TBK1;TBK1;TBK1	Q9UHD2	Q9UHD2;F5H1A3;F5H206	p.Asp13Glu	p.Asp13Glu;p.Asp13Glu;p.Asp13Glu	2.76182	0.276	0.820218232	0.643268034	-0.519884834	-0.946903566	0.992	Asp	13	Glu	D13E	4	20.246875	19.730625	-22.38225	94.08	7.381676019
12:64455909:T:G:D:13:E	-1.185904717	-0.864608032	0.034635529	0.0492248	0.119166032	0.118129165	0.052967222	0.172504004	0.000495556	0.071942096	0.003327935	0.026073804	0.096467045	12	64455909	T	G	D	E		12	64849689	12:64455909:T:G	TBK1;TBK1;TBK1	Q9UHD2	Q9UHD2;F5H1A3;F5H206	p.Asp13Glu	p.Asp13Glu;p.Asp13Glu;p.Asp13Glu	3.248143	0.265	0.820218232	1.278789264	-0.589809647	-0.748499113	0.992	Asp	13	Glu	D13E	4	20.246875	19.730625	-22.38225	94.08	7.381676019
12:64455910:A:C:I:14:L	-2.503466319	-3.014208431	0.026167542	0.027606767	0.136295873	0.10758756	0.056086667	0.320151125	0.119722525	0.1470335	0.03786042	0.028522269	0.163337066	12	64455910	A	C	I	L		12	64849690	12:64455910:A:C	TBK1;TBK1;TBK1	Q9UHD2	Q9UHD2;F5H1A3;F5H206	p.Ile14Leu	p.Ile14Leu;p.Ile14Leu;p.Ile14Leu	1.491154	0.079	0.78618444	-1.854893433	-2.340010779	-2.770159405	0.001	Ile	14	Leu	I14L	2	20.230125	14.147	-22.949875	93.22	6.169444487
12:64455910:A:G:I:14:V	-2.308719528	-3.007829109	0.026167542	0.038965703	0.135181429	0.095809028	0.056086667	0.124393533	0.119722525	0.131088616	0.03786042	0.038985021	0.158730722	12	64455910	A	G	I	V	rs781325780	12	64849690	12:64455910:A:G	TBK1;TBK1;TBK1	Q9UHD2	Q9UHD2;F5H1A3;F5H206	p.Ile14Val	p.Ile14Val;p.Ile14Val;p.Ile14Val	1.480973	0.111	0.78323592	-1.940769443	-2.185787662	-2.590672391	0.058	Ile	14	Val	I14V	1	20.230125	14.147	-22.949875	93.22	6.169444487
12:64455910:A:T:I:14:F	-1.990104749	-1.290916589	0.024824159	0.016324193	0.09158254	0.114097725	0.056086667	0.172504004	0.119722525	0.119610622	0.002821278	0.022185365	0.072335722	12	64455910	A	T	I	F		12	64849690	12:64455910:A:T	TBK1;TBK1;TBK1	Q9UHD2	Q9UHD2;F5H1A3;F5H206	p.Ile14Phe	p.Ile14Phe;p.Ile14Phe;p.Ile14Phe	2.769097	0.096	0.783620935	-0.247987682	-2.27471591	-1.983448881	0.611	Ile	14	Phe	I14F	4	20.230125	14.147	-22.949875	93.22	6.169444487
12:64455911:T:A:I:14:N	-1.158738716	-0.102443713	0.046927709	-0.005308901	0.112678095	0.132593718	0.056086667	0.062457732	0.119722525	0.015910757	0.003029204	0.012969518	0.064840133	12	64455911	T	A	I	N		12	64849691	12:64455911:T:A	TBK1;TBK1;TBK1	Q9UHD2	Q9UHD2;F5H1A3;F5H206	p.Ile14Asn	p.Ile14Asn;p.Ile14Asn;p.Ile14Asn	3.84345	0.243	0.779221746	1.047687546	-1.413664311	-0.554967583	0.971	Ile	14	Asn	I14N	7	20.230125	14.147	-22.949875	93.22	6.169444487
12:64455911:T:C:I:14:T	-1.358332448	-0.589660854	0.051511727	0.010016745	0.11945254	0.151372696	0.056086667	0.229404583	0.119722525	0.0785562	0.001251554	0.02237852	0.095080818	12	64455911	T	C	I	T		12	64849691	12:64455911:T:C	TBK1;TBK1;TBK1	Q9UHD2	Q9UHD2;F5H1A3;F5H206	p.Ile14Thr	p.Ile14Thr;p.Ile14Thr;p.Ile14Thr	3.497904	0.232	0.779051467	0.591940991	-1.486430148	-0.804701663	0.761	Ile	14	Thr	I14T	5	20.230125	14.147	-22.949875	93.22	6.169444487
12:64455911:T:G:I:14:S	-1.150660685	0.871326432	0.046927709	0.001675441	0.116659206	0.139608772	0.056086667	0.250865974	0.119722525	0.066884263	0.001750869	0.019460825	0.094707117	12	64455911	T	G	I	S		12	64849691	12:64455911:T:G	TBK1;TBK1;TBK1	Q9UHD2	Q9UHD2;F5H1A3;F5H206	p.Ile14Ser	p.Ile14Ser;p.Ile14Ser;p.Ile14Ser	4.849481	0.27	0.779980178	2.381024349	-1.229376628	0.143064089	0.761	Ile	14	Ser	I14S	6	20.230125	14.147	-22.949875	93.22	6.169444487
12:64455912:T:G:I:14:M	-2.259034083	-1.160775598	0.026167542	0.021132534	0.107459206	0.098062868	0.056086667	0.042307672	0.119722525	0.217709579	0.026027277	0.023013097	0.105847288	12	64455912	T	G	I	M		12	64849692	12:64455912:T:G	TBK1;TBK1;TBK1	Q9UHD2	Q9UHD2;F5H1A3;F5H206	p.Ile14Met	p.Ile14Met;p.Ile14Met;p.Ile14Met	3.006652	0.075	0.773756982	-0.180333969	-2.572783666	-1.976862592	0.846	Ile	14	Met	I14M	3	20.230125	14.147	-22.949875	93.22	6.169444487
12:64455913:T:A:L:15:I	-1.981627374	-1.278481037	0.007128374	-0.002903841	0.120516984	0.063812962	0.322727381	0.320151125	1.33E-05	0.070265999	0.361332297	0.022125682	0.249639756	12	64455913	T	A	L	I		12	64849693	12:64455913:T:A	TBK1;TBK1;TBK1	Q9UHD2	Q9UHD2;F5H1A3;F5H206	p.Leu15Ile	p.Leu15Ile;p.Leu15Ile;p.Leu15Ile	3.399871	0.249	0.789864672	0.729976841	-1.197951818	-0.759247113	0.997	Leu	15	Ile	L15I	2	15.55825	14.606	-22.247125	92.49	4.881500406
12:64455913:T:G:L:15:V	-1.25903128	-1.036274812	0.007128374	-0.010265937	0.091609206	0.033452185	0.322727381	0.042307672	1.33E-05	0.065822217	0.277565181	0.017467474	0.184855957	12	64455913	T	G	L	V		12	64849693	12:64455913:T:G	TBK1;TBK1;TBK1	Q9UHD2	Q9UHD2;F5H1A3;F5H206	p.Leu15Val	p.Leu15Val;p.Leu15Val;p.Leu15Val	3.397889	0.327	0.791457641	0.766594343	-0.675543472	-0.309446446	0.997	Leu	15	Val	L15V	3	15.55825	14.606	-22.247125	92.49	4.881500406
12:64455914:T:C:L:15:S	1.126957261	-0.242283419	0.007625816	-0.024123038	0.079890317	0.058727325	0.322727381	0.250865974	1.33E-05	0.050124081	0.011700468	0.01775365	0.179870794	12	64455914	T	C	L	S		12	64849694	12:64455914:T:C	TBK1;TBK1;TBK1	Q9UHD2	Q9UHD2;F5H1A3;F5H206	p.Leu15Ser	p.Leu15Ser;p.Leu15Ser;p.Leu15Ser	4.115718	0.763	0.788476766	1.631276986	2.046287527	2.597495998	0.999	Leu	15	Ser	L15S	6	15.55825	14.606	-22.247125	92.49	4.881500406
12:64455915:A:C:L:15:F	-0.635198918	-0.311697177	0.006755639	-0.014445301	0.072753651	0.03347403	0.322727381	0.172504004	1.33E-05	0.080747814	0.039087765	0.017675959	0.147262915	12	64455915	A	C	L	F		12	64849695	12:64455915:A:C	TBK1;TBK1;TBK1	Q9UHD2	Q9UHD2;F5H1A3;F5H206	p.Leu15Phe	p.Leu15Phe;p.Leu15Phe;p.Leu15Phe	3.937553	0.41	0.791946467	1.483852397	-0.139773158	0.46104771	0.999	Leu	15	Phe	L15F	4	15.55825	14.606	-22.247125	92.49	4.881500406
12:64455915:A:T:L:15:F	-0.3967398	-0.377710826	0.006755639	-0.014445301	0.072753651	0.03347403	0.322727381	0.172504004	1.33E-05	0.080747814	0.039087765	0.017675959	0.147262915	12	64455915	A	T	L	F		12	64849695	12:64455915:A:T	TBK1;TBK1;TBK1	Q9UHD2	Q9UHD2;F5H1A3;F5H206	p.Leu15Phe	p.Leu15Phe;p.Leu15Phe;p.Leu15Phe	3.876424	0.454	0.791946467	1.403969732	0.139926096	0.68245275	0.999	Leu	15	Phe	L15F	4	15.55825	14.606	-22.247125	92.49	4.881500406
12:64455916:G:A:G:16:S	1.838746014	0.393453128	0.007037986	-0.068587	0.077605873	0.055088665	0.23381381	0.250865974	0.028722222	0.165135645	0.022681627	0.004861629	0.188841806	12	64455916	G	A	G	S		12	64849696	12:64455916:G:A	TBK1;TBK1;TBK1	Q9UHD2	Q9UHD2;F5H1A3;F5H206	p.Gly16Ser	p.Gly16Ser;p.Gly16Ser;p.Gly16Ser	4.735746	0.902	0.794129353	2.580648838	3.024193362	3.734983662	1	Gly	16	Ser	G16S	6	17.01925	10.73875	-24.2405	86.38	3.974029618
12:64455916:G:C:G:16:R	1.961162238	0.360823955	0.006454218	-0.058764916	0.089925873	0.075833349	0.23381381	0.336080639	0.028722222	0.056530455	0.026056213	-0.023190969	0.175274347	12	64455916	G	C	G	R		12	64849696	12:64455916:G:C	TBK1;TBK1;TBK1	Q9UHD2	Q9UHD2;F5H1A3;F5H206	p.Gly16Arg	p.Gly16Arg;p.Gly16Arg;p.Gly16Arg	4.658145	0.913	0.800789291	2.643161094	3.205235791	3.756763009	1	Gly	16	Arg	G16R	8	17.01925	10.73875	-24.2405	86.38	3.974029618
12:64455916:G:T:G:16:C	2.07740541	0.593062482	0.006454218	-0.03330096	0.097859206	0.107316703	0.23381381	0.111710627	0.028722222	0.055071188	0.019207641	-0.021455281	0.164211318	12	64455916	G	T	G	C		12	64849696	12:64455916:G:T	TBK1;TBK1;TBK1	Q9UHD2	Q9UHD2;F5H1A3;F5H206	p.Gly16Cys	p.Gly16Cys;p.Gly16Cys;p.Gly16Cys	4.83456	0.925	0.794378694	2.715914829	3.174559918	3.921164408	1	Gly	16	Cys	G16C	9	17.01925	10.73875	-24.2405	86.38	3.974029618
12:64455917:G:A:G:16:D	1.936676759	-0.099009236	0.006805949	-0.069115061	0.076495873	0.060874594	0.23381381	0.062457732	0.028722222	0.022878252	0.043242775	-0.011321206	0.151293625	12	64455917	G	A	G	D		12	64849697	12:64455917:G:A	TBK1;TBK1;TBK1	Q9UHD2	Q9UHD2;F5H1A3;F5H206	p.Gly16Asp	p.Gly16Asp;p.Gly16Asp;p.Gly16Asp	4.148581	0.888	0.803031738	2.032461883	3.083729813	3.337745225	1	Gly	16	Asp	G16D	7	17.01925	10.73875	-24.2405	86.38	3.974029618
12:64455917:G:C:G:16:A	1.58402832	-0.26469202	0.007037986	-0.068587	0.077605873	0.055088665	0.23381381	0.250865974	0.028722222	0.165135645	0.022681627	0.004861629	0.188841806	12	64455917	G	C	G	A		12	64849697	12:64455917:G:C	TBK1;TBK1;TBK1	Q9UHD2	Q9UHD2;F5H1A3;F5H206	p.Gly16Ala	p.Gly16Ala;p.Gly16Ala;p.Gly16Ala	4.1263	0.855	0.79950282	1.916488455	2.815077206	3.13499015	0.999	Gly	16	Ala	G16A	6	17.01925	10.73875	-24.2405	86.38	3.974029618
12:64455917:G:T:G:16:V	2.174956867	0.050344299	0.006454218	-0.03330096	0.097859206	0.107316703	0.23381381	0.111710627	0.028722222	0.055071188	0.019207641	-0.021455281	0.164211318	12	64455917	G	T	G	V		12	64849697	12:64455917:G:T	TBK1;TBK1;TBK1	Q9UHD2	Q9UHD2;F5H1A3;F5H206	p.Gly16Val	p.Gly16Val;p.Gly16Val;p.Gly16Val	4.332	0.943	0.799331912	2.181088294	3.371624214	3.754475423	1	Gly	16	Val	G16V	9	17.01925	10.73875	-24.2405	86.38	3.974029618
12:64455919:C:A:Q:17:K	-1.119323921	-0.371824879	0.013332723	0.016939484	0.084793333	0.014452151	0.137138889	0.172504004	0.046987778	0.167075847	0.007112429	0.037225537	0.096132945	12	64455919	C	A	Q	K		12	64849699	12:64455919:C:A	TBK1;TBK1;TBK1	Q9UHD2	Q9UHD2;F5H1A3;F5H206	p.Gln17Lys	p.Gln17Lys;p.Gln17Lys;p.Gln17Lys	3.703296	0.277	0.77736308	0.818788799	-1.228543939	-0.433937968	0.963	Gln	17	Lys	Q17K	4	20.35488889	7.477	-25.16277778	85.52	7.709329771
12:64455919:C:G:Q:17:E	-1.279577539	-0.667643914	0.0101941	0.024525029	0.099826667	0.017020898	0.137138889	0.042307672	0.046987778	0.053992572	0.046713777	0.037664732	0.113191415	12	64455919	C	G	Q	E		12	64849699	12:64455919:C:G	TBK1;TBK1;TBK1	Q9UHD2	Q9UHD2;F5H1A3;F5H206	p.Gln17Glu	p.Gln17Glu;p.Gln17Glu;p.Gln17Glu	3.488945	0.262	0.778761968	0.57310809	-1.300556236	-0.63611707	0.963	Gln	17	Glu	Q17E	3	20.35488889	7.477	-25.16277778	85.52	7.709329771
12:64455920:A:C:Q:17:P	0.51170349	-0.319238129	0.013273139	-0.001085807	0.126097778	0.017343219	0.137138889	0.250865974	0.046987778	0.169118889	0.025883887	0.017304173	0.175802659	12	64455920	A	C	Q	P		12	64849700	12:64455920:A:C	TBK1;TBK1;TBK1	Q9UHD2	Q9UHD2;F5H1A3;F5H206	p.Gln17Pro	p.Gln17Pro;p.Gln17Pro;p.Gln17Pro	4.030249	0.646	0.784008814	1.409617883	1.227996327	1.875150154	0.996	Gln	17	Pro	Q17P	6	20.35488889	7.477	-25.16277778	85.52	7.709329771
12:64455920:A:G:Q:17:R	-0.956738159	-0.244022176	0.013332723	0.016939484	0.084793333	0.014452151	0.137138889	0.172504004	0.046987778	0.167075847	0.007112429	0.037225537	0.096132945	12	64455920	A	G	Q	R	rs747864223	12	64849700	12:64455920:A:G	TBK1;TBK1;TBK1	Q9UHD2	Q9UHD2;F5H1A3;F5H206	p.Gln17Arg	p.Gln17Arg;p.Gln17Arg;p.Gln17Arg	3.821642	0.307	0.777146678	0.96811568	-1.041450467	-0.196772534	0.985	Gln	17	Arg	Q17R	4	20.35488889	7.477	-25.16277778	85.52	7.709329771
12:64455920:A:T:Q:17:L	-0.002420415	0.086352409	0.006220605	-0.007663756	0.119663333	0.008667629	0.137138889	0.062457732	0.046987778	0.025515376	0.049201779	-0.003486165	0.140520133	12	64455920	A	T	Q	L	rs747864223	12	64849700	12:64455920:A:T	TBK1;TBK1;TBK1	Q9UHD2	Q9UHD2;F5H1A3;F5H206	p.Gln17Leu	p.Gln17Leu;p.Gln17Leu;p.Gln17Leu	4.282599	0.521	0.777917791	1.589468246	0.331770622	1.288548839	0.985	Gln	17	Leu	Q17L	7	20.35488889	7.477	-25.16277778	85.52	7.709329771
12:64455921:A:C:Q:17:H	-0.981752121	-1.296910946	0.015445493	0.008453241	0.124862222	0.020916439	0.137138889	0.229404583	0.046987778	0.09843854	0.008942852	0.031959455	0.161248717	12	64455921	A	C	Q	H		12	64849701	12:64455921:A:C	TBK1;TBK1;TBK1	Q9UHD2	Q9UHD2;F5H1A3;F5H206	p.Gln17His	p.Gln17His;p.Gln17His;p.Gln17His	3.074087	0.358	0.768287924	-0.226820009	-0.8650573	-0.304691463	0.996	Gln	17	His	Q17H	5	20.35488889	7.477	-25.16277778	85.52	7.709329771
12:64455921:A:T:Q:17:H	-0.981752121	-1.338742233	0.015445493	0.008453241	0.124862222	0.020916439	0.137138889	0.229404583	0.046987778	0.09843854	0.008942852	0.031959455	0.161248717	12	64455921	A	T	Q	H		12	64849701	12:64455921:A:T	TBK1;TBK1;TBK1	Q9UHD2	Q9UHD2;F5H1A3;F5H206	p.Gln17His	p.Gln17His;p.Gln17His;p.Gln17His	3.035351	0.358	0.768287924	-0.277439762	-0.8650573	-0.325559045	0.996	Gln	17	His	Q17H	5	20.35488889	7.477	-25.16277778	85.52	7.709329771
12:64455922:G:A:G:18:R	1.978250351	-0.004583504	0.023838297	0.026623038	0.194406667	0.023648586	0.245801111	0.336080639	0.000296667	0.05146519	0.176332533	0.001707718	0.218415477	12	64455922	G	A	G	R		12	64849702	12:64455922:G:A	TBK1;TBK1;TBK1	Q9UHD2	Q9UHD2;F5H1A3;F5H206	p.Gly18Arg	p.Gly18Arg;p.Gly18Arg;p.Gly18Arg	4.470452	0.953	0.79285983	2.202719108	3.327208899	3.886864937	1	Gly	18	Arg	G18R	8	18.42725	5.493	-28.20525	78.27	8.381122552
12:64455922:G:C:G:18:R	1.978250351	-0.335339654	0.023838297	0.026623038	0.194406667	0.023648586	0.245801111	0.336080639	0.000296667	0.05146519	0.176332533	0.001707718	0.218415477	12	64455922	G	C	G	R		12	64849702	12:64455922:G:C	TBK1;TBK1;TBK1	Q9UHD2	Q9UHD2;F5H1A3;F5H206	p.Gly18Arg	p.Gly18Arg;p.Gly18Arg;p.Gly18Arg	4.16417	0.953	0.79285983	1.802473359	3.327208899	3.721866883	1	Gly	18	Arg	G18R	8	18.42725	5.493	-28.20525	78.27	8.381122552
12:64455923:G:A:G:18:E	2.02702608	-0.432191135	0.023838297	0.026623038	0.194406667	0.023648586	0.245801111	0.336080639	0.000296667	0.05146519	0.176332533	0.001707718	0.218415477	12	64455923	G	A	G	E		12	64849703	12:64455923:G:A	TBK1;TBK1;TBK1	Q9UHD2	Q9UHD2;F5H1A3;F5H206	p.Gly18Glu	p.Gly18Glu;p.Gly18Glu;p.Gly18Glu	4.074485	0.962	0.794698321	1.730524628	3.41509438	3.725575697	1	Gly	18	Glu	G18E	8	18.42725	5.493	-28.20525	78.27	8.381122552
12:64455923:G:C:G:18:A	1.821290141	-0.367155369	0.018553896	0.024468076	0.185383333	0.012436121	0.245801111	0.250865974	0.000296667	0.151713502	0.071900584	0.050423485	0.246470648	12	64455923	G	C	G	A		12	64849703	12:64455923:G:C	TBK1;TBK1;TBK1	Q9UHD2	Q9UHD2;F5H1A3;F5H206	p.Gly18Ala	p.Gly18Ala;p.Gly18Ala;p.Gly18Ala	4.232695	0.948	0.791783599	1.865531871	3.277468535	3.729880362	0.999	Gly	18	Ala	G18A	6	18.42725	5.493	-28.20525	78.27	8.381122552
12:64455923:G:T:G:18:V	2.059634489	0.407155269	0.023838297	0.043873118	0.1985	0.025243608	0.245801111	0.111710627	0.000296667	0.045595182	0.135480061	-0.006414872	0.211370842	12	64455923	G	T	G	V		12	64849703	12:64455923:G:T	TBK1;TBK1;TBK1	Q9UHD2	Q9UHD2;F5H1A3;F5H206	p.Gly18Val	p.Gly18Val;p.Gly18Val;p.Gly18Val	4.82712	0.962	0.7914959	2.635238427	3.361663641	4.131029854	1	Gly	18	Val	G18V	9	18.42725	5.493	-28.20525	78.27	8.381122552
12:64455925:G:A:A:19:T	-0.678899477	-0.07268408	0.1192028	0.068202037	0.187667778	0.017326909	0.227424444	0.172504004	0.001496667	0.080585489	0.014792426	0.076156229	0.164899609	12	64455925	G	A	A	T		12	64849705	12:64455925:G:A	TBK1;TBK1;TBK1	Q9UHD2	Q9UHD2;F5H1A3;F5H206	p.Ala19Thr	p.Ala19Thr;p.Ala19Thr;p.Ala19Thr	4.220479	0.417	0.76709529	1.24191754	-0.5099045	0.653926135	0.997	Ala	19	Thr	A19T	4	18.9516	3.022	-30.8386	77.1	9.655305359
12:64455925:G:C:A:19:P	0.089198447	-0.378764232	0.104602307	0.074220312	0.246187778	0.028959444	0.227424444	0.229404583	0.001496667	0.171603802	0.017063405	0.08343351	0.264737898	12	64455925	G	C	A	P		12	64849705	12:64455925:G:C	TBK1;TBK1;TBK1	Q9UHD2	Q9UHD2;F5H1A3;F5H206	p.Ala19Pro	p.Ala19Pro;p.Ala19Pro;p.Ala19Pro	4.285746	0.644	0.778912224	1.618056568	1.130248764	2.001228947	0.999	Ala	19	Pro	A19P	5	18.9516	3.022	-30.8386	77.1	9.655305359
12:64455925:G:T:A:19:S	-1.355290051	-0.431189421	0.093503356	0.061261434	0.19673	0.018860673	0.227424444	0.042307672	0.001496667	0.021212318	0.09314388	0.060322688	0.170526848	12	64455925	G	T	A	S		12	64849705	12:64455925:G:T	TBK1;TBK1;TBK1	Q9UHD2	Q9UHD2;F5H1A3;F5H206	p.Ala19Ser	p.Ala19Ser;p.Ala19Ser;p.Ala19Ser	3.908155	0.297	0.768356294	0.864813121	-1.251681456	-0.207970508	0.997	Ala	19	Ser	A19S	3	18.9516	3.022	-30.8386	77.1	9.655305359
12:64455926:C:A:A:19:D	0.351509017	-0.841725723	0.095297076	0.076720611	0.241651111	0.017048614	0.227424444	0.250865974	0.001496667	0.165363856	0.03647846	0.074037332	0.267780833	12	64455926	C	A	A	D		12	64849706	12:64455926:C:A	TBK1;TBK1;TBK1	Q9UHD2	Q9UHD2;F5H1A3;F5H206	p.Ala19Asp	p.Ala19Asp;p.Ala19Asp;p.Ala19Asp	3.867669	0.695	0.777428838	1.035208006	1.429696107	2.070804055	0.999	Ala	19	Asp	A19D	6	18.9516	3.022	-30.8386	77.1	9.655305359
12:64455926:C:G:A:19:G	-1.242530118	-0.080693752	0.1192028	0.068202037	0.187667778	0.017326909	0.227424444	0.172504004	0.001496667	0.080585489	0.014792426	0.076156229	0.164899609	12	64455926	C	G	A	G		12	64849706	12:64455926:C:G	TBK1;TBK1;TBK1	Q9UHD2	Q9UHD2;F5H1A3;F5H206	p.Ala19Gly	p.Ala19Gly;p.Ala19Gly;p.Ala19Gly	4.213062	0.313	0.787809005	1.742049461	-0.825414273	0.04877264	0.997	Ala	19	Gly	A19G	4	18.9516	3.022	-30.8386	77.1	9.655305359
12:64455926:C:T:A:19:V	0.329132249	-0.204417645	0.1192028	0.068202037	0.187667778	0.017326909	0.227424444	0.172504004	0.001496667	0.080585489	0.014792426	0.076156229	0.164899609	12	64455926	C	T	A	V		12	64849706	12:64455926:C:T	TBK1;TBK1;TBK1	Q9UHD2	Q9UHD2;F5H1A3;F5H206	p.Ala19Val	p.Ala19Val;p.Ala19Val;p.Ala19Val	4.098493	0.603	0.772777816	1.222371027	0.76727051	1.663358421	0.997	Ala	19	Val	A19V	4	18.9516	3.022	-30.8386	77.1	9.655305359
12:64455928:A:C:T:20:P	0.563593983	-0.473546057	0.281294614	0.002059603	0.224948095	0.042294236	0.313920794	0.250865974	0.000246667	0.147996438	0.123992331	0.042983446	0.251233055	12	64455928	A	C	T	P		12	64849708	12:64455928:A:C	TBK1;TBK1;TBK1	Q9UHD2	Q9UHD2;F5H1A3;F5H206	p.Thr20Pro	p.Thr20Pro;p.Thr20Pro;p.Thr20Pro	4.15081	0.72	0.815864204	2.351218777	2.229890223	2.367844856	0.999	Thr	20	Pro	T20P	6	16.91842857	5.185428571	-33.20442857	79.37	7.362748119
12:64455928:A:G:T:20:A	-0.846519623	-0.77400509	0.302685052	0.004803447	0.230599206	0.051206629	0.313920794	0.229404583	0.000246667	0.112348931	0.082915619	0.05430799	0.257311186	12	64455928	A	G	T	A		12	64849708	12:64455928:A:G	TBK1;TBK1;TBK1	Q9UHD2	Q9UHD2;F5H1A3;F5H206	p.Thr20Ala	p.Thr20Ala;p.Thr20Ala;p.Thr20Ala	3.893812	0.465	0.802676257	1.690783309	0.388871878	0.755403894	0.992	Thr	20	Ala	T20A	5	16.91842857	5.185428571	-33.20442857	79.37	7.362748119
12:64455928:A:T:T:20:S	-0.568176529	-0.640660298	0.316638798	0.007670787	0.18958381	0.043012022	0.313920794	0.172504004	0.000246667	0.080789307	0.082402878	0.052528527	0.169078995	12	64455928	A	T	T	S		12	64849708	12:64455928:A:T	TBK1;TBK1;TBK1	Q9UHD2	Q9UHD2;F5H1A3;F5H206	p.Thr20Ser	p.Thr20Ser;p.Thr20Ser;p.Thr20Ser	3.709127	0.441	0.798559688	1.348118441	0.167625834	0.517182971	0.997	Thr	20	Ser	T20S	4	16.91842857	5.185428571	-33.20442857	79.37	7.362748119
12:64455929:C:A:T:20:N	-1.160852096	-0.524597273	0.302685052	0.004803447	0.230599206	0.051206629	0.313920794	0.229404583	0.000246667	0.112348931	0.082915619	0.05430799	0.257311186	12	64455929	C	A	T	N		12	64849709	12:64455929:C:A	TBK1;TBK1;TBK1	Q9UHD2	Q9UHD2;F5H1A3;F5H206	p.Thr20Asn	p.Thr20Asn;p.Thr20Asn;p.Thr20Asn	4.124765	0.407	0.79813969	1.880931985	-0.055512848	0.544560131	0.999	Thr	20	Asn	T20N	5	16.91842857	5.185428571	-33.20442857	79.37	7.362748119
12:64455929:C:G:T:20:S	-0.958382358	0.031841138	0.316638798	0.007670787	0.18958381	0.043012022	0.313920794	0.172504004	0.000246667	0.080789307	0.082402878	0.052528527	0.169078995	12	64455929	C	G	T	S		12	64849709	12:64455929:C:G	TBK1;TBK1;TBK1	Q9UHD2	Q9UHD2;F5H1A3;F5H206	p.Thr20Ser	p.Thr20Ser;p.Thr20Ser;p.Thr20Ser	4.331867	0.369	0.798559688	2.161907818	-0.290063855	0.436474809	0.997	Thr	20	Ser	T20S	4	16.91842857	5.185428571	-33.20442857	79.37	7.362748119
12:64455929:C:T:T:20:I	-0.590764928	-0.324863348	0.281294614	0.002059603	0.224948095	0.042294236	0.313920794	0.250865974	0.000246667	0.147996438	0.123992331	0.042983446	0.251233055	12	64455929	C	T	T	I		12	64849709	12:64455929:C:T	TBK1;TBK1;TBK1	Q9UHD2	Q9UHD2;F5H1A3;F5H206	p.Thr20Ile	p.Thr20Ile;p.Thr20Ile;p.Thr20Ile	4.288491	0.507	0.801428141	2.175825478	0.635033358	1.210797839	0.999	Thr	20	Ile	T20I	6	16.91842857	5.185428571	-33.20442857	79.37	7.362748119
12:64455931:G:A:A:21:T	-0.210869052	0.106761975	0.099868625	-0.003226422	0.193842698	0.048667816	0.292043333	0.172504004	0.027466667	0.161329218	0.01047247	0.029624146	0.146915768	12	64455931	G	A	A	T		12	64849711	12:64455931:G:A	TBK1;TBK1;TBK1	Q9UHD2	Q9UHD2;F5H1A3;F5H206	p.Ala21Thr	p.Ala21Thr;p.Ala21Thr;p.Ala21Thr	4.323836	0.488	0.830041563	2.926272924	0.991654209	1.120011728	0.997	Ala	21	Thr	A21T	4	17.4148	8.467	-31.1734	86.88	6.659031975
12:64455931:G:C:A:21:P	-0.139780497	-0.151191992	0.140903041	-0.011082128	0.23277254	0.052098108	0.292043333	0.229404583	0.027466667	0.092700597	0.0088632	0.025056635	0.211173745	12	64455931	G	C	A	P		12	64849711	12:64455931:G:C	TBK1;TBK1;TBK1	Q9UHD2	Q9UHD2;F5H1A3;F5H206	p.Ala21Pro	p.Ala21Pro;p.Ala21Pro;p.Ala21Pro	4.309399	0.556	0.846147733	3.303826192	1.692639754	1.505299086	0.999	Ala	21	Pro	A21P	5	17.4148	8.467	-31.1734	86.88	6.659031975
12:64455931:G:T:A:21:S	-1.40464871	-0.220193192	0.090697594	0.004435579	0.216520476	0.063290757	0.292043333	0.042307672	0.027466667	0.052207202	0.06751027	0.031170631	0.177677703	12	64455931	G	T	A	S		12	64849711	12:64455931:G:T	TBK1;TBK1;TBK1	Q9UHD2	Q9UHD2;F5H1A3;F5H206	p.Ala21Ser	p.Ala21Ser;p.Ala21Ser;p.Ala21Ser	4.128514	0.294	0.830536366	2.683206944	-0.233309698	-0.106601372	0.997	Ala	21	Ser	A21S	3	17.4148	8.467	-31.1734	86.88	6.659031975
12:64455932:C:A:A:21:E	-0.64379636	-0.785499268	0.140903041	-0.011082128	0.23277254	0.052098108	0.292043333	0.229404583	0.027466667	0.092700597	0.0088632	0.025056635	0.211173745	12	64455932	C	A	A	E		12	64849712	12:64455932:C:A	TBK1;TBK1;TBK1	Q9UHD2	Q9UHD2;F5H1A3;F5H206	p.Ala21Glu	p.Ala21Glu;p.Ala21Glu;p.Ala21Glu	3.722027	0.463	0.838274185	2.342464548	0.970091192	0.651300376	0.999	Ala	21	Glu	A21E	5	17.4148	8.467	-31.1734	86.88	6.659031975
12:64455932:C:G:A:21:G	-1.208061727	-0.522696518	0.099868625	-0.003226422	0.193842698	0.048667816	0.292043333	0.172504004	0.027466667	0.161329218	0.01047247	0.029624146	0.146915768	12	64455932	C	G	A	G		12	64849712	12:64455932:C:G	TBK1;TBK1;TBK1	Q9UHD2	Q9UHD2;F5H1A3;F5H206	p.Ala21Gly	p.Ala21Gly;p.Ala21Gly;p.Ala21Gly	3.740954	0.304	0.847101117	2.584454428	0.106632562	-0.25758129	0.997	Ala	21	Gly	A21G	4	17.4148	8.467	-31.1734	86.88	6.659031975
12:64455932:C:T:A:21:V	-0.476425797	0.143091134	0.099868625	-0.003226422	0.193842698	0.048667816	0.292043333	0.172504004	0.027466667	0.161329218	0.01047247	0.029624146	0.146915768	12	64455932	C	T	A	V		12	64849712	12:64455932:C:T	TBK1;TBK1;TBK1	Q9UHD2	Q9UHD2;F5H1A3;F5H206	p.Ala21Val	p.Ala21Val;p.Ala21Val;p.Ala21Val	4.357477	0.439	0.830410472	2.9793145	0.686325998	0.854896729	0.997	Ala	21	Val	A21V	4	17.4148	8.467	-31.1734	86.88	6.659031975
12:64455934:A:C:N:22:H	-1.040186338	-0.428768361	0.008754992	-0.01800557	0.074044762	0.021851134	0.188954444	0.229404583	8.00E-05	0.053930979	0.011192439	0.024987121	0.146943831	12	64455934	A	C	N	H	rs576726084	12	64849714	12:64455934:A:C	TBK1;TBK1;TBK1	Q9UHD2	Q9UHD2;F5H1A3;F5H206	p.Asn22His	p.Asn22His;p.Asn22His;p.Asn22His	3.82803	0.335	0.81168588	1.826573018	-0.287191405	-0.031481043	0.999	Asn	22	His	N22H	5	19.4485	11.029375	-29.24175	91.85	5.009447594
12:64455934:A:G:N:22:D	-1.191933049	-0.323312179	0.008754992	-0.01800557	0.074044762	0.021851134	0.188954444	0.229404583	8.00E-05	0.053930979	0.011192439	0.024987121	0.146943831	12	64455934	A	G	N	D	rs576726084	12	64849714	12:64455934:A:G	TBK1;TBK1;TBK1	Q9UHD2	Q9UHD2;F5H1A3;F5H206	p.Asn22Asp	p.Asn22Asp;p.Asn22Asp;p.Asn22Asp	3.925683	0.307	0.821278532	2.190287687	-0.305133443	-0.140724309	0.997	Asn	22	Asp	N22D	5	19.4485	11.029375	-29.24175	91.85	5.009447594
12:64455934:A:T:N:22:Y	-0.425286476	-0.189877549	0.015804945	-0.025866206	0.096401429	0.105818349	0.188954444	0.336080639	8.00E-05	0.042432241	0.045485627	-0.001110617	0.156942524	12	64455934	A	T	N	Y		12	64849714	12:64455934:A:T	TBK1;TBK1;TBK1	Q9UHD2	Q9UHD2;F5H1A3;F5H206	p.Asn22Tyr	p.Asn22Tyr;p.Asn22Tyr;p.Asn22Tyr	4.084166	0.457	0.813695906	2.210761089	0.521874571	0.81170713	0.999	Asn	22	Tyr	N22Y	8	19.4485	11.029375	-29.24175	91.85	5.009447594
12:64455935:A:C:N:22:T	-1.501325947	-0.550616342	0.007944023	-0.026052289	0.075068095	0.029848078	0.188954444	0.250865974	8.00E-05	0.050414081	0.011597417	0.017695506	0.141193418	12	64455935	A	C	N	T		12	64849715	12:64455935:A:C	TBK1;TBK1;TBK1	Q9UHD2	Q9UHD2;F5H1A3;F5H206	p.Asn22Thr	p.Asn22Thr;p.Asn22Thr;p.Asn22Thr	3.695114	0.245	0.813516281	1.697931398	-0.828764226	-0.623317366	0.997	Asn	22	Thr	N22T	6	19.4485	11.029375	-29.24175	91.85	5.009447594
12:64455935:A:G:N:22:S	-1.549621726	-1.946873883	0.008754992	-0.01800557	0.074044762	0.021851134	0.188954444	0.229404583	8.00E-05	0.053930979	0.011192439	0.024987121	0.146943831	12	64455935	A	G	N	S		12	64849715	12:64455935:A:G	TBK1;TBK1;TBK1	Q9UHD2	Q9UHD2;F5H1A3;F5H206	p.Asn22Ser	p.Asn22Ser;p.Asn22Ser;p.Asn22Ser	2.422256	0.241	0.813555286	0.035535412	-0.853540657	-1.332143803	0.997	Asn	22	Ser	N22S	5	19.4485	11.029375	-29.24175	91.85	5.009447594
12:64455935:A:T:N:22:I	-0.530833857	-0.305640636	0.015804945	-0.006810261	0.103569206	0.143017743	0.188954444	0.111710627	8.00E-05	0.054254898	0.033707011	0.000832914	0.149303382	12	64455935	A	T	N	I		12	64849715	12:64455935:A:T	TBK1;TBK1;TBK1	Q9UHD2	Q9UHD2;F5H1A3;F5H206	p.Asn22Ile	p.Asn22Ile;p.Asn22Ile;p.Asn22Ile	3.950288	0.431	0.816898747	2.114642056	0.410035479	0.589295864	0.999	Asn	22	Ile	N22I	9	19.4485	11.029375	-29.24175	91.85	5.009447594
12:64455936:T:A:N:22:K	-1.517584523	-0.595126878	0.007944023	-0.026052289	0.075068095	0.029848078	0.188954444	0.250865974	8.00E-05	0.050414081	0.011597417	0.017695506	0.141193418	12	64455936	T	A	N	K		12	64849716	12:64455936:T:A	TBK1;TBK1;TBK1	Q9UHD2	Q9UHD2;F5H1A3;F5H206	p.Asn22Lys	p.Asn22Lys;p.Asn22Lys;p.Asn22Lys	3.653897	0.242	0.81888553	1.776222218	-0.758251514	-0.662862587	0.997	Asn	22	Lys	N22K	6	19.4485	11.029375	-29.24175	91.85	5.009447594
12:64455936:T:G:N:22:K	-1.5338431	-0.576759816	0.007944023	-0.026052289	0.075068095	0.029848078	0.188954444	0.250865974	8.00E-05	0.050414081	0.011597417	0.017695506	0.141193418	12	64455936	T	G	N	K		12	64849716	12:64455936:T:G	TBK1;TBK1;TBK1	Q9UHD2	Q9UHD2;F5H1A3;F5H206	p.Asn22Lys	p.Asn22Lys;p.Asn22Lys;p.Asn22Lys	3.670905	0.239	0.81888553	1.798448074	-0.777321918	-0.67104125	0.997	Asn	22	Lys	N22K	6	19.4485	11.029375	-29.24175	91.85	5.009447594
12:64455937:G:A:V:23:I	-2.390849675	-1.644512374	0.02641247	-0.011403821	0.263678254	0.194963833	0.670564206	0.124393533	0.557318889	0.363983077	0.861175597	0.04062142	0.51367007	12	64455937	G	A	V	I	rs1157085287	12	64849717	12:64455937:G:A	TBK1;TBK1;TBK1	Q9UHD2	Q9UHD2;F5H1A3;F5H206	p.Val23Ile	p.Val23Ile;p.Val23Ile;p.Val23Ile	3.983086	0.399	0.799217845	1.722324017	-0.08837881	0.421992919	0.992	Val	23	Ile	V23I	1	15.60971429	13.28528571	-26.94628571	94.86	0
12:64455937:G:C:V:23:L	-1.202944886	-1.324504916	0.02641247	-0.045518379	0.224080476	0.145206451	0.670564206	0.042307672	0.557318889	0.190528652	0.808160841	0.027844767	0.422123865	12	64455937	G	C	V	L		12	64849717	12:64455937:G:C	TBK1;TBK1;TBK1	Q9UHD2	Q9UHD2;F5H1A3;F5H206	p.Val23Leu	p.Val23Leu;p.Val23Leu;p.Val23Leu	3.959677	0.54	0.810987966	1.981430105	1.004308516	1.22441352	0.992	Val	23	Leu	V23L	3	15.60971429	13.28528571	-26.94628571	94.86	0
12:64455937:G:T:V:23:F	-0.495224121	-0.908195803	0.02663411	-0.054734519	0.194070317	0.177057994	0.670564206	0.229404583	0.557318889	0.155091134	0.144304261	0.031247926	0.368749433	12	64455937	G	T	V	F		12	64849717	12:64455937:G:T	TBK1;TBK1;TBK1	Q9UHD2	Q9UHD2;F5H1A3;F5H206	p.Val23Phe	p.Val23Phe;p.Val23Phe;p.Val23Phe	4.158764	0.625	0.808997505	2.192603673	1.511426809	1.822995193	0.999	Val	23	Phe	V23F	5	15.60971429	13.28528571	-26.94628571	94.86	0
12:64455938:T:A:V:23:D	0.402774275	-0.599373214	0.024207449	-0.046140959	0.19825254	0.215231014	0.670564206	0.062457732	0.557318889	0.073993059	0.233988985	0.027407378	0.336321383	12	64455938	T	A	V	D		12	64849718	12:64455938:T:A	TBK1;TBK1;TBK1	Q9UHD2	Q9UHD2;F5H1A3;F5H206	p.Val23Asp	p.Val23Asp;p.Val23Asp;p.Val23Asp	4.331476	0.763	0.817194912	2.620063574	2.52543485	2.713727608	0.999	Val	23	Asp	V23D	7	15.60971429	13.28528571	-26.94628571	94.86	0
12:64455938:T:C:V:23:A	-0.08386223	-0.872049047	0.025056837	-0.052499918	0.195821587	0.136718045	0.670564206	0.172504004	0.557318889	0.168392911	0.308445245	0.028685402	0.359495653	12	64455938	T	C	V	A		12	64849718	12:64455938:T:C	TBK1;TBK1;TBK1	Q9UHD2	Q9UHD2;F5H1A3;F5H206	p.Val23Ala	p.Val23Ala;p.Val23Ala;p.Val23Ala	4.159916	0.693	0.809517267	2.206901928	1.952361244	2.216680546	0.992	Val	23	Ala	V23A	4	15.60971429	13.28528571	-26.94628571	94.86	0
12:64455938:T:G:V:23:G	0.240188513	-0.690560581	0.024207449	-0.046140959	0.19825254	0.215231014	0.670564206	0.062457732	0.557318889	0.073993059	0.233988985	0.027407378	0.336321383	12	64455938	T	G	V	G		12	64849718	12:64455938:T:G	TBK1;TBK1;TBK1	Q9UHD2	Q9UHD2;F5H1A3;F5H206	p.Val23Gly	p.Val23Gly;p.Val23Gly;p.Val23Gly	4.247036	0.733	0.830860913	2.846078132	2.562740927	2.494827773	0.999	Val	23	Gly	V23G	7	15.60971429	13.28528571	-26.94628571	94.86	0
12:64455940:T:A:F:24:I	-2.60674387	-1.465819553	0.005452863	0.013197548	0.177135556	0.138007695	0.225019206	0.250865974	0.604515556	0.538437058	0.456825703	0.049893321	0.34253876	12	64455940	T	A	F	I		12	64849720	12:64455940:T:A	TBK1;TBK1;TBK1	Q9UHD2	Q9UHD2;F5H1A3;F5H206	p.Phe24Ile	p.Phe24Ile;p.Phe24Ile;p.Phe24Ile	3.550857	0.213	0.835359491	2.04704254	-0.667739272	-0.886002118	0.611	Phe	24	Ile	F24I	6	18.78018182	16.36945455	-27.37972727	97.46	4.444303471
12:64455940:T:C:F:24:L	-2.552548616	-1.385205558	0.005452863	0.013197548	0.177135556	0.138007695	0.225019206	0.250865974	0.604515556	0.538437058	0.456825703	0.049893321	0.34253876	12	64455940	T	C	F	L		12	64849720	12:64455940:T:C	TBK1;TBK1;TBK1	Q9UHD2	Q9UHD2;F5H1A3;F5H206	p.Phe24Leu	p.Phe24Leu;p.Phe24Leu;p.Phe24Leu	3.625506	0.223	0.842111332	2.31077529	-0.491520312	-0.787984101	0.245	Phe	24	Leu	F24L	6	18.78018182	16.36945455	-27.37972727	97.46	4.444303471
12:64455940:T:G:F:24:V	-2.284373237	-1.43616437	0.005452863	0.010076035	0.18616	0.1872744	0.225019206	0.062457732	0.604515556	0.498579834	0.592990279	0.051031548	0.337289757	12	64455940	T	G	F	V		12	64849720	12:64455940:T:G	TBK1;TBK1;TBK1	Q9UHD2	Q9UHD2;F5H1A3;F5H206	p.Phe24Val	p.Phe24Val;p.Phe24Val;p.Phe24Val	3.559985	0.268	0.840022429	2.173739273	-0.240316515	-0.563164724	0.611	Phe	24	Val	F24V	7	18.78018182	16.36945455	-27.37972727	97.46	4.444303471
12:64455941:T:A:F:24:Y	-2.660130414	-2.74784557	0.003854937	0.018317325	0.151442222	0.039826199	0.225019206	0.042307672	0.604515556	0.095705926	0.416154683	0.033531761	0.277968947	12	64455941	T	A	F	Y		12	64849721	12:64455941:T:A	TBK1;TBK1;TBK1	Q9UHD2	Q9UHD2;F5H1A3;F5H206	p.Phe24Tyr	p.Phe24Tyr;p.Phe24Tyr;p.Phe24Tyr	2.138175	0.148	0.842354202	0.373126205	-0.964228241	-2.022755749	0.001	Phe	24	Tyr	F24Y	3	18.78018182	16.36945455	-27.37972727	97.46	4.444303471
12:64455941:T:C:F:24:S	-1.96006071	-0.887327575	0.01032785	0.012135364	0.203601111	0.233238512	0.225019206	0.336080639	0.604515556	0.560026734	0.794445395	0.049185324	0.360891733	12	64455941	T	C	F	S		12	64849721	12:64455941:T:C	TBK1;TBK1;TBK1	Q9UHD2	Q9UHD2;F5H1A3;F5H206	p.Phe24Ser	p.Phe24Ser;p.Phe24Ser;p.Phe24Ser	4.150644	0.348	0.842469014	3.005823107	0.309047587	0.217460002	0.761	Phe	24	Ser	F24S	8	18.78018182	16.36945455	-27.37972727	97.46	4.444303471
12:64455941:T:G:F:24:C	-2.453237522	-0.831093566	0.01032785	0.012135364	0.203601111	0.233238512	0.225019206	0.336080639	0.604515556	0.560026734	0.794445395	0.049185324	0.360891733	12	64455941	T	G	F	C		12	64849721	12:64455941:T:G	TBK1;TBK1;TBK1	Q9UHD2	Q9UHD2;F5H1A3;F5H206	p.Phe24Cys	p.Phe24Cys;p.Phe24Cys;p.Phe24Cys	4.202717	0.257	0.842140186	3.065778087	-0.274907651	-0.280500731	0.992	Phe	24	Cys	F24C	8	18.78018182	16.36945455	-27.37972727	97.46	4.444303471
12:64455942:T:A:F:24:L	-3.072823055	-2.05041222	0.005452863	0.013197548	0.177135556	0.138007695	0.225019206	0.250865974	0.604515556	0.538437058	0.456825703	0.049893321	0.34253876	12	64455942	T	A	F	L		12	64849722	12:64455942:T:A	TBK1;TBK1;TBK1	Q9UHD2	Q9UHD2;F5H1A3;F5H206	p.Phe24Leu	p.Phe24Leu;p.Phe24Leu;p.Phe24Leu	3.009521	0.127	0.842111332	1.505813268	-1.10177323	-1.674738094	0.245	Phe	24	Leu	F24L	6	18.78018182	16.36945455	-27.37972727	97.46	4.444303471
12:64455942:T:G:F:24:L	-3.072823055	-1.953533741	0.005452863	0.013197548	0.177135556	0.138007695	0.225019206	0.250865974	0.604515556	0.538437058	0.456825703	0.049893321	0.34253876	12	64455942	T	G	F	L		12	64849722	12:64455942:T:G	TBK1;TBK1;TBK1	Q9UHD2	Q9UHD2;F5H1A3;F5H206	p.Phe24Leu	p.Phe24Leu;p.Phe24Leu;p.Phe24Leu	3.099231	0.127	0.842111332	1.623045251	-1.10177323	-1.626410163	0.245	Phe	24	Leu	F24L	6	18.78018182	16.36945455	-27.37972727	97.46	4.444303471
12:64455943:C:A:R:25:S	-2.163369734	-0.190687389	0.01237455	0.037758468	0.126697778	0.143344044	0.202596032	0.250865974	0.286243333	0.288094951	0.076765783	0.066054414	0.294756998	12	64455943	C	A	R	S		12	64849723	12:64455943:C:A	TBK1;TBK1;TBK1	Q9UHD2	Q9UHD2;F5H1A3;F5H206	p.Arg25Ser	p.Arg25Ser;p.Arg25Ser;p.Arg25Ser	4.564752	0.254	0.798428781	2.463017219	-1.023280114	-0.102808911	0.997	Arg	25	Ser	R25S	6	16.303	21.06209091	-22.19945455	97.82	4.846033072
12:64455943:C:G:R:25:G	-1.580827565	-0.633183703	0.01237455	0.037255879	0.130914444	0.197485908	0.202596032	0.062457732	0.286243333	0.334454502	0.141776249	0.071433029	0.278963201	12	64455943	C	G	R	G		12	64849723	12:64455943:C:G	TBK1;TBK1;TBK1	Q9UHD2	Q9UHD2;F5H1A3;F5H206	p.Arg25Gly	p.Arg25Gly;p.Arg25Gly;p.Arg25Gly	4.099836	0.348	0.841021483	2.903799878	0.284896281	0.190089079	0.997	Arg	25	Gly	R25G	7	16.303	21.06209091	-22.19945455	97.82	4.846033072
12:64455943:C:T:R:25:C	-1.666899141	-0.059885205	0.010781526	0.039060864	0.139796667	0.237142477	0.202596032	0.336080639	0.286243333	0.405544311	0.110625781	0.070708333	0.288191318	12	64455943	C	T	R	C	rs749461125	12	64849723	12:64455943:C:T	TBK1;TBK1;TBK1	Q9UHD2	Q9UHD2;F5H1A3;F5H206	p.Arg25Cys	p.Arg25Cys;p.Arg25Cys;p.Arg25Cys	4.662944	0.34	0.793614085	2.472829817	-0.556925895	0.447199691	1	Arg	25	Cys	R25C	8	16.303	21.06209091	-22.19945455	97.82	4.846033072
12:64455944:G:A:R:25:H	-2.089015732	-0.306479543	0.013631596	0.036479734	0.119898889	0.149773119	0.202596032	0.229404583	0.286243333	0.362931157	0.106061764	0.054333566	0.289231135	12	64455944	G	A	R	H	rs1555201928	12	64849724	12:64455944:G:A	TBK1;TBK1;TBK1	Q9UHD2	Q9UHD2;F5H1A3;F5H206	p.Arg25His	p.Arg25His;p.Arg25His;p.Arg25His	4.438228	0.263	0.769548078	1.586839574	-1.447928412	-0.118945741	1	Arg	25	His	R25H	5	16.303	21.06209091	-22.19945455	97.82	4.846033072
12:64455944:G:C:R:25:P	-0.85461116	-0.397221811	0.01237455	0.037255879	0.130914444	0.197485908	0.202596032	0.062457732	0.286243333	0.334454502	0.141776249	0.071433029	0.278963201	12	64455944	G	C	R	P		12	64849724	12:64455944:G:C	TBK1;TBK1;TBK1	Q9UHD2	Q9UHD2;F5H1A3;F5H206	p.Arg25Pro	p.Arg25Pro;p.Arg25Pro;p.Arg25Pro	4.318338	0.482	0.83870118	3.13222638	1.097994594	1.0823677	0.999	Arg	25	Pro	R25P	7	16.303	21.06209091	-22.19945455	97.82	4.846033072
12:64455944:G:T:R:25:L	-1.510373734	-0.165405682	0.01237455	0.037255879	0.130914444	0.197485908	0.202596032	0.062457732	0.286243333	0.334454502	0.141776249	0.071433029	0.278963201	12	64455944	G	T	R	L		12	64849724	12:64455944:G:T	TBK1;TBK1;TBK1	Q9UHD2	Q9UHD2;F5H1A3;F5H206	p.Arg25Leu	p.Arg25Leu;p.Arg25Leu;p.Arg25Leu	4.533001	0.361	0.822561612	3.015504082	0.059541348	0.49858537	0.997	Arg	25	Leu	R25L	7	16.303	21.06209091	-22.19945455	97.82	4.846033072
12:64455946:G:A:G:26:R	-2.167968451	-1.13061293	0.078336187	0.010874813	0.322647778	0.486834301	0.672857778	0.336080639	0.486963333	0.574339309	0.919284582	0.0897346	0.64465486	12	64455946	G	A	G	R		12	64849726	12:64455946:G:A	TBK1;TBK1;TBK1	Q9UHD2	Q9UHD2;F5H1A3;F5H206	p.Gly26Arg	p.Gly26Arg;p.Gly26Arg;p.Gly26Arg	4.916442	0.552	0.840317703	3.953609022	1.569941526	1.809199504	1	Gly	26	Arg	G26R	8	15.0305	23.001	-26.4545	97.94	0
12:64455946:G:C:G:26:R	-2.438944721	-1.828268645	0.078336187	0.010874813	0.322647778	0.486834301	0.672857778	0.336080639	0.486963333	0.574339309	0.919284582	0.0897346	0.64465486	12	64455946	G	C	G	R		12	64849726	12:64455946:G:C	TBK1;TBK1;TBK1	Q9UHD2	Q9UHD2;F5H1A3;F5H206	p.Gly26Arg	p.Gly26Arg;p.Gly26Arg;p.Gly26Arg	4.270409	0.502	0.840317703	3.109380624	1.252101465	1.172155013	1	Gly	26	Arg	G26R	8	15.0305	23.001	-26.4545	97.94	0
12:64455947:G:A:G:26:E	-2.205905129	-1.504410943	0.078336187	0.010874813	0.322647778	0.486834301	0.672857778	0.336080639	0.486963333	0.574339309	0.919284582	0.0897346	0.64465486	12	64455947	G	A	G	E	rs918462348	12	64849727	12:64455947:G:A	TBK1;TBK1;TBK1	Q9UHD2	Q9UHD2;F5H1A3;F5H206	p.Gly26Glu	p.Gly26Glu;p.Gly26Glu;p.Gly26Glu	4.570303	0.545	0.843002481	3.567358767	1.570238051	1.582267423	1	Gly	26	Glu	G26E	8	15.0305	23.001	-26.4545	97.94	0
12:64455947:G:C:G:26:A	-2.97377166	-2.48976961	0.017886728	-0.011811165	0.2662	0.292779457	0.672857778	0.250865974	0.486963333	0.288352007	0.786534905	0.082052227	0.558816422	12	64455947	G	C	G	A		12	64849727	12:64455947:G:C	TBK1;TBK1;TBK1	Q9UHD2	Q9UHD2;F5H1A3;F5H206	p.Gly26Ala	p.Gly26Ala;p.Gly26Ala;p.Gly26Ala	3.358053	0.33	0.837408873	1.845529735	0.110199347	-0.313565519	0.999	Gly	26	Ala	G26A	6	15.0305	23.001	-26.4545	97.94	0
12:64455947:G:T:G:26:V	-2.687455352	-0.733844549	0.078336187	0.029901306	0.320144444	0.45018827	0.672857778	0.111710627	0.486963333	0.288818789	0.89289999	0.085488161	0.581260441	12	64455947	G	T	G	V		12	64849727	12:64455947:G:T	TBK1;TBK1;TBK1	Q9UHD2	Q9UHD2;F5H1A3;F5H206	p.Gly26Val	p.Gly26Val;p.Gly26Val;p.Gly26Val	5.062438	0.402	0.836802689	4.057880257	0.557775171	1.020794819	1	Gly	26	Val	G26V	9	15.0305	23.001	-26.4545	97.94	0
12:64455949:A:G:R:27:G	-2.363319812	-1.609234083	0.008755377	0.071574575	0.248846667	0.180159982	0.458139683	0.062457732	0.323413333	0.380628999	0.882227659	0.116775811	0.514747511	12	64455949	A	G	R	G		12	64849729	12:64455949:A:G	TBK1;TBK1;TBK1	Q9UHD2	Q9UHD2;F5H1A3;F5H206	p.Arg27Gly	p.Arg27Gly;p.Arg27Gly;p.Arg27Gly	4.019517	0.405	0.833396222	2.611160243	0.520010441	0.476300951	0.991	Arg	27	Gly	R27G	7	15.10645455	27.10427273	-25.308	98.16	4.261112345
12:64455950:G:A:R:27:K	-2.38017322	-0.306167197	0.004702184	0.041157856	0.174717937	0.034091571	0.458139683	0.042307672	0.323413333	0.072352445	0.556095183	0.05519713	0.327544813	12	64455950	G	A	R	K		12	64849730	12:64455950:G:A	TBK1;TBK1;TBK1	Q9UHD2	Q9UHD2;F5H1A3;F5H206	p.Arg27Lys	p.Arg27Lys;p.Arg27Lys;p.Arg27Lys	4.572333	0.242	0.805411951	2.644799987	-0.983051161	-0.168089298	0.979	Arg	27	Lys	R27K	3	15.10645455	27.10427273	-25.308	98.16	4.261112345
12:64455950:G:C:R:27:T	-2.217466625	-0.961430039	0.008755377	0.067412574	0.232153333	0.118377405	0.458139683	0.250865974	0.323413333	0.418365999	0.741332889	0.110223589	0.487921052	12	64455950	G	C	R	T		12	64849730	12:64455950:G:C	TBK1;TBK1;TBK1	Q9UHD2	Q9UHD2;F5H1A3;F5H206	p.Arg27Thr	p.Arg27Thr;p.Arg27Thr;p.Arg27Thr	4.525692	0.409	0.783475867	2.043939649	-0.287457513	0.772105392	0.991	Arg	27	Thr	R27T	6	15.10645455	27.10427273	-25.308	98.16	4.261112345
12:64455950:G:T:R:27:I	-2.600547873	-0.944225131	0.014080086	0.075792433	0.280553333	0.233475125	0.458139683	0.336080639	0.323413333	0.477970941	0.898567736	0.114420862	0.570680918	12	64455950	G	T	R	I	rs1425135718	12	64849730	12:64455950:G:T	TBK1;TBK1;TBK1	Q9UHD2	Q9UHD2;F5H1A3;F5H206	p.Arg27Ile	p.Arg27Ile;p.Arg27Ile;p.Arg27Ile	4.830674	0.409	0.810316737	3.103117934	0.160368436	0.936403119	0.997	Arg	27	Ile	R27I	8	15.10645455	27.10427273	-25.308	98.16	4.261112345
12:64455951:A:C:R:27:S	-2.331276659	-2.068537984	0.008755377	0.067412574	0.232153333	0.118377405	0.458139683	0.250865974	0.323413333	0.418365999	0.741332889	0.110223589	0.487921052	12	64455951	A	C	R	S		12	64849731	12:64455951:A:C	TBK1;TBK1;TBK1	Q9UHD2	Q9UHD2;F5H1A3;F5H206	p.Arg27Ser	p.Arg27Ser;p.Arg27Ser;p.Arg27Ser	3.500504	0.388	0.78612251	0.769377456	-0.376792471	0.098435782	0.991	Arg	27	Ser	R27S	6	15.10645455	27.10427273	-25.308	98.16	4.261112345
12:64455951:A:T:R:27:S	-2.331276659	-1.923777498	0.008755377	0.067412574	0.232153333	0.118377405	0.458139683	0.250865974	0.323413333	0.418365999	0.741332889	0.110223589	0.487921052	12	64455951	A	T	R	S		12	64849731	12:64455951:A:T	TBK1;TBK1;TBK1	Q9UHD2	Q9UHD2;F5H1A3;F5H206	p.Arg27Ser	p.Arg27Ser;p.Arg27Ser;p.Arg27Ser	3.634553	0.388	0.78612251	0.944551127	-0.376792471	0.170649703	0.991	Arg	27	Ser	R27S	6	15.10645455	27.10427273	-25.308	98.16	4.261112345
12:64455952:C:A:H:28:N	-4.078515897	-4.111352956	0.006540879	0.098862358	0.254104444	0.238803246	0.35816746	0.062457732	0.001043333	0.114179289	0.642554224	0.13773299	0.488385977	12	64455952	C	A	H	N		12	64849732	12:64455952:C:A	TBK1;TBK1;TBK1	Q9UHD2	Q9UHD2;F5H1A3;F5H206	p.His28Asn	p.His28Asn;p.His28Asn;p.His28Asn	1.61047	0.066	0.823525953	-0.77989014	-1.799625474	-2.781027074	0.001	His	28	Asn	H28N	7	11.5102	29.0246	-31.3334	98.39	4.532041218
12:64455952:C:G:H:28:D	-3.581993437	-2.76966305	0.01116601	0.106573576	0.279436667	0.228831583	0.35816746	0.111710627	0.001043333	0.074217563	0.668226004	0.125340608	0.488834012	12	64455952	C	G	H	D		12	64849732	12:64455952:C:G	TBK1;TBK1;TBK1	Q9UHD2	Q9UHD2;F5H1A3;F5H206	p.His28Asp	p.His28Asp;p.His28Asp;p.His28Asp	2.854447	0.158	0.831957512	1.053249527	-1.074123593	-1.579087167	0.192	His	28	Asp	H28D	9	11.5102	29.0246	-31.3334	98.39	4.532041218
12:64455952:C:T:H:28:Y	-2.974589393	-2.633947835	0.006540879	0.094561125	0.240678889	0.203829675	0.35816746	0.250865974	0.001043333	0.138263667	0.362314731	0.130778174	0.468839941	12	64455952	C	T	H	Y		12	64849732	12:64455952:C:T	TBK1;TBK1;TBK1	Q9UHD2	Q9UHD2;F5H1A3;F5H206	p.His28Tyr	p.His28Tyr;p.His28Tyr;p.His28Tyr	2.910288	0.253	0.823627165	0.921187998	-0.609214974	-0.999870317	0.49	His	28	Tyr	H28Y	6	11.5102	29.0246	-31.3334	98.39	4.532041218
12:64455953:A:C:H:28:P	-1.898057569	-2.39473881	0.01116601	0.11462644	0.31171	0.347399529	0.35816746	0.251964115	0.001043333	0.218560803	0.668226004	0.112393661	0.516094821	12	64455953	A	C	H	P		12	64849733	12:64455953:A:C	TBK1;TBK1;TBK1	Q9UHD2	Q9UHD2;F5H1A3;F5H206	p.His28Pro	p.His28Pro;p.His28Pro;p.His28Pro	3.296841	0.492	0.844102041	1.930276809	1.251673171	0.589877765	0.771	His	28	Pro	H28P	10	11.5102	29.0246	-31.3334	98.39	4.532041218
12:64455953:A:G:H:28:R	-3.041837822	-2.660230183	0.01116601	0.101948916	0.281614444	0.25085828	0.35816746	0.336080639	0.001043333	0.21728083	0.733436346	0.135131114	0.539567476	12	64455953	A	G	H	R	rs1347293163	12	64849733	12:64455953:A:G	TBK1;TBK1;TBK1	Q9UHD2	Q9UHD2;F5H1A3;F5H206	p.His28Arg	p.His28Arg;p.His28Arg;p.His28Arg	3.132976	0.301	0.828930283	1.342719141	-0.215608749	-0.602447952	0.192	His	28	Arg	H28R	8	11.5102	29.0246	-31.3334	98.39	4.532041218
12:64455953:A:T:H:28:L	-2.472527262	-2.523943232	0.01116601	0.126359075	0.31171	0.347399529	0.35816746	0.251964115	0.001043333	0.218560803	0.668226004	0.100188863	0.516094821	12	64455953	A	T	H	L		12	64849733	12:64455953:A:T	TBK1;TBK1;TBK1	Q9UHD2	Q9UHD2;F5H1A3;F5H206	p.His28Leu	p.His28Leu;p.His28Leu;p.His28Leu	3.177197	0.386	0.829690602	1.41922026	0.337404872	-0.087294586	0.322	His	28	Leu	H28L	11	11.5102	29.0246	-31.3334	98.39	4.532041218
12:64455954:T:A:H:28:Q	-3.95231809	-3.705826611	0.01116601	0.101948916	0.281614444	0.25085828	0.35816746	0.336080639	0.001043333	0.21728083	0.733436346	0.135131114	0.539567476	12	64455954	T	A	H	Q		12	64849734	12:64455954:T:A	TBK1;TBK1;TBK1	Q9UHD2	Q9UHD2;F5H1A3;F5H206	p.His28Gln	p.His28Gln;p.His28Gln;p.His28Gln	2.164748	0.133	0.818011042	-0.19130401	-1.465733218	-2.095145993	0.006	His	28	Gln	H28Q	8	11.5102	29.0246	-31.3334	98.39	4.532041218
12:64455954:T:G:H:28:Q	-3.919800937	-3.546727117	0.01116601	0.101948916	0.281614444	0.25085828	0.35816746	0.336080639	0.001043333	0.21728083	0.733436346	0.135131114	0.539567476	12	64455954	T	G	H	Q		12	64849734	12:64455954:T:G	TBK1;TBK1;TBK1	Q9UHD2	Q9UHD2;F5H1A3;F5H206	p.His28Gln	p.His28Gln;p.His28Gln;p.His28Gln	2.312075	0.139	0.818011042	0.001221197	-1.42759241	-1.981096858	0.006	His	28	Gln	H28Q	8	11.5102	29.0246	-31.3334	98.39	4.532041218
12:64455955:A:C:K:29:Q	-2.128360496	-1.299583667	0.96434617	0.149494223	0.60364127	0.327549438	0.520645556	0.172504004	0.264531111	0.100690835	0.779538155	0.104282429	0.465158338	12	64455955	A	C	K	Q		12	64849735	12:64455955:A:C	TBK1;TBK1;TBK1	Q9UHD2	Q9UHD2;F5H1A3;F5H206	p.Lys29Gln	p.Lys29Gln;p.Lys29Gln;p.Lys29Gln	4.133058	0.406	0.792284655	1.747659841	-0.15955787	0.543247313	0.573	Lys	29	Gln	K29Q	4	16.29144444	30.16922222	-32.86811111	97.9	7.332240186
12:64455955:A:G:K:29:E	-1.375046465	-1.153407423	0.96434617	0.149494223	0.60364127	0.327549438	0.520645556	0.172504004	0.264531111	0.100690835	0.779538155	0.104282429	0.465158338	12	64455955	A	G	K	E		12	64849735	12:64455955:A:G	TBK1;TBK1;TBK1	Q9UHD2	Q9UHD2;F5H1A3;F5H206	p.Lys29Glu	p.Lys29Glu;p.Lys29Glu;p.Lys29Glu	4.268418	0.545	0.809575594	2.350126691	1.01252783	1.419638089	0.934	Lys	29	Glu	K29E	4	16.29144444	30.16922222	-32.86811111	97.9	7.332240186
12:64455956:A:C:K:29:T	-1.519902222	-0.758754181	0.965961874	0.170619011	0.672993333	0.394268262	0.520645556	0.250865974	0.264531111	0.275683054	0.677483082	0.138860712	0.545627036	12	64455956	A	C	K	T		12	64849736	12:64455956:A:C	TBK1;TBK1;TBK1	Q9UHD2	Q9UHD2;F5H1A3;F5H206	p.Lys29Thr	p.Lys29Thr;p.Lys29Thr;p.Lys29Thr	4.914917	0.587	0.802451074	3.019609025	1.160644569	2.010690708	0.995	Lys	29	Thr	K29T	6	16.29144444	30.16922222	-32.86811111	97.9	7.332240186
12:64455956:A:G:K:29:R	-2.258114967	-0.077323027	0.966159701	0.130420305	0.593257937	0.292619324	0.520645556	0.042307672	0.264531111	0.027139824	0.779041469	0.083164011	0.455723912	12	64455956	A	G	K	R		12	64849736	12:64455956:A:G	TBK1;TBK1;TBK1	Q9UHD2	Q9UHD2;F5H1A3;F5H206	p.Lys29Arg	p.Lys29Arg;p.Lys29Arg;p.Lys29Arg	5.231927	0.374	0.807337351	3.554139389	-0.111829107	0.950250531	0.986	Lys	29	Arg	K29R	3	16.29144444	30.16922222	-32.86811111	97.9	7.332240186
12:64455956:A:T:K:29:M	-1.35731646	-0.463882269	0.965961874	0.170619011	0.672993333	0.394268262	0.520645556	0.250865974	0.264531111	0.275683054	0.677483082	0.138860712	0.545627036	12	64455956	A	T	K	M		12	64849736	12:64455956:A:T	TBK1;TBK1;TBK1	Q9UHD2	Q9UHD2;F5H1A3;F5H206	p.Lys29Met	p.Lys29Met;p.Lys29Met;p.Lys29Met	5.18797	0.617	0.797804894	3.262075591	1.27382951	2.331198794	1	Lys	29	Met	K29M	6	16.29144444	30.16922222	-32.86811111	97.9	7.332240186
12:64455957:G:C:K:29:N	-2.085057734	1.863198159	0.9727543	0.163688483	0.669305556	0.393934668	0.520645556	0.229404583	0.264531111	0.300716692	0.743776381	0.124537097	0.551810565	12	64455957	G	C	K	N		12	64849737	12:64455957:G:C	TBK1;TBK1;TBK1	Q9UHD2	Q9UHD2;F5H1A3;F5H206	p.Lys29Asn	p.Lys29Asn;p.Lys29Asn;p.Lys29Asn	7.364456	0.488	0.801951757	6.208348413	0.5229904	2.75803284	0.999	Lys	29	Asn	K29N	5	16.29144444	30.16922222	-32.86811111	97.9	7.332240186
12:64455957:G:T:K:29:N	-2.085057734	1.852077274	0.9727543	0.163688483	0.669305556	0.393934668	0.520645556	0.229404583	0.264531111	0.300716692	0.743776381	0.124537097	0.551810565	12	64455957	G	T	K	N		12	64849737	12:64455957:G:T	TBK1;TBK1;TBK1	Q9UHD2	Q9UHD2;F5H1A3;F5H206	p.Lys29Asn	p.Lys29Asn;p.Lys29Asn;p.Lys29Asn	7.354158	0.488	0.801951757	6.194891106	0.5229904	2.752485175	0.999	Lys	29	Asn	K29N	5	16.29144444	30.16922222	-32.86811111	97.9	7.332240186
12:64460189:A:C:K:30:Q	-2.511501947	-1.073594071	0.014861464	0.127130129	0.286373492	0.078762656	0.502685079	0.172504004	0.010834444	0.119582803	0.261785507	0.126610124	0.453094788	12	64460189	A	C	K	Q		12	64853969	12:64460189:A:C	TBK1;TBK1;TBK1	Q9UHD2	Q9UHD2;F5H1A3;F5H206	p.Lys30Gln	p.Lys30Gln;p.Lys30Gln;p.Lys30Gln	4.300192	0.325	0.770054169	1.41891212	-1.045362857	0.165075061	0.999	Lys	30	Gln	K30Q	4	11.96422222	33.74344444	-33.47311111	97.69	5.450267098
12:64460189:A:G:K:30:E	-1.958710356	-0.949158519	0.014861464	0.127130129	0.286373492	0.078762656	0.502685079	0.172504004	0.010834444	0.119582803	0.261785507	0.126610124	0.453094788	12	64460189	A	G	K	E		12	64853969	12:64460189:A:G	TBK1;TBK1;TBK1	Q9UHD2	Q9UHD2;F5H1A3;F5H206	p.Lys30Glu	p.Lys30Glu;p.Lys30Glu;p.Lys30Glu	4.41542	0.427	0.785369451	1.946444071	-0.141441618	0.816747	0.997	Lys	30	Glu	K30E	4	11.96422222	33.74344444	-33.47311111	97.69	5.450267098
12:64460190:A:C:K:30:T	-2.172746766	-1.318088317	0.034215793	0.150106687	0.367103333	0.204064367	0.502685079	0.250865974	0.010834444	0.279040171	0.345317572	0.161765749	0.569583853	12	64460190	A	C	K	T		12	64853970	12:64460190:A:C	TBK1;TBK1;TBK1	Q9UHD2	Q9UHD2;F5H1A3;F5H206	p.Lys30Thr	p.Lys30Thr;p.Lys30Thr;p.Lys30Thr	4.480643	0.487	0.778404035	1.860237703	0.123752106	1.198705312	0.999	Lys	30	Thr	K30T	6	11.96422222	33.74344444	-33.47311111	97.69	5.450267098
12:64460190:A:G:K:30:R	-2.598617663	-1.287151227	0.01502224	0.109980095	0.270456825	0.054444117	0.502685079	0.042307672	0.010834444	0.012218293	0.243284464	0.101782631	0.409861577	12	64460190	A	G	K	R		12	64853970	12:64460190:A:G	TBK1;TBK1;TBK1	Q9UHD2	Q9UHD2;F5H1A3;F5H206	p.Lys30Arg	p.Lys30Arg;p.Lys30Arg;p.Lys30Arg	3.951439	0.272	0.782674868	1.273797614	-1.171703538	-0.329161962	0.997	Lys	30	Arg	K30R	3	11.96422222	33.74344444	-33.47311111	97.69	5.450267098
12:64460190:A:T:K:30:I	-2.233825959	-1.321766133	0.054178298	0.154037996	0.405542222	0.30225769	0.502685079	0.336080639	0.010834444	0.361251342	0.726232767	0.156495572	0.615562202	12	64460190	A	T	K	I		12	64853970	12:64460190:A:T	TBK1;TBK1;TBK1	Q9UHD2	Q9UHD2;F5H1A3;F5H206	p.Lys30Ile	p.Lys30Ile;p.Lys30Ile;p.Lys30Ile	4.637823	0.515	0.785175226	2.232297278	0.414716345	1.445230394	0.999	Lys	30	Ile	K30I	8	11.96422222	33.74344444	-33.47311111	97.69	5.450267098
12:64460191:A:C:K:30:N	-3.152202943	-1.8440513	0.037607074	0.141254219	0.35319	0.193672658	0.502685079	0.229404583	0.010834444	0.360239078	0.388630509	0.148367398	0.577460307	12	64460191	A	C	K	N		12	64853971	12:64460191:A:C	TBK1;TBK1;TBK1	Q9UHD2	Q9UHD2;F5H1A3;F5H206	p.Lys30Asn	p.Lys30Asn;p.Lys30Asn;p.Lys30Asn	4.021108	0.313	0.778030238	1.250522497	-0.988567916	-0.054635449	0.999	Lys	30	Asn	K30N	5	11.96422222	33.74344444	-33.47311111	97.69	5.450267098
12:64460191:A:T:K:30:N	-3.152202943	-1.790530018	0.037607074	0.141254219	0.35319	0.193672658	0.502685079	0.229404583	0.010834444	0.360239078	0.388630509	0.148367398	0.577460307	12	64460191	A	T	K	N		12	64853971	12:64460191:A:T	TBK1;TBK1;TBK1	Q9UHD2	Q9UHD2;F5H1A3;F5H206	p.Lys30Asn	p.Lys30Asn;p.Lys30Asn;p.Lys30Asn	4.070669	0.313	0.778030238	1.315288234	-0.988567916	-0.027936301	0.999	Lys	30	Asn	K30N	5	11.96422222	33.74344444	-33.47311111	97.69	5.450267098
12:64460192:A:C:T:31:P	-2.623368374	-2.295838327	0.01609931	0.039398268	0.323665556	0.311007584	0.619077302	0.250865974	0.77696	0.537777507	0.878648579	0.148319393	0.6282979	12	64460192	A	C	T	P		12	64853972	12:64460192:A:C	TBK1;TBK1;TBK1	Q9UHD2	Q9UHD2;F5H1A3;F5H206	p.Thr31Pro	p.Thr31Pro;p.Thr31Pro;p.Thr31Pro	3.780308	0.454	0.7933323	1.312475824	0.163048003	0.630673824	0.999	Thr	31	Pro	T31P	6	9.730857143	32.27442857	-28.72342857	97.61	0
12:64460192:A:G:T:31:A	-3.540602245	-2.090135821	0.017727952	0.030061119	0.317261111	0.332421591	0.619077302	0.229404583	0.77696	0.676322549	0.890309751	0.133797726	0.641465131	12	64460192	A	G	T	A		12	64853972	12:64460192:A:G	TBK1;TBK1;TBK1	Q9UHD2	Q9UHD2;F5H1A3;F5H206	p.Thr31Ala	p.Thr31Ala;p.Thr31Ala;p.Thr31Ala	4.016778	0.296	0.78371356	1.384747085	-1.001810261	-0.155234265	0.992	Thr	31	Ala	T31A	5	9.730857143	32.27442857	-28.72342857	97.61	0
12:64460192:A:T:T:31:S	-3.186137389	-3.309360377	0.015079135	0.023149486	0.27061127	0.214320725	0.619077302	0.172504004	0.77696	0.522943336	0.856093943	0.111310215	0.506346474	12	64460192	A	T	T	S		12	64853972	12:64460192:A:T	TBK1;TBK1;TBK1	Q9UHD2	Q9UHD2;F5H1A3;F5H206	p.Thr31Ser	p.Thr31Ser;p.Thr31Ser;p.Thr31Ser	2.415849	0.246	0.780639228	-0.78299647	-1.37094395	-1.306693516	0.997	Thr	31	Ser	T31S	4	9.730857143	32.27442857	-28.72342857	97.61	0
12:64460193:C:A:T:31:N	-4.104232887	-2.599341243	0.017727952	0.030061119	0.317261111	0.332421591	0.619077302	0.229404583	0.77696	0.676322549	0.890309751	0.133797726	0.641465131	12	64460193	C	A	T	N		12	64853973	12:64460193:C:A	TBK1;TBK1;TBK1	Q9UHD2	Q9UHD2;F5H1A3;F5H206	p.Thr31Asn	p.Thr31Asn;p.Thr31Asn;p.Thr31Asn	3.545251	0.192	0.780149014	0.680827307	-1.722390193	-1.010409787	0.999	Thr	31	Asn	T31N	5	9.730857143	32.27442857	-28.72342857	97.61	0
12:64460193:C:G:T:31:S	-3.289108372	-3.141689659	0.015079135	0.023149486	0.27061127	0.214320725	0.619077302	0.172504004	0.77696	0.522943336	0.856093943	0.111310215	0.506346474	12	64460193	C	G	T	S		12	64853973	12:64460193:C:G	TBK1;TBK1;TBK1	Q9UHD2	Q9UHD2;F5H1A3;F5H206	p.Thr31Ser	p.Thr31Ser;p.Thr31Ser;p.Thr31Ser	2.571113	0.227	0.780639228	-0.580099283	-1.491723174	-1.332877718	0.997	Thr	31	Ser	T31S	4	9.730857143	32.27442857	-28.72342857	97.61	0
12:64460193:C:T:T:31:I	-1.783341936	-2.365699686	0.01609931	0.039398268	0.323665556	0.311007584	0.619077302	0.250865974	0.77696	0.537777507	0.878648579	0.148319393	0.6282979	12	64460193	C	T	T	I		12	64853973	12:64460193:C:T	TBK1;TBK1;TBK1	Q9UHD2	Q9UHD2;F5H1A3;F5H206	p.Thr31Ile	p.Thr31Ile;p.Thr31Ile;p.Thr31Ile	3.715616	0.609	0.783164776	0.977684935	0.97871235	1.491779839	0.999	Thr	31	Ile	T31I	6	9.730857143	32.27442857	-28.72342857	97.61	0
12:64460195:G:A:G:32:S	-1.219725768	-1.120538573	0.004579106	0.078399171	0.25103	0.116754096	0.542386032	0.250865974	0.58945	0.445545559	0.619684637	0.130020916	0.492485904	12	64460195	G	A	G	S		12	64853975	12:64460195:G:A	TBK1;TBK1;TBK1	Q9UHD2	Q9UHD2;F5H1A3;F5H206	p.Gly32Ser	p.Gly32Ser;p.Gly32Ser;p.Gly32Ser	4.3943	0.597	0.788178827	1.987991565	0.98608757	1.788031273	1	Gly	32	Ser	G32S	6	12.0455	30.4115	-26.0295	96.97	4.010651514
12:64460195:G:C:G:32:R	-1.429725673	-1.60757845	0.008040586	0.09011387	0.292804444	0.232888144	0.542386032	0.336080639	0.58945	0.58524913	0.846642137	0.129734737	0.557757672	12	64460195	G	C	G	R		12	64853975	12:64460195:G:C	TBK1;TBK1;TBK1	Q9UHD2	Q9UHD2;F5H1A3;F5H206	p.Gly32Arg	p.Gly32Arg;p.Gly32Arg;p.Gly32Arg	4.171269	0.614	0.794599957	1.854579807	1.201286399	1.766147793	1	Gly	32	Arg	G32R	8	12.0455	30.4115	-26.0295	96.97	4.010651514
12:64460195:G:T:G:32:C	-1.351497257	-1.108162166	0.008040586	0.097312507	0.292534444	0.255992771	0.542386032	0.111710627	0.58945	0.339601417	0.801635742	0.118584406	0.50924527	12	64460195	G	T	G	C		12	64853975	12:64460195:G:T	TBK1;TBK1;TBK1	Q9UHD2	Q9UHD2;F5H1A3;F5H206	p.Gly32Cys	p.Gly32Cys;p.Gly32Cys;p.Gly32Cys	4.464295	0.587	0.788333514	2.083267499	0.925100423	1.767934839	1	Gly	32	Cys	G32C	9	12.0455	30.4115	-26.0295	96.97	4.010651514
12:64460196:G:A:G:32:D	-1.224434999	-1.491729203	0.004579106	0.084592774	0.261453333	0.167061146	0.542386032	0.062457732	0.58945	0.398731099	0.823579371	0.134647286	0.499357374	12	64460196	G	A	G	D		12	64853976	12:64460196:G:A	TBK1;TBK1;TBK1	Q9UHD2	Q9UHD2;F5H1A3;F5H206	p.Gly32Asp	p.Gly32Asp;p.Gly32Asp;p.Gly32Asp	4.074575	0.602	0.796592623	1.777266483	1.15825138	1.644693122	1	Gly	32	Asp	G32D	7	12.0455	30.4115	-26.0295	96.97	4.010651514
12:64460196:G:C:G:32:A	-1.149271938	-1.601754959	0.004579106	0.078399171	0.25103	0.116754096	0.542386032	0.250865974	0.58945	0.445545559	0.619684637	0.130020916	0.492485904	12	64460196	G	C	G	A		12	64853976	12:64460196:G:C	TBK1;TBK1;TBK1	Q9UHD2	Q9UHD2;F5H1A3;F5H206	p.Gly32Ala	p.Gly32Ala;p.Gly32Ala;p.Gly32Ala	3.948691	0.61	0.795248964	1.579691413	1.186687542	1.623120704	0.999	Gly	32	Ala	G32A	6	12.0455	30.4115	-26.0295	96.97	4.010651514
12:64460196:G:T:G:32:V	-0.961291428	-1.401714432	0.008040586	0.097312507	0.292534444	0.255992771	0.542386032	0.111710627	0.58945	0.339601417	0.801635742	0.118584406	0.50924527	12	64460196	G	T	G	V		12	64853976	12:64460196:G:T	TBK1;TBK1;TBK1	Q9UHD2	Q9UHD2;F5H1A3;F5H206	p.Gly32Val	p.Gly32Val;p.Gly32Val;p.Gly32Val	4.192464	0.659	0.794494901	1.879691459	1.485589653	2.037682194	1	Gly	32	Val	G32V	9	12.0455	30.4115	-26.0295	96.97	4.010651514
12:64460198:G:A:D:33:N	-2.883590233	-0.753184591	0.006896434	0.070336891	0.230062222	0.24316046	0.472088571	0.229404583	0.017453333	0.264960148	0.533153832	0.103230445	0.470255482	12	64460198	G	A	D	N		12	64853978	12:64460198:G:A	TBK1;TBK1;TBK1	Q9UHD2	Q9UHD2;F5H1A3;F5H206	p.Asp33Asn	p.Asp33Asn;p.Asp33Asn;p.Asp33Asn	4.656829	0.271	0.789138071	2.354671156	-1.070225154	0.045060342	0.997	Asp	33	Asn	D33N	5	9.06275	28.651125	-26.31025	97.77	4.404330453
12:64460198:G:C:D:33:H	-1.460416627	-1.266421544	0.006256535	0.084031363	0.260472222	0.283797043	0.472088571	0.062457732	0.017453333	0.279375217	0.769982457	0.125741715	0.509359524	12	64460198	G	C	D	H		12	64853978	12:64460198:G:C	TBK1;TBK1;TBK1	Q9UHD2	Q9UHD2;F5H1A3;F5H206	p.Asp33His	p.Asp33His;p.Asp33His;p.Asp33His	4.318145	0.567	0.785577308	1.824442189	0.751978535	1.573594673	1	Asp	33	His	D33H	7	9.06275	28.651125	-26.31025	97.77	4.404330453
12:64460198:G:T:D:33:Y	-1.262027957	-0.9790928	0.010076988	0.093872226	0.290328889	0.29953359	0.472088571	0.111710627	0.017453333	0.175511922	0.743448913	0.113478379	0.509820498	12	64460198	G	T	D	Y		12	64853978	12:64460198:G:T	TBK1;TBK1;TBK1	Q9UHD2	Q9UHD2;F5H1A3;F5H206	p.Asp33Tyr	p.Asp33Tyr;p.Asp33Tyr;p.Asp33Tyr	4.585823	0.604	0.789490961	2.270566987	1.052477443	1.931669725	1	Asp	33	Tyr	D33Y	9	9.06275	28.651125	-26.31025	97.77	4.404330453
12:64460199:A:C:D:33:A	-1.679289517	-1.54421728	0.010076988	0.088042874	0.290618889	0.295487016	0.472088571	0.336080639	0.017453333	0.364608798	0.798336208	0.122939733	0.561327528	12	64460199	A	C	D	A		12	64853979	12:64460199:A:C	TBK1;TBK1;TBK1	Q9UHD2	Q9UHD2;F5H1A3;F5H206	p.Asp33Ala	p.Asp33Ala;p.Asp33Ala;p.Asp33Ala	4.24241	0.571	0.796525402	1.994936806	0.960068997	1.555916711	0.999	Asp	33	Ala	D33A	8	9.06275	28.651125	-26.31025	97.77	4.404330453
12:64460199:A:G:D:33:G	-0.950981239	-1.341247237	0.006256535	0.084031363	0.260472222	0.283797043	0.472088571	0.062457732	0.017453333	0.279375217	0.769982457	0.125741715	0.509359524	12	64460199	A	G	D	G		12	64853979	12:64460199:A:G	TBK1;TBK1;TBK1	Q9UHD2	Q9UHD2;F5H1A3;F5H206	p.Asp33Gly	p.Asp33Gly;p.Asp33Gly;p.Asp33Gly	4.248856	0.661	0.810544256	2.348404871	1.766078396	2.079622018	0.997	Asp	33	Gly	D33G	7	9.06275	28.651125	-26.31025	97.77	4.404330453
12:64460199:A:T:D:33:V	-0.898919755	-1.262213162	0.010076988	0.093872226	0.290328889	0.29953359	0.472088571	0.111710627	0.017453333	0.175511922	0.743448913	0.113478379	0.509820498	12	64460199	A	T	D	V		12	64853979	12:64460199:A:T	TBK1;TBK1;TBK1	Q9UHD2	Q9UHD2;F5H1A3;F5H206	p.Asp33Val	p.Asp33Val;p.Asp33Val;p.Asp33Val	4.323652	0.671	0.795819705	2.083733655	1.583974927	2.177719226	0.999	Asp	33	Val	D33V	9	9.06275	28.651125	-26.31025	97.77	4.404330453
12:64460200:T:A:D:33:E	-1.902276048	-3.221751335	0.003787771	0.058352148	0.190043492	0.127998003	0.472088571	0.172504004	0.017453333	0.106476722	0.389164358	0.081846918	0.367141207	12	64460200	T	A	D	E		12	64853980	12:64460200:T:A	TBK1;TBK1;TBK1	Q9UHD2	Q9UHD2;F5H1A3;F5H206	p.Asp33Glu	p.Asp33Glu;p.Asp33Glu;p.Asp33Glu	2.010782	0.364	0.796492	-0.922150797	-0.356346162	-0.842825362	0.992	Asp	33	Glu	D33E	4	9.06275	28.651125	-26.31025	97.77	4.404330453
12:64460200:T:G:D:33:E	-1.902276048	-3.000430825	0.003787771	0.058352148	0.190043492	0.127998003	0.472088571	0.172504004	0.017453333	0.106476722	0.389164358	0.081846918	0.367141207	12	64460200	T	G	D	E		12	64853980	12:64460200:T:G	TBK1;TBK1;TBK1	Q9UHD2	Q9UHD2;F5H1A3;F5H206	p.Asp33Glu	p.Asp33Glu;p.Asp33Glu;p.Asp33Glu	2.215726	0.364	0.796492	-0.654332366	-0.356346162	-0.732419393	0.992	Asp	33	Glu	D33E	4	9.06275	28.651125	-26.31025	97.77	4.404330453
12:64460201:T:A:L:34:I	-2.065696319	-1.418427987	0.003534129	0.030620232	0.123765714	0.116337178	0.222614127	0.320151125	0.028957778	0.220986586	0.056023065	0.028994511	0.26897261	12	64460201	T	A	L	I		12	64853981	12:64460201:T:A	TBK1;TBK1;TBK1	Q9UHD2	Q9UHD2;F5H1A3;F5H206	p.Leu34Ile	p.Leu34Ile;p.Leu34Ile;p.Leu34Ile	3.337802	0.25	0.789834201	0.648115821	-1.192103406	-0.786904117	0.997	Leu	34	Ile	L34I	2	11.100875	24.77375	-23.72975	98.07	5.099888015
12:64460201:T:G:L:34:V	-1.633470766	-1.807097372	0.003534129	0.038992436	0.101439048	0.035009828	0.222614127	0.042307672	0.028957778	0.011964784	0.041525282	0.039021431	0.201353778	12	64460201	T	G	L	V	rs1298720550	12	64853981	12:64460201:T:G	TBK1;TBK1;TBK1	Q9UHD2	Q9UHD2;F5H1A3;F5H206	p.Leu34Val	p.Leu34Val;p.Leu34Val;p.Leu34Val	2.741724	0.272	0.790851417	-0.105795343	-1.035282061	-0.980850996	0.997	Leu	34	Val	L34V	3	11.100875	24.77375	-23.72975	98.07	5.099888015
12:64460202:T:C:L:34:S	-1.139500805	-1.040611247	0.005769906	0.065744978	0.172041111	0.230124759	0.222614127	0.250865974	0.028957778	0.208269271	0.086403295	0.090048041	0.385001172	12	64460202	T	C	L	S		12	64853982	12:64460202:T:C	TBK1;TBK1;TBK1	Q9UHD2	Q9UHD2;F5H1A3;F5H206	p.Leu34Ser	p.Leu34Ser;p.Leu34Ser;p.Leu34Ser	4.092908	0.52	0.785285526	1.522923491	0.448340638	1.180579493	0.999	Leu	34	Ser	L34S	6	11.100875	24.77375	-23.72975	98.07	5.099888015
12:64460203:A:C:L:34:F	-0.870983165	-1.310961683	0.00349587	0.050363734	0.110699048	0.059772517	0.222614127	0.172504004	0.028957778	0.0720217	0.049904879	0.055784872	0.243863105	12	64460203	A	C	L	F		12	64853983	12:64460203:A:C	TBK1;TBK1;TBK1	Q9UHD2	Q9UHD2;F5H1A3;F5H206	p.Leu34Phe	p.Leu34Phe;p.Leu34Phe;p.Leu34Phe	3.349618	0.449	0.791092721	0.694532638	0.093897786	0.36975376	0.999	Leu	34	Phe	L34F	4	11.100875	24.77375	-23.72975	98.07	5.099888015
12:64460203:A:T:L:34:F	-1.066086079	-1.301877503	0.00349587	0.050363734	0.110699048	0.059772517	0.222614127	0.172504004	0.028957778	0.0720217	0.049904879	0.055784872	0.243863105	12	64460203	A	T	L	F		12	64853983	12:64460203:A:T	TBK1;TBK1;TBK1	Q9UHD2	Q9UHD2;F5H1A3;F5H206	p.Leu34Phe	p.Leu34Phe;p.Leu34Phe;p.Leu34Phe	3.35803	0.413	0.791092721	0.705525342	-0.134947059	0.166192307	0.999	Leu	34	Phe	L34F	4	11.100875	24.77375	-23.72975	98.07	5.099888015
12:64460204:T:A:F:35:I	-3.233980458	-2.84598167	0.036154114	0.067002631	0.320336667	0.185105097	0.481111905	0.250865974	0.101648889	0.236690252	0.67837441	0.084105015	0.480386944	12	64460204	T	A	F	I		12	64853984	12:64460204:T:A	TBK1;TBK1;TBK1	Q9UHD2	Q9UHD2;F5H1A3;F5H206	p.Phe35Ile	p.Phe35Ile;p.Phe35Ile;p.Phe35Ile	2.754273	0.215	0.832721435	0.941145658	-0.699040269	-1.303571439	0.009	Phe	35	Ile	F35I	6	9.866090909	23.02609091	-28.14463636	98.23	5.433995927
12:64460204:T:C:F:35:L	-3.244819509	-2.276476387	0.036154114	0.067002631	0.320336667	0.185105097	0.481111905	0.250865974	0.101648889	0.236690252	0.67837441	0.084105015	0.480386944	12	64460204	T	C	F	L		12	64853984	12:64460204:T:C	TBK1;TBK1;TBK1	Q9UHD2	Q9UHD2;F5H1A3;F5H206	p.Phe35Leu	p.Phe35Leu;p.Phe35Leu;p.Phe35Leu	3.281638	0.213	0.838199423	1.765129226	-0.62035648	-1.031033857	0.002	Phe	35	Leu	F35L	6	9.866090909	23.02609091	-28.14463636	98.23	5.433995927
12:64460204:T:G:F:35:V	-3.575386375	-3.584593928	0.036154114	0.067098797	0.339874444	0.194224025	0.481111905	0.062457732	0.101648889	0.203596158	0.869677484	0.093142313	0.50965222	12	64460204	T	G	F	V		12	64853984	12:64460204:T:G	TBK1;TBK1;TBK1	Q9UHD2	Q9UHD2;F5H1A3;F5H206	p.Phe35Val	p.Phe35Val;p.Phe35Val;p.Phe35Val	2.172527	0.177	0.837039298	0.287201844	-0.86855742	-1.836619327	0.009	Phe	35	Val	F35V	7	9.866090909	23.02609091	-28.14463636	98.23	5.433995927
12:64460205:T:A:F:35:Y	-2.71272738	-2.908712599	0.013949176	0.043525486	0.216115714	0.055906258	0.481111905	0.042307672	0.101648889	0.051990973	0.537583292	0.038403719	0.323285638	12	64460205	T	A	F	Y		12	64853985	12:64460205:T:A	TBK1;TBK1;TBK1	Q9UHD2	Q9UHD2;F5H1A3;F5H206	p.Phe35Tyr	p.Phe35Tyr;p.Phe35Tyr;p.Phe35Tyr	2.147486	0.177	0.837705202	0.270868402	-0.857447143	-1.850109236	0	Phe	35	Tyr	F35Y	3	9.866090909	23.02609091	-28.14463636	98.23	5.433995927
12:64460205:T:C:F:35:S	-2.848798173	-2.819413157	0.060445059	0.067191649	0.372823333	0.19711657	0.481111905	0.336080639	0.101648889	0.287935116	0.887536943	0.094579699	0.561087979	12	64460205	T	C	F	S		12	64853985	12:64460205:T:C	TBK1;TBK1;TBK1	Q9UHD2	Q9UHD2;F5H1A3;F5H206	p.Phe35Ser	p.Phe35Ser;p.Phe35Ser;p.Phe35Ser	3.060735	0.355	0.837833917	1.467459597	0.276211015	-0.329225449	0.022	Phe	35	Ser	F35S	8	9.866090909	23.02609091	-28.14463636	98.23	5.433995927
12:64460205:T:G:F:35:C	-2.973447258	-2.225020332	0.060445059	0.067191649	0.372823333	0.19711657	0.481111905	0.336080639	0.101648889	0.287935116	0.887536943	0.094579699	0.561087979	12	64460205	T	G	F	C		12	64853985	12:64460205:T:G	TBK1;TBK1;TBK1	Q9UHD2	Q9UHD2;F5H1A3;F5H206	p.Phe35Cys	p.Phe35Cys;p.Phe35Cys;p.Phe35Cys	3.611146	0.332	0.837488634	2.178231869	0.124243721	-0.165660336	0.651	Phe	35	Cys	F35C	8	9.866090909	23.02609091	-28.14463636	98.23	5.433995927
12:64460206:T:A:F:35:L	-3.185204729	-2.545635708	0.036154114	0.067002631	0.320336667	0.185105097	0.481111905	0.250865974	0.101648889	0.236690252	0.67837441	0.084105015	0.480386944	12	64460206	T	A	F	L		12	64853986	12:64460206:T:A	TBK1;TBK1;TBK1	Q9UHD2	Q9UHD2;F5H1A3;F5H206	p.Phe35Leu	p.Phe35Leu;p.Phe35Leu;p.Phe35Leu	3.032395	0.224	0.838199423	1.439421378	-0.550431666	-1.101720263	0.002	Phe	35	Leu	F35L	6	9.866090909	23.02609091	-28.14463636	98.23	5.433995927
12:64460206:T:G:F:35:L	-3.206882831	-2.611027331	0.036154114	0.067002631	0.320336667	0.185105097	0.481111905	0.250865974	0.101648889	0.236690252	0.67837441	0.084105015	0.480386944	12	64460206	T	G	F	L		12	64853986	12:64460206:T:G	TBK1;TBK1;TBK1	Q9UHD2	Q9UHD2;F5H1A3;F5H206	p.Phe35Leu	p.Phe35Leu;p.Phe35Leu;p.Phe35Leu	2.971842	0.22	0.838199423	1.360291423	-0.575858871	-1.157462399	0.002	Phe	35	Leu	F35L	6	9.866090909	23.02609091	-28.14463636	98.23	5.433995927
12:64460207:G:A:A:36:T	0.428271809	-0.275482194	0.750377417	0.050109749	0.358823333	0.10159817	0.29022254	0.172504004	0.038296667	0.102478639	0.261569589	0.036492464	0.241830641	12	64460207	G	A	A	T		12	64853987	12:64460207:G:A	TBK1;TBK1;TBK1	Q9UHD2	Q9UHD2;F5H1A3;F5H206	p.Ala36Thr	p.Ala36Thr;p.Ala36Thr;p.Ala36Thr	4.301379	0.687	0.839035557	3.118294557	2.406717764	2.258206299	0.997	Ala	36	Thr	A36T	4	11.4864	18.0658	-27.7108	97.79	6.20444466
12:64460207:G:C:A:36:P	0.254736134	-0.641787647	0.922207296	0.053609214	0.446798889	0.211678254	0.29022254	0.229404583	0.038296667	0.267027249	0.388365	0.047542176	0.317957893	12	64460207	G	C	A	P		12	64853987	12:64460207:G:C	TBK1;TBK1;TBK1	Q9UHD2	Q9UHD2;F5H1A3;F5H206	p.Ala36Pro	p.Ala36Pro;p.Ala36Pro;p.Ala36Pro	4.228063	0.72	0.854558874	3.404559731	2.875490662	2.409462041	0.999	Ala	36	Pro	A36P	5	11.4864	18.0658	-27.7108	97.79	6.20444466
12:64460207:G:T:A:36:S	-0.323428221	-0.388371845	0.752417922	0.043475794	0.343602222	0.073825073	0.29022254	0.042307672	0.038296667	0.013341965	0.316407561	0.029259851	0.223919656	12	64460207	G	T	A	S		12	64853987	12:64460207:G:T	TBK1;TBK1;TBK1	Q9UHD2	Q9UHD2;F5H1A3;F5H206	p.Ala36Ser	p.Ala36Ser;p.Ala36Ser;p.Ala36Ser	4.134286	0.533	0.839674829	2.915673694	1.43843629	1.278015087	0.997	Ala	36	Ser	A36S	3	11.4864	18.0658	-27.7108	97.79	6.20444466
12:64460208:C:A:A:36:D	0.067171261	-1.071249451	0.914877594	0.05202516	0.473114444	0.204741152	0.29022254	0.250865974	0.038296667	0.226585286	0.36160484	0.057747089	0.347941535	12	64460208	C	A	A	D		12	64853988	12:64460208:C:A	TBK1;TBK1;TBK1	Q9UHD2	Q9UHD2;F5H1A3;F5H206	p.Ala36Asp	p.Ala36Asp;p.Ala36Asp;p.Ala36Asp	3.935101	0.711	0.850285964	2.916551747	2.746988174	2.199616366	0.999	Ala	36	Asp	A36D	6	11.4864	18.0658	-27.7108	97.79	6.20444466
12:64460208:C:G:A:36:G	0.195232217	-0.711582216	0.750377417	0.050109749	0.358823333	0.10159817	0.29022254	0.172504004	0.038296667	0.102478639	0.261569589	0.036492464	0.241830641	12	64460208	C	G	A	G		12	64853988	12:64460208:C:G	TBK1;TBK1;TBK1	Q9UHD2	Q9UHD2;F5H1A3;F5H206	p.Ala36Gly	p.Ala36Gly;p.Ala36Gly;p.Ala36Gly	3.897548	0.644	0.854257959	2.96524019	2.387353157	1.79210169	0.997	Ala	36	Gly	A36G	4	11.4864	18.0658	-27.7108	97.79	6.20444466
12:64460208:C:T:A:36:V	-0.048646427	-0.465087988	0.750377417	0.050109749	0.358823333	0.10159817	0.29022254	0.172504004	0.038296667	0.102478639	0.261569589	0.036492464	0.241830641	12	64460208	C	T	A	V		12	64853988	12:64460208:C:T	TBK1;TBK1;TBK1	Q9UHD2	Q9UHD2;F5H1A3;F5H206	p.Ala36Val	p.Ala36Val;p.Ala36Val;p.Ala36Val	4.125803	0.599	0.83846322	2.874767005	1.837770101	1.654949213	0.997	Ala	36	Val	A36V	4	11.4864	18.0658	-27.7108	97.79	6.20444466
12:64460210:A:C:I:37:L	-2.502049325	-1.817792179	0.01102073	0.036878725	0.173008889	0.134051692	0.178653175	0.320151125	0.094761111	0.170289769	0.05522114	0.032988782	0.239134244	12	64460210	A	C	I	L		12	64853990	12:64460210:A:C	TBK1;TBK1;TBK1	Q9UHD2	Q9UHD2;F5H1A3;F5H206	p.Ile37Leu	p.Ile37Leu;p.Ile37Leu;p.Ile37Leu	2.863774	0.144	0.844897879	1.383937764	-0.947215519	-1.654987689	0.001	Ile	37	Leu	I37L	2	14.701125	18.221125	-30.15925	96.86	5.959126064
12:64460210:A:G:I:37:V	-2.779229019	-3.22198854	0.01102073	0.038959718	0.168258889	0.119946492	0.178653175	0.124393533	0.094761111	0.12164974	0.05522114	0.038657102	0.220570475	12	64460210	A	G	I	V	rs780879936	12	64853990	12:64460210:A:G	TBK1;TBK1;TBK1	Q9UHD2	Q9UHD2;F5H1A3;F5H206	p.Ile37Val	p.Ile37Val;p.Ile37Val;p.Ile37Val	1.498644	0.077	0.841460281	-0.484607435	-1.430475736	-2.777685174	0	Ile	37	Val	I37V	1	14.701125	18.221125	-30.15925	96.86	5.959126064
12:64460210:A:T:I:37:F	-1.963961347	-1.511907095	0.010902312	0.044554272	0.165885556	0.131753773	0.178653175	0.172504004	0.094761111	0.362299044	0.015487041	0.037408229	0.201332073	12	64460210	A	T	I	F		12	64853990	12:64460210:A:T	TBK1;TBK1;TBK1	Q9UHD2	Q9UHD2;F5H1A3;F5H206	p.Ile37Phe	p.Ile37Phe;p.Ile37Phe;p.Ile37Phe	3.014996	0.211	0.844483657	1.571357726	-0.528220906	-1.186238061	0.022	Ile	37	Phe	I37F	4	14.701125	18.221125	-30.15925	96.86	5.959126064
12:64460211:T:A:I:37:N	-1.534075431	-1.230661969	0.025232594	0.03951382	0.251837778	0.210409353	0.178653175	0.062457732	0.094761111	0.196388343	0.036651876	0.059009331	0.275887913	12	64460211	T	A	I	N		12	64853991	12:64460211:T:A	TBK1;TBK1;TBK1	Q9UHD2	Q9UHD2;F5H1A3;F5H206	p.Ile37Asn	p.Ile37Asn;p.Ile37Asn;p.Ile37Asn	3.535827	0.354	0.847360896	2.322790753	0.428806892	-0.079067641	0.331	Ile	37	Asn	I37N	7	14.701125	18.221125	-30.15925	96.86	5.959126064
12:64460211:T:C:I:37:T	-1.925321989	-1.555513224	0.027759103	0.046215669	0.221555556	0.19630063	0.178653175	0.229404583	0.094761111	0.252111321	0.010554333	0.046101731	0.256208809	12	64460211	T	C	I	T		12	64853991	12:64460211:T:C	TBK1;TBK1;TBK1	Q9UHD2	Q9UHD2;F5H1A3;F5H206	p.Ile37Thr	p.Ile37Thr;p.Ile37Thr;p.Ile37Thr	3.166281	0.265	0.847085039	1.833082715	-0.141550943	-0.792599226	0.005	Ile	37	Thr	I37T	5	14.701125	18.221125	-30.15925	96.86	5.959126064
12:64460211:T:G:I:37:S	-1.082616232	-1.312742883	0.025232594	0.043778958	0.237172222	0.197682048	0.178653175	0.250865974	0.094761111	0.212112323	0.013105517	0.054405104	0.264996536	12	64460211	T	G	I	S		12	64853991	12:64460211:T:G	TBK1;TBK1;TBK1	Q9UHD2	Q9UHD2;F5H1A3;F5H206	p.Ile37Ser	p.Ile37Ser;p.Ile37Ser;p.Ile37Ser	3.42178	0.428	0.847670702	2.181380702	0.904379148	0.287240713	0.022	Ile	37	Ser	I37S	6	14.701125	18.221125	-30.15925	96.86	5.959126064
12:64460212:C:G:I:37:M	-2.354230795	-2.216859754	0.01102073	0.040139952	0.15706	0.08397446	0.178653175	0.042307672	0.094761111	0.072803453	0.041740939	0.032343619	0.191979257	12	64460212	C	G	I	M		12	64853992	12:64460212:C:G	TBK1;TBK1;TBK1	Q9UHD2	Q9UHD2;F5H1A3;F5H206	p.Ile37Met	p.Ile37Met;p.Ile37Met;p.Ile37Met	2.32954	0.131	0.839762744	0.5594165	-1.115530982	-2.01793115	0.074	Ile	37	Met	I37M	3	14.701125	18.221125	-30.15925	96.86	5.959126064
12:64460213:A:C:K:38:Q	1.32983502	-0.257322858	0.011832758	0.006732253	0.084084921	0.050191815	0.19809746	0.172504004	0.000582222	0.072956029	0.01351491	0.0287918	0.126675056	12	64460213	A	C	K	Q		12	64853993	12:64460213:A:C	TBK1;TBK1;TBK1	Q9UHD2	Q9UHD2;F5H1A3;F5H206	p.Lys38Gln	p.Lys38Gln;p.Lys38Gln;p.Lys38Gln	3.915998	0.755	0.84726191	2.817157464	2.976232661	2.443661352	0.999	Lys	38	Gln	K38Q	4	13.51822222	12.31611111	-31.91888889	93.93	5.48091423
12:64460213:A:G:K:38:E	1.25938119	-0.116156303	0.011832758	0.006732253	0.084084921	0.050191815	0.19809746	0.172504004	0.000582222	0.072956029	0.01351491	0.0287918	0.126675056	12	64460213	A	G	K	E		12	64853993	12:64460213:A:G	TBK1;TBK1;TBK1	Q9UHD2	Q9UHD2;F5H1A3;F5H206	p.Lys38Glu	p.Lys38Glu;p.Lys38Glu;p.Lys38Glu	4.046719	0.742	0.857065024	3.229265103	3.057154102	2.438937704	0.997	Lys	38	Glu	K38E	4	13.51822222	12.31611111	-31.91888889	93.93	5.48091423
12:64460214:A:C:K:38:T	1.433295116	-0.292419487	0.016650513	-0.003954106	0.113134762	0.086927509	0.19809746	0.250865974	0.000582222	0.047746119	0.010779227	0.028586378	0.16286481	12	64460214	A	C	K	T		12	64853994	12:64460214:A:C	TBK1;TBK1;TBK1	Q9UHD2	Q9UHD2;F5H1A3;F5H206	p.Lys38Thr	p.Lys38Thr;p.Lys38Thr;p.Lys38Thr	4.009896	0.805	0.850575134	3.021410295	3.349352144	2.783263615	0.999	Lys	38	Thr	K38T	6	13.51822222	12.31611111	-31.91888889	93.93	5.48091423
12:64460214:A:G:K:38:R	1.01271644	-0.339346626	0.01196116	0.009653512	0.102594921	0.0561245	0.19809746	0.042307672	0.000582222	0.077689995	0.085187949	0.029555696	0.16123074	12	64460214	A	G	K	R		12	64853994	12:64460214:A:G	TBK1;TBK1;TBK1	Q9UHD2	Q9UHD2;F5H1A3;F5H206	p.Lys38Arg	p.Lys38Arg;p.Lys38Arg;p.Lys38Arg	3.960734	0.726	0.854219652	3.046868072	2.907971725	2.300130653	0.997	Lys	38	Arg	K38R	3	13.51822222	12.31611111	-31.91888889	93.93	5.48091423
12:64460214:A:T:K:38:I	1.029285166	-0.060032881	0.028971521	-0.007533501	0.146998095	0.110597882	0.19809746	0.336080639	0.000582222	0.044501148	0.0405192	0.019978939	0.207996537	12	64460214	A	T	K	I		12	64853994	12:64460214:A:T	TBK1;TBK1;TBK1	Q9UHD2	Q9UHD2;F5H1A3;F5H206	p.Lys38Ile	p.Lys38Ile;p.Lys38Ile;p.Lys38Ile	4.382716	0.769	0.847727383	3.438515744	3.072994054	2.77601344	0.999	Lys	38	Ile	K38I	8	13.51822222	12.31611111	-31.91888889	93.93	5.48091423
12:64460215:A:C:K:38:N	0.201159901	-0.476030555	0.018333873	0.002408566	0.106591429	0.084697149	0.19809746	0.229404583	0.000582222	0.057504417	0.009076872	0.029667528	0.163275918	12	64460215	A	C	K	N		12	64853995	12:64460215:A:C	TBK1;TBK1;TBK1	Q9UHD2	Q9UHD2;F5H1A3;F5H206	p.Lys38Asn	p.Lys38Asn;p.Lys38Asn;p.Lys38Asn	3.841307	0.578	0.850424338	2.797388638	1.903842318	1.380299913	0.999	Lys	38	Asn	K38N	5	13.51822222	12.31611111	-31.91888889	93.93	5.48091423
12:64460215:A:T:K:38:N	0.054832715	-0.390149851	0.018333873	0.002408566	0.106591429	0.084697149	0.19809746	0.229404583	0.000582222	0.057504417	0.009076872	0.029667528	0.163275918	12	64460215	A	T	K	N		12	64853995	12:64460215:A:T	TBK1;TBK1;TBK1	Q9UHD2	Q9UHD2;F5H1A3;F5H206	p.Lys38Asn	p.Lys38Asn;p.Lys38Asn;p.Lys38Asn	3.920833	0.551	0.850424338	2.901312289	1.732208685	1.267071762	0.999	Lys	38	Asn	K38N	5	13.51822222	12.31611111	-31.91888889	93.93	5.48091423
12:64460216:G:A:V:39:I	-1.433430866	-0.723168915	0.106578022	0.042232182	0.237042698	0.089278477	0.235640556	0.124393533	1.33E-05	0.081330337	0.193616703	0.045759735	0.221361965	12	64460216	G	A	V	I		12	64853996	12:64460216:G:A	TBK1;TBK1;TBK1	Q9UHD2	Q9UHD2;F5H1A3;F5H206	p.Val39Ile	p.Val39Ile;p.Val39Ile;p.Val39Ile	3.815329	0.326	0.818037359	1.966303734	-0.238431504	-0.090346511	0.992	Val	39	Ile	V39I	1	18.245	13.82571429	-33.19885714	92.25	6.806720452
12:64460216:G:C:V:39:L	-1.349162198	-0.512444649	0.106578022	0.029868358	0.206852698	0.050769443	0.235640556	0.042307672	1.33E-05	0.065401106	0.140195921	0.029444172	0.176227923	12	64460216	G	C	V	L		12	64853996	12:64460216:G:C	TBK1;TBK1;TBK1	Q9UHD2	Q9UHD2;F5H1A3;F5H206	p.Val39Leu	p.Val39Leu;p.Val39Leu;p.Val39Leu	3.852824	0.303	0.834315169	2.415945706	-0.113051137	-0.203095845	0.992	Val	39	Leu	V39L	3	18.245	13.82571429	-33.19885714	92.25	6.806720452
12:64460216:G:T:V:39:L	-1.273288843	-0.440561704	0.106578022	0.029868358	0.206852698	0.050769443	0.235640556	0.042307672	1.33E-05	0.065401106	0.140195921	0.029444172	0.176227923	12	64460216	G	T	V	L		12	64853996	12:64460216:G:T	TBK1;TBK1;TBK1	Q9UHD2	Q9UHD2;F5H1A3;F5H206	p.Val39Leu	p.Val39Leu;p.Val39Leu;p.Val39Leu	3.919388	0.317	0.834315169	2.502930765	-0.02405592	-0.086311866	0.992	Val	39	Leu	V39L	3	18.245	13.82571429	-33.19885714	92.25	6.806720452
12:64460217:T:A:V:39:E	0.277458736	-0.183428311	0.117224254	0.012641823	0.18280254	0.03145864	0.235640556	0.250865974	1.33E-05	0.050057415	0.008200093	0.019515862	0.138596778	12	64460217	T	A	V	E		12	64853997	12:64460217:T:A	TBK1;TBK1;TBK1	Q9UHD2	Q9UHD2;F5H1A3;F5H206	p.Val39Glu	p.Val39Glu;p.Val39Glu;p.Val39Glu	4.026063	0.571	0.846294173	2.937170329	1.790435053	1.439367798	0.999	Val	39	Glu	V39E	6	18.245	13.82571429	-33.19885714	92.25	6.806720452
12:64460217:T:C:V:39:A	-1.146153707	-0.279219465	0.101536974	0.026273837	0.176608254	0.037791793	0.235640556	0.172504004	1.33E-05	0.080492536	0.016970443	0.025643785	0.128858042	12	64460217	T	C	V	A		12	64853997	12:64460217:T:C	TBK1;TBK1;TBK1	Q9UHD2	Q9UHD2;F5H1A3;F5H206	p.Val39Ala	p.Val39Ala;p.Val39Ala;p.Val39Ala	3.903346	0.3	0.833808959	2.469507981	-0.140567388	-0.193220086	0.992	Val	39	Ala	V39A	4	18.245	13.82571429	-33.19885714	92.25	6.806720452
12:64460217:T:G:V:39:G	0.361840715	-0.162330341	0.117224254	0.005950991	0.177306984	0.025376446	0.235640556	0.062457732	1.33E-05	0.005214619	0.014120495	0.014223848	0.119196297	12	64460217	T	G	V	G		12	64853997	12:64460217:T:G	TBK1;TBK1;TBK1	Q9UHD2	Q9UHD2;F5H1A3;F5H206	p.Val39Gly	p.Val39Gly;p.Val39Gly;p.Val39Gly	3.977841	0.57	0.853238988	3.045086329	1.899948867	1.407609622	0.999	Val	39	Gly	V39G	7	18.245	13.82571429	-33.19885714	92.25	6.806720452
12:64460219:T:A:F:40:I	-0.263763117	-0.416979971	0.134923756	0.018503611	0.220291111	0.01991575	0.359189841	0.250865974	0.027466667	0.177513881	0.074470572	0.004620522	0.220396324	12	64460219	T	A	F	I		12	64853999	12:64460219:T:A	TBK1;TBK1;TBK1	Q9UHD2	Q9UHD2;F5H1A3;F5H206	p.Phe40Ile	p.Phe40Ile;p.Phe40Ile;p.Phe40Ile	4.095489	0.541	0.824663058	2.495491169	1.238827112	1.303357556	0.991	Phe	40	Ile	F40I	6	16.285	10.53690909	-36.04618182	86.81	8.85261933
12:64460219:T:C:F:40:L	-0.16621166	-0.364884166	0.134923756	0.018503611	0.220291111	0.01991575	0.359189841	0.250865974	0.027466667	0.177513881	0.074470572	0.004620522	0.220396324	12	64460219	T	C	F	L		12	64853999	12:64460219:T:C	TBK1;TBK1;TBK1	Q9UHD2	Q9UHD2;F5H1A3;F5H206	p.Phe40Leu	p.Phe40Leu;p.Phe40Leu;p.Phe40Leu	4.14373	0.559	0.830985096	2.714135574	1.458729453	1.433392156	0.979	Phe	40	Leu	F40L	6	16.285	10.53690909	-36.04618182	86.81	8.85261933
12:64460219:T:G:F:40:V	0.309281939	-0.253993856	0.067666061	0.013167255	0.211422222	0.012023642	0.359189841	0.062457732	0.027466667	0.02692603	0.135471255	-0.007911769	0.187921138	12	64460219	T	G	F	V		12	64853999	12:64460219:T:G	TBK1;TBK1;TBK1	Q9UHD2	Q9UHD2;F5H1A3;F5H206	p.Phe40Val	p.Phe40Val;p.Phe40Val;p.Phe40Val	4.132991	0.619	0.829110481	2.653962271	1.808860543	1.774428762	0.991	Phe	40	Val	F40V	7	16.285	10.53690909	-36.04618182	86.81	8.85261933
12:64460220:T:A:F:40:Y	-0.852001756	-0.53732831	0.153511107	0.033550123	0.230083333	0.020286151	0.359189841	0.042307672	0.027466667	0.052207202	0.360551834	0.025594186	0.228054211	12	64460220	T	A	F	Y		12	64854000	12:64460220:T:A	TBK1;TBK1;TBK1	Q9UHD2	Q9UHD2;F5H1A3;F5H206	p.Phe40Tyr	p.Phe40Tyr;p.Phe40Tyr;p.Phe40Tyr	4.010792	0.439	0.830706649	2.533560344	0.691267551	0.668133059	0.991	Phe	40	Tyr	F40Y	3	16.285	10.53690909	-36.04618182	86.81	8.85261933
12:64460220:T:C:F:40:S	0.538220633	-0.211242511	0.05761518	0.014745068	0.227891111	0.030193147	0.359189841	0.336080639	0.027466667	0.058869344	0.107181676	-0.016754373	0.220419226	12	64460220	T	C	F	S		12	64854000	12:64460220:T:C	TBK1;TBK1;TBK1	Q9UHD2	Q9UHD2;F5H1A3;F5H206	p.Phe40Ser	p.Phe40Ser;p.Phe40Ser;p.Phe40Ser	4.286083	0.689	0.830835634	2.896482123	2.282619916	2.261526876	0.997	Phe	40	Ser	F40S	8	16.285	10.53690909	-36.04618182	86.81	8.85261933
12:64460220:T:G:F:40:C	0.549059684	-0.276968905	0.05761518	0.014745068	0.227891111	0.030193147	0.359189841	0.336080639	0.027466667	0.058869344	0.107181676	-0.016754373	0.220419226	12	64460220	T	G	F	C		12	64854000	12:64460220:T:G	TBK1;TBK1;TBK1	Q9UHD2	Q9UHD2;F5H1A3;F5H206	p.Phe40Cys	p.Phe40Cys;p.Phe40Cys;p.Phe40Cys	4.22522	0.691	0.830808911	2.816289321	2.294887651	2.240299923	0.999	Phe	40	Cys	F40C	8	16.285	10.53690909	-36.04618182	86.81	8.85261933
12:64460221:T:A:F:40:L	-1.017077148	-0.695873576	0.134923756	0.018503611	0.220291111	0.01991575	0.359189841	0.250865974	0.027466667	0.177513881	0.074470572	0.004620522	0.220396324	12	64460221	T	A	F	L		12	64854001	12:64460221:T:A	TBK1;TBK1;TBK1	Q9UHD2	Q9UHD2;F5H1A3;F5H206	p.Phe40Leu	p.Phe40Leu;p.Phe40Leu;p.Phe40Leu	3.837232	0.402	0.830985096	2.313607559	0.46071166	0.360760585	0.979	Phe	40	Leu	F40L	6	16.285	10.53690909	-36.04618182	86.81	8.85261933
12:64460221:T:G:F:40:L	-1.017077148	-0.677506513	0.134923756	0.018503611	0.220291111	0.01991575	0.359189841	0.250865974	0.027466667	0.177513881	0.074470572	0.004620522	0.220396324	12	64460221	T	G	F	L		12	64854001	12:64460221:T:G	TBK1;TBK1;TBK1	Q9UHD2	Q9UHD2;F5H1A3;F5H206	p.Phe40Leu	p.Phe40Leu;p.Phe40Leu;p.Phe40Leu	3.85424	0.402	0.830985096	2.335833415	0.46071166	0.369923013	0.979	Phe	40	Leu	F40L	6	16.285	10.53690909	-36.04618182	86.81	8.85261933
12:64460222:A:C:N:41:H	-0.120501867	-0.627370623	0.020084821	0.029429418	0.137986667	0.024792384	0.162671111	0.229404583	0.000246667	0.100371446	0.008053252	0.033628235	0.19061736	12	64460222	A	C	N	H		12	64854002	12:64460222:A:C	TBK1;TBK1;TBK1	Q9UHD2	Q9UHD2;F5H1A3;F5H206	p.Asn41His	p.Asn41His;p.Asn41His;p.Asn41His	3.796659	0.542	0.809113971	1.722275642	0.985755481	1.148154355	0.999	Asn	41	His	N41H	5	21.21875	7.65775	-34.9235	80.43	8.774896499
12:64460222:A:G:N:41:D	-0.261409527	-0.465158836	0.020084821	0.029429418	0.137986667	0.024792384	0.162671111	0.229404583	0.000246667	0.100371446	0.008053252	0.033628235	0.19061736	12	64460222	A	G	N	D		12	64854002	12:64460222:A:G	TBK1;TBK1;TBK1	Q9UHD2	Q9UHD2;F5H1A3;F5H206	p.Asn41Asp	p.Asn41Asp;p.Asn41Asp;p.Asn41Asp	3.946868	0.516	0.81791991	2.135306619	0.967401162	1.07878441	0.997	Asn	41	Asp	N41D	5	21.21875	7.65775	-34.9235	80.43	8.774896499
12:64460222:A:T:N:41:Y	0.554656064	-0.401959887	0.02219877	0.022729894	0.147974444	0.029136594	0.162671111	0.336080639	0.000246667	0.051208523	0.067084692	-0.024086531	0.181743958	12	64460222	A	T	N	Y		12	64854002	12:64460222:A:T	TBK1;TBK1;TBK1	Q9UHD2	Q9UHD2;F5H1A3;F5H206	p.Asn41Tyr	p.Asn41Tyr;p.Asn41Tyr;p.Asn41Tyr	3.974399	0.659	0.810793732	1.995887974	1.757527162	1.920207773	0.999	Asn	41	Tyr	N41Y	8	21.21875	7.65775	-34.9235	80.43	8.774896499
12:64460223:A:C:N:41:T	0.015238942	-0.246499866	0.017271381	0.023766564	0.132843333	0.01734076	0.162671111	0.250865974	0.000246667	0.146969552	0.017397799	0.017119973	0.187050313	12	64460223	A	C	N	T		12	64854003	12:64460223:A:C	TBK1;TBK1;TBK1	Q9UHD2	Q9UHD2;F5H1A3;F5H206	p.Asn41Thr	p.Asn41Thr;p.Asn41Thr;p.Asn41Thr	4.136889	0.564	0.810660179	2.204940888	1.151402784	1.458608642	0.997	Asn	41	Thr	N41T	6	21.21875	7.65775	-34.9235	80.43	8.774896499
12:64460223:A:G:N:41:S	-0.239731425	-0.684089511	0.020084821	0.029429418	0.137986667	0.024792384	0.162671111	0.229404583	0.000246667	0.100371446	0.008053252	0.033628235	0.19061736	12	64460223	A	G	N	S		12	64854003	12:64460223:A:G	TBK1;TBK1;TBK1	Q9UHD2	Q9UHD2;F5H1A3;F5H206	p.Asn41Ser	p.Asn41Ser;p.Asn41Ser;p.Asn41Ser	3.744137	0.52	0.810613765	1.690554771	0.870929139	0.992692068	0.997	Asn	41	Ser	N41S	5	21.21875	7.65775	-34.9235	80.43	8.774896499
12:64460223:A:T:N:41:I	0.345594758	-0.227527787	0.02219877	0.03766928	0.151001111	0.03130352	0.162671111	0.111710627	0.000246667	0.045471849	0.050005939	-0.027314708	0.174222112	12	64460223	A	T	N	I		12	64854003	12:64460223:A:T	TBK1;TBK1;TBK1	Q9UHD2	Q9UHD2;F5H1A3;F5H206	p.Asn41Ile	p.Asn41Ile;p.Asn41Ile;p.Asn41Ile	4.109653	0.614	0.81434977	2.260160703	1.530801757	1.732954461	0.999	Asn	41	Ile	N41I	9	21.21875	7.65775	-34.9235	80.43	8.774896499
12:64460224:T:A:N:41:K	-1.046988037	-0.746252859	0.017271381	0.023766564	0.132843333	0.01734076	0.162671111	0.250865974	0.000246667	0.146969552	0.017397799	0.017119973	0.187050313	12	64460224	T	A	N	K		12	64854004	12:64460224:T:A	TBK1;TBK1;TBK1	Q9UHD2	Q9UHD2;F5H1A3;F5H206	p.Asn41Lys	p.Asn41Lys;p.Asn41Lys;p.Asn41Lys	3.674115	0.368	0.816428658	1.742172151	0.001713813	0.07635498	0.997	Asn	41	Lys	N41K	6	21.21875	7.65775	-34.9235	80.43	8.774896499
12:64460224:T:G:N:41:K	-1.046988037	-0.727884717	0.017271381	0.023766564	0.132843333	0.01734076	0.162671111	0.250865974	0.000246667	0.146969552	0.017397799	0.017119973	0.187050313	12	64460224	T	G	N	K		12	64854004	12:64460224:T:G	TBK1;TBK1;TBK1	Q9UHD2	Q9UHD2;F5H1A3;F5H206	p.Asn41Lys	p.Asn41Lys;p.Asn41Lys;p.Asn41Lys	3.691124	0.368	0.816428658	1.764399314	0.001713813	0.085517948	0.997	Asn	41	Lys	N41K	6	21.21875	7.65775	-34.9235	80.43	8.774896499
12:64460225:A:C:N:42:H	-2.142252943	-1.005699428	0.056573048	0.074923417	0.200226667	0.034831337	0.157548889	0.229404583	0.001496667	0.171603802	0.008053252	0.040141332	0.19652938	12	64460225	A	C	N	H		12	64854005	12:64460225:A:C	TBK1;TBK1;TBK1	Q9UHD2	Q9UHD2;F5H1A3;F5H206	p.Asn42His	p.Asn42His;p.Asn42His;p.Asn42His	3.466973	0.174	0.778586746	0.540082606	-1.862878239	-1.156625706	0.438	Asn	42	His	N42H	5	24.568875	8.23975	-38.119125	76.1	10.26699018
12:64460225:A:G:N:42:D	-2.434907315	-2.096738353	0.056573048	0.074923417	0.200226667	0.034831337	0.157548889	0.229404583	0.001496667	0.171603802	0.008053252	0.040141332	0.19652938	12	64460225	A	G	N	D		12	64854005	12:64460225:A:G	TBK1;TBK1;TBK1	Q9UHD2	Q9UHD2;F5H1A3;F5H206	p.Asn42Asp	p.Asn42Asp;p.Asn42Asp;p.Asn42Asp	2.456665	0.12	0.789439731	-0.513052809	-2.025069104	-2.013031282	0.052	Asn	42	Asp	N42D	5	24.568875	8.23975	-38.119125	76.1	10.26699018
12:64460225:A:T:N:42:Y	-1.31557144	-0.702045766	0.080452383	0.068527011	0.203773333	0.054880859	0.157548889	0.336080639	0.001496667	0.05232519	0.067084692	-0.023876018	0.179508444	12	64460225	A	T	N	Y		12	64854005	12:64460225:A:T	TBK1;TBK1;TBK1	Q9UHD2	Q9UHD2;F5H1A3;F5H206	p.Asn42Tyr	p.Asn42Tyr;p.Asn42Tyr;p.Asn42Tyr	3.68871	0.312	0.78139125	0.898872885	-0.938847976	-0.239482892	0.438	Asn	42	Tyr	N42Y	8	24.568875	8.23975	-38.119125	76.1	10.26699018
12:64460226:A:C:N:42:T	-2.537001825	-2.490570452	0.048903503	0.072239719	0.19232	0.02062915	0.157548889	0.250865974	0.001496667	0.165363856	0.017397799	0.021237425	0.186973469	12	64460226	A	C	N	T		12	64854006	12:64460226:A:C	TBK1;TBK1;TBK1	Q9UHD2	Q9UHD2;F5H1A3;F5H206	p.Asn42Thr	p.Asn42Thr;p.Asn42Thr;p.Asn42Thr	2.058599	0.093	0.781231363	-1.235272472	-2.333655087	-2.383544387	0.052	Asn	42	Thr	N42T	6	24.568875	8.23975	-38.119125	76.1	10.26699018
12:64460226:A:G:N:42:S	-2.418648739	-2.660413216	0.056573048	0.074923417	0.200226667	0.034831337	0.157548889	0.229404583	0.001496667	0.171603802	0.008053252	0.040141332	0.19652938	12	64460226	A	G	N	S	rs748061846	12	64854006	12:64460226:A:G	TBK1;TBK1;TBK1	Q9UHD2	Q9UHD2;F5H1A3;F5H206	p.Asn42Ser	p.Asn42Ser;p.Asn42Ser;p.Asn42Ser	1.934699	0.123	0.781388635	-1.393312613	-2.140327037	-2.276879989	0	Asn	42	Ser	N42S	5	24.568875	8.23975	-38.119125	76.1	10.26699018
12:64460226:A:T:N:42:I	-1.580293603	-1.326865818	0.080452383	0.076679747	0.204191111	0.040642073	0.157548889	0.111710627	0.001496667	0.046175182	0.050005939	-0.028942869	0.172303223	12	64460226	A	T	N	I		12	64854006	12:64460226:A:T	TBK1;TBK1;TBK1	Q9UHD2	Q9UHD2;F5H1A3;F5H206	p.Asn42Ile	p.Asn42Ile;p.Asn42Ile;p.Asn42Ile	3.084958	0.257	0.787049705	0.249167726	-1.194063671	-0.882651885	0.278	Asn	42	Ile	N42I	9	24.568875	8.23975	-38.119125	76.1	10.26699018
12:64460227:C:A:N:42:K	-2.699587587	-3.353139881	0.048903503	0.072239719	0.19232	0.02062915	0.157548889	0.250865974	0.001496667	0.165363856	0.017397799	0.021237425	0.186973469	12	64460227	C	A	N	K		12	64854007	12:64460227:C:A	TBK1;TBK1;TBK1	Q9UHD2	Q9UHD2;F5H1A3;F5H206	p.Asn42Lys	p.Asn42Lys;p.Asn42Lys;p.Asn42Lys	1.259855	0.063	0.787637432	-2.121389944	-2.417477186	-2.987248977	0.052	Asn	42	Lys	N42K	6	24.568875	8.23975	-38.119125	76.1	10.26699018
12:64460227:C:G:N:42:K	-2.699587587	-3.381851375	0.048903503	0.072239719	0.19232	0.02062915	0.157548889	0.250865974	0.001496667	0.165363856	0.017397799	0.021237425	0.186973469	12	64460227	C	G	N	K		12	64854007	12:64460227:C:G	TBK1;TBK1;TBK1	Q9UHD2	Q9UHD2;F5H1A3;F5H206	p.Asn42Lys	p.Asn42Lys;p.Asn42Lys;p.Asn42Lys	1.233268	0.063	0.787637432	-2.156133526	-2.417477186	-3.001571736	0.052	Asn	42	Lys	N42K	6	24.568875	8.23975	-38.119125	76.1	10.26699018
12:64460228:A:C:I:43:L	-2.652998307	-3.178606079	0.067047693	0.042997299	0.18996	0.095321896	0.138422222	0.320151125	0.082981111	0.065821175	0.081827365	0.052566142	0.210862224	12	64460228	A	C	I	L		12	64854008	12:64460228:A:C	TBK1;TBK1;TBK1	Q9UHD2	Q9UHD2;F5H1A3;F5H206	p.Ile43Leu	p.Ile43Leu;p.Ile43Leu;p.Ile43Leu	1.504909	0.092	0.78057896	-1.974885624	-2.350896884	-2.687604677	0	Ile	43	Leu	I43L	2	22.686125	3.579375	-36.681125	73.68	7.399631393
12:64460228:A:G:I:43:V	-2.790937079	-3.433805823	0.067047693	0.053654031	0.191175556	0.089083677	0.138422222	0.124393533	0.082981111	0.072582829	0.081827365	0.04741004	0.207879193	12	64460228	A	G	I	V		12	64854008	12:64460228:A:G	TBK1;TBK1;TBK1	Q9UHD2	Q9UHD2;F5H1A3;F5H206	p.Ile43Val	p.Ile43Val;p.Ile43Val;p.Ile43Val	1.258174	0.064	0.77786156	-2.364199119	-2.574225728	-2.982374189	0.071	Ile	43	Val	I43V	1	22.686125	3.579375	-36.681125	73.68	7.399631393
12:64460228:A:T:I:43:L	-2.636739731	-3.146439962	0.067047693	0.042997299	0.18996	0.095321896	0.138422222	0.320151125	0.082981111	0.065821175	0.081827365	0.052566142	0.210862224	12	64460228	A	T	I	L	rs1171910535	12	64854008	12:64460228:A:T	TBK1;TBK1;TBK1	Q9UHD2	Q9UHD2;F5H1A3;F5H206	p.Ile43Leu	p.Ile43Leu;p.Ile43Leu;p.Ile43Leu	1.534695	0.095	0.78057896	-1.935961626	-2.33182648	-2.654217484	0	Ile	43	Leu	I43L	2	22.686125	3.579375	-36.681125	73.68	7.399631393
12:64460229:T:A:I:43:K	-1.616004306	-1.675877987	0.034326792	0.038979707	0.140586667	0.015985467	0.138422222	0.062457732	0.082981111	0.036932478	0.042209972	0.048078512	0.156601669	12	64460229	T	A	I	K		12	64854009	12:64460229:T:A	TBK1;TBK1;TBK1	Q9UHD2	Q9UHD2;F5H1A3;F5H206	p.Ile43Lys	p.Ile43Lys;p.Ile43Lys;p.Ile43Lys	2.706931	0.237	0.77986524	-0.421663989	-1.441068752	-1.201907174	0.857	Ile	43	Lys	I43K	7	22.686125	3.579375	-36.681125	73.68	7.399631393
12:64460229:T:C:I:43:T	-2.318676578	-2.131778607	0.081163369	0.037260701	0.160171111	0.041728647	0.138422222	0.229404583	0.082981111	0.240568038	0.015020539	0.085150799	0.219422818	12	64460229	T	C	I	T		12	64854009	12:64460229:T:C	TBK1;TBK1;TBK1	Q9UHD2	Q9UHD2;F5H1A3;F5H206	p.Ile43Thr	p.Ile43Thr;p.Ile43Thr;p.Ile43Thr	2.504176	0.161	0.774074177	-0.829156667	-2.020806527	-1.750441569	0.631	Ile	43	Thr	I43T	5	22.686125	3.579375	-36.681125	73.68	7.399631393
12:64460229:T:G:I:43:R	-1.681038611	-0.594949154	0.034326792	0.038979707	0.140586667	0.015985467	0.138422222	0.062457732	0.082981111	0.036932478	0.042209972	0.048078512	0.156601669	12	64460229	T	G	I	R	rs756011825	12	64854009	12:64460229:T:G	TBK1;TBK1;TBK1	Q9UHD2	Q9UHD2;F5H1A3;F5H206	p.Ile43Arg	p.Ile43Arg;p.Ile43Arg;p.Ile43Arg	3.707877	0.225	0.779532324	0.878166548	-1.522904903	-0.732049055	0.857	Ile	43	Arg	I43R	7	22.686125	3.579375	-36.681125	73.68	7.399631393
12:64460230:A:G:I:43:M	-2.182511358	-2.074293426	0.067047693	0.038248043	0.147456667	0.034988417	0.138422222	0.042307672	0.082981111	0.030559851	0.057067547	0.065796901	0.150198161	12	64460230	A	G	I	M		12	64854010	12:64460230:A:G	TBK1;TBK1;TBK1	Q9UHD2	Q9UHD2;F5H1A3;F5H206	p.Ile43Met	p.Ile43Met;p.Ile43Met;p.Ile43Met	2.315631	0.127	0.767088465	-1.247483617	-2.353490729	-2.048545564	0.748	Ile	43	Met	I43M	3	22.686125	3.579375	-36.681125	73.68	7.399631393
12:64460231:A:C:S:44:R	0.121300617	-0.571844238	0.008305529	-0.037858276	0.119623016	0.074652818	0.187239841	0.229404583	0.082981111	0.240568038	0.022155296	0.066341841	0.236727869	12	64460231	A	C	S	R		12	64854011	12:64460231:A:C	TBK1;TBK1;TBK1	Q9UHD2	Q9UHD2;F5H1A3;F5H206	p.Ser44Arg	p.Ser44Arg;p.Ser44Arg;p.Ser44Arg	4.009124	0.626	0.836743713	2.679970209	1.980714653	1.748162564	0.997	Ser	44	Arg	S44R	5	18.86983333	5.645166667	-38.4325	73.68	4.345757934
12:64460231:A:G:S:44:G	-0.360841238	-0.34202674	0.005438628	-0.030992385	0.094336508	0.028648321	0.187239841	0.172504004	0.082981111	0.092331066	0.019219881	0.06393981	0.145361584	12	64460231	A	G	S	G		12	64854011	12:64460231:A:G	TBK1;TBK1;TBK1	Q9UHD2	Q9UHD2;F5H1A3;F5H206	p.Ser44Gly	p.Ser44Gly;p.Ser44Gly;p.Ser44Gly	3.902827	0.459	0.842112594	2.673206211	1.00870584	0.725578206	0.979	Ser	44	Gly	S44G	4	18.86983333	5.645166667	-38.4325	73.68	4.345757934
12:64460231:A:T:S:44:C	-0.014187518	-0.242215512	0.008305529	-0.037858276	0.119623016	0.074652818	0.187239841	0.229404583	0.082981111	0.240568038	0.022155296	0.066341841	0.236727869	12	64460231	A	T	S	C		12	64854011	12:64460231:A:T	TBK1;TBK1;TBK1	Q9UHD2	Q9UHD2;F5H1A3;F5H206	p.Ser44Cys	p.Ser44Cys;p.Ser44Cys;p.Ser44Cys	4.314362	0.601	0.830846823	2.933712181	1.723408088	1.7680891	0.999	Ser	44	Cys	S44C	5	18.86983333	5.645166667	-38.4325	73.68	4.345757934
12:64460232:G:A:S:44:N	-1.55244687	-0.307486056	0.004892066	-0.019911507	0.112464286	0.03102635	0.187239841	0.042307672	0.082981111	0.030559851	0.118208334	0.053449147	0.162774828	12	64460232	G	A	S	N		12	64854012	12:64460232:G:A	TBK1;TBK1;TBK1	Q9UHD2	Q9UHD2;F5H1A3;F5H206	p.Ser44Asn	p.Ser44Asn;p.Ser44Asn;p.Ser44Asn	3.99563	0.254	0.831085061	2.523060626	-0.478427073	-0.409402254	0.991	Ser	44	Asn	S44N	3	18.86983333	5.645166667	-38.4325	73.68	4.345757934
12:64460232:G:C:S:44:T	-0.929201448	-0.330160869	0.004892066	-0.019911507	0.112464286	0.03102635	0.187239841	0.042307672	0.082981111	0.030559851	0.118208334	0.053449147	0.162774828	12	64460232	G	C	S	T		12	64854012	12:64460232:G:C	TBK1;TBK1;TBK1	Q9UHD2	Q9UHD2;F5H1A3;F5H206	p.Ser44Thr	p.Ser44Thr;p.Ser44Thr;p.Ser44Thr	3.974633	0.369	0.830997649	2.493470535	0.251146649	0.244028257	0.979	Ser	44	Thr	S44T	3	18.86983333	5.645166667	-38.4325	73.68	4.345757934
12:64460232:G:T:S:44:I	0.428721193	-0.145029591	0.008539937	-0.040067144	0.120650794	0.080254903	0.187239841	0.250865974	0.082981111	0.243531703	0.047086351	0.054537424	0.233537817	12	64460232	G	T	S	I		12	64854012	12:64460232:G:T	TBK1;TBK1;TBK1	Q9UHD2	Q9UHD2;F5H1A3;F5H206	p.Ser44Ile	p.Ser44Ile;p.Ser44Ile;p.Ser44Ile	4.393215	0.68	0.831756635	3.059149463	2.240775124	2.267216986	0.997	Ser	44	Ile	S44I	6	18.86983333	5.645166667	-38.4325	73.68	4.345757934
12:64460233:C:A:S:44:R	-1.282356462	-1.586982963	0.008305529	-0.037858276	0.119623016	0.074652818	0.187239841	0.229404583	0.082981111	0.240568038	0.022155296	0.066341841	0.236727869	12	64460233	C	A	S	R		12	64854013	12:64460233:C:A	TBK1;TBK1;TBK1	Q9UHD2	Q9UHD2;F5H1A3;F5H206	p.Ser44Arg	p.Ser44Arg;p.Ser44Arg;p.Ser44Arg	3.0691	0.367	0.836743713	1.451557798	0.334303135	-0.255354748	0.997	Ser	44	Arg	S44R	5	18.86983333	5.645166667	-38.4325	73.68	4.345757934
12:64460233:C:G:S:44:R	-1.282356462	-1.534223015	0.008305529	-0.037858276	0.119623016	0.074652818	0.187239841	0.229404583	0.082981111	0.240568038	0.022155296	0.066341841	0.236727869	12	64460233	C	G	S	R		12	64854013	12:64460233:C:G	TBK1;TBK1;TBK1	Q9UHD2	Q9UHD2;F5H1A3;F5H206	p.Ser44Arg	p.Ser44Arg;p.Ser44Arg;p.Ser44Arg	3.117956	0.367	0.836743713	1.51540225	0.334303135	-0.229035392	0.997	Ser	44	Arg	S44R	5	18.86983333	5.645166667	-38.4325	73.68	4.345757934
12:64460234:T:A:F:45:I	-1.522057281	-0.764888053	0.186552808	0.011721099	0.289719683	0.04796993	0.186672222	0.250865974	0.021731111	0.364349911	0.034453865	0.046052937	0.292024664	12	64460234	T	A	F	I		12	64854014	12:64460234:T:A	TBK1;TBK1;TBK1	Q9UHD2	Q9UHD2;F5H1A3;F5H206	p.Phe45Ile	p.Phe45Ile;p.Phe45Ile;p.Phe45Ile	4.023496	0.37	0.784665916	1.416966314	-0.515517412	0.276131748	0.991	Phe	45	Ile	F45I	6	20.10390909	8.143272727	-41.32272727	70.38	6.859399112
12:64460234:T:C:F:45:L	-1.494959654	-0.653614411	0.186552808	0.011721099	0.289719683	0.04796993	0.186672222	0.250865974	0.021731111	0.364349911	0.034453865	0.046052937	0.292024664	12	64460234	T	C	F	L		12	64854014	12:64460234:T:C	TBK1;TBK1;TBK1	Q9UHD2	Q9UHD2;F5H1A3;F5H206	p.Phe45Leu	p.Phe45Leu;p.Phe45Leu;p.Phe45Leu	4.126536	0.375	0.787093081	1.611357332	-0.443237418	0.360542542	0.979	Phe	45	Leu	F45L	6	20.10390909	8.143272727	-41.32272727	70.38	6.859399112
12:64460234:T:G:F:45:V	-1.175569972	-0.607452329	0.181484044	0.012871453	0.281288571	0.049020999	0.186672222	0.062457732	0.021731111	0.099853663	0.064977147	0.023577441	0.251124237	12	64460234	T	G	F	V		12	64854014	12:64460234:T:G	TBK1;TBK1;TBK1	Q9UHD2	Q9UHD2;F5H1A3;F5H206	p.Phe45Val	p.Phe45Val;p.Phe45Val;p.Phe45Val	4.026432	0.399	0.78523689	1.434856359	-0.321643775	0.445343967	0.991	Phe	45	Val	F45V	7	20.10390909	8.143272727	-41.32272727	70.38	6.859399112
12:64460235:T:A:F:45:Y	-1.846782092	-2.017599595	0.139899701	0.022447428	0.278216508	0.063997901	0.186672222	0.042307672	0.021731111	0.016232946	0.060817704	0.055264927	0.234557976	12	64460235	T	A	F	Y		12	64854015	12:64460235:T:A	TBK1;TBK1;TBK1	Q9UHD2	Q9UHD2;F5H1A3;F5H206	p.Phe45Tyr	p.Phe45Tyr;p.Phe45Tyr;p.Phe45Tyr	2.662768	0.261	0.780960647	-0.452414548	-1.270229224	-1.086969613	0.991	Phe	45	Tyr	F45Y	3	20.10390909	8.143272727	-41.32272727	70.38	6.859399112
12:64460235:T:C:F:45:S	-1.496564726	-0.604295701	0.315030068	0.020458255	0.289784127	0.092443056	0.186672222	0.336080639	0.021731111	0.129384606	0.126576588	0.002466757	0.271296659	12	64460235	T	C	F	S		12	64854015	12:64460235:T:C	TBK1;TBK1;TBK1	Q9UHD2	Q9UHD2;F5H1A3;F5H206	p.Phe45Ser	p.Phe45Ser;p.Phe45Ser;p.Phe45Ser	4.09981	0.357	0.781533411	1.439592552	-0.65042005	0.242098349	0.997	Phe	45	Ser	F45S	8	20.10390909	8.143272727	-41.32272727	70.38	6.859399112
12:64460235:T:G:F:45:C	-1.296042286	-0.741035715	0.315030068	0.020458255	0.289784127	0.092443056	0.186672222	0.336080639	0.021731111	0.129384606	0.126576588	0.002466757	0.271296659	12	64460235	T	G	F	C		12	64854015	12:64460235:T:G	TBK1;TBK1;TBK1	Q9UHD2	Q9UHD2;F5H1A3;F5H206	p.Phe45Cys	p.Phe45Cys;p.Phe45Cys;p.Phe45Cys	3.973188	0.394	0.78023377	1.242136484	-0.436902234	0.387758919	0.999	Phe	45	Cys	F45C	8	20.10390909	8.143272727	-41.32272727	70.38	6.859399112
12:64460236:C:A:F:45:L	-1.343212943	-1.80153097	0.186552808	0.011721099	0.289719683	0.04796993	0.186672222	0.250865974	0.021731111	0.364349911	0.034453865	0.046052937	0.292024664	12	64460236	C	A	F	L	rs11538420	12	64854016	12:64460236:C:A	TBK1;TBK1;TBK1	Q9UHD2	Q9UHD2;F5H1A3;F5H206	p.Phe45Leu	p.Phe45Leu;p.Phe45Leu;p.Phe45Leu	3.063559	0.403	0.787093081	0.222271373	-0.265246983	-0.05024665	0.979	Phe	45	Leu	F45L	6	20.10390909	8.143272727	-41.32272727	70.38	6.859399112
12:64460236:C:G:F:45:L	-1.343212943	-1.805660536	0.186552808	0.011721099	0.289719683	0.04796993	0.186672222	0.250865974	0.021731111	0.364349911	0.034453865	0.046052937	0.292024664	12	64460236	C	G	F	L		12	64854016	12:64460236:C:G	TBK1;TBK1;TBK1	Q9UHD2	Q9UHD2;F5H1A3;F5H206	p.Phe45Leu	p.Phe45Leu;p.Phe45Leu;p.Phe45Leu	3.059735	0.403	0.787093081	0.217274215	-0.265246983	-0.052306688	0.979	Phe	45	Leu	F45L	6	20.10390909	8.143272727	-41.32272727	70.38	6.859399112
12:64460237:C:A:L:46:I	-2.525969818	-1.616063534	0.189274848	0.022398477	0.280633175	0.071290151	0.34849119	0.320151125	0.001496667	0.056858159	0.600054324	0.03727252	0.315721986	12	64460237	C	A	L	I		12	64854017	12:64460237:C:A	TBK1;TBK1;TBK1	Q9UHD2	Q9UHD2;F5H1A3;F5H206	p.Leu46Ile	p.Leu46Ile;p.Leu46Ile;p.Leu46Ile	3.318069	0.205	0.774001569	0.232642136	-1.742318696	-1.057650921	0.924	Leu	46	Ile	L46I	2	21.9345	2.2175	-41.93225	76.59	6.063017621
12:64460237:C:G:L:46:V	-2.88531332	-1.617229197	0.189274848	0.012421095	0.259443175	0.031035051	0.34849119	0.042307672	0.001496667	0.021212318	0.537211835	0.04675498	0.272759149	12	64460237	C	G	L	V		12	64854017	12:64460237:C:G	TBK1;TBK1;TBK1	Q9UHD2	Q9UHD2;F5H1A3;F5H206	p.Leu46Val	p.Leu46Val;p.Leu46Val;p.Leu46Val	3.166936	0.102	0.774148934	0.038770378	-2.39461051	-1.734445709	0.924	Leu	46	Val	L46V	3	21.9345	2.2175	-41.93225	76.59	6.063017621
12:64460237:C:T:L:46:F	-2.217102667	-0.648452692	0.206153736	0.007158077	0.24544873	0.024272505	0.34849119	0.172504004	0.001496667	0.080585489	0.47500062	0.059396085	0.280607279	12	64460237	C	T	L	F		12	64854017	12:64460237:C:T	TBK1;TBK1;TBK1	Q9UHD2	Q9UHD2;F5H1A3;F5H206	p.Leu46Phe	p.Leu46Phe;p.Leu46Phe;p.Leu46Phe	4.091439	0.232	0.774412082	1.253376957	-1.563835864	-0.484956723	0.992	Leu	46	Phe	L46F	4	21.9345	2.2175	-41.93225	76.59	6.063017621
12:64460238:T:A:L:46:H	-1.684145481	-0.983682729	0.278561503	0.010908478	0.285850794	0.099927021	0.34849119	0.062457732	0.001496667	0.011524237	0.598390758	0.038595612	0.298942092	12	64460238	T	A	L	H		12	64854018	12:64460238:T:A	TBK1;TBK1;TBK1	Q9UHD2	Q9UHD2;F5H1A3;F5H206	p.Leu46His	p.Leu46His;p.Leu46His;p.Leu46His	3.845051	0.346	0.765643152	0.715571271	-0.985465568	0.041272394	0.994	Leu	46	His	L46H	7	21.9345	2.2175	-41.93225	76.59	6.063017621
12:64460238:T:C:L:46:P	-1.657047854	-0.731657217	0.278561503	0.010908478	0.285850794	0.099927021	0.34849119	0.062457732	0.001496667	0.011524237	0.598390758	0.038595612	0.298942092	12	64460238	T	C	L	P		12	64854018	12:64460238:T:C	TBK1;TBK1;TBK1	Q9UHD2	Q9UHD2;F5H1A3;F5H206	p.Leu46Pro	p.Leu46Pro;p.Leu46Pro;p.Leu46Pro	4.078428	0.351	0.782246637	1.429205359	-0.67666105	0.195897406	0.977	Leu	46	Pro	L46P	7	21.9345	2.2175	-41.93225	76.59	6.063017621
12:64460238:T:G:L:46:R	-2.008564629	-1.79744171	0.285396188	0.005726828	0.293190794	0.071121418	0.34849119	0.250865974	0.001496667	0.165363856	0.595651627	0.057969913	0.364345472	12	64460238	T	G	L	R		12	64854018	12:64460238:T:G	TBK1;TBK1;TBK1	Q9UHD2	Q9UHD2;F5H1A3;F5H206	p.Leu46Arg	p.Leu46Arg;p.Leu46Arg;p.Leu46Arg	3.319936	0.342	0.776183976	0.288797245	-0.835024607	-0.264735269	0.913	Leu	46	Arg	L46R	6	21.9345	2.2175	-41.93225	76.59	6.063017621
12:64460240:C:A:R:47:S	-3.515461968	-1.834495808	0.101757862	-0.042719993	0.287486349	0.118662121	0.646058783	0.250865974	0.610506667	0.374221057	0.950116932	0.076725491	0.56227223	12	64460240	C	A	R	S		12	64854020	12:64460240:C:A	TBK1;TBK1;TBK1	Q9UHD2	Q9UHD2;F5H1A3;F5H206	p.Arg47Ser	p.Arg47Ser;p.Arg47Ser;p.Arg47Ser	3.97691	0.233	0.791487989	1.523999193	-1.272576446	-0.540874604	0.997	Arg	47	Ser	R47S	6	16.17818182	2.657363636	-40.07981818	73.58	0
12:64460240:C:G:R:47:G	-2.98169175	-1.674076062	0.098713435	-0.032319495	0.282621905	0.150869348	0.646058783	0.062457732	0.610506667	0.138107193	0.957424939	0.058303916	0.491449076	12	64460240	C	G	R	G		12	64854020	12:64460240:C:G	TBK1;TBK1;TBK1	Q9UHD2	Q9UHD2;F5H1A3;F5H206	p.Arg47Gly	p.Arg47Gly;p.Arg47Gly;p.Arg47Gly	3.8781	0.271	0.837070118	2.516783339	-0.270503888	-0.374450989	0.997	Arg	47	Gly	R47G	7	16.17818182	2.657363636	-40.07981818	73.58	0
12:64460240:C:T:R:47:C	-2.518555863	-1.059065478	0.140355483	-0.012241537	0.289959683	0.226473591	0.646058783	0.336080639	0.610506667	0.158755481	0.945139885	0.03580871	0.482718378	12	64460240	C	T	R	C		12	64854020	12:64460240:C:T	TBK1;TBK1;TBK1	Q9UHD2	Q9UHD2;F5H1A3;F5H206	p.Arg47Cys	p.Arg47Cys;p.Arg47Cys;p.Arg47Cys	4.41711	0.349	0.78599743	1.96410891	-0.626794619	0.366789029	1	Arg	47	Cys	R47C	8	16.17818182	2.657363636	-40.07981818	73.58	0
12:64460241:G:A:R:47:H	-0.842597121	-1.50994362	0.099220857	-0.044307998	0.290085238	0.115468391	0.646058783	0.229404583	0.610506667	0.395432636	0.926962376	0.080396038	0.584293386	12	64460241	G	A	R	H	rs1555202365	12	64854021	12:64460241:G:A	TBK1;TBK1;TBK1	Q9UHD2	Q9UHD2;F5H1A3;F5H206	p.Arg47His	p.Arg47His;p.Arg47His;p.Arg47His	4.354359	0.745	0.76078868	1.261646466	1.469903794	2.622008422	1	Arg	47	His	R47H	5	16.17818182	2.657363636	-40.07981818	73.58	0
12:64460241:G:C:R:47:P	-2.082050533	-0.84168896	0.098713435	-0.032319495	0.282621905	0.150869348	0.646058783	0.062457732	0.610506667	0.138107193	0.957424939	0.058303916	0.491449076	12	64460241	G	C	R	P		12	64854021	12:64460241:G:C	TBK1;TBK1;TBK1	Q9UHD2	Q9UHD2;F5H1A3;F5H206	p.Arg47Pro	p.Arg47Pro;p.Arg47Pro;p.Arg47Pro	4.648895	0.437	0.835049601	3.474318524	0.751013855	1.000326627	0.999	Arg	47	Pro	R47P	7	16.17818182	2.657363636	-40.07981818	73.58	0
12:64460241:G:T:R:47:L	-1.480483213	-0.907863516	0.098713435	-0.032319495	0.282621905	0.150869348	0.646058783	0.062457732	0.610506667	0.138107193	0.957424939	0.058303916	0.491449076	12	64460241	G	T	R	L		12	64854021	12:64460241:G:T	TBK1;TBK1;TBK1	Q9UHD2	Q9UHD2;F5H1A3;F5H206	p.Arg47Leu	p.Arg47Leu;p.Arg47Leu;p.Arg47Leu	4.587617	0.548	0.818772925	2.993625098	1.185050905	1.608935789	0.997	Arg	47	Leu	R47L	7	16.17818182	2.657363636	-40.07981818	73.58	0
12:64460243:C:A:P:48:T	-1.610411436	-1.338020153	0.060770344	0.013572136	0.236558095	0.10133495	0.460325132	0.336080639	0.001496667	0.05232519	0.898752332	0.030979262	0.384874125	12	64460243	C	A	P	T		12	64854023	12:64460243:C:A	TBK1;TBK1;TBK1	Q9UHD2	Q9UHD2;F5H1A3;F5H206	p.Pro48Thr	p.Pro48Thr;p.Pro48Thr;p.Pro48Thr	3.817062	0.433	0.783503262	1.118584505	-0.134437203	0.529086032	1	Pro	48	Thr	P48T	8	14.89828571	1.500714286	-44.82957143	76.34	5.053328375
12:64460243:C:G:P:48:A	-1.767577673	-1.511582845	0.060770344	0.013572136	0.236558095	0.10133495	0.460325132	0.336080639	0.001496667	0.05232519	0.898752332	0.030979262	0.384874125	12	64460243	C	G	P	A		12	64854023	12:64460243:C:G	TBK1;TBK1;TBK1	Q9UHD2	Q9UHD2;F5H1A3;F5H206	p.Pro48Ala	p.Pro48Ala;p.Pro48Ala;p.Pro48Ala	3.656342	0.404	0.787311754	1.002295473	-0.255241732	0.274873543	0.999	Pro	48	Ala	P48A	8	14.89828571	1.500714286	-44.82957143	76.34	5.053328375
12:64460243:C:T:P:48:S	-1.848870554	-1.428093056	0.060770344	0.013572136	0.236558095	0.10133495	0.460325132	0.336080639	0.001496667	0.05232519	0.898752332	0.030979262	0.384874125	12	64460243	C	T	P	S		12	64854023	12:64460243:C:T	TBK1;TBK1;TBK1	Q9UHD2	Q9UHD2;F5H1A3;F5H206	p.Pro48Ser	p.Pro48Ser;p.Pro48Ser;p.Pro48Ser	3.733654	0.389	0.783841374	1.017909803	-0.408495243	0.229817051	1	Pro	48	Ser	P48S	8	14.89828571	1.500714286	-44.82957143	76.34	5.053328375
12:64460244:C:A:P:48:Q	-1.198527506	-1.473264496	0.060770344	0.013572136	0.236558095	0.10133495	0.460325132	0.336080639	0.001496667	0.05232519	0.898752332	0.030979262	0.384874125	12	64460244	C	A	P	Q		12	64854024	12:64460244:C:A	TBK1;TBK1;TBK1	Q9UHD2	Q9UHD2;F5H1A3;F5H206	p.Pro48Gln	p.Pro48Gln;p.Pro48Gln;p.Pro48Gln	3.691825	0.509	0.779517007	0.856813002	0.282171101	0.900926917	1	Pro	48	Gln	P48Q	8	14.89828571	1.500714286	-44.82957143	76.34	5.053328375
12:64460244:C:G:P:48:R	-0.719496836	-1.381558874	0.060770344	0.040019579	0.244925873	0.137713484	0.460325132	0.111710627	0.001496667	0.046175182	0.866629601	0.02329834	0.37036792	12	64460244	C	G	P	R		12	64854024	12:64460244:C:G	TBK1;TBK1;TBK1	Q9UHD2	Q9UHD2;F5H1A3;F5H206	p.Pro48Arg	p.Pro48Arg;p.Pro48Arg;p.Pro48Arg	3.72608	0.585	0.787312575	1.093448485	0.895352988	1.358688194	1	Pro	48	Arg	P48R	9	14.89828571	1.500714286	-44.82957143	76.34	5.053328375
12:64460244:C:T:P:48:L	-1.316391817	-1.153120702	0.060770344	0.076046702	0.274129206	0.201216147	0.460325132	0.251964115	0.001496667	0.073352673	0.866629601	0.030524772	0.409166401	12	64460244	C	T	P	L		12	64854024	12:64460244:C:T	TBK1;TBK1;TBK1	Q9UHD2	Q9UHD2;F5H1A3;F5H206	p.Pro48Leu	p.Pro48Leu;p.Pro48Leu;p.Pro48Leu	4.073124	0.508	0.786169402	1.518824743	0.386806042	1.100557229	1	Pro	48	Leu	P48L	10	14.89828571	1.500714286	-44.82957143	76.34	5.053328375
12:64460246:G:A:V:49:M	-2.9482065	-2.485877121	0.234448478	0.013221061	0.258901111	0.056515043	0.282586085	0.042307672	0.030941111	0.027453528	0.16887337	0.026069521	0.221951325	12	64460246	G	A	V	M		12	64854026	12:64460246:G:A	TBK1;TBK1;TBK1	Q9UHD2	Q9UHD2;F5H1A3;F5H206	p.Val49Met	p.Val49Met;p.Val49Met;p.Val49Met	2.18511	0.047	0.763640204	-1.502918614	-2.919567274	-2.58128803	0.006	Val	49	Met	V49M	3	13.66614286	5.941571429	-46.38571429	75.24	7.540602512
12:64460246:G:C:V:49:L	-2.899430771	-3.012591079	0.234448478	0.013221061	0.258901111	0.056515043	0.282586085	0.042307672	0.030941111	0.027453528	0.16887337	0.026069521	0.221951325	12	64460246	G	C	V	L		12	64854026	12:64460246:G:C	TBK1;TBK1;TBK1	Q9UHD2	Q9UHD2;F5H1A3;F5H206	p.Val49Leu	p.Val49Leu;p.Val49Leu;p.Val49Leu	1.69737	0.056	0.783464389	-1.652361093	-2.531599851	-2.792016566	0	Val	49	Leu	V49L	3	13.66614286	5.941571429	-46.38571429	75.24	7.540602512
12:64460246:G:T:V:49:L	-2.899430771	-2.988393597	0.234448478	0.013221061	0.258901111	0.056515043	0.282586085	0.042307672	0.030941111	0.027453528	0.16887337	0.026069521	0.221951325	12	64460246	G	T	V	L		12	64854026	12:64460246:G:T	TBK1;TBK1;TBK1	Q9UHD2	Q9UHD2;F5H1A3;F5H206	p.Val49Leu	p.Val49Leu;p.Val49Leu;p.Val49Leu	1.719777	0.056	0.783464389	-1.623079886	-2.531599851	-2.779945627	0	Val	49	Leu	V49L	3	13.66614286	5.941571429	-46.38571429	75.24	7.540602512
12:64460247:T:A:V:49:E	-2.768271175	-2.457433444	0.380713999	0.013567386	0.300351111	0.046423109	0.282586085	0.250865974	0.030941111	0.211758509	0.186044022	0.029797798	0.307185493	12	64460247	T	A	V	E		12	64854027	12:64460247:T:A	TBK1;TBK1;TBK1	Q9UHD2	Q9UHD2;F5H1A3;F5H206	p.Val49Glu	p.Val49Glu;p.Val49Glu;p.Val49Glu	2.509141	0.153	0.78494749	-0.555044805	-1.890245361	-1.794009772	0.322	Val	49	Glu	V49E	6	13.66614286	5.941571429	-46.38571429	75.24	7.540602512
12:64460247:T:C:V:49:A	-2.649239935	-2.421054297	0.323971242	0.011461759	0.238635556	0.046648029	0.282586085	0.172504004	0.030941111	0.088485966	0.046649255	0.032704192	0.199512895	12	64460247	T	C	V	A		12	64854027	12:64460247:T:C	TBK1;TBK1;TBK1	Q9UHD2	Q9UHD2;F5H1A3;F5H206	p.Val49Ala	p.Val49Ala;p.Val49Ala;p.Val49Ala	2.166767	0.083	0.781934415	-1.076615643	-2.385493038	-2.383076534	0.001	Val	49	Ala	V49A	4	13.66614286	5.941571429	-46.38571429	75.24	7.540602512
12:64460247:T:G:V:49:G	-2.548093922	-1.959392296	0.22243768	0.017783474	0.291872222	0.045701487	0.282586085	0.062457732	0.030941111	0.020284792	0.297023833	0.015824164	0.267814718	12	64460247	T	G	V	G		12	64854027	12:64460247:T:G	TBK1;TBK1;TBK1	Q9UHD2	Q9UHD2;F5H1A3;F5H206	p.Val49Gly	p.Val49Gly;p.Val49Gly;p.Val49Gly	2.832822	0.16	0.801458479	0.274320892	-1.570270497	-1.579176105	0.192	Val	49	Gly	V49G	7	13.66614286	5.941571429	-46.38571429	75.24	7.540602512
12:64460249:G:A:D:50:N	-2.204104214	-0.570049942	0.065923981	0.047778459	0.245092222	0.054891406	0.209413016	0.229404583	0.223583333	0.291083611	0.065521784	0.050532101	0.308240448	12	64460249	G	A	D	N	rs771124028	12	64854029	12:64460249:G:A	TBK1;TBK1;TBK1	Q9UHD2	Q9UHD2;F5H1A3;F5H206	p.Asp50Asn	p.Asp50Asn;p.Asp50Asn;p.Asp50Asn	4.260553	0.258	0.77814664	1.56629141	-1.336249885	-0.24356337	0.997	Asp	50	Asn	D50N	5	10.1035	3.689875	-46.371125	73.61	8.806155824
12:64460249:G:C:D:50:H	-1.20859914	-0.428165668	0.027617209	0.063589517	0.240244444	0.04532309	0.209413016	0.062457732	0.223583333	0.081333067	0.199131355	0.040446759	0.271138792	12	64460249	G	C	D	H		12	64854029	12:64460249:G:C	TBK1;TBK1;TBK1	Q9UHD2	Q9UHD2;F5H1A3;F5H206	p.Asp50His	p.Asp50His;p.Asp50His;p.Asp50His	4.262356	0.41	0.776491636	1.527913127	-0.397628973	0.636023265	1	Asp	50	His	D50H	7	10.1035	3.689875	-46.371125	73.61	8.806155824
12:64460249:G:T:D:50:Y	0.116438083	-0.360705577	0.033801649	0.088038446	0.263292222	0.060200106	0.209413016	0.111710627	0.223583333	0.081868513	0.179659575	0.018130998	0.282269519	12	64460249	G	T	D	Y		12	64854029	12:64460249:G:T	TBK1;TBK1;TBK1	Q9UHD2	Q9UHD2;F5H1A3;F5H206	p.Asp50Tyr	p.Asp50Tyr;p.Asp50Tyr;p.Asp50Tyr	4.3637	0.664	0.778543611	1.71085332	1.251234675	2.158831051	1	Asp	50	Tyr	D50Y	9	10.1035	3.689875	-46.371125	73.61	8.806155824
12:64460250:A:C:D:50:A	-0.861490168	-0.495795986	0.033801649	0.073143748	0.259841111	0.060756993	0.209413016	0.336080639	0.223583333	0.110485566	0.230285391	0.025903547	0.298011624	12	64460250	A	C	D	A	rs1010930015	12	64854030	12:64460250:A:C	TBK1;TBK1;TBK1	Q9UHD2	Q9UHD2;F5H1A3;F5H206	p.Asp50Ala	p.Asp50Ala;p.Asp50Ala;p.Asp50Ala	4.293587	0.497	0.784637364	1.769215332	0.291319965	1.155739479	0.999	Asp	50	Ala	D50A	8	10.1035	3.689875	-46.371125	73.61	8.806155824
12:64460250:A:G:D:50:G	-0.563675617	-0.358039731	0.027617209	0.063589517	0.240244444	0.04532309	0.209413016	0.062457732	0.223583333	0.081333067	0.199131355	0.040446759	0.271138792	12	64460250	A	G	D	G		12	64854030	12:64460250:A:G	TBK1;TBK1;TBK1	Q9UHD2	Q9UHD2;F5H1A3;F5H206	p.Asp50Gly	p.Asp50Gly;p.Asp50Gly;p.Asp50Gly	4.327293	0.529	0.796772108	2.111933065	0.697199504	1.358868985	0.997	Asp	50	Gly	D50G	7	10.1035	3.689875	-46.371125	73.61	8.806155824
12:64460250:A:T:D:50:V	-0.371319203	-0.495824651	0.033801649	0.088038446	0.263292222	0.060200106	0.209413016	0.111710627	0.223583333	0.081868513	0.179659575	0.018130998	0.282269519	12	64460250	A	T	D	V		12	64854030	12:64460250:A:T	TBK1;TBK1;TBK1	Q9UHD2	Q9UHD2;F5H1A3;F5H206	p.Asp50Val	p.Asp50Val;p.Asp50Val;p.Asp50Val	4.238579	0.574	0.783780822	1.676249562	0.766502714	1.571193994	0.999	Asp	50	Val	D50V	9	10.1035	3.689875	-46.371125	73.61	8.806155824
12:64460251:T:A:D:50:E	-1.450730086	-2.054929414	0.061979655	0.03902019	0.167963333	0.035037498	0.209413016	0.172504004	0.223583333	0.103127758	0.027989222	0.039067416	0.171241522	12	64460251	T	A	D	E		12	64854031	12:64460251:T:A	TBK1;TBK1;TBK1	Q9UHD2	Q9UHD2;F5H1A3;F5H206	p.Asp50Glu	p.Asp50Glu;p.Asp50Glu;p.Asp50Glu	2.407059	0.28	0.784987081	-0.687469921	-1.082271048	-1.114896424	0.992	Asp	50	Glu	D50E	4	10.1035	3.689875	-46.371125	73.61	8.806155824
12:64460251:T:G:D:50:E	-1.450730086	-1.982892042	0.061979655	0.03902019	0.167963333	0.035037498	0.209413016	0.172504004	0.223583333	0.103127758	0.027989222	0.039067416	0.171241522	12	64460251	T	G	D	E	rs1305181933	12	64854031	12:64460251:T:G	TBK1;TBK1;TBK1	Q9UHD2	Q9UHD2;F5H1A3;F5H206	p.Asp50Glu	p.Asp50Glu;p.Asp50Glu;p.Asp50Glu	2.473766	0.28	0.784987081	-0.600297991	-1.082271048	-1.078960505	0.992	Asp	50	Glu	D50E	4	10.1035	3.689875	-46.371125	73.61	8.806155824
12:64460252:G:A:V:51:I	-2.107107341	-1.067263483	0.023405248	0.017701784	0.218892698	0.052250854	0.427242037	0.124393533	0.023037778	0.06114169	0.73209101	0.023696504	0.313043539	12	64460252	G	A	V	I		12	64854032	12:64460252:G:A	TBK1;TBK1;TBK1	Q9UHD2	Q9UHD2;F5H1A3;F5H206	p.Val51Ile	p.Val51Ile;p.Val51Ile;p.Val51Ile	3.816906	0.28	0.7924708	1.339097659	-0.957409091	-0.355393707	0.992	Val	51	Ile	V51I	1	11.58728571	2.654714286	-41.68771429	72.8	4.86432564
12:64460252:G:C:V:51:L	-1.494680351	-0.915470593	0.023405248	-0.011737843	0.20651381	0.016515492	0.427242037	0.042307672	0.023037778	0.016632946	0.678893089	0.040623712	0.291964324	12	64460252	G	C	V	L		12	64854032	12:64460252:G:C	TBK1;TBK1;TBK1	Q9UHD2	Q9UHD2;F5H1A3;F5H206	p.Val51Leu	p.Val51Leu;p.Val51Leu;p.Val51Leu	3.883845	0.375	0.799315155	1.595032106	-0.239318479	0.229801778	0.992	Val	51	Leu	V51L	3	11.58728571	2.654714286	-41.68771429	72.8	4.86432564
12:64460252:G:T:V:51:F	-1.28921901	-1.51556535	0.063243501	-0.017236248	0.247555873	0.055403248	0.427242037	0.229404583	0.023037778	0.296392102	0.863351107	0.076025603	0.486424281	12	64460252	G	T	V	F		12	64854032	12:64460252:G:T	TBK1;TBK1;TBK1	Q9UHD2	Q9UHD2;F5H1A3;F5H206	p.Val51Phe	p.Val51Phe;p.Val51Phe;p.Val51Phe	4.007332	0.579	0.797128961	1.702594936	1.020993468	1.47552008	0.999	Val	51	Phe	V51F	5	11.58728571	2.654714286	-41.68771429	72.8	4.86432564
12:64460253:T:A:V:51:D	-0.40059849	-1.202021139	0.062907249	-0.005201566	0.248606984	0.060070203	0.427242037	0.062457732	0.023037778	0.098110409	0.928525329	0.062483923	0.426751702	12	64460253	T	A	V	D		12	64854033	12:64460253:T:A	TBK1;TBK1;TBK1	Q9UHD2	Q9UHD2;F5H1A3;F5H206	p.Val51Asp	p.Val51Asp;p.Val51Asp;p.Val51Asp	4.089261	0.692	0.801967681	1.928753693	1.820043543	2.172837424	0.999	Val	51	Asp	V51D	7	11.58728571	2.654714286	-41.68771429	72.8	4.86432564
12:64460253:T:C:V:51:A	-0.668050555	-0.966005699	0.030814873	-0.016837003	0.202338254	0.016028729	0.427242037	0.172504004	0.023037778	0.079036116	0.817052066	0.060866232	0.32529982	12	64460253	T	C	V	A		12	64854033	12:64460253:T:C	TBK1;TBK1;TBK1	Q9UHD2	Q9UHD2;F5H1A3;F5H206	p.Val51Ala	p.Val51Ala;p.Val51Ala;p.Val51Ala	3.953478	0.556	0.797863138	1.650289376	0.887036403	1.313559864	0.992	Val	51	Ala	V51A	4	11.58728571	2.654714286	-41.68771429	72.8	4.86432564
12:64460253:T:G:V:51:G	-0.465632794	-1.293208506	0.062907249	-0.005201566	0.248606984	0.060070203	0.427242037	0.062457732	0.023037778	0.098110409	0.928525329	0.062483923	0.426751702	12	64460253	T	G	V	G		12	64854033	12:64460253:T:G	TBK1;TBK1;TBK1	Q9UHD2	Q9UHD2;F5H1A3;F5H206	p.Val51Gly	p.Val51Gly;p.Val51Gly;p.Val51Gly	4.004821	0.68	0.819370026	2.246730475	2.034110999	2.057984141	0.999	Val	51	Gly	V51G	7	11.58728571	2.654714286	-41.68771429	72.8	4.86432564
12:64460255:C:A:Q:52:K	-1.634114605	-0.999100814	0.015273587	-0.012627234	0.176260476	0.018552467	0.293853862	0.172504004	0.021731111	0.073513024	0.029687071	0.065238154	0.238959112	12	64460255	C	A	Q	K		12	64854035	12:64460255:C:A	TBK1;TBK1;TBK1	Q9UHD2	Q9UHD2;F5H1A3;F5H206	p.Gln52Lys	p.Gln52Lys;p.Gln52Lys;p.Gln52Lys	3.621275	0.304	0.825887261	1.905925006	-0.247309594	-0.322053907	0.963	Gln	52	Lys	Q52K	4	14.11111111	6.774333333	-41.976	69.22	4.981739283
12:64460255:C:G:Q:52:E	-2.114138399	-1.264651641	0.011556407	-0.00511854	0.19037381	0.018544381	0.293853862	0.042307672	0.021731111	0.016232946	0.098911129	0.052462068	0.245484129	12	64460255	C	G	Q	E		12	64854035	12:64460255:C:G	TBK1;TBK1;TBK1	Q9UHD2	Q9UHD2;F5H1A3;F5H206	p.Gln52Glu	p.Gln52Glu;p.Gln52Glu;p.Gln52Glu	3.398163	0.221	0.827260878	1.648173537	-0.752006005	-0.922017428	0.963	Gln	52	Glu	Q52E	3	14.11111111	6.774333333	-41.976	69.22	4.981739283
12:64460256:A:C:Q:52:P	-1.648899684	-1.082399039	0.023356622	-0.016369502	0.213609206	0.060582189	0.293853862	0.250865974	0.021731111	0.370155287	0.066963099	0.06374286	0.353381144	12	64460256	A	C	Q	P		12	64854036	12:64460256:A:C	TBK1;TBK1;TBK1	Q9UHD2	Q9UHD2;F5H1A3;F5H206	p.Gln52Pro	p.Gln52Pro;p.Gln52Pro;p.Gln52Pro	3.943775	0.399	0.837859148	2.622026995	0.55633124	0.400815577	0.996	Gln	52	Pro	Q52P	6	14.11111111	6.774333333	-41.976	69.22	4.981739283
12:64460256:A:G:Q:52:R	-1.189713522	-0.720944787	0.015273587	-0.012627234	0.176260476	0.018552467	0.293853862	0.172504004	0.021731111	0.073513024	0.029687071	0.065238154	0.238959112	12	64460256	A	G	Q	R		12	64854036	12:64460256:A:G	TBK1;TBK1;TBK1	Q9UHD2	Q9UHD2;F5H1A3;F5H206	p.Gln52Arg	p.Gln52Arg;p.Gln52Arg;p.Gln52Arg	3.878849	0.386	0.825826118	2.241014811	0.272927973	0.290694373	0.985	Gln	52	Arg	Q52R	4	14.11111111	6.774333333	-41.976	69.22	4.981739283
12:64460256:A:T:Q:52:L	-1.22462802	-0.868002601	0.022598825	-0.011285941	0.215826984	0.060772663	0.293853862	0.062457732	0.021731111	0.104579271	0.187755972	0.044808748	0.32143443	12	64460256	A	T	Q	L		12	64854036	12:64460256:A:T	TBK1;TBK1;TBK1	Q9UHD2	Q9UHD2;F5H1A3;F5H206	p.Gln52Leu	p.Gln52Leu;p.Gln52Leu;p.Gln52Leu	4.030729	0.45	0.82414592	2.398135302	0.651730026	0.742457382	0.985	Gln	52	Leu	Q52L	7	14.11111111	6.774333333	-41.976	69.22	4.981739283
12:64460257:A:C:Q:52:H	-2.305879995	-1.982515847	0.023868596	-0.016351246	0.212393651	0.058282692	0.293853862	0.229404583	0.021731111	0.294938028	0.036062751	0.071107469	0.359498321	12	64460257	A	C	Q	H		12	64854037	12:64460257:A:C	TBK1;TBK1;TBK1	Q9UHD2	Q9UHD2;F5H1A3;F5H206	p.Gln52His	p.Gln52His;p.Gln52His;p.Gln52His	3.131627	0.283	0.816700173	1.039937933	-0.534084197	-0.707221229	0.996	Gln	52	His	Q52H	5	14.11111111	6.774333333	-41.976	69.22	4.981739283
12:64460257:A:T:Q:52:H	-2.316719046	-1.97200835	0.023868596	-0.016351246	0.212393651	0.058282692	0.293853862	0.229404583	0.021731111	0.294938028	0.036062751	0.071107469	0.359498321	12	64460257	A	T	Q	H		12	64854037	12:64460257:A:T	TBK1;TBK1;TBK1	Q9UHD2	Q9UHD2;F5H1A3;F5H206	p.Gln52His	p.Gln52His;p.Gln52His;p.Gln52His	3.141357	0.281	0.816700173	1.052652984	-0.5467978	-0.713540281	0.996	Gln	52	His	Q52H	5	14.11111111	6.774333333	-41.976	69.22	4.981739283
12:64460258:A:C:M:53:L	-1.936298056	-0.78496613	0.055631924	0.022198878	0.20512	0.034833527	0.238655265	0.042307672	0.000246667	0.017415243	0.077297941	0.015806632	0.180135108	12	64460258	A	C	M	L		12	64854038	12:64460258:A:C	TBK1;TBK1;TBK1;TBK1	Q9UHD2	Q9UHD2;F5H1A3;F5H206;F5GZI4	p.Met53Leu	p.Met53Leu;p.Met53Leu;p.Met53Leu;p.Met1?	3.614114	0.198	0.792552854	1.076111012	-1.47729777	-0.938630219	0.699	Met	53	Leu	M53L	3	9.499125	8.9445	-43.31425	78.93	9.726223976
12:64460258:A:G:M:53:V	-1.777083449	-1.677701892	0.084402598	0.023418263	0.188667778	0.031649273	0.238655265	0.172504004	0.000246667	0.072982167	0.016732484	0.01592816	0.155105363	12	64460258	A	G	M	V		12	64854038	12:64460258:A:G	TBK1;TBK1;TBK1;TBK1	Q9UHD2	Q9UHD2;F5H1A3;F5H206;F5GZI4	p.Met53Val	p.Met53Val;p.Met53Val;p.Met53Val;p.Met1?	2.700016	0.206	0.790158619	-0.177350642	-1.466389924	-1.384823659	0.843	Met	53	Val	M53V	4	9.499125	8.9445	-43.31425	78.93	9.726223976
12:64460258:A:T:M:53:L	-1.936298056	-0.820378448	0.055631924	0.022198878	0.20512	0.034833527	0.238655265	0.042307672	0.000246667	0.017415243	0.077297941	0.015806632	0.180135108	12	64460258	A	T	M	L		12	64854038	12:64460258:A:T	TBK1;TBK1;TBK1;TBK1	Q9UHD2	Q9UHD2;F5H1A3;F5H206;F5GZI4	p.Met53Leu	p.Met53Leu;p.Met53Leu;p.Met53Leu;p.Met1?	3.581322	0.198	0.792552854	1.033258809	-1.47729777	-0.956295691	0.699	Met	53	Leu	M53L	3	9.499125	8.9445	-43.31425	78.93	9.726223976
12:64460259:T:A:M:53:K	-0.028519155	-0.643885712	0.067315444	0.026582565	0.237762222	0.031656583	0.238655265	0.250865974	0.000246667	0.15141001	0.040195961	0.007344433	0.235140758	12	64460259	T	A	M	K		12	64854039	12:64460259:T:A	TBK1;TBK1;TBK1;TBK1	Q9UHD2	Q9UHD2;F5H1A3;F5H206;F5GZI4	p.Met53Lys	p.Met53Lys;p.Met53Lys;p.Met53Lys;p.Met1?	3.93687	0.597	0.791056413	1.461053062	1.034098586	1.541607847	0.968	Met	53	Lys	M53K	6	9.499125	8.9445	-43.31425	78.93	9.726223976
12:64460259:T:C:M:53:T	-0.841447965	-0.758522185	0.067315444	0.026582565	0.237762222	0.031656583	0.238655265	0.250865974	0.000246667	0.15141001	0.040195961	0.007344433	0.235140758	12	64460259	T	C	M	T		12	64854039	12:64460259:T:C	TBK1;TBK1;TBK1;TBK1	Q9UHD2	Q9UHD2;F5H1A3;F5H206;F5GZI4	p.Met53Thr	p.Met53Thr;p.Met53Thr;p.Met53Thr;p.Met1?	3.830716	0.447	0.785354573	1.181993488	-0.014553837	0.617366714	0.968	Met	53	Thr	M53T	6	9.499125	8.9445	-43.31425	78.93	9.726223976
12:64460259:T:G:M:53:R	-0.754735559	-0.535545098	0.067315444	0.026582565	0.237762222	0.031656583	0.238655265	0.250865974	0.000246667	0.15141001	0.040195961	0.007344433	0.235140758	12	64460259	T	G	M	R		12	64854039	12:64460259:T:G	TBK1;TBK1;TBK1;TBK1	Q9UHD2	Q9UHD2;F5H1A3;F5H206;F5GZI4	p.Met53Arg	p.Met53Arg;p.Met53Arg;p.Met53Arg;p.Met1?	4.037194	0.463	0.790745796	1.58451011	0.177104734	0.821084894	0.968	Met	53	Arg	M53R	6	9.499125	8.9445	-43.31425	78.93	9.726223976
12:64460260:G:A:M:53:I	-1.565721958	-0.869803847	0.084402598	0.023418263	0.188667778	0.031649273	0.238655265	0.172504004	0.000246667	0.072982167	0.016732484	0.01592816	0.155105363	12	64460260	G	A	M	I		12	64854040	12:64460260:G:A	TBK1;TBK1;TBK1;TBK1	Q9UHD2	Q9UHD2;F5H1A3;F5H206;F5GZI4	p.Met53Ile	p.Met53Ile;p.Met53Ile;p.Met53Ile;p.Met1?	3.448134	0.245	0.79008107	0.798372535	-1.219768543	-0.75636867	0.925	Met	53	Ile	M53I	4	9.499125	8.9445	-43.31425	78.93	9.726223976
12:64460260:G:C:M:53:I	-1.565721958	-0.929016241	0.084402598	0.023418263	0.188667778	0.031649273	0.238655265	0.172504004	0.000246667	0.072982167	0.016732484	0.01592816	0.155105363	12	64460260	G	C	M	I		12	64854040	12:64460260:G:C	TBK1;TBK1;TBK1;TBK1	Q9UHD2	Q9UHD2;F5H1A3;F5H206;F5GZI4	p.Met53Ile	p.Met53Ile;p.Met53Ile;p.Met53Ile;p.Met1?	3.393303	0.245	0.79008107	0.726720023	-1.219768543	-0.785906835	0.925	Met	53	Ile	M53I	4	9.499125	8.9445	-43.31425	78.93	9.726223976
12:64460260:G:T:M:53:I	-1.576561009	-0.791459816	0.084402598	0.023418263	0.188667778	0.031649273	0.238655265	0.172504004	0.000246667	0.072982167	0.016732484	0.01592816	0.155105363	12	64460260	G	T	M	I		12	64854040	12:64460260:G:T	TBK1;TBK1;TBK1;TBK1	Q9UHD2	Q9UHD2;F5H1A3;F5H206;F5GZI4	p.Met53Ile	p.Met53Ile;p.Met53Ile;p.Met53Ile;p.Met1?	3.520681	0.243	0.79008107	0.893176109	-1.232482146	-0.728847396	0.925	Met	53	Ile	M53I	4	9.499125	8.9445	-43.31425	78.93	9.726223976
12:64460261:A:G:R:54:G	0.147860303	-0.711623288	0.016960241	0.040982039	0.193981111	0.012602531	0.222791111	0.062457732	0.000246667	0.009347412	0.15621163	0.030946402	0.214598504	12	64460261	A	G	R	G		12	64854041	12:64460261:A:G	TBK1;TBK1;TBK1;TBK1	Q9UHD2	Q9UHD2;F5H1A3;F5H206;F5GZI4	p.Arg54Gly	p.Arg54Gly;p.Arg54Gly;p.Arg54Gly;p.Arg2Gly	3.802398	0.612	0.843686882	2.580714528	2.007562596	1.555871511	0.991	Arg	54	Gly	R54G	7	7.212090909	3.410272727	-40.31418182	80.76	9.000699117
12:64460262:G:A:R:54:K	-1.080699378	-0.152253233	0.02995481	0.017716723	0.130721111	0.020370331	0.222791111	0.042307672	0.000246667	0.017526076	0.070461735	0.017051607	0.126425661	12	64460262	G	A	R	K		12	64854042	12:64460262:G:A	TBK1;TBK1;TBK1;TBK1	Q9UHD2	Q9UHD2;F5H1A3;F5H206;F5GZI4	p.Arg54Lys	p.Arg54Lys;p.Arg54Lys;p.Arg54Lys;p.Arg2Lys	4.012422	0.31	0.819873196	2.269047827	-0.309510336	-0.076655801	0.979	Arg	54	Lys	R54K	3	7.212090909	3.410272727	-40.31418182	80.76	9.000699117
12:64460262:G:C:R:54:T	0.637069868	-0.59686957	0.030422205	0.035217679	0.194103333	0.019797681	0.222791111	0.250865974	0.000246667	0.146969552	0.065675922	0.040583667	0.238871978	12	64460262	G	C	R	T		12	64854042	12:64460262:G:C	TBK1;TBK1;TBK1;TBK1	Q9UHD2	Q9UHD2;F5H1A3;F5H206;F5GZI4	p.Arg54Thr	p.Arg54Thr;p.Arg54Thr;p.Arg54Thr;p.Arg2Thr	3.993439	0.723	0.800269734	1.761743233	1.988775015	2.300408166	0.991	Arg	54	Thr	R54T	6	7.212090909	3.410272727	-40.31418182	80.76	9.000699117
12:64460262:G:T:R:54:I	0.236190845	-0.339357151	0.026281031	0.050820132	0.218761111	0.028917635	0.222791111	0.336080639	0.000246667	0.051208523	0.182178348	0.018731364	0.254056807	12	64460262	G	T	R	I		12	64854042	12:64460262:G:T	TBK1;TBK1;TBK1;TBK1	Q9UHD2	Q9UHD2;F5H1A3;F5H206;F5GZI4	p.Arg54Ile	p.Arg54Ile;p.Arg54Ile;p.Arg54Ile;p.Arg2Ile	4.284932	0.662	0.820223683	2.633787214	1.933931388	2.104836988	0.997	Arg	54	Ile	R54I	8	7.212090909	3.410272727	-40.31418182	80.76	9.000699117
12:64460263:A:C:R:54:S	-0.658196704	-1.159605994	0.030422205	0.035217679	0.194103333	0.019797681	0.222791111	0.250865974	0.000246667	0.146969552	0.065675922	0.040583667	0.238871978	12	64460263	A	C	R	S		12	64854043	12:64460263:A:C	TBK1;TBK1;TBK1;TBK1	Q9UHD2	Q9UHD2;F5H1A3;F5H206;F5GZI4	p.Arg54Ser	p.Arg54Ser;p.Arg54Ser;p.Arg54Ser;p.Arg2Ser	3.472342	0.484	0.801478386	1.110528152	0.489665244	0.638179499	0.991	Arg	54	Ser	R54S	6	7.212090909	3.410272727	-40.31418182	80.76	9.000699117
12:64460263:A:T:R:54:S	-0.620260026	-1.199592799	0.030422205	0.035217679	0.194103333	0.019797681	0.222791111	0.250865974	0.000246667	0.146969552	0.065675922	0.040583667	0.238871978	12	64460263	A	T	R	S		12	64854043	12:64460263:A:T	TBK1;TBK1;TBK1;TBK1	Q9UHD2	Q9UHD2;F5H1A3;F5H206;F5GZI4	p.Arg54Ser	p.Arg54Ser;p.Arg54Ser;p.Arg54Ser;p.Arg2Ser	3.435314	0.491	0.801478386	1.062140393	0.534162852	0.658694588	0.991	Arg	54	Ser	R54S	6	7.212090909	3.410272727	-40.31418182	80.76	9.000699117
12:64460264:G:A:E:55:K	0.990828417	0.256325406	0.041308269	0.029267507	0.10618	0.004880526	0.181665873	0.172504004	0.000246667	0.08062264	0.012604909	0.026634707	0.081660329	12	64460264	G	A	E	K		12	64854044	12:64460264:G:A	TBK1;TBK1;TBK1;TBK1	Q9UHD2	Q9UHD2;F5H1A3;F5H206;F5GZI4	p.Glu55Lys	p.Glu55Lys;p.Glu55Lys;p.Glu55Lys;p.Glu3Lys	4.234419	0.654	0.845371751	3.186744046	2.30265942	2.031382072	0.997	Glu	55	Lys	E55K	4	8.275777778	8.260333333	-35.97266667	79.59	10.52187971
12:64460264:G:C:E:55:Q	0.945573455	-0.043373891	0.02679741	0.025587509	0.111183333	0.002473659	0.181665873	0.042307672	0.000246667	0.017526076	0.059128549	0.022933878	0.089095452	12	64460264	G	C	E	Q		12	64854044	12:64460264:G:C	TBK1;TBK1;TBK1;TBK1	Q9UHD2	Q9UHD2;F5H1A3;F5H206;F5GZI4	p.Glu55Gln	p.Glu55Gln;p.Glu55Gln;p.Glu55Gln;p.Glu3Gln	3.982864	0.652	0.839548949	2.714698914	2.192795391	1.884305429	0.997	Glu	55	Gln	E55Q	3	8.275777778	8.260333333	-35.97266667	79.59	10.52187971
12:64460265:A:C:E:55:A	1.469726009	-0.331808744	0.032634523	0.034617143	0.168701111	0.008646985	0.181665873	0.250865974	0.000246667	0.147996438	0.029074803	0.019112829	0.174898316	12	64460265	A	C	E	A		12	64854045	12:64460265:A:C	TBK1;TBK1;TBK1;TBK1	Q9UHD2	Q9UHD2;F5H1A3;F5H206;F5GZI4	p.Glu55Ala	p.Glu55Ala;p.Glu55Ala;p.Glu55Ala;p.Glu3Ala	4.01545	0.822	0.842098099	2.820023864	3.31598284	2.884521815	0.997	Glu	55	Ala	E55A	6	8.275777778	8.260333333	-35.97266667	79.59	10.52187971
12:64460265:A:G:E:55:G	1.593791818	-0.064769136	0.019814473	0.03550772	0.170013333	0.00489761	0.181665873	0.062457732	0.000246667	0.00944265	0.087965727	0.004235791	0.159803665	12	64460265	A	G	E	G		12	64854045	12:64460265:A:G	TBK1;TBK1;TBK1;TBK1	Q9UHD2	Q9UHD2;F5H1A3;F5H206;F5GZI4	p.Glu55Gly	p.Glu55Gly;p.Glu55Gly;p.Glu55Gly;p.Glu3Gly	4.21001	0.832	0.853941913	3.365783091	3.577158729	3.047137431	0.999	Glu	55	Gly	E55G	7	8.275777778	8.260333333	-35.97266667	79.59	10.52187971
12:64460265:A:T:E:55:V	1.642567547	-0.06133827	0.019814473	0.03550772	0.170013333	0.00489761	0.181665873	0.062457732	0.000246667	0.00944265	0.087965727	0.004235791	0.159803665	12	64460265	A	T	E	V		12	64854045	12:64460265:A:T	TBK1;TBK1;TBK1;TBK1	Q9UHD2	Q9UHD2;F5H1A3;F5H206;F5GZI4	p.Glu55Val	p.Glu55Val;p.Glu55Val;p.Glu55Val;p.Glu3Val	4.213187	0.841	0.841001231	3.051427191	3.418461398	3.100872198	0.999	Glu	55	Val	E55V	7	8.275777778	8.260333333	-35.97266667	79.59	10.52187971
12:64460266:A:C:E:55:D	0.403620915	-0.495737315	0.02679741	0.025587509	0.111183333	0.002473659	0.181665873	0.042307672	0.000246667	0.017526076	0.059128549	0.022933878	0.089095452	12	64460266	A	C	E	D		12	64854046	12:64460266:A:C	TBK1;TBK1;TBK1;TBK1	Q9UHD2	Q9UHD2;F5H1A3;F5H206;F5GZI4	p.Glu55Asp	p.Glu55Asp;p.Glu55Asp;p.Glu55Asp;p.Glu3Asp	3.563973	0.552	0.849022426	2.400466671	1.715175299	1.080607053	0.992	Glu	55	Asp	E55D	3	8.275777778	8.260333333	-35.97266667	79.59	10.52187971
12:64460266:A:T:E:55:D	0.39820139	-0.474305476	0.02679741	0.025587509	0.111183333	0.002473659	0.181665873	0.042307672	0.000246667	0.017526076	0.059128549	0.022933878	0.089095452	12	64460266	A	T	E	D		12	64854046	12:64460266:A:T	TBK1;TBK1;TBK1;TBK1	Q9UHD2	Q9UHD2;F5H1A3;F5H206;F5GZI4	p.Glu55Asp	p.Glu55Asp;p.Glu55Asp;p.Glu55Asp;p.Glu3Asp	3.583819	0.551	0.849022426	2.426401193	1.708818498	1.085517985	0.992	Glu	55	Asp	E55D	3	8.275777778	8.260333333	-35.97266667	79.59	10.52187971
12:64460267:T:A:F:56:I	0.194621051	-0.263216285	0.023840506	0.038633911	0.181723333	0.046594881	0.135414788	0.250865974	0.000593333	0.147091774	0.014704366	-0.002193337	0.164688554	12	64460267	T	A	F	I		12	64854047	12:64460267:T:A	TBK1;TBK1;TBK1;TBK1	Q9UHD2	Q9UHD2;F5H1A3;F5H206;F5GZI4	p.Phe56Ile	p.Phe56Ile;p.Phe56Ile;p.Phe56Ile;p.Phe4Ile	4.043308	0.578	0.825872535	2.457070367	1.49420825	1.48912045	0.991	Phe	56	Ile	F56I	6	8.599818182	11.35609091	-39.57390909	82.64	11.54796067
12:64460267:T:C:F:56:L	0.237977254	-0.148811992	0.023840506	0.038633911	0.181723333	0.046594881	0.135414788	0.250865974	0.000593333	0.147091774	0.014704366	-0.002193337	0.164688554	12	64460267	T	C	F	L		12	64854047	12:64460267:T:C	TBK1;TBK1;TBK1;TBK1	Q9UHD2	Q9UHD2;F5H1A3;F5H206;F5GZI4	p.Phe56Leu	p.Phe56Leu;p.Phe56Leu;p.Phe56Leu;p.Phe4Leu	4.149247	0.586	0.830774336	2.716157701	1.626846657	1.592434065	0.979	Phe	56	Leu	F56L	6	8.599818182	11.35609091	-39.57390909	82.64	11.54796067
12:64460267:T:G:F:56:V	0.910035244	-0.163357488	0.017541667	0.039615812	0.182971111	0.036046839	0.135414788	0.062457732	0.000593333	0.0095363	0.045862999	-0.011339791	0.155314035	12	64460267	T	G	F	V		12	64854047	12:64460267:T:G	TBK1;TBK1;TBK1;TBK1	Q9UHD2	Q9UHD2;F5H1A3;F5H206;F5GZI4	p.Phe56Val	p.Phe56Val;p.Phe56Val;p.Phe56Val;p.Phe4Val	4.103036	0.702	0.829298434	2.61944349	2.339610941	2.238061834	0.991	Phe	56	Val	F56V	7	8.599818182	11.35609091	-39.57390909	82.64	11.54796067
12:64460268:T:A:F:56:Y	-0.475255114	-0.1255549	0.040636163	0.033033467	0.142131111	0.030065913	0.135414788	0.042307672	0.000593333	0.01777052	0.042970609	0.013209145	0.113879896	12	64460268	T	A	F	Y		12	64854048	12:64460268:T:A	TBK1;TBK1;TBK1;TBK1	Q9UHD2	Q9UHD2;F5H1A3;F5H206;F5GZI4	p.Phe56Tyr	p.Phe56Tyr;p.Phe56Tyr;p.Phe56Tyr;p.Phe4Tyr	3.993327	0.411	0.830191189	2.498050341	0.504676945	0.496874246	0.991	Phe	56	Tyr	F56Y	3	8.599818182	11.35609091	-39.57390909	82.64	11.54796067
12:64460268:T:C:F:56:S	1.264790077	-0.176437504	0.04435908	0.044234607	0.21354	0.064787028	0.135414788	0.336080639	0.000593333	0.051208523	0.054675281	-0.017632609	0.209805576	12	64460268	T	C	F	S		12	64854048	12:64460268:T:C	TBK1;TBK1;TBK1;TBK1	Q9UHD2	Q9UHD2;F5H1A3;F5H206;F5GZI4	p.Phe56Ser	p.Phe56Ser;p.Phe56Ser;p.Phe56Ser;p.Phe4Ser	4.281243	0.814	0.830427535	2.880112774	3.070411152	2.981465012	0.997	Phe	56	Ser	F56S	8	8.599818182	11.35609091	-39.57390909	82.64	11.54796067
12:64460268:T:G:F:56:C	0.728257062	-0.262614102	0.04435908	0.044234607	0.21354	0.064787028	0.135414788	0.336080639	0.000593333	0.051208523	0.054675281	-0.017632609	0.209805576	12	64460268	T	G	F	C		12	64854048	12:64460268:T:G	TBK1;TBK1;TBK1;TBK1	Q9UHD2	Q9UHD2;F5H1A3;F5H206;F5GZI4	p.Phe56Cys	p.Phe56Cys;p.Phe56Cys;p.Phe56Cys;p.Phe4Cys	4.201443	0.715	0.829975761	2.764711596	2.433550213	2.366219684	0.999	Phe	56	Cys	F56C	8	8.599818182	11.35609091	-39.57390909	82.64	11.54796067
12:64460269:T:A:F:56:L	-0.634566336	-0.354225468	0.023840506	0.038633911	0.181723333	0.046594881	0.135414788	0.250865974	0.000593333	0.147091774	0.014704366	-0.002193337	0.164688554	12	64460269	T	A	F	L		12	64854049	12:64460269:T:A	TBK1;TBK1;TBK1;TBK1	Q9UHD2	Q9UHD2;F5H1A3;F5H206;F5GZI4	p.Phe56Leu	p.Phe56Leu;p.Phe56Leu;p.Phe56Leu;p.Phe4Leu	3.959033	0.425	0.830774336	2.467588262	0.603401659	0.559324724	0.979	Phe	56	Leu	F56L	6	8.599818182	11.35609091	-39.57390909	82.64	11.54796067
12:64460269:T:G:F:56:L	-0.639985861	-0.411934631	0.023840506	0.038633911	0.181723333	0.046594881	0.135414788	0.250865974	0.000593333	0.147091774	0.014704366	-0.002193337	0.164688554	12	64460269	T	G	F	L		12	64854049	12:64460269:T:G	TBK1;TBK1;TBK1;TBK1	Q9UHD2	Q9UHD2;F5H1A3;F5H206;F5GZI4	p.Phe56Leu	p.Phe56Leu;p.Phe56Leu;p.Phe56Leu;p.Phe4Leu	3.905594	0.424	0.830774336	2.397754799	0.597044857	0.524756083	0.979	Phe	56	Leu	F56L	6	8.599818182	11.35609091	-39.57390909	82.64	11.54796067
12:64460270:G:A:E:57:K	-0.039379711	0.153994798	0.073341213	0.040186801	0.148843333	0.026755016	0.18647082	0.172504004	0.228154444	0.216836222	0.005146218	0.005740841	0.136796522	12	64460270	G	A	E	K		12	64854050	12:64460270:G:A	TBK1;TBK1;TBK1;TBK1	Q9UHD2	Q9UHD2;F5H1A3;F5H206;F5GZI4	p.Glu57Lys	p.Glu57Lys;p.Glu57Lys;p.Glu57Lys;p.Glu5Lys	4.332231	0.511	0.801100578	2.22492213	0.654995345	1.257482596	0.997	Glu	57	Lys	E57K	4	3.653	9.957555556	-42.21455556	85.26	14.65367139
12:64460270:G:C:E:57:Q	-0.526641349	-0.377376256	0.037334897	0.034040976	0.161136667	0.014405641	0.18647082	0.042307672	0.228154444	0.083185605	0.024832802	0.00826213	0.162447484	12	64460270	G	C	E	Q		12	64854050	12:64460270:G:C	TBK1;TBK1;TBK1;TBK1	Q9UHD2	Q9UHD2;F5H1A3;F5H206;F5GZI4	p.Glu57Gln	p.Glu57Gln;p.Glu57Gln;p.Glu57Gln;p.Glu5Gln	3.929768	0.443	0.795348521	1.557413445	0.126762795	0.647605844	0.997	Glu	57	Gln	E57Q	3	3.653	9.957555556	-42.21455556	85.26	14.65367139
12:64460271:A:C:E:57:A	-0.051143687	-0.247234072	0.03728386	0.058536437	0.182281111	0.052656182	0.18647082	0.250865974	0.228154444	0.18989908	0.007815926	0.002150851	0.166266841	12	64460271	A	C	E	A		12	64854051	12:64460271:A:C	TBK1;TBK1;TBK1;TBK1	Q9UHD2	Q9UHD2;F5H1A3;F5H206;F5GZI4	p.Glu57Ala	p.Glu57Ala;p.Glu57Ala;p.Glu57Ala;p.Glu5Ala	4.06362	0.534	0.803705647	1.938022684	0.844665997	1.245726767	0.997	Glu	57	Ala	E57A	6	3.653	9.957555556	-42.21455556	85.26	14.65367139
12:64460271:A:G:E:57:G	0.585907546	-0.174554914	0.024429284	0.067323715	0.189268889	0.038625348	0.18647082	0.062457732	0.228154444	0.040241676	0.0439425	-0.002746443	0.17616329	12	64460271	A	G	E	G		12	64854051	12:64460271:A:G	TBK1;TBK1;TBK1;TBK1	Q9UHD2	Q9UHD2;F5H1A3;F5H206;F5GZI4	p.Glu57Gly	p.Glu57Gly;p.Glu57Gly;p.Glu57Gly;p.Glu5Gly	4.165486	0.66	0.818646573	2.438879338	1.894904525	2.028929163	0.999	Glu	57	Gly	E57G	7	3.653	9.957555556	-42.21455556	85.26	14.65367139
12:64460271:A:T:E:57:V	0.645522325	0.010914835	0.024429284	0.067323715	0.189268889	0.038625348	0.18647082	0.062457732	0.228154444	0.040241676	0.0439425	-0.002746443	0.17616329	12	64460271	A	T	E	V		12	64854051	12:64460271:A:T	TBK1;TBK1;TBK1;TBK1	Q9UHD2	Q9UHD2;F5H1A3;F5H206;F5GZI4	p.Glu57Val	p.Glu57Val;p.Glu57Val;p.Glu57Val;p.Glu5Val	4.337232	0.671	0.802813246	2.273611096	1.700658523	2.185034947	0.999	Glu	57	Val	E57V	7	3.653	9.957555556	-42.21455556	85.26	14.65367139
12:64460272:A:C:E:57:D	-1.355828736	-1.168694485	0.037334897	0.034040976	0.161136667	0.014405641	0.18647082	0.042307672	0.228154444	0.083185605	0.024832802	0.00826213	0.162447484	12	64460272	A	C	E	D		12	64854052	12:64460272:A:C	TBK1;TBK1;TBK1;TBK1	Q9UHD2	Q9UHD2;F5H1A3;F5H206;F5GZI4	p.Glu57Asp	p.Glu57Asp;p.Glu57Asp;p.Glu57Asp;p.Glu5Asp	3.197003	0.29	0.803638157	0.803876574	-0.70751953	-0.631539788	0.992	Glu	57	Asp	E57D	3	3.653	9.957555556	-42.21455556	85.26	14.65367139
12:64460272:A:T:E:57:D	-1.263696804	-1.137691428	0.037334897	0.034040976	0.161136667	0.014405641	0.18647082	0.042307672	0.228154444	0.083185605	0.024832802	0.00826213	0.162447484	12	64460272	A	T	E	D		12	64854052	12:64460272:A:T	TBK1;TBK1;TBK1;TBK1	Q9UHD2	Q9UHD2;F5H1A3;F5H206;F5GZI4	p.Glu57Asp	p.Glu57Asp;p.Glu57Asp;p.Glu57Asp;p.Glu5Asp	3.225712	0.307	0.803638157	0.841393161	-0.599453909	-0.517807692	0.992	Glu	57	Asp	E57D	3	3.653	9.957555556	-42.21455556	85.26	14.65367139
12:64460273:G:A:V:58:M	0.589075933	-0.81631451	0.016728671	0.026736959	0.084767778	0.010965787	0.189596587	0.042307672	0.027733333	0.052207202	0.031164197	0.012573604	0.079471558	12	64460273	G	A	V	M	rs1042991833	12	64854053	12:64460273:G:A	TBK1;TBK1;TBK1;TBK1	Q9UHD2	Q9UHD2;F5H1A3;F5H206;F5GZI4	p.Val58Met	p.Val58Met;p.Val58Met;p.Val58Met;p.Val6Met	3.233504	0.578	0.821974133	1.302877006	1.429165446	1.052868617	0.999	Val	58	Met	V58M	3	2.290142857	7.940285714	-37.34042857	86.65	15.10930665
12:64460273:G:C:V:58:L	-0.196755251	-0.161536513	0.016728671	0.026736959	0.084767778	0.010965787	0.189596587	0.042307672	0.027733333	0.052207202	0.031164197	0.012573604	0.079471558	12	64460273	G	C	V	L		12	64854053	12:64460273:G:C	TBK1;TBK1;TBK1;TBK1	Q9UHD2	Q9UHD2;F5H1A3;F5H206;F5GZI4	p.Val58Leu	p.Val58Leu;p.Val58Leu;p.Val58Leu;p.Val6Leu	3.839832	0.433	0.830757426	2.311401571	0.653973928	0.541352524	0.992	Val	58	Leu	V58L	3	2.290142857	7.940285714	-37.34042857	86.65	15.10930665
12:64460273:G:T:V:58:L	-0.196755251	-0.140980478	0.016728671	0.026736959	0.084767778	0.010965787	0.189596587	0.042307672	0.027733333	0.052207202	0.031164197	0.012573604	0.079471558	12	64460273	G	T	V	L		12	64854053	12:64460273:G:T	TBK1;TBK1;TBK1;TBK1	Q9UHD2	Q9UHD2;F5H1A3;F5H206;F5GZI4	p.Val58Leu	p.Val58Leu;p.Val58Leu;p.Val58Leu;p.Val6Leu	3.858867	0.433	0.830757426	2.336276287	0.653973928	0.551606923	0.992	Val	58	Leu	V58L	3	2.290142857	7.940285714	-37.34042857	86.65	15.10930665
12:64460274:T:A:V:58:E	1.767907536	-0.040131277	0.017997395	0.055884914	0.137066667	0.050419789	0.189596587	0.250865974	0.027733333	0.177513881	0.008919339	0.013820496	0.124529803	12	64460274	T	A	V	E		12	64854054	12:64460274:T:A	TBK1;TBK1;TBK1;TBK1	Q9UHD2	Q9UHD2;F5H1A3;F5H206;F5GZI4	p.Val58Glu	p.Val58Glu;p.Val58Glu;p.Val58Glu;p.Val6Glu	4.109626	0.834	0.841473081	2.927708469	3.381836358	3.004620007	0.999	Val	58	Glu	V58E	6	2.290142857	7.940285714	-37.34042857	86.65	15.10930665
12:64460274:T:C:V:58:A	1.397222751	0.003636962	0.033554722	0.03436957	0.083441111	0.022217158	0.189596587	0.172504004	0.027733333	0.161335885	0.006491713	0.014071304	0.072308907	12	64460274	T	C	V	A		12	64854054	12:64460274:T:C	TBK1;TBK1;TBK1;TBK1	Q9UHD2	Q9UHD2;F5H1A3;F5H206;F5GZI4	p.Val58Ala	p.Val58Ala;p.Val58Ala;p.Val58Ala;p.Val6Ala	3.967767	0.721	0.8303824	2.469355082	2.47847558	2.275017601	0.992	Val	58	Ala	V58A	4	2.290142857	7.940285714	-37.34042857	86.65	15.10930665
12:64460274:T:G:V:58:G	1.886838319	-0.089988355	0.011711434	0.065645383	0.145158889	0.027446503	0.189596587	0.062457732	0.027733333	0.02692603	0.049889658	0.006787934	0.14098583	12	64460274	T	G	V	G		12	64854054	12:64460274:T:G	TBK1;TBK1;TBK1;TBK1	Q9UHD2	Q9UHD2;F5H1A3;F5H206;F5GZI4	p.Val58Gly	p.Val58Gly;p.Val58Gly;p.Val58Gly;p.Val6Gly	4.120933	0.87	0.850530726	3.165419149	3.761803303	3.218804339	0.999	Val	58	Gly	V58G	7	2.290142857	7.940285714	-37.34042857	86.65	15.10930665
12:64460276:T:A:L:59:M	-1.049870739	-0.956867609	0.031048341	0.026669272	0.112772222	0.0666278	0.068278571	0.320151125	0.028655556	0.078008642	0.032733787	0.016391275	0.123277983	12	64460276	T	A	L	M		12	64854056	12:64460276:T:A	TBK1;TBK1;TBK1;TBK1	Q9UHD2	Q9UHD2;F5H1A3;F5H206;F5GZI4	p.Leu59Met	p.Leu59Met;p.Leu59Met;p.Leu59Met;p.Leu7Met	3.256351	0.313	0.827646947	1.472357525	-0.160738942	-0.466619884	0.999	Leu	59	Met	L59M	2	3.553875	11.632875	-35.0965	86.15	14.64580878
12:64460276:T:G:L:59:V	0.08466062	-0.88663122	0.031048341	0.023921957	0.072573333	0.032609787	0.068278571	0.042307672	0.028655556	0.052073868	0.022465544	0.010487347	0.071362114	12	64460276	T	G	L	V		12	64854056	12:64460276:T:G	TBK1;TBK1;TBK1;TBK1	Q9UHD2	Q9UHD2;F5H1A3;F5H206;F5GZI4	p.Leu59Val	p.Leu59Val;p.Leu59Val;p.Leu59Val;p.Leu7Val	3.140067	0.478	0.832894247	1.449550163	0.975681732	0.424496498	0.997	Leu	59	Val	L59V	3	3.553875	11.632875	-35.0965	86.15	14.64580878
12:64460277:T:C:L:59:S	2.010067481	0.083785262	0.01230322	0.038976969	0.093321111	0.098762511	0.068278571	0.250865974	0.028655556	0.164957868	0.004465089	0.002573161	0.076897485	12	64460277	T	C	L	S		12	64854057	12:64460277:T:C	TBK1;TBK1;TBK1;TBK1	Q9UHD2	Q9UHD2;F5H1A3;F5H206;F5GZI4	p.Leu59Ser	p.Leu59Ser;p.Leu59Ser;p.Leu59Ser;p.Leu7Ser	4.058011	0.838	0.835932918	2.723899178	3.314828831	2.999935799	0.999	Leu	59	Ser	L59S	6	3.553875	11.632875	-35.0965	86.15	14.64580878
12:64460277:T:G:L:59:W	1.782447414	0.072138462	0.01230322	0.038976969	0.093321111	0.098762511	0.068278571	0.250865974	0.028655556	0.164957868	0.004465089	0.002573161	0.076897485	12	64460277	T	G	L	W		12	64854057	12:64460277:T:G	TBK1;TBK1;TBK1;TBK1	Q9UHD2	Q9UHD2;F5H1A3;F5H206;F5GZI4	p.Leu59Trp	p.Leu59Trp;p.Leu59Trp;p.Leu59Trp;p.Leu7Trp	4.047226	0.796	0.834284783	2.669240082	3.020344891	2.75135049	1	Leu	59	Trp	L59W	6	3.553875	11.632875	-35.0965	86.15	14.64580878
12:64460278:G:C:L:59:F	0.524094769	-1.076188969	0.030721398	0.027061127	0.066054444	0.048766315	0.068278571	0.172504004	0.028655556	0.160727313	0.003369735	0.007925769	0.057214497	12	64460278	G	C	L	F		12	64854058	12:64460278:G:C	TBK1;TBK1;TBK1;TBK1	Q9UHD2	Q9UHD2;F5H1A3;F5H206;F5GZI4	p.Leu59Phe	p.Leu59Phe;p.Leu59Phe;p.Leu59Phe;p.Leu7Phe	2.915123	0.547	0.834529816	1.195852049	1.441589638	0.702161391	0.999	Leu	59	Phe	L59F	4	3.553875	11.632875	-35.0965	86.15	14.64580878
12:64460278:G:T:L:59:F	0.53493382	-0.952754492	0.030721398	0.027061127	0.066054444	0.048766315	0.068278571	0.172504004	0.028655556	0.160727313	0.003369735	0.007925769	0.057214497	12	64460278	G	T	L	F		12	64854058	12:64460278:G:T	TBK1;TBK1;TBK1;TBK1	Q9UHD2	Q9UHD2;F5H1A3;F5H206;F5GZI4	p.Leu59Phe	p.Leu59Phe;p.Leu59Phe;p.Leu59Phe;p.Leu7Phe	3.029424	0.549	0.834529816	1.345219264	1.45430324	0.775297538	0.999	Leu	59	Phe	L59F	4	3.553875	11.632875	-35.0965	86.15	14.64580878
12:64460279:A:C:K:60:Q	-1.350727319	-0.360215522	0.062771633	0.030052035	0.125407778	0.053252801	0.12274336	0.172504004	0.027466667	0.161329218	0.00465574	0.001760316	0.101633566	12	64460279	A	C	K	Q		12	64854059	12:64460279:A:C	TBK1;TBK1;TBK1;TBK1	Q9UHD2	Q9UHD2;F5H1A3;F5H206;F5GZI4	p.Lys60Gln	p.Lys60Gln;p.Lys60Gln;p.Lys60Gln;p.Lys8Gln	3.733258	0.239	0.776729297	0.842343561	-1.480676725	-0.637450887	0.928	Lys	60	Gln	K60Q	4	1.191111111	14.20277778	-40.43077778	86.77	16.39942439
12:64460279:A:G:K:60:E	-0.819613829	-0.80694291	0.062771633	0.030052035	0.125407778	0.053252801	0.12274336	0.172504004	0.027466667	0.161329218	0.00465574	0.001760316	0.101633566	12	64460279	A	G	K	E	rs978933862	12	64854059	12:64460279:A:G	TBK1;TBK1;TBK1;TBK1	Q9UHD2	Q9UHD2;F5H1A3;F5H206;F5GZI4	p.Lys60Glu	p.Lys60Glu;p.Lys60Glu;p.Lys60Glu;p.Lys8Glu	3.319586	0.337	0.792397995	0.687413725	-0.596286141	-0.293825639	0.643	Lys	60	Glu	K60E	4	1.191111111	14.20277778	-40.43077778	86.77	16.39942439
12:64460280:A:C:K:60:T	-1.245484773	-1.289517549	0.025646936	0.045405096	0.156253333	0.103031437	0.12274336	0.250865974	0.027466667	0.177513881	0.006166525	-1.55E-05	0.123388404	12	64460280	A	C	K	T		12	64854060	12:64460280:A:C	TBK1;TBK1;TBK1;TBK1	Q9UHD2	Q9UHD2;F5H1A3;F5H206;F5GZI4	p.Lys60Thr	p.Lys60Thr;p.Lys60Thr;p.Lys60Thr;p.Lys8Thr	2.948701	0.277	0.785848731	0.041549236	-1.086965266	-0.840448003	0.006	Lys	60	Thr	K60T	6	1.191111111	14.20277778	-40.43077778	86.77	16.39942439
12:64460280:A:G:K:60:R	-1.856180584	-2.354116636	0.063417345	0.028251736	0.133343333	0.031683753	0.12274336	0.042307672	0.027466667	0.052207202	0.030813839	0.006831656	0.119506399	12	64460280	A	G	K	R		12	64854060	12:64460280:A:G	TBK1;TBK1;TBK1;TBK1	Q9UHD2	Q9UHD2;F5H1A3;F5H206;F5GZI4	p.Lys60Arg	p.Lys60Arg;p.Lys60Arg;p.Lys60Arg;p.Lys8Arg	1.949318	0.161	0.7893165	-1.179081016	-1.766496291	-2.049350712	0.643	Lys	60	Arg	K60R	3	1.191111111	14.20277778	-40.43077778	86.77	16.39942439
12:64460280:A:T:K:60:I	-0.247034864	-0.666085272	0.102397367	0.069072493	0.196726667	0.06696374	0.12274336	0.336080639	0.027466667	0.058869344	0.078856632	0.001714356	0.207415836	12	64460280	A	T	K	I		12	64854060	12:64460280:A:T	TBK1;TBK1;TBK1;TBK1	Q9UHD2	Q9UHD2;F5H1A3;F5H206;F5GZI4	p.Lys60Ile	p.Lys60Ile;p.Lys60Ile;p.Lys60Ile;p.Lys8Ile	3.81948	0.533	0.792255947	1.337173188	0.647276916	1.108425045	0.76	Lys	60	Ile	K60I	8	1.191111111	14.20277778	-40.43077778	86.77	16.39942439
12:64460281:A:C:K:60:N	-1.611584359	-1.373821706	0.032053996	0.03642971	0.16337	0.109992105	0.12274336	0.229404583	0.027466667	0.092700597	0.002357519	4.16E-05	0.138084495	12	64460281	A	C	K	N		12	64854061	12:64460281:A:C	TBK1;TBK1;TBK1;TBK1	Q9UHD2	Q9UHD2;F5H1A3;F5H206;F5GZI4	p.Lys60Asn	p.Lys60Asn;p.Lys60Asn;p.Lys60Asn;p.Lys8Asn	2.921963	0.222	0.785019597	-0.013799066	-1.45042301	-1.17277213	0.643	Lys	60	Asn	K60N	5	1.191111111	14.20277778	-40.43077778	86.77	16.39942439
12:64460281:A:T:K:60:N	-1.611584359	-1.366489136	0.032053996	0.03642971	0.16337	0.109992105	0.12274336	0.229404583	0.027466667	0.092700597	0.002357519	4.16E-05	0.138084495	12	64460281	A	T	K	N		12	64854061	12:64460281:A:T	TBK1;TBK1;TBK1;TBK1	Q9UHD2	Q9UHD2;F5H1A3;F5H206;F5GZI4	p.Lys60Asn	p.Lys60Asn;p.Lys60Asn;p.Lys60Asn;p.Lys8Asn	2.928753	0.222	0.785019597	-0.004925973	-1.45042301	-1.16911427	0.643	Lys	60	Asn	K60N	5	1.191111111	14.20277778	-40.43077778	86.77	16.39942439
12:64460282:A:C:K:61:Q	0.325290429	-0.085987038	0.036182366	0.019250571	0.087684444	0.086305692	0.12077463	0.172504004	0.197357778	0.211130805	0.004369519	0.005034639	0.084943004	12	64460282	A	C	K	Q		12	64854062	12:64460282:A:C	TBK1;TBK1;TBK1;TBK1	Q9UHD2	Q9UHD2;F5H1A3;F5H206;F5GZI4	p.Lys61Gln	p.Lys61Gln;p.Lys61Gln;p.Lys61Gln;p.Lys9Gln	3.928901	0.534	0.787683778	1.367628977	0.57734945	1.173151909	0.999	Lys	61	Gln	K61Q	4	-2.197333333	10.34111111	-39.26311111	87.7	15.76570972
12:64460282:A:G:K:61:E	0.6179448	0.061556369	0.036182366	0.019250571	0.087684444	0.086305692	0.12077463	0.172504004	0.197357778	0.211130805	0.004369519	0.005034639	0.084943004	12	64460282	A	G	K	E		12	64854062	12:64460282:A:G	TBK1;TBK1;TBK1;TBK1	Q9UHD2	Q9UHD2;F5H1A3;F5H206;F5GZI4	p.Lys61Glu	p.Lys61Glu;p.Lys61Glu;p.Lys61Glu;p.Lys9Glu	4.065527	0.588	0.802510632	1.911101967	1.167995067	1.558893752	0.997	Lys	61	Glu	K61E	4	-2.197333333	10.34111111	-39.26311111	87.7	15.76570972
12:64460283:A:C:K:61:T	0.357114087	-0.190045559	0.018038122	0.037225566	0.112355556	0.153497476	0.12077463	0.250865974	0.197357778	0.298985625	0.00663898	0.005319031	0.101484305	12	64460283	A	C	K	T		12	64854063	12:64460283:A:C	TBK1;TBK1;TBK1;TBK1	Q9UHD2	Q9UHD2;F5H1A3;F5H206;F5GZI4	p.Lys61Thr	p.Lys61Thr;p.Lys61Thr;p.Lys61Thr;p.Lys9Thr	3.890315	0.554	0.796146571	1.52549904	0.84568278	1.267972415	0.999	Lys	61	Thr	K61T	6	-2.197333333	10.34111111	-39.26311111	87.7	15.76570972
12:64460283:A:G:K:61:R	-0.964061698	-0.726489805	0.018063309	0.015800881	0.091342222	0.056252247	0.12077463	0.042307672	0.197357778	0.086765902	0.01874515	0.007023914	0.091861003	12	64460283	A	G	K	R		12	64854063	12:64460283:A:G	TBK1;TBK1;TBK1;TBK1	Q9UHD2	Q9UHD2;F5H1A3;F5H206;F5GZI4	p.Lys61Arg	p.Lys61Arg;p.Lys61Arg;p.Lys61Arg;p.Lys9Arg	3.359954	0.302	0.799714406	0.920244185	-0.696703664	-0.474391619	0.997	Lys	61	Arg	K61R	3	-2.197333333	10.34111111	-39.26311111	87.7	15.76570972
12:64460283:A:T:K:61:I	0.19128537	-0.286080506	0.041956015	0.06150185	0.150676667	0.098016256	0.12077463	0.336080639	0.197357778	0.08371433	0.075351804	0.000550308	0.181800666	12	64460283	A	T	K	I		12	64854063	12:64460283:A:T	TBK1;TBK1;TBK1;TBK1	Q9UHD2	Q9UHD2;F5H1A3;F5H206;F5GZI4	p.Lys61Ile	p.Lys61Ile;p.Lys61Ile;p.Lys61Ile;p.Lys9Ile	4.081902	0.592	0.801185334	1.899881219	1.171310368	1.590836631	0.999	Lys	61	Ile	K61I	8	-2.197333333	10.34111111	-39.26311111	87.7	15.76570972
12:64460284:A:C:K:61:N	-0.904946029	-1.026922789	0.022588432	0.027251775	0.118485556	0.152699666	0.12077463	0.229404583	0.197357778	0.166936212	0.002538888	0.005527848	0.11538523	12	64460284	A	C	K	N		12	64854064	12:64460284:A:C	TBK1;TBK1;TBK1;TBK1	Q9UHD2	Q9UHD2;F5H1A3;F5H206;F5GZI4	p.Lys61Asn	p.Lys61Asn;p.Lys61Asn;p.Lys61Asn;p.Lys9Asn	3.163913	0.333	0.795568606	0.562019983	-0.568813336	-0.400810143	0.999	Lys	61	Asn	K61N	5	-2.197333333	10.34111111	-39.26311111	87.7	15.76570972
12:64460284:A:T:K:61:N	-0.904946029	-1.045526351	0.022588432	0.027251775	0.118485556	0.152699666	0.12077463	0.229404583	0.197357778	0.166936212	0.002538888	0.005527848	0.11538523	12	64460284	A	T	K	N		12	64854064	12:64460284:A:T	TBK1;TBK1;TBK1;TBK1	Q9UHD2	Q9UHD2;F5H1A3;F5H206;F5GZI4	p.Lys61Asn	p.Lys61Asn;p.Lys61Asn;p.Lys61Asn;p.Lys9Asn	3.146686	0.333	0.795568606	0.53950794	-0.568813336	-0.410090549	0.999	Lys	61	Asn	K61N	5	-2.197333333	10.34111111	-39.26311111	87.7	15.76570972
12:64460285:C:A:L:62:I	-1.845193204	-0.811470015	0.017222242	0.039521614	0.128571111	0.107426771	0.063009577	0.320151125	0.002414524	0.145144204	0.042643394	0.023844385	0.151086495	12	64460285	C	A	L	I		12	64854065	12:64460285:C:A	TBK1;TBK1;TBK1;TBK1	Q9UHD2	Q9UHD2;F5H1A3;F5H206;F5GZI4	p.Leu62Ile	p.Leu62Ile;p.Leu62Ile;p.Leu62Ile;p.Leu10Ile	3.488115	0.19	0.823238624	1.66672245	-1.016176071	-1.052750414	0.997	Leu	62	Ile	L62I	2	-1.50975	11.3615	-33.974625	93.65	11.66063686
12:64460285:C:G:L:62:V	-1.339825937	-0.717021163	0.017222242	0.039137578	0.087425556	0.073629813	0.063009577	0.042307672	0.002414524	0.089535422	0.029360957	0.019632903	0.09693682	12	64460285	C	G	L	V		12	64854065	12:64460285:C:G	TBK1;TBK1;TBK1;TBK1	Q9UHD2	Q9UHD2;F5H1A3;F5H206;F5GZI4	p.Leu62Val	p.Leu62Val;p.Leu62Val;p.Leu62Val;p.Leu10Val	3.38645	0.237	0.828763155	1.669842485	-0.625232486	-0.835841547	0.997	Leu	62	Val	L62V	3	-1.50975	11.3615	-33.974625	93.65	11.66063686
12:64460285:C:T:L:62:F	-0.457065556	-0.375487307	0.017038343	0.041590115	0.075195556	0.100425364	0.063009577	0.172504004	0.002414524	0.075884645	0.004430582	0.01961737	0.074825671	12	64460285	C	T	L	F	rs772093165	12	64854065	12:64460285:C:T	TBK1;TBK1;TBK1;TBK1	Q9UHD2	Q9UHD2;F5H1A3;F5H206;F5GZI4	p.Leu62Phe	p.Leu62Phe;p.Leu62Phe;p.Leu62Phe;p.Leu10Phe	3.625486	0.381	0.830288259	2.01974917	0.315592464	0.125302645	0.999	Leu	62	Phe	L62F	4	-1.50975	11.3615	-33.974625	93.65	11.66063686
12:64460286:T:A:L:62:H	1.428712648	-0.005308272	0.005345271	0.039965682	0.095123333	0.105706656	0.063009577	0.062457732	0.002414524	0.004891897	0.011980985	0.023578743	0.101801333	12	64460286	T	A	L	H		12	64854066	12:64460286:T:A	TBK1;TBK1;TBK1;TBK1	Q9UHD2	Q9UHD2;F5H1A3;F5H206;F5GZI4	p.Leu62His	p.Leu62His;p.Leu62His;p.Leu62His;p.Leu10His	4.06249	0.752	0.82851923	2.547280002	2.644450399	2.505237385	1	Leu	62	His	L62H	7	-1.50975	11.3615	-33.974625	93.65	11.66063686
12:64460286:T:C:L:62:P	1.710527969	0.121249298	0.005345271	0.039965682	0.095123333	0.105706656	0.063009577	0.062457732	0.002414524	0.004891897	0.011980985	0.023578743	0.101801333	12	64460286	T	C	L	P		12	64854066	12:64460286:T:C	TBK1;TBK1;TBK1;TBK1	Q9UHD2	Q9UHD2;F5H1A3;F5H206;F5GZI4	p.Leu62Pro	p.Leu62Pro;p.Leu62Pro;p.Leu62Pro;p.Leu10Pro	4.179683	0.804	0.844188907	3.08610246	3.236444461	2.868949693	0.999	Leu	62	Pro	L62P	7	-1.50975	11.3615	-33.974625	93.65	11.66063686
12:64460286:T:G:L:62:R	1.891328754	0.139889521	0.006766203	0.042016478	0.083977778	0.148279393	0.063009577	0.250865974	0.002414524	0.047819453	0.002074028	0.024360968	0.074449807	12	64460286	T	G	L	R		12	64854066	12:64460286:T:G	TBK1;TBK1;TBK1;TBK1	Q9UHD2	Q9UHD2;F5H1A3;F5H206;F5GZI4	p.Leu62Arg	p.Leu62Arg;p.Leu62Arg;p.Leu62Arg;p.Leu10Arg	4.101415	0.814	0.835851035	2.778603637	3.160899423	2.884589355	0.999	Leu	62	Arg	L62R	6	-1.50975	11.3615	-33.974625	93.65	11.66063686
12:64460288:A:C:N:63:H	-0.536498779	-0.15915821	0.009451902	0.037924547	0.048459841	0.084230564	0.053177778	0.229404583	0.000582222	0.057504417	0.002062541	0.019396405	0.056861615	12	64460288	A	C	N	H	rs775442238	12	64854068	12:64460288:A:C	TBK1;TBK1;TBK1;TBK1	Q9UHD2	Q9UHD2;F5H1A3;F5H206;F5GZI4	p.Asn63His	p.Asn63His;p.Asn63His;p.Asn63His;p.Asn11His	3.763066	0.351	0.772173993	0.769177095	-0.844717878	0.02600784	0.999	Asn	63	His	N63H	5	-4.324625	16.025625	-32.4005	93.83	12.02791038
12:64460288:A:G:N:63:D	-0.720762643	-0.511583778	0.009451902	0.037924547	0.048459841	0.084230564	0.053177778	0.229404583	0.000582222	0.057504417	0.002062541	0.019396405	0.056861615	12	64460288	A	G	N	D		12	64854068	12:64460288:A:G	TBK1;TBK1;TBK1;TBK1	Q9UHD2	Q9UHD2;F5H1A3;F5H206;F5GZI4	p.Asn63Asp	p.Asn63Asp;p.Asn63Asp;p.Asn63Asp;p.Asn11Asp	3.436718	0.317	0.781299335	0.567310367	-0.908597534	-0.346332404	0.997	Asn	63	Asp	N63D	5	-4.324625	16.025625	-32.4005	93.83	12.02791038
12:64460288:A:T:N:63:Y	0.026814303	-0.334080822	0.033486839	0.03998676	0.098625397	0.103548761	0.053177778	0.336080639	0.000582222	0.044501148	0.03280906	0.032489492	0.158791562	12	64460288	A	T	N	Y		12	64854068	12:64460288:A:T	TBK1;TBK1;TBK1;TBK1	Q9UHD2	Q9UHD2;F5H1A3;F5H206;F5GZI4	p.Asn63Tyr	p.Asn63Tyr;p.Asn63Tyr;p.Asn63Tyr;p.Asn11Tyr	3.957091	0.542	0.773724075	1.060878704	0.395293471	1.234581137	0.999	Asn	63	Tyr	N63Y	8	-4.324625	16.025625	-32.4005	93.83	12.02791038
12:64460289:A:C:N:63:T	0.038297958	0.064298099	0.007527498	0.038006025	0.044895397	0.099419642	0.053177778	0.250865974	0.000582222	0.047746119	0.002452627	0.025610604	0.047424401	12	64460289	A	C	N	T		12	64854069	12:64460289:A:C	TBK1;TBK1;TBK1;TBK1	Q9UHD2	Q9UHD2;F5H1A3;F5H206;F5GZI4	p.Asn63Thr	p.Asn63Thr;p.Asn63Thr;p.Asn63Thr;p.Asn11Thr	3.937027	0.449	0.773491055	1.028924013	-0.199776857	0.686198545	0.997	Asn	63	Thr	N63T	6	-4.324625	16.025625	-32.4005	93.83	12.02791038
12:64460289:A:G:N:63:S	-0.802055524	-0.217234542	0.009451902	0.037924547	0.048459841	0.084230564	0.053177778	0.229404583	0.000582222	0.057504417	0.002062541	0.019396405	0.056861615	12	64460289	A	G	N	S	rs565166649	12	64854069	12:64460289:A:G	TBK1;TBK1;TBK1;TBK1	Q9UHD2	Q9UHD2;F5H1A3;F5H206;F5GZI4	p.Asn63Ser	p.Asn63Ser;p.Asn63Ser;p.Asn63Ser;p.Asn11Ser	3.709287	0.302	0.773496341	0.731446135	-1.134138446	-0.286201438	0.997	Asn	63	Ser	N63S	5	-4.324625	16.025625	-32.4005	93.83	12.02791038
12:64460289:A:T:N:63:I	0.247464587	-0.112533797	0.033486839	0.049630571	0.09981873	0.075403166	0.053177778	0.111710627	0.000582222	0.057914217	0.024229731	0.034083778	0.138051715	12	64460289	A	T	N	I		12	64854069	12:64460289:A:T	TBK1;TBK1;TBK1;TBK1	Q9UHD2	Q9UHD2;F5H1A3;F5H206;F5GZI4	p.Asn63Ile	p.Asn63Ile;p.Asn63Ile;p.Asn63Ile;p.Asn11Ile	4.089808	0.565	0.779233902	1.36992451	0.633428506	1.439025866	0.999	Asn	63	Ile	N63I	9	-4.324625	16.025625	-32.4005	93.83	12.02791038
12:64460290:T:A:N:63:K	-1.311163868	-1.160247599	0.007527498	0.038006025	0.044895397	0.099419642	0.053177778	0.250865974	0.000582222	0.047746119	0.002452627	0.025610604	0.047424401	12	64460290	T	A	N	K		12	64854070	12:64460290:T:A	TBK1;TBK1;TBK1;TBK1	Q9UHD2	Q9UHD2;F5H1A3;F5H206;F5GZI4	p.Asn63Lys	p.Asn63Lys;p.Asn63Lys;p.Asn63Lys;p.Asn11Lys	2.803091	0.2	0.780308274	-0.285098887	-1.668878614	-1.363978015	0.997	Asn	63	Lys	N63K	6	-4.324625	16.025625	-32.4005	93.83	12.02791038
12:64460290:T:G:N:63:K	-1.338261495	-1.103267373	0.007527498	0.038006025	0.044895397	0.099419642	0.053177778	0.250865974	0.000582222	0.047746119	0.002452627	0.025610604	0.047424401	12	64460290	T	G	N	K		12	64854070	12:64460290:T:G	TBK1;TBK1;TBK1;TBK1	Q9UHD2	Q9UHD2;F5H1A3;F5H206;F5GZI4	p.Asn63Lys	p.Asn63Lys;p.Asn63Lys;p.Asn63Lys;p.Asn11Lys	2.855855	0.195	0.780308274	-0.216147506	-1.70066262	-1.364455189	0.997	Asn	63	Lys	N63K	6	-4.324625	16.025625	-32.4005	93.83	12.02791038
12:64460291:C:A:H:64:N	0.698626021	-1.329730355	0.572110891	0.017843727	0.455853968	0.41654997	0.243988968	0.062457732	0.590085556	0.441953136	0.287315011	0.037036807	0.341484731	12	64460291	C	A	H	N		12	64854071	12:64460291:C:A	TBK1;TBK1;TBK1;TBK1	Q9UHD2	Q9UHD2;F5H1A3;F5H206;F5GZI4	p.His64Asn	p.His64Asn;p.His64Asn;p.His64Asn;p.His12Asn	3.673195	0.822	0.799385737	1.321494371	2.603349297	2.700144644	0.991	His	64	Asn	H64N	7	-5.6197	12.9424	-27.8322	97.12	6.667055782
12:64460291:C:G:H:64:D	1.037353663	-1.231668417	0.775378168	0.018213117	0.476629524	0.472402765	0.243988968	0.111710627	0.590085556	0.375407682	0.313144803	0.035113412	0.346751843	12	64460291	C	G	H	D		12	64854071	12:64460291:C:G	TBK1;TBK1;TBK1;TBK1	Q9UHD2	Q9UHD2;F5H1A3;F5H206;F5GZI4	p.His64Asp	p.His64Asp;p.His64Asp;p.His64Asp;p.His12Asp	3.782397	0.889	0.806623006	1.642328374	3.150005048	3.146257558	0.991	His	64	Asp	H64D	9	-5.6197	12.9424	-27.8322	97.12	6.667055782
12:64460291:C:T:H:64:Y	1.49947958	-1.051896745	0.572110891	0.026429367	0.42216619	0.428946769	0.243988968	0.250865974	0.590085556	0.482772181	0.057400767	0.035819365	0.270331775	12	64460291	C	T	H	Y		12	64854071	12:64460291:C:T	TBK1;TBK1;TBK1;TBK1	Q9UHD2	Q9UHD2;F5H1A3;F5H206;F5GZI4	p.His64Tyr	p.His64Tyr;p.His64Tyr;p.His64Tyr;p.His12Tyr	3.681959	0.909	0.799495821	1.335656555	3.158227703	3.207757596	0.991	His	64	Tyr	H64Y	6	-5.6197	12.9424	-27.8322	97.12	6.667055782
12:64460292:A:C:H:64:P	1.021504624	-1.131836096	0.775378168	0.039095736	0.492347302	0.530483422	0.243988968	0.251964115	0.590085556	0.36396064	0.313144803	0.040533156	0.364225668	12	64460292	A	C	H	P		12	64854072	12:64460292:A:C	TBK1;TBK1;TBK1;TBK1	Q9UHD2	Q9UHD2;F5H1A3;F5H206;F5GZI4	p.His64Pro	p.His64Pro;p.His64Pro;p.His64Pro;p.His12Pro	3.935872	0.901	0.817811237	2.118262405	3.412956475	3.298300883	0.997	His	64	Pro	H64P	10	-5.6197	12.9424	-27.8322	97.12	6.667055782
12:64460292:A:G:H:64:R	0.855173523	-1.40846323	0.775378168	0.012586444	0.484192857	0.51809377	0.243988968	0.336080639	0.590085556	0.634288891	0.383787543	0.035486909	0.398988582	12	64460292	A	G	H	R		12	64854072	12:64460292:A:G	TBK1;TBK1;TBK1;TBK1	Q9UHD2	Q9UHD2;F5H1A3;F5H206;F5GZI4	p.His64Arg	p.His64Arg;p.His64Arg;p.His64Arg;p.His12Arg	3.801128	0.9	0.803766014	1.596487012	3.172262446	3.219932193	0.991	His	64	Arg	H64R	8	-5.6197	12.9424	-27.8322	97.12	6.667055782
12:64460292:A:T:H:64:L	0.923953167	-1.152716102	0.775378168	0.074124246	0.492347302	0.531088978	0.243988968	0.251964115	0.590085556	0.36396064	0.313144803	0.0535164	0.364225668	12	64460292	A	T	H	L		12	64854072	12:64460292:A:T	TBK1;TBK1;TBK1;TBK1	Q9UHD2	Q9UHD2;F5H1A3;F5H206;F5GZI4	p.His64Leu	p.His64Leu;p.His64Leu;p.His64Leu;p.His12Leu	3.916537	0.883	0.804976305	1.777090909	3.084389902	3.183838317	0.997	His	64	Leu	H64L	11	-5.6197	12.9424	-27.8322	97.12	6.667055782
12:64460293:C:A:H:64:Q	0.399933389	-2.119278694	0.775378168	0.012586444	0.484192857	0.51809377	0.243988968	0.336080639	0.590085556	0.634288891	0.383787543	0.035486909	0.398988582	12	64460293	C	A	H	Q		12	64854073	12:64460293:C:A	TBK1;TBK1;TBK1;TBK1	Q9UHD2	Q9UHD2;F5H1A3;F5H206;F5GZI4	p.His64Gln	p.His64Gln;p.His64Gln;p.His64Gln;p.His12Gln	3.142909	0.816	0.794935949	0.51900067	2.490966096	2.379790569	0.997	His	64	Gln	H64Q	8	-5.6197	12.9424	-27.8322	97.12	6.667055782
12:64460293:C:G:H:64:Q	0.42161149	-2.075246556	0.775378168	0.012586444	0.484192857	0.51809377	0.243988968	0.336080639	0.590085556	0.634288891	0.383787543	0.035486909	0.398988582	12	64460293	C	G	H	Q		12	64854073	12:64460293:C:G	TBK1;TBK1;TBK1;TBK1	Q9UHD2	Q9UHD2;F5H1A3;F5H206;F5GZI4	p.His64Gln	p.His64Gln;p.His64Gln;p.His64Gln;p.His12Gln	3.183683	0.82	0.794935949	0.572283658	2.516393301	2.424877504	0.997	His	64	Gln	H64Q	8	-5.6197	12.9424	-27.8322	97.12	6.667055782
12:64460294:A:C:K:65:Q	-1.479043708	-1.51099903	0.700842321	0.032201979	0.340729841	0.34599659	0.203798413	0.172504004	0.604515556	0.495386366	0.162179008	0.025188352	0.204287183	12	64460294	A	C	K	Q		12	64854074	12:64460294:A:C	TBK1;TBK1;TBK1;TBK1	Q9UHD2	Q9UHD2;F5H1A3;F5H206;F5GZI4	p.Lys65Gln	p.Lys65Gln;p.Lys65Gln;p.Lys65Gln;p.Lys13Gln	3.026158	0.303	0.780286423	0.005864671	-1.014492648	-0.648431455	0.999	Lys	65	Gln	K65Q	4	-5.849333333	14.51955556	-23.92433333	97.42	6.711214941
12:64460294:A:G:K:65:E	-1.235165065	-0.983471902	0.700842321	0.032201979	0.340729841	0.34599659	0.203798413	0.172504004	0.604515556	0.495386366	0.162179008	0.025188352	0.204287183	12	64460294	A	G	K	E		12	64854074	12:64460294:A:G	TBK1;TBK1;TBK1;TBK1	Q9UHD2	Q9UHD2;F5H1A3;F5H206;F5GZI4	p.Lys65Glu	p.Lys65Glu;p.Lys65Glu;p.Lys65Glu;p.Lys13Glu	3.514651	0.348	0.795885956	1.028171209	-0.468166502	-0.125157609	0.997	Lys	65	Glu	K65E	4	-5.849333333	14.51955556	-23.92433333	97.42	6.711214941
12:64460295:A:C:K:65:T	-1.450016128	-0.703132568	0.782543957	0.030307339	0.416645397	0.431456502	0.203798413	0.250865974	0.604515556	0.538689836	0.061952036	0.037016763	0.243678122	12	64460295	A	C	K	T		12	64854075	12:64460295:A:C	TBK1;TBK1;TBK1;TBK1	Q9UHD2	Q9UHD2;F5H1A3;F5H206;F5GZI4	p.Lys65Thr	p.Lys65Thr;p.Lys65Thr;p.Lys65Thr;p.Lys13Thr	3.911825	0.342	0.788668473	1.369550441	-0.626727268	0.05412295	0.999	Lys	65	Thr	K65T	6	-5.849333333	14.51955556	-23.92433333	97.42	6.711214941
12:64460295:A:G:K:65:R	-1.366386279	-0.960331334	0.703127444	0.02591828	0.317057619	0.252736984	0.203798413	0.042307672	0.604515556	0.095705926	0.072890349	0.021376849	0.171753228	12	64460295	A	G	K	R		12	64854075	12:64460295:A:G	TBK1;TBK1;TBK1;TBK1	Q9UHD2	Q9UHD2;F5H1A3;F5H206;F5GZI4	p.Lys65Arg	p.Lys65Arg;p.Lys65Arg;p.Lys65Arg;p.Lys13Arg	3.42245	0.296	0.792320106	0.819918149	-0.858214515	-0.475406404	0.997	Lys	65	Arg	K65R	3	-5.849333333	14.51955556	-23.92433333	97.42	6.711214941
12:64460295:A:T:K:65:I	-0.856872691	-0.904666561	0.888635695	0.016503392	0.472007619	0.507705911	0.203798413	0.336080639	0.604515556	0.560275623	0.385600507	0.037903358	0.364921638	12	64460295	A	T	K	I		12	64854075	12:64460295:A:T	TBK1;TBK1;TBK1;TBK1	Q9UHD2	Q9UHD2;F5H1A3;F5H206;F5GZI4	p.Lys65Ile	p.Lys65Ile;p.Lys65Ile;p.Lys65Ile;p.Lys13Ile	4.148663	0.555	0.794599485	1.825026923	0.826227245	1.412928171	0.999	Lys	65	Ile	K65I	8	-5.849333333	14.51955556	-23.92433333	97.42	6.711214941
12:64460296:A:C:K:65:N	-2.009672545	-1.475003052	0.819083154	0.034510282	0.405219841	0.445834819	0.203798413	0.229404583	0.604515556	0.676267125	0.079749182	0.031494706	0.252186101	12	64460296	A	C	K	N		12	64854076	12:64460296:A:C	TBK1;TBK1;TBK1;TBK1	Q9UHD2	Q9UHD2;F5H1A3;F5H206;F5GZI4	p.Lys65Asn	p.Lys65Asn;p.Lys65Asn;p.Lys65Asn;p.Lys13Asn	3.226784	0.246	0.788239462	0.463787644	-1.24413801	-0.869832398	0.999	Lys	65	Asn	K65N	5	-5.849333333	14.51955556	-23.92433333	97.42	6.711214941
12:64460296:A:T:K:65:N	-2.009672545	-1.495381981	0.819083154	0.034510282	0.405219841	0.445834819	0.203798413	0.229404583	0.604515556	0.676267125	0.079749182	0.031494706	0.252186101	12	64460296	A	T	K	N		12	64854076	12:64460296:A:T	TBK1;TBK1;TBK1;TBK1	Q9UHD2	Q9UHD2;F5H1A3;F5H206;F5GZI4	p.Lys65Asn	p.Lys65Asn;p.Lys65Asn;p.Lys65Asn;p.Lys13Asn	3.207913	0.246	0.788239462	0.439127241	-1.24413801	-0.879998449	0.999	Lys	65	Asn	K65N	5	-5.849333333	14.51955556	-23.92433333	97.42	6.711214941
12:64460297:A:C:N:66:H	-0.14630537	-0.433685544	0.006607858	0.024103734	0.073141111	0.141261261	0.104310159	0.229404583	0.101648889	0.117204765	0.015233048	0.038771632	0.14818826	12	64460297	A	C	N	H		12	64854077	12:64460297:A:C	TBK1;TBK1;TBK1;TBK1	Q9UHD2	Q9UHD2;F5H1A3;F5H206;F5GZI4	p.Asn66His	p.Asn66His;p.Asn66His;p.Asn66His;p.Asn14His	3.827823	0.501	0.83688343	2.446487023	1.188445611	0.927947876	0.999	Asn	66	His	N66H	5	-3.590625	11.368125	-23.943375	98.23	4.835262877
12:64460297:A:G:N:66:D	0.72623822	-0.203304613	0.006607858	0.024103734	0.073141111	0.141261261	0.104310159	0.229404583	0.101648889	0.117204765	0.015233048	0.038771632	0.14818826	12	64460297	A	G	N	D		12	64854077	12:64460297:A:G	TBK1;TBK1;TBK1;TBK1	Q9UHD2	Q9UHD2;F5H1A3;F5H206;F5GZI4	p.Asn66Asp	p.Asn66Asp;p.Asn66Asp;p.Asn66Asp;p.Asn14Asp	4.041157	0.662	0.847707539	2.99168201	2.392485239	1.973512259	0.997	Asn	66	Asp	N66D	5	-3.590625	11.368125	-23.943375	98.23	4.835262877
12:64460297:A:T:N:66:Y	0.244211309	-0.763618914	0.011538788	0.011832422	0.15216	0.196836447	0.104310159	0.336080639	0.101648889	0.287935116	0.190954149	0.038788324	0.296815248	12	64460297	A	T	N	Y		12	64854077	12:64460297:A:T	TBK1;TBK1;TBK1;TBK1	Q9UHD2	Q9UHD2;F5H1A3;F5H206;F5GZI4	p.Asn66Tyr	p.Asn66Tyr;p.Asn66Tyr;p.Asn66Tyr;p.Asn14Tyr	4.041403	0.7	0.839306483	2.785229222	2.49387644	2.193298616	0.999	Asn	66	Tyr	N66Y	8	-3.590625	11.368125	-23.943375	98.23	4.835262877
12:64460298:A:C:N:66:T	0.651875981	-0.447938737	0.005994574	0.02083036	0.089986667	0.156785177	0.104310159	0.250865974	0.101648889	0.236690252	0.025753887	0.042331076	0.174790663	12	64460298	A	C	N	T		12	64854078	12:64460298:A:C	TBK1;TBK1;TBK1;TBK1	Q9UHD2	Q9UHD2;F5H1A3;F5H206;F5GZI4	p.Asn66Thr	p.Asn66Thr;p.Asn66Thr;p.Asn66Thr;p.Asn14Thr	3.907537	0.671	0.839120681	2.605721548	2.306429181	1.953552722	0.997	Asn	66	Thr	N66T	6	-3.590625	11.368125	-23.943375	98.23	4.835262877
12:64460298:A:G:N:66:S	0.195124731	-0.553557408	0.006607858	0.024103734	0.073141111	0.141261261	0.104310159	0.229404583	0.101648889	0.117204765	0.015233048	0.038771632	0.14818826	12	64460298	A	G	N	S		12	64854078	12:64460298:A:G	TBK1;TBK1;TBK1;TBK1	Q9UHD2	Q9UHD2;F5H1A3;F5H206;F5GZI4	p.Asn66Ser	p.Asn66Ser;p.Asn66Ser;p.Asn66Ser;p.Asn14Ser	3.716821	0.564	0.839361882	2.362432769	1.630275772	1.232312606	0.997	Asn	66	Ser	N66S	5	-3.590625	11.368125	-23.943375	98.23	4.835262877
12:64460298:A:T:N:66:I	0.485727763	-0.569156941	0.011538788	0.020558611	0.150721111	0.19293454	0.104310159	0.111710627	0.101648889	0.124069066	0.147320002	0.038995572	0.244638668	12	64460298	A	T	N	I	rs1164174065	12	64854078	12:64460298:A:T	TBK1;TBK1;TBK1;TBK1	Q9UHD2	Q9UHD2;F5H1A3;F5H206;F5GZI4	p.Asn66Ile	p.Asn66Ile;p.Asn66Ile;p.Asn66Ile;p.Asn14Ile	4.039242	0.7	0.836355956	2.709784236	2.444648418	2.192134458	0.999	Asn	66	Ile	N66I	9	-3.590625	11.368125	-23.943375	98.23	4.835262877
12:64460299:T:A:N:66:K	-0.394092422	-1.359322133	0.005994574	0.02083036	0.089986667	0.156785177	0.104310159	0.250865974	0.101648889	0.236690252	0.025753887	0.042331076	0.174790663	12	64460299	T	A	N	K		12	64854079	12:64460299:T:A	TBK1;TBK1;TBK1;TBK1	Q9UHD2	Q9UHD2;F5H1A3;F5H206;F5GZI4	p.Asn66Lys	p.Asn66Lys;p.Asn66Lys;p.Asn66Lys;p.Asn14Lys	3.063591	0.478	0.844184028	1.627486361	1.164045862	0.383297893	0.997	Asn	66	Lys	N66K	6	-3.590625	11.368125	-23.943375	98.23	4.835262877
12:64460299:T:G:N:66:K	-0.334477643	-1.340953991	0.005994574	0.02083036	0.089986667	0.156785177	0.104310159	0.250865974	0.101648889	0.236690252	0.025753887	0.042331076	0.174790663	12	64460299	T	G	N	K		12	64854079	12:64460299:T:G	TBK1;TBK1;TBK1;TBK1	Q9UHD2	Q9UHD2;F5H1A3;F5H206;F5GZI4	p.Asn66Lys	p.Asn66Lys;p.Asn66Lys;p.Asn66Lys;p.Asn14Lys	3.0806	0.489	0.844184028	1.649713524	1.233970676	0.456044864	0.997	Asn	66	Lys	N66K	6	-3.590625	11.368125	-23.943375	98.23	4.835262877
12:64460300:A:C:I:67:L	-0.978456629	-0.683500811	0.176382303	0.049924091	0.271969841	0.165211537	0.137409524	0.320151125	0.017453333	0.176313761	0.109919772	0.029772097	0.237810889	12	64460300	A	C	I	L		12	64854080	12:64460300:A:C	TBK1;TBK1;TBK1;TBK1	Q9UHD2	Q9UHD2;F5H1A3;F5H206;F5GZI4	p.Ile67Leu	p.Ile67Leu;p.Ile67Leu;p.Ile67Leu;p.Ile15Leu	3.909512	0.424	0.835269819	2.513521629	0.672049658	0.52686676	0.953	Ile	67	Leu	I67L	2	-0.632375	11.76675	-28.013625	97.77	8.59568538
12:64460300:A:G:I:67:V	-1.857774896	-0.885364127	0.176382303	0.051287426	0.266700952	0.147415237	0.137409524	0.124393533	0.017453333	0.125123836	0.109919772	0.034779624	0.214687252	12	64460300	A	G	I	V		12	64854080	12:64460300:A:G	TBK1;TBK1;TBK1;TBK1	Q9UHD2	Q9UHD2;F5H1A3;F5H206;F5GZI4	p.Ile67Val	p.Ile67Val;p.Ile67Val;p.Ile67Val;p.Ile15Val	3.641823	0.242	0.831921515	2.081297318	-0.540752882	-0.669367006	0.898	Ile	67	Val	I67V	1	-0.632375	11.76675	-28.013625	97.77	8.59568538
12:64460300:A:T:I:67:F	1.333426755	-0.349337553	0.174801052	0.059678238	0.24489873	0.094701594	0.137409524	0.172504004	0.017453333	0.106476722	0.064539619	0.032786506	0.173902728	12	64460300	A	T	I	F		12	64854080	12:64460300:A:T	TBK1;TBK1;TBK1;TBK1	Q9UHD2	Q9UHD2;F5H1A3;F5H206;F5GZI4	p.Ile67Phe	p.Ile67Phe;p.Ile67Phe;p.Ile67Phe;p.Ile15Phe	3.995741	0.796	0.834367275	2.603990456	3.021721231	2.723614858	0.997	Ile	67	Phe	I67F	4	-0.632375	11.76675	-28.013625	97.77	8.59568538
12:64460301:T:A:I:67:N	0.486888294	-0.64066791	0.054331657	0.046294647	0.33359873	0.098660155	0.137409524	0.062457732	0.017453333	0.279375217	0.371797919	0.043744071	0.297074851	12	64460301	T	A	I	N		12	64854081	12:64460301:T:A	TBK1;TBK1;TBK1;TBK1	Q9UHD2	Q9UHD2;F5H1A3;F5H206;F5GZI4	p.Ile67Asn	p.Ile67Asn;p.Ile67Asn;p.Ile67Asn;p.Ile15Asn	4.156163	0.745	0.836191572	2.858529277	2.727961815	2.515237687	0.997	Ile	67	Asn	I67N	7	-0.632375	11.76675	-28.013625	97.77	8.59568538
12:64460301:T:C:I:67:T	1.153389835	-0.528254236	0.087398656	0.060691344	0.285529841	0.088002532	0.137409524	0.229404583	0.017453333	0.264960148	0.067698911	0.038977045	0.211626611	12	64460301	T	C	I	T	rs1460417033	12	64854081	12:64460301:T:C	TBK1;TBK1;TBK1;TBK1	Q9UHD2	Q9UHD2;F5H1A3;F5H206;F5GZI4	p.Ile67Thr	p.Ile67Thr;p.Ile67Thr;p.Ile67Thr;p.Ile15Thr	3.961819	0.795	0.835910951	2.597655906	3.04111986	2.699560276	0.991	Ile	67	Thr	I67T	5	-0.632375	11.76675	-28.013625	97.77	8.59568538
12:64460301:T:G:I:67:S	1.190263953	-0.305909684	0.070737533	0.055294941	0.305563175	0.085999777	0.137409524	0.250865974	0.017453333	0.224860396	0.071019731	0.043519982	0.230589284	12	64460301	T	G	I	S		12	64854081	12:64460301:T:G	TBK1;TBK1;TBK1;TBK1	Q9UHD2	Q9UHD2;F5H1A3;F5H206;F5GZI4	p.Ile67Ser	p.Ile67Ser;p.Ile67Ser;p.Ile67Ser;p.Ile15Ser	4.233941	0.818	0.836470213	2.967026834	3.196657294	2.979104272	0.997	Ile	67	Ser	I67S	6	-0.632375	11.76675	-28.013625	97.77	8.59568538
12:64460302:T:G:I:67:M	0.259189843	-1.326545599	0.176382303	0.054378	0.234873175	0.062140651	0.137409524	0.042307672	0.017453333	0.011817182	0.082696334	0.028970459	0.162447482	12	64460302	T	G	I	M		12	64854082	12:64460302:T:G	TBK1;TBK1;TBK1;TBK1	Q9UHD2	Q9UHD2;F5H1A3;F5H206;F5GZI4	p.Ile67Met	p.Ile67Met;p.Ile67Met;p.Ile67Met;p.Ile15Met	3.050832	0.588	0.829809154	1.257005858	1.623456699	1.012264501	0.997	Ile	67	Met	I67M	3	-0.632375	11.76675	-28.013625	97.77	8.59568538
12:64460303:G:A:V:68:I	-1.709378685	-1.266658387	0.856687605	0.063665953	0.368835556	0.167947656	0.284255714	0.124393533	0.211249683	0.143840829	0.058091991	0.032049553	0.245852406	12	64460303	G	A	V	I		12	64854083	12:64460303:G:A	TBK1;TBK1;TBK1;TBK1	Q9UHD2	Q9UHD2;F5H1A3;F5H206;F5GZI4	p.Val68Ile	p.Val68Ile;p.Val68Ile;p.Val68Ile;p.Val16Ile	3.397591	0.296	0.817006295	1.395031128	-0.446338301	-0.488798268	0.992	Val	68	Ile	V68I	1	3.516857143	13.773	-27.43342857	96.73	12.09774368
12:64460303:G:C:V:68:L	0.546160805	-0.551943072	0.856687605	0.061004695	0.337251111	0.111631187	0.284255714	0.042307672	0.211249683	0.095832297	0.040199704	0.024530328	0.208166472	12	64460303	G	C	V	L		12	64854083	12:64460303:G:C	TBK1;TBK1;TBK1;TBK1	Q9UHD2	Q9UHD2;F5H1A3;F5H206;F5GZI4	p.Val68Leu	p.Val68Leu;p.Val68Leu;p.Val68Leu;p.Val16Leu	3.927798	0.68	0.831083117	2.434370712	2.229537817	2.01649086	0.992	Val	68	Leu	V68L	3	3.516857143	13.773	-27.43342857	96.73	12.09774368
12:64460303:G:T:V:68:F	1.148400581	-0.493053385	0.804773569	0.066936221	0.397292222	0.19694694	0.284255714	0.229404583	0.211249683	0.200511062	0.004728688	0.035294949	0.246658257	12	64460303	G	T	V	F		12	64854083	12:64460303:G:T	TBK1;TBK1;TBK1;TBK1	Q9UHD2	Q9UHD2;F5H1A3;F5H206;F5GZI4	p.Val68Phe	p.Val68Phe;p.Val68Phe;p.Val68Phe;p.Val16Phe	4.116768	0.824	0.829926568	2.652848494	3.125620776	2.950663854	0.999	Val	68	Phe	V68F	5	3.516857143	13.773	-27.43342857	96.73	12.09774368
12:64460304:T:A:V:68:D	1.113939298	-0.617715333	0.721044421	0.061649365	0.408897778	0.155350049	0.284255714	0.062457732	0.211249683	0.181913052	0.043119289	0.042370259	0.292740243	12	64460304	T	A	V	D		12	64854084	12:64460304:T:A	TBK1;TBK1;TBK1;TBK1	Q9UHD2	Q9UHD2;F5H1A3;F5H206;F5GZI4	p.Val68Asp	p.Val68Asp;p.Val68Asp;p.Val68Asp;p.Val16Asp	4.162278	0.857	0.840563123	2.974116791	3.512860608	3.16593269	0.999	Val	68	Asp	V68D	7	3.516857143	13.773	-27.43342857	96.73	12.09774368
12:64460304:T:C:V:68:A	1.348674771	-0.542687624	0.855341375	0.06485992	0.357247778	0.173601782	0.284255714	0.172504004	0.211249683	0.366451958	0.01271359	0.028433186	0.229149588	12	64460304	T	C	V	A		12	64854084	12:64460304:T:C	TBK1;TBK1;TBK1;TBK1	Q9UHD2	Q9UHD2;F5H1A3;F5H206;F5GZI4	p.Val68Ala	p.Val68Ala;p.Val68Ala;p.Val68Ala;p.Val16Ala	4.009655	0.846	0.830475235	2.526378755	3.274624627	3.020128712	0.992	Val	68	Ala	V68A	4	3.516857143	13.773	-27.43342857	96.73	12.09774368
12:64460304:T:G:V:68:G	1.173554077	-0.702086326	0.721044421	0.061649365	0.408897778	0.155350049	0.284255714	0.062457732	0.211249683	0.181913052	0.043119289	0.042370259	0.292740243	12	64460304	T	G	V	G		12	64854084	12:64460304:T:G	TBK1;TBK1;TBK1;TBK1	Q9UHD2	Q9UHD2;F5H1A3;F5H206;F5GZI4	p.Val68Gly	p.Val68Gly;p.Val68Gly;p.Val68Gly;p.Val16Gly	4.08415	0.868	0.849309903	3.087303565	3.728720899	3.187428136	0.999	Val	68	Gly	V68G	7	3.516857143	13.773	-27.43342857	96.73	12.09774368
12:64460306:A:C:K:69:Q	0.216228999	-0.201205538	0.106658109	0.052637337	0.182515556	0.052325328	0.079503333	0.172504004	0.163621111	0.11103519	0.005814747	0.023381101	0.126066649	12	64460306	A	C	K	Q		12	64854086	12:64460306:A:C	TBK1;TBK1;TBK1;TBK1	Q9UHD2	Q9UHD2;F5H1A3;F5H206;F5GZI4	p.Lys69Gln	p.Lys69Gln;p.Lys69Gln;p.Lys69Gln;p.Lys17Gln	3.965838	0.549	0.791738792	1.515703426	0.740357265	1.279755807	0.999	Lys	69	Gln	K69Q	4	1.692333333	18.46055556	-30.34022222	95.14	14.61578472
12:64460306:A:G:K:69:E	0.671469133	-0.074112335	0.106658109	0.052637337	0.182515556	0.052325328	0.079503333	0.172504004	0.163621111	0.11103519	0.005814747	0.023381101	0.126066649	12	64460306	A	G	K	E		12	64854086	12:64460306:A:G	TBK1;TBK1;TBK1;TBK1	Q9UHD2	Q9UHD2;F5H1A3;F5H206;F5GZI4	p.Lys69Glu	p.Lys69Glu;p.Lys69Glu;p.Lys69Glu;p.Lys17Glu	4.083527	0.633	0.805754135	2.014456124	1.508167273	1.828706966	0.997	Lys	69	Glu	K69E	4	1.692333333	18.46055556	-30.34022222	95.14	14.61578472
12:64460307:A:C:K:69:T	0.860627266	-0.238219708	0.04113942	0.061611088	0.19374	0.040360478	0.079503333	0.250865974	0.163621111	0.082794485	0.002170417	0.04170956	0.130863404	12	64460307	A	C	K	T		12	64854087	12:64460307:A:C	TBK1;TBK1;TBK1;TBK1	Q9UHD2	Q9UHD2;F5H1A3;F5H206;F5GZI4	p.Lys69Thr	p.Lys69Thr;p.Lys69Thr;p.Lys69Thr;p.Lys17Thr	3.948316	0.672	0.799480066	1.683340995	1.651402942	1.981301258	0.999	Lys	69	Thr	K69T	6	1.692333333	18.46055556	-30.34022222	95.14	14.61578472
12:64460307:A:G:K:69:R	-0.657600075	-0.909037684	0.107703395	0.049990572	0.193951111	0.049755884	0.079503333	0.042307672	0.163621111	0.124357391	0.038234521	0.019008679	0.152102402	12	64460307	A	G	K	R		12	64854087	12:64460307:A:G	TBK1;TBK1;TBK1;TBK1	Q9UHD2	Q9UHD2;F5H1A3;F5H206;F5GZI4	p.Lys69Arg	p.Lys69Arg;p.Lys69Arg;p.Lys69Arg;p.Lys17Arg	3.401315	0.41	0.802833214	1.051057136	0.041866559	0.172169401	0.997	Lys	69	Arg	K69R	3	1.692333333	18.46055556	-30.34022222	95.14	14.61578472
12:64460307:A:T:K:69:I	0.290002648	-0.36218029	0.156791806	0.073058793	0.234401111	0.063326127	0.079503333	0.336080639	0.163621111	0.08444731	0.029135894	0.051413514	0.221356686	12	64460307	A	T	K	I		12	64854087	12:64460307:A:T	TBK1;TBK1;TBK1;TBK1	Q9UHD2	Q9UHD2;F5H1A3;F5H206;F5GZI4	p.Lys69Ile	p.Lys69Ile;p.Lys69Ile;p.Lys69Ile;p.Lys17Ile	4.149588	0.644	0.804045198	2.058722011	1.549579375	1.927878881	0.999	Lys	69	Ile	K69I	8	1.692333333	18.46055556	-30.34022222	95.14	14.61578472
12:64460308:A:C:K:69:N	-1.260151711	-1.186432878	0.05121335	0.057087307	0.201901111	0.062897273	0.079503333	0.229404583	0.163621111	0.109780471	0.002153288	0.032078766	0.141777671	12	64460308	A	C	K	N		12	64854088	12:64460308:A:C	TBK1;TBK1;TBK1;TBK1	Q9UHD2	Q9UHD2;F5H1A3;F5H206;F5GZI4	p.Lys69Asn	p.Lys69Asn;p.Lys69Asn;p.Lys69Asn;p.Lys17Asn	3.108385	0.29	0.79874774	0.567704309	-0.789113595	-0.679279445	0.999	Lys	69	Asn	K69N	5	1.692333333	18.46055556	-30.34022222	95.14	14.61578472
12:64460308:A:T:K:69:N	-1.260151711	-1.180966388	0.05121335	0.057087307	0.201901111	0.062897273	0.079503333	0.229404583	0.163621111	0.109780471	0.002153288	0.032078766	0.141777671	12	64460308	A	T	K	N		12	64854088	12:64460308:A:T	TBK1;TBK1;TBK1;TBK1	Q9UHD2	Q9UHD2;F5H1A3;F5H206;F5GZI4	p.Lys69Asn	p.Lys69Asn;p.Lys69Asn;p.Lys69Asn;p.Lys17Asn	3.113447	0.29	0.79874774	0.574319272	-0.789113595	-0.67655248	0.999	Lys	69	Asn	K69N	5	1.692333333	18.46055556	-30.34022222	95.14	14.61578472
12:64460309:T:A:L:70:I	-1.048090825	-0.735017627	0.024662578	0.058779076	0.179248889	0.099923721	0.14509254	0.320151125	0.001237778	0.177683376	0.052292947	0.025066081	0.163872156	12	64460309	T	A	L	I		12	64854089	12:64460309:T:A	TBK1;TBK1;TBK1;TBK1	Q9UHD2	Q9UHD2;F5H1A3;F5H206;F5GZI4	p.Leu70Ile	p.Leu70Ile;p.Leu70Ile;p.Leu70Ile;p.Leu18Ile	3.603566	0.348	0.808519214	1.455305279	-0.257387163	-0.077257954	0.997	Leu	70	Ile	L70I	2	4.6795	16.608	-34.109875	94.21	13.4843252
12:64460309:T:G:L:70:V	-0.667183591	-0.630793018	0.024662578	0.059254435	0.140858889	0.028172654	0.14509254	0.042307672	0.001237778	0.086389254	0.036118291	0.021141275	0.120219019	12	64460309	T	G	L	V		12	64854089	12:64460309:T:G	TBK1;TBK1;TBK1;TBK1	Q9UHD2	Q9UHD2;F5H1A3;F5H206;F5GZI4	p.Leu70Val	p.Leu70Val;p.Leu70Val;p.Leu70Val;p.Leu18Val	3.547614	0.381	0.812371466	1.477002899	0.01666009	0.083351997	0.997	Leu	70	Val	L70V	3	4.6795	16.608	-34.109875	94.21	13.4843252
12:64460310:T:C:L:70:S	1.750596363	0.179186565	0.009734068	0.07013715	0.156026667	0.026855206	0.14509254	0.250865974	0.001237778	0.048216018	0.002734927	0.033906855	0.116561463	12	64460310	T	C	L	S		12	64854090	12:64460310:T:C	TBK1;TBK1;TBK1;TBK1	Q9UHD2	Q9UHD2;F5H1A3;F5H206;F5GZI4	p.Leu70Ser	p.Leu70Ser;p.Leu70Ser;p.Leu70Ser;p.Leu18Ser	4.284885	0.824	0.81208692	2.433456556	2.827975536	3.041230644	0.999	Leu	70	Ser	L70S	6	4.6795	16.608	-34.109875	94.21	13.4843252
12:64460311:A:C:L:70:F	-0.484127331	-0.455454642	0.024401184	0.063082702	0.127638889	0.029071814	0.14509254	0.172504004	0.001237778	0.073566506	0.005482674	0.022130028	0.090038586	12	64460311	A	C	L	F		12	64854091	12:64460311:A:C	TBK1;TBK1;TBK1;TBK1	Q9UHD2	Q9UHD2;F5H1A3;F5H206;F5GZI4	p.Leu70Phe	p.Leu70Phe;p.Leu70Phe;p.Leu70Phe;p.Leu18Phe	3.604569	0.389	0.813519293	1.579682365	0.086665394	0.160277301	0.999	Leu	70	Phe	L70F	4	4.6795	16.608	-34.109875	94.21	13.4843252
12:64460311:A:T:L:70:F	-0.484127331	-0.449078869	0.024401184	0.063082702	0.127638889	0.029071814	0.14509254	0.172504004	0.001237778	0.073566506	0.005482674	0.022130028	0.090038586	12	64460311	A	T	L	F		12	64854091	12:64460311:A:T	TBK1;TBK1;TBK1;TBK1	Q9UHD2	Q9UHD2;F5H1A3;F5H206;F5GZI4	p.Leu70Phe	p.Leu70Phe;p.Leu70Phe;p.Leu70Phe;p.Leu18Phe	3.610473	0.389	0.813519293	1.587397643	0.086665394	0.163457861	0.999	Leu	70	Phe	L70F	4	4.6795	16.608	-34.109875	94.21	13.4843252
12:64460312:T:A:F:71:I	-0.852565439	0.00420157	0.009212451	0.092047067	0.179214444	0.016779575	0.236682222	0.250865974	0.000582222	0.047746119	0.003594444	0.051004771	0.148560226	12	64460312	T	A	F	I		12	64854092	12:64460312:T:A	TBK1;TBK1;TBK1;TBK1	Q9UHD2	Q9UHD2;F5H1A3;F5H206;F5GZI4	p.Phe71Ile	p.Phe71Ile;p.Phe71Ile;p.Phe71Ile;p.Phe19Ile	4.234608	0.371	0.787163369	1.754314551	-0.467491906	0.395640863	0.991	Phe	71	Ile	F71I	6	4.585454545	21.44654545	-32.19981818	93.86	12.02181286
12:64460312:T:C:F:71:L	-0.966375473	0.064985229	0.009212451	0.092047067	0.179214444	0.016779575	0.236682222	0.250865974	0.000582222	0.047746119	0.003594444	0.051004771	0.148560226	12	64460312	T	C	F	L		12	64854092	12:64460312:T:C	TBK1;TBK1;TBK1;TBK1	Q9UHD2	Q9UHD2;F5H1A3;F5H206;F5GZI4	p.Phe71Leu	p.Phe71Leu;p.Phe71Leu;p.Phe71Leu;p.Phe19Leu	4.290894	0.35	0.789368022	1.882131325	-0.56420124	0.30457521	0.979	Phe	71	Leu	F71L	6	4.585454545	21.44654545	-32.19981818	93.86	12.02181286
12:64460312:T:G:F:71:V	-0.078530404	0.036678794	0.006751724	0.09307457	0.183917778	0.013417452	0.236682222	0.062457732	0.000582222	0.00478523	0.014511495	0.05946284	0.156962735	12	64460312	T	G	F	V		12	64854092	12:64460312:T:G	TBK1;TBK1;TBK1;TBK1	Q9UHD2	Q9UHD2;F5H1A3;F5H206;F5GZI4	p.Phe71Val	p.Phe71Val;p.Phe71Val;p.Phe71Val;p.Phe19Val	4.294029	0.521	0.787862068	1.84916222	0.497685706	1.294706327	0.991	Phe	71	Val	F71V	7	4.585454545	21.44654545	-32.19981818	93.86	12.02181286
12:64460313:T:A:F:71:Y	-1.493276657	-0.235289875	0.023359856	0.072995853	0.175977937	0.018053209	0.236682222	0.042307672	0.000582222	0.077689995	0.054974016	0.024095233	0.165212511	12	64460313	T	A	F	Y		12	64854093	12:64460313:T:A	TBK1;TBK1;TBK1;TBK1	Q9UHD2	Q9UHD2;F5H1A3;F5H206;F5GZI4	p.Phe71Tyr	p.Phe71Tyr;p.Phe71Tyr;p.Phe71Tyr;p.Phe19Tyr	4.070998	0.267	0.783637133	1.453720055	-1.187432645	-0.293655811	0.991	Phe	71	Tyr	F71Y	3	4.585454545	21.44654545	-32.19981818	93.86	12.02181286
12:64460313:T:C:F:71:S	0.657766786	-0.146937666	0.037981123	0.094200533	0.219988889	0.042963463	0.236682222	0.336080639	0.000582222	0.044501148	0.037670229	0.063589974	0.22620493	12	64460313	T	C	F	S		12	64854093	12:64460313:T:C	TBK1;TBK1;TBK1;TBK1	Q9UHD2	Q9UHD2;F5H1A3;F5H206;F5GZI4	p.Phe71Ser	p.Phe71Ser;p.Phe71Ser;p.Phe71Ser;p.Phe19Ser	4.365837	0.716	0.78438315	1.857373854	1.679218009	2.460561211	0.997	Phe	71	Ser	F71S	8	4.585454545	21.44654545	-32.19981818	93.86	12.02181286
12:64460313:T:G:F:71:C	-0.23103538	-0.212664061	0.037981123	0.094200533	0.219988889	0.042963463	0.236682222	0.336080639	0.000582222	0.044501148	0.037670229	0.063589974	0.22620493	12	64460313	T	G	F	C		12	64854093	12:64460313:T:G	TBK1;TBK1;TBK1;TBK1	Q9UHD2	Q9UHD2;F5H1A3;F5H206;F5GZI4	p.Phe71Cys	p.Phe71Cys;p.Phe71Cys;p.Phe71Cys;p.Phe19Cys	4.304974	0.552	0.782900125	1.741337264	0.611959107	1.479793825	0.999	Phe	71	Cys	F71C	8	4.585454545	21.44654545	-32.19981818	93.86	12.02181286
12:64460314:T:A:F:71:L	-1.313225098	-0.125583842	0.009212451	0.092047067	0.179214444	0.016779575	0.236682222	0.250865974	0.000582222	0.047746119	0.003594444	0.051004771	0.148560226	12	64460314	T	A	F	L		12	64854094	12:64460314:T:A	TBK1;TBK1;TBK1;TBK1	Q9UHD2	Q9UHD2;F5H1A3;F5H206;F5GZI4	p.Phe71Leu	p.Phe71Leu;p.Phe71Leu;p.Phe71Leu;p.Phe19Leu	4.114426	0.286	0.789368022	1.651524998	-0.971036519	-0.160433671	0.979	Phe	71	Leu	F71L	6	4.585454545	21.44654545	-32.19981818	93.86	12.02181286
12:64460314:T:G:F:71:L	-1.313225098	-0.238316439	0.009212451	0.092047067	0.179214444	0.016779575	0.236682222	0.250865974	0.000582222	0.047746119	0.003594444	0.051004771	0.148560226	12	64460314	T	G	F	L		12	64854094	12:64460314:T:G	TBK1;TBK1;TBK1;TBK1	Q9UHD2	Q9UHD2;F5H1A3;F5H206;F5GZI4	p.Phe71Leu	p.Phe71Leu;p.Phe71Leu;p.Phe71Leu;p.Phe19Leu	4.010035	0.286	0.789368022	1.515108056	-0.971036519	-0.216670446	0.979	Phe	71	Leu	F71L	6	4.585454545	21.44654545	-32.19981818	93.86	12.02181286
12:64460315:G:A:A:72:T	-0.992851862	-0.382008643	0.040212445	0.078532933	0.173230159	0.101271378	0.176460635	0.172504004	0.000507778	0.082197259	0.015194948	0.027456791	0.127351255	12	64460315	G	A	A	T		12	64854095	12:64460315:G:A	TBK1;TBK1;TBK1;TBK1	Q9UHD2	Q9UHD2;F5H1A3;F5H206;F5GZI4	p.Ala72Thr	p.Ala72Thr;p.Ala72Thr;p.Ala72Thr;p.Ala20Thr	3.8029	0.327	0.786956092	1.185061876	-0.750649472	-0.091261809	0.997	Ala	72	Thr	A72T	4	7.7888	20.0796	-36.5118	92.83	10.25285957
12:64460315:G:C:A:72:P	0.815590839	-0.073901851	0.029810093	0.083232693	0.208225556	0.109219808	0.176460635	0.229404583	0.000507778	0.053154463	0.010210929	0.033364471	0.173375916	12	64460315	G	C	A	P		12	64854095	12:64460315:G:C	TBK1;TBK1;TBK1;TBK1	Q9UHD2	Q9UHD2;F5H1A3;F5H206;F5GZI4	p.Ala72Pro	p.Ala72Pro;p.Ala72Pro;p.Ala72Pro;p.Ala20Pro	4.248956	0.7	0.80233732	2.146539139	1.877065185	2.305110088	0.999	Ala	72	Pro	A72P	5	7.7888	20.0796	-36.5118	92.83	10.25285957
12:64460315:G:T:A:72:S	-1.453514675	-0.230479412	0.040636163	0.071142446	0.191994603	0.107431806	0.176460635	0.042307672	0.000507778	0.09110903	0.094920263	0.025865435	0.163647357	12	64460315	G	T	A	S		12	64854095	12:64460315:G:T	TBK1;TBK1;TBK1;TBK1	Q9UHD2	Q9UHD2;F5H1A3;F5H206;F5GZI4	p.Ala72Ser	p.Ala72Ser;p.Ala72Ser;p.Ala72Ser;p.Ala20Ser	4.069986	0.273	0.788331247	1.567933304	-1.070972981	-0.259518804	0.997	Ala	72	Ser	A72S	3	7.7888	20.0796	-36.5118	92.83	10.25285957
12:64460316:C:A:A:72:D	-0.399475594	-0.467615003	0.023840506	0.083861767	0.200771111	0.101100464	0.176460635	0.250865974	0.000507778	0.050275933	0.010291481	0.041347989	0.159562149	12	64460316	C	A	A	D		12	64854096	12:64460316:C:A	TBK1;TBK1;TBK1;TBK1	Q9UHD2	Q9UHD2;F5H1A3;F5H206;F5GZI4	p.Ala72Asp	p.Ala72Asp;p.Ala72Asp;p.Ala72Asp;p.Ala20Asp	3.836129	0.464	0.797713987	1.493268043	0.29972219	0.718548956	0.999	Ala	72	Asp	A72D	6	7.7888	20.0796	-36.5118	92.83	10.25285957
12:64460316:C:G:A:72:G	-0.922398032	-0.320957167	0.040212445	0.078532933	0.173230159	0.101271378	0.176460635	0.172504004	0.000507778	0.082197259	0.015194948	0.027456791	0.127351255	12	64460316	C	G	A	G		12	64854096	12:64460316:C:G	TBK1;TBK1;TBK1;TBK1	Q9UHD2	Q9UHD2;F5H1A3;F5H206;F5GZI4	p.Ala72Gly	p.Ala72Gly;p.Ala72Gly;p.Ala72Gly;p.Ala20Gly	3.859434	0.34	0.808898364	1.799002573	-0.301915656	0.014338517	0.997	Ala	72	Gly	A72G	4	7.7888	20.0796	-36.5118	92.83	10.25285957
12:64460316:C:T:A:72:V	-0.331669763	-0.221198576	0.040212445	0.078532933	0.173230159	0.101271378	0.176460635	0.172504004	0.000507778	0.082197259	0.015194948	0.027456791	0.127351255	12	64460316	C	T	A	V		12	64854096	12:64460316:C:T	TBK1;TBK1;TBK1;TBK1	Q9UHD2	Q9UHD2;F5H1A3;F5H206;F5GZI4	p.Ala72Val	p.Ala72Val;p.Ala72Val;p.Ala72Val;p.Ala20Val	3.951811	0.449	0.792389455	1.513387801	0.115533115	0.694162876	0.997	Ala	72	Val	A72V	4	7.7888	20.0796	-36.5118	92.83	10.25285957
12:64460318:A:C:I:73:L	-1.627761245	-1.197070973	0.014271359	0.036922749	0.122837778	0.12164415	0.100579868	0.320151125	0.027294444	0.080320919	0.090477549	0.030537157	0.145091767	12	64460318	A	C	I	L		12	64854098	12:64460318:A:C	TBK1;TBK1;TBK1;TBK1	Q9UHD2	Q9UHD2;F5H1A3;F5H206;F5GZI4	p.Ile73Leu	p.Ile73Leu;p.Ile73Leu;p.Ile73Leu;p.Ile21Leu	3.110109	0.225	0.786354949	0.264934806	-1.409072954	-1.054074367	0.058	Ile	73	Leu	I73L	2	9.37225	17.76275	-39.58825	91.54	7.911672328
12:64460318:A:G:I:73:V	-2.313364075	-2.632075671	0.014271359	0.039347834	0.122325556	0.110141087	0.100579868	0.124393533	0.027294444	0.087861597	0.090477549	0.039057777	0.130463617	12	64460318	A	G	I	V	rs751253214	12	64854098	12:64460318:A:G	TBK1;TBK1;TBK1;TBK1	Q9UHD2	Q9UHD2;F5H1A3;F5H206;F5GZI4	p.Ile73Val	p.Ile73Val;p.Ile73Val;p.Ile73Val;p.Ile21Val	1.730196	0.086	0.783353061	-1.612204547	-2.342753254	-2.600921856	0.001	Ile	73	Val	I73V	1	9.37225	17.76275	-39.58825	91.54	7.911672328
12:64460318:A:T:I:73:F	-0.733143933	-0.257087878	0.014118504	0.041034051	0.078883333	0.039190997	0.100579868	0.172504004	0.027294444	0.130586874	0.009841089	0.020983007	0.093490217	12	64460318	A	T	I	F		12	64854098	12:64460318:A:T	TBK1;TBK1;TBK1;TBK1	Q9UHD2	Q9UHD2;F5H1A3;F5H206;F5GZI4	p.Ile73Phe	p.Ile73Phe;p.Ile73Phe;p.Ile73Phe;p.Ile21Phe	3.800313	0.346	0.784018617	1.109381465	-0.678880492	0.017171458	0.918	Ile	73	Phe	I73F	4	9.37225	17.76275	-39.58825	91.54	7.911672328
12:64460319:T:A:I:73:N	0.373803004	-0.063984764	0.005805061	0.034373339	0.119924444	0.037430342	0.100579868	0.062457732	0.027294444	0.011656524	0.02214694	0.030166713	0.137686756	12	64460319	T	A	I	N		12	64854099	12:64460319:T:A	TBK1;TBK1;TBK1;TBK1	Q9UHD2	Q9UHD2;F5H1A3;F5H206;F5GZI4	p.Ile73Asn	p.Ile73Asn;p.Ile73Asn;p.Ile73Asn;p.Ile21Asn	4.13349	0.588	0.780401952	1.455756711	0.799123231	1.595506294	0.971	Ile	73	Asn	I73N	7	9.37225	17.76275	-39.58825	91.54	7.911672328
12:64460319:T:C:I:73:T	0.072064913	-1.003975198	0.010393184	0.040911019	0.118522222	0.040674701	0.100579868	0.229404583	0.027294444	0.069743763	0.006601403	0.022131759	0.150186559	12	64460319	T	C	I	T		12	64854099	12:64460319:T:C	TBK1;TBK1;TBK1;TBK1	Q9UHD2	Q9UHD2;F5H1A3;F5H206;F5GZI4	p.Ile73Thr	p.Ile73Thr;p.Ile73Thr;p.Ile73Thr;p.Ile21Thr	3.306711	0.543	0.780313672	0.373158737	0.511594281	0.889993428	0.611	Ile	73	Thr	I73T	5	9.37225	17.76275	-39.58825	91.54	7.911672328
12:64460319:T:G:I:73:S	-0.206562372	-0.087718727	0.008278731	0.037857198	0.116888889	0.029906442	0.100579868	0.250865974	0.027294444	0.060950143	0.007843155	0.025891358	0.140131264	12	64460319	T	G	I	S		12	64854099	12:64460319:T:G	TBK1;TBK1;TBK1;TBK1	Q9UHD2	Q9UHD2;F5H1A3;F5H206;F5GZI4	p.Ile73Ser	p.Ile73Ser;p.Ile73Ser;p.Ile73Ser;p.Ile21Ser	4.12005	0.483	0.781213169	1.458159875	0.14519384	0.981327768	0.761	Ile	73	Ser	I73S	6	9.37225	17.76275	-39.58825	91.54	7.911672328
12:64460320:T:G:I:73:M	-0.591821754	-0.661448307	0.014271359	0.038716368	0.093745556	0.048041297	0.100579868	0.042307672	0.027294444	0.08041373	0.063280702	0.02391486	0.115646246	12	64460320	T	G	I	M		12	64854100	12:64460320:T:G	TBK1;TBK1;TBK1;TBK1	Q9UHD2	Q9UHD2;F5H1A3;F5H206;F5GZI4	p.Ile73Met	p.Ile73Met;p.Ile73Met;p.Ile73Met;p.Ile21Met	3.503256	0.391	0.774077232	0.476504639	-0.558691267	0.117259412	0.918	Ile	73	Met	I73M	3	9.37225	17.76275	-39.58825	91.54	7.911672328
12:64460321:G:A:E:74:K	-0.210914339	0.168001188	0.010954575	0.032539809	0.122523968	0.023340561	0.226322989	0.172504004	0.000582222	0.072956029	0.021595657	0.041417254	0.170341952	12	64460321	G	A	E	K		12	64854101	12:64460321:G:A	TBK1;TBK1;TBK1;TBK1	Q9UHD2	Q9UHD2;F5H1A3;F5H206;F5GZI4	p.Glu74Lys	p.Glu74Lys;p.Glu74Lys;p.Glu74Lys;p.Glu22Lys	4.462363	0.508	0.837760211	3.297276618	1.247571856	1.310245286	0.997	Glu	74	Lys	E74K	4	12.85066667	21.41277778	-38.39955556	93.97	5.36412929
12:64460321:G:C:E:74:Q	-1.552709619	-0.473604099	0.011073565	0.028968602	0.149979524	0.03780238	0.226322989	0.042307672	0.000582222	0.077689995	0.130455479	0.038602317	0.223714233	12	64460321	G	C	E	Q	rs751215465	12	64854101	12:64460321:G:C	TBK1;TBK1;TBK1;TBK1	Q9UHD2	Q9UHD2;F5H1A3;F5H206;F5GZI4	p.Glu74Gln	p.Glu74Gln;p.Glu74Gln;p.Glu74Gln;p.Glu22Gln	4.054643	0.306	0.832409513	2.63277673	-0.125775607	-0.077032262	0.997	Glu	74	Gln	E74Q	3	12.85066667	21.41277778	-38.39955556	93.97	5.36412929
12:64460322:A:C:E:74:A	-0.044223747	-0.351602088	0.013736201	0.033689085	0.144688095	0.056369763	0.226322989	0.250865974	0.000582222	0.047746119	0.014657394	0.056512678	0.201067296	12	64460322	A	C	E	A		12	64854102	12:64460322:A:C	TBK1;TBK1;TBK1;TBK1	Q9UHD2	Q9UHD2;F5H1A3;F5H206;F5GZI4	p.Glu74Ala	p.Glu74Ala;p.Glu74Ala;p.Glu74Ala;p.Glu22Ala	4.08852	0.565	0.835593122	2.755404608	1.573752766	1.438332003	0.997	Glu	74	Ala	E74A	6	12.85066667	21.41277778	-38.39955556	93.97	5.36412929
12:64460322:A:G:E:74:G	-0.547564199	-0.222993108	0.013736201	0.032950072	0.149525873	0.087201636	0.226322989	0.062457732	0.000582222	0.00478523	0.040876493	0.063795635	0.191554822	12	64460322	A	G	E	G		12	64854102	12:64460322:A:G	TBK1;TBK1;TBK1;TBK1	Q9UHD2	Q9UHD2;F5H1A3;F5H206;F5GZI4	p.Glu74Gly	p.Glu74Gly;p.Glu74Gly;p.Glu74Gly;p.Glu22Gly	4.174389	0.464	0.847603067	3.163216665	1.132095526	0.900773969	0.999	Glu	74	Gly	E74G	7	12.85066667	21.41277778	-38.39955556	93.97	5.36412929
12:64460322:A:T:E:74:V	-0.62885708	-0.022549365	0.013736201	0.032950072	0.149525873	0.087201636	0.226322989	0.062457732	0.000582222	0.00478523	0.040876493	0.063795635	0.191554822	12	64460322	A	T	E	V		12	64854102	12:64460322:A:T	TBK1;TBK1;TBK1;TBK1	Q9UHD2	Q9UHD2;F5H1A3;F5H206;F5GZI4	p.Glu74Val	p.Glu74Val;p.Glu74Val;p.Glu74Val;p.Glu22Val	4.360001	0.449	0.834634258	3.086572409	0.820365681	0.914060081	0.999	Glu	74	Val	E74V	7	12.85066667	21.41277778	-38.39955556	93.97	5.36412929
12:64460323:A:C:E:74:D	-1.612324399	-1.28806798	0.011073565	0.028968602	0.149979524	0.03780238	0.226322989	0.042307672	0.000582222	0.077689995	0.130455479	0.038602317	0.223714233	12	64460323	A	C	E	D		12	64854103	12:64460323:A:C	TBK1;TBK1;TBK1;TBK1	Q9UHD2	Q9UHD2;F5H1A3;F5H206;F5GZI4	p.Glu74Asp	p.Glu74Asp;p.Glu74Asp;p.Glu74Asp;p.Glu22Asp	3.300445	0.295	0.840310033	1.841654189	-0.06388436	-0.546912432	0.992	Glu	74	Asp	E74D	3	12.85066667	21.41277778	-38.39955556	93.97	5.36412929
12:64460323:A:T:E:74:D	-1.6340025	-1.214320035	0.011073565	0.028968602	0.149979524	0.03780238	0.226322989	0.042307672	0.000582222	0.077689995	0.130455479	0.038602317	0.223714233	12	64460323	A	T	E	D		12	64854103	12:64460323:A:T	TBK1;TBK1;TBK1;TBK1	Q9UHD2	Q9UHD2;F5H1A3;F5H206;F5GZI4	p.Glu74Asp	p.Glu74Asp;p.Glu74Asp;p.Glu74Asp;p.Glu22Asp	3.368736	0.291	0.840310033	1.930896072	-0.089311565	-0.533244648	0.992	Glu	74	Asp	E74D	3	12.85066667	21.41277778	-38.39955556	93.97	5.36412929
12:64460324:G:A:E:75:K	-0.654569289	-0.483362308	0.027677191	-0.036070576	0.223903889	0.081020084	0.443820317	0.172504004	0.313214312	0.15436118	0.180269226	0.039062248	0.335266383	12	64460324	G	A	E	K	rs767071622	12	64854104	12:64460324:G:A	TBK1;TBK1;TBK1;TBK1	Q9UHD2	Q9UHD2;F5H1A3;F5H206;F5GZI4	p.Glu75Lys	p.Glu75Lys;p.Glu75Lys;p.Glu75Lys;p.Glu23Lys	4.435218	0.567	0.807079847	2.50667144	1.110737215	1.636663404	0.997	Glu	75	Lys	E75K	4	16.48077778	19.79466667	-42.40511111	93.29	0
12:64460324:G:C:E:75:Q	-1.678672255	-1.211656958	0.029170351	-0.027797477	0.277776111	0.098344635	0.443820317	0.042307672	0.313214312	0.315666806	0.675019801	0.041249013	0.448795454	12	64460324	G	C	E	Q		12	64854104	12:64460324:G:C	TBK1;TBK1;TBK1;TBK1	Q9UHD2	Q9UHD2;F5H1A3;F5H206;F5GZI4	p.Glu75Gln	p.Glu75Gln;p.Glu75Gln;p.Glu75Gln;p.Glu23Gln	4.157329	0.475	0.799039291	1.945628012	0.391759004	0.955167532	0.997	Glu	75	Gln	E75Q	3	16.48077778	19.79466667	-42.40511111	93.29	0
12:64460325:A:C:E:75:A	0.117830836	-0.741049277	0.029988376	-0.040036871	0.214705794	0.117861676	0.443820317	0.250865974	0.313214312	0.083861042	0.052835792	0.044737373	0.311239133	12	64460325	A	C	E	A		12	64854105	12:64460325:A:C	TBK1;TBK1;TBK1;TBK1	Q9UHD2	Q9UHD2;F5H1A3;F5H206;F5GZI4	p.Glu75Ala	p.Glu75Ala;p.Glu75Ala;p.Glu75Ala;p.Glu23Ala	4.11268	0.689	0.80916579	2.13652362	1.921069836	2.168112449	0.997	Glu	75	Ala	E75A	6	16.48077778	19.79466667	-42.40511111	93.29	0
12:64460325:A:G:E:75:G	0.722487873	-0.155285398	0.029988376	-0.033517674	0.213381349	0.156878126	0.443820317	0.062457732	0.313214312	0.028001339	0.088119611	0.049679213	0.285984418	12	64460325	A	G	E	G		12	64854105	12:64460325:A:G	TBK1;TBK1;TBK1;TBK1	Q9UHD2	Q9UHD2;F5H1A3;F5H206;F5GZI4	p.Glu75Gly	p.Glu75Gly;p.Glu75Gly;p.Glu75Gly;p.Glu23Gly	4.566895	0.779	0.823290594	3.07773873	2.728846954	2.933036677	0.999	Glu	75	Gly	E75G	7	16.48077778	19.79466667	-42.40511111	93.29	0
12:64460325:A:T:E:75:V	0.267247739	-0.491502639	0.029988376	-0.033517674	0.213381349	0.156878126	0.443820317	0.062457732	0.313214312	0.028001339	0.088119611	0.049679213	0.285984418	12	64460325	A	T	E	V		12	64854105	12:64460325:A:T	TBK1;TBK1;TBK1;TBK1	Q9UHD2	Q9UHD2;F5H1A3;F5H206;F5GZI4	p.Glu75Val	p.Glu75Val;p.Glu75Val;p.Glu75Val;p.Glu23Val	4.255556	0.695	0.808020323	2.295039058	1.940099122	2.279763772	0.999	Glu	75	Val	E75V	7	16.48077778	19.79466667	-42.40511111	93.29	0
12:64460326:G:C:E:75:D	-1.819579916	-4.782565715	0.029170351	-0.027797477	0.277776111	0.098344635	0.443820317	0.042307672	0.313214312	0.315666806	0.675019801	0.041249013	0.448795454	12	64460326	G	C	E	D		12	64854106	12:64460326:G:C	TBK1;TBK1;TBK1;TBK1	Q9UHD2	Q9UHD2;F5H1A3;F5H206;F5GZI4	p.Glu75Asp	p.Glu75Asp;p.Glu75Asp;p.Glu75Asp;p.Glu23Asp	0.850648	0.449	0.809564634	-2.116445083	0.402092049	-0.976473529	0.992	Glu	75	Asp	E75D	3	16.48077778	19.79466667	-42.40511111	93.29	0
12:64460326:G:T:E:75:D	-1.819579916	-4.695578106	0.029170351	-0.027797477	0.277776111	0.098344635	0.443820317	0.042307672	0.313214312	0.315666806	0.675019801	0.041249013	0.448795454	12	64460326	G	T	E	D		12	64854106	12:64460326:G:T	TBK1;TBK1;TBK1;TBK1	Q9UHD2	Q9UHD2;F5H1A3;F5H206;F5GZI4	p.Glu75Asp	p.Glu75Asp;p.Glu75Asp;p.Glu75Asp;p.Glu23Asp	0.931199	0.449	0.809564634	-2.011181975	0.402092049	-0.933079669	0.992	Glu	75	Asp	E75D	3	16.48077778	19.79466667	-42.40511111	93.29	0
12:64460327:G:A:E:76:K	-0.857030231	-0.178122764	0.031078812	0.050698341	0.205311111	0.047387676	0.229933571	0.172504004	0.001237778	0.073566506	0.017659331	0.043468748	0.203382509	12	64460327	G	A	E	K		12	64854107	12:64460327:G:A	TBK1;TBK1;TBK1;TBK1	Q9UHD2	Q9UHD2;F5H1A3;F5H206;F5GZI4	p.Glu76Lys	p.Glu76Lys;p.Glu76Lys;p.Glu76Lys;p.Glu24Lys	4.257249	0.417	0.830953499	2.861703179	0.555536493	0.673734607	0.997	Glu	76	Lys	E76K	4	21.11711111	19.80888889	-38.45033333	94.27	5.981346222
12:64460327:G:C:E:76:Q	-1.919492907	-0.690711042	0.032749303	0.049940597	0.244221111	0.061682974	0.229933571	0.042307672	0.001237778	0.086389254	0.145148367	0.044226729	0.27719509	12	64460327	G	C	E	Q		12	64854107	12:64460327:G:C	TBK1;TBK1;TBK1;TBK1	Q9UHD2	Q9UHD2;F5H1A3;F5H206;F5GZI4	p.Glu76Gln	p.Glu76Gln;p.Glu76Gln;p.Glu76Gln;p.Glu24Gln	4.04039	0.284	0.824758767	2.425844112	-0.393273951	-0.211878545	0.997	Glu	76	Gln	E76Q	3	21.11711111	19.80888889	-38.45033333	94.27	5.981346222
12:64460328:A:C:E:76:A	-0.800761082	-0.454969585	0.043949373	0.044816115	0.213914127	0.08877739	0.229933571	0.250865974	0.001237778	0.048216018	0.010758635	0.049268101	0.19590955	12	64460328	A	C	E	A		12	64854108	12:64460328:A:C	TBK1;TBK1;TBK1;TBK1	Q9UHD2	Q9UHD2;F5H1A3;F5H206;F5GZI4	p.Glu76Ala	p.Glu76Ala;p.Glu76Ala;p.Glu76Ala;p.Glu24Ala	3.974787	0.421	0.829533788	2.457641929	0.557276552	0.54469015	0.997	Glu	76	Ala	E76A	6	21.11711111	19.80888889	-38.45033333	94.27	5.981346222
12:64460328:A:G:E:76:G	-0.385801912	0.87454404	0.043949373	0.041177796	0.212496349	0.122263036	0.229933571	0.062457732	0.001237778	0.004868563	0.018491872	0.052468905	0.169487143	12	64460328	A	G	E	G		12	64854108	12:64460328:A:G	TBK1;TBK1;TBK1;TBK1	Q9UHD2	Q9UHD2;F5H1A3;F5H206;F5GZI4	p.Glu76Gly	p.Glu76Gly;p.Glu76Gly;p.Glu76Gly;p.Glu24Gly	5.11364	0.475	0.839776509	4.197984718	1.071438289	1.470344571	0.999	Glu	76	Gly	E76G	7	21.11711111	19.80888889	-38.45033333	94.27	5.981346222
12:64460328:A:T:E:76:V	-0.125664693	-0.209633155	0.043949373	0.041177796	0.212496349	0.122263036	0.229933571	0.062457732	0.001237778	0.004868563	0.018491872	0.052468905	0.169487143	12	64460328	A	T	E	V		12	64854108	12:64460328:A:T	TBK1;TBK1;TBK1;TBK1	Q9UHD2	Q9UHD2;F5H1A3;F5H206;F5GZI4	p.Glu76Val	p.Glu76Val;p.Glu76Val;p.Glu76Val;p.Glu24Val	4.109686	0.523	0.828527234	2.609152173	1.188876451	1.20695911	0.999	Glu	76	Val	E76V	7	21.11711111	19.80888889	-38.45033333	94.27	5.981346222
12:64460329:G:C:E:76:D	-1.805682874	0.469465704	0.032749303	0.049940597	0.244221111	0.061682974	0.229933571	0.042307672	0.001237778	0.086389254	0.145148367	0.044226729	0.27719509	12	64460329	G	C	E	D		12	64854109	12:64460329:G:C	TBK1;TBK1;TBK1;TBK1	Q9UHD2	Q9UHD2;F5H1A3;F5H206;F5GZI4	p.Glu76Asp	p.Glu76Asp;p.Glu76Asp;p.Glu76Asp;p.Glu24Asp	5.11472	0.305	0.834116656	4.060090733	-0.10364961	0.488264492	0.992	Glu	76	Asp	E76D	3	21.11711111	19.80888889	-38.45033333	94.27	5.981346222
12:64460329:G:T:E:76:D	-1.784004772	0.485417014	0.032749303	0.049940597	0.244221111	0.061682974	0.229933571	0.042307672	0.001237778	0.086389254	0.145148367	0.044226729	0.27719509	12	64460329	G	T	E	D		12	64854109	12:64460329:G:T	TBK1;TBK1;TBK1;TBK1	Q9UHD2	Q9UHD2;F5H1A3;F5H206;F5GZI4	p.Glu76Asp	p.Glu76Asp;p.Glu76Asp;p.Glu76Asp;p.Glu24Asp	5.129491	0.309	0.834116656	4.079393304	-0.078222405	0.519343276	0.992	Glu	76	Asp	E76D	3	21.11711111	19.80888889	-38.45033333	94.27	5.981346222
12:64464334:A:C:T:77:P	-2.652945473	-2.744155454	0.024806904	0.070798693	0.224561429	0.15545332	0.366465238	0.250865974	0.001237778	0.048216018	0.023746328	0.070670364	0.263537711	12	64464334	A	C	T	P		12	64858114	12:64464334:A:C	TBK1;TBK1;TBK1;TBK1	Q9UHD2	Q9UHD2;F5H1A3;F5H206;F5GZI4	p.Thr77Pro	p.Thr77Pro;p.Thr77Pro;p.Thr77Pro;p.Thr25Pro	2.091189	0.137	0.803052255	-0.655609035	-1.689885599	-2.111651716	0.144	Thr	77	Pro	T77P	6	22.155	23.34885714	-40.05914286	94.21	5.94380336
12:64464334:A:G:T:77:A	-3.192009885	-3.45405842	0.02729198	0.072631675	0.232779206	0.155891312	0.366465238	0.229404583	0.001237778	0.059170186	0.026946723	0.064449352	0.292184268	12	64464334	A	G	T	A		12	64858114	12:64464334:A:G	TBK1;TBK1;TBK1;TBK1	Q9UHD2	Q9UHD2;F5H1A3;F5H206;F5GZI4	p.Thr77Ala	p.Thr77Ala;p.Thr77Ala;p.Thr77Ala;p.Thr25Ala	1.533867	0.062	0.790860246	-1.683991493	-2.370063014	-2.845415551	0.007	Thr	77	Ala	T77A	5	22.155	23.34885714	-40.05914286	94.21	5.94380336
12:64464334:A:T:T:77:S	-2.960760611	-3.094728616	0.017221903	0.071712728	0.211565079	0.098275593	0.366465238	0.172504004	0.001237778	0.073566506	0.038651973	0.058997013	0.258617263	12	64464334	A	T	T	S		12	64858114	12:64464334:A:T	TBK1;TBK1;TBK1;TBK1	Q9UHD2	Q9UHD2;F5H1A3;F5H206;F5GZI4	p.Thr77Ser	p.Thr77Ser;p.Thr77Ser;p.Thr77Ser;p.Thr25Ser	1.749371	0.076	0.786414713	-1.511790801	-2.35523921	-2.648395677	0	Thr	77	Ser	T77S	4	22.155	23.34885714	-40.05914286	94.21	5.94380336
12:64464335:C:A:T:77:K	-2.826370286	-2.870627711	0.024806904	0.070798693	0.224561429	0.15545332	0.366465238	0.250865974	0.001237778	0.048216018	0.023746328	0.070670364	0.263537711	12	64464335	C	A	T	K		12	64858115	12:64464335:C:A	TBK1;TBK1;TBK1;TBK1	Q9UHD2	Q9UHD2;F5H1A3;F5H206;F5GZI4	p.Thr77Lys	p.Thr77Lys;p.Thr77Lys;p.Thr77Lys;p.Thr25Lys	1.974075	0.105	0.790601609	-1.115098621	-2.101035791	-2.359714184	0.077	Thr	77	Lys	T77K	6	22.155	23.34885714	-40.05914286	94.21	5.94380336
12:64464335:C:G:T:77:R	-2.934760794	-2.846037143	0.024806904	0.070798693	0.224561429	0.15545332	0.366465238	0.250865974	0.001237778	0.048216018	0.023746328	0.070670364	0.263537711	12	64464335	C	G	T	R		12	64858115	12:64464335:C:G	TBK1;TBK1;TBK1;TBK1	Q9UHD2	Q9UHD2;F5H1A3;F5H206;F5GZI4	p.Thr77Arg	p.Thr77Arg;p.Thr77Arg;p.Thr77Arg;p.Thr25Arg	1.996846	0.085	0.790379912	-1.090798348	-2.231870716	-2.463054435	0.077	Thr	77	Arg	T77R	6	22.155	23.34885714	-40.05914286	94.21	5.94380336
12:64464335:C:T:T:77:I	-3.124444183	-2.774560242	0.024806904	0.070798693	0.224561429	0.15545332	0.366465238	0.250865974	0.001237778	0.048216018	0.023746328	0.070670364	0.263537711	12	64464335	C	T	T	I	rs777044074	12	64858115	12:64464335:C:T	TBK1;TBK1;TBK1;TBK1	Q9UHD2	Q9UHD2;F5H1A3;F5H206;F5GZI4	p.Thr77Ile	p.Thr77Ile;p.Thr77Ile;p.Thr77Ile;p.Thr25Ile	2.063034	0.05	0.789858265	-1.017143882	-2.463062168	-2.629710849	0.006	Thr	77	Ile	T77I	6	22.155	23.34885714	-40.05914286	94.21	5.94380336
12:64464337:A:C:T:78:P	-2.790896625	-2.191104984	0.045538127	0.104877014	0.22052	0.02858499	0.224458333	0.250865974	0.027294444	0.060950143	0.014290368	0.038890744	0.187966513	12	64464337	A	C	T	P		12	64858117	12:64464337:A:C	TBK1;TBK1;TBK1;TBK1	Q9UHD2	Q9UHD2;F5H1A3;F5H206;F5GZI4	p.Thr78Pro	p.Thr78Pro;p.Thr78Pro;p.Thr78Pro;p.Thr26Pro	2.339374	0.047	0.787650973	-0.710353807	-2.51896008	-2.498184028	0.157	Thr	78	Pro	T78P	6	25.53071429	20.56085714	-40.11714286	91.52	9.36606627
12:64464337:A:G:T:78:A	-2.891865788	-2.108263438	0.056625571	0.109776502	0.238016667	0.039033295	0.224458333	0.229404583	0.027294444	0.069743763	0.016237546	0.039448347	0.219146186	12	64464337	A	G	T	A		12	64858117	12:64464337:A:G	TBK1;TBK1;TBK1;TBK1	Q9UHD2	Q9UHD2;F5H1A3;F5H206;F5GZI4	p.Thr78Ala	p.Thr78Ala;p.Thr78Ala;p.Thr78Ala;p.Thr26Ala	2.524985	0.055	0.779815397	-0.660655676	-2.598838176	-2.351950082	0.017	Thr	78	Ala	T78A	5	25.53071429	20.56085714	-40.11714286	91.52	9.36606627
12:64464337:A:T:T:78:S	-2.843859332	-3.126192876	0.073841594	0.110791949	0.229283492	0.034062666	0.224458333	0.172504004	0.027294444	0.130586874	0.023402778	0.041650055	0.190041877	12	64464337	A	T	T	S		12	64858117	12:64464337:A:T	TBK1;TBK1;TBK1;TBK1	Q9UHD2	Q9UHD2;F5H1A3;F5H206;F5GZI4	p.Thr78Ser	p.Thr78Ser;p.Thr78Ser;p.Thr78Ser;p.Thr26Ser	1.480726	0.039	0.777539236	-2.081304075	-2.738523562	-3.006991665	0	Thr	78	Ser	T78S	4	25.53071429	20.56085714	-40.11714286	91.52	9.36606627
12:64464338:C:A:T:78:K	-2.530759405	-2.014958074	0.045538127	0.104877014	0.22052	0.02858499	0.224458333	0.250865974	0.027294444	0.060950143	0.014290368	0.038890744	0.187966513	12	64464338	C	A	T	K		12	64858118	12:64464338:C:A	TBK1;TBK1;TBK1;TBK1	Q9UHD2	Q9UHD2;F5H1A3;F5H206;F5GZI4	p.Thr78Lys	p.Thr78Lys;p.Thr78Lys;p.Thr78Lys;p.Thr26Lys	2.502487	0.095	0.780950748	-0.662111539	-2.325623391	-2.132855482	0.085	Thr	78	Lys	T78K	6	25.53071429	20.56085714	-40.11714286	91.52	9.36606627
12:64464338:C:G:T:78:R	-2.384432219	-2.347918314	0.045538127	0.104877014	0.22052	0.02858499	0.224458333	0.250865974	0.027294444	0.060950143	0.014290368	0.038890744	0.187966513	12	64464338	C	G	T	R		12	64858118	12:64464338:C:G	TBK1;TBK1;TBK1;TBK1	Q9UHD2	Q9UHD2;F5H1A3;F5H206;F5GZI4	p.Thr78Arg	p.Thr78Arg;p.Thr78Arg;p.Thr78Arg;p.Thr26Arg	2.194164	0.122	0.780571063	-1.074369587	-2.160324604	-2.14288322	0.157	Thr	78	Arg	T78R	6	25.53071429	20.56085714	-40.11714286	91.52	9.36606627
12:64464338:C:T:T:78:I	-2.308558864	-1.93152444	0.045538127	0.104877014	0.22052	0.02858499	0.224458333	0.250865974	0.027294444	0.060950143	0.014290368	0.038890744	0.187966513	12	64464338	C	T	T	I		12	64858118	12:64464338:C:T	TBK1;TBK1;TBK1;TBK1	Q9UHD2	Q9UHD2;F5H1A3;F5H206;F5GZI4	p.Thr78Ile	p.Thr78Ile;p.Thr78Ile;p.Thr78Ile;p.Thr26Ile	2.579747	0.136	0.779445916	-0.598187339	-2.090101882	-1.8542396	0.395	Thr	78	Ile	T78I	6	25.53071429	20.56085714	-40.11714286	91.52	9.36606627
12:64464340:A:C:T:79:P	-2.165452546	-1.959202248	0.030361038	0.039044457	0.133956032	0.015912481	0.13717619	0.250865974	0.122482222	0.165440031	0.012879156	0.011732116	0.14885446	12	64464340	A	C	T	P		12	64858120	12:64464340:A:C	TBK1;TBK1;TBK1;TBK1	Q9UHD2	Q9UHD2;F5H1A3;F5H206;F5GZI4	p.Thr79Pro	p.Thr79Pro;p.Thr79Pro;p.Thr79Pro;p.Thr27Pro	2.417513	0.129	0.807888425	-0.110140505	-1.660051021	-1.982099692	0.582	Thr	79	Pro	T79P	6	23.67528571	16.89414286	-40.88028571	89.07	7.905635668
12:64464340:A:G:T:79:A	-2.825695805	-2.343199544	0.037899956	0.046938055	0.147312698	0.021710129	0.13717619	0.229404583	0.122482222	0.11206176	0.00804936	0.018133863	0.172068036	12	64464340	A	G	T	A		12	64858120	12:64464340:A:G	TBK1;TBK1;TBK1;TBK1	Q9UHD2	Q9UHD2;F5H1A3;F5H206;F5GZI4	p.Thr79Ala	p.Thr79Ala;p.Thr79Ala;p.Thr79Ala;p.Thr27Ala	2.143006	0.027	0.796701181	-0.74421347	-2.495098104	-2.719577277	0.076	Thr	79	Ala	T79A	5	23.67528571	16.89414286	-40.88028571	89.07	7.905635668
12:64464340:A:T:T:79:S	-2.525896293	-3.109570269	0.049722854	0.053291981	0.133777143	0.017993711	0.13717619	0.172504004	0.122482222	0.262868138	0.010411256	0.02600005	0.141253918	12	64464340	A	T	T	S		12	64858120	12:64464340:A:T	TBK1;TBK1;TBK1;TBK1	Q9UHD2	Q9UHD2;F5H1A3;F5H206;F5GZI4	p.Thr79Ser	p.Thr79Ser;p.Thr79Ser;p.Thr79Ser;p.Thr27Ser	1.32572	0.056	0.792928017	-1.905101741	-2.373704133	-2.992229203	0.001	Thr	79	Ser	T79S	4	23.67528571	16.89414286	-40.88028571	89.07	7.905635668
12:64464341:C:A:T:79:K	-2.517721697	-1.202162434	0.030361038	0.039044457	0.133956032	0.015912481	0.13717619	0.250865974	0.122482222	0.165440031	0.012879156	0.011732116	0.14885446	12	64464341	C	A	T	K		12	64858121	12:64464341:C:A	TBK1;TBK1;TBK1;TBK1	Q9UHD2	Q9UHD2;F5H1A3;F5H206;F5GZI4	p.Thr79Lys	p.Thr79Lys;p.Thr79Lys;p.Thr79Lys;p.Thr27Lys	3.118536	0.064	0.797240478	0.54387144	-2.250898558	-1.980173246	0.166	Thr	79	Lys	T79K	6	23.67528571	16.89414286	-40.88028571	89.07	7.905635668
12:64464341:C:G:T:79:R	-2.496043595	-1.561934611	0.030361038	0.039044457	0.133956032	0.015912481	0.13717619	0.250865974	0.122482222	0.165440031	0.012879156	0.011732116	0.14885446	12	64464341	C	G	T	R		12	64858121	12:64464341:C:G	TBK1;TBK1;TBK1;TBK1	Q9UHD2	Q9UHD2;F5H1A3;F5H206;F5GZI4	p.Thr79Arg	p.Thr79Arg;p.Thr79Arg;p.Thr79Arg;p.Thr27Arg	2.785385	0.068	0.796885553	0.099777852	-2.231393101	-2.13652452	0.582	Thr	79	Arg	T79R	6	23.67528571	16.89414286	-40.88028571	89.07	7.905635668
12:64464341:C:T:T:79:I	-2.485204544	-0.992620472	0.030361038	0.039044457	0.133956032	0.015912481	0.13717619	0.250865974	0.122482222	0.165440031	0.012879156	0.011732116	0.14885446	12	64464341	C	T	T	I	rs1311776680	12	64858121	12:64464341:C:T	TBK1;TBK1;TBK1;TBK1	Q9UHD2	Q9UHD2;F5H1A3;F5H206;F5GZI4	p.Thr79Ile	p.Thr79Ile;p.Thr79Ile;p.Thr79Ile;p.Thr27Ile	3.312573	0.07	0.796202927	0.7718996	-2.230068751	-1.840960833	0.582	Thr	79	Ile	T79I	6	23.67528571	16.89414286	-40.88028571	89.07	7.905635668
12:64464343:A:G:R:80:G	-2.222499982	-1.265718005	0.01267234	-0.020301652	0.163580794	0.073553113	0.237097302	0.062457732	0.515068889	0.128639132	0.039572038	0.020340921	0.195132619	12	64464343	A	G	R	G	rs1216813574	12	64858123	12:64464343:A:G	TBK1;TBK1;TBK1;TBK1	Q9UHD2	Q9UHD2;F5H1A3;F5H206;F5GZI4	p.Arg80Gly	p.Arg80Gly;p.Arg80Gly;p.Arg80Gly;p.Arg28Gly	3.221316	0.158	0.825969907	1.385297411	-1.174023662	-1.381450117	0.284	Arg	80	Gly	R80G	7	20.20681818	19.557	-44.41990909	88.17	4.24255506
12:64464344:G:A:R:80:K	-3.040143551	-2.549203324	0.010386329	-0.000882808	0.206497778	0.033319831	0.237097302	0.042307672	0.515068889	0.110758464	0.115615077	0.035697419	0.289816785	12	64464344	G	A	R	K	rs765801742	12	64858124	12:64464344:G:A	TBK1;TBK1;TBK1;TBK1	Q9UHD2	Q9UHD2;F5H1A3;F5H206;F5GZI4	p.Arg80Lys	p.Arg80Lys;p.Arg80Lys;p.Arg80Lys;p.Arg28Lys	2.363499	0.088	0.798295809	-0.416827363	-2.080727675	-2.248192654	0.001	Arg	80	Lys	R80K	3	20.20681818	19.557	-44.41990909	88.17	4.24255506
12:64464344:G:C:R:80:T	-2.480868139	-1.216487085	0.01267234	-0.020477764	0.165216349	0.071530601	0.237097302	0.250865974	0.515068889	0.355784229	0.023231829	0.019826008	0.226362576	12	64464344	G	C	R	T		12	64858124	12:64464344:G:C	TBK1;TBK1;TBK1;TBK1	Q9UHD2	Q9UHD2;F5H1A3;F5H206;F5GZI4	p.Arg80Thr	p.Arg80Thr;p.Arg80Thr;p.Arg80Thr;p.Arg28Thr	3.375979	0.137	0.776021438	0.358033054	-2.140880721	-1.419518814	0.284	Arg	80	Thr	R80T	6	20.20681818	19.557	-44.41990909	88.17	4.24255506
12:64464344:G:T:R:80:I	-1.960152221	-0.265614325	0.025932996	-0.011847823	0.178360794	0.08187436	0.237097302	0.336080639	0.515068889	0.13592792	0.098530106	0.023932746	0.22977966	12	64464344	G	T	R	I		12	64858124	12:64464344:G:T	TBK1;TBK1;TBK1;TBK1	Q9UHD2	Q9UHD2;F5H1A3;F5H206;F5GZI4	p.Arg80Ile	p.Arg80Ile;p.Arg80Ile;p.Arg80Ile;p.Arg28Ile	4.268427	0.236	0.803707991	2.20571977	-1.049621666	-0.366489554	0.739	Arg	80	Ile	R80I	8	20.20681818	19.557	-44.41990909	88.17	4.24255506
12:64464345:A:C:R:80:S	-2.339960478	-1.969436211	0.01267234	-0.020477764	0.165216349	0.071530601	0.237097302	0.250865974	0.515068889	0.355784229	0.023231829	0.019826008	0.226362576	12	64464345	A	C	R	S		12	64858125	12:64464345:A:C	TBK1;TBK1;TBK1;TBK1	Q9UHD2	Q9UHD2;F5H1A3;F5H206;F5GZI4	p.Arg80Ser	p.Arg80Ser;p.Arg80Ser;p.Arg80Ser;p.Arg28Ser	2.678744	0.163	0.778070934	-0.502661494	-1.941409109	-1.644838813	0.166	Arg	80	Ser	R80S	6	20.20681818	19.557	-44.41990909	88.17	4.24255506
12:64464345:A:T:R:80:S	-2.323701902	-1.885876228	0.01267234	-0.020477764	0.165216349	0.071530601	0.237097302	0.250865974	0.515068889	0.355784229	0.023231829	0.019826008	0.226362576	12	64464345	A	T	R	S		12	64858125	12:64464345:A:T	TBK1;TBK1;TBK1;TBK1	Q9UHD2	Q9UHD2;F5H1A3;F5H206;F5GZI4	p.Arg80Ser	p.Arg80Ser;p.Arg80Ser;p.Arg80Ser;p.Arg28Ser	2.756121	0.166	0.778070934	-0.401546132	-1.922338706	-1.585813736	0.166	Arg	80	Ser	R80S	6	20.20681818	19.557	-44.41990909	88.17	4.24255506
12:64464346:C:A:H:81:N	-1.732400471	-1.53048181	0.273325205	-0.008514857	0.217883016	0.041578846	0.15740619	0.062457732	0.027733333	0.02692603	0.039572038	-0.00992843	0.14779381	12	64464346	C	A	H	N		12	64858126	12:64464346:C:A	TBK1;TBK1;TBK1;TBK1	Q9UHD2	Q9UHD2;F5H1A3;F5H206;F5GZI4	p.His81Asn	p.His81Asn;p.His81Asn;p.His81Asn;p.His29Asn	2.810806	0.208	0.815812232	0.598837981	-1.025659133	-1.313578933	0.157	His	81	Asn	H81N	7	20.6139	14.3679	-40.6099	86.57	7.053742176
12:64464346:C:G:H:81:D	-1.557355186	-1.508405016	0.438267112	0.010509925	0.237553016	0.083206483	0.15740619	0.111710627	0.027733333	0.057095262	0.074081525	-0.007581773	0.177885048	12	64464346	C	G	H	D		12	64858126	12:64464346:C:G	TBK1;TBK1;TBK1;TBK1	Q9UHD2	Q9UHD2;F5H1A3;F5H206;F5GZI4	p.His81Asp	p.His81Asp;p.His81Asp;p.His81Asp;p.His29Asp	2.936347	0.266	0.823373897	0.949007916	-0.530802218	-0.910687266	0.157	His	81	Asp	H81D	9	20.6139	14.3679	-40.6099	86.57	7.053742176
12:64464346:C:T:H:81:Y	-1.743707925	-1.493827772	0.398503631	-0.003880072	0.225470794	0.054616447	0.15740619	0.250865974	0.027733333	0.177513881	0.023231829	-0.001721802	0.174823863	12	64464346	C	T	H	Y		12	64858126	12:64464346:C:T	TBK1;TBK1;TBK1;TBK1	Q9UHD2	Q9UHD2;F5H1A3;F5H206;F5GZI4	p.His81Tyr	p.His81Tyr;p.His81Tyr;p.His81Tyr;p.His29Tyr	2.939154	0.229	0.815868278	0.767941101	-0.891231212	-1.123048569	0.274	His	81	Tyr	H81Y	6	20.6139	14.3679	-40.6099	86.57	7.053742176
12:64464347:A:C:H:81:P	-0.487251691	-1.397174922	0.438267112	0.037935464	0.261694127	0.176443176	0.15740619	0.251964115	0.027733333	0.0836177	0.074081525	0.007352361	0.215991307	12	64464347	A	C	H	P		12	64858127	12:64464347:A:C	TBK1;TBK1;TBK1;TBK1	Q9UHD2	Q9UHD2;F5H1A3;F5H206;F5GZI4	p.His81Pro	p.His81Pro;p.His81Pro;p.His81Pro;p.His29Pro	3.172438	0.496	0.835360634	1.552557132	1.131254546	0.545981725	0.57	His	81	Pro	H81P	10	20.6139	14.3679	-40.6099	86.57	7.053742176
12:64464347:A:G:H:81:R	-2.084283389	-2.078913289	0.438267112	-0.004861675	0.234406349	0.062211641	0.15740619	0.336080639	0.027733333	0.058869344	0.098530106	-0.01306314	0.18985989	12	64464347	A	G	H	R		12	64858127	12:64464347:A:G	TBK1;TBK1;TBK1;TBK1	Q9UHD2	Q9UHD2;F5H1A3;F5H206;F5GZI4	p.His81Arg	p.His81Arg;p.His81Arg;p.His81Arg;p.His29Arg	2.449877	0.179	0.820964579	0.25399431	-1.124042143	-1.675646586	0.157	His	81	Arg	H81R	8	20.6139	14.3679	-40.6099	86.57	7.053742176
12:64464347:A:T:H:81:L	-0.969589452	-1.476045948	0.438267112	0.074188604	0.261760794	0.176509843	0.15740619	0.251964115	0.027733333	0.0836177	0.074081525	0.028881899	0.215991307	12	64464347	A	T	H	L		12	64858127	12:64464347:A:T	TBK1;TBK1;TBK1;TBK1	Q9UHD2	Q9UHD2;F5H1A3;F5H206;F5GZI4	p.His81Leu	p.His81Leu;p.His81Leu;p.His81Leu;p.His29Leu	3.099403	0.407	0.82136693	1.112690342	0.332021556	-0.00781557	0.085	His	81	Leu	H81L	11	20.6139	14.3679	-40.6099	86.57	7.053742176
12:64464348:T:A:H:81:Q	-2.035507661	-2.727855468	0.438267112	-0.004861675	0.234406349	0.062211641	0.15740619	0.336080639	0.027733333	0.058869344	0.098530106	-0.01306314	0.18985989	12	64464348	T	A	H	Q		12	64858128	12:64464348:T:A	TBK1;TBK1;TBK1;TBK1	Q9UHD2	Q9UHD2;F5H1A3;F5H206;F5GZI4	p.His81Gln	p.His81Gln;p.His81Gln;p.His81Gln;p.His29Gln	1.848953	0.188	0.810578189	-0.786925232	-1.24012244	-1.947348799	0.57	His	81	Gln	H81Q	8	20.6139	14.3679	-40.6099	86.57	7.053742176
12:64464348:T:G:H:81:Q	-2.035507661	-2.709487326	0.438267112	-0.004861675	0.234406349	0.062211641	0.15740619	0.336080639	0.027733333	0.058869344	0.098530106	-0.01306314	0.18985989	12	64464348	T	G	H	Q		12	64858128	12:64464348:T:G	TBK1;TBK1;TBK1;TBK1	Q9UHD2	Q9UHD2;F5H1A3;F5H206;F5GZI4	p.His81Gln	p.His81Gln;p.His81Gln;p.His81Gln;p.His29Gln	1.865962	0.188	0.810578189	-0.764698069	-1.24012244	-1.938185832	0.57	His	81	Gln	H81Q	8	20.6139	14.3679	-40.6099	86.57	7.053742176
12:64464349:A:C:K:82:Q	-1.075502249	-0.490304187	0.010175443	-0.025450603	0.112698254	0.038831656	0.218709921	0.172504004	0.197335556	0.210959066	0.014195155	0.014575682	0.169794048	12	64464349	A	C	K	Q		12	64858129	12:64464349:A:C	TBK1;TBK1;TBK1;TBK1	Q9UHD2	Q9UHD2;F5H1A3;F5H206;F5GZI4	p.Lys82Gln	p.Lys82Gln;p.Lys82Gln;p.Lys82Gln;p.Lys30Gln	3.850855	0.348	0.798037642	1.520477894	-0.432266737	0.055959811	0.896	Lys	82	Gln	K82Q	4	14.75711111	15.304	-41.43611111	87.88	4.906737703
12:64464349:A:G:K:82:E	-0.766589301	-0.947826328	0.010175443	-0.025450603	0.112698254	0.038831656	0.218709921	0.172504004	0.197335556	0.210959066	0.014195155	0.014575682	0.169794048	12	64464349	A	G	K	E		12	64858129	12:64464349:A:G	TBK1;TBK1;TBK1;TBK1	Q9UHD2	Q9UHD2;F5H1A3;F5H206;F5GZI4	p.Lys82Glu	p.Lys82Glu;p.Lys82Glu;p.Lys82Glu;p.Lys30Glu	3.427187	0.405	0.814103139	1.362251782	0.198115388	0.15720516	0.446	Lys	82	Glu	K82E	4	14.75711111	15.304	-41.43611111	87.88	4.906737703
12:64464350:A:C:K:82:T	-0.970132594	-1.705445863	0.014480452	-0.038696437	0.128320317	0.072345046	0.218709921	0.250865974	0.197335556	0.298985625	0.031506706	0.004256314	0.214937826	12	64464350	A	C	K	T		12	64858130	12:64464350:A:C	TBK1;TBK1;TBK1;TBK1	Q9UHD2	Q9UHD2;F5H1A3;F5H206;F5GZI4	p.Lys82Thr	p.Lys82Thr;p.Lys82Thr;p.Lys82Thr;p.Lys30Thr	2.883298	0.406	0.806803025	0.471827062	0.082673576	-0.130014478	0.284	Lys	82	Thr	K82T	6	14.75711111	15.304	-41.43611111	87.88	4.906737703
12:64464350:A:G:K:82:R	-1.307941965	-1.203373247	0.010286049	-0.01751658	0.138070476	0.037726603	0.218709921	0.042307672	0.197335556	0.086636078	0.089149579	0.022498005	0.209472333	12	64464350	A	G	K	R		12	64858130	12:64464350:A:G	TBK1;TBK1;TBK1;TBK1	Q9UHD2	Q9UHD2;F5H1A3;F5H206;F5GZI4	p.Lys82Arg	p.Lys82Arg;p.Lys82Arg;p.Lys82Arg;p.Lys30Arg	3.329131	0.339	0.8109155	1.155656332	-0.274617595	-0.277122896	0.446	Lys	82	Arg	K82R	3	14.75711111	15.304	-41.43611111	87.88	4.906737703
12:64464350:A:T:K:82:I	-1.1230537	-0.823408787	0.025236866	-0.032578439	0.156185873	0.087537033	0.218709921	0.336080639	0.197335556	0.08371433	0.124847896	0.001555069	0.25148696	12	64464350	A	T	K	I		12	64858130	12:64464350:A:T	TBK1;TBK1;TBK1;TBK1	Q9UHD2	Q9UHD2;F5H1A3;F5H206;F5GZI4	p.Lys82Ile	p.Lys82Ile;p.Lys82Ile;p.Lys82Ile;p.Lys30Ile	3.827722	0.409	0.811977439	1.833346623	0.188076387	0.396099974	0.411	Lys	82	Ile	K82I	8	14.75711111	15.304	-41.43611111	87.88	4.906737703
12:64464351:A:C:K:82:N	-1.149673982	-0.954414325	0.015947968	-0.032810118	0.128508095	0.065000716	0.218709921	0.229404583	0.197335556	0.166767694	0.012238007	0.008698263	0.223284155	12	64464351	A	C	K	N		12	64858131	12:64464351:A:C	TBK1;TBK1;TBK1;TBK1	Q9UHD2	Q9UHD2;F5H1A3;F5H206;F5GZI4	p.Lys82Asn	p.Lys82Asn;p.Lys82Asn;p.Lys82Asn;p.Lys30Asn	3.607908	0.38	0.806314497	1.406714891	-0.090754085	0.110052786	0.896	Lys	82	Asn	K82N	5	14.75711111	15.304	-41.43611111	87.88	4.906737703
12:64464351:A:T:K:82:N	-1.149673982	-0.872573555	0.015947968	-0.032810118	0.128508095	0.065000716	0.218709921	0.229404583	0.197335556	0.166767694	0.012238007	0.008698263	0.223284155	12	64464351	A	T	K	N		12	64858131	12:64464351:A:T	TBK1;TBK1;TBK1;TBK1	Q9UHD2	Q9UHD2;F5H1A3;F5H206;F5GZI4	p.Lys82Asn	p.Lys82Asn;p.Lys82Asn;p.Lys82Asn;p.Lys30Asn	3.683693	0.38	0.806314497	1.505749846	-0.090754085	0.150879141	0.896	Lys	82	Asn	K82N	5	14.75711111	15.304	-41.43611111	87.88	4.906737703
12:64464352:G:A:V:83:I	-1.646448362	-0.292263308	0.131568134	0.033388875	0.236587143	0.080636341	0.171462196	0.124393533	1.33E-05	0.081459824	0.124578409	0.042262785	0.172545283	12	64464352	G	A	V	I		12	64858132	12:64464352:G:A	TBK1;TBK1;TBK1;TBK1	Q9UHD2	Q9UHD2;F5H1A3;F5H206;F5GZI4	p.Val83Ile	p.Val83Ile;p.Val83Ile;p.Val83Ile;p.Val31Ile	4.043851	0.245	0.826888933	2.482796447	-0.605648487	-0.435448258	0.992	Val	83	Ile	V83I	1	14.68128571	16.96242857	-36.63514286	92	6.674749281
12:64464352:G:C:V:83:L	-1.171901654	-0.283296762	0.131568134	0.026828287	0.217311587	0.049568332	0.171462196	0.042307672	1.33E-05	0.06712055	0.088124387	0.027128888	0.147299581	12	64464352	G	C	V	L		12	64858132	12:64464352:G:C	TBK1;TBK1;TBK1;TBK1	Q9UHD2	Q9UHD2;F5H1A3;F5H206;F5GZI4	p.Val83Leu	p.Val83Leu;p.Val83Leu;p.Val83Leu;p.Val31Leu	3.96398	0.311	0.843460208	2.786288923	0.090383503	-0.096971766	0.992	Val	83	Leu	V83L	3	14.68128571	16.96242857	-36.63514286	92	6.674749281
12:64464352:G:T:V:83:L	-1.171901654	0.007554655	0.131568134	0.026828287	0.217311587	0.049568332	0.171462196	0.042307672	1.33E-05	0.06712055	0.088124387	0.027128888	0.147299581	12	64464352	G	T	V	L		12	64858132	12:64464352:G:T	TBK1;TBK1;TBK1;TBK1	Q9UHD2	Q9UHD2;F5H1A3;F5H206;F5GZI4	p.Val83Leu	p.Val83Leu;p.Val83Leu;p.Val83Leu;p.Val31Leu	4.23331	0.311	0.843460208	3.138246229	0.090383503	0.04811977	0.992	Val	83	Leu	V83L	3	14.68128571	16.96242857	-36.63514286	92	6.674749281
12:64464353:T:A:V:83:E	1.304338878	-0.058870032	0.146410286	0.018340586	0.224003651	0.033514195	0.171462196	0.250865974	1.33E-05	0.050227415	0.011182148	0.025209287	0.149745476	12	64464353	T	A	V	E		12	64858133	12:64464353:T:A	TBK1;TBK1;TBK1;TBK1	Q9UHD2	Q9UHD2;F5H1A3;F5H206;F5GZI4	p.Val83Glu	p.Val83Glu;p.Val83Glu;p.Val83Glu;p.Val31Glu	4.180343	0.77	0.855421221	3.363424661	3.207718548	2.672772865	0.999	Val	83	Glu	V83E	6	14.68128571	16.96242857	-36.63514286	92	6.674749281
12:64464353:T:C:V:83:A	-0.405842261	-0.052550158	0.130325064	0.026186733	0.195037143	0.03763846	0.171462196	0.172504004	1.33E-05	0.103394867	0.014018639	0.024020081	0.112933966	12	64464353	T	C	V	A		12	64858133	12:64464353:T:C	TBK1;TBK1;TBK1;TBK1	Q9UHD2	Q9UHD2;F5H1A3;F5H206;F5GZI4	p.Val83Ala	p.Val83Ala;p.Val83Ala;p.Val83Ala;p.Val31Ala	4.057626	0.423	0.842957859	2.896300154	0.793963802	0.600877313	0.992	Val	83	Ala	V83A	4	14.68128571	16.96242857	-36.63514286	92	6.674749281
12:64464353:T:G:V:83:G	1.46001663	-0.076830107	0.146410286	0.013915764	0.223465873	0.028695335	0.171462196	0.062457732	1.33E-05	0.005294619	0.031382736	0.026226189	0.140700484	12	64464353	T	G	V	G		12	64858133	12:64464353:T:G	TBK1;TBK1;TBK1;TBK1	Q9UHD2	Q9UHD2;F5H1A3;F5H206;F5GZI4	p.Val83Gly	p.Val83Gly;p.Val83Gly;p.Val83Gly;p.Val31Gly	4.132121	0.791	0.86052707	3.426078391	3.426399795	2.768182699	0.999	Val	83	Gly	V83G	7	14.68128571	16.96242857	-36.63514286	92	6.674749281
12:64464355:C:A:L:84:I	-1.37532601	-1.177360171	0.089057647	0.052991698	0.181692222	0.080264894	0.153055238	0.320151125	0.005957381	0.086105638	0.124578409	0.029985059	0.171342904	12	64464355	C	A	L	I		12	64858135	12:64464355:C:A	TBK1;TBK1;TBK1;TBK1	Q9UHD2	Q9UHD2;F5H1A3;F5H206;F5GZI4	p.Leu84Ile	p.Leu84Ile;p.Leu84Ile;p.Leu84Ile;p.Leu32Ile	3.220047	0.294	0.838933574	1.702712399	-0.093206655	-0.596004233	0.997	Leu	84	Ile	L84I	2	10.95425	15.162625	-34.66775	93.06	9.20971016
12:64464355:C:G:L:84:V	-0.906742263	-0.380844329	0.089057647	0.054939998	0.143415556	0.043634833	0.153055238	0.042307672	0.005957381	0.097937193	0.088124387	0.02432787	0.132164764	12	64464355	C	G	L	V		12	64858135	12:64464355:C:G	TBK1;TBK1;TBK1;TBK1	Q9UHD2	Q9UHD2;F5H1A3;F5H206;F5GZI4	p.Leu84Val	p.Leu84Val;p.Leu84Val;p.Leu84Val;p.Leu32Val	3.82079	0.347	0.84614431	2.665233388	0.364011181	0.033983045	0.997	Leu	84	Val	L84V	3	10.95425	15.162625	-34.66775	93.06	9.20971016
12:64464355:C:T:L:84:F	-0.104351335	-0.369458084	0.088175416	0.057536004	0.127533333	0.067418523	0.153055238	0.172504004	0.005957381	0.081767577	0.014018639	0.022770717	0.10634166	12	64464355	C	T	L	F		12	64858135	12:64464355:C:T	TBK1;TBK1;TBK1;TBK1	Q9UHD2	Q9UHD2;F5H1A3;F5H206;F5GZI4	p.Leu84Phe	p.Leu84Phe;p.Leu84Phe;p.Leu84Phe;p.Leu32Phe	3.741143	0.473	0.847980324	2.606341238	1.195601083	0.719402052	0.999	Leu	84	Phe	L84F	4	10.95425	15.162625	-34.66775	93.06	9.20971016
12:64464356:T:A:L:84:H	0.807838459	-0.214979859	0.031010235	0.047226582	0.149982222	0.036287818	0.153055238	0.062457732	0.005957381	0.00565573	0.031382736	0.026728783	0.139926119	12	64464356	T	A	L	H		12	64858136	12:64464356:T:A	TBK1;TBK1;TBK1;TBK1	Q9UHD2	Q9UHD2;F5H1A3;F5H206;F5GZI4	p.Leu84His	p.Leu84His;p.Leu84His;p.Leu84His;p.Leu32His	4.001489	0.67	0.848356776	2.955823924	2.454171828	1.998385509	1	Leu	84	His	L84H	7	10.95425	15.162625	-34.66775	93.06	9.20971016
12:64464356:T:C:L:84:P	1.528635338	-0.110025834	0.031010235	0.047226582	0.149982222	0.036287818	0.153055238	0.062457732	0.005957381	0.00565573	0.031382736	0.026728783	0.139926119	12	64464356	T	C	L	P		12	64858136	12:64464356:T:C	TBK1;TBK1;TBK1;TBK1	Q9UHD2	Q9UHD2;F5H1A3;F5H206;F5GZI4	p.Leu84Pro	p.Leu84Pro;p.Leu84Pro;p.Leu84Pro;p.Leu32Pro	4.098677	0.803	0.861654171	3.410115376	3.521486504	2.819530354	0.999	Leu	84	Pro	L84P	7	10.95425	15.162625	-34.66775	93.06	9.20971016
12:64464356:T:G:L:84:R	1.401776104	-0.030694921	0.053361692	0.052919204	0.151587778	0.04573261	0.153055238	0.250865974	0.005957381	0.051256325	0.011182148	0.026269289	0.147428514	12	64464356	T	G	L	R		12	64858136	12:64464356:T:G	TBK1;TBK1;TBK1;TBK1	Q9UHD2	Q9UHD2;F5H1A3;F5H206;F5GZI4	p.Leu84Arg	p.Leu84Arg;p.Leu84Arg;p.Leu84Arg;p.Leu32Arg	4.198341	0.786	0.854864939	3.373252519	3.300146083	2.774954444	0.999	Leu	84	Arg	L84R	6	10.95425	15.162625	-34.66775	93.06	9.20971016
12:64464358:A:C:I:85:L	-2.412577502	-2.082269459	0.230550691	0.06844079	0.304850159	0.22122416	0.197509048	0.320151125	0.000742222	0.147426465	0.072240107	0.031736498	0.245563027	12	64464358	A	C	I	L		12	64858138	12:64464358:A:C	TBK1;TBK1;TBK1;TBK1	Q9UHD2	Q9UHD2;F5H1A3;F5H206;F5GZI4	p.Ile85Leu	p.Ile85Leu;p.Ile85Leu;p.Ile85Leu;p.Ile33Leu	2.64132	0.166	0.841435266	1.008012551	-0.865137793	-1.647658511	0.001	Ile	85	Leu	I85L	2	10.151375	19.847625	-33.1755	95.98	8.88377598
12:64464358:A:G:I:85:V	-2.706694113	-3.49473719	0.230550691	0.064446411	0.305280159	0.211413721	0.197509048	0.124393533	0.000742222	0.138174341	0.072240107	0.036399656	0.229487445	12	64464358	A	G	I	V		12	64858138	12:64464358:A:G	TBK1;TBK1;TBK1;TBK1	Q9UHD2	Q9UHD2;F5H1A3;F5H206;F5GZI4	p.Ile85Val	p.Ile85Val;p.Ile85Val;p.Ile85Val;p.Ile33Val	1.277221	0.098	0.838117872	-0.856226759	-1.352749255	-2.775580948	0	Ile	85	Val	I85V	1	10.151375	19.847625	-33.1755	95.98	8.88377598
12:64464358:A:T:I:85:F	-1.809327693	-1.669621561	0.228618667	0.086777052	0.249396825	0.254457018	0.197509048	0.172504004	0.000742222	0.105386591	0.009121801	0.037101673	0.171437885	12	64464358	A	T	I	F		12	64858138	12:64464358:A:T	TBK1;TBK1;TBK1;TBK1	Q9UHD2	Q9UHD2;F5H1A3;F5H206;F5GZI4	p.Ile85Phe	p.Ile85Phe;p.Ile85Phe;p.Ile85Phe;p.Ile33Phe	2.764542	0.214	0.840808675	1.153615426	-0.570465668	-1.30381976	0.005	Ile	85	Phe	I85F	4	10.151375	19.847625	-33.1755	95.98	8.88377598
12:64464359:T:A:I:85:N	-1.290838328	-1.14544527	0.082303107	0.08814056	0.258452222	0.142710495	0.197509048	0.062457732	0.000742222	0.009762898	0.020215509	0.064506471	0.195239928	12	64464359	T	A	I	N		12	64858139	12:64464359:T:A	TBK1;TBK1;TBK1;TBK1	Q9UHD2	Q9UHD2;F5H1A3;F5H206;F5GZI4	p.Ile85Asn	p.Ile85Asn;p.Ile85Asn;p.Ile85Asn;p.Ile33Asn	3.333064	0.33	0.843334734	1.95872696	0.209069253	-0.327027415	0.14	Ile	85	Asn	I85N	7	10.151375	19.847625	-33.1755	95.98	8.88377598
12:64464359:T:C:I:85:T	-1.390152145	-2.008550073	0.165791944	0.092282962	0.268767778	0.201309727	0.197509048	0.229404583	0.000742222	0.10067682	0.005751422	0.046721938	0.214353784	12	64464359	T	C	I	T		12	64858139	12:64464359:T:C	TBK1;TBK1;TBK1;TBK1	Q9UHD2	Q9UHD2;F5H1A3;F5H206;F5GZI4	p.Ile85Thr	p.Ile85Thr;p.Ile85Thr;p.Ile85Thr;p.Ile33Thr	2.600582	0.328	0.843054805	0.994638159	0.191685184	-0.73318562	0.005	Ile	85	Thr	I85T	5	10.151375	19.847625	-33.1755	95.98	8.88377598
12:64464359:T:G:I:85:S	-0.786599147	-1.105375035	0.136420429	0.092164795	0.259034444	0.165635655	0.197509048	0.250865974	0.000742222	0.059754341	0.007150036	0.057072345	0.201045783	12	64464359	T	G	I	S		12	64858139	12:64464359:T:G	TBK1;TBK1;TBK1;TBK1	Q9UHD2	Q9UHD2;F5H1A3;F5H206;F5GZI4	p.Ile85Ser	p.Ile85Ser;p.Ile85Ser;p.Ile85Ser;p.Ile33Ser	3.390447	0.428	0.843690594	2.042473137	0.837973112	0.270361222	0.022	Ile	85	Ser	I85S	6	10.151375	19.847625	-33.1755	95.98	8.88377598
12:64464360:T:G:I:85:M	-2.21703907	-2.14845283	0.230550691	0.077411704	0.268146825	0.18005094	0.197509048	0.042307672	0.000742222	0.04650002	0.058887724	0.03166279	0.202148598	12	64464360	T	G	I	M		12	64858140	12:64464360:T:G	TBK1;TBK1;TBK1;TBK1	Q9UHD2	Q9UHD2;F5H1A3;F5H206;F5GZI4	p.Ile85Met	p.Ile85Met;p.Ile85Met;p.Ile85Met;p.Ile33Met	2.428403	0.165	0.836442866	0.60689772	-0.954790182	-1.768140003	0.074	Ile	85	Met	I85M	3	10.151375	19.847625	-33.1755	95.98	8.88377598
12:64464361:A:C:M:86:L	-1.715601132	-1.973502651	0.117347687	0.055103283	0.196497778	0.050977118	0.117887778	0.042307672	0.001118889	0.049065368	0.027403563	0.024128238	0.155872725	12	64464361	A	C	M	L		12	64858141	12:64464361:A:C	TBK1;TBK1;TBK1;TBK1	Q9UHD2	Q9UHD2;F5H1A3;F5H206;F5GZI4	p.Met86Leu	p.Met86Leu;p.Met86Leu;p.Met86Leu;p.Met34Leu	2.428783	0.218	0.83723423	0.626872049	-0.604676224	-1.461575997	0	Met	86	Leu	M86L	3	8.512875	16.653625	-29.879	95.76	8.385204259
12:64464361:A:G:M:86:V	-0.20637615	-1.546489003	0.116221018	0.060932652	0.184167778	0.071556685	0.117887778	0.172504004	0.001118889	0.103273138	0.004128146	0.027718168	0.138920213	12	64464361	A	G	M	V		12	64858141	12:64464361:A:G	TBK1;TBK1;TBK1;TBK1	Q9UHD2	Q9UHD2;F5H1A3;F5H206;F5GZI4	p.Met86Val	p.Met86Val;p.Met86Val;p.Met86Val;p.Met34Val	2.764991	0.482	0.83485978	1.007782681	1.033902845	0.245559687	0.017	Met	86	Val	M86V	4	8.512875	16.653625	-29.879	95.76	8.385204259
12:64464361:A:T:M:86:L	-1.6234692	-1.929899236	0.117347687	0.055103283	0.196497778	0.050977118	0.117887778	0.042307672	0.001118889	0.049065368	0.027403563	0.024128238	0.155872725	12	64464361	A	T	M	L		12	64858141	12:64464361:A:T	TBK1;TBK1;TBK1;TBK1	Q9UHD2	Q9UHD2;F5H1A3;F5H206;F5GZI4	p.Met86Leu	p.Met86Leu;p.Met86Leu;p.Met86Leu;p.Met34Leu	2.46916	0.235	0.83723423	0.679636242	-0.496610603	-1.341558199	0	Met	86	Leu	M86L	3	8.512875	16.653625	-29.879	95.76	8.385204259
12:64464362:T:A:M:86:K	-0.054626676	-1.177321511	0.065501846	0.060024389	0.210981111	0.033645921	0.117887778	0.250865974	0.001118889	0.063232303	0.003812476	0.042295318	0.181069137	12	64464362	T	A	M	K		12	64858142	12:64464362:T:A	TBK1;TBK1;TBK1;TBK1	Q9UHD2	Q9UHD2;F5H1A3;F5H206;F5GZI4	p.Met86Lys	p.Met86Lys;p.Met86Lys;p.Met86Lys;p.Met34Lys	3.254053	0.546	0.843140497	1.850695565	1.578897571	0.878966978	0.274	Met	86	Lys	M86K	6	8.512875	16.653625	-29.879	95.76	8.385204259
12:64464362:T:C:M:86:T	-1.154790333	-1.496776431	0.065501846	0.060024389	0.210981111	0.033645921	0.117887778	0.250865974	0.001118889	0.063232303	0.003812476	0.042295318	0.181069137	12	64464362	T	C	M	T	rs773718702	12	64858142	12:64464362:T:C	TBK1;TBK1;TBK1;TBK1	Q9UHD2	Q9UHD2;F5H1A3;F5H206;F5GZI4	p.Met86Thr	p.Met86Thr;p.Met86Thr;p.Met86Thr;p.Met34Thr	2.958236	0.343	0.837029279	1.31371062	0.186504426	-0.453807348	0.157	Met	86	Thr	M86T	6	8.512875	16.653625	-29.879	95.76	8.385204259
12:64464362:T:G:M:86:R	0.519843017	-0.53014174	0.065501846	0.060024389	0.210981111	0.033645921	0.117887778	0.250865974	0.001118889	0.063232303	0.003812476	0.042295318	0.181069137	12	64464362	T	G	M	R		12	64858142	12:64464362:T:G	TBK1;TBK1;TBK1;TBK1	Q9UHD2	Q9UHD2;F5H1A3;F5H206;F5GZI4	p.Met86Arg	p.Met86Arg;p.Met86Arg;p.Met86Arg;p.Met34Arg	3.853345	0.652	0.843161151	2.634351723	2.253063103	1.814531878	0.274	Met	86	Arg	M86R	6	8.512875	16.653625	-29.879	95.76	8.385204259
12:64464363:G:A:M:86:I	-0.688713911	-0.551452752	0.116221018	0.060932652	0.184167778	0.071556685	0.117887778	0.172504004	0.001118889	0.103273138	0.004128146	0.027718168	0.138920213	12	64464363	G	A	M	I		12	64858143	12:64464363:G:A	TBK1;TBK1;TBK1;TBK1	Q9UHD2	Q9UHD2;F5H1A3;F5H206;F5GZI4	p.Met86Ile	p.Met86Ile;p.Met86Ile;p.Met86Ile;p.Met34Ile	3.6864	0.393	0.831122709	2.119889112	0.405796449	0.227482169	0.037	Met	86	Ile	M86I	4	8.512875	16.653625	-29.879	95.76	8.385204259
12:64464363:G:C:M:86:I	-0.688713911	-1.166371373	0.116221018	0.060932652	0.184167778	0.071556685	0.117887778	0.172504004	0.001118889	0.103273138	0.004128146	0.027718168	0.138920213	12	64464363	G	C	M	I		12	64858143	12:64464363:G:C	TBK1;TBK1;TBK1;TBK1	Q9UHD2	Q9UHD2;F5H1A3;F5H206;F5GZI4	p.Met86Ile	p.Met86Ile;p.Met86Ile;p.Met86Ile;p.Met34Ile	3.116982	0.393	0.831122709	1.375780303	0.405796449	-0.079270633	0.037	Met	86	Ile	M86I	4	8.512875	16.653625	-29.879	95.76	8.385204259
12:64464363:G:T:M:86:I	-0.688713911	-0.911127737	0.116221018	0.060932652	0.184167778	0.071556685	0.117887778	0.172504004	0.001118889	0.103273138	0.004128146	0.027718168	0.138920213	12	64464363	G	T	M	I		12	64858143	12:64464363:G:T	TBK1;TBK1;TBK1;TBK1	Q9UHD2	Q9UHD2;F5H1A3;F5H206;F5GZI4	p.Met86Ile	p.Met86Ile;p.Met86Ile;p.Met86Ile;p.Met34Ile	3.353339	0.393	0.831122709	1.684648877	0.405796449	0.048057924	0.037	Met	86	Ile	M86I	4	8.512875	16.653625	-29.879	95.76	8.385204259
12:64464364:G:A:E:87:K	0.487025124	-0.517805612	0.435417444	0.069105858	0.274684444	0.080510555	0.33294746	0.172504004	0.039910779	0.110430866	0.008313329	0.025594301	0.170596728	12	64464364	G	A	E	K		12	64858144	12:64464364:G:A	TBK1;TBK1;TBK1;TBK1	Q9UHD2	Q9UHD2;F5H1A3;F5H206;F5GZI4	p.Glu87Lys	p.Glu87Lys;p.Glu87Lys;p.Glu87Lys;p.Glu35Lys	3.828192	0.637	0.828709053	2.245774186	1.916585348	1.714276172	0.446	Glu	87	Lys	E87K	4	4.737111111	18.34455556	-25.91977778	96.15	11.31027221
12:64464364:G:C:E:87:Q	0.327458678	-0.270026346	0.4381046	0.062535491	0.279421111	0.059949925	0.33294746	0.042307672	0.039910779	0.046562796	0.05390843	0.019005105	0.180481823	12	64464364	G	C	E	Q		12	64858144	12:64464364:G:C	TBK1;TBK1;TBK1;TBK1	Q9UHD2	Q9UHD2;F5H1A3;F5H206;F5GZI4	p.Glu87Gln	p.Glu87Gln;p.Glu87Gln;p.Glu87Gln;p.Glu35Gln	4.092162	0.616	0.82424139	2.480765013	1.70855189	1.735092562	0.71	Glu	87	Gln	E87Q	3	4.737111111	18.34455556	-25.91977778	96.15	11.31027221
12:64464365:A:C:E:87:A	0.259629434	-1.022681329	0.299412042	0.073874319	0.311737778	0.067672464	0.33294746	0.250865974	0.039910779	0.063776403	0.005507521	0.045852585	0.212697775	12	64464365	A	C	E	A		12	64858145	12:64464365:A:C	TBK1;TBK1;TBK1;TBK1	Q9UHD2	Q9UHD2;F5H1A3;F5H206;F5GZI4	p.Glu87Ala	p.Glu87Ala;p.Glu87Ala;p.Glu87Ala;p.Glu35Ala	3.507718	0.631	0.828809506	1.82945495	1.880120556	1.506950521	0.284	Glu	87	Ala	E87A	6	4.737111111	18.34455556	-25.91977778	96.15	11.31027221
12:64464365:A:G:E:87:G	0.67334585	-0.372146888	0.238061309	0.071183745	0.317408889	0.059082245	0.33294746	0.062457732	0.039910779	0.017506606	0.025486842	0.051618052	0.22752255	12	64464365	A	G	E	G		12	64858145	12:64464365:A:G	TBK1;TBK1;TBK1;TBK1	Q9UHD2	Q9UHD2;F5H1A3;F5H206;F5GZI4	p.Glu87Gly	p.Glu87Gly;p.Glu87Gly;p.Glu87Gly;p.Glu35Gly	4.161894	0.72	0.84217883	3.013382212	2.668936077	2.373815949	0.739	Glu	87	Gly	E87G	7	4.737111111	18.34455556	-25.91977778	96.15	11.31027221
12:64464365:A:T:E:87:V	0.125973785	-0.627589226	0.238061309	0.071183745	0.317408889	0.059082245	0.33294746	0.062457732	0.039910779	0.017506606	0.025486842	0.051618052	0.22752255	12	64464365	A	T	E	V		12	64858145	12:64464365:A:T	TBK1;TBK1;TBK1;TBK1	Q9UHD2	Q9UHD2;F5H1A3;F5H206;F5GZI4	p.Glu87Val	p.Glu87Val;p.Glu87Val;p.Glu87Val;p.Glu35Val	3.925353	0.619	0.827632768	2.34625257	1.784205673	1.6625715	0.166	Glu	87	Val	E87V	7	4.737111111	18.34455556	-25.91977778	96.15	11.31027221
12:64464366:A:C:E:87:D	-0.685992572	-1.850523509	0.4381046	0.062535491	0.279421111	0.059949925	0.33294746	0.042307672	0.039910779	0.046562796	0.05390843	0.019005105	0.180481823	12	64464366	A	C	E	D		12	64858146	12:64464366:A:C	TBK1;TBK1;TBK1;TBK1	Q9UHD2	Q9UHD2;F5H1A3;F5H206;F5GZI4	p.Glu87Asp	p.Glu87Asp;p.Glu87Asp;p.Glu87Asp;p.Glu35Asp	2.628613	0.429	0.832012732	0.759491419	0.649490863	-0.13426819	0.71	Glu	87	Asp	E87D	3	4.737111111	18.34455556	-25.91977778	96.15	11.31027221
12:64464366:A:T:E:87:D	-0.702251148	-1.839695279	0.4381046	0.062535491	0.279421111	0.059949925	0.33294746	0.042307672	0.039910779	0.046562796	0.05390843	0.019005105	0.180481823	12	64464366	A	T	E	D		12	64858146	12:64464366:A:T	TBK1;TBK1;TBK1;TBK1	Q9UHD2	Q9UHD2;F5H1A3;F5H206;F5GZI4	p.Glu87Asp	p.Glu87Asp;p.Glu87Asp;p.Glu87Asp;p.Glu35Asp	2.63864	0.426	0.832012732	0.772594586	0.630420459	-0.146207609	0.71	Glu	87	Asp	E87D	3	4.737111111	18.34455556	-25.91977778	96.15	11.31027221
12:64464367:T:A:F:88:I	-3.033864035	-1.691359365	0.924830675	0.068144883	0.51116	0.263554045	0.182901429	0.250865974	0.604515556	0.536248249	0.13874504	0.057818476	0.349342816	12	64464367	T	A	F	I		12	64858147	12:64464367:T:A	TBK1;TBK1;TBK1;TBK1	Q9UHD2	Q9UHD2;F5H1A3;F5H206;F5GZI4	p.Phe88Ile	p.Phe88Ile;p.Phe88Ile;p.Phe88Ile;p.Phe36Ile	3.36577	0.14	0.798279866	0.892536279	-1.750440026	-1.407677442	0.611	Phe	88	Ile	F88I	6	9.672545455	19.77918182	-22.36918182	97.52	7.4684412
12:64464367:T:C:F:88:L	-2.643658206	-2.214056068	0.924830675	0.068144883	0.51116	0.263554045	0.182901429	0.250865974	0.604515556	0.536248249	0.13874504	0.057818476	0.349342816	12	64464367	T	C	F	L		12	64858147	12:64464367:T:C	TBK1;TBK1;TBK1;TBK1	Q9UHD2	Q9UHD2;F5H1A3;F5H206;F5GZI4	p.Phe88Leu	p.Phe88Leu;p.Phe88Leu;p.Phe88Leu;p.Phe36Leu	2.88175	0.212	0.801375612	0.33621986	-1.24109941	-1.252239031	0.245	Phe	88	Leu	F88L	6	9.672545455	19.77918182	-22.36918182	97.52	7.4684412
12:64464367:T:G:F:88:V	-2.766846718	-1.755132143	0.874764025	0.063797371	0.511474444	0.250154776	0.182901429	0.062457732	0.604515556	0.494438723	0.315793067	0.063780546	0.349027278	12	64464367	T	G	F	V		12	64858147	12:64464367:T:G	TBK1;TBK1;TBK1;TBK1	Q9UHD2	Q9UHD2;F5H1A3;F5H206;F5GZI4	p.Phe88Val	p.Phe88Val;p.Phe88Val;p.Phe88Val;p.Phe36Val	3.305614	0.189	0.799613111	0.84674015	-1.416712254	-1.156846414	0.611	Phe	88	Val	F88V	7	9.672545455	19.77918182	-22.36918182	97.52	7.4684412
12:64464368:T:A:F:88:Y	-2.279389001	-2.765405489	0.90055126	0.053343097	0.383922381	0.167419566	0.182901429	0.042307672	0.604515556	0.095705926	0.070011504	0.022216328	0.206251953	12	64464368	T	A	F	Y		12	64858148	12:64464368:T:A	TBK1;TBK1;TBK1;TBK1	Q9UHD2	Q9UHD2;F5H1A3;F5H206;F5GZI4	p.Phe88Tyr	p.Phe88Tyr;p.Phe88Tyr;p.Phe88Tyr;p.Phe36Tyr	1.871433	0.157	0.796581925	-1.102037121	-1.670703657	-2.11442982	0.001	Phe	88	Tyr	F88Y	3	9.672545455	19.77918182	-22.36918182	97.52	7.4684412
12:64464368:T:C:F:88:S	-2.610360208	-1.279088092	0.929683745	0.060253423	0.534961111	0.303765271	0.182901429	0.336080639	0.604515556	0.54338458	0.353095978	0.063827822	0.380786265	12	64464368	T	C	F	S		12	64858148	12:64464368:T:C	TBK1;TBK1;TBK1;TBK1	Q9UHD2	Q9UHD2;F5H1A3;F5H206;F5GZI4	p.Phe88Ser	p.Phe88Ser;p.Phe88Ser;p.Phe88Ser;p.Phe36Ser	3.857356	0.245	0.796777724	1.497963098	-1.108038344	-0.535915514	0.761	Phe	88	Ser	F88S	8	9.672545455	19.77918182	-22.36918182	97.52	7.4684412
12:64464368:T:G:F:88:C	-2.919273156	-1.195176059	0.929683745	0.060253423	0.534961111	0.303765271	0.182901429	0.336080639	0.604515556	0.54338458	0.353095978	0.063827822	0.380786265	12	64464368	T	G	F	C		12	64858148	12:64464368:T:G	TBK1;TBK1;TBK1;TBK1	Q9UHD2	Q9UHD2;F5H1A3;F5H206;F5GZI4	p.Phe88Cys	p.Phe88Cys;p.Phe88Cys;p.Phe88Cys;p.Phe36Cys	3.935059	0.188	0.796150872	1.58407584	-1.480834709	-0.823536659	0.992	Phe	88	Cys	F88C	8	9.672545455	19.77918182	-22.36918182	97.52	7.4684412
12:64464369:T:A:F:88:L	-2.855019696	-3.078776673	0.924830675	0.068144883	0.51116	0.263554045	0.182901429	0.250865974	0.604515556	0.536248249	0.13874504	0.057818476	0.349342816	12	64464369	T	A	F	L		12	64858149	12:64464369:T:A	TBK1;TBK1;TBK1;TBK1	Q9UHD2	Q9UHD2;F5H1A3;F5H206;F5GZI4	p.Phe88Leu	p.Phe88Leu;p.Phe88Leu;p.Phe88Leu;p.Phe36Leu	2.081014	0.173	0.801375612	-0.710172616	-1.489014658	-1.909040014	0.245	Phe	88	Leu	F88L	6	9.672545455	19.77918182	-22.36918182	97.52	7.4684412
12:64464369:T:G:F:88:L	-2.855019696	-3.047763897	0.924830675	0.068144883	0.51116	0.263554045	0.182901429	0.250865974	0.604515556	0.536248249	0.13874504	0.057818476	0.349342816	12	64464369	T	G	F	L		12	64858149	12:64464369:T:G	TBK1;TBK1;TBK1;TBK1	Q9UHD2	Q9UHD2;F5H1A3;F5H206;F5GZI4	p.Phe88Leu	p.Phe88Leu;p.Phe88Leu;p.Phe88Leu;p.Phe36Leu	2.109732	0.173	0.801375612	-0.672644268	-1.489014658	-1.893569258	0.245	Phe	88	Leu	F88L	6	9.672545455	19.77918182	-22.36918182	97.52	7.4684412
12:64464370:T:A:C:89:S	-0.717451802	-1.7941228	0.900750458	0.061934575	0.513062222	0.371218475	0.195401984	0.251964115	0.102551111	0.33635585	0.044775903	0.048895994	0.358217916	12	64464370	T	A	C	S		12	64858150	12:64464370:T:A	TBK1;TBK1;TBK1;TBK1	Q9UHD2	Q9UHD2;F5H1A3;F5H206;F5GZI4	p.Cys89Ser	p.Cys89Ser;p.Cys89Ser;p.Cys89Ser;p.Cys37Ser	3.301608	0.575	0.823164766	1.421179418	1.429960121	1.072216026	0.001	Cys	89	Ser	C89S	10	7.389166667	16.66983333	-21.0435	97.14	7.528858886
12:64464370:T:C:C:89:R	-0.489385306	-1.710757355	0.900750458	0.128449531	0.519973333	0.404164637	0.195401984	0.261131721	0.102551111	0.346288116	0.044775903	0.07230302	0.372171311	12	64464370	T	C	C	R		12	64858150	12:64464370:T:C	TBK1;TBK1;TBK1;TBK1	Q9UHD2	Q9UHD2;F5H1A3;F5H206;F5GZI4	p.Cys89Arg	p.Cys89Arg;p.Cys89Arg;p.Cys89Arg;p.Cys37Arg	3.427539	0.629	0.828784529	1.724063207	1.866990223	1.452196334	0.582	Cys	89	Arg	C89R	12	7.389166667	16.66983333	-21.0435	97.14	7.528858886
12:64464370:T:G:C:89:G	-0.825395881	-1.879024181	0.900750458	0.128449531	0.519973333	0.404164637	0.195401984	0.261131721	0.102551111	0.346288116	0.044775903	0.07230302	0.372171311	12	64464370	T	G	C	G		12	64858150	12:64464370:T:G	TBK1;TBK1;TBK1;TBK1	Q9UHD2	Q9UHD2;F5H1A3;F5H206;F5GZI4	p.Cys89Gly	p.Cys89Gly;p.Cys89Gly;p.Cys89Gly;p.Cys37Gly	3.271723	0.567	0.837779048	1.741825772	1.622937415	1.009873679	0.166	Cys	89	Gly	C89G	12	7.389166667	16.66983333	-21.0435	97.14	7.528858886
12:64464371:G:A:C:89:Y	-0.229694516	-1.097750015	0.900750458	0.091915495	0.513195556	0.37178292	0.195401984	0.251964115	0.102551111	0.33635585	0.044775903	0.058606597	0.358217916	12	64464371	G	A	C	Y		12	64858151	12:64464371:G:A	TBK1;TBK1;TBK1;TBK1	Q9UHD2	Q9UHD2;F5H1A3;F5H206;F5GZI4	p.Cys89Tyr	p.Cys89Tyr;p.Cys89Tyr;p.Cys89Tyr;p.Cys37Tyr	3.946453	0.665	0.823061198	2.261306253	2.00034426	1.939835088	0.739	Cys	89	Tyr	C89Y	11	7.389166667	16.66983333	-21.0435	97.14	7.528858886
12:64464371:G:C:C:89:S	-0.609061294	-1.980601183	0.900750458	0.061934575	0.513062222	0.371218475	0.195401984	0.251964115	0.102551111	0.33635585	0.044775903	0.048895994	0.358217916	12	64464371	G	C	C	S		12	64858151	12:64464371:G:C	TBK1;TBK1;TBK1;TBK1	Q9UHD2	Q9UHD2;F5H1A3;F5H206;F5GZI4	p.Cys89Ser	p.Cys89Ser;p.Cys89Ser;p.Cys89Ser;p.Cys37Ser	3.128928	0.595	0.823164766	1.195523206	1.557096146	1.094798369	0.001	Cys	89	Ser	C89S	10	7.389166667	16.66983333	-21.0435	97.14	7.528858886
12:64464371:G:T:C:89:F	-0.343504549	-1.140681728	0.900750458	0.091915495	0.513195556	0.37178292	0.195401984	0.251964115	0.102551111	0.33635585	0.044775903	0.058606597	0.358217916	12	64464371	G	T	C	F		12	64858151	12:64464371:G:T	TBK1;TBK1;TBK1;TBK1	Q9UHD2	Q9UHD2;F5H1A3;F5H206;F5GZI4	p.Cys89Phe	p.Cys89Phe;p.Cys89Phe;p.Cys89Phe;p.Cys37Phe	3.906698	0.644	0.825721342	2.274828713	1.911234554	1.797030913	0.739	Cys	89	Phe	C89F	11	7.389166667	16.66983333	-21.0435	97.14	7.528858886
12:64464372:T:G:C:89:W	-0.993847598	-2.043671005	0.900750458	0.091915495	0.513195556	0.37178292	0.195401984	0.251964115	0.102551111	0.33635585	0.044775903	0.058606597	0.358217916	12	64464372	T	G	C	W		12	64858152	12:64464372:T:G	TBK1;TBK1;TBK1;TBK1	Q9UHD2	Q9UHD2;F5H1A3;F5H206;F5GZI4	p.Cys89Trp	p.Cys89Trp;p.Cys89Trp;p.Cys89Trp;p.Cys37Trp	3.070525	0.524	0.822238527	1.096405437	1.090309449	0.652930074	0.97	Cys	89	Trp	C89W	11	7.389166667	16.66983333	-21.0435	97.14	7.528858886
12:64464373:C:A:P:90:T	-2.094999164	-1.715904067	0.679722309	0.032717	0.276243651	0.09629055	0.16006873	0.336080639	0.000782222	0.098944699	0.005733089	0.042460769	0.196858178	12	64464373	C	A	P	T		12	64858153	12:64464373:C:A	TBK1;TBK1;TBK1;TBK1	Q9UHD2	Q9UHD2;F5H1A3;F5H206;F5GZI4	p.Pro90Thr	p.Pro90Thr;p.Pro90Thr;p.Pro90Thr;p.Pro38Thr	2.810468	0.183	0.778402527	-0.322364642	-1.808740627	-1.458270119	0.713	Pro	90	Thr	P90T	8	8.537714286	18.86757143	-17.71485714	95.89	7.319479354
12:64464373:C:G:P:90:A	-2.263004452	-2.537758834	0.679722309	0.032717	0.276243651	0.09629055	0.16006873	0.336080639	0.000782222	0.098944699	0.005733089	0.042460769	0.196858178	12	64464373	C	G	P	A		12	64858153	12:64464373:C:G	TBK1;TBK1;TBK1;TBK1	Q9UHD2	Q9UHD2;F5H1A3;F5H206;F5GZI4	p.Pro90Ala	p.Pro90Ala;p.Pro90Ala;p.Pro90Ala;p.Pro38Ala	2.049426	0.152	0.780938968	-1.25445632	-1.963482267	-2.047444521	0.415	Pro	90	Ala	P90A	8	8.537714286	18.86757143	-17.71485714	95.89	7.319479354
12:64464373:C:T:P:90:S	-2.37139496	-2.957646207	0.679722309	0.032717	0.276243651	0.09629055	0.16006873	0.336080639	0.000782222	0.098944699	0.005733089	0.042460769	0.196858178	12	64464373	C	T	P	S		12	64858153	12:64464373:C:T	TBK1;TBK1;TBK1;TBK1	Q9UHD2	Q9UHD2;F5H1A3;F5H206;F5GZI4	p.Pro90Ser	p.Pro90Ser;p.Pro90Ser;p.Pro90Ser;p.Pro38Ser	1.660608	0.132	0.778636226	-1.819236289	-2.129038346	-2.372513061	0.262	Pro	90	Ser	P90S	8	8.537714286	18.86757143	-17.71485714	95.89	7.319479354
12:64464374:C:A:P:90:Q	-2.387653536	-0.936881661	0.679722309	0.032717	0.276243651	0.09629055	0.16006873	0.336080639	0.000782222	0.098944699	0.005733089	0.042460769	0.196858178	12	64464374	C	A	P	Q		12	64858154	12:64464374:C:A	TBK1;TBK1;TBK1;TBK1	Q9UHD2	Q9UHD2;F5H1A3;F5H206;F5GZI4	p.Pro90Gln	p.Pro90Gln;p.Pro90Gln;p.Pro90Gln;p.Pro38Gln	3.531847	0.129	0.775751817	0.555083398	-2.196233611	-1.38179363	0.713	Pro	90	Gln	P90Q	8	8.537714286	18.86757143	-17.71485714	95.89	7.319479354
12:64464374:C:G:P:90:R	-1.82635159	-0.828672374	0.679722309	0.039123896	0.27679254	0.111902547	0.16006873	0.111710627	0.000782222	0.100079432	0.00420316	0.041160912	0.176286503	12	64464374	C	G	P	R		12	64858154	12:64464374:C:G	TBK1;TBK1;TBK1;TBK1	Q9UHD2	Q9UHD2;F5H1A3;F5H206;F5GZI4	p.Pro90Arg	p.Pro90Arg;p.Pro90Arg;p.Pro90Arg;p.Pro38Arg	3.5602	0.215	0.782374894	0.755147831	-1.53904611	-0.869408195	0.713	Pro	90	Arg	P90R	9	8.537714286	18.86757143	-17.71485714	95.89	7.319479354
12:64464374:C:T:P:90:L	-2.308006502	-0.708473819	0.679722309	0.057483474	0.30270254	0.211978078	0.16006873	0.251964115	0.000782222	0.12031392	0.00420316	0.044063912	0.221800963	12	64464374	C	T	P	L		12	64858154	12:64464374:C:T	TBK1;TBK1;TBK1;TBK1	Q9UHD2	Q9UHD2;F5H1A3;F5H206;F5GZI4	p.Pro90Leu	p.Pro90Leu;p.Pro90Leu;p.Pro90Leu;p.Pro38Leu	3.83047	0.165	0.780404954	1.059847608	-1.889753592	-1.012828472	0.834	Pro	90	Leu	P90L	10	8.537714286	18.86757143	-17.71485714	95.89	7.319479354
12:64464376:T:A:C:91:S	-2.467954779	-2.974697898	0.004808675	0.044386335	0.180143651	0.342574396	0.255813081	0.251964115	0.298545445	0.289534	0.040105172	0.039494111	0.286797089	12	64464376	T	A	C	S		12	64858156	12:64464376:T:A	TBK1;TBK1;TBK1;TBK1	Q9UHD2	Q9UHD2;F5H1A3;F5H206;F5GZI4	p.Cys91Ser	p.Cys91Ser;p.Cys91Ser;p.Cys91Ser;p.Cys39Ser	1.958942	0.191	0.789071966	-1.172523176	-1.579872178	-1.870755218	0.503	Cys	91	Ser	C91S	10	7.548	15.80983333	-15.31383333	96.29	4.123173664
12:64464376:T:C:C:91:R	-2.552599195	-1.709454394	0.004808675	0.123157316	0.186416984	0.357339471	0.255813081	0.261131721	0.298545445	0.295623554	0.040105172	0.072403967	0.300400166	12	64464376	T	C	C	R	rs1481381583	12	64858156	12:64464376:T:C	TBK1;TBK1;TBK1;TBK1	Q9UHD2	Q9UHD2;F5H1A3;F5H206;F5GZI4	p.Cys91Arg	p.Cys91Arg;p.Cys91Arg;p.Cys91Arg;p.Cys39Arg	3.178075	0.187	0.796105999	0.593753506	-1.487940198	-1.237114042	0.878	Cys	91	Arg	C91R	12	7.548	15.80983333	-15.31383333	96.29	4.123173664
12:64464376:T:G:C:91:G	-2.395432958	-2.512027417	0.004808675	0.123157316	0.186416984	0.357339471	0.255813081	0.261131721	0.298545445	0.295623554	0.040105172	0.072403967	0.300400166	12	64464376	T	G	C	G		12	64858156	12:64464376:T:G	TBK1;TBK1;TBK1;TBK1	Q9UHD2	Q9UHD2;F5H1A3;F5H206;F5GZI4	p.Cys91Gly	p.Cys91Gly;p.Cys91Gly;p.Cys91Gly;p.Cys39Gly	2.434888	0.216	0.812700041	0.030992706	-1.02673001	-1.469847883	0.672	Cys	91	Gly	C91G	12	7.548	15.80983333	-15.31383333	96.29	4.123173664
12:64464377:G:A:C:91:Y	-2.706413897	-2.294696507	0.004808675	0.081308509	0.180143651	0.342574396	0.255813081	0.251964115	0.298545445	0.289534	0.040105172	0.054105406	0.286797089	12	64464377	G	A	C	Y		12	64858157	12:64464377:G:A	TBK1;TBK1;TBK1;TBK1	Q9UHD2	Q9UHD2;F5H1A3;F5H206;F5GZI4	p.Cys91Tyr	p.Cys91Tyr;p.Cys91Tyr;p.Cys91Tyr;p.Cys39Tyr	2.588627	0.147	0.788802046	-0.356301664	-1.864074906	-1.785871825	0.003	Cys	91	Tyr	C91Y	11	7.548	15.80983333	-15.31383333	96.29	4.123173664
12:64464377:G:C:C:91:S	-2.354144746	-2.83636394	0.004808675	0.044386335	0.180143651	0.342574396	0.255813081	0.251964115	0.298545445	0.289534	0.040105172	0.039494111	0.286797089	12	64464377	G	C	C	S		12	64858157	12:64464377:G:C	TBK1;TBK1;TBK1;TBK1	Q9UHD2	Q9UHD2;F5H1A3;F5H206;F5GZI4	p.Cys91Ser	p.Cys91Ser;p.Cys91Ser;p.Cys91Ser;p.Cys39Ser	2.08704	0.212	0.789071966	-1.005126202	-1.446379353	-1.680359532	0.503	Cys	91	Ser	C91S	10	7.548	15.80983333	-15.31383333	96.29	4.123173664
12:64464377:G:T:C:91:F	-2.603442914	-2.097484926	0.004808675	0.081308509	0.180143651	0.342574396	0.255813081	0.251964115	0.298545445	0.289534	0.040105172	0.054105406	0.286797089	12	64464377	G	T	C	F	rs1196583602	12	64858157	12:64464377:G:T	TBK1;TBK1;TBK1;TBK1	Q9UHD2	Q9UHD2;F5H1A3;F5H206;F5GZI4	p.Cys91Phe	p.Cys91Phe;p.Cys91Phe;p.Cys91Phe;p.Cys39Phe	2.771246	0.166	0.795712535	0.052429825	-1.627997765	-1.577665704	0.336	Cys	91	Phe	C91F	11	7.548	15.80983333	-15.31383333	96.29	4.123173664
12:64464378:T:G:C:91:W	-2.484213355	-2.224485258	0.004808675	0.081308509	0.180143651	0.342574396	0.255813081	0.251964115	0.298545445	0.289534	0.040105172	0.054105406	0.286797089	12	64464378	T	G	C	W		12	64858158	12:64464378:T:G	TBK1;TBK1;TBK1;TBK1	Q9UHD2	Q9UHD2;F5H1A3;F5H206;F5GZI4	p.Cys91Trp	p.Cys91Trp;p.Cys91Trp;p.Cys91Trp;p.Cys39Trp	2.653643	0.188	0.787953873	-0.292215495	-1.617597377	-1.513851944	0.964	Cys	91	Trp	C91W	11	7.548	15.80983333	-15.31383333	96.29	4.123173664
12:64464379:G:A:G:92:R	0.578068702	-0.031206888	0.016917801	0.00443054	0.155424762	0.257414365	0.266319589	0.336080639	0.004434444	0.091378515	0.004886326	0.025704414	0.216493834	12	64464379	G	A	G	R		12	64858159	12:64464379:G:A	TBK1;TBK1;TBK1;TBK1	Q9UHD2	Q9UHD2;F5H1A3;F5H206;F5GZI4	p.Gly92Arg	p.Gly92Arg;p.Gly92Arg;p.Gly92Arg;p.Gly40Arg	4.439087	0.693	0.807486222	2.521729472	1.918474329	2.367073555	0.554	Gly	92	Arg	G92R	8	8.70775	13.07225	-17.517	95.73	5.504517546
12:64464379:G:C:G:92:R	0.372126737	-0.633269214	0.016917801	0.00443054	0.155424762	0.257414365	0.266319589	0.336080639	0.004434444	0.091378515	0.004886326	0.025704414	0.216493834	12	64464379	G	C	G	R		12	64858159	12:64464379:G:C	TBK1;TBK1;TBK1;TBK1	Q9UHD2	Q9UHD2;F5H1A3;F5H206;F5GZI4	p.Gly92Arg	p.Gly92Arg;p.Gly92Arg;p.Gly92Arg;p.Gly40Arg	3.881574	0.655	0.807486222	1.793177979	1.676915882	1.847080295	0.554	Gly	92	Arg	G92R	8	8.70775	13.07225	-17.517	95.73	5.504517546
12:64464379:G:T:G:92:W	0.632263956	-0.281438675	0.016917801	0.00443054	0.155424762	0.257414365	0.266319589	0.336080639	0.004434444	0.091378515	0.004886326	0.025704414	0.216493834	12	64464379	G	T	G	W		12	64858159	12:64464379:G:T	TBK1;TBK1;TBK1;TBK1	Q9UHD2	Q9UHD2;F5H1A3;F5H206;F5GZI4	p.Gly92Trp	p.Gly92Trp;p.Gly92Trp;p.Gly92Trp;p.Gly40Trp	4.207371	0.703	0.801833274	2.079790318	1.887725844	2.300048805	0.983	Gly	92	Trp	G92W	8	8.70775	13.07225	-17.517	95.73	5.504517546
12:64464380:G:A:G:92:E	-0.202342956	-1.885673279	0.016917801	0.00443054	0.155424762	0.257414365	0.266319589	0.336080639	0.004434444	0.091378515	0.004886326	0.025704414	0.216493834	12	64464380	G	A	G	E		12	64858160	12:64464380:G:A	TBK1;TBK1;TBK1;TBK1	Q9UHD2	Q9UHD2;F5H1A3;F5H206;F5GZI4	p.Gly92Glu	p.Gly92Glu;p.Gly92Glu;p.Gly92Glu;p.Gly40Glu	2.721841	0.549	0.809433266	0.325574781	1.035580365	0.609598619	0.005	Gly	92	Glu	G92E	8	8.70775	13.07225	-17.517	95.73	5.504517546
12:64464380:G:C:G:92:A	-0.896401347	-1.44241483	0.009671961	0.009286237	0.12458254	0.199161138	0.266319589	0.250865974	0.004434444	0.078191255	0.002064362	0.032437857	0.184959281	12	64464380	G	C	G	A		12	64858160	12:64464380:G:C	TBK1;TBK1;TBK1;TBK1	Q9UHD2	Q9UHD2;F5H1A3;F5H206;F5GZI4	p.Gly92Ala	p.Gly92Ala;p.Gly92Ala;p.Gly92Ala;p.Gly40Ala	3.022162	0.394	0.807007133	0.658316621	0.009797407	-0.124571023	0.002	Gly	92	Ala	G92A	6	8.70775	13.07225	-17.517	95.73	5.504517546
12:64464380:G:T:G:92:V	0.234203711	-0.948422311	0.016917801	0.017245383	0.162893651	0.290372382	0.266319589	0.111710627	0.004434444	0.101624988	0.003581546	0.027405351	0.194774281	12	64464380	G	T	G	V		12	64858160	12:64464380:G:T	TBK1;TBK1;TBK1;TBK1	Q9UHD2	Q9UHD2;F5H1A3;F5H206;F5GZI4	p.Gly92Val	p.Gly92Val;p.Gly92Val;p.Gly92Val;p.Gly40Val	3.513882	0.611	0.806469654	1.287661673	1.380255714	1.394663866	0.554	Gly	92	Val	G92V	9	8.70775	13.07225	-17.517	95.73	5.504517546
12:64464382:A:C:S:93:R	-0.39905198	-1.50097933	0.003746791	0.018285009	0.124626667	0.107315527	0.285289351	0.229404583	0.102551111	0.565836825	0.02412032	0.041639261	0.322214616	12	64464382	A	C	S	R		12	64858162	12:64464382:A:C	TBK1;TBK1;TBK1;TBK1	Q9UHD2	Q9UHD2;F5H1A3;F5H206;F5GZI4	p.Ser93Arg	p.Ser93Arg;p.Ser93Arg;p.Ser93Arg;p.Ser41Arg	3.447314	0.603	0.840426856	2.036456241	1.895959552	1.312559916	0.739	Ser	93	Arg	S93R	5	8.325833333	9.343333333	-17.37483333	97.15	4.781002685
12:64464382:A:G:S:93:G	-0.741321039	-0.851343958	0.002347235	0.017879808	0.084846667	0.049952759	0.285289351	0.172504004	0.102551111	0.423455376	0.031868793	0.036046884	0.21468042	12	64464382	A	G	S	G		12	64858162	12:64464382:A:G	TBK1;TBK1;TBK1;TBK1	Q9UHD2	Q9UHD2;F5H1A3;F5H206;F5GZI4	p.Ser93Gly	p.Ser93Gly;p.Ser93Gly;p.Ser93Gly;p.Ser41Gly	3.673302	0.448	0.846054642	2.470290802	1.004552044	0.538346131	0.446	Ser	93	Gly	S93G	4	8.325833333	9.343333333	-17.37483333	97.15	4.781002685
12:64464382:A:T:S:93:C	-0.577896319	-0.634993074	0.003746791	0.018285009	0.124626667	0.107315527	0.285289351	0.229404583	0.102551111	0.565836825	0.02412032	0.041639261	0.322214616	12	64464382	A	T	S	C		12	64858162	12:64464382:A:T	TBK1;TBK1;TBK1;TBK1	Q9UHD2	Q9UHD2;F5H1A3;F5H206;F5GZI4	p.Ser93Cys	p.Ser93Cys;p.Ser93Cys;p.Ser93Cys;p.Ser41Cys	4.249222	0.57	0.835656618	2.966970946	1.606596181	1.553806059	0.97	Ser	93	Cys	S93C	5	8.325833333	9.343333333	-17.37483333	97.15	4.781002685
12:64464383:G:A:S:93:N	-1.603752324	-1.137160469	0.001499331	0.016588027	0.068184444	0.024714162	0.285289351	0.042307672	0.102551111	0.029175661	0.025377365	0.031102605	0.155125603	12	64464383	G	A	S	N		12	64858163	12:64464383:G:A	TBK1;TBK1;TBK1;TBK1	Q9UHD2	Q9UHD2;F5H1A3;F5H206;F5GZI4	p.Ser93Asn	p.Ser93Asn;p.Ser93Asn;p.Ser93Asn;p.Ser41Asn	3.200631	0.238	0.835945023	1.603782914	-0.499049947	-0.930164268	0.71	Ser	93	Asn	S93N	3	8.325833333	9.343333333	-17.37483333	97.15	4.781002685
12:64464383:G:C:S:93:T	-1.679625679	-1.294222178	0.001499331	0.016588027	0.068184444	0.024714162	0.285289351	0.042307672	0.102551111	0.029175661	0.025377365	0.031102605	0.155125603	12	64464383	G	C	S	T		12	64858163	12:64464383:G:C	TBK1;TBK1;TBK1;TBK1	Q9UHD2	Q9UHD2;F5H1A3;F5H206;F5GZI4	p.Ser93Thr	p.Ser93Thr;p.Ser93Thr;p.Ser93Thr;p.Ser41Thr	3.055191	0.224	0.835632334	1.406027449	-0.59326221	-1.089439764	0.284	Ser	93	Thr	S93T	3	8.325833333	9.343333333	-17.37483333	97.15	4.781002685
12:64464383:G:T:S:93:I	-0.912698443	-1.732922518	0.003664803	0.015637717	0.140074444	0.11160439	0.285289351	0.250865974	0.102551111	0.458412925	0.046553858	0.042592544	0.347711586	12	64464383	G	T	S	I		12	64858163	12:64464383:G:T	TBK1;TBK1;TBK1;TBK1	Q9UHD2	Q9UHD2;F5H1A3;F5H206;F5GZI4	p.Ser93Ile	p.Ser93Ile;p.Ser93Ile;p.Ser93Ile;p.Ser41Ile	3.321585	0.53	0.835067063	1.740235071	1.342487714	0.82286151	0.001	Ser	93	Ile	S93I	6	8.325833333	9.343333333	-17.37483333	97.15	4.781002685
12:64464384:T:A:S:93:R	-1.043975503	-1.906511497	0.003746791	0.018285009	0.124626667	0.107315527	0.285289351	0.229404583	0.102551111	0.565836825	0.02412032	0.041639261	0.322214616	12	64464384	T	A	S	R		12	64858164	12:64464384:T:A	TBK1;TBK1;TBK1;TBK1	Q9UHD2	Q9UHD2;F5H1A3;F5H206;F5GZI4	p.Ser93Arg	p.Ser93Arg;p.Ser93Arg;p.Ser93Arg;p.Ser41Arg	3.071789	0.484	0.840426856	1.545724546	1.139500205	0.422396445	0.739	Ser	93	Arg	S93R	5	8.325833333	9.343333333	-17.37483333	97.15	4.781002685
12:64464384:T:G:S:93:R	-1.049395029	-1.757144127	0.003746791	0.018285009	0.124626667	0.107315527	0.285289351	0.229404583	0.102551111	0.565836825	0.02412032	0.041639261	0.322214616	12	64464384	T	G	S	R		12	64858164	12:64464384:T:G	TBK1;TBK1;TBK1;TBK1	Q9UHD2	Q9UHD2;F5H1A3;F5H206;F5GZI4	p.Ser93Arg	p.Ser93Arg;p.Ser93Arg;p.Ser93Arg;p.Ser41Arg	3.210104	0.483	0.840426856	1.726472977	1.133143404	0.491128151	0.739	Ser	93	Arg	S93R	5	8.325833333	9.343333333	-17.37483333	97.15	4.781002685
12:64464385:T:A:L:94:I	-0.750546231	-3.121864496	0.01294434	-0.010389484	0.160166667	0.17405603	0.62263062	0.320151125	0.506576667	0.365562341	0.506195605	0.036450685	0.38878395	12	64464385	T	A	L	I		12	64858165	12:64464385:T:A	TBK1;TBK1;TBK1;TBK1	Q9UHD2	Q9UHD2;F5H1A3;F5H206;F5GZI4	p.Leu94Ile	p.Leu94Ile;p.Leu94Ile;p.Leu94Ile;p.Leu42Ile	2.178868	0.595	0.831573632	0.160962361	1.697393703	0.582988824	0.048	Leu	94	Ile	L94I	2	5.090625	6.396875	-15.44875	98.22	0
12:64464385:T:G:L:94:V	-0.408562693	-2.908221816	0.01294434	-0.016763549	0.139173333	0.125045121	0.62263062	0.042307672	0.506576667	0.072061931	0.461190253	0.037186204	0.310219445	12	64464385	T	G	L	V		12	64858165	12:64464385:T:G	TBK1;TBK1;TBK1;TBK1	Q9UHD2	Q9UHD2;F5H1A3;F5H206;F5GZI4	p.Leu94Val	p.Leu94Val;p.Leu94Val;p.Leu94Val;p.Leu42Val	2.102305	0.591	0.83886956	0.240484593	1.793695261	0.518621895	0.002	Leu	94	Val	L94V	3	5.090625	6.396875	-15.44875	98.22	0
12:64464386:T:C:L:94:S	-0.312915299	-2.076013163	0.024153119	0.005390178	0.232397778	0.225254633	0.62263062	0.250865974	0.506576667	0.412979127	0.944628894	0.05096825	0.60450662	12	64464386	T	C	L	S		12	64858166	12:64464386:T:C	TBK1;TBK1;TBK1;TBK1	Q9UHD2	Q9UHD2;F5H1A3;F5H206;F5GZI4	p.Leu94Ser	p.Leu94Ser;p.Leu94Ser;p.Leu94Ser;p.Leu42Ser	3.900773	0.86	0.842769306	2.68668565	3.568740033	3.042397674	0.713	Leu	94	Ser	L94S	6	5.090625	6.396875	-15.44875	98.22	0
12:64464387:A:C:L:94:F	0.281753683	-2.082493935	0.020290086	-0.014069595	0.153964444	0.142591711	0.62263062	0.172504004	0.506576667	0.123285512	0.760937154	0.043213349	0.371832914	12	64464387	A	C	L	F		12	64858167	12:64464387:A:C	TBK1;TBK1;TBK1;TBK1	Q9UHD2	Q9UHD2;F5H1A3;F5H206;F5GZI4	p.Leu94Phe	p.Leu94Phe;p.Leu94Phe;p.Leu94Phe;p.Leu42Phe	3.082127	0.771	0.840402093	1.558624649	2.96348901	2.086930141	0.713	Leu	94	Phe	L94F	4	5.090625	6.396875	-15.44875	98.22	0
12:64464387:A:T:L:94:F	0.276334157	-2.056089123	0.020290086	-0.014069595	0.153964444	0.142591711	0.62263062	0.172504004	0.506576667	0.123285512	0.760937154	0.043213349	0.371832914	12	64464387	A	T	L	F		12	64858167	12:64464387:A:T	TBK1;TBK1;TBK1;TBK1	Q9UHD2	Q9UHD2;F5H1A3;F5H206;F5GZI4	p.Leu94Phe	p.Leu94Phe;p.Leu94Phe;p.Leu94Phe;p.Leu42Phe	3.106578	0.77	0.840402093	1.590576931	2.957132209	2.094321846	0.713	Leu	94	Phe	L94F	4	5.090625	6.396875	-15.44875	98.22	0
12:64464388:T:A:Y:95:N	-1.052619307	-0.922139222	0.597158432	0.070085128	0.342166984	0.187655536	0.348442381	0.111710627	0.000782222	0.100129432	0.176435173	0.057251605	0.243295419	12	64464388	T	A	Y	N		12	64858168	12:64464388:T:A	TBK1;TBK1;TBK1;TBK1	Q9UHD2	Q9UHD2;F5H1A3;F5H206;F5GZI4	p.Tyr95Asn	p.Tyr95Asn;p.Tyr95Asn;p.Tyr95Asn;p.Tyr43Asn	3.707687	0.415	0.784044375	0.988972883	-0.239831437	0.366117759	0.739	Tyr	95	Asn	Y95N	9	11.39916667	4.518916667	-15.17408333	95.86	6.587857561
12:64464388:T:C:Y:95:H	-1.291021915	-1.478972176	0.638013005	0.043230111	0.32506254	0.070721605	0.348442381	0.229404583	0.000782222	0.115701143	0.064888187	0.04766026	0.252649771	12	64464388	T	C	Y	H		12	64858168	12:64464388:T:C	TBK1;TBK1;TBK1;TBK1	Q9UHD2	Q9UHD2;F5H1A3;F5H206;F5GZI4	p.Tyr95His	p.Tyr95His;p.Tyr95His;p.Tyr95His;p.Tyr43His	3.224728	0.379	0.776918446	0.182457982	-0.587568702	-0.102151573	0.896	Tyr	95	His	Y95H	5	11.39916667	4.518916667	-15.17408333	95.86	6.587857561
12:64464388:T:G:Y:95:D	-0.601806282	-1.051759295	0.597158432	0.113576622	0.373516984	0.254237673	0.348442381	0.251964115	0.000782222	0.120380587	0.176435173	0.089870672	0.298109561	12	64464388	T	G	Y	D		12	64858168	12:64464388:T:G	TBK1;TBK1;TBK1;TBK1	Q9UHD2	Q9UHD2;F5H1A3;F5H206;F5GZI4	p.Tyr95Asp	p.Tyr95Asp;p.Tyr95Asp;p.Tyr95Asp;p.Tyr43Asp	3.779104	0.545	0.79272384	1.295926481	0.731365069	1.156038343	0.739	Tyr	95	Asp	Y95D	10	11.39916667	4.518916667	-15.17408333	95.86	6.587857561
12:64464389:A:C:Y:95:S	-1.323595578	-1.490152073	0.597158432	0.070085128	0.342166984	0.187655536	0.348442381	0.111710627	0.000782222	0.100129432	0.176435173	0.057251605	0.243295419	12	64464389	A	C	Y	S		12	64858169	12:64464389:A:C	TBK1;TBK1;TBK1;TBK1	Q9UHD2	Q9UHD2;F5H1A3;F5H206;F5GZI4	p.Tyr95Ser	p.Tyr95Ser;p.Tyr95Ser;p.Tyr95Ser;p.Tyr43Ser	3.181704	0.365	0.785063287	0.326702785	-0.540671489	-0.206254252	0.582	Tyr	95	Ser	Y95S	9	11.39916667	4.518916667	-15.17408333	95.86	6.587857561
12:64464389:A:G:Y:95:C	-0.445632462	-0.804647474	0.597158432	0.070085128	0.342166984	0.187655536	0.348442381	0.111710627	0.000782222	0.100129432	0.176435173	0.057251605	0.243295419	12	64464389	A	G	Y	C		12	64858169	12:64464389:A:G	TBK1;TBK1;TBK1;TBK1	Q9UHD2	Q9UHD2;F5H1A3;F5H206;F5GZI4	p.Tyr95Cys	p.Tyr95Cys;p.Tyr95Cys;p.Tyr95Cys;p.Tyr43Cys	3.816485	0.527	0.78268047	1.097579201	0.449374257	1.072129415	0.97	Tyr	95	Cys	Y95C	9	11.39916667	4.518916667	-15.17408333	95.86	6.587857561
12:64464389:A:T:Y:95:F	-2.049797417	-1.598949008	0.377029926	0.044320043	0.255739206	0.052529695	0.348442381	0.172504004	0.000782222	0.107271036	0.10035263	0.04272196	0.175384711	12	64464389	A	T	Y	F		12	64858169	12:64464389:A:T	TBK1;TBK1;TBK1;TBK1	Q9UHD2	Q9UHD2;F5H1A3;F5H206;F5GZI4	p.Tyr95Phe	p.Tyr95Phe;p.Tyr95Phe;p.Tyr95Phe;p.Tyr43Phe	2.84377	0.173	0.790341861	0.015015532	-1.673107062	-1.498133544	0.284	Tyr	95	Phe	Y95F	4	11.39916667	4.518916667	-15.17408333	95.86	6.587857561
12:64464391:A:C:T:96:P	-2.004488325	-1.539186608	0.044553835	0.016049675	0.263433651	0.090366454	0.279959868	0.250865974	0.025223333	0.055237464	0.049536068	0.030383466	0.213599875	12	64464391	A	C	T	P		12	64858171	12:64464391:A:C	TBK1;TBK1;TBK1;TBK1	Q9UHD2	Q9UHD2;F5H1A3;F5H206;F5GZI4	p.Thr96Pro	p.Thr96Pro;p.Thr96Pro;p.Thr96Pro;p.Thr44Pro	3.032582	0.214	0.810454143	0.75677424	-1.07691524	-1.159423164	0.739	Thr	96	Pro	T96P	6	10.53257143	9.236142857	-13.40828571	94.67	6.468362807
12:64464391:A:G:T:96:A	-2.529484856	-1.811418552	0.045508802	0.022455892	0.257565873	0.107353817	0.279959868	0.229404583	0.025223333	0.068409158	0.017981807	0.032764465	0.201741003	12	64464391	A	G	T	A		12	64858171	12:64464391:A:G	TBK1;TBK1;TBK1;TBK1	Q9UHD2	Q9UHD2;F5H1A3;F5H206;F5GZI4	p.Thr96Ala	p.Thr96Ala;p.Thr96Ala;p.Thr96Ala;p.Thr44Ala	2.739075	0.107	0.793965693	-0.032605695	-2.03219419	-1.936038114	0.076	Thr	96	Ala	T96A	5	10.53257143	9.236142857	-13.40828571	94.67	6.468362807
12:64464391:A:T:T:96:S	-2.555678062	-2.890784887	0.019323081	0.025701572	0.201804762	0.097591056	0.279959868	0.172504004	0.025223333	0.083502404	0.055532593	0.030022552	0.143004613	12	64464391	A	T	T	S		12	64858171	12:64464391:A:T	TBK1;TBK1;TBK1;TBK1	Q9UHD2	Q9UHD2;F5H1A3;F5H206;F5GZI4	p.Thr96Ser	p.Thr96Ser;p.Thr96Ser;p.Thr96Ser;p.Thr44Ser	1.534431	0.052	0.79053921	-1.691156091	-2.438987347	-2.902915358	0.005	Thr	96	Ser	T96S	4	10.53257143	9.236142857	-13.40828571	94.67	6.468362807
12:64464392:C:A:T:96:N	-2.621616788	-3.137185035	0.045508802	0.022455892	0.257565873	0.107353817	0.279959868	0.229404583	0.025223333	0.068409158	0.017981807	0.032764465	0.201741003	12	64464392	C	A	T	N		12	64858172	12:64464392:C:A	TBK1;TBK1;TBK1;TBK1	Q9UHD2	Q9UHD2;F5H1A3;F5H206;F5GZI4	p.Thr96Asn	p.Thr96Asn;p.Thr96Asn;p.Thr96Asn;p.Thr44Asn	1.511408	0.09	0.789599587	-1.744369112	-2.213106018	-2.69566431	0.166	Thr	96	Asn	T96N	5	10.53257143	9.236142857	-13.40828571	94.67	6.468362807
12:64464392:C:G:T:96:S	-2.452707079	-3.274686511	0.019323081	0.025701572	0.201804762	0.097591056	0.279959868	0.172504004	0.025223333	0.083502404	0.055532593	0.030022552	0.143004613	12	64464392	C	G	T	S		12	64858172	12:64464392:C:G	TBK1;TBK1;TBK1;TBK1	Q9UHD2	Q9UHD2;F5H1A3;F5H206;F5GZI4	p.Thr96Ser	p.Thr96Ser;p.Thr96Ser;p.Thr96Ser;p.Thr44Ser	1.178936	0.071	0.79053921	-2.155712815	-2.318208123	-2.984598171	0.005	Thr	96	Ser	T96S	4	10.53257143	9.236142857	-13.40828571	94.67	6.468362807
12:64464392:C:T:T:96:I	-2.275464596	-1.868185749	0.044553835	0.016049675	0.263433651	0.090366454	0.279959868	0.250865974	0.025223333	0.055237464	0.049536068	0.030383466	0.213599875	12	64464392	C	T	T	I	rs1423888450	12	64858172	12:64464392:C:T	TBK1;TBK1;TBK1;TBK1	Q9UHD2	Q9UHD2;F5H1A3;F5H206;F5GZI4	p.Thr96Ile	p.Thr96Ile;p.Thr96Ile;p.Thr96Ile;p.Thr44Ile	2.727927	0.164	0.793036598	-0.07004149	-1.68535799	-1.612562934	0.739	Thr	96	Ile	T96I	6	10.53257143	9.236142857	-13.40828571	94.67	6.468362807
12:64464394:G:A:V:97:I	-2.464068746	-2.001850916	0.00249059	0.038371654	0.107772222	0.120635771	0.316317884	0.124393533	0.782706667	0.182800112	0.063509777	0.040272912	0.208683439	12	64464394	G	A	V	I		12	64858174	12:64464394:G:A	TBK1;TBK1;TBK1;TBK1	Q9UHD2	Q9UHD2;F5H1A3;F5H206;F5GZI4	p.Val97Ile	p.Val97Ile;p.Val97Ile;p.Val97Ile;p.Val45Ile	2.586981	0.125	0.816859821	0.332130275	-1.535795154	-1.913926556	0.128	Val	97	Ile	V97I	1	6.794142857	8.509285714	-11.15671429	97.85	5.07797427
12:64464394:G:C:V:97:L	-2.378026209	-2.011643486	0.00249059	0.026632419	0.089598889	0.070845527	0.316317884	0.042307672	0.782706667	0.074961429	0.05359171	0.032022396	0.164336995	12	64464394	G	C	V	L		12	64858174	12:64464394:G:C	TBK1;TBK1;TBK1;TBK1	Q9UHD2	Q9UHD2;F5H1A3;F5H206;F5GZI4	p.Val97Leu	p.Val97Leu;p.Val97Leu;p.Val97Leu;p.Val45Leu	2.423027	0.103	0.8316421	0.481711688	-1.429010152	-2.129418694	0.001	Val	97	Leu	V97L	3	6.794142857	8.509285714	-11.15671429	97.85	5.07797427
12:64464394:G:T:V:97:F	-2.376423096	-1.632480259	0.005375342	0.031058331	0.148492222	0.270138714	0.316317884	0.229404583	0.782706667	0.443816631	0.12010321	0.042214125	0.320880546	12	64464394	G	T	V	F		12	64858174	12:64464394:G:T	TBK1;TBK1;TBK1;TBK1	Q9UHD2	Q9UHD2;F5H1A3;F5H206;F5GZI4	p.Val97Phe	p.Val97Phe;p.Val97Phe;p.Val97Phe;p.Val45Phe	3.320884	0.237	0.830877526	1.63620239	-0.589955299	-0.871162794	0.554	Val	97	Phe	V97F	5	6.794142857	8.509285714	-11.15671429	97.85	5.07797427
12:64464395:T:A:V:97:D	-0.657638176	-1.121482006	0.004674305	0.02859791	0.184546667	0.344389133	0.316317884	0.062457732	0.782706667	0.458075635	0.674218714	0.040304465	0.372224798	12	64464395	T	A	V	D	rs1565813507	12	64858175	12:64464395:T:A	TBK1;TBK1;TBK1;TBK1	Q9UHD2	Q9UHD2;F5H1A3;F5H206;F5GZI4	p.Val97Asp	p.Val97Asp;p.Val97Asp;p.Val97Asp;p.Val45Asp	3.973398	0.598	0.84160313	2.752888192	1.883801071	1.567066315	0.939	Val	97	Asp	V97D	7	6.794142857	8.509285714	-11.15671429	97.85	5.07797427
12:64464395:T:C:V:97:A	-2.087220322	-1.441587143	0.004373963	0.029166388	0.108185556	0.100985889	0.316317884	0.172504004	0.782706667	0.187596621	0.185730129	0.036894929	0.225618978	12	64464395	T	C	V	A		12	64858175	12:64464395:T:C	TBK1;TBK1;TBK1;TBK1	Q9UHD2	Q9UHD2;F5H1A3;F5H206;F5GZI4	p.Val97Ala	p.Val97Ala;p.Val97Ala;p.Val97Ala;p.Val45Ala	3.164938	0.209	0.831175861	1.439756859	-0.76296817	-1.117023104	0.226	Val	97	Ala	V97A	4	6.794142857	8.509285714	-11.15671429	97.85	5.07797427
12:64464395:T:G:V:97:G	0.008963449	-1.268967098	0.004674305	0.02859791	0.184546667	0.344389133	0.316317884	0.062457732	0.782706667	0.458075635	0.674218714	0.040304465	0.372224798	12	64464395	T	G	V	G		12	64858175	12:64464395:T:G	TBK1;TBK1;TBK1;TBK1	Q9UHD2	Q9UHD2;F5H1A3;F5H206;F5GZI4	p.Val97Gly	p.Val97Gly;p.Val97Gly;p.Val97Gly;p.Val45Gly	3.836826	0.721	0.85112649	2.808814893	2.824579924	2.204477999	0.834	Val	97	Gly	V97G	7	6.794142857	8.509285714	-11.15671429	97.85	5.07797427
12:64464397:T:A:L:98:I	-1.727998544	-2.857700242	0.004583905	0.035227946	0.134925556	0.101723152	0.271289788	0.320151125	0.10378	0.15459704	0.109133355	0.038442058	0.231141871	12	64464397	T	A	L	I	rs767134050	12	64858177	12:64464397:T:A	TBK1;TBK1;TBK1;TBK1	Q9UHD2	Q9UHD2;F5H1A3;F5H206;F5GZI4	p.Leu98Ile	p.Leu98Ile;p.Leu98Ile;p.Leu98Ile;p.Leu46Ile	1.872899	0.28	0.825515373	-0.387985622	-0.406077583	-1.402655288	0.006	Leu	98	Ile	L98I	2	7.198	4.086875	-10.959375	97.18	5.470979554
12:64464397:T:G:L:98:V	-0.173673565	-2.093307129	0.004583905	0.032407237	0.110582222	0.043053582	0.271289788	0.042307672	0.10378	0.02926328	0.094551362	0.037756791	0.159954913	12	64464397	T	G	L	V		12	64858177	12:64464397:T:G	TBK1;TBK1;TBK1;TBK1	Q9UHD2	Q9UHD2;F5H1A3;F5H206;F5GZI4	p.Leu98Val	p.Leu98Val;p.Leu98Val;p.Leu98Val;p.Leu46Val	2.332101	0.506	0.832166212	0.375790562	1.14152528	0.151085012	0.122	Leu	98	Val	L98V	3	7.198	4.086875	-10.959375	97.18	5.470979554
12:64464398:T:C:L:98:S	0.638360429	-1.280934506	0.020913653	0.039783494	0.264241111	0.226299529	0.271289788	0.250865974	0.10378	0.480536668	0.524577081	0.049896077	0.396653872	12	64464398	T	C	L	S		12	64858178	12:64464398:T:C	TBK1;TBK1;TBK1;TBK1	Q9UHD2	Q9UHD2;F5H1A3;F5H206;F5GZI4	p.Leu98Ser	p.Leu98Ser;p.Leu98Ser;p.Leu98Ser;p.Leu46Ser	3.911066	0.858	0.835405794	2.518899105	3.433170056	3.036381918	0.933	Leu	98	Ser	L98S	6	7.198	4.086875	-10.959375	97.18	5.470979554
12:64464399:A:C:L:98:F	0.442531691	-1.21003185	0.008037482	0.034763199	0.156214444	0.096379463	0.271289788	0.172504004	0.10378	0.428396501	0.355697453	0.042902922	0.260995554	12	64464399	A	C	L	F		12	64858179	12:64464399:A:C	TBK1;TBK1;TBK1;TBK1	Q9UHD2	Q9UHD2;F5H1A3;F5H206;F5GZI4	p.Leu98Phe	p.Leu98Phe;p.Leu98Phe;p.Leu98Phe;p.Leu46Phe	3.502917	0.706	0.833853163	1.947320016	2.441031432	1.937891465	0.873	Leu	98	Phe	L98F	4	7.198	4.086875	-10.959375	97.18	5.470979554
12:64464399:A:T:L:98:F	0.512985521	-1.224595479	0.008037482	0.034763199	0.156214444	0.096379463	0.271289788	0.172504004	0.10378	0.428396501	0.355697453	0.042902922	0.260995554	12	64464399	A	T	L	F		12	64858179	12:64464399:A:T	TBK1;TBK1;TBK1;TBK1	Q9UHD2	Q9UHD2;F5H1A3;F5H206;F5GZI4	p.Leu98Phe	p.Leu98Phe;p.Leu98Phe;p.Leu98Phe;p.Leu46Phe	3.489431	0.719	0.833853163	1.929696669	2.523669848	2.005771116	0.873	Leu	98	Phe	L98F	4	7.198	4.086875	-10.959375	97.18	5.470979554
12:64464400:G:A:E:99:K	-0.195836925	-0.490251165	0.006471592	0.058023478	0.11117	0.031391326	0.163784603	0.172504004	0.001237778	0.073566506	0.027555369	0.038319687	0.114397766	12	64464400	G	A	E	K		12	64858180	12:64464400:G:A	TBK1;TBK1;TBK1	Q9UHD2	Q9UHD2;F5H1A3;F5GZI4	p.Glu99Lys	p.Glu99Lys;p.Glu99Lys;p.Glu47Lys	3.657425	0.463	0.824008535	1.90692453	0.732076236	0.616498448	0.446	Glu	99	Lys	E99K	4	12.43	4.817	-10.07733333	94.25	9.10305435
12:64464400:G:C:E:99:Q	-0.728674762	-0.292263245	0.00369309	0.060689108	0.104186667	0.033894354	0.163784603	0.042307672	0.001237778	0.086389254	0.028689262	0.035678485	0.091353889	12	64464400	G	C	E	Q		12	64858180	12:64464400:G:C	TBK1;TBK1;TBK1	Q9UHD2	Q9UHD2;F5H1A3;F5GZI4	p.Glu99Gln	p.Glu99Gln;p.Glu99Gln;p.Glu47Gln	3.760279	0.345	0.815446974	1.830608192	-0.160871496	-0.010175737	0.896	Glu	99	Gln	E99Q	3	12.43	4.817	-10.07733333	94.25	9.10305435
12:64464401:A:C:E:99:A	-0.48955943	-0.959826321	0.005336932	0.045355529	0.140037778	0.018356156	0.163784603	0.250865974	0.001237778	0.048216018	0.030788515	0.037874248	0.176681984	12	64464401	A	C	E	A		12	64858181	12:64464401:A:C	TBK1;TBK1;TBK1	Q9UHD2	Q9UHD2;F5H1A3;F5GZI4	p.Glu99Ala	p.Glu99Ala;p.Glu99Ala;p.Glu47Ala	3.440132	0.462	0.823749078	1.61658259	0.721390534	0.493659549	0.284	Glu	99	Ala	E99A	6	12.43	4.817	-10.07733333	94.25	9.10305435
12:64464401:A:G:E:99:G	0.131164373	-0.130242325	0.002195858	0.039572378	0.131984444	0.012709833	0.163784603	0.062457732	0.001237778	0.004868563	0.045193177	0.032469596	0.135077227	12	64464401	A	G	E	G		12	64858181	12:64464401:A:G	TBK1;TBK1;TBK1	Q9UHD2	Q9UHD2;F5H1A3;F5GZI4	p.Glu99Gly	p.Glu99Gly;p.Glu99Gly;p.Glu47Gly	4.063021	0.541	0.839031062	2.806700451	1.478549778	1.285866627	0.739	Glu	99	Gly	E99G	7	12.43	4.817	-10.07733333	94.25	9.10305435
12:64464401:A:T:E:99:V	-0.194007151	-0.368798154	0.002195858	0.039572378	0.131984444	0.012709833	0.163784603	0.062457732	0.001237778	0.004868563	0.045193177	0.032469596	0.135077227	12	64464401	A	T	E	V		12	64858181	12:64464401:A:T	TBK1;TBK1;TBK1	Q9UHD2	Q9UHD2;F5H1A3;F5GZI4	p.Glu99Val	p.Glu99Val;p.Glu99Val;p.Glu47Val	3.842117	0.481	0.822725178	2.116690755	0.82508651	0.820040957	0.027	Glu	99	Val	E99V	7	12.43	4.817	-10.07733333	94.25	9.10305435
12:64464402:A:C:E:99:D	-1.330242081	-1.976881824	0.00369309	0.060689108	0.104186667	0.033894354	0.163784603	0.042307672	0.001237778	0.086389254	0.028689262	0.035678485	0.091353889	12	64464402	A	C	E	D		12	64858182	12:64464402:A:C	TBK1;TBK1;TBK1	Q9UHD2	Q9UHD2;F5H1A3;F5GZI4	p.Glu99Asp	p.Glu99Asp;p.Glu99Asp;p.Glu47Asp	2.200313	0.234	0.826550549	0.065353845	-0.681219071	-1.492169901	0.446	Glu	99	Asp	E99D	3	12.43	4.817	-10.07733333	94.25	9.10305435
12:64464402:A:T:E:99:D	-1.313983505	-1.894939543	0.00369309	0.060689108	0.104186667	0.033894354	0.163784603	0.042307672	0.001237778	0.086389254	0.028689262	0.035678485	0.091353889	12	64464402	A	T	E	D		12	64858182	12:64464402:A:T	TBK1;TBK1;TBK1	Q9UHD2	Q9UHD2;F5H1A3;F5GZI4	p.Glu99Asp	p.Glu99Asp;p.Glu99Asp;p.Glu47Asp	2.276192	0.237	0.826550549	0.164511639	-0.662148667	-1.433951815	0.446	Glu	99	Asp	E99D	3	12.43	4.817	-10.07733333	94.25	9.10305435
12:64464403:G:A:E:100:K	-1.174787715	-0.290838761	0.022027452	0.052791712	0.078251111	0.0613937	0.107304286	0.172504004	0.039910779	0.110430866	0.004210405	0.032088858	0.097577817	12	64464403	G	A	E	K		12	64858183	12:64464403:G:A	TBK1;TBK1;TBK1	Q9UHD2	Q9UHD2;F5H1A3;F5GZI4	p.Glu100Lys	p.Glu100Lys;p.Glu100Lys;p.Glu48Lys	3.783336	0.268	0.816021606	1.874882153	-0.640757763	-0.442842667	0.446	Glu	100	Lys	E100K	4	9.225444444	8.759777778	-7.071	96.16	9.63673889
12:64464403:G:C:E:100:Q	-1.735865695	-0.607552805	0.010590665	0.056145405	0.073202222	0.049543496	0.107304286	0.042307672	0.039910779	0.046562796	0.005695974	0.029253908	0.068926666	12	64464403	G	C	E	Q		12	64858183	12:64464403:G:C	TBK1;TBK1;TBK1	Q9UHD2	Q9UHD2;F5H1A3;F5GZI4	p.Glu100Gln	p.Glu100Gln;p.Glu100Gln;p.Glu48Gln	3.389989	0.14	0.809718167	1.205715033	-1.559597918	-1.394630355	0.896	Glu	100	Gln	E100Q	3	9.225444444	8.759777778	-7.071	96.16	9.63673889
12:64464404:A:C:E:100:A	-1.625456249	-1.323055986	0.007016684	0.036363336	0.072886667	0.031689668	0.107304286	0.250865974	0.039910779	0.063776403	0.003124733	0.033781759	0.111810841	12	64464404	A	C	E	A		12	64858184	12:64464404:A:C	TBK1;TBK1;TBK1	Q9UHD2	Q9UHD2;F5H1A3;F5GZI4	p.Glu100Ala	p.Glu100Ala;p.Glu100Ala;p.Glu48Ala	2.877208	0.197	0.817187352	0.719457013	-1.072640787	-1.341391326	0.284	Glu	100	Ala	E100A	6	9.225444444	8.759777778	-7.071	96.16	9.63673889
12:64464404:A:G:E:100:G	-1.215474854	0.014309982	0.003709138	0.02718498	0.06433	0.024386073	0.107304286	0.062457732	0.039910779	0.017506606	0.008071874	0.029386406	0.075926439	12	64464404	A	G	E	G	rs982595961	12	64858184	12:64464404:A:G	TBK1;TBK1;TBK1	Q9UHD2	Q9UHD2;F5H1A3;F5GZI4	p.Glu100Gly	p.Glu100Gly;p.Glu100Gly;p.Glu48Gly	3.990285	0.242	0.831810312	2.533926372	-0.542608247	-0.481646043	0.739	Glu	100	Gly	E100G	7	9.225444444	8.759777778	-7.071	96.16	9.63673889
12:64464404:A:T:E:100:V	-1.329284887	-0.347847711	0.003709138	0.02718498	0.06433	0.024386073	0.107304286	0.062457732	0.039910779	0.017506606	0.008071874	0.029386406	0.075926439	12	64464404	A	T	E	V		12	64858184	12:64464404:A:T	TBK1;TBK1;TBK1	Q9UHD2	Q9UHD2;F5H1A3;F5GZI4	p.Glu100Val	p.Glu100Val;p.Glu100Val;p.Glu48Val	3.654925	0.221	0.816335047	1.71479086	-0.934297809	-0.783696435	0.027	Glu	100	Val	E100V	7	9.225444444	8.759777778	-7.071	96.16	9.63673889
12:64464405:A:C:E:100:D	-1.654572813	-2.724558684	0.010590665	0.056145405	0.073202222	0.049543496	0.107304286	0.042307672	0.039910779	0.046562796	0.005695974	0.029253908	0.068926666	12	64464405	A	C	E	D		12	64858185	12:64464405:A:C	TBK1;TBK1;TBK1	Q9UHD2	Q9UHD2;F5H1A3;F5GZI4	p.Glu100Asp	p.Glu100Asp;p.Glu100Asp;p.Glu48Asp	1.42963	0.155	0.819177173	-1.123245803	-1.306427308	-2.363995508	0.446	Glu	100	Asp	E100D	3	9.225444444	8.759777778	-7.071	96.16	9.63673889
12:64464405:A:T:E:100:D	-1.665411864	-2.804672683	0.010590665	0.056145405	0.073202222	0.049543496	0.107304286	0.042307672	0.039910779	0.046562796	0.005695974	0.029253908	0.068926666	12	64464405	A	T	E	D		12	64858185	12:64464405:A:T	TBK1;TBK1;TBK1	Q9UHD2	Q9UHD2;F5H1A3;F5GZI4	p.Glu100Asp	p.Glu100Asp;p.Glu100Asp;p.Glu48Asp	1.355444	0.153	0.819177173	-1.220191204	-1.31914091	-2.415521188	0.446	Glu	100	Asp	E100D	3	9.225444444	8.759777778	-7.071	96.16	9.63673889
12:64464406:C:A:P:101:T	-2.042963551	-1.767774791	0.005932672	0.039042161	0.123016667	0.086470814	0.11819619	0.336080639	0.068226032	0.200753884	0.013308338	0.039751593	0.14112538	12	64464406	C	A	P	T		12	64858186	12:64464406:C:A	TBK1;TBK1	Q9UHD2	Q9UHD2;F5H1A3	p.Pro101Thr	p.Pro101Thr;p.Pro101Thr	2.567781	0.145	0.83205094	0.680937263	-1.155203217	-1.808662562	0.166	Pro	101	Thr	P101T	8	10.94042857	6.159142857	-3.246714286	96.59	9.311711285
12:64464406:C:G:P:101:A	-1.983348772	-1.915965062	0.005932672	0.039042161	0.123016667	0.086470814	0.11819619	0.336080639	0.068226032	0.200753884	0.013308338	0.039751593	0.14112538	12	64464406	C	G	P	A	rs371955059	12	64858186	12:64464406:C:G	TBK1;TBK1	Q9UHD2	Q9UHD2;F5H1A3	p.Pro101Ala	p.Pro101Ala;p.Pro101Ala	2.430556	0.156	0.832346764	0.508894316	-1.080342734	-1.81900343	0.076	Pro	101	Ala	P101A	8	10.94042857	6.159142857	-3.246714286	96.59	9.311711285
12:64464406:C:T:P:101:S	-2.075480704	-2.30937635	0.005932672	0.039042161	0.123016667	0.086470814	0.11819619	0.336080639	0.068226032	0.200753884	0.013308338	0.039751593	0.14112538	12	64464406	C	T	P	S	rs371955059	12	64858186	12:64464406:C:T	TBK1;TBK1	Q9UHD2	Q9UHD2;F5H1A3	p.Pro101Ser	p.Pro101Ser;p.Pro101Ser	2.066255	0.139	0.832321517	0.032208622	-1.188829581	-2.113523255	0.002	Pro	101	Ser	P101S	8	10.94042857	6.159142857	-3.246714286	96.59	9.311711285
12:64464407:C:A:P:101:H	-1.37230462	-0.497590435	0.005932672	0.062690606	0.125837778	0.080690166	0.11819619	0.111710627	0.068226032	0.199070203	0.00977675	0.060339375	0.13439475	12	64464407	C	A	P	H		12	64858187	12:64464407:C:A	TBK1;TBK1	Q9UHD2	Q9UHD2;F5H1A3	p.Pro101His	p.Pro101His;p.Pro101His	3.720471	0.263	0.830325302	2.144786203	-0.433892034	-0.505610671	0.97	Pro	101	His	P101H	9	10.94042857	6.159142857	-3.246714286	96.59	9.311711285
12:64464407:C:G:P:101:R	-1.545729433	-0.709165862	0.005932672	0.062690606	0.125837778	0.080690166	0.11819619	0.111710627	0.068226032	0.199070203	0.00977675	0.060339375	0.13439475	12	64464407	C	G	P	R		12	64858187	12:64464407:C:G	TBK1;TBK1	Q9UHD2	Q9UHD2;F5H1A3	p.Pro101Arg	p.Pro101Arg;p.Pro101Arg	3.524551	0.231	0.836942821	2.05163648	-0.52689982	-0.796126945	0.582	Pro	101	Arg	P101R	9	10.94042857	6.159142857	-3.246714286	96.59	9.311711285
12:64464407:C:T:P:101:L	-1.949025513	-1.338911688	0.005932672	0.106383565	0.169342222	0.179017523	0.11819619	0.251964115	0.068226032	0.200320099	0.00977675	0.095817044	0.207471935	12	64464407	C	T	P	L		12	64858187	12:64464407:C:T	TBK1;TBK1	Q9UHD2	Q9UHD2;F5H1A3	p.Pro101Leu	p.Pro101Leu;p.Pro101Leu	3.196635	0.219	0.832343382	1.509914199	-0.679920675	-1.042143882	0.166	Pro	101	Leu	P101L	10	10.94042857	6.159142857	-3.246714286	96.59	9.311711285
12:64464409:T:A:S:102:T	-2.299719214	-2.454542333	0.059647184	0.059063057	0.148502222	0.111648783	0.186938571	0.042307672	0.520916667	0.077002896	0.01074339	0.034149329	0.121661717	12	64464409	T	A	S	T		12	64858189	12:64464409:T:A	TBK1;TBK1	Q9UHD2	Q9UHD2;F5H1A3	p.Ser102Thr	p.Ser102Thr;p.Ser102Thr	1.863851	0.081	0.784747284	-1.403229905	-2.351275382	-2.557822008	0.001	Ser	102	Thr	S102T	3	6.834666667	6.964666667	-2.901666667	97.38	9.598003659
12:64464409:T:C:S:102:P	-2.85539359	-1.984091911	0.037430406	0.049797978	0.231016667	0.248224754	0.186938571	0.229404583	0.520916667	0.667787005	0.022991173	0.039277526	0.249903889	12	64464409	T	C	S	P		12	64858189	12:64464409:T:C	TBK1;TBK1	Q9UHD2	Q9UHD2;F5H1A3	p.Ser102Pro	p.Ser102Pro;p.Ser102Pro	2.747394	0.088	0.798560905	0.091366914	-2.076304697	-2.041383479	0.57	Ser	102	Pro	S102P	5	6.834666667	6.964666667	-2.901666667	97.38	9.598003659
12:64464409:T:G:S:102:A	-2.196748231	-2.482309988	0.059647184	0.059063057	0.148502222	0.111648783	0.186938571	0.042307672	0.520916667	0.077002896	0.01074339	0.034149329	0.121661717	12	64464409	T	G	S	A		12	64858189	12:64464409:T:G	TBK1;TBK1	Q9UHD2	Q9UHD2;F5H1A3	p.Ser102Ala	p.Ser102Ala;p.Ser102Ala	1.838138	0.1	0.78908519	-1.330062953	-2.158120453	-2.461847015	0	Ser	102	Ala	S102A	3	6.834666667	6.964666667	-2.901666667	97.38	9.598003659
12:64464410:C:A:S:102:Y	-2.920085136	-1.835231664	0.03226725	0.040960128	0.251516667	0.220123192	0.186938571	0.250865974	0.520916667	0.538787553	0.066642843	0.038931875	0.288466901	12	64464410	C	A	S	Y		12	64858190	12:64464410:C:A	TBK1;TBK1	Q9UHD2	Q9UHD2;F5H1A3	p.Ser102Tyr	p.Ser102Tyr;p.Ser102Tyr	3.019926	0.109	0.784816108	0.109209398	-2.172136652	-1.773179339	0.801	Ser	102	Tyr	S102Y	6	6.834666667	6.964666667	-2.901666667	97.38	9.598003659
12:64464410:C:G:S:102:C	-2.671129727	-2.11693346	0.037430406	0.049797978	0.231016667	0.248224754	0.186938571	0.229404583	0.520916667	0.667787005	0.022991173	0.039277526	0.249903889	12	64464410	C	G	S	C		12	64858190	12:64464410:C:G	TBK1;TBK1	Q9UHD2	Q9UHD2;F5H1A3	p.Ser102Cys	p.Ser102Cys;p.Ser102Cys	2.624382	0.122	0.784315665	-0.420000241	-2.097847867	-1.911119248	0.833	Ser	102	Cys	S102C	5	6.834666667	6.964666667	-2.901666667	97.38	9.598003659
12:64464410:C:T:S:102:F	-2.947182763	-2.123866031	0.03226725	0.040960128	0.251516667	0.220123192	0.186938571	0.250865974	0.520916667	0.538787553	0.066642843	0.038931875	0.288466901	12	64464410	C	T	S	F		12	64858190	12:64464410:C:T	TBK1;TBK1	Q9UHD2	Q9UHD2;F5H1A3	p.Ser102Phe	p.Ser102Phe;p.Ser102Phe	2.752649	0.104	0.788639159	-0.145968746	-2.140135045	-1.946066718	0.57	Ser	102	Phe	S102F	6	6.834666667	6.964666667	-2.901666667	97.38	9.598003659
12:64464412:A:C:N:103:H	-1.725393672	-1.159122774	0.518229306	0.055987239	0.423953333	0.346655501	0.246106984	0.229404583	0.323413333	0.405686097	0.046692219	0.044671823	0.270387002	12	64464412	A	C	N	H		12	64858192	12:64464412:A:C	TBK1;TBK1	Q9UHD2	Q9UHD2;F5H1A3	p.Asn103His	p.Asn103His;p.Asn103His	3.58286	0.314	0.832780867	2.025396308	-0.068725343	-0.284944921	0.896	Asn	103	His	N103H	5	5.661375	5.390875	-5.9905	98.16	7.187147433
12:64464412:A:G:N:103:D	-1.757910824	-1.528536363	0.518229306	0.055987239	0.423953333	0.346655501	0.246106984	0.229404583	0.323413333	0.405686097	0.046692219	0.044671823	0.270387002	12	64464412	A	G	N	D		12	64858192	12:64464412:A:G	TBK1;TBK1	Q9UHD2	Q9UHD2;F5H1A3	p.Asn103Asp	p.Asn103Asp;p.Asn103Asp	3.240781	0.308	0.84183372	1.801188305	0.044175978	-0.503909463	0.71	Asn	103	Asp	N103D	5	5.661375	5.390875	-5.9905	98.16	7.187147433
12:64464412:A:T:N:103:Y	-1.850361773	-1.169232771	0.460116535	0.060605573	0.487892222	0.420637071	0.246106984	0.336080639	0.323413333	0.477970941	0.223652884	0.054690062	0.341875943	12	64464412	A	T	N	Y		12	64858192	12:64464412:A:T	TBK1;TBK1	Q9UHD2	Q9UHD2;F5H1A3	p.Asn103Tyr	p.Asn103Tyr;p.Asn103Tyr	3.823183	0.352	0.834620057	2.384715383	0.203519032	0.064174005	0.739	Asn	103	Tyr	N103Y	8	5.661375	5.390875	-5.9905	98.16	7.187147433
12:64464413:A:C:N:103:T	-2.36215921	-1.922195679	0.492361844	0.053644367	0.473205556	0.356587761	0.246106984	0.250865974	0.323413333	0.418365999	0.120900184	0.046020632	0.340044594	12	64464413	A	C	N	T		12	64858193	12:64464413:A:C	TBK1;TBK1	Q9UHD2	Q9UHD2;F5H1A3	p.Asn103Thr	p.Asn103Thr;p.Asn103Thr	3.119539	0.256	0.834471631	1.461548391	-0.40921031	-0.869803019	0.284	Asn	103	Thr	N103T	6	5.661375	5.390875	-5.9905	98.16	7.187147433
12:64464413:A:G:N:103:S	-1.996369942	-1.714929433	0.518229306	0.055987239	0.423953333	0.346655501	0.246106984	0.229404583	0.323413333	0.405686097	0.046692219	0.044671823	0.270387002	12	64464413	A	G	N	S		12	64858193	12:64464413:A:G	TBK1;TBK1	Q9UHD2	Q9UHD2;F5H1A3	p.Asn103Ser	p.Asn103Ser;p.Asn103Ser	3.06818	0.264	0.834727359	1.400727256	-0.354089209	-0.851227861	0.446	Asn	103	Ser	N103S	5	5.661375	5.390875	-5.9905	98.16	7.187147433
12:64464413:A:T:N:103:I	-1.385025537	-1.636264965	0.460116535	0.085300201	0.484247778	0.37844581	0.246106984	0.111710627	0.323413333	0.247914396	0.174155325	0.07630116	0.303399387	12	64464413	A	T	N	I		12	64858193	12:64464413:A:T	TBK1;TBK1	Q9UHD2	Q9UHD2;F5H1A3	p.Asn103Ile	p.Asn103Ile;p.Asn103Ile	3.256324	0.405	0.8324899	1.591521326	0.504888934	0.065159064	0.166	Asn	103	Ile	N103I	9	5.661375	5.390875	-5.9905	98.16	7.187147433
12:64464414:T:A:N:103:K	-2.996243683	-2.193309632	0.492361844	0.053644367	0.473205556	0.356587761	0.246106984	0.250865974	0.323413333	0.418365999	0.120900184	0.046020632	0.340044594	12	64464414	T	A	N	K		12	64858194	12:64464414:T:A	TBK1;TBK1	Q9UHD2	Q9UHD2;F5H1A3	p.Asn103Lys	p.Asn103Lys;p.Asn103Lys	2.868486	0.139	0.838919302	1.24294531	-1.078748963	-1.681351094	0.446	Asn	103	Lys	N103K	6	5.661375	5.390875	-5.9905	98.16	7.187147433
12:64464414:T:G:N:103:K	-2.996243683	-2.179795673	0.492361844	0.053644367	0.473205556	0.356587761	0.246106984	0.250865974	0.323413333	0.418365999	0.120900184	0.046020632	0.340044594	12	64464414	T	G	N	K		12	64858194	12:64464414:T:G	TBK1;TBK1	Q9UHD2	Q9UHD2;F5H1A3	p.Asn103Lys	p.Asn103Lys;p.Asn103Lys	2.881	0.139	0.838919302	1.259298459	-1.078748963	-1.674609641	0.446	Asn	103	Lys	N103K	6	5.661375	5.390875	-5.9905	98.16	7.187147433
12:64464415:G:A:A:104:T	-2.119913438	-1.494437244	0.005094578	0.027730033	0.121941111	0.252974616	0.291214894	0.172504004	0.102551111	0.418970043	0.611065567	0.041281739	0.285368814	12	64464415	G	A	A	T	rs1210953226	12	64858195	12:64464415:G:A	TBK1	Q9UHD2	Q9UHD2	p.Ala104Thr	p.Ala104Thr	3.324683	0.254	0.819196689	1.35366774	-0.67677836	-0.770850035	0.892	Ala	104	Thr	A104T	4	7.801	1.1634	-4.4326	97.16	4.850031926
12:64464415:G:C:A:104:P	-1.244380715	-0.862130564	0.008746227	0.035468577	0.145047778	0.349186443	0.291214894	0.229404583	0.102551111	0.565836825	0.461198986	0.046354944	0.30813945	12	64464415	G	C	A	P		12	64858195	12:64464415:G:C	TBK1	Q9UHD2	Q9UHD2	p.Ala104Pro	p.Ala104Pro	3.989732	0.435	0.835247718	2.617808212	0.741605722	0.63366631	0.992	Ala	104	Pro	A104P	5	7.801	1.1634	-4.4326	97.16	4.850031926
12:64464415:G:T:A:104:S	-2.108382741	-1.926774012	0.002901822	0.024661846	0.085588889	0.169268594	0.291214894	0.042307672	0.102551111	0.029175661	0.088540189	0.038078354	0.16345411	12	64464415	G	T	A	S		12	64858195	12:64464415:G:T	TBK1	Q9UHD2	Q9UHD2	p.Ala104Ser	p.Ala104Ser	2.498533	0.152	0.819903479	0.291460683	-1.313379667	-1.805504802	0.181	Ala	104	Ser	A104S	3	7.801	1.1634	-4.4326	97.16	4.850031926
12:64464416:C:A:A:104:D	-1.570431626	-1.345224111	0.008992961	0.046132428	0.172886667	0.33855197	0.291214894	0.250865974	0.102551111	0.458412925	0.67195338	0.05067673	0.339941571	12	64464416	C	A	A	D		12	64858196	12:64464416:C:A	TBK1	Q9UHD2	Q9UHD2	p.Ala104Asp	p.Ala104Asp	3.653458	0.402	0.828565212	2.0138935	0.420337154	0.261759167	0.983	Ala	104	Asp	A104D	6	7.801	1.1634	-4.4326	97.16	4.850031926
12:64464416:C:G:A:104:G	-2.260821099	-1.324337814	0.005094578	0.027730033	0.121941111	0.252974616	0.291214894	0.172504004	0.102551111	0.418970043	0.611065567	0.041281739	0.285368814	12	64464416	C	G	A	G	rs763694908	12	64858196	12:64464416:C:G	TBK1	Q9UHD2	Q9UHD2	p.Ala104Gly	p.Ala104Gly	3.482196	0.228	0.837967148	2.02149911	-0.528879859	-0.836285221	0.892	Ala	104	Gly	A104G	4	7.801	1.1634	-4.4326	97.16	4.850031926
12:64464416:C:T:A:104:V	-1.74054666	-1.104479499	0.005094578	0.027730033	0.121941111	0.252974616	0.291214894	0.172504004	0.102551111	0.418970043	0.611065567	0.041281739	0.285368814	12	64464416	C	T	A	V		12	64858196	12:64464416:C:T	TBK1	Q9UHD2	Q9UHD2	p.Ala104Val	p.Ala104Val	3.685786	0.324	0.820775119	1.864402636	-0.205467004	-0.17169372	0.943	Ala	104	Val	A104V	4	7.801	1.1634	-4.4326	97.16	4.850031926
12:64464418:T:A:Y:105:N	-2.177097471	-1.748406445	0.24592939	0.164895021	0.35276	0.325950787	0.301449524	0.111710627	0.098313333	0.198795867	0.21635507	0.148095361	0.341043043	12	64464418	T	A	Y	N		12	64858198	12:64464418:T:A	TBK1	Q9UHD2	Q9UHD2	p.Tyr105Asn	p.Tyr105Asn	3.283956	0.291	0.813097528	1.150328174	-0.543338058	-0.578916724	0.246	Tyr	105	Asn	Y105N	9	6.03825	-1.067916667	-1.95925	98.21	5.644499609
12:64464418:T:C:Y:105:H	-1.309312394	-0.870520469	0.0501449	0.04904524	0.233051111	0.276321679	0.301449524	0.229404583	0.098313333	0.293227568	0.050534587	0.046592097	0.258942838	12	64464418	T	C	Y	H		12	64858198	12:64464418:T:C	TBK1	Q9UHD2	Q9UHD2	p.Tyr105His	p.Tyr105His	3.810137	0.381	0.808765239	1.731305234	-0.043507928	0.224776514	0.57	Tyr	105	His	Y105H	5	6.03825	-1.067916667	-1.95925	98.21	5.644499609
12:64464418:T:G:Y:105:D	-2.548553215	-2.161584348	0.24592939	0.225923269	0.415044444	0.433515095	0.301449524	0.251964115	0.098313333	0.264483237	0.21635507	0.208268194	0.434170386	12	64464418	T	G	Y	D		12	64858198	12:64464418:T:G	TBK1	Q9UHD2	Q9UHD2	p.Tyr105Asp	p.Tyr105Asp	3.226611	0.302	0.820136522	1.248640393	-0.35597128	-0.546225209	0.001	Tyr	105	Asp	Y105D	10	6.03825	-1.067916667	-1.95925	98.21	5.644499609
12:64464419:A:C:Y:105:S	-2.242131776	-2.01587787	0.24592939	0.164895021	0.35276	0.325950787	0.301449524	0.111710627	0.098313333	0.198795867	0.21635507	0.148095361	0.341043043	12	64464419	A	C	Y	S		12	64858199	12:64464419:A:C	TBK1	Q9UHD2	Q9UHD2	p.Tyr105Ser	p.Tyr105Ser	3.036276	0.279	0.813342238	0.832685862	-0.615536809	-0.781709495	0.085	Tyr	105	Ser	Y105S	9	6.03825	-1.067916667	-1.95925	98.21	5.644499609
12:64464419:A:G:Y:105:C	-2.144580318	-1.249068135	0.24592939	0.164895021	0.35276	0.325950787	0.301449524	0.111710627	0.098313333	0.198795867	0.21635507	0.148095361	0.341043043	12	64464419	A	G	Y	C	rs1366668789	12	64858199	12:64464419:A:G	TBK1	Q9UHD2	Q9UHD2	p.Tyr105Cys	p.Tyr105Cys	3.746346	0.297	0.812689899	1.744541123	-0.51199832	-0.295139098	0.938	Tyr	105	Cys	Y105C	9	6.03825	-1.067916667	-1.95925	98.21	5.644499609
12:64464419:A:T:Y:105:F	-2.801601988	-2.986306684	0.005856242	0.038366741	0.153832222	0.183778078	0.301449524	0.172504004	0.098313333	0.084556653	0.014066689	0.040125923	0.206670752	12	64464419	A	T	Y	F		12	64858199	12:64464419:A:T	TBK1	Q9UHD2	Q9UHD2	p.Tyr105Phe	p.Tyr105Phe	1.66834	0.061	0.815993395	-0.889664321	-1.957086296	-2.77875358	0.001	Tyr	105	Phe	Y105F	4	6.03825	-1.067916667	-1.95925	98.21	5.644499609
12:64464421:G:A:G:106:R	-1.184046699	-0.645719645	0.143725902	0.089604031	0.308648889	0.35077977	0.383252751	0.336080639	0.001043333	0.21738083	0.130281925	0.078695295	0.307984068	12	64464421	G	A	G	R		12	64858201	12:64464421:G:A	TBK1	Q9UHD2	Q9UHD2	p.Gly106Arg	p.Gly106Arg	4.189587	0.446	0.844649009	3.110369347	0.968386193	0.804914775	0.775	Gly	106	Arg	G106R	8	2.698	2.03525	-5.788	98.4	5.421029941
12:64464421:G:C:G:106:R	-1.184046699	-0.881997949	0.143725902	0.089604031	0.308648889	0.35077977	0.383252751	0.336080639	0.001043333	0.21738083	0.130281925	0.078695295	0.307984068	12	64464421	G	C	G	R		12	64858201	12:64464421:G:C	TBK1	Q9UHD2	Q9UHD2	p.Gly106Arg	p.Gly106Arg	3.970792	0.446	0.844649009	2.82445059	0.968386193	0.687047093	0.775	Gly	106	Arg	G106R	8	2.698	2.03525	-5.788	98.4	5.421029941
12:64464422:G:A:G:106:E	-0.484927922	-1.510629233	0.143725902	0.089604031	0.308648889	0.35077977	0.383252751	0.336080639	0.001043333	0.21738083	0.130281925	0.078695295	0.307984068	12	64464422	G	A	G	E		12	64858202	12:64464422:G:A	TBK1	Q9UHD2	Q9UHD2	p.Gly106Glu	p.Gly106Glu	3.388676	0.575	0.847722021	2.139383881	1.839685154	1.119120677	0.775	Gly	106	Glu	G106E	8	2.698	2.03525	-5.788	98.4	5.421029941
12:64464422:G:C:G:106:A	-1.424092004	-1.455144536	0.092903726	0.057190157	0.263255556	0.317033025	0.383252751	0.250865974	0.001043333	0.138574273	0.075657375	0.053840171	0.270860503	12	64464422	G	C	G	A		12	64858202	12:64464422:G:C	TBK1	Q9UHD2	Q9UHD2	p.Gly106Ala	p.Gly106Ala	3.310396	0.37	0.841095918	1.874000942	0.425987816	-0.108024396	0.495	Gly	106	Ala	G106A	6	2.698	2.03525	-5.788	98.4	5.421029941
12:64464422:G:T:G:106:V	-0.494581546	-0.68595139	0.143725902	0.124991184	0.311068889	0.320223221	0.383252751	0.111710627	0.001043333	0.074350896	0.098818339	0.111874836	0.280799111	12	64464422	G	T	G	V		12	64858202	12:64464422:G:T	TBK1	Q9UHD2	Q9UHD2	p.Gly106Val	p.Gly106Val	4.057385	0.55	0.840501713	2.835532379	1.560298047	1.334853718	0.873	Gly	106	Val	G106V	9	2.698	2.03525	-5.788	98.4	5.421029941
12:64464424:C:A:L:107:I	-0.147247821	-1.515170339	0.543416798	0.052373819	0.345243333	0.334278397	0.246397302	0.320151125	0.059547778	0.212029608	0.022419777	0.037738331	0.212786966	12	64464424	C	A	L	I		12	64858204	12:64464424:C:A	TBK1	Q9UHD2	Q9UHD2	p.Leu107Ile	p.Leu107Ile	3.051982	0.556	0.822555038	1.079963922	1.299007917	0.827912371	0.997	Leu	107	Ile	L107I	2	0.919375	4.828625	-8.08475	98.67	7.233018286
12:64464424:C:G:L:107:V	0.418200419	-1.38837636	0.543416798	0.053861428	0.331245556	0.287696317	0.246397302	0.042307672	0.059547778	0.06765384	0.022419777	0.03809823	0.163219856	12	64464424	C	G	L	V		12	64858204	12:64464424:C:G	TBK1	Q9UHD2	Q9UHD2	p.Leu107Val	p.Leu107Val	2.996274	0.618	0.829237157	1.171631604	1.804617267	1.156284326	0.997	Leu	107	Val	L107V	3	0.919375	4.828625	-8.08475	98.67	7.233018286
12:64464425:T:A:L:107:Q	0.737685307	-1.064806356	0.823126197	0.060224682	0.526493333	0.413098016	0.246397302	0.250865974	0.059547778	0.52406198	0.301163167	0.050042139	0.364658606	12	64464425	T	A	L	Q		12	64858205	12:64464425:T:A	TBK1	Q9UHD2	Q9UHD2	p.Leu107Gln	p.Leu107Gln	3.999454	0.849	0.831663427	2.542293064	3.313519409	3.031974394	0.999	Leu	107	Gln	L107Q	6	0.919375	4.828625	-8.08475	98.67	7.233018286
12:64464425:T:C:L:107:P	0.804923364	-0.901531601	0.717315555	0.059521881	0.525753333	0.364924298	0.246397302	0.062457732	0.059547778	0.258709664	0.478330374	0.052048168	0.357157593	12	64464425	T	C	L	P		12	64858205	12:64464425:T:C	TBK1	Q9UHD2	Q9UHD2	p.Leu107Pro	p.Leu107Pro	4.124449	0.855	0.846149579	3.062181114	3.593354115	3.133992993	0.999	Leu	107	Pro	L107P	7	0.919375	4.828625	-8.08475	98.67	7.233018286
12:64464425:T:G:L:107:R	0.791880561	-0.982744205	0.823126197	0.060224682	0.526493333	0.413098016	0.246397302	0.250865974	0.059547778	0.52406198	0.301163167	0.050042139	0.364658606	12	64464425	T	G	L	R		12	64858205	12:64464425:T:G	TBK1	Q9UHD2	Q9UHD2	p.Leu107Arg	p.Leu107Arg	4.075444	0.859	0.837802816	2.792704008	3.479519929	3.130714825	0.999	Leu	107	Arg	L107R	6	0.919375	4.828625	-8.08475	98.67	7.233018286
12:64464427:C:A:P:108:T	-2.150312104	-1.788934741	0.112679541	0.054111132	0.350382222	0.365936044	0.152573016	0.336080639	0.001176667	0.217305274	0.029272733	0.050390642	0.250957361	12	64464427	C	A	P	T		12	64858207	12:64464427:C:A	TBK1	Q9UHD2	Q9UHD2	p.Pro108Thr	p.Pro108Thr	2.93179	0.219	0.788717884	0.090068265	-1.407789425	-1.184819291	1	Pro	108	Thr	P108T	8	-1.190428571	6.882857143	-5.500857143	98.36	6.448151007
12:64464427:C:G:P:108:A	-2.161151155	-2.031057503	0.112679541	0.054111132	0.350382222	0.365936044	0.152573016	0.336080639	0.001176667	0.217305274	0.029272733	0.050390642	0.250957361	12	64464427	C	G	P	A		12	64858207	12:64464427:C:G	TBK1	Q9UHD2	Q9UHD2	p.Pro108Ala	p.Pro108Ala	2.707583	0.217	0.792986027	-0.097871486	-1.349291273	-1.317163214	0.999	Pro	108	Ala	P108A	8	-1.190428571	6.882857143	-5.500857143	98.36	6.448151007
12:64464427:C:T:P:108:S	-1.998565393	-1.791597792	0.112679541	0.054111132	0.350382222	0.365936044	0.152573016	0.336080639	0.001176667	0.217305274	0.029272733	0.050390642	0.250957361	12	64464427	C	T	P	S		12	64858207	12:64464427:C:T	TBK1	Q9UHD2	Q9UHD2	p.Pro108Ser	p.Pro108Ser	2.929324	0.247	0.789155479	0.097616221	-1.222497933	-1.024297563	1	Pro	108	Ser	P108S	8	-1.190428571	6.882857143	-5.500857143	98.36	6.448151007
12:64464428:C:A:P:108:Q	-1.944370139	-0.990208347	0.112679541	0.054111132	0.350382222	0.365936044	0.152573016	0.336080639	0.001176667	0.217305274	0.029272733	0.050390642	0.250957361	12	64464428	C	A	P	Q		12	64858208	12:64464428:C:A	TBK1	Q9UHD2	Q9UHD2	p.Pro108Gln	p.Pro108Gln	3.671415	0.257	0.78476732	0.959366822	-1.23214407	-0.566719954	1	Pro	108	Gln	P108Q	8	-1.190428571	6.882857143	-5.500857143	98.36	6.448151007
12:64464428:C:G:P:108:R	-1.308672246	-0.790666205	0.112679541	0.075741947	0.348232222	0.338321641	0.152573016	0.111710627	0.001176667	0.074217563	0.021597492	0.068225675	0.209630101	12	64464428	C	G	P	R		12	64858208	12:64464428:C:G	TBK1	Q9UHD2	Q9UHD2	p.Pro108Arg	p.Pro108Arg	3.711851	0.339	0.792931177	1.213144206	-0.574676675	-0.070946708	1	Pro	108	Arg	P108R	9	-1.190428571	6.882857143	-5.500857143	98.36	6.448151007
12:64464428:C:T:P:108:L	-0.126147256	-0.841245834	0.112679541	0.114725522	0.397108889	0.462995648	0.152573016	0.251964115	0.001176667	0.218560803	0.021597492	0.097715847	0.280819297	12	64464428	C	T	P	L		12	64858208	12:64464428:C:T	TBK1	Q9UHD2	Q9UHD2	p.Pro108Leu	p.Pro108Leu	3.913652	0.618	0.792288237	1.461030802	1.188143756	1.650487657	1	Pro	108	Leu	P108L	10	-1.190428571	6.882857143	-5.500857143	98.36	6.448151007
12:64464430:G:A:E:109:K	0.002822979	-1.050442273	0.143732205	0.046692209	0.302021111	0.290478609	0.173988651	0.172504004	0.306920317	0.284521526	0.069576435	0.0422459	0.240077886	12	64464430	G	A	E	K		12	64858210	12:64464430:G:A	TBK1	Q9UHD2	Q9UHD2	p.Glu109Lys	p.Glu109Lys	3.57764	0.607	0.837702807	2.139718035	1.875937425	1.405889665	0.262	Glu	109	Lys	E109K	4	-6.649444444	4.691	-5.740222222	98.72	6.444598986
12:64464430:G:C:E:109:Q	-0.661540311	-1.115155043	0.08152777	0.039669915	0.254836667	0.214788617	0.173988651	0.042307672	0.306920317	0.120737832	0.023520282	0.038929384	0.179882501	12	64464430	G	C	E	Q		12	64858210	12:64464430:G:C	TBK1	Q9UHD2	Q9UHD2	p.Glu109Gln	p.Glu109Gln	3.307475	0.433	0.83235684	1.655089868	0.680659334	0.254564959	0.415	Glu	109	Gln	E109Q	3	-6.649444444	4.691	-5.740222222	98.72	6.444598986
12:64464431:A:C:E:109:A	0.202688435	-1.734908984	0.307653874	0.055486035	0.410896667	0.339115424	0.173988651	0.250865974	0.306920317	0.589505075	0.107999496	0.046055411	0.330372961	12	64464431	A	C	E	A		12	64858211	12:64464431:A:C	TBK1	Q9UHD2	Q9UHD2	p.Glu109Ala	p.Glu109Ala	3.259188	0.721	0.83601992	1.682147944	2.57253466	1.893296977	0.415	Glu	109	Ala	E109A	6	-6.649444444	4.691	-5.740222222	98.72	6.444598986
12:64464431:A:G:E:109:G	0.339571379	-1.53540618	0.283056736	0.058507356	0.413565556	0.296781384	0.173988651	0.062457732	0.306920317	0.292186241	0.221198633	0.049567539	0.32421753	12	64464431	A	G	E	G		12	64858211	12:64464431:A:G	TBK1	Q9UHD2	Q9UHD2	p.Glu109Gly	p.Glu109Gly	3.42243	0.741	0.849442102	2.225829387	2.923612821	2.096844824	0.262	Glu	109	Gly	E109G	7	-6.649444444	4.691	-5.740222222	98.72	6.444598986
12:64464431:A:T:E:109:V	0.35041043	-0.923104174	0.283056736	0.058507356	0.413565556	0.296781384	0.173988651	0.062457732	0.306920317	0.292186241	0.221198633	0.049567539	0.32421753	12	64464431	A	T	E	V		12	64858211	12:64464431:A:T	TBK1	Q9UHD2	Q9UHD2	p.Glu109Val	p.Glu109Val	3.989425	0.743	0.834967992	2.610522169	2.694833421	2.413853053	0.834	Glu	109	Val	E109V	7	-6.649444444	4.691	-5.740222222	98.72	6.444598986
12:64464432:A:C:E:109:D	-1.393176241	-1.865579345	0.08152777	0.039669915	0.254836667	0.214788617	0.173988651	0.042307672	0.306920317	0.120737832	0.023520282	0.038929384	0.179882501	12	64464432	A	C	E	D		12	64858212	12:64464432:A:C	TBK1	Q9UHD2	Q9UHD2	p.Glu109Asp	p.Glu109Asp	2.612578	0.298	0.840528978	0.948146494	-0.041160961	-0.900134142	0.128	Glu	109	Asp	E109D	3	-6.649444444	4.691	-5.740222222	98.72	6.444598986
12:64464432:A:T:E:109:D	-1.409434817	-1.877713182	0.08152777	0.039669915	0.254836667	0.214788617	0.173988651	0.042307672	0.306920317	0.120737832	0.023520282	0.038929384	0.179882501	12	64464432	A	T	E	D		12	64858212	12:64464432:A:T	TBK1	Q9UHD2	Q9UHD2	p.Glu109Asp	p.Glu109Asp	2.601342	0.295	0.840528978	0.93346342	-0.060231365	-0.923528212	0.128	Glu	109	Asp	E109D	3	-6.649444444	4.691	-5.740222222	98.72	6.444598986
12:64464433:T:A:S:110:T	-2.378436345	-2.040959207	0.012114879	0.047086484	0.08061	0.089994869	0.164785317	0.042307672	0.103267778	0.014570636	0.002355563	0.033223699	0.084809838	12	64464433	T	A	S	T		12	64858213	12:64464433:T:A	TBK1	Q9UHD2	Q9UHD2	p.Ser110Thr	p.Ser110Thr	2.118121	0.035	0.783470623	-1.102375147	-2.664988663	-2.686740234	0	Ser	110	Thr	S110T	3	-5.452833333	9.096833333	-7.5625	98.01	9.859038811
12:64464433:T:C:S:110:P	-1.98470243	-1.783348812	0.008508599	0.043742881	0.112715556	0.141414796	0.164785317	0.229404583	0.103267778	0.280412771	0.002204353	0.039249502	0.156638481	12	64464433	T	C	S	P	rs1239900572	12	64858213	12:64464433:T:C	TBK1	Q9UHD2	Q9UHD2	p.Ser110Pro	p.Ser110Pro	2.607541	0.169	0.798284644	-0.098190928	-1.566013061	-1.648514601	0.144	Ser	110	Pro	S110P	5	-5.452833333	9.096833333	-7.5625	98.01	9.859038811
12:64464433:T:G:S:110:A	-2.324241091	-1.939882049	0.012114879	0.047086484	0.08061	0.089994869	0.164785317	0.042307672	0.103267778	0.014570636	0.002355563	0.033223699	0.084809838	12	64464433	T	G	S	A		12	64858213	12:64464433:T:G	TBK1	Q9UHD2	Q9UHD2	p.Ser110Ala	p.Ser110Ala	2.211719	0.045	0.787305412	-0.885677124	-2.537439184	-2.578514147	0.007	Ser	110	Ala	S110A	3	-5.452833333	9.096833333	-7.5625	98.01	9.859038811
12:64464434:C:A:S:110:Y	-1.580756449	-2.18507187	0.007304652	0.035188125	0.125583333	0.139480318	0.164785317	0.250865974	0.103267778	0.244792638	0.004700937	0.038550676	0.168890755	12	64464434	C	A	S	Y		12	64858214	12:64464434:C:A	TBK1	Q9UHD2	Q9UHD2	p.Ser110Tyr	p.Ser110Tyr	2.278336	0.254	0.783638752	-0.888869904	-1.270044044	-1.334530626	0	Ser	110	Tyr	S110Y	6	-5.452833333	9.096833333	-7.5625	98.01	9.859038811
12:64464434:C:G:S:110:C	-1.632433278	-0.843794956	0.008508599	0.043742881	0.112715556	0.141414796	0.164785317	0.229404583	0.103267778	0.280412771	0.002204353	0.039249502	0.156638481	12	64464434	C	G	S	C		12	64858214	12:64464434:C:G	TBK1	Q9UHD2	Q9UHD2	p.Ser110Cys	p.Ser110Cys	3.477573	0.234	0.783447197	0.6735643	-1.400376073	-0.804093506	0.871	Ser	110	Cys	S110C	5	-5.452833333	9.096833333	-7.5625	98.01	9.859038811
12:64464434:C:T:S:110:F	-1.965542752	-1.382600358	0.007304652	0.035188125	0.125583333	0.139480318	0.164785317	0.250865974	0.103267778	0.244792638	0.004700937	0.038550676	0.168890755	12	64464434	C	T	S	F		12	64858214	12:64464434:C:T	TBK1	Q9UHD2	Q9UHD2	p.Ser110Phe	p.Ser110Phe	3.021429	0.183	0.786583726	0.15467967	-1.672241585	-1.344622714	0.04	Ser	110	Phe	S110F	6	-5.452833333	9.096833333	-7.5625	98.01	9.859038811
12:64464436:G:A:E:111:K	0.498285335	-0.747071493	0.03304141	0.056808411	0.222121111	0.13159441	0.137212698	0.172504004	0.132418598	0.249088626	0.04108651	0.036882037	0.185726402	12	64464436	G	A	E	K		12	64858216	12:64464436:G:A	TBK1	Q9UHD2	Q9UHD2	p.Glu111Lys	p.Glu111Lys	3.668733	0.652	0.840968698	2.339140321	2.216483173	1.715079018	0.262	Glu	111	Lys	E111K	4	-1.717555556	9.506444444	-10.28666667	98.58	8.538957333
12:64464436:G:C:E:111:Q	-0.466628162	-0.811521826	0.015087933	0.053601003	0.16821	0.084949837	0.137212698	0.042307672	0.132418598	0.086696726	0.00968036	0.031945226	0.114357792	12	64464436	G	C	E	Q		12	64858216	12:64464436:G:C	TBK1	Q9UHD2	Q9UHD2	p.Glu111Gln	p.Glu111Gln	3.359787	0.413	0.83498932	1.788243514	0.597444865	0.167138825	0.415	Glu	111	Gln	E111Q	3	-1.717555556	9.506444444	-10.28666667	98.58	8.538957333
12:64464437:A:C:E:111:A	0.30400263	-1.689184492	0.022174962	0.048825774	0.324217778	0.128778032	0.137212698	0.250865974	0.132418598	0.470609492	0.246018007	0.042666936	0.320193509	12	64464437	A	C	E	A		12	64858217	12:64464437:A:C	TBK1	Q9UHD2	Q9UHD2	p.Glu111Ala	p.Glu111Ala	3.265976	0.731	0.839145823	1.76795594	2.688256745	1.954757401	0.415	Glu	111	Ala	E111A	6	-1.717555556	9.506444444	-10.28666667	98.58	8.538957333
12:64464437:A:G:E:111:G	-0.229973234	-1.53936709	0.012728502	0.039910975	0.329757778	0.111207994	0.137212698	0.062457732	0.132418598	0.24585161	0.50639677	0.040874631	0.332520089	12	64464437	A	G	E	G		12	64858217	12:64464437:A:G	TBK1	Q9UHD2	Q9UHD2	p.Glu111Gly	p.Glu111Gly	3.44776	0.643	0.85166859	2.313730633	2.33779409	1.544014744	0.262	Glu	111	Gly	E111G	7	-1.717555556	9.506444444	-10.28666667	98.58	8.538957333
12:64464437:A:T:E:111:V	0.349915984	-0.846037483	0.012728502	0.039910975	0.329757778	0.111207994	0.137212698	0.062457732	0.132418598	0.24585161	0.50639677	0.040874631	0.332520089	12	64464437	A	T	E	V		12	64858217	12:64464437:A:T	TBK1	Q9UHD2	Q9UHD2	p.Glu111Val	p.Glu111Val	4.089787	0.75	0.838114538	2.819119655	2.791829517	2.508381902	0.834	Glu	111	Val	E111V	7	-1.717555556	9.506444444	-10.28666667	98.58	8.538957333
12:64464438:A:C:E:111:D	-0.770121585	-2.184842024	0.015087933	0.053601003	0.16821	0.084949837	0.137212698	0.042307672	0.132418598	0.086696726	0.00968036	0.031945226	0.114357792	12	64464438	A	C	E	D		12	64858218	12:64464438:A:C	TBK1	Q9UHD2	Q9UHD2	p.Glu111Asp	p.Glu111Asp	2.088085	0.357	0.844315157	0.355933952	0.397060735	-0.84164379	0.128	Glu	111	Asp	E111D	3	-1.717555556	9.506444444	-10.28666667	98.58	8.538957333
12:64464438:A:T:E:111:D	-0.748443483	-2.131425492	0.015087933	0.053601003	0.16821	0.084949837	0.137212698	0.042307672	0.132418598	0.086696726	0.00968036	0.031945226	0.114357792	12	64464438	A	T	E	D	rs1350686349	12	64858218	12:64464438:A:T	TBK1	Q9UHD2	Q9UHD2	p.Glu111Asp	p.Glu111Asp	2.137549	0.361	0.844315157	0.420572931	0.42248794	-0.79187544	0.128	Glu	111	Asp	E111D	3	-1.717555556	9.506444444	-10.28666667	98.58	8.538957333
12:64464439:T:A:F:112:I	-1.727413627	-2.063464677	0.226896703	0.071821208	0.406665556	0.165931312	0.26644963	0.250865974	0.120448571	0.540955515	0.489179701	0.053498585	0.418346711	12	64464439	T	A	F	I		12	64858219	12:64464439:T:A	TBK1	Q9UHD2	Q9UHD2	p.Phe112Ile	p.Phe112Ile	3.262204	0.44	0.833048651	1.612957705	0.736699439	0.270639437	0.166	Phe	112	Ile	F112I	6	-3.845454545	3.322272727	-11.28481818	98.83	9.021163645
12:64464439:T:C:F:112:L	-1.581086441	-2.012334309	0.226896703	0.071821208	0.406665556	0.165931312	0.26644963	0.250865974	0.120448571	0.540955515	0.489179701	0.053498585	0.418346711	12	64464439	T	C	F	L		12	64858219	12:64464439:T:C	TBK1	Q9UHD2	Q9UHD2	p.Phe112Leu	p.Phe112Leu	3.309551	0.467	0.840348224	1.854493801	1.030122653	0.452215705	0.001	Phe	112	Leu	F112L	6	-3.845454545	3.322272727	-11.28481818	98.83	9.021163645
12:64464439:T:G:F:112:V	-1.400249009	-2.033442051	0.137951851	0.07002259	0.408107778	0.146295189	0.26644963	0.062457732	0.120448571	0.325802691	0.691972435	0.056872311	0.412062028	12	64464439	T	G	F	V		12	64858219	12:64464439:T:G	TBK1	Q9UHD2	Q9UHD2	p.Phe112Val	p.Phe112Val	3.268055	0.495	0.838936381	1.765517778	1.184557223	0.591711469	0.166	Phe	112	Val	F112V	7	-3.845454545	3.322272727	-11.28481818	98.83	9.021163645
12:64464440:T:A:F:112:Y	-1.489687261	-1.397811751	0.103575215	0.06451884	0.298976667	0.103103171	0.26644963	0.042307672	0.120448571	0.093796152	0.048491515	0.039480547	0.244052829	12	64464440	T	A	F	Y		12	64858220	12:64464440:T:A	TBK1	Q9UHD2	Q9UHD2	p.Phe112Tyr	p.Phe112Tyr	3.269857	0.335	0.842035622	1.844153889	0.219178252	-0.332176019	0.446	Phe	112	Tyr	F112Y	3	-3.845454545	3.322272727	-11.28481818	98.83	9.021163645
12:64464440:T:C:F:112:S	-1.042199771	-1.76411688	0.24279812	0.076715704	0.435056667	0.263903901	0.26644963	0.336080639	0.120448571	0.536526604	0.70037806	0.067274441	0.442425454	12	64464440	T	C	F	S		12	64858220	12:64464440:T:C	TBK1	Q9UHD2	Q9UHD2	p.Phe112Ser	p.Phe112Ser	3.6235	0.587	0.842175358	2.309729733	1.823423574	1.314987756	0.739	Phe	112	Ser	F112S	8	-3.845454545	3.322272727	-11.28481818	98.83	9.021163645
12:64464440:T:G:F:112:C	-1.063877873	-1.282321664	0.24279812	0.076715704	0.435056667	0.263903901	0.26644963	0.336080639	0.120448571	0.536526604	0.70037806	0.067274441	0.442425454	12	64464440	T	G	F	C		12	64858220	12:64464440:T:G	TBK1	Q9UHD2	Q9UHD2	p.Phe112Cys	p.Phe112Cys	4.069645	0.583	0.842020123	2.888926048	1.79540636	1.532210351	0.97	Phe	112	Cys	F112C	8	-3.845454545	3.322272727	-11.28481818	98.83	9.021163645
12:64464441:C:A:F:112:L	-2.10136088	-3.016151286	0.226896703	0.071821208	0.406665556	0.165931312	0.26644963	0.250865974	0.120448571	0.540955515	0.489179701	0.053498585	0.418346711	12	64464441	C	A	F	L		12	64858221	12:64464441:C:A	TBK1	Q9UHD2	Q9UHD2	p.Phe112Leu	p.Phe112Leu	2.380011	0.371	0.840348224	0.639781759	0.419869735	-0.603454401	0.001	Phe	112	Leu	F112L	6	-3.845454545	3.322272727	-11.28481818	98.83	9.021163645
12:64464441:C:G:F:112:L	-2.10136088	-3.057608925	0.226896703	0.071821208	0.406665556	0.165931312	0.26644963	0.250865974	0.120448571	0.540955515	0.489179701	0.053498585	0.418346711	12	64464441	C	G	F	L		12	64858221	12:64464441:C:G	TBK1	Q9UHD2	Q9UHD2	p.Phe112Leu	p.Phe112Leu	2.341621	0.371	0.840348224	0.589614154	0.419869735	-0.624135588	0.001	Phe	112	Leu	F112L	6	-3.845454545	3.322272727	-11.28481818	98.83	9.021163645
12:64464442:T:A:L:113:I	-2.35960239	-1.804867611	0.457109272	0.037089423	0.372015556	0.16230901	0.297653995	0.320151125	0.360296667	0.231295144	0.049526092	0.036198994	0.277438764	12	64464442	T	A	L	I		12	64858222	12:64464442:T:A	TBK1	Q9UHD2	Q9UHD2	p.Leu113Ile	p.Leu113Ile	3.009526	0.203	0.808349189	0.674835919	-1.181960122	-1.235427732	0.924	Leu	113	Ile	L113I	2	-7.72825	6.18225	-11.621	98.74	6.514765572
12:64464442:T:G:L:113:V	-2.350225238	-1.776988815	0.457109272	0.041022685	0.36848	0.120687328	0.297653995	0.042307672	0.360296667	0.113999039	0.049526092	0.037925483	0.244971628	12	64464442	T	G	L	V		12	64858222	12:64464442:T:G	TBK1	Q9UHD2	Q9UHD2	p.Leu113Val	p.Leu113Val	2.921946	0.177	0.811756429	0.644249421	-1.290388924	-1.43289767	0.924	Leu	113	Val	L113V	3	-7.72825	6.18225	-11.621	98.74	6.514765572
12:64464443:T:C:L:113:S	-2.250563259	-1.285414137	0.882932484	0.049985355	0.53498	0.246515081	0.297653995	0.250865974	0.360296667	0.602837313	0.282405138	0.043915911	0.41194294	12	64464443	T	C	L	S		12	64858223	12:64464443:T:C	TBK1	Q9UHD2	Q9UHD2	p.Leu113Ser	p.Leu113Ser	3.960317	0.338	0.81143704	1.993319464	-0.272272763	0.057124758	0.954	Leu	113	Ser	L113S	6	-7.72825	6.18225	-11.621	98.74	6.514765572
12:64464444:A:C:L:113:F	-1.90220552	-1.454454053	0.570761442	0.047700308	0.418788889	0.178648605	0.297653995	0.172504004	0.360296667	0.278732343	0.139243886	0.041505835	0.312097429	12	64464444	A	C	L	F	rs753729386	12	64858224	12:64464444:A:C	TBK1	Q9UHD2	Q9UHD2	p.Leu113Phe	p.Leu113Phe	3.455061	0.317	0.812614866	1.3620465	-0.386114182	-0.336450794	0.992	Leu	113	Phe	L113F	4	-7.72825	6.18225	-11.621	98.74	6.514765572
12:64464444:A:T:L:113:F	-1.755878334	-1.509064962	0.570761442	0.047700308	0.418788889	0.178648605	0.297653995	0.172504004	0.360296667	0.278732343	0.139243886	0.041505835	0.312097429	12	64464444	A	T	L	F		12	64858224	12:64464444:A:T	TBK1	Q9UHD2	Q9UHD2	p.Leu113Phe	p.Leu113Phe	3.404491	0.344	0.812614866	1.295962213	-0.214480549	-0.207623674	0.992	Leu	113	Phe	L113F	4	-7.72825	6.18225	-11.621	98.74	6.514765572
12:64464445:A:C:I:114:L	-2.139567365	-1.61057284	0.032207966	0.029026507	0.254478889	0.183418182	0.282591111	0.320151125	0.54120127	0.249279173	0.037524115	0.030264216	0.259173476	12	64464445	A	C	I	L		12	64858225	12:64464445:A:C	TBK1	Q9UHD2	Q9UHD2	p.Ile114Leu	p.Ile114Leu	3.12565	0.228	0.828960586	1.333891435	-0.679149662	-1.028361138	0	Ile	114	Leu	I114L	2	-4.89425	9.96925	-13.769375	98.7	5.861028675
12:64464445:A:G:I:114:V	-2.386162714	-2.55623427	0.032207966	0.032994732	0.241068889	0.146001719	0.282591111	0.124393533	0.54120127	0.100658197	0.037524115	0.033105181	0.211756765	12	64464445	A	G	I	V		12	64858225	12:64464445:A:G	TBK1	Q9UHD2	Q9UHD2	p.Ile114Val	p.Ile114Val	2.084353	0.142	0.826441187	-0.088873034	-1.267869424	-2.086432537	0	Ile	114	Val	I114V	1	-4.89425	9.96925	-13.769375	98.7	5.861028675
12:64464445:A:T:I:114:F	-1.423890097	-1.582932269	0.049932584	0.039409027	0.300774444	0.227852637	0.282591111	0.172504004	0.54120127	0.295357925	0.131509244	0.036315374	0.291891644	12	64464445	A	T	I	F		12	64858225	12:64464445:A:T	TBK1	Q9UHD2	Q9UHD2	p.Ile114Phe	p.Ile114Phe	3.265518	0.388	0.828371379	1.502167228	0.328107928	-0.028154199	0.395	Ile	114	Phe	I114F	4	-4.89425	9.96925	-13.769375	98.7	5.861028675
12:64464446:T:A:I:114:N	-2.105160556	-1.792491662	0.120570891	0.033529555	0.438195556	0.330695303	0.282591111	0.062457732	0.54120127	0.320127544	0.722928166	0.039572906	0.416825943	12	64464446	T	A	I	N		12	64858226	12:64464446:T:A	TBK1	Q9UHD2	Q9UHD2	p.Ile114Asn	p.Ile114Asn	3.507815	0.369	0.827532694	1.798155664	0.193335682	-0.007452605	0.801	Ile	114	Asn	I114N	7	-4.89425	9.96925	-13.769375	98.7	5.861028675
12:64464446:T:C:I:114:T	-2.281657156	-2.557495858	0.145446166	0.042556768	0.394157778	0.350951421	0.282591111	0.229404583	0.54120127	0.446434421	0.160027027	0.040571664	0.381194143	12	64464446	T	C	I	T		12	64858226	12:64464446:T:C	TBK1	Q9UHD2	Q9UHD2	p.Ile114Thr	p.Ile114Thr	2.674968	0.306	0.827149956	0.700380628	-0.213528574	-0.820280934	0.085	Ile	114	Thr	I114T	5	-4.89425	9.96925	-13.769375	98.7	5.861028675
12:64464446:T:G:I:114:S	-1.813295984	-1.76127904	0.133681118	0.039621347	0.42759	0.373701898	0.282591111	0.250865974	0.54120127	0.612286187	0.429441065	0.04162686	0.407630009	12	64464446	T	G	I	S		12	64858226	12:64464446:T:G	TBK1	Q9UHD2	Q9UHD2	p.Ile114Ser	p.Ile114Ser	3.5046	0.415	0.828170077	1.809642182	0.496382946	0.25671218	0.395	Ile	114	Ser	I114S	6	-4.89425	9.96925	-13.769375	98.7	5.861028675
12:64464447:T:G:I:114:M	-1.633672673	-1.876983116	0.032207966	0.032920185	0.25406	0.152961054	0.282591111	0.042307672	0.54120127	0.129943117	0.037524115	0.031804361	0.225984618	12	64464447	T	G	I	M		12	64858227	12:64464447:T:G	TBK1	Q9UHD2	Q9UHD2	p.Ile114Met	p.Ile114Met	2.763036	0.293	0.823191196	0.718030328	-0.362216851	-0.847982302	0.395	Ile	114	Met	I114M	3	-4.89425	9.96925	-13.769375	98.7	5.861028675
12:64464448:G:A:V:115:I	-1.994719651	-0.497762027	0.017000955	0.039012392	0.188137778	0.162566714	0.219505635	0.124393533	0.143443016	0.070706592	0.078578673	0.039086657	0.197439636	12	64464448	G	A	V	I	rs1231362891	12	64858228	12:64464448:G:A	TBK1	Q9UHD2	Q9UHD2	p.Val115Ile	p.Val115Ile	3.940505	0.202	0.826049121	2.3270749	-0.893002765	-0.739677732	0.992	Val	115	Ile	V115I	1	-2.335	6.327428571	-15.59328571	98.8	5.634518664
12:64464448:G:C:V:115:L	-1.515608427	-0.567071052	0.017000955	0.036402727	0.203117778	0.182701929	0.219505635	0.042307672	0.143443016	0.095548374	0.078578673	0.037654165	0.221553089	12	64464448	G	C	V	L		12	64858228	12:64464448:G:C	TBK1	Q9UHD2	Q9UHD2	p.Val115Leu	p.Val115Leu	3.960544	0.311	0.843254171	2.776727629	0.086945881	-0.098822783	0.992	Val	115	Leu	V115L	3	-2.335	6.327428571	-15.59328571	98.8	5.634518664
12:64464448:G:T:V:115:F	-1.461032667	-1.019271983	0.095915198	0.04649432	0.351841111	0.453623267	0.219505635	0.229404583	0.143443016	0.347585042	0.266033918	0.048339732	0.388898149	12	64464448	G	T	V	F		12	64858228	12:64464448:G:T	TBK1	Q9UHD2	Q9UHD2	p.Val115Phe	p.Val115Phe	4.126279	0.464	0.8427633	2.981226435	1.051346536	0.874856493	0.999	Val	115	Phe	V115F	5	-2.335	6.327428571	-15.59328571	98.8	5.634518664
12:64464449:T:A:V:115:D	-0.173862273	-1.095429861	0.095422953	0.042962525	0.409511111	0.507345117	0.219505635	0.062457732	0.143443016	0.327732691	0.789725184	0.048213121	0.436309207	12	64464449	T	A	V	D		12	64858229	12:64464449:T:A	TBK1	Q9UHD2	Q9UHD2	p.Val115Asp	p.Val115Asp	4.221346	0.742	0.856494045	3.4434122	3.047627622	2.533011515	0.999	Val	115	Asp	V115D	7	-2.335	6.327428571	-15.59328571	98.8	5.634518664
12:64464449:T:C:V:115:A	-0.469427952	-0.717192666	0.023744682	0.042564298	0.252831111	0.276316072	0.219505635	0.172504004	0.143443016	0.242825696	0.217016846	0.04316408	0.294098115	12	64464449	T	C	V	A		12	64858229	12:64464449:T:C	TBK1	Q9UHD2	Q9UHD2	p.Val115Ala	p.Val115Ala	4.074904	0.566	0.842690648	2.912302008	1.698528101	1.436777253	0.992	Val	115	Ala	V115A	4	-2.335	6.327428571	-15.59328571	98.8	5.634518664
12:64464449:T:G:V:115:G	-0.791688169	-1.193149587	0.095422953	0.042962525	0.409511111	0.507345117	0.219505635	0.062457732	0.143443016	0.327732691	0.789725184	0.048213121	0.436309207	12	64464449	T	G	V	G		12	64858229	12:64464449:T:G	TBK1	Q9UHD2	Q9UHD2	p.Val115Gly	p.Val115Gly	4.130857	0.628	0.861012231	3.436367822	2.398335851	1.825302425	0.999	Val	115	Gly	V115G	7	-2.335	6.327428571	-15.59328571	98.8	5.634518664
12:64464451:T:A:L:116:M	-1.707571446	-1.238071702	0.552059352	0.040072216	0.417995556	0.380848518	0.227707063	0.320151125	0.306920317	0.239833001	0.256909162	0.036715014	0.307515436	12	64464451	T	A	L	M		12	64858231	12:64464451:T:A	TBK1	Q9UHD2	Q9UHD2	p.Leu116Met	p.Leu116Met	3.639429	0.349	0.834456969	2.140573732	0.181727591	-0.052157731	0.992	Leu	116	Met	L116M	2	-6.468375	3.691375	-16.39425	98.72	6.512989325
12:64464451:T:G:L:116:V	-1.41710733	-1.308950789	0.552059352	0.04414322	0.40622	0.349372428	0.227707063	0.042307672	0.306920317	0.120737832	0.256909162	0.03931633	0.255301712	12	64464451	T	G	L	V		12	64858231	12:64464451:T:G	TBK1	Q9UHD2	Q9UHD2	p.Leu116Val	p.Leu116Val	3.391431	0.358	0.839623485	1.943655717	0.325139431	-0.133734168	0.856	Leu	116	Val	L116V	3	-6.468375	3.691375	-16.39425	98.72	6.512989325
12:64464452:T:C:L:116:S	-1.832224553	-1.926679386	0.895154834	0.05677537	0.563625556	0.520951921	0.227707063	0.250865974	0.306920317	0.589505075	0.480888635	0.051661956	0.398840267	12	64464452	T	C	L	S		12	64858232	12:64464452:T:C	TBK1	Q9UHD2	Q9UHD2	p.Leu116Ser	p.Leu116Ser	3.320739	0.404	0.843814026	1.954417552	0.68746928	0.094079889	0.074	Leu	116	Ser	L116S	6	-6.468375	3.691375	-16.39425	98.72	6.512989325
12:64464452:T:G:L:116:W	-0.509860354	-1.129591212	0.895154834	0.05677537	0.563625556	0.520951921	0.227707063	0.250865974	0.306920317	0.589505075	0.480888635	0.051661956	0.398840267	12	64464452	T	G	L	W		12	64858232	12:64464452:T:G	TBK1	Q9UHD2	Q9UHD2	p.Leu116Trp	p.Leu116Trp	4.058847	0.648	0.842405965	2.884312029	2.21503601	1.902116993	0.998	Leu	116	Trp	L116W	6	-6.468375	3.691375	-16.39425	98.72	6.512989325
12:64464453:G:C:L:116:F	-1.656317813	-1.555196807	0.634127915	0.051433549	0.447498889	0.430862259	0.227707063	0.172504004	0.306920317	0.284521526	0.340536028	0.044868665	0.298784376	12	64464453	G	C	L	F		12	64858233	12:64464453:G:C	TBK1	Q9UHD2	Q9UHD2	p.Leu116Phe	p.Leu116Phe	3.315275	0.351	0.841242497	1.883984505	0.307654193	-0.215222933	0.992	Leu	116	Phe	L116F	4	-6.468375	3.691375	-16.39425	98.72	6.512989325
12:64464453:G:T:L:116:F	-1.656317813	-1.575000145	0.634127915	0.051433549	0.447498889	0.430862259	0.227707063	0.172504004	0.306920317	0.284521526	0.340536028	0.044868665	0.298784376	12	64464453	G	T	L	F		12	64858233	12:64464453:G:T	TBK1	Q9UHD2	Q9UHD2	p.Leu116Phe	p.Leu116Phe	3.296937	0.351	0.841242497	1.86002062	0.307654193	-0.225101849	0.992	Leu	116	Phe	L116F	4	-6.468375	3.691375	-16.39425	98.72	6.512989325
12:64464454:C:G:R:117:G	-2.637105511	-2.335518346	0.019145951	0.025039359	0.17382	0.186652458	0.161854206	0.062457732	0.210944921	0.277052147	0.30113706	0.037250093	0.343243909	12	64464454	C	G	R	G	rs757203783	12	64858234	12:64464454:C:G	TBK1	Q9UHD2	Q9UHD2	p.Arg117Gly	p.Arg117Gly	2.747974	0.208	0.846271677	1.266424806	-0.517459139	-1.347427339	0.042	Arg	117	Gly	R117G	7	-7.858545455	9.546909091	-17.40118182	98.69	3.87862037
12:64464455:G:A:R:117:Q	-2.830160003	-2.327229773	0.011997138	0.022616997	0.090132222	0.061742963	0.161854206	0.172504004	0.210944921	0.214485938	0.061709486	0.036239477	0.18942395	12	64464455	G	A	R	Q	rs139726614	12	64858235	12:64464455:G:A	TBK1	Q9UHD2	Q9UHD2	p.Arg117Gln	p.Arg117Gln	2.218412	0.041	0.774656039	-1.188268408	-2.773914597	-2.598029998	0.003	Arg	117	Gln	R117Q	4	-7.858545455	9.546909091	-17.40118182	98.69	3.87862037
12:64464455:G:C:R:117:P	-1.856693853	-1.681404492	0.019145951	0.025039359	0.17382	0.186652458	0.161854206	0.062457732	0.210944921	0.277052147	0.30113706	0.037250093	0.343243909	12	64464455	G	C	R	P		12	64858235	12:64464455:G:C	TBK1	Q9UHD2	Q9UHD2	p.Arg117Pro	p.Arg117Pro	3.353687	0.352	0.843050494	1.978680881	0.344176479	-0.18874953	0.174	Arg	117	Pro	R117P	7	-7.858545455	9.546909091	-17.40118182	98.69	3.87862037
12:64464455:G:T:R:117:L	-3.09776517	-1.609118741	0.019145951	0.025039359	0.17382	0.186652458	0.161854206	0.062457732	0.210944921	0.277052147	0.30113706	0.037250093	0.343243909	12	64464455	G	T	R	L		12	64858235	12:64464455:G:T	TBK1	Q9UHD2	Q9UHD2	p.Arg117Leu	p.Arg117Leu	3.420624	0.123	0.826612804	1.661574322	-1.385785312	-1.476393075	0.08	Arg	117	Leu	R117L	7	-7.858545455	9.546909091	-17.40118182	98.69	3.87862037
12:64464457:G:A:D:118:N	-3.975050333	-2.454979924	0.031022562	0.008655086	0.275362222	0.29035374	0.538297778	0.229404583	0.542199048	0.446545533	0.819899499	0.041991476	0.54330767	12	64464457	G	A	D	N	rs200879808	12	64858237	12:64464457:G:A	TBK1	Q9UHD2	Q9UHD2	p.Asp118Asn	p.Asp118Asn	3.336102	0.132	0.847323848	2.060880611	-0.983021094	-1.469902887	0.939	Asp	118	Asn	D118N	5	-4.6695	9.51725	-19.608625	98.71	0
12:64464457:G:C:D:118:H	-3.08974694	-2.034371938	0.02729686	0.023664452	0.303136667	0.327597127	0.538297778	0.062457732	0.542199048	0.320205322	0.947382748	0.041504009	0.552259276	12	64464457	G	C	D	H		12	64858237	12:64464457:G:C	TBK1	Q9UHD2	Q9UHD2	p.Asp118His	p.Asp118His	3.756852	0.303	0.845219608	2.558920375	0.068883761	-0.254797197	0.983	Asp	118	His	D118H	7	-4.6695	9.51725	-19.608625	98.71	0
12:64464457:G:T:D:118:Y	-2.375193944	-1.813017728	0.125503555	0.050444728	0.322183333	0.404636588	0.538297778	0.111710627	0.542199048	0.405286988	0.941509247	0.04224265	0.504433747	12	64464457	G	T	D	Y		12	64858237	12:64464457:G:T	TBK1	Q9UHD2	Q9UHD2	p.Asp118Tyr	p.Asp118Tyr	3.79479	0.394	0.847380631	2.661686334	0.683408219	0.291653621	0.554	Asp	118	Tyr	D118Y	9	-4.6695	9.51725	-19.608625	98.71	0
12:64464458:A:C:D:118:A	-3.196186386	-3.3477617	0.125503555	0.03356139	0.326238889	0.42853583	0.538297778	0.336080639	0.542199048	0.496110812	0.95650214	0.039000933	0.562375154	12	64464458	A	C	D	A		12	64858238	12:64464458:A:C	TBK1	Q9UHD2	Q9UHD2	p.Asp118Ala	p.Asp118Ala	2.575977	0.292	0.849043547	1.109884863	0.062759375	-0.954533756	0.415	Asp	118	Ala	D118A	8	-4.6695	9.51725	-19.608625	98.71	0
12:64464458:A:G:D:118:G	-3.236074126	-2.725458577	0.02729686	0.023664452	0.303136667	0.327597127	0.538297778	0.062457732	0.542199048	0.320205322	0.947382748	0.041504009	0.552259276	12	64464458	A	G	D	G		12	64858238	12:64464458:A:G	TBK1	Q9UHD2	Q9UHD2	p.Asp118Gly	p.Asp118Gly	3.116902	0.276	0.85843747	2.047970948	0.11778328	-0.755616324	0.589	Asp	118	Gly	D118G	7	-4.6695	9.51725	-19.608625	98.71	0
12:64464458:A:T:D:118:V	-2.369774419	-2.991377952	0.125503555	0.050444728	0.322183333	0.404636588	0.538297778	0.111710627	0.542199048	0.405286988	0.941509247	0.04224265	0.504433747	12	64464458	A	T	D	V		12	64858238	12:64464458:A:T	TBK1	Q9UHD2	Q9UHD2	p.Asp118Val	p.Asp118Val	2.703622	0.395	0.848399421	1.260836064	0.706762998	-0.290392255	0.554	Asp	118	Val	D118V	9	-4.6695	9.51725	-19.608625	98.71	0
12:64464459:T:A:D:118:E	-2.837443579	-3.42157549	0.031911884	0.000344134	0.225746667	0.194611367	0.538297778	0.172504004	0.542199048	0.295452369	0.646477282	0.037219569	0.404086719	12	64464459	T	A	D	E		12	64858239	12:64464459:T:A	TBK1	Q9UHD2	Q9UHD2	p.Asp118Glu	p.Asp118Glu	1.954781	0.223	0.855454919	0.455915568	-0.268889496	-1.688025152	0.589	Asp	118	Glu	D118E	4	-4.6695	9.51725	-19.608625	98.71	0
12:64464459:T:G:D:118:E	-2.837443579	-2.837937461	0.031911884	0.000344134	0.225746667	0.194611367	0.538297778	0.172504004	0.542199048	0.295452369	0.646477282	0.037219569	0.404086719	12	64464459	T	G	D	E		12	64858239	12:64464459:T:G	TBK1	Q9UHD2	Q9UHD2	p.Asp118Glu	p.Asp118Glu	2.495233	0.223	0.855454919	1.162171945	-0.268889496	-1.396876707	0.589	Asp	118	Glu	D118E	4	-4.6695	9.51725	-19.608625	98.71	0
12:64464460:G:A:V:119:M	-1.906903734	-0.76230589	0.007924596	0.028381247	0.149847778	0.066812808	0.291968254	0.042307672	0.786838915	0.196219302	0.295472383	0.038855955	0.266279618	12	64464460	G	A	V	M		12	64858240	12:64464460:G:A	TBK1	Q9UHD2	Q9UHD2	p.Val119Met	p.Val119Met	3.935969	0.277	0.826993866	2.344400203	-0.4004801	-0.30859403	0.896	Val	119	Met	V119M	3	-3.081714286	4.951285714	-21.24042857	98.51	5.102144278
12:64464460:G:C:V:119:L	-2.616861562	-1.670599672	0.007924596	0.028381247	0.149847778	0.066812808	0.291968254	0.042307672	0.786838915	0.196219302	0.295472383	0.038855955	0.266279618	12	64464460	G	C	V	L		12	64858240	12:64464460:G:C	TBK1	Q9UHD2	Q9UHD2	p.Val119Leu	p.Val119Leu	3.094884	0.146	0.835959609	1.465952982	-1.083632292	-1.51892503	0.141	Val	119	Leu	V119L	3	-3.081714286	4.951285714	-21.24042857	98.51	5.102144278
12:64464460:G:T:V:119:L	-2.616861562	-1.601791222	0.007924596	0.028381247	0.149847778	0.066812808	0.291968254	0.042307672	0.786838915	0.196219302	0.295472383	0.038855955	0.266279618	12	64464460	G	T	V	L		12	64858240	12:64464460:G:T	TBK1	Q9UHD2	Q9UHD2	p.Val119Leu	p.Val119Leu	3.158601	0.146	0.835959609	1.549217616	-1.083632292	-1.484599863	0.141	Val	119	Leu	V119L	3	-3.081714286	4.951285714	-21.24042857	98.51	5.102144278
12:64464461:T:A:V:119:E	-0.505889748	-1.511222071	0.027746707	0.03707881	0.226838889	0.154462853	0.291968254	0.250865974	0.786838915	0.618733998	0.720788419	0.053022709	0.413203128	12	64464461	T	A	V	E		12	64858241	12:64464461:T:A	TBK1	Q9UHD2	Q9UHD2	p.Val119Glu	p.Val119Glu	3.755619	0.661	0.849179156	2.654765025	2.410681602	1.813908901	0.166	Val	119	Glu	V119E	6	-3.081714286	4.951285714	-21.24042857	98.51	5.102144278
12:64464461:T:C:V:119:A	-1.712706997	-1.292305701	0.011108705	0.033698298	0.164882222	0.081387503	0.291968254	0.172504004	0.786838915	0.429746787	0.52087754	0.045207175	0.308624907	12	64464461	T	C	V	A		12	64858241	12:64464461:T:C	TBK1	Q9UHD2	Q9UHD2	p.Val119Ala	p.Val119Ala	3.593083	0.349	0.835380944	2.102751012	0.197143632	-0.077124917	0.076	Val	119	Ala	V119A	4	-3.081714286	4.951285714	-21.24042857	98.51	5.102144278
12:64464461:T:G:V:119:G	-0.583487252	-1.453219086	0.026850391	0.035486395	0.249301111	0.18873163	0.291968254	0.062457732	0.786838915	0.421731449	0.870054543	0.050859666	0.441675289	12	64464461	T	G	V	G		12	64858241	12:64464461:T:G	TBK1	Q9UHD2	Q9UHD2	p.Val119Gly	p.Val119Gly	3.908773	0.671	0.855126859	3.001295031	2.573483936	1.954218571	0.582	Val	119	Gly	V119G	7	-3.081714286	4.951285714	-21.24042857	98.51	5.102144278
12:64464463:G:A:V:120:M	-1.577667636	1.591653074	0.006276716	0.014580142	0.098641111	0.039135409	0.288806772	0.042307672	0.386308783	0.081876676	0.39663294	0.03757565	0.213885437	12	64464463	G	A	V	M		12	64858243	12:64464463:G:A	TBK1	Q9UHD2	Q9UHD2	p.Val120Met	p.Val120Met	5.932754	0.293	0.820259741	4.788029319	-0.411126642	0.859585564	0.999	Val	120	Met	V120M	3	-7.311571429	4.052571429	-22.222	98.18	4.040395114
12:64464463:G:C:V:120:L	-1.810707228	1.403339929	0.006276716	0.014580142	0.098641111	0.039135409	0.288806772	0.042307672	0.386308783	0.081876676	0.39663294	0.03757565	0.213885437	12	64464463	G	C	V	L		12	64858243	12:64464463:G:C	TBK1	Q9UHD2	Q9UHD2	p.Val120Leu	p.Val120Leu	5.758375	0.25	0.829557685	4.789002138	-0.529337738	0.517089699	0.992	Val	120	Leu	V120L	3	-7.311571429	4.052571429	-22.222	98.18	4.040395114
12:64464463:G:T:V:120:L	-1.810707228	1.511462402	0.006276716	0.014580142	0.098641111	0.039135409	0.288806772	0.042307672	0.386308783	0.081876676	0.39663294	0.03757565	0.213885437	12	64464463	G	T	V	L		12	64858243	12:64464463:G:T	TBK1	Q9UHD2	Q9UHD2	p.Val120Leu	p.Val120Leu	5.858497	0.25	0.829557685	4.919840401	-0.529337738	0.571026708	0.992	Val	120	Leu	V120L	3	-7.311571429	4.052571429	-22.222	98.18	4.040395114
12:64466901:T:A:V:120:E	0.003592142	-0.337578847	0.014911645	0.026126639	0.147222222	0.122187405	0.288806772	0.250865974	0.386308783	0.442845749	0.509244978	0.049186439	0.32889404	12	64466901	T	A	V	E		12	64860681	12:64466901:T:A	TBK1	Q9UHD2	Q9UHD2	p.Val120Glu	p.Val120Glu	4.547958	0.683	0.841431599	3.499494641	2.421267275	2.367920123	0.999	Val	120	Glu	V120E	6	-7.311571429	4.052571429	-22.222	98.18	4.040395114
12:64466901:T:C:V:120:A	-1.605947835	-0.760708643	0.008804581	0.019668873	0.096063333	0.045342136	0.288806772	0.172504004	0.386308783	0.150260447	0.44077608	0.043037705	0.225849117	12	64466901	T	C	V	A		12	64860681	12:64466901:T:C	TBK1	Q9UHD2	Q9UHD2	p.Val120Ala	p.Val120Ala	3.796239	0.298	0.829183219	2.215688968	-0.23045906	-0.262480733	0.992	Val	120	Ala	V120A	4	-7.311571429	4.052571429	-22.222	98.18	4.040395114
12:64466901:T:G:V:120:G	-0.920709631	-0.591979444	0.014423789	0.027241984	0.181804444	0.180894426	0.288806772	0.062457732	0.386308783	0.391231486	0.835618198	0.047323665	0.390421003	12	64466901	T	G	V	G		12	64860681	12:64466901:T:G	TBK1	Q9UHD2	Q9UHD2	p.Val120Gly	p.Val120Gly	4.527273	0.565	0.849746797	3.677124755	1.809899471	1.674693889	0.999	Val	120	Gly	V120G	7	-7.311571429	4.052571429	-22.222	98.18	4.040395114
12:64466903:G:A:G:121:S	-2.734857369	-2.244522353	0.03962522	0.00556188	0.194437302	0.264296627	0.422690741	0.250865974	0.355993571	0.260619142	0.248618528	0.041849227	0.338603923	12	64466903	G	A	G	S	rs562577505	12	64860683	12:64466903:G:A	TBK1	Q9UHD2	Q9UHD2	p.Gly121Ser	p.Gly121Ser	2.816031	0.186	0.817957806	0.658474734	-1.129710968	-1.437932167	0.336	Gly	121	Ser	G121S	6	-7.145	7.31225	-24.6035	98.04	0
12:64466903:G:C:G:121:R	-3.278558186	-2.065103375	0.161296636	0.020964132	0.281235079	0.460220359	0.422690741	0.336080639	0.355993571	0.516623671	0.775241554	0.03549129	0.484163299	12	64466903	G	C	G	R		12	64860683	12:64466903:G:C	TBK1	Q9UHD2	Q9UHD2	p.Gly121Arg	p.Gly121Arg	3.49056	0.21	0.823284053	1.671035706	-0.888282074	-0.93582598	0.78	Gly	121	Arg	G121R	8	-7.145	7.31225	-24.6035	98.04	0
12:64466903:G:T:G:121:C	-3.022895597	-1.07758391	0.161296636	0.038872076	0.276890635	0.424943588	0.422690741	0.111710627	0.355993571	0.246130151	0.716302335	0.039280451	0.416051605	12	64466903	G	T	G	C		12	64860683	12:64466903:G:T	TBK1	Q9UHD2	Q9UHD2	p.Gly121Cys	p.Gly121Cys	4.167119	0.199	0.818284977	2.432113412	-1.041613876	-0.634938947	0.964	Gly	121	Cys	G121C	9	-7.145	7.31225	-24.6035	98.04	0
12:64466904:G:A:G:121:D	-3.152037033	-1.797484498	0.038360327	0.011318873	0.249275079	0.342639148	0.422690741	0.062457732	0.355993571	0.398597726	0.738509655	0.0385629	0.469709022	12	64466904	G	A	G	D		12	64860684	12:64466904:G:A	TBK1	Q9UHD2	Q9UHD2	p.Gly121Asp	p.Gly121Asp	3.687893	0.221	0.826324426	2.003740521	-0.767630229	-0.765936149	0.878	Gly	121	Asp	G121D	7	-7.145	7.31225	-24.6035	98.04	0
12:64466904:G:C:G:121:A	-3.108804622	-3.313276312	0.03962522	0.00556188	0.194437302	0.264296627	0.422690741	0.250865974	0.355993571	0.260619142	0.248618528	0.041849227	0.338603923	12	64466904	G	C	G	A		12	64860684	12:64466904:G:C	TBK1	Q9UHD2	Q9UHD2	p.Gly121Ala	p.Gly121Ala	1.826359	0.117	0.821346182	-0.551419373	-1.511796956	-2.369926325	0	Gly	121	Ala	G121A	6	-7.145	7.31225	-24.6035	98.04	0
12:64466904:G:T:G:121:V	-3.423940477	-2.212408754	0.161296636	0.038872076	0.276890635	0.424943588	0.422690741	0.111710627	0.355993571	0.246130151	0.716302335	0.039280451	0.416051605	12	64466904	G	T	G	V		12	64860684	12:64466904:G:T	TBK1	Q9UHD2	Q9UHD2	p.Gly121Val	p.Gly121Val	3.116265	0.125	0.821080505	1.127675672	-1.465375235	-1.628794456	0.336	Gly	121	Val	G121V	9	-7.145	7.31225	-24.6035	98.04	0
12:64466906:G:A:G:122:R	-0.016263067	-0.834821019	0.019624945	0.005322241	0.278272857	0.230530575	0.338689233	0.336080639	0.503006667	0.538520136	0.91773659	0.037094958	0.46197371	12	64466906	G	A	G	R		12	64860686	12:64466906:G:A	TBK1	Q9UHD2	Q9UHD2	p.Gly122Arg	p.Gly122Arg	4.552308	0.793	0.858773562	3.932014989	3.409857042	3.006103569	1	Gly	122	Arg	G122R	8	-4.56225	6.994	-26.33125	97.56	3.123619805
12:64466906:G:C:G:122:R	-0.016263067	-1.21911249	0.019624945	0.005322241	0.278272857	0.230530575	0.338689233	0.336080639	0.503006667	0.538520136	0.91773659	0.037094958	0.46197371	12	64466906	G	C	G	R		12	64860686	12:64466906:G:C	TBK1	Q9UHD2	Q9UHD2	p.Gly122Arg	p.Gly122Arg	4.196452	0.793	0.858773562	3.466986514	3.409857042	2.814399364	1	Gly	122	Arg	G122R	8	-4.56225	6.994	-26.33125	97.56	3.123619805
12:64466907:G:A:G:122:E	-0.032521644	-1.311362486	0.019624945	0.005322241	0.278272857	0.230530575	0.338689233	0.336080639	0.503006667	0.538520136	0.91773659	0.037094958	0.46197371	12	64466907	G	A	G	E		12	64860687	12:64466907:G:A	TBK1	Q9UHD2	Q9UHD2	p.Gly122Glu	p.Gly122Glu	4.111028	0.79	0.862403602	3.444701197	3.451351966	2.751039264	1	Gly	122	Glu	G122E	8	-4.56225	6.994	-26.33125	97.56	3.123619805
12:64466907:G:C:G:122:A	-1.207201624	-1.039989504	0.012795277	0.002018629	0.213902857	0.136918991	0.338689233	0.250865974	0.503006667	0.528885247	0.492459357	0.044165019	0.353965098	12	64466907	G	C	G	A		12	64860687	12:64466907:G:C	TBK1	Q9UHD2	Q9UHD2	p.Gly122Ala	p.Gly122Ala	3.985086	0.481	0.854540242	3.086581633	1.355904304	0.897060197	0.999	Gly	122	Ala	G122A	6	-4.56225	6.994	-26.33125	97.56	3.123619805
12:64466907:G:T:G:122:V	0.032285473	-1.050427157	0.019624945	0.021810903	0.277418413	0.248561607	0.338689233	0.111710627	0.503006667	0.326902878	0.890906036	0.040400804	0.40582343	12	64466907	G	T	G	V		12	64860687	12:64466907:G:T	TBK1	Q9UHD2	Q9UHD2	p.Gly122Val	p.Gly122Val	4.156543	0.754	0.854044606	3.298440608	3.083041611	2.567465674	1	Gly	122	Val	G122V	9	-4.56225	6.994	-26.33125	97.56	3.123619805
12:64466909:A:C:M:123:L	-1.51701499	-0.475390272	0.012940941	0.020169634	0.151503492	0.096721047	0.285706217	0.042307672	0.002715556	0.044736607	0.065137029	0.033196184	0.164486778	12	64466909	A	C	M	L		12	64860689	12:64466909:A:C	TBK1	Q9UHD2	Q9UHD2	p.Met123Leu	p.Met123Leu	3.846129	0.262	0.838403195	2.507814886	-0.305473403	-0.443697454	0.699	Met	123	Leu	M123L	3	-4.155625	3.11525	-26.9695	96.05	5.670020096
12:64466909:A:G:M:123:V	-0.549165785	-0.680072457	0.017095756	0.023878252	0.152964603	0.108809396	0.285706217	0.172504004	0.002715556	0.10564999	0.018623371	0.040932738	0.175509344	12	64466909	A	G	M	V	rs1592358042	12	64860689	12:64466909:A:G	TBK1	Q9UHD2	Q9UHD2	p.Met123Val	p.Met123Val	3.69509	0.45	0.835842161	2.247404438	0.846875711	0.561644335	0.843	Met	123	Val	M123V	4	-4.155625	3.11525	-26.9695	96.05	5.670020096
12:64466909:A:T:M:123:L	-1.549532142	-0.487666657	0.012940941	0.020169634	0.151503492	0.096721047	0.285706217	0.042307672	0.002715556	0.044736607	0.065137029	0.033196184	0.164486778	12	64466909	A	T	M	L		12	64860689	12:64466909:A:T	TBK1	Q9UHD2	Q9UHD2	p.Met123Leu	p.Met123Leu	3.834761	0.256	0.838403195	2.492959316	-0.34361421	-0.484503726	0.699	Met	123	Leu	M123L	3	-4.155625	3.11525	-26.9695	96.05	5.670020096
12:64466910:T:A:M:123:K	1.163834363	-0.453030247	0.035684925	0.026570666	0.218849048	0.195642524	0.285706217	0.250865974	0.002715556	0.061122079	0.020502087	0.05134272	0.223420043	12	64466910	T	A	M	K		12	64860690	12:64466910:T:A	TBK1	Q9UHD2	Q9UHD2	p.Met123Lys	p.Met123Lys	4.072667	0.807	0.84486579	2.962915248	3.266808308	2.828639889	0.968	Met	123	Lys	M123K	6	-4.155625	3.11525	-26.9695	96.05	5.670020096
12:64466910:T:C:M:123:T	0.090768333	-0.642871461	0.035684925	0.026570666	0.218849048	0.195642524	0.285706217	0.250865974	0.002715556	0.061122079	0.020502087	0.05134272	0.223420043	12	64466910	T	C	M	T	rs756669310	12	64860690	12:64466910:T:C	TBK1	Q9UHD2	Q9UHD2	p.Met123Thr	p.Met123Thr	3.896873	0.609	0.839451084	2.599918134	1.91782011	1.589425317	0.968	Met	123	Thr	M123T	6	-4.155625	3.11525	-26.9695	96.05	5.670020096
12:64466910:T:G:M:123:R	1.174673414	-0.412856618	0.035684925	0.026570666	0.218849048	0.195642524	0.285706217	0.250865974	0.002715556	0.061122079	0.020502087	0.05134272	0.223420043	12	64466910	T	G	M	R		12	64860690	12:64466910:T:G	TBK1	Q9UHD2	Q9UHD2	p.Met123Arg	p.Met123Arg	4.109868	0.809	0.84500647	3.014991626	3.281869085	2.860241274	0.968	Met	123	Arg	M123R	6	-4.155625	3.11525	-26.9695	96.05	5.670020096
12:64466911:G:A:M:123:I	-0.879756834	-0.244532907	0.017095756	0.023878252	0.152964603	0.108809396	0.285706217	0.172504004	0.002715556	0.10564999	0.018623371	0.040932738	0.175509344	12	64466911	G	A	M	I		12	64860691	12:64466911:G:A	TBK1	Q9UHD2	Q9UHD2	p.Met123Ile	p.Met123Ile	4.098402	0.389	0.833359337	2.713338391	0.417686211	0.426311491	0.925	Met	123	Ile	M123I	4	-4.155625	3.11525	-26.9695	96.05	5.670020096
12:64466911:G:C:M:123:I	-0.879756834	-0.343781782	0.017095756	0.023878252	0.152964603	0.108809396	0.285706217	0.172504004	0.002715556	0.10564999	0.018623371	0.040932738	0.175509344	12	64466911	G	C	M	I		12	64860691	12:64466911:G:C	TBK1	Q9UHD2	Q9UHD2	p.Met123Ile	p.Met123Ile	4.006497	0.389	0.833359337	2.593238007	0.417686211	0.376801085	0.925	Met	123	Ile	M123I	4	-4.155625	3.11525	-26.9695	96.05	5.670020096
12:64466911:G:T:M:123:I	-0.896015411	-0.265868635	0.017095756	0.023878252	0.152964603	0.108809396	0.285706217	0.172504004	0.002715556	0.10564999	0.018623371	0.040932738	0.175509344	12	64466911	G	T	M	I	rs1592358047	12	64860691	12:64466911:G:T	TBK1	Q9UHD2	Q9UHD2	p.Met123Ile	p.Met123Ile	4.078645	0.386	0.833359337	2.687520173	0.398615807	0.398327049	0.925	Met	123	Ile	M123I	4	-4.155625	3.11525	-26.9695	96.05	5.670020096
12:64466912:A:C:N:124:H	-0.319490726	-0.43852385	0.007467807	0.012163908	0.115259048	0.112856081	0.225568439	0.229404583	0.004434444	0.182755187	0.011603896	0.037000247	0.180919489	12	64466912	A	C	N	H		12	64860692	12:64466912:A:C	TBK1	Q9UHD2	Q9UHD2	p.Asn124His	p.Asn124His	3.937661	0.497	0.81039989	1.938185589	0.721154311	0.963997564	0.999	Asn	124	His	N124H	5	-9.29375	4.7175	-28.45825	95.74	5.119467911
12:64466912:A:G:N:124:D	-0.509174115	-0.283128438	0.007467807	0.012163908	0.115259048	0.112856081	0.225568439	0.229404583	0.004434444	0.182755187	0.011603896	0.037000247	0.180919489	12	64466912	A	G	N	D		12	64860692	12:64466912:A:G	TBK1	Q9UHD2	Q9UHD2	p.Asn124Asp	p.Asn124Asp	4.081558	0.462	0.819576814	2.352099128	0.651778471	0.839203987	0.997	Asn	124	Asp	N124D	5	-9.29375	4.7175	-28.45825	95.74	5.119467911
12:64466912:A:T:N:124:Y	0.529632333	-0.353527265	0.011866599	0.00974601	0.163726825	0.155033187	0.225568439	0.336080639	0.004434444	0.091378515	0.017377146	0.031296758	0.232812	12	64466912	A	T	N	Y		12	64860692	12:64466912:A:T	TBK1	Q9UHD2	Q9UHD2	p.Asn124Tyr	p.Asn124Tyr	4.19761	0.698	0.812332061	2.325440225	2.031108626	2.265888609	0.999	Asn	124	Tyr	N124Y	8	-9.29375	4.7175	-28.45825	95.74	5.119467911
12:64466913:A:C:N:124:T	-0.234351918	-0.277365624	0.007678755	0.009586723	0.119252381	0.114531704	0.225568439	0.250865974	0.004434444	0.078191255	0.005309187	0.037450953	0.168380425	12	64466913	A	C	N	T		12	64860693	12:64466913:A:C	TBK1	Q9UHD2	Q9UHD2	p.Asn124Thr	p.Asn124Thr	4.0431	0.502	0.812237282	2.12119559	0.783594259	1.04970073	0.997	Asn	124	Thr	N124T	6	-9.29375	4.7175	-28.45825	95.74	5.119467911
12:64466913:A:G:N:124:S	-1.224551468	-0.512406784	0.007467807	0.012163908	0.115259048	0.112856081	0.225568439	0.229404583	0.004434444	0.182755187	0.011603896	0.037000247	0.180919489	12	64466913	A	G	N	S		12	64860693	12:64466913:A:G	TBK1	Q9UHD2	Q9UHD2	p.Asn124Ser	p.Asn124Ser	3.869245	0.33	0.812258522	1.894526671	-0.309421179	-0.038179812	0.997	Asn	124	Ser	N124S	5	-9.29375	4.7175	-28.45825	95.74	5.119467911
12:64466913:A:T:N:124:I	0.416549052	-0.32997276	0.011866599	0.026940527	0.171403492	0.188572839	0.225568439	0.111710627	0.004434444	0.101624988	0.012779842	0.036916366	0.212751054	12	64466913	A	T	N	I		12	64860693	12:64466913:A:T	TBK1	Q9UHD2	Q9UHD2	p.Asn124Ile	p.Asn124Ile	4.149356	0.66	0.815540187	2.34134372	1.843076099	2.020239724	0.999	Asn	124	Ile	N124I	9	-9.29375	4.7175	-28.45825	95.74	5.119467911
12:64466914:T:A:N:124:K	-1.415808456	-0.96697279	0.007678755	0.009586723	0.119252381	0.114531704	0.225568439	0.250865974	0.004434444	0.078191255	0.005309187	0.037450953	0.168380425	12	64466914	T	A	N	K		12	64860694	12:64466914:T:A	TBK1	Q9UHD2	Q9UHD2	p.Asn124Lys	p.Asn124Lys	3.40452	0.284	0.816955408	1.402833393	-0.523468935	-0.554429895	0.997	Asn	124	Lys	N124K	6	-9.29375	4.7175	-28.45825	95.74	5.119467911
12:64466914:T:G:N:124:K	-1.323676525	-0.960440431	0.007678755	0.009586723	0.119252381	0.114531704	0.225568439	0.250865974	0.004434444	0.078191255	0.005309187	0.037450953	0.168380425	12	64466914	T	G	N	K		12	64860694	12:64466914:T:G	TBK1	Q9UHD2	Q9UHD2	p.Asn124Lys	p.Asn124Lys	3.410569	0.301	0.816955408	1.410738156	-0.415403315	-0.452905032	0.997	Asn	124	Lys	N124K	6	-9.29375	4.7175	-28.45825	95.74	5.119467911
12:64466915:C:A:H:125:N	-0.192891458	-0.65532332	0.39840436	0.011098624	0.304360159	0.082884097	0.206257143	0.062457732	0.11014443	0.035192453	0.018120851	0.030934678	0.203914577	12	64466915	C	A	H	N		12	64860695	12:64466915:C:A	TBK1	Q9UHD2	Q9UHD2	p.His125Asn	p.His125Asn	3.817217	0.54	0.838979771	2.484224238	1.47133722	1.147668486	0.991	His	125	Asn	H125N	7	-6.4362	8.849	-31.092	96.19	6.705567109
12:64466915:C:G:H:125:D	0.450428517	-0.725158402	0.599483013	0.017858018	0.335715714	0.180113817	0.206257143	0.111710627	0.11014443	0.245400623	0.027457368	0.028142012	0.240556424	12	64466915	C	G	H	D		12	64860695	12:64466915:C:G	TBK1	Q9UHD2	Q9UHD2	p.His125Asp	p.His125Asp	3.880526	0.69	0.84570401	2.732458641	2.537047826	2.048828466	0.991	His	125	Asp	H125D	9	-6.4362	8.849	-31.092	96.19	6.705567109
12:64466915:C:T:H:125:Y	-0.65019693	-0.46183922	0.406522572	0.019076351	0.276859048	0.082518604	0.206257143	0.250865974	0.11014443	0.074594031	0.003153093	0.033307089	0.149332226	12	64466915	C	T	H	Y		12	64860695	12:64466915:C:T	TBK1	Q9UHD2	Q9UHD2	p.His125Tyr	p.His125Tyr	3.805748	0.409	0.838979771	2.469236682	0.638596259	0.384262297	0.991	His	125	Tyr	H125Y	6	-6.4362	8.849	-31.092	96.19	6.705567109
12:64466916:A:C:H:125:P	0.708395494	-0.636331731	0.599483013	0.04438645	0.353712381	0.275883634	0.206257143	0.251964115	0.11014443	0.21935691	0.027457368	0.038620253	0.266783318	12	64466916	A	C	H	P		12	64860696	12:64466916:A:C	TBK1	Q9UHD2	Q9UHD2	p.His125Pro	p.His125Pro	4.054381	0.76	0.854143039	3.16735923	3.12282473	2.547111875	0.997	His	125	Pro	H125P	10	-6.4362	8.849	-31.092	96.19	6.705567109
12:64466916:A:G:H:125:R	0.788625392	-0.826749956	0.599483013	0.008131314	0.331405714	0.133752303	0.206257143	0.336080639	0.11014443	0.191455913	0.037136052	0.027281811	0.263500502	12	64466916	A	G	H	R		12	64860696	12:64466916:A:G	TBK1	Q9UHD2	Q9UHD2	p.His125Arg	p.His125Arg	3.866587	0.772	0.842363942	2.632034605	3.002578238	2.5153092	0.991	His	125	Arg	H125R	8	-6.4362	8.849	-31.092	96.19	6.705567109
12:64466916:A:T:H:125:L	0.198960107	-0.659965501	0.599483013	0.085865365	0.353712381	0.276016967	0.206257143	0.251964115	0.11014443	0.21935691	0.027457368	0.059205643	0.266783318	12	64466916	A	T	H	L		12	64860696	12:64466916:A:T	TBK1	Q9UHD2	Q9UHD2	p.His125Leu	p.His125Leu	4.032496	0.666	0.840832836	2.811157616	2.303211604	1.991967923	0.997	His	125	Leu	H125L	11	-6.4362	8.849	-31.092	96.19	6.705567109
12:64466917:T:A:H:125:Q	-0.273601587	-1.827161985	0.599483013	0.008131314	0.331405714	0.133752303	0.206257143	0.336080639	0.11014443	0.191455913	0.037136052	0.027281811	0.263500502	12	64466917	T	A	H	Q		12	64860697	12:64466917:T:A	TBK1	Q9UHD2	Q9UHD2	p.His125Gln	p.His125Gln	2.9402	0.576	0.835059575	1.241661295	1.634775637	0.883301251	0.997	His	125	Gln	H125Q	8	-6.4362	8.849	-31.092	96.19	6.705567109
12:64466917:T:G:H:125:Q	-0.273601587	-1.778750823	0.599483013	0.008131314	0.331405714	0.133752303	0.206257143	0.336080639	0.11014443	0.191455913	0.037136052	0.027281811	0.263500502	12	64466917	T	G	H	Q		12	64860697	12:64466917:T:G	TBK1	Q9UHD2	Q9UHD2	p.His125Gln	p.His125Gln	2.985029	0.576	0.835059575	1.30024331	1.634775637	0.90745121	0.997	His	125	Gln	H125Q	8	-6.4362	8.849	-31.092	96.19	6.705567109
12:64466918:C:A:L:126:I	-0.81848458	-0.490151741	0.008324048	0.032852882	0.122145397	0.109353037	0.145082857	0.320151125	0.003596667	0.179630598	0.107874624	0.026638517	0.156418147	12	64466918	C	A	L	I		12	64860698	12:64466918:C:A	TBK1	Q9UHD2	Q9UHD2	p.Leu126Ile	p.Leu126Ile	3.804279	0.384	0.84038637	2.501937475	0.5031446	0.238961827	0.997	Leu	126	Ile	L126I	2	-3.342	5.034625	-31.42525	94.44	8.135518281
12:64466918:C:G:L:126:V	0.194455776	-0.315367714	0.008324048	0.03381709	0.081284286	0.037345543	0.145082857	0.042307672	0.003596667	0.087572032	0.07588473	0.027484468	0.088620958	12	64466918	C	G	L	V		12	64860698	12:64466918:C:G	TBK1	Q9UHD2	Q9UHD2	p.Leu126Val	p.Leu126Val	3.729339	0.513	0.846125016	2.54525141	1.418918278	0.944257647	0.997	Leu	126	Val	L126V	3	-3.342	5.034625	-31.42525	94.44	8.135518281
12:64466919:T:A:L:126:Q	2.016104523	0.104337479	0.008456879	0.03590418	0.096526508	0.021486154	0.145082857	0.250865974	0.003596667	0.0489151	0.019384606	0.040353172	0.111888679	12	64466919	T	A	L	Q		12	64860699	12:64466919:T:A	TBK1	Q9UHD2	Q9UHD2	p.Leu126Gln	p.Leu126Gln	4.199254	0.869	0.847442536	3.191758833	3.703921653	3.255216505	0.999	Leu	126	Gln	L126Q	6	-3.342	5.034625	-31.42525	94.44	8.135518281
12:64466919:T:C:L:126:P	1.753017844	0.156619331	0.005035019	0.031934205	0.111386508	0.014223007	0.145082857	0.062457732	0.003596667	0.005210785	0.062086571	0.036345266	0.137113093	12	64466919	T	C	L	P		12	64860699	12:64466919:T:C	TBK1	Q9UHD2	Q9UHD2	p.Leu126Pro	p.Leu126Pro	4.335767	0.842	0.861291179	3.711007559	3.76334543	3.172687985	0.999	Leu	126	Pro	L126P	7	-3.342	5.034625	-31.42525	94.44	8.135518281
12:64466919:T:G:L:126:R	1.907714015	0.131774682	0.008456879	0.03590418	0.096526508	0.021486154	0.145082857	0.250865974	0.003596667	0.0489151	0.019384606	0.040353172	0.111888679	12	64466919	T	G	L	R		12	64860699	12:64466919:T:G	TBK1	Q9UHD2	Q9UHD2	p.Leu126Arg	p.Leu126Arg	4.224661	0.849	0.854238906	3.392238712	3.690179529	3.153296302	0.999	Leu	126	Arg	L126R	6	-3.342	5.034625	-31.42525	94.44	8.135518281
12:64466921:C:G:R:127:G	0.362833621	-0.520014562	0.013587472	0.063637557	0.107292063	0.005952311	0.067868571	0.062457732	0.027294444	0.011656524	0.174315363	0.047984306	0.150593933	12	64466921	C	G	R	G		12	64860701	12:64466921:C:G	TBK1	Q9UHD2	Q9UHD2	p.Arg127Gly	p.Arg127Gly	3.756284	0.597	0.852001156	2.725091609	2.050929923	1.444323846	0.997	Arg	127	Gly	R127G	7	-8.792818182	0.511636364	-32.35081818	91.57	10.43956846
12:64466922:G:A:R:127:Q	0.529691806	0.35383358	0.007993668	0.038938441	0.039882063	0.008338376	0.067868571	0.172504004	0.027294444	0.130586874	0.015302071	0.026311839	0.053663688	12	64466922	G	A	R	Q	rs1337698475	12	64860702	12:64466922:G:A	TBK1	Q9UHD2	Q9UHD2	p.Arg127Gln	p.Arg127Gln	4.22693	0.545	0.780640737	1.583740203	0.529764782	1.39728797	0.998	Arg	127	Gln	R127Q	4	-8.792818182	0.511636364	-32.35081818	91.57	10.43956846
12:64466922:G:C:R:127:P	1.338348193	0.078619058	0.013587472	0.063637557	0.107292063	0.005952311	0.067868571	0.062457732	0.027294444	0.011656524	0.174315363	0.047984306	0.150593933	12	64466922	G	C	R	P		12	64860702	12:64466922:G:C	TBK1	Q9UHD2	Q9UHD2	p.Arg127Pro	p.Arg127Pro	4.310622	0.777	0.851193427	3.429613507	3.181677607	2.783418387	0.999	Arg	127	Pro	R127P	7	-8.792818182	0.511636364	-32.35081818	91.57	10.43956846
12:64466922:G:T:R:127:L	0.400770298	0.087167604	0.013587472	0.063637557	0.107292063	0.005952311	0.067868571	0.062457732	0.027294444	0.011656524	0.174315363	0.047984306	0.150593933	12	64466922	G	T	R	L		12	64860702	12:64466922:G:T	TBK1	Q9UHD2	Q9UHD2	p.Arg127Leu	p.Arg127Leu	4.318538	0.604	0.83312095	2.995142161	1.780421115	1.787679857	0.997	Arg	127	Leu	R127L	7	-8.792818182	0.511636364	-32.35081818	91.57	10.43956846
12:64466924:G:A:E:128:K	-0.059832467	0.309886182	0.01494823	0.019450731	0.041132222	0.012574663	0.154822778	0.172504004	1.33E-05	0.080747814	0.014452177	0.019466791	0.06277014	12	64466924	G	A	E	K		12	64860704	12:64466924:G:A	TBK1	Q9UHD2	Q9UHD2	p.Glu128Lys	p.Glu128Lys	4.21804	0.444	0.791629774	1.842594812	0.071074227	0.808682044	0.997	Glu	128	Lys	E128K	4	-9.975	6.047333333	-33.267	92.44	9.201366552
12:64466924:G:C:E:128:Q	-0.91442231	-0.538116557	0.009604425	0.017506802	0.052454444	0.01200599	0.154822778	0.042307672	1.33E-05	0.065822217	0.076563388	0.017517913	0.07762458	12	64466924	G	C	E	Q		12	64860704	12:64466924:G:C	TBK1	Q9UHD2	Q9UHD2	p.Glu128Gln	p.Glu128Gln	3.484666	0.299	0.785445048	0.732006248	-0.95385088	-0.424548753	0.997	Glu	128	Gln	E128Q	3	-9.975	6.047333333	-33.267	92.44	9.201366552
12:64466925:A:C:E:128:A	-0.032345803	-0.009159652	0.009757491	0.017345821	0.057542222	0.005715839	0.154822778	0.250865974	1.33E-05	0.050124081	0.007091122	0.02304653	0.094298234	12	64466925	A	C	E	A		12	64860705	12:64466925:A:C	TBK1	Q9UHD2	Q9UHD2	p.Glu128Ala	p.Glu128Ala	4.032718	0.476	0.794017528	1.65918772	0.314330308	0.893818348	0.997	Glu	128	Ala	E128A	6	-9.975	6.047333333	-33.267	92.44	9.201366552
12:64466925:A:G:E:128:G	-0.102413132	0.142552086	0.006058777	0.014039444	0.071603333	0.002708113	0.154822778	0.062457732	1.33E-05	0.005214619	0.01367258	0.019552125	0.121143596	12	64466925	A	G	E	G		12	64860705	12:64466925:A:G	TBK1	Q9UHD2	Q9UHD2	p.Glu128Gly	p.Glu128Gly	4.266965	0.486	0.808807314	2.329318341	0.624658208	1.077813861	0.999	Glu	128	Gly	E128G	7	-9.975	6.047333333	-33.267	92.44	9.201366552
12:64466925:A:T:E:128:V	0.407022256	0.033932856	0.006058777	0.014039444	0.071603333	0.002708113	0.154822778	0.062457732	1.33E-05	0.005214619	0.01367258	0.019552125	0.121143596	12	64466925	A	T	E	V		12	64860705	12:64466925:A:T	TBK1	Q9UHD2	Q9UHD2	p.Glu128Val	p.Glu128Val	4.166383	0.58	0.793177889	1.813193628	0.961428686	1.566983264	0.999	Glu	128	Val	E128V	7	-9.975	6.047333333	-33.267	92.44	9.201366552
12:64466926:G:C:E:128:D	-1.272110986	-1.33928354	0.009604425	0.017506802	0.052454444	0.01200599	0.154822778	0.042307672	1.33E-05	0.065822217	0.076563388	0.017517913	0.07762458	12	64466926	G	C	E	D		12	64860706	12:64466926:G:C	TBK1	Q9UHD2	Q9UHD2	p.Glu128Asp	p.Glu128Asp	2.742781	0.233	0.794149727	-0.023233127	-1.228166722	-1.205715774	0.992	Glu	128	Asp	E128D	3	-9.975	6.047333333	-33.267	92.44	9.201366552
12:64466926:G:T:E:128:D	-1.272110986	-1.28142319	0.009604425	0.017506802	0.052454444	0.01200599	0.154822778	0.042307672	1.33E-05	0.065822217	0.076563388	0.017517913	0.07762458	12	64466926	G	T	E	D		12	64860706	12:64466926:G:T	TBK1	Q9UHD2	Q9UHD2	p.Glu128Asp	p.Glu128Asp	2.79636	0.233	0.794149727	0.046783286	-1.228166722	-1.176852077	0.992	Glu	128	Asp	E128D	3	-9.975	6.047333333	-33.267	92.44	9.201366552
12:64466927:A:C:N:129:H	-0.983223568	-1.084853407	0.010113423	0.037139045	0.056863333	0.022116186	0.134697302	0.229404583	1.33E-05	0.052274304	0.006900046	0.023071435	0.092488223	12	64466927	A	C	N	H		12	64860707	12:64466927:A:C	TBK1	Q9UHD2	Q9UHD2	p.Asn129His	p.Asn129His	3.030298	0.299	0.797383721	0.432088678	-0.754660332	-0.66932264	0.846	Asn	129	His	N129H	5	-5.974875	6.830125	-36.348625	92.49	11.81311129
12:64466927:A:G:N:129:D	-0.300363367	-0.438557001	0.010113423	0.037139045	0.056863333	0.022116186	0.134697302	0.229404583	1.33E-05	0.052274304	0.006900046	0.023071435	0.092488223	12	64466927	A	G	N	D	rs1445634153	12	64860707	12:64466927:A:G	TBK1	Q9UHD2	Q9UHD2	p.Asn129Asp	p.Asn129Asp	3.628772	0.425	0.80703642	1.451748339	0.207346883	0.381408874	0.906	Asn	129	Asp	N129D	5	-5.974875	6.830125	-36.348625	92.49	11.81311129
12:64466927:A:T:N:129:Y	-1.473394785	-1.886216229	0.025801616	0.045812987	0.104067778	0.031524825	0.134697302	0.336080639	1.33E-05	0.042453487	0.04875939	0.017590791	0.181992044	12	64466927	A	T	N	Y		12	64860707	12:64466927:A:T	TBK1	Q9UHD2	Q9UHD2	p.Asn129Tyr	p.Asn129Tyr	2.600836	0.285	0.799122163	-0.086339196	-0.81465056	-0.981604441	0.002	Asn	129	Tyr	N129Y	8	-5.974875	6.830125	-36.348625	92.49	11.81311129
12:64466928:A:C:N:129:T	-0.023919623	-0.779328842	0.008684376	0.039065954	0.052494444	0.006982904	0.134697302	0.250865974	1.33E-05	0.050124081	0.004186234	0.024361906	0.072573924	12	64466928	A	C	N	T		12	64860708	12:64466928:A:C	TBK1	Q9UHD2	Q9UHD2	p.Asn129Thr	p.Asn129Thr	3.243662	0.459	0.799179112	0.755100019	0.292383025	0.37047754	0.761	Asn	129	Thr	N129T	6	-5.974875	6.830125	-36.348625	92.49	11.81311129
12:64466928:A:G:N:129:S	-0.576759163	-1.114594053	0.010113423	0.037139045	0.056863333	0.022116186	0.134697302	0.229404583	1.33E-05	0.052274304	0.006900046	0.023071435	0.092488223	12	64466928	A	G	N	S		12	64860708	12:64466928:A:G	TBK1	Q9UHD2	Q9UHD2	p.Asn129Ser	p.Asn129Ser	3.002758	0.374	0.799107208	0.438519708	-0.249144765	-0.250631488	0.568	Asn	129	Ser	N129S	5	-5.974875	6.830125	-36.348625	92.49	11.81311129
12:64466928:A:T:N:129:I	-0.626535623	-0.406444117	0.025801616	0.060459547	0.106288889	0.022155891	0.134697302	0.111710627	1.33E-05	0.05427712	0.036165122	0.01934851	0.16412444	12	64466928	A	T	N	I		12	64860708	12:64466928:A:T	TBK1	Q9UHD2	Q9UHD2	p.Asn129Ile	p.Asn129Ile	3.908708	0.426	0.802957805	1.717178943	0.145654115	0.537994363	0.846	Asn	129	Ile	N129I	9	-5.974875	6.830125	-36.348625	92.49	11.81311129
12:64466929:T:A:N:129:K	-1.552225787	-3.468890741	0.008684376	0.039065954	0.052494444	0.006982904	0.134697302	0.250865974	1.33E-05	0.050124081	0.004186234	0.024361906	0.072573924	12	64466929	T	A	N	K	rs771153396	12	64860709	12:64466929:T:A	TBK1	Q9UHD2	Q9UHD2	p.Asn129Lys	p.Asn129Lys	0.753113	0.177	0.805010337	-2.355997099	-1.402943966	-2.60127591	0.761	Asn	129	Lys	N129K	6	-5.974875	6.830125	-36.348625	92.49	11.81311129
12:64466929:T:G:N:129:K	-1.606421041	-3.47461533	0.008684376	0.039065954	0.052494444	0.006982904	0.134697302	0.250865974	1.33E-05	0.050124081	0.004186234	0.024361906	0.072573924	12	64466929	T	G	N	K		12	64860709	12:64466929:T:G	TBK1	Q9UHD2	Q9UHD2	p.Asn129Lys	p.Asn129Lys	0.747812	0.167	0.805010337	-2.362924384	-1.466511978	-2.661935267	0.761	Asn	129	Lys	N129K	6	-5.974875	6.830125	-36.348625	92.49	11.81311129
12:64466930:G:A:G:130:S	-0.392668193	-0.748475398	0.099230148	0.068155174	0.171287778	0.052166631	0.268106032	0.250865974	0.239701111	0.13371196	0.597157001	0.038062182	0.208436757	12	64466930	G	A	G	S		12	64860710	12:64466930:G:A	TBK1	Q9UHD2	Q9UHD2	p.Gly130Ser	p.Gly130Ser	3.746752	0.507	0.796415289	1.344506503	0.551396537	0.91895607	1	Gly	130	Ser	G130S	6	-4.51375	2.40675	-37.25025	90.65	13.81765872
12:64466930:G:C:G:130:R	0.137573624	-0.488596991	0.162175074	0.092711752	0.204582222	0.063262594	0.268106032	0.336080639	0.239701111	0.07535943	0.808037341	0.03400499	0.262482792	12	64466930	G	C	G	R		12	64860710	12:64466930:G:C	TBK1	Q9UHD2	Q9UHD2	p.Gly130Arg	p.Gly130Arg	4.176164	0.651	0.801962093	2.042179979	1.559321456	1.982658262	1	Gly	130	Arg	G130R	8	-4.51375	2.40675	-37.25025	90.65	13.81765872
12:64466930:G:T:G:130:C	0.186915244	-0.29117323	0.162175074	0.111535067	0.208207778	0.047389406	0.268106032	0.111710627	0.239701111	0.077752983	0.754980087	0.038080748	0.250652338	12	64466930	G	T	G	C		12	64860710	12:64466930:G:T	TBK1	Q9UHD2	Q9UHD2	p.Gly130Cys	p.Gly130Cys	4.31766	0.65	0.796373394	2.089531261	1.459720111	2.053103614	1	Gly	130	Cys	G130C	9	-4.51375	2.40675	-37.25025	90.65	13.81765872
12:64466931:G:A:G:130:D	0.706376645	-0.442708505	0.063947879	0.079684524	0.181165556	0.037326654	0.268106032	0.062457732	0.239701111	0.047457709	0.725584388	0.036936668	0.218045024	12	64466931	G	A	G	D		12	64860711	12:64466931:G:A	TBK1	Q9UHD2	Q9UHD2	p.Gly130Asp	p.Gly130Asp	4.063452	0.718	0.804489478	1.957095495	2.02739524	2.309223249	1	Gly	130	Asp	G130D	7	-4.51375	2.40675	-37.25025	90.65	13.81765872
12:64466931:G:C:G:130:A	0.263094381	-0.549448494	0.099230148	0.068155174	0.171287778	0.052166631	0.268106032	0.250865974	0.239701111	0.13371196	0.597157001	0.038062182	0.208436757	12	64466931	G	C	G	A		12	64860711	12:64466931:G:C	TBK1	Q9UHD2	Q9UHD2	p.Gly130Ala	p.Gly130Ala	3.931052	0.628	0.802226108	1.728368642	1.417519978	1.717664901	0.999	Gly	130	Ala	G130A	6	-4.51375	2.40675	-37.25025	90.65	13.81765872
12:64466931:G:T:G:130:V	0.111041889	-0.565642454	0.162175074	0.111535067	0.208207778	0.047389406	0.268106032	0.111710627	0.239701111	0.077752983	0.754980087	0.038080748	0.250652338	12	64466931	G	T	G	V		12	64860711	12:64466931:G:T	TBK1	Q9UHD2	Q9UHD2	p.Gly130Val	p.Gly130Val	4.0635	0.636	0.801690762	1.888273722	1.459442411	1.835259255	1	Gly	130	Val	G130V	9	-4.51375	2.40675	-37.25025	90.65	13.81765872
12:64466933:A:C:I:131:L	0.005557094	-0.403502311	0.013761715	0.035713672	0.116836667	0.068570432	0.161531799	0.320151125	0.573158889	0.174345397	0.1026031	0.017411136	0.145821613	12	64466933	A	C	I	L		12	64860713	12:64466933:A:C	TBK1	Q9UHD2	Q9UHD2	p.Ile131Leu	p.Ile131Leu	3.847507	0.527	0.826140697	2.207800142	1.174485529	1.088841366	0.953	Ile	131	Leu	I131L	2	-1.783625	3.524125	-35.0755	91.17	12.35949096
12:64466933:A:G:I:131:V	-0.589725129	-1.524452942	0.013761715	0.04149587	0.118668889	0.07495417	0.161531799	0.124393533	0.573158889	0.170671585	0.1026031	0.023030324	0.129243137	12	64466933	A	G	I	V	rs1216288090	12	64860713	12:64466933:A:G	TBK1	Q9UHD2	Q9UHD2	p.Ile131Val	p.Ile131Val	2.751598	0.403	0.823416177	0.708620726	0.340784982	-0.218304054	0.898	Ile	131	Val	I131V	1	-1.783625	3.524125	-35.0755	91.17	12.35949096
12:64466933:A:T:I:131:L	0.005557094	-0.399857624	0.013761715	0.035713672	0.116836667	0.068570432	0.161531799	0.320151125	0.573158889	0.174345397	0.1026031	0.017411136	0.145821613	12	64466933	A	T	I	L		12	64860713	12:64466933:A:T	TBK1	Q9UHD2	Q9UHD2	p.Ile131Leu	p.Ile131Leu	3.850882	0.527	0.826140697	2.212210553	1.174485529	1.090659522	0.953	Ile	131	Leu	I131L	2	-1.783625	3.524125	-35.0755	91.17	12.35949096
12:64466934:T:A:I:131:K	2.169985846	-0.286653546	0.009449684	0.069946428	0.127896667	0.052117438	0.161531799	0.062457732	0.573158889	0.085759622	0.052441809	0.035183231	0.151235404	12	64466934	T	A	I	K		12	64860714	12:64466934:T:A	TBK1	Q9UHD2	Q9UHD2	p.Ile131Lys	p.Ile131Lys	3.974618	0.931	0.831663598	2.509841862	3.834779953	3.492584773	0.997	Ile	131	Lys	I131K	7	-1.783625	3.524125	-35.0755	91.17	12.35949096
12:64466934:T:C:I:131:T	1.952512159	-0.29959531	0.016774436	0.057174422	0.124745556	0.06814106	0.161531799	0.229404583	0.573158889	0.21108325	0.020351354	0.035537632	0.158409967	12	64466934	T	C	I	T		12	64860714	12:64466934:T:C	TBK1	Q9UHD2	Q9UHD2	p.Ile131Thr	p.Ile131Thr	3.987692	0.897	0.825198491	2.367801856	3.510781768	3.303095528	0.991	Ile	131	Thr	I131T	5	-1.783625	3.524125	-35.0755	91.17	12.35949096
12:64466934:T:G:I:131:R	2.251278727	-0.200907831	0.009449684	0.069946428	0.127896667	0.052117438	0.161531799	0.062457732	0.573158889	0.085759622	0.052441809	0.035183231	0.151235404	12	64466934	T	G	I	R		12	64860714	12:64466934:T:G	TBK1	Q9UHD2	Q9UHD2	p.Ile131Arg	p.Ile131Arg	4.054019	0.946	0.83170914	2.6147231	3.930891826	3.622064574	0.997	Ile	131	Arg	I131R	7	-1.783625	3.524125	-35.0755	91.17	12.35949096
12:64466935:A:G:I:131:M	1.147901407	-1.026652293	0.013761715	0.038941973	0.077682222	0.026468384	0.161531799	0.042307672	0.573158889	0.185182556	0.072050206	0.01912586	0.091047034	12	64466935	A	G	I	M	rs746578934	12	64860715	12:64466935:A:G	TBK1	Q9UHD2	Q9UHD2	p.Ile131Met	p.Ile131Met	3.079159	0.691	0.818905948	1.025663855	2.096292911	1.622902118	0.997	Ile	131	Met	I131M	3	-1.783625	3.524125	-35.0755	91.17	12.35949096
12:64466936:G:A:V:132:M	-0.655251288	-0.348662792	0.00792581	0.044053972	0.096616667	0.023224747	0.25316127	0.042307672	0.093342222	0.112768119	0.008848663	0.01638035	0.086029055	12	64466936	G	A	V	M		12	64860716	12:64466936:G:A	TBK1	Q9UHD2	Q9UHD2	p.Val132Met	p.Val132Met	3.689455	0.354	0.819641466	1.841294773	-0.033677374	0.003693739	0.954	Val	132	Met	V132M	3	0.016857143	-0.633142857	-33.48757143	89.42	12.1606226
12:64466936:G:C:V:132:L	-0.736544169	-1.697169962	0.00792581	0.044053972	0.096616667	0.023224747	0.25316127	0.042307672	0.093342222	0.112768119	0.008848663	0.01638035	0.086029055	12	64466936	G	C	V	L		12	64860716	12:64466936:G:C	TBK1	Q9UHD2	Q9UHD2	p.Val132Leu	p.Val132Leu	2.44073	0.339	0.831089304	0.49123987	0.061971834	-0.755715944	0.552	Val	132	Leu	V132L	3	0.016857143	-0.633142857	-33.48757143	89.42	12.1606226
12:64466936:G:T:V:132:L	-0.443889797	-1.710299474	0.00792581	0.044053972	0.096616667	0.023224747	0.25316127	0.042307672	0.093342222	0.112768119	0.008848663	0.01638035	0.086029055	12	64466936	G	T	V	L		12	64860716	12:64466936:G:T	TBK1	Q9UHD2	Q9UHD2	p.Val132Leu	p.Val132Leu	2.428572	0.393	0.831089304	0.475351937	0.405239101	-0.450125957	0.552	Val	132	Leu	V132L	3	0.016857143	-0.633142857	-33.48757143	89.42	12.1606226
12:64466937:T:A:V:132:E	0.903787102	-0.45311541	0.09108112	0.091171513	0.20971	0.065276845	0.25316127	0.250865974	0.093342222	0.144426844	0.499632269	0.062244371	0.240962909	12	64466937	T	A	V	E	rs1316810807	12	64860717	12:64466937:T:A	TBK1	Q9UHD2	Q9UHD2	p.Val132Glu	p.Val132Glu	4.133859	0.774	0.842089383	2.974544853	3.010710968	2.670852793	0.992	Val	132	Glu	V132E	6	0.016857143	-0.633142857	-33.48757143	89.42	12.1606226
12:64466937:T:C:V:132:A	0.54166268	-0.26320323	0.013382451	0.059510577	0.109865556	0.038063007	0.25316127	0.172504004	0.093342222	0.255074732	0.012135898	0.033148373	0.111960173	12	64466937	T	C	V	A		12	64860717	12:64466937:T:C	TBK1	Q9UHD2	Q9UHD2	p.Val132Ala	p.Val132Ala	3.859159	0.597	0.830505507	2.33045742	1.692286196	1.499743932	0.711	Val	132	Ala	V132A	4	0.016857143	-0.633142857	-33.48757143	89.42	12.1606226
12:64466937:T:G:V:132:G	1.186131062	-0.406246766	0.058508091	0.10343755	0.21245	0.044431182	0.25316127	0.062457732	0.093342222	0.034234453	0.432979763	0.064164537	0.227969683	12	64466937	T	G	V	G		12	64860717	12:64466937:T:G	TBK1	Q9UHD2	Q9UHD2	p.Val132Gly	p.Val132Gly	4.131879	0.815	0.848926827	3.14024666	3.385419011	2.906781067	0.992	Val	132	Gly	V132G	7	0.016857143	-0.633142857	-33.48757143	89.42	12.1606226
12:64466939:C:A:H:133:N	1.38155514	-0.957079001	0.054595869	0.062524672	0.231886667	0.094371379	0.336663836	0.062457732	0.239701111	0.047479931	0.724223673	0.047788387	0.24663342	12	64466939	C	A	H	N		12	64860719	12:64466939:C:A	TBK1	Q9UHD2	Q9UHD2	p.His133Asn	p.His133Asn	3.686991	0.867	0.851332066	2.618072074	3.756102828	2.967693109	0.991	His	133	Asn	H133N	7	3.4511	2.1953	-29.733	90.51	9.791249669
12:64466939:C:G:H:133:D	1.510472155	-0.938413513	0.172556445	0.091018535	0.263275556	0.114150684	0.336663836	0.111710627	0.239701111	0.077752983	0.753715634	0.048461987	0.273811068	12	64466939	C	G	H	D		12	64860719	12:64466939:C:G	TBK1	Q9UHD2	Q9UHD2	p.His133Asp	p.His133Asp	3.799197	0.914	0.859590053	2.967954496	4.192652708	3.299817035	0.991	His	133	Asp	H133D	9	3.4511	2.1953	-29.733	90.51	9.791249669
12:64466939:C:T:H:133:Y	1.349867197	-0.955786696	0.08869721	0.060279323	0.228135556	0.107584007	0.336663836	0.250865974	0.239701111	0.133734183	0.595514536	0.052839324	0.26050412	12	64466939	C	T	H	Y		12	64860719	12:64466939:C:T	TBK1	Q9UHD2	Q9UHD2	p.His133Tyr	p.His133Tyr	3.736633	0.873	0.851375475	2.684012098	3.794967903	3.029118077	0.991	His	133	Tyr	H133Y	6	3.4511	2.1953	-29.733	90.51	9.791249669
12:64466940:A:C:H:133:P	1.32921229	-0.835628841	0.172556445	0.127524818	0.287725556	0.167126388	0.336663836	0.251964115	0.239701111	0.10316912	0.753715634	0.071592967	0.317653253	12	64466940	A	C	H	P		12	64860720	12:64466940:A:C	TBK1	Q9UHD2	Q9UHD2	p.His133Pro	p.His133Pro	4.047501	0.918	0.865526691	3.438553091	4.317129634	3.45670305	0.997	His	133	Pro	H133P	10	3.4511	2.1953	-29.733	90.51	9.791249669
12:64466940:A:G:H:133:R	1.380338373	-0.986450667	0.172556445	0.070412541	0.259582222	0.143246545	0.336663836	0.336080639	0.239701111	0.07535943	0.806976676	0.042587874	0.285533348	12	64466940	A	G	H	R		12	64860720	12:64466940:A:G	TBK1	Q9UHD2	Q9UHD2	p.His133Arg	p.His133Arg	3.795656	0.9	0.856041454	2.875985897	4.044450972	3.216984356	0.991	His	133	Arg	H133R	8	3.4511	2.1953	-29.733	90.51	9.791249669
12:64466940:A:T:H:133:L	1.436779894	-0.87996218	0.172556445	0.176824266	0.287992222	0.167193054	0.336663836	0.251964115	0.239701111	0.10316912	0.753715634	0.108737491	0.317831031	12	64466940	A	T	H	L		12	64860720	12:64466940:A:T	TBK1	Q9UHD2	Q9UHD2	p.His133Leu	p.His133Leu	4.007069	0.938	0.853273925	3.084141046	4.239834629	3.550529093	0.997	His	133	Leu	H133L	11	3.4511	2.1953	-29.733	90.51	9.791249669
12:64466941:C:A:H:133:Q	0.919678714	-1.946408292	0.172556445	0.070412541	0.259582222	0.143246545	0.336663836	0.336080639	0.239701111	0.07535943	0.806976676	0.042587874	0.285533348	12	64466941	C	A	H	Q		12	64860721	12:64466941:C:A	TBK1	Q9UHD2	Q9UHD2	p.His133Gln	p.His133Gln	2.90673	0.815	0.850304824	1.573152719	3.408410181	2.246777539	0.997	His	133	Gln	H133Q	8	3.4511	2.1953	-29.733	90.51	9.791249669
12:64466941:C:G:H:133:Q	0.919678714	-1.913210863	0.172556445	0.070412541	0.259582222	0.143246545	0.336663836	0.336080639	0.239701111	0.07535943	0.806976676	0.042587874	0.285533348	12	64466941	C	G	H	Q		12	64860721	12:64466941:C:G	TBK1	Q9UHD2	Q9UHD2	p.His133Gln	p.His133Gln	2.937471	0.815	0.850304824	1.6133247	3.408410181	2.263338111	0.997	His	133	Gln	H133Q	8	3.4511	2.1953	-29.733	90.51	9.791249669
12:64466942:C:A:R:134:S	0.081345428	-1.146963401	0.088689901	0.05643419	0.256078889	0.066564696	0.362563333	0.250865974	0.216725556	0.288387237	0.866866291	0.077373715	0.333171185	12	64466942	C	A	R	S		12	64860722	12:64466942:C:A	TBK1	Q9UHD2	Q9UHD2	p.Arg134Ser	p.Arg134Ser	3.813402	0.701	0.846462996	2.663422635	2.619635938	2.076251908	0.997	Arg	134	Ser	R134S	6	5.108	-2.364727273	-32.57690909	88.39	7.896044887
12:64466942:C:G:R:134:G	0.247468676	-1.002605013	0.050795022	0.069611988	0.25568	0.04727631	0.362563333	0.062457732	0.216725556	0.076142759	0.832757413	0.081421687	0.301965635	12	64466942	C	G	R	G		12	64860722	12:64466942:C:G	TBK1	Q9UHD2	Q9UHD2	p.Arg134Gly	p.Arg134Gly	3.838089	0.705	0.87072823	3.292920844	3.049915951	2.112672569	0.997	Arg	134	Gly	R134G	7	5.108	-2.364727273	-32.57690909	88.39	7.896044887
[truncated: 3,949 more rows]
