# Supplementary material for: Accuracy of a machine learning method based on structural and locational information from AlphaFold2 for predicting the pathogenicity of TARDBP and FUS gene variants in ALS
Source: BMC Bioinformatics. 2023 May 19;24:206. doi: 10.1186/s12859-023-05338-5 (PMC10197232; doi:10.1186/s12859-023-05338-5)
Supplement: Supplementary file 6 — Additional file 6: Table S6. MOVA final dataset in OPTN. [file 12859_2023_5338_MOESM6_ESM.csv]

ID	REVELMOVA	CADDMOVA	MOVA_plus_3d_distance_xgboost_predict	MOVA_plus_3d_distance_SVM_predict	MOVA_plus_3d_distance_predict	MOVA_3d_distance_predict	only_3d_coordinates_predict	only_BLOSUM62_predict	only_pLDDT_predict	without_3d_coordinates_predict	xgboost_predict	SVM_predict	MOVA value	Chromosome	Position	Reference	Alternate	aaref	aaalt	rs_dbSNP	hg19_chr	hg19_pos(1-based)	Protein_Consequence	genename	Uniprot_acc_split	Uniprot_acc	HGVSp_VEP_split	HGVSp_VEP	CADD_raw	REVEL_score	AlphScore	glm_AlphCadd	glm_AlphRevel	glm_RevelCadd	pph_prob	ref	Pos	alt	change	con	x	y	z	b	t_distance	EVE	EVE_class
10:13109126:T:A:S:2:T	-1.790599249	-1.73564774	0.0007336	-0.008266398	0.034681111	0.027984662	0.110457778	0.061219428	0.003726667	0.026895244	0.00859134	0.010481132	0.035392346	10	13109126	T	A	S	T		10	13151126	10:13109126:T:A	OPTN;OPTN;OPTN;OPTN;OPTN;OPTN	Q96CV9	Q96CV9;Q96CV9-2;Q96CV9;Q96CV9-2;Q96CV9;Q96CV9	p.Ser2Thr	p.Ser2Thr;p.Ser2Thr;p.Ser2Thr;p.Ser2Thr;p.Ser2Thr;p.Ser2Thr	3.657585	0.462	0.768892907	0.550578762	-0.193856144	0.610804278	0.996	Ser	2	Thr	S2T	3	53.58633333	-3.367166667	-21.04966667	42.07	4.669496964
10:13109126:T:C:S:2:P	-1.360937318	-1.518741827	0.00140829	0.012265872	0.053605556	0.10477527	0.110457778	0.160141466	0.003726667	0.168800203	0.027648611	0.0224651	0.081760104	10	13109126	T	C	S	P		10	13151126	10:13109126:T:C	OPTN;OPTN;OPTN;OPTN;OPTN;OPTN	Q96CV9	Q96CV9;Q96CV9-2;Q96CV9;Q96CV9-2;Q96CV9;Q96CV9	p.Ser2Pro	p.Ser2Pro;p.Ser2Pro;p.Ser2Pro;p.Ser2Pro;p.Ser2Pro;p.Ser2Pro	4.021794	0.553	0.770187875	1.058395728	0.406218625	1.33302148	0.114	Ser	2	Pro	S2P	5	53.58633333	-3.367166667	-21.04966667	42.07	4.669496964
10:13109126:T:G:S:2:A	-1.764115096	-2.02900967	0.0007336	-0.008266398	0.034681111	0.027984662	0.110457778	0.061219428	0.003726667	0.026895244	0.00859134	0.010481132	0.035392346	10	13109126	T	G	S	A		10	13151126	10:13109126:T:G	OPTN;OPTN;OPTN;OPTN;OPTN;OPTN	Q96CV9	Q96CV9;Q96CV9-2;Q96CV9;Q96CV9-2;Q96CV9;Q96CV9	p.Ser2Ala	p.Ser2Ala;p.Ser2Ala;p.Ser2Ala;p.Ser2Ala;p.Ser2Ala;p.Ser2Ala	3.086199	0.466	0.76904849	-0.19227247	-0.165833125	0.326112745	0.972	Ser	2	Ala	S2A	3	53.58633333	-3.367166667	-21.04966667	42.07	4.669496964
10:13109127:C:A:S:2:Y	-1.902229641	-1.696487926	0.001640828	0.023388655	0.062687778	0.117936955	0.110457778	0.133340526	0.003726667	0.10838298	0.023958623	0.031086458	0.09197868	10	13109127	C	A	S	Y		10	13151127	10:13109127:C:A	OPTN;OPTN;OPTN;OPTN;OPTN;OPTN	Q96CV9	Q96CV9;Q96CV9-2;Q96CV9;Q96CV9-2;Q96CV9;Q96CV9	p.Ser2Tyr	p.Ser2Tyr;p.Ser2Tyr;p.Ser2Tyr;p.Ser2Tyr;p.Ser2Tyr;p.Ser2Tyr	3.662755	0.477	0.769158772	0.563878552	-0.094068314	0.700294884	0.999	Ser	2	Tyr	S2Y	6	53.58633333	-3.367166667	-21.04966667	42.07	4.669496964
10:13109127:C:G:S:2:C	-1.923725557	-1.664048362	0.00140829	0.012265872	0.053605556	0.10477527	0.110457778	0.160141466	0.003726667	0.168800203	0.027648611	0.0224651	0.081760104	10	13109127	C	G	S	C		10	13151127	10:13109127:C:G	OPTN;OPTN;OPTN;OPTN;OPTN;OPTN	Q96CV9	Q96CV9;Q96CV9-2;Q96CV9;Q96CV9-2;Q96CV9;Q96CV9	p.Ser2Cys	p.Ser2Cys;p.Ser2Cys;p.Ser2Cys;p.Ser2Cys;p.Ser2Cys;p.Ser2Cys	3.738778	0.468	0.769075083	0.661164714	-0.15267582	0.689226176	1	Ser	2	Cys	S2C	5	53.58633333	-3.367166667	-21.04966667	42.07	4.669496964
10:13109127:C:T:S:2:F	-1.915471717	-1.601002798	0.001640828	0.023388655	0.062687778	0.117936955	0.110457778	0.133340526	0.003726667	0.10838298	0.023958623	0.031086458	0.09197868	10	13109127	C	T	S	F		10	13151127	10:13109127:C:T	OPTN;OPTN;OPTN;OPTN;OPTN;OPTN	Q96CV9	Q96CV9;Q96CV9-2;Q96CV9;Q96CV9-2;Q96CV9;Q96CV9	p.Ser2Phe	p.Ser2Phe;p.Ser2Phe;p.Ser2Phe;p.Ser2Phe;p.Ser2Phe;p.Ser2Phe	3.848733	0.475	0.769227873	0.808613221	-0.105628995	0.788922897	0.999	Ser	2	Phe	S2F	6	53.58633333	-3.367166667	-21.04966667	42.07	4.669496964
10:13109129:C:A:H:3:N	-5.221283609	-2.047709758	0.002599282	0.023120305	0.34785	0.171484258	0.537651111	0.235310691	0.747759577	0.333184991	0.769599259	0.038033782	0.467248324	10	13109129	C	A	H	N		10	13151129	10:13109129:C:A	OPTN;OPTN;OPTN;OPTN;OPTN;OPTN	Q96CV9	Q96CV9;Q96CV9-2;Q96CV9;Q96CV9-2;Q96CV9;Q96CV9	p.His3Asn	p.His3Asn;p.His3Asn;p.His3Asn;p.His3Asn;p.His3Asn;p.His3Asn	2.507138	0.187	0.762044254	-1.121377106	-2.05624269	-1.598556436	0.501	His	3	Asn	H3N	7	49.9379	-4.9306	-23.5091	40.86	0
10:13109129:C:G:H:3:D	-3.492867336	-1.774773537	0.00119104	0.017293559	0.322771111	0.109190864	0.537651111	0.007594547	0.747759577	0.220419446	0.363078386	0.029185742	0.35526701	10	13109129	C	G	H	D		10	13151129	10:13109129:C:G	OPTN;OPTN;OPTN;OPTN;OPTN;OPTN	Q96CV9	Q96CV9;Q96CV9-2;Q96CV9;Q96CV9-2;Q96CV9;Q96CV9	p.His3Asp	p.His3Asp;p.His3Asp;p.His3Asp;p.His3Asp;p.His3Asp;p.His3Asp	3.179448	0.385	0.768271508	-0.089539531	-0.693697563	-0.091862308	0.501	His	3	Asp	H3D	9	49.9379	-4.9306	-23.5091	40.86	0
10:13109129:C:T:H:3:Y	-3.265221545	-2.314173634	0.002599282	0.017893171	0.347262222	0.141518986	0.537651111	0.133340526	0.747759577	0.414354149	0.849823773	0.032416108	0.494899784	10	13109129	C	T	H	Y	rs1554768243	10	13151129	10:13109129:C:T	OPTN;OPTN;OPTN;OPTN;OPTN;OPTN	Q96CV9	Q96CV9;Q96CV9-2;Q96CV9;Q96CV9-2;Q96CV9;Q96CV9	p.His3Tyr	p.His3Tyr;p.His3Tyr;p.His3Tyr;p.His3Tyr;p.His3Tyr;p.His3Tyr	1.953397	0.498	0.762199437	-1.841179896	-0.076688363	-0.099170617	0.003	His	3	Tyr	H3Y	6	49.9379	-4.9306	-23.5091	40.86	0
10:13109130:A:C:H:3:P	-3.462882447	-1.729025062	0.00119104	0.008915095	0.307507778	0.096625397	0.537651111	-3.65E-17	0.747759577	0.155800128	0.363078386	0.016817123	0.317029921	10	13109130	A	C	H	P		10	13151130	10:13109130:A:C	OPTN;OPTN;OPTN;OPTN;OPTN;OPTN	Q96CV9	Q96CV9;Q96CV9-2;Q96CV9;Q96CV9-2;Q96CV9;Q96CV9	p.His3Pro	p.His3Pro;p.His3Pro;p.His3Pro;p.His3Pro;p.His3Pro;p.His3Pro	3.316599	0.368	0.768740303	0.101226196	-0.793941584	-0.116243488	0.877	His	3	Pro	H3P	10	49.9379	-4.9306	-23.5091	40.86	0
10:13109130:A:G:H:3:R	-4.849782373	-2.194096063	0.002012305	0.022802367	0.329531111	0.157178871	0.537651111	0.158015344	0.747759577	0.431855831	0.683373809	0.037128941	0.413771473	10	13109130	A	G	H	R		10	13151130	10:13109130:A:G	OPTN;OPTN;OPTN;OPTN;OPTN;OPTN	Q96CV9	Q96CV9;Q96CV9-2;Q96CV9;Q96CV9-2;Q96CV9;Q96CV9	p.His3Arg	p.His3Arg;p.His3Arg;p.His3Arg;p.His3Arg;p.His3Arg;p.His3Arg	2.289214	0.213	0.766409041	-1.298727639	-1.818141663	-1.565665433	0.779	His	3	Arg	H3R	8	49.9379	-4.9306	-23.5091	40.86	0
10:13109130:A:T:H:3:L	-4.010639237	-1.765613095	0.00119104	0.000838355	0.307174444	0.096625397	0.537651111	-3.64E-17	0.747759577	0.155597906	0.363078386	0.004332084	0.316549921	10	13109130	A	T	H	L	rs773681749	10	13151130	10:13109130:A:T	OPTN;OPTN;OPTN;OPTN;OPTN;OPTN	Q96CV9	Q96CV9;Q96CV9-2;Q96CV9;Q96CV9-2;Q96CV9;Q96CV9	p.His3Leu	p.His3Leu;p.His3Leu;p.His3Leu;p.His3Leu;p.His3Leu;p.His3Leu	3.245939	0.285	0.766312044	-0.050877941	-1.362070325	-0.634079156	0.335	His	3	Leu	H3L	11	49.9379	-4.9306	-23.5091	40.86	0
10:13109131:T:A:H:3:Q	-4.644530192	-1.970265797	0.002012305	0.022802367	0.329531111	0.157178871	0.537651111	0.158015344	0.747759577	0.431855831	0.683373809	0.037128941	0.413771473	10	13109131	T	A	H	Q		10	13151131	10:13109131:T:A	OPTN;OPTN;OPTN;OPTN;OPTN;OPTN	Q96CV9	Q96CV9;Q96CV9-2;Q96CV9;Q96CV9-2;Q96CV9;Q96CV9	p.His3Gln	p.His3Gln;p.His3Gln;p.His3Gln;p.His3Gln;p.His3Gln;p.His3Gln	2.725172	0.244	0.758619769	-0.920739309	-1.751040787	-1.151617964	0.877	His	3	Gln	H3Q	8	49.9379	-4.9306	-23.5091	40.86	0
10:13109131:T:G:H:3:Q	-4.644530192	-1.948569626	0.002012305	0.022802367	0.329531111	0.157178871	0.537651111	0.158015344	0.747759577	0.431855831	0.683373809	0.037128941	0.413771473	10	13109131	T	G	H	Q		10	13151131	10:13109131:T:G	OPTN;OPTN;OPTN;OPTN;OPTN;OPTN	Q96CV9	Q96CV9;Q96CV9-2;Q96CV9;Q96CV9-2;Q96CV9;Q96CV9	p.His3Gln	p.His3Gln;p.His3Gln;p.His3Gln;p.His3Gln;p.His3Gln;p.His3Gln	2.76743	0.244	0.758619769	-0.865517047	-1.751040787	-1.128853036	0.877	His	3	Gln	H3Q	8	49.9379	-4.9306	-23.5091	40.86	0
10:13109132:C:A:Q:4:K	-2.904474039	-2.144511799	0.00148195	-0.00154169	0.088093333	0.009265911	0.270712222	0.052377647	0.001046667	0.046399049	0.071022637	0.011326937	0.101521106	10	13109132	C	A	Q	K		10	13151132	10:13109132:C:A	OPTN;OPTN;OPTN;OPTN;OPTN;OPTN	Q96CV9	Q96CV9;Q96CV9-2;Q96CV9;Q96CV9-2;Q96CV9;Q96CV9	p.Gln4Lys	p.Gln4Lys;p.Gln4Lys;p.Gln4Lys;p.Gln4Lys;p.Gln4Lys;p.Gln4Lys	2.778141	0.331	0.768398599	-0.610834769	-1.034844384	-0.62019121	0.329	Gln	4	Lys	Q4K	4	55.90066667	-5.805111111	-26.20911111	44.3	6.603742576
10:13109132:C:G:Q:4:E	-2.035554715	-1.971048305	0.00148195	-0.010018247	0.087192222	0.008228226	0.270712222	0.061219428	0.001046667	0.03192106	0.086121857	0.007845833	0.090445166	10	13109132	C	G	Q	E		10	13151132	10:13109132:C:G	OPTN;OPTN;OPTN;OPTN;OPTN;OPTN	Q96CV9	Q96CV9;Q96CV9-2;Q96CV9;Q96CV9-2;Q96CV9;Q96CV9	p.Gln4Glu	p.Gln4Glu;p.Gln4Glu;p.Gln4Glu;p.Gln4Glu;p.Gln4Glu;p.Gln4Glu	3.129916	0.456	0.769094721	-0.134005726	-0.228629798	0.291860014	0.495	Gln	4	Glu	Q4E	3	55.90066667	-5.805111111	-26.20911111	44.3	6.603742576
10:13109133:A:C:Q:4:P	-2.381666237	-1.489075809	0.007794714	0.022009923	0.158093333	0.075642752	0.270712222	0.133340526	0.001046667	0.057474023	0.569245577	0.028524558	0.23657259	10	13109133	A	C	Q	P		10	13151133	10:13109133:A:C	OPTN;OPTN;OPTN;OPTN;OPTN;OPTN	Q96CV9	Q96CV9;Q96CV9-2;Q96CV9;Q96CV9-2;Q96CV9;Q96CV9	p.Gln4Pro	p.Gln4Pro;p.Gln4Pro;p.Gln4Pro;p.Gln4Pro;p.Gln4Pro;p.Gln4Pro	3.885049	0.486	0.768218126	0.831217742	-0.052551294	0.872070798	0.981	Gln	4	Pro	Q4P	6	55.90066667	-5.805111111	-26.20911111	44.3	6.603742576
10:13109133:A:G:Q:4:R	-2.639632515	-1.95752467	0.00148195	-0.00154169	0.088093333	0.009265911	0.270712222	0.052377647	0.001046667	0.046399049	0.071022637	0.011326937	0.101521106	10	13109133	A	G	Q	R	rs1441678291	10	13151133	10:13109133:A:G	OPTN;OPTN;OPTN;OPTN;OPTN;OPTN	Q96CV9	Q96CV9;Q96CV9-2;Q96CV9;Q96CV9-2;Q96CV9;Q96CV9	p.Gln4Arg	p.Gln4Arg;p.Gln4Arg;p.Gln4Arg;p.Gln4Arg;p.Gln4Arg;p.Gln4Arg	3.142339	0.371	0.768048336	-0.143526039	-0.786416283	-0.1927785	0.007	Gln	4	Arg	Q4R	4	55.90066667	-5.805111111	-26.20911111	44.3	6.603742576
10:13109133:A:T:Q:4:L	-2.692470133	-1.375277013	0.007259344	0.028899365	0.162217778	0.074310985	0.270712222	0.235310691	0.001046667	0.041774203	0.438218117	0.035283871	0.23291715	10	13109133	A	T	Q	L		10	13151133	10:13109133:A:T	OPTN;OPTN;OPTN;OPTN;OPTN;OPTN	Q96CV9	Q96CV9;Q96CV9-2;Q96CV9;Q96CV9-2;Q96CV9;Q96CV9	p.Gln4Leu	p.Gln4Leu;p.Gln4Leu;p.Gln4Leu;p.Gln4Leu;p.Gln4Leu;p.Gln4Leu	4.11129	0.437	0.766602671	1.087105852	-0.390987566	0.710711897	0.329	Gln	4	Leu	Q4L	7	55.90066667	-5.805111111	-26.20911111	44.3	6.603742576
10:13109134:A:C:Q:4:H	-2.998255452	-1.928967146	0.002842941	0.010496966	0.112598889	0.057189797	0.270712222	0.160141466	0.001046667	0.218733143	0.30933845	0.019083506	0.165752116	10	13109134	A	C	Q	H		10	13151134	10:13109134:A:C	OPTN;OPTN;OPTN;OPTN;OPTN;OPTN	Q96CV9	Q96CV9;Q96CV9-2;Q96CV9;Q96CV9-2;Q96CV9;Q96CV9	p.Gln4His	p.Gln4His;p.Gln4His;p.Gln4His;p.Gln4His;p.Gln4His;p.Gln4His	3.117253	0.353	0.7630124	-0.300257063	-0.984860674	-0.310339204	0.981	Gln	4	His	Q4H	5	55.90066667	-5.805111111	-26.20911111	44.3	6.603742576
10:13109134:A:T:Q:4:H	-2.998255452	-1.959275452	0.002842941	0.010496966	0.112598889	0.057189797	0.270712222	0.160141466	0.001046667	0.218733143	0.30933845	0.019083506	0.165752116	10	13109134	A	T	Q	H		10	13151134	10:13109134:A:T	OPTN;OPTN;OPTN;OPTN;OPTN;OPTN	Q96CV9	Q96CV9;Q96CV9-2;Q96CV9;Q96CV9-2;Q96CV9;Q96CV9	p.Gln4His	p.Gln4His;p.Gln4His;p.Gln4His;p.Gln4His;p.Gln4His;p.Gln4His	3.058221	0.353	0.7630124	-0.377399393	-0.984860674	-0.342140502	0.981	Gln	4	His	Q4H	5	55.90066667	-5.805111111	-26.20911111	44.3	6.603742576
10:13109135:C:A:P:5:T	-1.561649026	-2.107688327	0.005216898	0.026434958	0.089951111	0.061490326	0.163098889	0.158015344	4.00E-04	0.038203229	0.037605841	0.031201083	0.133824999	10	13109135	C	A	P	T		10	13151135	10:13109135:C:A	OPTN;OPTN;OPTN;OPTN;OPTN;OPTN	Q96CV9	Q96CV9;Q96CV9-2;Q96CV9;Q96CV9-2;Q96CV9;Q96CV9	p.Pro5Thr	p.Pro5Thr;p.Pro5Thr;p.Pro5Thr;p.Pro5Thr;p.Pro5Thr;p.Pro5Thr	2.809272	0.552	0.769277518	-0.548520402	0.384672996	0.674039915	0.979	Pro	5	Thr	P5T	8	53.91771429	-4.963857143	-30.02185714	49.47	7.632564011
10:13109135:C:G:P:5:A	-3.044761563	-2.767608654	0.005216898	0.026434958	0.089951111	0.061490326	0.163098889	0.158015344	4.00E-04	0.038203229	0.037605841	0.031201083	0.133824999	10	13109135	C	G	P	A		10	13151135	10:13109135:C:G	OPTN;OPTN;OPTN;OPTN;OPTN;OPTN	Q96CV9	Q96CV9;Q96CV9-2;Q96CV9;Q96CV9-2;Q96CV9;Q96CV9	p.Pro5Ala	p.Pro5Ala;p.Pro5Ala;p.Pro5Ala;p.Pro5Ala;p.Pro5Ala;p.Pro5Ala	1.523934	0.328	0.769286476	-2.227964652	-1.039101026	-1.313189749	0.089	Pro	5	Ala	P5A	8	53.91771429	-4.963857143	-30.02185714	49.47	7.632564011
10:13109135:C:T:P:5:S	-2.4952154	-2.352782463	0.005216898	0.026434958	0.089951111	0.061490326	0.163098889	0.158015344	4.00E-04	0.038203229	0.037605841	0.031201083	0.133824999	10	13109135	C	T	P	S	rs1192626604	10	13151135	10:13109135:C:T	OPTN;OPTN;OPTN;OPTN;OPTN;OPTN	Q96CV9	Q96CV9;Q96CV9-2;Q96CV9;Q96CV9-2;Q96CV9;Q96CV9	p.Pro5Ser	p.Pro5Ser;p.Pro5Ser;p.Pro5Ser;p.Pro5Ser;p.Pro5Ser;p.Pro5Ser	2.331898	0.411	0.769333115	-1.170978772	-0.510708364	-0.398158931	0.548	Pro	5	Ser	P5S	8	53.91771429	-4.963857143	-30.02185714	49.47	7.632564011
10:13109136:C:A:P:5:H	-2.330507844	-1.888426397	0.003091821	0.020089558	0.086163333	0.030691863	0.163098889	0.007594547	4.00E-04	0.003989309	0.012457077	0.024417461	0.107403095	10	13109136	C	A	P	H		10	13151136	10:13109136:C:A	OPTN;OPTN;OPTN;OPTN;OPTN;OPTN	Q96CV9	Q96CV9;Q96CV9-2;Q96CV9;Q96CV9-2;Q96CV9;Q96CV9	p.Pro5His	p.Pro5His;p.Pro5His;p.Pro5His;p.Pro5His;p.Pro5His;p.Pro5His	3.269532	0.421	0.770322134	0.078653036	-0.430639081	0.164760208	0.999	Pro	5	His	P5H	9	53.91771429	-4.963857143	-30.02185714	49.47	7.632564011
10:13109136:C:G:P:5:R	-2.20470812	-1.900204289	0.003091821	0.020089558	0.086163333	0.030691863	0.163098889	0.007594547	4.00E-04	0.003989309	0.012457077	0.024417461	0.107403095	10	13109136	C	G	P	R	rs1564354765	10	13151136	10:13109136:C:G	OPTN;OPTN;OPTN;OPTN;OPTN;OPTN	Q96CV9	Q96CV9;Q96CV9-2;Q96CV9;Q96CV9-2;Q96CV9;Q96CV9	p.Pro5Arg	p.Pro5Arg;p.Pro5Arg;p.Pro5Arg;p.Pro5Arg;p.Pro5Arg;p.Pro5Arg	3.246592	0.44	0.772561476	0.103791981	-0.272497606	0.262229052	0.99	Pro	5	Arg	P5R	9	53.91771429	-4.963857143	-30.02185714	49.47	7.632564011
10:13109136:C:T:P:5:L	-2.402194488	-1.849412722	0.003091821	0.009201725	0.074544444	0.022223201	0.163098889	-3.65E-17	4.00E-04	0.000595155	0.012457077	0.011736904	0.085782857	10	13109136	C	T	P	L		10	13151136	10:13109136:C:T	OPTN;OPTN;OPTN;OPTN;OPTN;OPTN	Q96CV9	Q96CV9;Q96CV9-2;Q96CV9;Q96CV9-2;Q96CV9;Q96CV9	p.Pro5Leu	p.Pro5Leu;p.Pro5Leu;p.Pro5Leu;p.Pro5Leu;p.Pro5Leu;p.Pro5Leu	3.372686	0.398	0.768709815	0.173769643	-0.603746219	0.087382222	0.959	Pro	5	Leu	P5L	10	53.91771429	-4.963857143	-30.02185714	49.47	7.632564011
10:13109138:C:A:L:6:I	-3.699782837	-2.443552174	0.001134141	-0.009506781	0.021685556	0.004042414	0.059638889	0.003148007	0.000396667	0.012834975	0.035819337	0.008082105	0.036015924	10	13109138	C	A	L	I		10	13151138	10:13109138:C:A	OPTN;OPTN;OPTN;OPTN;OPTN;OPTN	Q96CV9	Q96CV9;Q96CV9-2;Q96CV9;Q96CV9-2;Q96CV9;Q96CV9	p.Leu6Ile	p.Leu6Ile;p.Leu6Ile;p.Leu6Ile;p.Leu6Ile;p.Leu6Ile;p.Leu6Ile	2.278004	0.174	0.738650529	-1.996593917	-2.529193239	-1.797138602	0.981	Leu	6	Ile	L6I	2	52.06375	-9.017625	-32.26175	43.16	9.891000637
10:13109138:C:G:L:6:V	-3.698578294	-2.788130117	0.001134141	-0.006020581	0.021552222	0.004781903	0.059638889	0.061219428	0.000396667	0.02651191	0.035819337	0.007372362	0.037468901	10	13109138	C	G	L	V		10	13151138	10:13109138:C:G	OPTN;OPTN;OPTN;OPTN;OPTN;OPTN	Q96CV9	Q96CV9;Q96CV9-2;Q96CV9;Q96CV9-2;Q96CV9;Q96CV9	p.Leu6Val	p.Leu6Val;p.Leu6Val;p.Leu6Val;p.Leu6Val;p.Leu6Val;p.Leu6Val	1.605038	0.175	0.737710984	-2.899142965	-2.538512259	-2.15389368	0.981	Leu	6	Val	L6V	3	52.06375	-9.017625	-32.26175	43.16	9.891000637
10:13109138:C:T:L:6:F	-3.424824787	-2.52622556	0.001134141	0.0033616	0.02142	0.005106859	0.059638889	0.052377647	0.000396667	0.038686311	0.029257009	0.011100771	0.042182642	10	13109138	C	T	L	F	rs747128537	10	13151138	10:13109138:C:T	OPTN;OPTN;OPTN;OPTN;OPTN;OPTN	Q96CV9	Q96CV9;Q96CV9-2;Q96CV9;Q96CV9-2;Q96CV9;Q96CV9	p.Leu6Phe	p.Leu6Phe;p.Leu6Phe;p.Leu6Phe;p.Leu6Phe;p.Leu6Phe;p.Leu6Phe	2.109231	0.219	0.7388688	-2.211772239	-2.239495454	-1.627942406	0.998	Leu	6	Phe	L6F	4	52.06375	-9.017625	-32.26175	43.16	9.891000637
10:13109139:T:A:L:6:H	-3.853890309	-2.581593688	0.006457647	0.0342976	0.10274	0.107911417	0.059638889	0.235310691	0.000396667	0.041679075	0.258316576	0.036738725	0.162607917	10	13109139	T	A	L	H		10	13151139	10:13109139:T:A	OPTN;OPTN;OPTN;OPTN;OPTN;OPTN	Q96CV9	Q96CV9;Q96CV9-2;Q96CV9;Q96CV9-2;Q96CV9;Q96CV9	p.Leu6His	p.Leu6His;p.Leu6His;p.Leu6His;p.Leu6His;p.Leu6His;p.Leu6His	1.850072	0.222	0.7395497	-2.533679276	-2.209064583	-1.750213602	1	Leu	6	His	L6H	7	52.06375	-9.017625	-32.26175	43.16	9.891000637
10:13109139:T:C:L:6:P	-3.728090585	-2.606341123	0.006457647	0.0342976	0.10274	0.107911417	0.059638889	0.235310691	0.000396667	0.041679075	0.258316576	0.036738725	0.162607917	10	13109139	T	C	L	P		10	13151139	10:13109139:T:C	OPTN;OPTN;OPTN;OPTN;OPTN;OPTN	Q96CV9	Q96CV9;Q96CV9-2;Q96CV9;Q96CV9-2;Q96CV9;Q96CV9	p.Leu6Pro	p.Leu6Pro;p.Leu6Pro;p.Leu6Pro;p.Leu6Pro;p.Leu6Pro;p.Leu6Pro	1.801871	0.241	0.738623963	-2.619452849	-2.103730803	-1.666353184	0.073	Leu	6	Pro	L6P	7	52.06375	-9.017625	-32.26175	43.16	9.891000637
10:13109139:T:G:L:6:R	-3.823064249	-2.605883033	0.006934306	0.027671163	0.09231	0.087926381	0.059638889	0.133340526	0.000396667	0.058515778	0.284824282	0.029357984	0.150786623	10	13109139	T	G	L	R		10	13151139	10:13109139:T:G	OPTN;OPTN;OPTN;OPTN;OPTN;OPTN	Q96CV9	Q96CV9;Q96CV9-2;Q96CV9;Q96CV9-2;Q96CV9;Q96CV9	p.Leu6Arg	p.Leu6Arg;p.Leu6Arg;p.Leu6Arg;p.Leu6Arg;p.Leu6Arg;p.Leu6Arg	1.817617	0.22	0.744581316	-2.452248501	-2.137828302	-1.779258256	0.994	Leu	6	Arg	L6R	6	52.06375	-9.017625	-32.26175	43.16	9.891000637
10:13109141:A:C:S:7:R	-3.508770287	-1.865336197	0.003364164	0.027291416	0.06081	0.040417473	0.043023016	0.160141466	0.084890952	0.086252769	0.054633278	0.021191964	0.068253246	10	13109141	A	C	S	R		10	13151141	10:13109141:A:C	OPTN;OPTN;OPTN;OPTN;OPTN;OPTN	Q96CV9	Q96CV9;Q96CV9-2;Q96CV9;Q96CV9-2;Q96CV9;Q96CV9	p.Ser7Arg	p.Ser7Arg;p.Ser7Arg;p.Ser7Arg;p.Ser7Arg;p.Ser7Arg;p.Ser7Arg	3.363698	0.221	0.76760958	0.134944263	-1.747256888	-0.940584167	0.818	Ser	7	Arg	S7R	5	56.31266667	-8.412166667	-34.55066667	40.66	13.21647271
10:13109141:A:G:S:7:G	-3.822974392	-2.564871781	0.00165639	0.013414257	0.032966667	0.011486115	0.043023016	0.052377647	0.084890952	0.036716722	0.007227961	0.012584584	0.029987994	10	13109141	A	G	S	G		10	13151141	10:13109141:A:G	OPTN;OPTN;OPTN;OPTN;OPTN;OPTN	Q96CV9	Q96CV9;Q96CV9-2;Q96CV9;Q96CV9-2;Q96CV9;Q96CV9	p.Ser7Gly	p.Ser7Gly;p.Ser7Gly;p.Ser7Gly;p.Ser7Gly;p.Ser7Gly;p.Ser7Gly	2.049282	0.152	0.76938336	-1.539061394	-2.156281572	-2.047522095	0.004	Ser	7	Gly	S7G	4	56.31266667	-8.412166667	-34.55066667	40.66	13.21647271
10:13109141:A:T:S:7:C	-3.528633402	-1.830883039	0.003364164	0.027291416	0.06081	0.040417473	0.043023016	0.160141466	0.084890952	0.086252769	0.054633278	0.021191964	0.068253246	10	13109141	A	T	S	C		10	13151141	10:13109141:A:T	OPTN;OPTN;OPTN;OPTN;OPTN;OPTN	Q96CV9	Q96CV9;Q96CV9-2;Q96CV9;Q96CV9-2;Q96CV9;Q96CV9	p.Ser7Cys	p.Ser7Cys;p.Ser7Cys;p.Ser7Cys;p.Ser7Cys;p.Ser7Cys;p.Ser7Cys	3.430803	0.218	0.765456374	0.169639676	-1.802252412	-0.921774932	0.991	Ser	7	Cys	S7C	5	56.31266667	-8.412166667	-34.55066667	40.66	13.21647271
10:13109142:G:A:S:7:N	-3.862745407	-2.683695171	0.00165639	0.002394638	0.032756667	0.010708093	0.043023016	0.061219428	0.084890952	0.026148297	0.008894453	0.008447598	0.026447816	10	13109142	G	A	S	N	rs370370788	10	13151142	10:13109142:G:A	OPTN;OPTN;OPTN;OPTN;OPTN;OPTN	Q96CV9	Q96CV9;Q96CV9-2;Q96CV9;Q96CV9-2;Q96CV9;Q96CV9	p.Ser7Asn	p.Ser7Asn;p.Ser7Asn;p.Ser7Asn;p.Ser7Asn;p.Ser7Asn;p.Ser7Asn	1.822296	0.144	0.765252162	-1.937364778	-2.276062874	-2.216045286	0.002	Ser	7	Asn	S7N	3	56.31266667	-8.412166667	-34.55066667	40.66	13.21647271
10:13109142:G:C:S:7:T	-3.981924093	-2.416186587	0.00165639	0.002394638	0.032756667	0.010708093	0.043023016	0.061219428	0.084890952	0.026148297	0.008894453	0.008447598	0.026447816	10	13109142	G	C	S	T		10	13151142	10:13109142:G:C	OPTN;OPTN;OPTN;OPTN;OPTN;OPTN	Q96CV9	Q96CV9;Q96CV9-2;Q96CV9;Q96CV9-2;Q96CV9;Q96CV9	p.Ser7Thr	p.Ser7Thr;p.Ser7Thr;p.Ser7Thr;p.Ser7Thr;p.Ser7Thr;p.Ser7Thr	2.343327	0.126	0.765319983	-1.254818264	-2.389353736	-2.039405736	0.004	Ser	7	Thr	S7T	3	56.31266667	-8.412166667	-34.55066667	40.66	13.21647271
10:13109142:G:T:S:7:I	-3.638485006	-1.826900268	0.013026963	0.039657858	0.150443333	0.106995961	0.043023016	0.133340526	0.084890952	0.232172597	0.163459122	0.031530033	0.175869202	10	13109142	G	T	S	I		10	13151142	10:13109142:G:T	OPTN;OPTN;OPTN;OPTN;OPTN;OPTN	Q96CV9	Q96CV9;Q96CV9-2;Q96CV9;Q96CV9-2;Q96CV9;Q96CV9	p.Ser7Ile	p.Ser7Ile;p.Ser7Ile;p.Ser7Ile;p.Ser7Ile;p.Ser7Ile;p.Ser7Ile	3.303338	0.262	0.76558312	0.006189488	-1.520438464	-0.736105949	0.818	Ser	7	Ile	S7I	6	56.31266667	-8.412166667	-34.55066667	40.66	13.21647271
10:13109143:C:A:S:7:R	-3.250549801	-1.725480146	0.003364164	0.027291416	0.06081	0.040417473	0.043023016	0.160141466	0.084890952	0.086252769	0.054633278	0.021191964	0.068253246	10	13109143	C	A	S	R		10	13151143	10:13109143:C:A	OPTN;OPTN;OPTN;OPTN;OPTN;OPTN	Q96CV9	Q96CV9;Q96CV9-2;Q96CV9;Q96CV9-2;Q96CV9;Q96CV9	p.Ser7Arg	p.Ser7Arg;p.Ser7Arg;p.Ser7Arg;p.Ser7Arg;p.Ser7Arg;p.Ser7Arg	3.636098	0.26	0.76760958	0.490913409	-1.49934164	-0.568404584	0.818	Ser	7	Arg	S7R	5	56.31266667	-8.412166667	-34.55066667	40.66	13.21647271
10:13109143:C:G:S:7:R	-3.243928763	-1.588884322	0.003364164	0.027291416	0.06081	0.040417473	0.043023016	0.160141466	0.084890952	0.086252769	0.054633278	0.021191964	0.068253246	10	13109143	C	G	S	R	rs1244662302	10	13151143	10:13109143:C:G	OPTN;OPTN;OPTN;OPTN;OPTN;OPTN	Q96CV9	Q96CV9;Q96CV9-2;Q96CV9;Q96CV9-2;Q96CV9;Q96CV9	p.Ser7Arg	p.Ser7Arg;p.Ser7Arg;p.Ser7Arg;p.Ser7Arg;p.Ser7Arg;p.Ser7Arg	3.902148	0.261	0.76760958	0.83858445	-1.492984838	-0.419299662	0.818	Ser	7	Arg	S7R	5	56.31266667	-8.412166667	-34.55066667	40.66	13.21647271
10:13109144:T:A:C:8:S	-3.965347849	-2.540897499	0.035609905	0.034314514	0.048362222	0.014126667	0.013858571	-3.65E-17	0.000266667	0.006254444	0.010877324	0.02254684	0.03621	10	13109144	T	A	C	S		10	13151144	10:13109144:T:A	OPTN;OPTN;OPTN;OPTN;OPTN;OPTN	Q96CV9	Q96CV9;Q96CV9-2;Q96CV9;Q96CV9-2;Q96CV9;Q96CV9	p.Cys8Ser	p.Cys8Ser;p.Cys8Ser;p.Cys8Ser;p.Cys8Ser;p.Cys8Ser;p.Cys8Ser	2.088159	0.134	0.739948182	-2.212742171	-2.76181463	-2.130625108	0.006	Cys	8	Ser	C8S	10	55.80966667	-9.464333333	-38.23083333	38.86	16.48519985
10:13109144:T:C:C:8:R	-3.201103576	-2.171398822	0.035609905	0.012124324	0.046273333	0.012733333	0.013858571	-3.51E-17	0.000266667	0.005985556	0.010877324	-0.000359296	0.035452222	10	13109144	T	C	C	R		10	13151144	10:13109144:T:C	OPTN;OPTN;OPTN;OPTN;OPTN;OPTN	Q96CV9	Q96CV9;Q96CV9-2;Q96CV9;Q96CV9-2;Q96CV9;Q96CV9	p.Cys8Arg	p.Cys8Arg;p.Cys8Arg;p.Cys8Arg;p.Cys8Arg;p.Cys8Arg;p.Cys8Arg	2.80879	0.249	0.7444164	-1.161054232	-1.956232604	-1.077670052	0.514	Cys	8	Arg	C8R	12	55.80966667	-9.464333333	-38.23083333	38.86	16.48519985
10:13109144:T:G:C:8:G	-3.823481158	-2.548925959	0.035609905	0.012124324	0.046273333	0.012733333	0.013858571	-3.51E-17	0.000266667	0.005985556	0.010877324	-0.000359296	0.035452222	10	13109144	T	G	C	G	rs1437418238	10	13151144	10:13109144:T:G	OPTN;OPTN;OPTN;OPTN;OPTN;OPTN	Q96CV9	Q96CV9;Q96CV9-2;Q96CV9;Q96CV9-2;Q96CV9;Q96CV9	p.Cys8Gly	p.Cys8Gly;p.Cys8Gly;p.Cys8Gly;p.Cys8Gly;p.Cys8Gly;p.Cys8Gly	2.073474	0.155	0.74885325	-2.012752907	-2.47974538	-2.017148462	0.001	Cys	8	Gly	C8G	12	55.80966667	-9.464333333	-38.23083333	38.86	16.48519985
10:13109145:G:A:C:8:Y	-3.61270973	-2.515101037	0.035609905	0.02161176	0.04646	0.012977778	0.013858571	-3.64E-17	0.000266667	0.006052222	0.010877324	0.009444761	0.035747778	10	13109145	G	A	C	Y	rs762578022	10	13151145	10:13109145:G:A	OPTN;OPTN;OPTN;OPTN;OPTN;OPTN	Q96CV9	Q96CV9;Q96CV9-2;Q96CV9;Q96CV9-2;Q96CV9;Q96CV9	p.Cys8Tyr	p.Cys8Tyr;p.Cys8Tyr;p.Cys8Tyr;p.Cys8Tyr;p.Cys8Tyr;p.Cys8Tyr	2.138984	0.187	0.740141459	-2.141567551	-2.421679441	-1.796885732	0.788	Cys	8	Tyr	C8Y	11	55.80966667	-9.464333333	-38.23083333	38.86	16.48519985
10:13109145:G:C:C:8:S	-4.024937192	-2.510994283	0.035609905	0.034314514	0.048362222	0.014126667	0.013858571	-3.65E-17	0.000266667	0.006254444	0.010877324	0.02254684	0.03621	10	13109145	G	C	C	S		10	13151145	10:13109145:G:C	OPTN;OPTN;OPTN;OPTN;OPTN;OPTN	Q96CV9	Q96CV9;Q96CV9-2;Q96CV9;Q96CV9-2;Q96CV9;Q96CV9	p.Cys8Ser	p.Cys8Ser;p.Cys8Ser;p.Cys8Ser;p.Cys8Ser;p.Cys8Ser;p.Cys8Ser	2.146402	0.125	0.739948182	-2.136630897	-2.819025841	-2.151272131	0.006	Cys	8	Ser	C8S	10	55.80966667	-9.464333333	-38.23083333	38.86	16.48519985
10:13109145:G:T:C:8:F	-3.486910006	-2.403322988	0.035609905	0.02161176	0.04646	0.012977778	0.013858571	-3.64E-17	0.000266667	0.006052222	0.010877324	0.009444761	0.035747778	10	13109145	G	T	C	F		10	13151145	10:13109145:G:T	OPTN;OPTN;OPTN;OPTN;OPTN;OPTN	Q96CV9	Q96CV9;Q96CV9-2;Q96CV9;Q96CV9-2;Q96CV9;Q96CV9	p.Cys8Phe	p.Cys8Phe;p.Cys8Phe;p.Cys8Phe;p.Cys8Phe;p.Cys8Phe;p.Cys8Phe	2.356696	0.206	0.743566083	-1.772774152	-2.243762146	-1.56977456	0.883	Cys	8	Phe	C8F	11	55.80966667	-9.464333333	-38.23083333	38.86	16.48519985
10:13109146:C:G:C:8:W	-2.07000785	-2.202965845	0.035609905	0.02161176	0.04646	0.012977778	0.013858571	-3.64E-17	0.000266667	0.006052222	0.010877324	0.009444761	0.035747778	10	13109146	C	G	C	W		10	13151146	10:13109146:C:G	OPTN;OPTN;OPTN;OPTN;OPTN;OPTN	Q96CV9	Q96CV9;Q96CV9-2;Q96CV9;Q96CV9-2;Q96CV9;Q96CV9	p.Cys8Trp	p.Cys8Trp;p.Cys8Trp;p.Cys8Trp;p.Cys8Trp;p.Cys8Trp;p.Cys8Trp	2.746935	0.42	0.740351269	-1.341940241	-0.937044186	-0.122549883	0.989	Cys	8	Trp	C8W	11	55.80966667	-9.464333333	-38.23083333	38.86	16.48519985
10:13109147:C:A:L:9:I	-3.52587415	-2.183172479	0.008163488	0.010186285	0.018901111	0.007928322	0.01856746	0.003148007	-4.03E-17	0.006377949	0.002338778	0.011190369	0.012454101	10	13109147	C	A	L	I		10	13151147	10:13109147:C:A	OPTN;OPTN;OPTN;OPTN;OPTN;OPTN	Q96CV9	Q96CV9;Q96CV9-2;Q96CV9;Q96CV9-2;Q96CV9;Q96CV9	p.Leu9Ile	p.Leu9Ile;p.Leu9Ile;p.Leu9Ile;p.Leu9Ile;p.Leu9Ile;p.Leu9Ile	2.814756	0.187	0.732388355	-1.449302874	-2.551035953	-1.432838662	0.828	Leu	9	Ile	L9I	2	54.517	-13.318125	-39.59725	35.65	18.71222335
10:13109147:C:G:L:9:V	-3.530570725	-2.222626341	0.008163488	0.018225121	0.018834444	0.008941744	0.01856746	0.061219428	-4.03E-17	0.018121862	0.002338778	0.012486994	0.013713959	10	13109147	C	G	L	V		10	13151147	10:13109147:C:G	OPTN;OPTN;OPTN;OPTN;OPTN;OPTN	Q96CV9	Q96CV9;Q96CV9-2;Q96CV9;Q96CV9-2;Q96CV9;Q96CV9	p.Leu9Val	p.Leu9Val;p.Leu9Val;p.Leu9Val;p.Leu9Val;p.Leu9Val;p.Leu9Val	2.736328	0.187	0.731306283	-1.578424582	-2.569089757	-1.475088834	0.704	Leu	9	Val	L9V	3	54.517	-13.318125	-39.59725	35.65	18.71222335
10:13109147:C:T:L:9:F	-3.382891766	-2.120727838	0.008163488	0.031160451	0.017384444	0.007807677	0.01856746	0.052377647	-4.03E-17	0.023041416	0.001898223	0.018120948	0.013173134	10	13109147	C	T	L	F		10	13151147	10:13109147:C:T	OPTN;OPTN;OPTN;OPTN;OPTN;OPTN	Q96CV9	Q96CV9;Q96CV9-2;Q96CV9;Q96CV9-2;Q96CV9;Q96CV9	p.Leu9Phe	p.Leu9Phe;p.Leu9Phe;p.Leu9Phe;p.Leu9Phe;p.Leu9Phe;p.Leu9Phe	2.935477	0.209	0.732586578	-1.28666722	-2.407879067	-1.240636697	0.981	Leu	9	Phe	L9F	4	54.517	-13.318125	-39.59725	35.65	18.71222335
10:13109148:T:A:L:9:H	-3.02259525	-2.016428017	0.032731403	0.064817438	0.095453333	0.087630371	0.01856746	0.235310691	-4.03E-17	0.060514909	0.050246276	0.046024495	0.129654973	10	13109148	T	A	L	H		10	13151148	10:13109148:T:A	OPTN;OPTN;OPTN;OPTN;OPTN;OPTN	Q96CV9	Q96CV9;Q96CV9-2;Q96CV9;Q96CV9-2;Q96CV9;Q96CV9	p.Leu9His	p.Leu9His;p.Leu9His;p.Leu9His;p.Leu9His;p.Leu9His;p.Leu9His	2.992261	0.329	0.733093332	-1.199989886	-1.636608003	-0.51640274	0.985	Leu	9	His	L9H	7	54.517	-13.318125	-39.59725	35.65	18.71222335
10:13109148:T:C:L:9:P	-4.174655881	-2.327880358	0.032731403	0.064817438	0.095453333	0.087630371	0.01856746	0.235310691	-4.03E-17	0.060514909	0.050246276	0.046024495	0.129654973	10	13109148	T	C	L	P		10	13151148	10:13109148:T:C	OPTN;OPTN;OPTN;OPTN;OPTN;OPTN	Q96CV9	Q96CV9;Q96CV9-2;Q96CV9;Q96CV9-2;Q96CV9;Q96CV9	p.Leu9Pro	p.Leu9Pro;p.Leu9Pro;p.Leu9Pro;p.Leu9Pro;p.Leu9Pro;p.Leu9Pro	2.38564	0.155	0.732251913	-2.013424888	-2.756730051	-1.848980621	0.007	Leu	9	Pro	L9P	7	54.517	-13.318125	-39.59725	35.65	18.71222335
10:13109148:T:G:L:9:R	-3.844488521	-2.486101416	0.035078935	0.05844238	0.087222222	0.074394711	0.01856746	0.133340526	-4.03E-17	0.054497493	0.045200732	0.03847726	0.117459581	10	13109148	T	G	L	R		10	13151148	10:13109148:T:G	OPTN;OPTN;OPTN;OPTN;OPTN;OPTN	Q96CV9	Q96CV9;Q96CV9-2;Q96CV9;Q96CV9-2;Q96CV9;Q96CV9	p.Leu9Arg	p.Leu9Arg;p.Leu9Arg;p.Leu9Arg;p.Leu9Arg;p.Leu9Arg;p.Leu9Arg	2.092794	0.198	0.738044789	-2.253533208	-2.386736473	-1.758184875	0.807	Leu	9	Arg	L9R	6	54.517	-13.318125	-39.59725	35.65	18.71222335
10:13109150:A:C:T:10:P	-2.963082212	-2.046550242	0.319326729	0.052949743	0.114584444	0.084026102	0.0116	0.133340526	0.000396667	0.094763046	0.129734233	0.029887339	0.131451538	10	13109150	A	C	T	P		10	13151150	10:13109150:A:C	OPTN;OPTN;OPTN;OPTN;OPTN;OPTN	Q96CV9	Q96CV9;Q96CV9-2;Q96CV9;Q96CV9-2;Q96CV9;Q96CV9	p.Thr10Pro	p.Thr10Pro;p.Thr10Pro;p.Thr10Pro;p.Thr10Pro;p.Thr10Pro;p.Thr10Pro	2.931334	0.339	0.768593217	-0.405853821	-0.980742867	-0.491421258	0.944	Thr	10	Pro	T10P	6	59.50285714	-13.73657143	-40.53057143	42.42	18.11157912
10:13109150:A:G:T:10:A	-3.048392351	-2.498266984	0.13128002	0.040487747	0.064302222	0.074842233	0.0116	0.160141466	0.000396667	0.164855047	0.051240213	0.019197021	0.063755121	10	13109150	A	G	T	A		10	13151150	10:13109150:A:G	OPTN;OPTN;OPTN;OPTN;OPTN;OPTN	Q96CV9	Q96CV9;Q96CV9-2;Q96CV9;Q96CV9-2;Q96CV9;Q96CV9	p.Thr10Ala	p.Thr10Ala;p.Thr10Ala;p.Thr10Ala;p.Thr10Ala;p.Thr10Ala;p.Thr10Ala	2.13658	0.288	0.765543317	-1.519495954	-1.355825735	-1.214364029	0.003	Thr	10	Ala	T10A	5	59.50285714	-13.73657143	-40.53057143	42.42	18.11157912
10:13109150:A:T:T:10:S	-2.867301258	-2.510040535	0.096014731	0.026301822	0.038103333	0.010318087	0.0116	0.052377647	0.000396667	0.037526756	0.011282881	0.010900212	0.029386135	10	13109150	A	T	T	S		10	13151150	10:13109150:A:T	OPTN;OPTN;OPTN;OPTN;OPTN;OPTN	Q96CV9	Q96CV9;Q96CV9-2;Q96CV9;Q96CV9-2;Q96CV9;Q96CV9	p.Thr10Ser	p.Thr10Ser;p.Thr10Ser;p.Thr10Ser;p.Thr10Ser;p.Thr10Ser;p.Thr10Ser	2.156834	0.296	0.765470731	-1.494814797	-1.306182373	-1.157210026	0.329	Thr	10	Ser	T10S	4	59.50285714	-13.73657143	-40.53057143	42.42	18.11157912
10:13109151:C:A:T:10:N	-2.882866398	-2.313643134	0.13128002	0.040487747	0.064302222	0.074842233	0.0116	0.160141466	0.000396667	0.164855047	0.051240213	0.019197021	0.063755121	10	13109151	C	A	T	N		10	13151151	10:13109151:C:A	OPTN;OPTN;OPTN;OPTN;OPTN;OPTN	Q96CV9	Q96CV9;Q96CV9-2;Q96CV9;Q96CV9-2;Q96CV9;Q96CV9	p.Thr10Asn	p.Thr10Asn;p.Thr10Asn;p.Thr10Asn;p.Thr10Asn;p.Thr10Asn;p.Thr10Asn	2.496175	0.313	0.765570789	-1.048905222	-1.196447341	-0.876136475	0.544	Thr	10	Asn	T10N	5	59.50285714	-13.73657143	-40.53057143	42.42	18.11157912
10:13109151:C:G:T:10:S	-3.132142782	-2.675287339	0.096014731	0.026301822	0.038103333	0.010318087	0.0116	0.052377647	0.000396667	0.037526756	0.011282881	0.010900212	0.029386135	10	13109151	C	G	T	S	rs1044892185	10	13151151	10:13109151:C:G	OPTN;OPTN;OPTN;OPTN;OPTN;OPTN	Q96CV9	Q96CV9;Q96CV9-2;Q96CV9;Q96CV9-2;Q96CV9;Q96CV9	p.Thr10Ser	p.Thr10Ser;p.Thr10Ser;p.Thr10Ser;p.Thr10Ser;p.Thr10Ser;p.Thr10Ser	1.83498	0.256	0.765470731	-1.915409854	-1.560454422	-1.561811479	0.329	Thr	10	Ser	T10S	4	59.50285714	-13.73657143	-40.53057143	42.42	18.11157912
10:13109151:C:T:T:10:I	-3.419933842	-1.905183191	0.319326729	0.052949743	0.114584444	0.084026102	0.0116	0.133340526	0.000396667	0.094763046	0.129734233	0.029887339	0.131451538	10	13109151	C	T	T	I		10	13151151	10:13109151:C:T	OPTN;OPTN;OPTN;OPTN;OPTN;OPTN	Q96CV9	Q96CV9;Q96CV9-2;Q96CV9;Q96CV9-2;Q96CV9;Q96CV9	p.Thr10Ile	p.Thr10Ile;p.Thr10Ile;p.Thr10Ile;p.Thr10Ile;p.Thr10Ile;p.Thr10Ile	3.206677	0.27	0.765723567	-0.116669184	-1.467240776	-0.741935561	0.704	Thr	10	Ile	T10I	6	59.50285714	-13.73657143	-40.53057143	42.42	18.11157912
10:13109153:G:A:E:11:K	-3.356761768	-2.44585908	0.016255699	0.026324891	0.022431111	0.003419473	0.016288889	0.052377647	-4.00E-17	0.023041416	0.002797949	0.016587576	0.013268136	10	13109153	G	A	E	K	rs184878637	10	13151153	10:13109153:G:A	OPTN;OPTN;OPTN;OPTN;OPTN;OPTN	Q96CV9	Q96CV9;Q96CV9-2;Q96CV9;Q96CV9-2;Q96CV9;Q96CV9	p.Glu11Lys	p.Glu11Lys;p.Glu11Lys;p.Glu11Lys;p.Glu11Lys;p.Glu11Lys;p.Glu11Lys	2.302094	0.213	0.766339713	-1.28360258	-1.819298374	-1.558726811	0.265	Glu	11	Lys	E11K	4	59.96888889	-16.39022222	-43.93833333	37.23	16.67465723
10:13109153:G:C:E:11:Q	-3.067566108	-2.581761296	0.016255699	0.015222776	0.023518889	0.00407152	0.016288889	0.061219428	-4.00E-17	0.018121862	0.003446597	0.011679448	0.013839514	10	13109153	G	C	E	Q		10	13151153	10:13109153:G:C	OPTN;OPTN;OPTN;OPTN;OPTN;OPTN	Q96CV9	Q96CV9;Q96CV9-2;Q96CV9;Q96CV9-2;Q96CV9;Q96CV9	p.Glu11Gln	p.Glu11Gln;p.Glu11Gln;p.Glu11Gln;p.Glu11Gln;p.Glu11Gln;p.Glu11Gln	2.036677	0.257	0.766964512	-1.615068315	-1.529174674	-1.447374346	0.022	Glu	11	Gln	E11Q	3	59.96888889	-16.39022222	-43.93833333	37.23	16.67465723
10:13109154:A:C:E:11:A	-3.671048667	-2.249221694	0.121076725	0.050796695	0.101063333	0.062728758	0.016288889	0.133340526	-4.00E-17	0.058436011	0.058163937	0.036811812	0.120664962	10	13109154	A	C	E	A		10	13151154	10:13109154:A:C	OPTN;OPTN;OPTN;OPTN;OPTN;OPTN	Q96CV9	Q96CV9;Q96CV9-2;Q96CV9;Q96CV9-2;Q96CV9;Q96CV9	p.Glu11Ala	p.Glu11Ala;p.Glu11Ala;p.Glu11Ala;p.Glu11Ala;p.Glu11Ala;p.Glu11Ala	2.550141	0.226	0.766635719	-0.952172073	-1.731721242	-1.349955969	0.002	Glu	11	Ala	E11A	6	59.96888889	-16.39022222	-43.93833333	37.23	16.67465723
10:13109154:A:G:E:11:G	-3.701172683	-2.147942029	0.113651916	0.056611007	0.112357778	0.082528581	0.016288889	0.235310691	-4.00E-17	0.061302686	0.06455867	0.045023819	0.144730604	10	13109154	A	G	E	G		10	13151154	10:13109154:A:G	OPTN;OPTN;OPTN;OPTN;OPTN;OPTN	Q96CV9	Q96CV9;Q96CV9-2;Q96CV9;Q96CV9-2;Q96CV9;Q96CV9	p.Glu11Gly	p.Glu11Gly;p.Glu11Gly;p.Glu11Gly;p.Glu11Gly;p.Glu11Gly;p.Glu11Gly	2.717166	0.235	0.775584663	-0.513646383	-1.525201558	-1.207954176	0.002	Glu	11	Gly	E11G	7	59.96888889	-16.39022222	-43.93833333	37.23	16.67465723
10:13109154:A:T:E:11:V	-3.456194273	-2.042540163	0.113651916	0.056611007	0.112357778	0.082528581	0.016288889	0.235310691	-4.00E-17	0.061302686	0.06455867	0.045023819	0.144730604	10	13109154	A	T	E	V		10	13151154	10:13109154:A:T	OPTN;OPTN;OPTN;OPTN;OPTN;OPTN	Q96CV9	Q96CV9;Q96CV9-2;Q96CV9;Q96CV9-2;Q96CV9;Q96CV9	p.Glu11Val	p.Glu11Val;p.Glu11Val;p.Glu11Val;p.Glu11Val;p.Glu11Val;p.Glu11Val	2.922459	0.272	0.766567025	-0.467322004	-1.440454507	-0.883486726	0.265	Glu	11	Val	E11V	7	59.96888889	-16.39022222	-43.93833333	37.23	16.67465723
10:13109155:A:C:E:11:D	-2.690166936	-2.784858057	0.016255699	0.015222776	0.023518889	0.00407152	0.016288889	0.061219428	-4.00E-17	0.018121862	0.003446597	0.011679448	0.013839514	10	13109155	A	C	E	D		10	13151155	10:13109155:A:C	OPTN;OPTN;OPTN;OPTN;OPTN;OPTN	Q96CV9	Q96CV9;Q96CV9-2;Q96CV9;Q96CV9-2;Q96CV9;Q96CV9	p.Glu11Asp	p.Glu11Asp;p.Glu11Asp;p.Glu11Asp;p.Glu11Asp;p.Glu11Asp;p.Glu11Asp	1.641102	0.314	0.766945892	-2.132459389	-1.167147655	-1.330994937	0.418	Glu	11	Asp	E11D	3	59.96888889	-16.39022222	-43.93833333	37.23	16.67465723
10:13109155:A:T:E:11:D	-2.683545898	-2.760617368	0.016255699	0.015222776	0.023518889	0.00407152	0.016288889	0.061219428	-4.00E-17	0.018121862	0.003446597	0.011679448	0.013839514	10	13109155	A	T	E	D		10	13151155	10:13109155:A:T	OPTN;OPTN;OPTN;OPTN;OPTN;OPTN	Q96CV9	Q96CV9;Q96CV9-2;Q96CV9;Q96CV9-2;Q96CV9;Q96CV9	p.Glu11Asp	p.Glu11Asp;p.Glu11Asp;p.Glu11Asp;p.Glu11Asp;p.Glu11Asp;p.Glu11Asp	1.688316	0.315	0.766945892	-2.070760684	-1.160790854	-1.299779783	0.418	Glu	11	Asp	E11D	3	59.96888889	-16.39022222	-43.93833333	37.23	16.67465723
10:13109156:A:C:K:12:Q	-3.464535337	-2.011983614	0.001385927	0.017230874	0.015407778	0.003747106	0.024689127	0.052377647	-4.03E-17	0.023041416	0.001484478	0.019729382	0.017313093	10	13109156	A	C	K	Q		10	13151156	10:13109156:A:C	OPTN;OPTN;OPTN;OPTN;OPTN;OPTN	Q96CV9	Q96CV9;Q96CV9-2;Q96CV9;Q96CV9-2;Q96CV9;Q96CV9	p.Lys12Gln	p.Lys12Gln;p.Lys12Gln;p.Lys12Gln;p.Lys12Gln;p.Lys12Gln;p.Lys12Gln	3.142078	0.199	0.763515488	-0.255433609	-1.955414313	-1.187141721	0.704	Lys	12	Gln	K12Q	4	57.75288889	-21.41933333	-42.40433333	36.06	12.37403377
10:13109156:A:G:K:12:E	-2.703115954	-1.975730913	0.001385927	0.017230874	0.015407778	0.003747106	0.024689127	0.052377647	-4.03E-17	0.023041416	0.001484478	0.019729382	0.017313093	10	13109156	A	G	K	E		10	13151156	10:13109156:A:G	OPTN;OPTN;OPTN;OPTN;OPTN;OPTN	Q96CV9	Q96CV9;Q96CV9-2;Q96CV9;Q96CV9-2;Q96CV9;Q96CV9	p.Lys12Glu	p.Lys12Glu;p.Lys12Glu;p.Lys12Glu;p.Lys12Glu;p.Lys12Glu;p.Lys12Glu	3.212688	0.314	0.771230445	0.026726103	-1.095662125	-0.48436134	0.495	Lys	12	Glu	K12E	4	57.75288889	-21.41933333	-42.40433333	36.06	12.37403377
10:13109157:A:C:K:12:T	-3.774695867	-2.265605178	0.010920169	0.036100428	0.095798889	0.067377928	0.024689127	0.133340526	-4.03E-17	0.054497493	0.018434726	0.040292817	0.118274731	10	13109157	A	C	K	T		10	13151157	10:13109157:A:C	OPTN;OPTN;OPTN;OPTN;OPTN;OPTN	Q96CV9	Q96CV9;Q96CV9-2;Q96CV9;Q96CV9-2;Q96CV9;Q96CV9	p.Lys12Thr	p.Lys12Thr;p.Lys12Thr;p.Lys12Thr;p.Lys12Thr;p.Lys12Thr;p.Lys12Thr	2.521234	0.209	0.767957969	-0.957403018	-1.817725814	-1.46379473	0.085	Lys	12	Thr	K12T	6	57.75288889	-21.41933333	-42.40433333	36.06	12.37403377
10:13109157:A:G:K:12:R	-3.577529697	-2.653058698	0.001385927	0.008799673	0.016094444	0.003695871	0.024689127	0.061219428	-4.03E-17	0.018121862	0.001829182	0.013970331	0.017430241	10	13109157	A	G	K	R		10	13151157	10:13109157:A:G	OPTN;OPTN;OPTN;OPTN;OPTN;OPTN	Q96CV9	Q96CV9;Q96CV9-2;Q96CV9;Q96CV9-2;Q96CV9;Q96CV9	p.Lys12Arg	p.Lys12Arg;p.Lys12Arg;p.Lys12Arg;p.Lys12Arg;p.Lys12Arg;p.Lys12Arg	1.893298	0.182	0.770217969	-1.722357334	-1.951652521	-1.958141761	0.007	Lys	12	Arg	K12R	3	57.75288889	-21.41933333	-42.40433333	36.06	12.37403377
10:13109157:A:T:K:12:M	-3.774695867	-2.271923858	0.010920169	0.036100428	0.095798889	0.067377928	0.024689127	0.133340526	-4.03E-17	0.054497493	0.018434726	0.040292817	0.118274731	10	13109157	A	T	K	M		10	13151157	10:13109157:A:T	OPTN;OPTN;OPTN;OPTN;OPTN;OPTN	Q96CV9	Q96CV9;Q96CV9-2;Q96CV9;Q96CV9-2;Q96CV9;Q96CV9	p.Lys12Met	p.Lys12Met;p.Lys12Met;p.Lys12Met;p.Lys12Met;p.Lys12Met;p.Lys12Met	2.508927	0.209	0.761494215	-1.132577322	-1.925570185	-1.47042467	0.981	Lys	12	Met	K12M	6	57.75288889	-21.41933333	-42.40433333	36.06	12.37403377
10:13109158:G:C:K:12:N	-3.660574512	-3.122114332	0.002815634	0.027470311	0.028935556	0.019226462	0.024689127	0.160141466	-4.03E-17	0.032408954	0.005523918	0.029396755	0.039707044	10	13109158	G	C	K	N		10	13151158	10:13109158:G:C	OPTN;OPTN;OPTN;OPTN;OPTN;OPTN	Q96CV9	Q96CV9;Q96CV9-2;Q96CV9;Q96CV9-2;Q96CV9;Q96CV9	p.Lys12Asn	p.Lys12Asn;p.Lys12Asn;p.Lys12Asn;p.Lys12Asn;p.Lys12Asn;p.Lys12Asn	0.951719	0.182	0.767604461	-3.017127773	-1.995257535	-2.465382482	0.003	Lys	12	Asn	K12N	5	57.75288889	-21.41933333	-42.40433333	36.06	12.37403377
10:13109158:G:T:K:12:N	-3.660574512	-3.111686739	0.002815634	0.027470311	0.028935556	0.019226462	0.024689127	0.160141466	-4.03E-17	0.032408954	0.005523918	0.029396755	0.039707044	10	13109158	G	T	K	N		10	13151158	10:13109158:G:T	OPTN;OPTN;OPTN;OPTN;OPTN;OPTN	Q96CV9	Q96CV9;Q96CV9-2;Q96CV9;Q96CV9-2;Q96CV9;Q96CV9	p.Lys12Asn	p.Lys12Asn;p.Lys12Asn;p.Lys12Asn;p.Lys12Asn;p.Lys12Asn;p.Lys12Asn	0.972029	0.182	0.767604461	-2.990586901	-1.995257535	-2.454441224	0.003	Lys	12	Asn	K12N	5	57.75288889	-21.41933333	-42.40433333	36.06	12.37403377
10:13109159:G:A:E:13:K	-3.380708476	-2.349856761	0.002123345	0.013307335	0.082830952	0.01042563	0.223805794	0.052377647	-3.99E-17	0.023041416	0.012455523	0.018546694	0.07652692	10	13109159	G	A	E	K		10	13151159	10:13109159:G:A	OPTN;OPTN;OPTN;OPTN;OPTN;OPTN	Q96CV9	Q96CV9;Q96CV9-2;Q96CV9;Q96CV9-2;Q96CV9;Q96CV9	p.Glu13Lys	p.Glu13Lys;p.Glu13Lys;p.Glu13Lys;p.Glu13Lys;p.Glu13Lys;p.Glu13Lys	2.409593	0.245	0.766640428	-1.135722658	-1.61086345	-1.315844068	0	Glu	13	Lys	E13K	4	64.33733333	-21.72211111	-41.38522222	37.93	10.61067602
10:13109159:G:C:E:13:Q	-3.321706356	-2.443084626	0.002123345	0.006288427	0.083169841	0.010082572	0.223805794	0.061219428	-3.99E-17	0.018121862	0.015308719	0.013392269	0.073132251	10	13109159	G	C	E	Q		10	13151159	10:13109159:G:C	OPTN;OPTN;OPTN;OPTN;OPTN;OPTN	Q96CV9	Q96CV9;Q96CV9-2;Q96CV9;Q96CV9-2;Q96CV9;Q96CV9	p.Glu13Gln	p.Glu13Gln;p.Glu13Gln;p.Glu13Gln;p.Glu13Gln;p.Glu13Gln;p.Glu13Gln	2.232277	0.252	0.767945815	-1.335307797	-1.54458614	-1.37090393	0.008	Glu	13	Gln	E13Q	3	64.33733333	-21.72211111	-41.38522222	37.93	10.61067602
10:13109160:A:C:E:13:A	-4.035013694	-2.446056693	0.016645953	0.030142186	0.176756508	0.110386501	0.223805794	0.133340526	-3.99E-17	0.153392321	0.129720792	0.038627026	0.207642141	10	13109160	A	C	E	A		10	13151160	10:13109160:A:C	OPTN;OPTN;OPTN;OPTN;OPTN;OPTN	Q96CV9	Q96CV9;Q96CV9-2;Q96CV9;Q96CV9-2;Q96CV9;Q96CV9	p.Glu13Ala	p.Glu13Ala;p.Glu13Ala;p.Glu13Ala;p.Glu13Ala;p.Glu13Ala;p.Glu13Ala	2.057473	0.22	0.767079196	-1.585069624	-1.762462865	-1.650044743	0.001	Glu	13	Ala	E13A	6	64.33733333	-21.72211111	-41.38522222	37.93	10.61067602
10:13109160:A:G:E:13:G	-4.044479793	-2.810482964	0.015512151	0.033863265	0.196276508	0.130251364	0.223805794	0.235310691	-3.99E-17	0.118150423	0.209928781	0.046790445	0.240375057	10	13109160	A	G	E	G		10	13151160	10:13109160:A:G	OPTN;OPTN;OPTN;OPTN;OPTN;OPTN	Q96CV9	Q96CV9;Q96CV9-2;Q96CV9;Q96CV9-2;Q96CV9;Q96CV9	p.Glu13Gly	p.Glu13Gly;p.Glu13Gly;p.Glu13Gly;p.Glu13Gly;p.Glu13Gly;p.Glu13Gly	1.306544	0.237	0.775773598	-2.352380551	-1.50933568	-1.956313667	0	Glu	13	Gly	E13G	7	64.33733333	-21.72211111	-41.38522222	37.93	10.61067602
10:13109160:A:T:E:13:V	-3.98489045	-2.342987415	0.015512151	0.033863265	0.196276508	0.130251364	0.223805794	0.235310691	-3.99E-17	0.118150423	0.209928781	0.046790445	0.240375057	10	13109160	A	T	E	V		10	13151160	10:13109160:A:T	OPTN;OPTN;OPTN;OPTN;OPTN;OPTN	Q96CV9	Q96CV9;Q96CV9-2;Q96CV9;Q96CV9-2;Q96CV9;Q96CV9	p.Glu13Val	p.Glu13Val;p.Glu13Val;p.Glu13Val;p.Glu13Val;p.Glu13Val;p.Glu13Val	2.217093	0.246	0.766985676	-1.378781877	-1.598746374	-1.41376593	0.008	Glu	13	Val	E13V	7	64.33733333	-21.72211111	-41.38522222	37.93	10.61067602
10:13109161:G:C:E:13:D	-3.467369195	-2.910384561	0.002123345	0.006288427	0.083169841	0.010082572	0.223805794	0.061219428	-3.99E-17	0.018121862	0.015308719	0.013392269	0.073132251	10	13109161	G	C	E	D		10	13151161	10:13109161:G:C	OPTN;OPTN;OPTN;OPTN;OPTN;OPTN	Q96CV9	Q96CV9;Q96CV9-2;Q96CV9;Q96CV9-2;Q96CV9;Q96CV9	p.Glu13Asp	p.Glu13Asp;p.Glu13Asp;p.Glu13Asp;p.Glu13Asp;p.Glu13Asp;p.Glu13Asp	1.322109	0.23	0.767190373	-2.543298345	-1.697039923	-1.98839115	0.004	Glu	13	Asp	E13D	3	64.33733333	-21.72211111	-41.38522222	37.93	10.61067602
10:13109161:G:T:E:13:D	-3.467369195	-2.919867459	0.002123345	0.006288427	0.083169841	0.010082572	0.223805794	0.061219428	-3.99E-17	0.018121862	0.015308719	0.013392269	0.073132251	10	13109161	G	T	E	D		10	13151161	10:13109161:G:T	OPTN;OPTN;OPTN;OPTN;OPTN;OPTN	Q96CV9	Q96CV9;Q96CV9-2;Q96CV9;Q96CV9-2;Q96CV9;Q96CV9	p.Glu13Asp	p.Glu13Asp;p.Glu13Asp;p.Glu13Asp;p.Glu13Asp;p.Glu13Asp;p.Glu13Asp	1.303639	0.23	0.767190373	-2.567434726	-1.697039923	-1.998341176	0.004	Glu	13	Asp	E13D	3	64.33733333	-21.72211111	-41.38522222	37.93	10.61067602
10:13109162:G:A:D:14:N	-2.752429048	-1.899222052	0.003123515	0.017306301	0.036637778	0.021808887	0.11510754	0.160141466	-4.04E-17	0.032408954	0.00615128	0.031220193	0.067839364	10	13109162	G	A	D	N	rs759806041	10	13151162	10:13109162:G:A	OPTN;OPTN;OPTN;OPTN;OPTN;OPTN	Q96CV9	Q96CV9;Q96CV9-2;Q96CV9;Q96CV9-2;Q96CV9;Q96CV9	p.Asp14Asn	p.Asp14Asn;p.Asp14Asn;p.Asp14Asn;p.Asp14Asn;p.Asp14Asn;p.Asp14Asn	3.298218	0.335	0.762201009	-0.083744803	-1.112820745	-0.316897583	0.034	Asp	14	Asn	D14N	5	62.0955	-26.3085	-42.02275	35.39	7.243781407
10:13109162:G:C:D:14:H	-3.352643811	-1.790649459	0.007972291	0.024277426	0.108964444	0.073028905	0.11510754	0.235310691	-4.04E-17	0.060514909	0.033722013	0.050003797	0.191549184	10	13109162	G	C	D	H		10	13151162	10:13109162:G:C	OPTN;OPTN;OPTN;OPTN;OPTN;OPTN	Q96CV9	Q96CV9;Q96CV9-2;Q96CV9;Q96CV9-2;Q96CV9;Q96CV9	p.Asp14His	p.Asp14His;p.Asp14His;p.Asp14His;p.Asp14His;p.Asp14His;p.Asp14His	3.354242	0.314	0.763542897	0.022494444	-1.22392487	-0.408104379	0.001	Asp	14	His	D14H	7	62.0955	-26.3085	-42.02275	35.39	7.243781407
10:13109162:G:T:D:14:Y	-2.977090157	-1.791990016	0.003396874	0.016579352	0.089362222	0.034051856	0.11510754	0.007594547	-4.04E-17	0.043420152	0.006564368	0.045993919	0.149417942	10	13109162	G	T	D	Y		10	13151162	10:13109162:G:T	OPTN;OPTN;OPTN;OPTN;OPTN;OPTN	Q96CV9	Q96CV9;Q96CV9-2;Q96CV9;Q96CV9-2;Q96CV9;Q96CV9	p.Asp14Tyr	p.Asp14Tyr;p.Asp14Tyr;p.Asp14Tyr;p.Asp14Tyr;p.Asp14Tyr;p.Asp14Tyr	3.40457	0.347	0.762840246	0.070968229	-1.025873788	-0.190240024	0.198	Asp	14	Tyr	D14Y	9	62.0955	-26.3085	-42.02275	35.39	7.243781407
10:13109163:A:C:D:14:A	-3.623109724	-2.596450381	0.005730412	0.022026784	0.09717	0.07678511	0.11510754	0.158015344	-4.04E-17	0.177617675	0.023537016	0.051617342	0.210818888	10	13109163	A	C	D	A		10	13151163	10:13109163:A:C	OPTN;OPTN;OPTN;OPTN;OPTN;OPTN	Q96CV9	Q96CV9;Q96CV9-2;Q96CV9;Q96CV9-2;Q96CV9;Q96CV9	p.Asp14Ala	p.Asp14Ala;p.Asp14Ala;p.Asp14Ala;p.Asp14Ala;p.Asp14Ala;p.Asp14Ala	1.760557	0.284	0.765599077	-2.009506012	-1.380322611	-1.440053913	0	Asp	14	Ala	D14A	8	62.0955	-26.3085	-42.02275	35.39	7.243781407
10:13109163:A:G:D:14:G	-3.829358555	-2.826318945	0.007972291	0.024277426	0.108964444	0.073028905	0.11510754	0.235310691	-4.04E-17	0.060514909	0.033722013	0.050003797	0.191549184	10	13109163	A	G	D	G		10	13151163	10:13109163:A:G	OPTN;OPTN;OPTN;OPTN;OPTN;OPTN	Q96CV9	Q96CV9;Q96CV9-2;Q96CV9;Q96CV9-2;Q96CV9;Q96CV9	p.Asp14Gly	p.Asp14Gly;p.Asp14Gly;p.Asp14Gly;p.Asp14Gly;p.Asp14Gly;p.Asp14Gly	1.337051	0.242	0.772589119	-2.390893581	-1.530683044	-1.910977334	0.007	Asp	14	Gly	D14G	7	62.0955	-26.3085	-42.02275	35.39	7.243781407
10:13109163:A:T:D:14:V	-3.367731405	-2.323258693	0.003396874	0.016579352	0.089362222	0.034051856	0.11510754	0.007594547	-4.04E-17	0.043420152	0.006564368	0.045993919	0.149417942	10	13109163	A	T	D	V		10	13151163	10:13109163:A:T	OPTN;OPTN;OPTN;OPTN;OPTN;OPTN	Q96CV9	Q96CV9;Q96CV9-2;Q96CV9;Q96CV9-2;Q96CV9;Q96CV9	p.Asp14Val	p.Asp14Val;p.Asp14Val;p.Asp14Val;p.Asp14Val;p.Asp14Val;p.Asp14Val	2.369809	0.288	0.765613033	-1.212999093	-1.354662554	-1.088720566	0.017	Asp	14	Val	D14V	9	62.0955	-26.3085	-42.02275	35.39	7.243781407
10:13109164:C:A:D:14:E	-3.546588859	-3.038529095	0.001628426	0.01110554	0.026585556	0.003696353	0.11510754	0.052377647	-4.04E-17	0.023041416	0.001653836	0.021464957	0.041100077	10	13109164	C	A	D	E		10	13151164	10:13109164:C:A	OPTN;OPTN;OPTN;OPTN;OPTN;OPTN	Q96CV9	Q96CV9;Q96CV9-2;Q96CV9;Q96CV9-2;Q96CV9;Q96CV9	p.Asp14Glu	p.Asp14Glu;p.Asp14Glu;p.Asp14Glu;p.Asp14Glu;p.Asp14Glu;p.Asp14Glu	1.112769	0.2	0.766294278	-2.838916898	-1.902694834	-2.274576223	0	Asp	14	Glu	D14E	4	62.0955	-26.3085	-42.02275	35.39	7.243781407
10:13109164:C:G:D:14:E	-3.546588859	-3.029671545	0.001628426	0.01110554	0.026585556	0.003696353	0.11510754	0.052377647	-4.04E-17	0.023041416	0.001653836	0.021464957	0.041100077	10	13109164	C	G	D	E		10	13151164	10:13109164:C:G	OPTN;OPTN;OPTN;OPTN;OPTN;OPTN	Q96CV9	Q96CV9;Q96CV9-2;Q96CV9;Q96CV9-2;Q96CV9;Q96CV9	p.Asp14Glu	p.Asp14Glu;p.Asp14Glu;p.Asp14Glu;p.Asp14Glu;p.Asp14Glu;p.Asp14Glu	1.130021	0.2	0.766294278	-2.816372185	-1.902694834	-2.265282348	0	Asp	14	Glu	D14E	4	62.0955	-26.3085	-42.02275	35.39	7.243781407
10:13109165:A:C:S:15:R	-2.81876143	-1.916576712	0.009841708	0.014440744	0.099989841	0.144698603	0.26438127	0.160141466	-4.04E-17	0.032408954	0.039575636	0.032155563	0.130035449	10	13109165	A	C	S	R		10	13151165	10:13109165:A:C	OPTN;OPTN;OPTN;OPTN;OPTN;OPTN	Q96CV9	Q96CV9;Q96CV9-2;Q96CV9;Q96CV9-2;Q96CV9;Q96CV9	p.Ser15Arg	p.Ser15Arg;p.Ser15Arg;p.Ser15Arg;p.Ser15Arg;p.Ser15Arg;p.Ser15Arg	3.186265	0.36	0.765442158	-0.150269631	-0.899823825	-0.232699003	0.514	Ser	15	Arg	S15R	5	63.14533333	-27.33916667	-37.47966667	35.43	3.864462945
10:13109165:A:G:S:15:G	-3.274942972	-2.284754561	0.005147521	0.00992602	0.082395397	0.074886409	0.26438127	0.052377647	-4.04E-17	0.023041416	0.010908566	0.022396806	0.089005491	10	13109165	A	G	S	G		10	13151165	10:13109165:A:G	OPTN;OPTN;OPTN;OPTN;OPTN;OPTN	Q96CV9	Q96CV9;Q96CV9-2;Q96CV9;Q96CV9-2;Q96CV9;Q96CV9	p.Ser15Gly	p.Ser15Gly;p.Ser15Gly;p.Ser15Gly;p.Ser15Gly;p.Ser15Gly;p.Ser15Gly	2.520714	0.268	0.768769212	-0.9381155	-1.429139365	-1.123033382	0.179	Ser	15	Gly	S15G	4	63.14533333	-27.33916667	-37.47966667	35.43	3.864462945
10:13109165:A:T:S:15:C	-3.427896936	-2.537592516	0.009841708	0.014440744	0.099989841	0.144698603	0.26438127	0.160141466	-4.04E-17	0.032408954	0.039575636	0.032155563	0.130035449	10	13109165	A	T	S	C		10	13151165	10:13109165:A:T	OPTN;OPTN;OPTN;OPTN;OPTN;OPTN	Q96CV9	Q96CV9;Q96CV9-2;Q96CV9;Q96CV9-2;Q96CV9;Q96CV9	p.Ser15Cys	p.Ser15Cys;p.Ser15Cys;p.Ser15Cys;p.Ser15Cys;p.Ser15Cys;p.Ser15Cys	1.976702	0.268	0.763673476	-1.774444853	-1.514159085	-1.416099645	0.003	Ser	15	Cys	S15C	5	63.14533333	-27.33916667	-37.47966667	35.43	3.864462945
10:13109166:G:A:S:15:N	-3.068189824	-2.79159276	0.005147521	0.00669127	0.082354286	0.071646882	0.26438127	0.061219428	-4.04E-17	0.018121862	0.013412213	0.01610066	0.085050664	10	13109166	G	A	S	N		10	13151166	10:13109166:G:A	OPTN;OPTN;OPTN;OPTN;OPTN;OPTN	Q96CV9	Q96CV9;Q96CV9-2;Q96CV9;Q96CV9-2;Q96CV9;Q96CV9	p.Ser15Asn	p.Ser15Asn;p.Ser15Asn;p.Ser15Asn;p.Ser15Asn;p.Ser15Asn;p.Ser15Asn	1.538506	0.297	0.763292362	-2.356454589	-1.336170532	-1.48453091	0.514	Ser	15	Asn	S15N	3	63.14533333	-27.33916667	-37.47966667	35.43	3.864462945
10:13109166:G:C:S:15:T	-2.962253214	-2.551827427	0.005147521	0.00669127	0.082354286	0.071646882	0.26438127	0.061219428	-4.04E-17	0.018121862	0.013412213	0.01610066	0.085050664	10	13109166	G	C	S	T		10	13151166	10:13109166:G:C	OPTN;OPTN;OPTN;OPTN;OPTN;OPTN	Q96CV9	Q96CV9;Q96CV9-2;Q96CV9;Q96CV9-2;Q96CV9;Q96CV9	p.Ser15Thr	p.Ser15Thr;p.Ser15Thr;p.Ser15Thr;p.Ser15Thr;p.Ser15Thr;p.Ser15Thr	2.005501	0.313	0.763318768	-1.745541021	-1.234021132	-1.140468871	0.304	Ser	15	Thr	S15T	3	63.14533333	-27.33916667	-37.47966667	35.43	3.864462945
10:13109166:G:T:S:15:I	-3.344956783	-1.985872491	0.019494789	0.018070308	0.14561873	0.157174317	0.26438127	0.133340526	-4.04E-17	0.054497493	0.115310267	0.042790238	0.221456863	10	13109166	G	T	S	I		10	13151166	10:13109166:G:T	OPTN;OPTN;OPTN;OPTN;OPTN;OPTN	Q96CV9	Q96CV9;Q96CV9-2;Q96CV9;Q96CV9-2;Q96CV9;Q96CV9	p.Ser15Ile	p.Ser15Ile;p.Ser15Ile;p.Ser15Ile;p.Ser15Ile;p.Ser15Ile;p.Ser15Ile	2.936423	0.332	0.763936637	-0.513815468	-1.102933094	-0.529142296	0.514	Ser	15	Ile	S15I	6	63.14533333	-27.33916667	-37.47966667	35.43	3.864462945
10:13109167:C:A:S:15:R	-3.110087106	-2.313617979	0.009841708	0.014440744	0.099989841	0.144698603	0.26438127	0.160141466	-4.04E-17	0.032408954	0.039575636	0.032155563	0.130035449	10	13109167	C	A	S	R		10	13151167	10:13109167:C:A	OPTN;OPTN;OPTN;OPTN;OPTN;OPTN	Q96CV9	Q96CV9;Q96CV9-2;Q96CV9;Q96CV9-2;Q96CV9;Q96CV9	p.Ser15Arg	p.Ser15Arg;p.Ser15Arg;p.Ser15Arg;p.Ser15Arg;p.Ser15Arg;p.Ser15Arg	2.412941	0.316	0.765442158	-1.160840424	-1.179523079	-0.903634609	0.514	Ser	15	Arg	S15R	5	63.14533333	-27.33916667	-37.47966667	35.43	3.864462945
10:13109167:C:G:S:15:R	-3.110087106	-2.286147868	0.009841708	0.014440744	0.099989841	0.144698603	0.26438127	0.160141466	-4.04E-17	0.032408954	0.039575636	0.032155563	0.130035449	10	13109167	C	G	S	R		10	13151167	10:13109167:C:G	OPTN;OPTN;OPTN;OPTN;OPTN;OPTN	Q96CV9	Q96CV9;Q96CV9-2;Q96CV9;Q96CV9-2;Q96CV9;Q96CV9	p.Ser15Arg	p.Ser15Arg;p.Ser15Arg;p.Ser15Arg;p.Ser15Arg;p.Ser15Arg;p.Ser15Arg	2.466445	0.316	0.765442158	-1.090922021	-1.179523079	-0.874811316	0.514	Ser	15	Arg	S15R	5	63.14533333	-27.33916667	-37.47966667	35.43	3.864462945
10:13109168:C:A:P:16:T	-4.89920649	-2.62855377	0.001260846	0.003184146	0.196688095	0.145306966	0.390931984	0.158015344	0.541476852	0.40208795	0.569326997	0.045268763	0.425253415	10	13109168	C	A	P	T		10	13151168	10:13109168:C:A	OPTN;OPTN;OPTN;OPTN;OPTN;OPTN	Q96CV9	Q96CV9;Q96CV9-2;Q96CV9;Q96CV9-2;Q96CV9;Q96CV9	p.Pro16Thr	p.Pro16Thr;p.Pro16Thr;p.Pro16Thr;p.Pro16Thr;p.Pro16Thr;p.Pro16Thr	1.428586	0.212	0.765645928	-2.44216871	-1.837230616	-2.035077173	0.062	Pro	16	Thr	P16T	8	62.87257143	-31.10342857	-36.649	40.99	0
10:13109168:C:G:P:16:A	-3.157873467	-2.995319589	0.001260846	0.003184146	0.196688095	0.145306966	0.390931984	0.158015344	0.541476852	0.40208795	0.569326997	0.045268763	0.425253415	10	13109168	C	G	P	A	rs758942502	10	13151168	10:13109168:C:G	OPTN;OPTN;OPTN;OPTN;OPTN;OPTN	Q96CV9	Q96CV9;Q96CV9-2;Q96CV9;Q96CV9-2;Q96CV9;Q96CV9	p.Pro16Ala	p.Pro16Ala;p.Pro16Ala;p.Pro16Ala;p.Pro16Ala;p.Pro16Ala;p.Pro16Ala	0.71423	0.475	0.76522849	-3.385955165	-0.17235663	-0.899674195	0.005	Pro	16	Ala	P16A	8	62.87257143	-31.10342857	-36.649	40.99	0
10:13109168:C:T:P:16:S	-5.097837634	-2.956427901	0.001260846	0.003184146	0.196688095	0.145306966	0.390931984	0.158015344	0.541476852	0.40208795	0.569326997	0.045268763	0.425253415	10	13109168	C	T	P	S		10	13151168	10:13109168:C:T	OPTN;OPTN;OPTN;OPTN;OPTN;OPTN	Q96CV9	Q96CV9;Q96CV9-2;Q96CV9;Q96CV9-2;Q96CV9;Q96CV9	p.Pro16Ser	p.Pro16Ser;p.Pro16Ser;p.Pro16Ser;p.Pro16Ser;p.Pro16Ser;p.Pro16Ser	0.78998	0.182	0.765592969	-3.277995053	-2.028818238	-2.552513363	0.002	Pro	16	Ser	P16S	8	62.87257143	-31.10342857	-36.649	40.99	0
10:13109169:C:A:P:16:H	-4.553689405	-2.457262821	0.000746038	0.000239536	0.188403651	0.097441975	0.390931984	0.007594547	0.541476852	0.188848096	0.265993714	0.040614566	0.341448807	10	13109169	C	A	P	H		10	13151169	10:13109169:C:A	OPTN;OPTN;OPTN;OPTN;OPTN;OPTN	Q96CV9	Q96CV9;Q96CV9-2;Q96CV9;Q96CV9-2;Q96CV9;Q96CV9	p.Pro16His	p.Pro16His;p.Pro16His;p.Pro16His;p.Pro16His;p.Pro16His;p.Pro16His	1.867515	0.217	0.767120883	-1.832278487	-1.780837743	-1.769718654	0.01	Pro	16	His	P16H	9	62.87257143	-31.10342857	-36.649	40.99	0
10:13109169:C:G:P:16:R	-4.434510719	-2.822578738	0.000746038	0.000239536	0.188403651	0.097441975	0.390931984	0.007594547	0.541476852	0.188848096	0.265993714	0.040614566	0.341448807	10	13109169	C	G	P	R		10	13151169	10:13109169:C:G	OPTN;OPTN;OPTN;OPTN;OPTN;OPTN	Q96CV9	Q96CV9;Q96CV9-2;Q96CV9;Q96CV9-2;Q96CV9;Q96CV9	p.Pro16Arg	p.Pro16Arg;p.Pro16Arg;p.Pro16Arg;p.Pro16Arg;p.Pro16Arg;p.Pro16Arg	1.155983	0.235	0.768822587	-2.720216376	-1.638023284	-2.048983543	0.242	Pro	16	Arg	P16R	9	62.87257143	-31.10342857	-36.649	40.99	0
10:13109169:C:T:P:16:L	-4.442833601	-2.834211843	0.000746038	-0.002634063	0.167218095	0.084720952	0.390931984	-3.65E-17	0.541476852	0.123398144	0.265993714	0.03113732	0.277965873	10	13109169	C	T	P	L	rs1346163805	10	13151169	10:13109169:C:T	OPTN;OPTN;OPTN;OPTN;OPTN;OPTN	Q96CV9	Q96CV9;Q96CV9-2;Q96CV9;Q96CV9-2;Q96CV9;Q96CV9	p.Pro16Leu	p.Pro16Leu;p.Pro16Leu;p.Pro16Leu;p.Pro16Leu;p.Pro16Leu;p.Pro16Leu	1.213093	0.198	0.76458378	-2.749914983	-1.94394722	-2.232091121	0.001	Pro	16	Leu	P16L	10	62.87257143	-31.10342857	-36.649	40.99	0
10:13109171:A:C:S:17:R	-3.254944776	-3.260801301	0.011025186	0.011682851	0.053824444	0.144698603	0.06322119	0.160141466	-4.02E-17	0.032408954	0.008299589	0.030312975	0.053447336	10	13109171	A	C	S	R		10	13151171	10:13109171:A:C	OPTN;OPTN;OPTN;OPTN;OPTN;OPTN	Q96CV9	Q96CV9;Q96CV9-2;Q96CV9;Q96CV9-2;Q96CV9;Q96CV9	p.Ser17Arg	p.Ser17Arg;p.Ser17Arg;p.Ser17Arg;p.Ser17Arg;p.Ser17Arg;p.Ser17Arg	0.664331	0.251	0.768268483	-3.376339572	-1.545559394	-2.221356976	0.035	Ser	17	Arg	S17R	5	59.07483333	-32.727	-35.2985	36.75	4.34541702
10:13109171:A:G:S:17:G	-3.175952435	-3.267150357	0.005769807	0.008487698	0.042375556	0.074886409	0.06322119	0.052377647	-4.02E-17	0.023041416	0.002234963	0.021230457	0.030481515	10	13109171	A	G	S	G		10	13151171	10:13109171:A:G	OPTN;OPTN;OPTN;OPTN;OPTN;OPTN	Q96CV9	Q96CV9;Q96CV9-2;Q96CV9;Q96CV9-2;Q96CV9;Q96CV9	p.Ser17Gly	p.Ser17Gly;p.Ser17Gly;p.Ser17Gly;p.Ser17Gly;p.Ser17Gly;p.Ser17Gly	0.680822	0.25	0.770809778	-3.292240703	-1.509516004	-2.218253426	0	Ser	17	Gly	S17G	4	59.07483333	-32.727	-35.2985	36.75	4.34541702
10:13109171:A:T:S:17:C	-3.13576609	-3.097003885	0.011025186	0.011682851	0.053824444	0.144698603	0.06322119	0.160141466	-4.02E-17	0.032408954	0.008299589	0.030312975	0.053447336	10	13109171	A	T	S	C		10	13151171	10:13109171:A:T	OPTN;OPTN;OPTN;OPTN;OPTN;OPTN	Q96CV9	Q96CV9;Q96CV9-2;Q96CV9;Q96CV9-2;Q96CV9;Q96CV9	p.Ser17Cys	p.Ser17Cys;p.Ser17Cys;p.Ser17Cys;p.Ser17Cys;p.Ser17Cys;p.Ser17Cys	0.983362	0.269	0.766268346	-3.00866272	-1.464508212	-1.945444319	0	Ser	17	Cys	S17C	5	59.07483333	-32.727	-35.2985	36.75	4.34541702
10:13109172:G:A:S:17:N	-3.004766557	-4.325548892	0.005769807	0.006302062	0.042188889	0.071646882	0.06322119	0.061219428	-4.02E-17	0.018121862	0.002753457	0.015315245	0.028963238	10	13109172	G	A	S	N		10	13151172	10:13109172:G:A	OPTN;OPTN;OPTN;OPTN;OPTN;OPTN	Q96CV9	Q96CV9;Q96CV9-2;Q96CV9;Q96CV9-2;Q96CV9;Q96CV9	p.Ser17Asn	p.Ser17Asn;p.Ser17Asn;p.Ser17Asn;p.Ser17Asn;p.Ser17Asn;p.Ser17Asn	-1.378731	0.275	0.765887233	-6.10479864	-1.432726087	-3.183252022	0	Ser	17	Asn	S17N	3	59.07483333	-32.727	-35.2985	36.75	4.34541702
10:13109172:G:C:S:17:T	-2.878966833	-4.356405532	0.005769807	0.006302062	0.042188889	0.071646882	0.06322119	0.061219428	-4.02E-17	0.018121862	0.002753457	0.015315245	0.028963238	10	13109172	G	C	S	T		10	13151172	10:13109172:G:C	OPTN;OPTN;OPTN;OPTN;OPTN;OPTN	Q96CV9	Q96CV9;Q96CV9-2;Q96CV9;Q96CV9-2;Q96CV9;Q96CV9	p.Ser17Thr	p.Ser17Thr;p.Ser17Thr;p.Ser17Thr;p.Ser17Thr;p.Ser17Thr;p.Ser17Thr	-1.438831	0.294	0.765962566	-6.181482456	-1.310689972	-3.105801749	0	Ser	17	Thr	S17T	3	59.07483333	-32.727	-35.2985	36.75	4.34541702
10:13109172:G:T:S:17:I	-3.30419791	-4.025385602	0.021813499	0.014019803	0.096748889	0.157454317	0.06322119	0.133340526	-4.02E-17	0.058436011	0.025789363	0.040160239	0.13592725	10	13109172	G	T	S	I	rs775446537	10	13151172	10:13109172:G:T	OPTN;OPTN;OPTN;OPTN;OPTN;OPTN	Q96CV9	Q96CV9;Q96CV9-2;Q96CV9;Q96CV9-2;Q96CV9;Q96CV9	p.Ser17Ile	p.Ser17Ile;p.Ser17Ile;p.Ser17Ile;p.Ser17Ile;p.Ser17Ile;p.Ser17Ile	-0.928501	0.29	0.766499867	-5.501364618	-1.327152582	-2.854001868	0	Ser	17	Ile	S17I	6	59.07483333	-32.727	-35.2985	36.75	4.34541702
10:13109173:T:A:S:17:R	-3.268186852	-4.306409602	0.011025186	0.011682851	0.053824444	0.144698603	0.06322119	0.160141466	-4.02E-17	0.032408954	0.008299589	0.030312975	0.053447336	10	13109173	T	A	S	R		10	13151173	10:13109173:T:A	OPTN;OPTN;OPTN;OPTN;OPTN;OPTN	Q96CV9	Q96CV9;Q96CV9-2;Q96CV9;Q96CV9-2;Q96CV9;Q96CV9	p.Ser17Arg	p.Ser17Arg;p.Ser17Arg;p.Ser17Arg;p.Ser17Arg;p.Ser17Arg;p.Ser17Arg	-1.372218	0.249	0.768268483	-6.037678077	-1.558272997	-3.330032851	0.035	Ser	17	Arg	S17R	5	59.07483333	-32.727	-35.2985	36.75	4.34541702
10:13109173:T:G:S:17:R	-3.268186852	-4.287721568	0.011025186	0.011682851	0.053824444	0.144698603	0.06322119	0.160141466	-4.02E-17	0.032408954	0.008299589	0.030312975	0.053447336	10	13109173	T	G	S	R		10	13151173	10:13109173:T:G	OPTN;OPTN;OPTN;OPTN;OPTN;OPTN	Q96CV9	Q96CV9;Q96CV9-2;Q96CV9;Q96CV9-2;Q96CV9;Q96CV9	p.Ser17Arg	p.Ser17Arg;p.Ser17Arg;p.Ser17Arg;p.Ser17Arg;p.Ser17Arg;p.Ser17Arg	-1.335819	0.249	0.768268483	-5.990112288	-1.558272997	-3.310424241	0.035	Ser	17	Arg	S17R	5	59.07483333	-32.727	-35.2985	36.75	4.34541702
10:13109174:G:A:E:18:K	-3.935175073	-3.097846296	0.001826067	0.007062508	0.035776667	0.005718052	0.105518016	0.052377647	0.026637778	0.030786144	0.002234963	0.019397732	0.049429293	10	13109174	G	A	E	K		10	13151174	10:13109174:G:A	OPTN;OPTN;OPTN;OPTN;OPTN;OPTN	Q96CV9	Q96CV9;Q96CV9-2;Q96CV9;Q96CV9-2;Q96CV9;Q96CV9	p.Glu18Lys	p.Glu18Lys;p.Glu18Lys;p.Glu18Lys;p.Glu18Lys;p.Glu18Lys;p.Glu18Lys	0.98677	0.146	0.765044332	-3.034335713	-2.266816804	-2.654593164	0.003	Glu	18	Lys	E18K	4	61.28211111	-33.18677778	-30.61377778	39.89	6.579803584
10:13109174:G:C:E:18:Q	-3.551355846	-3.210517535	0.001826067	0.004432066	0.035473333	0.0046286	0.105518016	0.061219428	0.026637778	0.020915367	0.002753457	0.014219918	0.045931015	10	13109174	G	C	E	Q		10	13151174	10:13109174:G:C	OPTN;OPTN;OPTN;OPTN;OPTN;OPTN	Q96CV9	Q96CV9;Q96CV9-2;Q96CV9;Q96CV9-2;Q96CV9;Q96CV9	p.Glu18Gln	p.Glu18Gln;p.Glu18Gln;p.Glu18Gln;p.Glu18Gln;p.Glu18Gln;p.Glu18Gln	0.771714	0.202	0.765618733	-3.301230715	-1.90125235	-2.446746211	0.514	Glu	18	Gln	E18Q	3	61.28211111	-33.18677778	-30.61377778	39.89	6.579803584
10:13109175:A:C:E:18:A	-4.083386562	-2.695039591	0.009590606	0.013755414	0.111786667	0.082855161	0.105518016	0.133340526	0.026637778	0.21950174	0.025789363	0.036950258	0.183320166	10	13109175	A	C	E	A		10	13151175	10:13109175:A:C	OPTN;OPTN;OPTN;OPTN;OPTN;OPTN	Q96CV9	Q96CV9;Q96CV9-2;Q96CV9;Q96CV9-2;Q96CV9;Q96CV9	p.Glu18Ala	p.Glu18Ala;p.Glu18Ala;p.Glu18Ala;p.Glu18Ala;p.Glu18Ala;p.Glu18Ala	1.603086	0.199	0.765207248	-2.224931305	-1.927188166	-2.016216511	0.087	Glu	18	Ala	E18A	6	61.28211111	-33.18677778	-30.61377778	39.89	6.579803584
10:13109175:A:G:E:18:G	-4.153591732	-2.638046472	0.008932997	0.014187031	0.126188889	0.08985827	0.105518016	0.235310691	0.026637778	0.170829561	0.035612602	0.043684218	0.209257113	10	13109175	A	G	E	G		10	13151175	10:13109175:A:G	OPTN;OPTN;OPTN;OPTN;OPTN;OPTN	Q96CV9	Q96CV9;Q96CV9-2;Q96CV9;Q96CV9-2;Q96CV9;Q96CV9	p.Glu18Gly	p.Glu18Gly;p.Glu18Gly;p.Glu18Gly;p.Glu18Gly;p.Glu18Gly;p.Glu18Gly	1.681502	0.203	0.774177747	-1.901668303	-1.752092861	-1.950851346	0.001	Glu	18	Gly	E18G	7	61.28211111	-33.18677778	-30.61377778	39.89	6.579803584
10:13109175:A:T:E:18:V	-4.067518237	-2.284163941	0.008932997	0.014187031	0.126188889	0.08985827	0.105518016	0.235310691	0.026637778	0.170829561	0.035612602	0.043684218	0.209257113	10	13109175	A	T	E	V	rs762818081	10	13151175	10:13109175:A:T	OPTN;OPTN;OPTN;OPTN;OPTN;OPTN	Q96CV9	Q96CV9;Q96CV9-2;Q96CV9;Q96CV9-2;Q96CV9;Q96CV9	p.Glu18Val	p.Glu18Val;p.Glu18Val;p.Glu18Val;p.Glu18Val;p.Glu18Val;p.Glu18Val	2.370765	0.216	0.765157107	-1.222971453	-1.819959125	-1.504391768	0.179	Glu	18	Val	E18V	7	61.28211111	-33.18677778	-30.61377778	39.89	6.579803584
10:13109176:A:C:E:18:D	-3.359345741	-3.337622246	0.001826067	0.004432066	0.035473333	0.0046286	0.105518016	0.061219428	0.026637778	0.020915367	0.002753457	0.014219918	0.045931015	10	13109176	A	C	E	D		10	13151176	10:13109176:A:C	OPTN;OPTN;OPTN;OPTN;OPTN;OPTN	Q96CV9	Q96CV9;Q96CV9-2;Q96CV9;Q96CV9-2;Q96CV9;Q96CV9	p.Glu18Asp	p.Glu18Asp;p.Glu18Asp;p.Glu18Asp;p.Glu18Asp;p.Glu18Asp;p.Glu18Asp	0.52415	0.231	0.765785588	-3.6206377	-1.714121237	-2.412481565	0.304	Glu	18	Asp	E18D	3	61.28211111	-33.18677778	-30.61377778	39.89	6.579803584
10:13109176:A:T:E:18:D	-3.365966779	-3.297365883	0.001826067	0.004432066	0.035473333	0.0046286	0.105518016	0.061219428	0.026637778	0.020915367	0.002753457	0.014219918	0.045931015	10	13109176	A	T	E	D		10	13151176	10:13109176:A:T	OPTN;OPTN;OPTN;OPTN;OPTN;OPTN	Q96CV9	Q96CV9;Q96CV9-2;Q96CV9;Q96CV9-2;Q96CV9;Q96CV9	p.Glu18Asp	p.Glu18Asp;p.Glu18Asp;p.Glu18Asp;p.Glu18Asp;p.Glu18Asp;p.Glu18Asp	0.602558	0.23	0.765785588	-3.518175039	-1.720478038	-2.376022531	0.304	Glu	18	Asp	E18D	3	61.28211111	-33.18677778	-30.61377778	39.89	6.579803584
10:13109177:A:C:S:19:R	-4.102652415	-2.841531046	0.002176407	0.009555285	0.043027778	0.036502889	0.059361508	0.160141466	0.00934	0.175268722	0.022255726	0.024543753	0.081922481	10	13109177	A	C	S	R		10	13151177	10:13109177:A:C	OPTN;OPTN;OPTN;OPTN;OPTN;OPTN	Q96CV9	Q96CV9;Q96CV9-2;Q96CV9;Q96CV9-2;Q96CV9;Q96CV9	p.Ser19Arg	p.Ser19Arg;p.Ser19Arg;p.Ser19Arg;p.Ser19Arg;p.Ser19Arg;p.Ser19Arg	1.445171	0.139	0.768360743	-2.353676173	-2.255981823	-2.448109196	0.158	Ser	19	Arg	S19R	5	56.5975	-35.845	-31.17233333	41.97	9.5839918
10:13109177:A:G:S:19:G	-3.814465279	-2.898689714	0.001134141	0.005419368	0.025732222	0.005495747	0.059361508	0.052377647	0.00934	0.039353446	0.008283514	0.017053131	0.038361997	10	13109177	A	G	S	G		10	13151177	10:13109177:A:G	OPTN;OPTN;OPTN;OPTN;OPTN;OPTN	Q96CV9	Q96CV9;Q96CV9-2;Q96CV9;Q96CV9-2;Q96CV9;Q96CV9	p.Ser19Gly	p.Ser19Gly;p.Ser19Gly;p.Ser19Gly;p.Ser19Gly;p.Ser19Gly;p.Ser19Gly	1.388577	0.158	0.770300772	-2.379882839	-2.102834229	-2.368770195	0.037	Ser	19	Gly	S19G	4	56.5975	-35.845	-31.17233333	41.97	9.5839918
10:13109177:A:T:S:19:C	-3.566348328	-2.182304351	0.002176407	0.009555285	0.043027778	0.036502889	0.059361508	0.160141466	0.00934	0.175268722	0.022255726	0.024543753	0.081922481	10	13109177	A	T	S	C		10	13151177	10:13109177:A:T	OPTN;OPTN;OPTN;OPTN;OPTN;OPTN	Q96CV9	Q96CV9;Q96CV9-2;Q96CV9;Q96CV9-2;Q96CV9;Q96CV9	p.Ser19Cys	p.Ser19Cys;p.Ser19Cys;p.Ser19Cys;p.Ser19Cys;p.Ser19Cys;p.Ser19Cys	2.729158	0.22	0.766244222	-0.727870617	-1.776393974	-1.288199392	0.571	Ser	19	Cys	S19C	5	56.5975	-35.845	-31.17233333	41.97	9.5839918
10:13109178:G:A:S:19:N	-3.667044594	-3.344448496	0.001134141	0.002483831	0.025615556	0.00504857	0.059361508	0.061219428	0.00934	0.027279688	0.010190881	0.012620107	0.034338262	10	13109178	G	A	S	N	rs1302864896	10	13151178	10:13109178:G:A	OPTN;OPTN;OPTN;OPTN;OPTN;OPTN	Q96CV9	Q96CV9;Q96CV9-2;Q96CV9;Q96CV9-2;Q96CV9;Q96CV9	p.Ser19Asn	p.Ser19Asn;p.Ser19Asn;p.Ser19Asn;p.Ser19Asn;p.Ser19Asn;p.Ser19Asn	0.525421	0.178	0.765860641	-3.617129494	-2.049779478	-2.718156156	0.007	Ser	19	Asn	S19N	3	56.5975	-35.845	-31.17233333	41.97	9.5839918
10:13109178:G:C:S:19:T	-3.230056079	-3.537109962	0.001134141	0.002483831	0.025615556	0.00504857	0.059361508	0.061219428	0.00934	0.027279688	0.010190881	0.012620107	0.034338262	10	13109178	G	C	S	T		10	13151178	10:13109178:G:C	OPTN;OPTN;OPTN;OPTN;OPTN;OPTN	Q96CV9	Q96CV9;Q96CV9-2;Q96CV9;Q96CV9-2;Q96CV9;Q96CV9	p.Ser19Thr	p.Ser19Thr;p.Ser19Thr;p.Ser19Thr;p.Ser19Thr;p.Ser19Thr;p.Ser19Thr	0.150171	0.244	0.765899867	-4.106536365	-1.629576137	-2.538804131	0	Ser	19	Thr	S19T	3	56.5975	-35.845	-31.17233333	41.97	9.5839918
10:13109178:G:T:S:19:I	-3.807825475	-3.11720426	0.008456592	0.012799854	0.094984444	0.091733137	0.059361508	0.133340526	0.00934	0.134888363	0.062934294	0.033058571	0.150251008	10	13109178	G	T	S	I		10	13151178	10:13109178:G:T	OPTN;OPTN;OPTN;OPTN;OPTN;OPTN	Q96CV9	Q96CV9;Q96CV9-2;Q96CV9;Q96CV9-2;Q96CV9;Q96CV9	p.Ser19Ile	p.Ser19Ile;p.Ser19Ile;p.Ser19Ile;p.Ser19Ile;p.Ser19Ile;p.Ser19Ile	0.822381	0.222	0.766160369	-3.221688459	-1.765079421	-2.303843965	0.001	Ser	19	Ile	S19I	6	56.5975	-35.845	-31.17233333	41.97	9.5839918
10:13109179:C:A:S:19:R	-3.427306528	-2.689886834	0.002176407	0.009555285	0.043027778	0.036502889	0.059361508	0.160141466	0.00934	0.175268722	0.022255726	0.024543753	0.081922481	10	13109179	C	A	S	R		10	13151179	10:13109179:C:A	OPTN;OPTN;OPTN;OPTN;OPTN;OPTN	Q96CV9	Q96CV9;Q96CV9-2;Q96CV9;Q96CV9-2;Q96CV9;Q96CV9	p.Ser19Arg	p.Ser19Arg;p.Ser19Arg;p.Ser19Arg;p.Ser19Arg;p.Ser19Arg;p.Ser19Arg	1.740531	0.241	0.768360743	-1.967703167	-1.607588097	-1.699397831	0.158	Ser	19	Arg	S19R	5	56.5975	-35.845	-31.17233333	41.97	9.5839918
10:13109179:C:G:S:19:R	-3.427306528	-2.676267812	0.002176407	0.009555285	0.043027778	0.036502889	0.059361508	0.160141466	0.00934	0.175268722	0.022255726	0.024543753	0.081922481	10	13109179	C	G	S	R		10	13151179	10:13109179:C:G	OPTN;OPTN;OPTN;OPTN;OPTN;OPTN	Q96CV9	Q96CV9;Q96CV9-2;Q96CV9;Q96CV9-2;Q96CV9;Q96CV9	p.Ser19Arg	p.Ser19Arg;p.Ser19Arg;p.Ser19Arg;p.Ser19Arg;p.Ser19Arg;p.Ser19Arg	1.767057	0.241	0.768360743	-1.933039299	-1.607588097	-1.685107933	0.158	Ser	19	Arg	S19R	5	56.5975	-35.845	-31.17233333	41.97	9.5839918
10:13109180:A:C:T:20:P	-4.195442135	-2.781607549	0.050333619	0.02007026	0.212505556	0.132621872	0.119191111	0.133340526	0.747759577	0.414354149	0.135082915	0.034788262	0.236468363	10	13109180	A	C	T	P		10	13151180	10:13109180:A:C	OPTN;OPTN;OPTN;OPTN;OPTN;OPTN	Q96CV9	Q96CV9;Q96CV9-2;Q96CV9;Q96CV9-2;Q96CV9;Q96CV9	p.Thr20Pro	p.Thr20Pro;p.Thr20Pro;p.Thr20Pro;p.Thr20Pro;p.Thr20Pro;p.Thr20Pro	1.367694	0.212	0.768059293	-2.462341783	-1.796964878	-2.067880477	0	Thr	20	Pro	T20P	6	56.497	-34.80628571	-27.02014286	40.89	12.127405
10:13109180:A:G:T:20:A	-3.96917424	-2.928577398	0.013373407	0.015458051	0.146144444	0.072573442	0.119191111	0.160141466	0.747759577	0.264012553	0.044151977	0.026347972	0.150906572	10	13109180	A	G	T	A		10	13151180	10:13109180:A:G	OPTN;OPTN;OPTN;OPTN;OPTN;OPTN	Q96CV9	Q96CV9;Q96CV9-2;Q96CV9;Q96CV9-2;Q96CV9;Q96CV9	p.Thr20Ala	p.Thr20Ala;p.Thr20Ala;p.Thr20Ala;p.Thr20Ala;p.Thr20Ala;p.Thr20Ala	1.188949	0.198	0.765044064	-2.770137145	-1.93626761	-2.245097805	0.062	Thr	20	Ala	T20A	5	56.497	-34.80628571	-27.02014286	40.89	12.127405
10:13109180:A:T:T:20:S	-4.020456127	-2.710035926	0.006618314	0.009506259	0.116666667	0.034971766	0.119191111	0.052377647	0.747759577	0.12635699	0.01139699	0.018636166	0.098947407	10	13109180	A	T	T	S		10	13151180	10:13109180:A:T	OPTN;OPTN;OPTN;OPTN;OPTN;OPTN	Q96CV9	Q96CV9;Q96CV9-2;Q96CV9;Q96CV9-2;Q96CV9;Q96CV9	p.Thr20Ser	p.Thr20Ser;p.Thr20Ser;p.Thr20Ser;p.Thr20Ser;p.Thr20Ser;p.Thr20Ser	1.679894	0.161	0.765113131	-2.126876004	-2.17031691	-2.194492887	0.116	Thr	20	Ser	T20S	4	56.497	-34.80628571	-27.02014286	40.89	12.127405
10:13109181:C:A:T:20:K	-3.679001163	-2.334205782	0.050333619	0.02007026	0.212505556	0.132621872	0.119191111	0.133340526	0.747759577	0.414354149	0.135082915	0.034788262	0.236468363	10	13109181	C	A	T	K		10	13151181	10:13109181:C:A	OPTN;OPTN;OPTN;OPTN;OPTN;OPTN	Q96CV9	Q96CV9;Q96CV9-2;Q96CV9;Q96CV9-2;Q96CV9;Q96CV9	p.Thr20Lys	p.Thr20Lys;p.Thr20Lys;p.Thr20Lys;p.Thr20Lys;p.Thr20Lys;p.Thr20Lys	2.239106	0.29	0.769675393	-1.283813828	-1.274170584	-1.147571225	0.138	Thr	20	Lys	T20K	6	56.497	-34.80628571	-27.02014286	40.89	12.127405
10:13109181:C:G:T:20:R	-3.665759086	-2.288964608	0.050333619	0.02007026	0.212505556	0.132621872	0.119191111	0.133340526	0.747759577	0.414354149	0.135082915	0.034788262	0.236468363	10	13109181	C	G	T	R		10	13151181	10:13109181:C:G	OPTN;OPTN;OPTN;OPTN;OPTN;OPTN	Q96CV9	Q96CV9;Q96CV9-2;Q96CV9;Q96CV9-2;Q96CV9;Q96CV9	p.Thr20Arg	p.Thr20Arg;p.Thr20Arg;p.Thr20Arg;p.Thr20Arg;p.Thr20Arg;p.Thr20Arg	2.327223	0.292	0.769221237	-1.179841645	-1.269034334	-1.088540736	0.004	Thr	20	Arg	T20R	6	56.497	-34.80628571	-27.02014286	40.89	12.127405
10:13109181:C:T:T:20:I	-3.685622201	-2.196190347	0.050333619	0.02007026	0.212505556	0.132621872	0.119191111	0.133340526	0.747759577	0.414354149	0.135082915	0.034788262	0.236468363	10	13109181	C	T	T	I		10	13151181	10:13109181:C:T	OPTN;OPTN;OPTN;OPTN;OPTN;OPTN	Q96CV9	Q96CV9;Q96CV9-2;Q96CV9;Q96CV9-2;Q96CV9;Q96CV9	p.Thr20Ile	p.Thr20Ile;p.Thr20Ile;p.Thr20Ile;p.Thr20Ile;p.Thr20Ile;p.Thr20Ile	2.507921	0.289	0.765303133	-1.040143462	-1.353476264	-1.008537491	0.012	Thr	20	Ile	T20I	6	56.497	-34.80628571	-27.02014286	40.89	12.127405
10:13109183:G:A:G:21:R	-2.91002273	-1.648235719	0.069457516	0.024824025	0.192141111	0.081716275	0.12394	0.158015344	-4.01E-17	0.178062119	0.018299727	0.043019463	0.158068519	10	13109183	G	A	G	R		10	13151183	10:13109183:G:A	OPTN;OPTN;OPTN;OPTN;OPTN;OPTN	Q96CV9	Q96CV9;Q96CV9-2;Q96CV9;Q96CV9-2;Q96CV9;Q96CV9	p.Gly21Arg	p.Gly21Arg;p.Gly21Arg;p.Gly21Arg;p.Gly21Arg;p.Gly21Arg;p.Gly21Arg	3.673693	0.362	0.765828226	0.49619784	-0.880668885	0.041445459	1	Gly	21	Arg	G21R	8	54.408	-38.1275	-26.624	36.98	14.88244516
10:13109183:G:C:G:21:R	-2.929885844	-1.653224637	0.069457516	0.024824025	0.192141111	0.081716275	0.12394	0.158015344	-4.01E-17	0.178062119	0.018299727	0.043019463	0.158068519	10	13109183	G	C	G	R		10	13151183	10:13109183:G:C	OPTN;OPTN;OPTN;OPTN;OPTN;OPTN	Q96CV9	Q96CV9;Q96CV9-2;Q96CV9;Q96CV9-2;Q96CV9;Q96CV9	p.Gly21Arg	p.Gly21Arg;p.Gly21Arg;p.Gly21Arg;p.Gly21Arg;p.Gly21Arg;p.Gly21Arg	3.663976	0.359	0.765828226	0.483499778	-0.899739288	0.018869694	1	Gly	21	Arg	G21R	8	54.408	-38.1275	-26.624	36.98	14.88244516
10:13109184:G:A:G:21:E	-2.66504432	-2.33160966	0.069457516	0.024824025	0.192141111	0.081716275	0.12394	0.158015344	-4.01E-17	0.178062119	0.018299727	0.043019463	0.158068519	10	13109184	G	A	G	E	rs1337787932	10	13151184	10:13109184:G:A	OPTN;OPTN;OPTN;OPTN;OPTN;OPTN	Q96CV9	Q96CV9;Q96CV9-2;Q96CV9;Q96CV9-2;Q96CV9;Q96CV9	p.Gly21Glu	p.Gly21Glu;p.Gly21Glu;p.Gly21Glu;p.Gly21Glu;p.Gly21Glu;p.Gly21Glu	2.342674	0.399	0.76689367	-1.216938607	-0.627690847	-0.46171813	0.993	Gly	21	Glu	G21E	8	54.408	-38.1275	-26.624	36.98	14.88244516
10:13109184:G:C:G:21:A	-2.663134422	-2.086826315	0.128217414	0.026002523	0.205747778	0.076260359	0.12394	0.133340526	-4.01E-17	0.058436011	0.022552622	0.036859939	0.16110838	10	13109184	G	C	G	A		10	13151184	10:13109184:G:C	OPTN;OPTN;OPTN;OPTN;OPTN;OPTN	Q96CV9	Q96CV9;Q96CV9-2;Q96CV9;Q96CV9-2;Q96CV9;Q96CV9	p.Gly21Ala	p.Gly21Ala;p.Gly21Ala;p.Gly21Ala;p.Gly21Ala;p.Gly21Ala;p.Gly21Ala	2.815623	0.401	0.763992217	-0.670307512	-0.663386483	-0.195373691	1	Gly	21	Ala	G21A	6	54.408	-38.1275	-26.624	36.98	14.88244516
10:13109184:G:T:G:21:V	-1.991816588	-1.981814693	0.042276442	0.019810984	0.184528889	0.032166709	0.12394	0.007594547	-4.01E-17	0.043531263	0.006487633	0.038169278	0.117786508	10	13109184	G	T	G	V		10	13151184	10:13109184:G:T	OPTN;OPTN;OPTN;OPTN;OPTN;OPTN	Q96CV9	Q96CV9;Q96CV9-2;Q96CV9;Q96CV9-2;Q96CV9;Q96CV9	p.Gly21Val	p.Gly21Val;p.Gly21Val;p.Gly21Val;p.Gly21Val;p.Gly21Val;p.Gly21Val	3.074591	0.478	0.763953239	-0.332850505	-0.174563113	0.389223734	1	Gly	21	Val	G21V	9	54.408	-38.1275	-26.624	36.98	14.88244516
10:13109186:A:C:N:22:H	-2.229219228	-2.102070695	0.108395793	0.020046099	0.169331111	0.08979284	0.149861111	0.160141466	0.000396667	0.164855047	0.018932223	0.024303512	0.110426017	10	13109186	A	C	N	H		10	13151186	10:13109186:A:C	OPTN;OPTN;OPTN;OPTN;OPTN;OPTN	Q96CV9	Q96CV9;Q96CV9-2;Q96CV9;Q96CV9-2;Q96CV9;Q96CV9	p.Asn22His	p.Asn22His;p.Asn22His;p.Asn22His;p.Asn22His;p.Asn22His;p.Asn22His	2.849615	0.438	0.76191806	-0.676938167	-0.462791073	0.036811707	1	Asn	22	His	N22H	5	52.712	-36.5925	-23.60175	42.39	17.4240595
10:13109186:A:G:N:22:D	-2.619860477	-2.017585113	0.108395793	0.020046099	0.169331111	0.08979284	0.149861111	0.160141466	0.000396667	0.164855047	0.018932223	0.024303512	0.110426017	10	13109186	A	G	N	D		10	13151186	10:13109186:A:G	OPTN;OPTN;OPTN;OPTN;OPTN;OPTN	Q96CV9	Q96CV9;Q96CV9-2;Q96CV9;Q96CV9-2;Q96CV9;Q96CV9	p.Asn22Asp	p.Asn22Asp;p.Asn22Asp;p.Asn22Asp;p.Asn22Asp;p.Asn22Asp;p.Asn22Asp	3.014169	0.379	0.769085693	-0.285484759	-0.718254118	-0.215582416	0.991	Asn	22	Asp	N22D	5	52.712	-36.5925	-23.60175	42.39	17.4240595
10:13109186:A:T:N:22:Y	-1.330120305	-1.738296227	0.160751075	0.027775751	0.200637778	0.100595553	0.149861111	0.158015344	0.000396667	0.055335962	0.042333834	0.037766386	0.144537267	10	13109186	A	T	N	Y		10	13151186	10:13109186:A:T	OPTN;OPTN;OPTN;OPTN;OPTN;OPTN	Q96CV9	Q96CV9;Q96CV9-2;Q96CV9;Q96CV9-2;Q96CV9;Q96CV9	p.Asn22Tyr	p.Asn22Tyr;p.Asn22Tyr;p.Asn22Tyr;p.Asn22Tyr;p.Asn22Tyr;p.Asn22Tyr	3.515283	0.593	0.761386861	0.179874679	0.51365034	1.29137205	1	Asn	22	Tyr	N22Y	8	52.712	-36.5925	-23.60175	42.39	17.4240595
10:13109187:A:C:N:22:T	-2.478902561	-1.77526136	0.236058429	0.026425674	0.211422222	0.108846335	0.149861111	0.133340526	0.000396667	0.094763046	0.051877145	0.031820959	0.159642705	10	13109187	A	C	N	T		10	13151187	10:13109187:A:C	OPTN;OPTN;OPTN;OPTN;OPTN;OPTN	Q96CV9	Q96CV9;Q96CV9-2;Q96CV9;Q96CV9-2;Q96CV9;Q96CV9	p.Asn22Thr	p.Asn22Thr;p.Asn22Thr;p.Asn22Thr;p.Asn22Thr;p.Asn22Thr;p.Asn22Thr	3.424305	0.428	0.760942758	0.050055044	-0.542631482	0.288600963	1	Asn	22	Thr	N22T	6	52.712	-36.5925	-23.60175	42.39	17.4240595
10:13109187:A:G:N:22:S	-2.659586705	-2.179289308	0.108395793	0.020046099	0.169331111	0.08979284	0.149861111	0.160141466	0.000396667	0.164855047	0.018932223	0.024303512	0.110426017	10	13109187	A	G	N	S		10	13151187	10:13109187:A:G	OPTN;OPTN;OPTN;OPTN;OPTN;OPTN	Q96CV9	Q96CV9;Q96CV9-2;Q96CV9;Q96CV9-2;Q96CV9;Q96CV9	p.Asn22Ser	p.Asn22Ser;p.Asn22Ser;p.Asn22Ser;p.Asn22Ser;p.Asn22Ser;p.Asn22Ser	2.699215	0.373	0.760925777	-0.897902079	-0.892538874	-0.419934372	0.977	Asn	22	Ser	N22S	5	52.712	-36.5925	-23.60175	42.39	17.4240595
10:13109187:A:T:N:22:I	-1.237841515	-1.732809788	0.10175015	0.023214501	0.19457	0.061872727	0.149861111	0.007594547	0.000396667	0.008320225	0.015249209	0.033309777	0.114455159	10	13109187	A	T	N	I		10	13151187	10:13109187:A:T	OPTN;OPTN;OPTN;OPTN;OPTN;OPTN	Q96CV9	Q96CV9;Q96CV9-2;Q96CV9;Q96CV9-2;Q96CV9;Q96CV9	p.Asn22Ile	p.Asn22Ile;p.Asn22Ile;p.Asn22Ile;p.Asn22Ile;p.Asn22Ile;p.Asn22Ile	3.563768	0.59	0.766293751	0.364007054	0.576448844	1.300150451	1	Asn	22	Ile	N22I	9	52.712	-36.5925	-23.60175	42.39	17.4240595
10:13109188:T:A:N:22:K	-2.485523599	-1.868483839	0.236058429	0.026425674	0.211422222	0.108846335	0.149861111	0.133340526	0.000396667	0.094763046	0.051877145	0.031820959	0.159642705	10	13109188	T	A	N	K		10	13151188	10:13109188:T:A	OPTN;OPTN;OPTN;OPTN;OPTN;OPTN	Q96CV9	Q96CV9;Q96CV9-2;Q96CV9;Q96CV9-2;Q96CV9;Q96CV9	p.Asn22Lys	p.Asn22Lys;p.Asn22Lys;p.Asn22Lys;p.Asn22Lys;p.Asn22Lys;p.Asn22Lys	3.242734	0.427	0.768474365	-0.001845214	-0.423327339	0.185005965	0.983	Asn	22	Lys	N22K	6	52.712	-36.5925	-23.60175	42.39	17.4240595
10:13109188:T:G:N:22:K	-2.485523599	-1.823392584	0.236058429	0.026425674	0.211422222	0.108846335	0.149861111	0.133340526	0.000396667	0.094763046	0.051877145	0.031820959	0.159642705	10	13109188	T	G	N	K		10	13151188	10:13109188:T:G	OPTN;OPTN;OPTN;OPTN;OPTN;OPTN	Q96CV9	Q96CV9;Q96CV9-2;Q96CV9;Q96CV9-2;Q96CV9;Q96CV9	p.Asn22Lys	p.Asn22Lys;p.Asn22Lys;p.Asn22Lys;p.Asn22Lys;p.Asn22Lys;p.Asn22Lys	3.330559	0.427	0.768474365	0.112923473	-0.423327339	0.232318422	0.983	Asn	22	Lys	N22K	6	52.712	-36.5925	-23.60175	42.39	17.4240595
10:13109189:G:A:G:23:R	-1.108461995	-1.620456625	0.021580664	0.033764119	0.171464444	0.069799229	0.146134444	0.158015344	-4.03E-17	0.177617675	0.015432454	0.039864631	0.170329948	10	13109189	G	A	G	R		10	13151189	10:13109189:G:A	OPTN;OPTN;OPTN;OPTN;OPTN;OPTN	Q96CV9	Q96CV9;Q96CV9-2;Q96CV9;Q96CV9-2;Q96CV9;Q96CV9	p.Gly23Arg	p.Gly23Arg;p.Gly23Arg;p.Gly23Arg;p.Gly23Arg;p.Gly23Arg;p.Gly23Arg	3.712392	0.641	0.766356936	0.559782338	0.90169992	1.675014679	0.995	Gly	23	Arg	G23R	8	51.968	-41.1975	-23.4465	36.37	19.87727251
10:13109189:G:C:G:23:R	-1.108461995	-1.706386976	0.021580664	0.033764119	0.171464444	0.069799229	0.146134444	0.158015344	-4.03E-17	0.177617675	0.015432454	0.039864631	0.170329948	10	13109189	G	C	G	R		10	13151189	10:13109189:G:C	OPTN;OPTN;OPTN;OPTN;OPTN;OPTN	Q96CV9	Q96CV9;Q96CV9-2;Q96CV9;Q96CV9-2;Q96CV9;Q96CV9	p.Gly23Arg	p.Gly23Arg;p.Gly23Arg;p.Gly23Arg;p.Gly23Arg;p.Gly23Arg;p.Gly23Arg	3.545024	0.641	0.766356936	0.341067785	0.90169992	1.584851384	0.995	Gly	23	Arg	G23R	8	51.968	-41.1975	-23.4465	36.37	19.87727251
10:13109190:G:A:G:23:E	-1.54545051	-1.875384325	0.021580664	0.033764119	0.171464444	0.069799229	0.146134444	0.158015344	-4.03E-17	0.177617675	0.015432454	0.039864631	0.170329948	10	13109190	G	A	G	E		10	13151190	10:13109190:G:A	OPTN;OPTN;OPTN;OPTN;OPTN;OPTN	Q96CV9	Q96CV9;Q96CV9-2;Q96CV9;Q96CV9-2;Q96CV9;Q96CV9	p.Gly23Glu	p.Gly23Glu;p.Gly23Glu;p.Gly23Glu;p.Gly23Glu;p.Gly23Glu;p.Gly23Glu	3.215865	0.575	0.767274499	-0.066489488	0.497460098	1.026025169	0.476	Gly	23	Glu	G23E	8	51.968	-41.1975	-23.4465	36.37	19.87727251
10:13109190:G:C:G:23:A	-1.866779071	-1.879114758	0.03435985	0.03282773	0.179534444	0.069987815	0.146134444	0.133340526	-4.03E-17	0.054497493	0.01903192	0.034774483	0.176602137	10	13109190	G	C	G	A		10	13151190	10:13109190:G:C	OPTN;OPTN;OPTN;OPTN;OPTN;OPTN	Q96CV9	Q96CV9;Q96CV9-2;Q96CV9;Q96CV9-2;Q96CV9;Q96CV9	p.Gly23Ala	p.Gly23Ala;p.Gly23Ala;p.Gly23Ala;p.Gly23Ala;p.Gly23Ala;p.Gly23Ala	3.200718	0.53	0.764847867	-0.146009845	0.170916943	0.757748902	0.982	Gly	23	Ala	G23A	6	51.968	-41.1975	-23.4465	36.37	19.87727251
10:13109190:G:T:G:23:V	-1.033151384	-1.845448921	0.012876172	0.029287434	0.166118889	0.033117577	0.146134444	0.007594547	-4.03E-17	0.043420152	0.005460831	0.035258763	0.130590793	10	13109190	G	T	G	V		10	13151190	10:13109190:G:T	OPTN;OPTN;OPTN;OPTN;OPTN;OPTN	Q96CV9	Q96CV9;Q96CV9-2;Q96CV9;Q96CV9-2;Q96CV9;Q96CV9	p.Gly23Val	p.Gly23Val;p.Gly23Val;p.Gly23Val;p.Gly23Val;p.Gly23Val;p.Gly23Val	3.324104	0.63	0.764829528	0.01477817	0.806291092	1.402254933	0.997	Gly	23	Val	G23V	9	51.968	-41.1975	-23.4465	36.37	19.87727251
10:13109192:C:A:P:24:T	-2.253147701	-2.64817764	0.001607995	0.033016403	0.015106667	0.015234739	0.005667778	0.158015344	0.000396667	0.053467628	0.01563503	0.031138489	0.031592233	10	13109192	C	A	P	T	rs764166537	10	13151192	10:13109192:C:A	OPTN;OPTN;OPTN;OPTN;OPTN;OPTN	Q96CV9	Q96CV9;Q96CV9-2;Q96CV9;Q96CV9-2;Q96CV9;Q96CV9	p.Pro24Thr	p.Pro24Thr;p.Pro24Thr;p.Pro24Thr;p.Pro24Thr;p.Pro24Thr;p.Pro24Thr	1.88501	0.39	0.766514369	-1.824344281	-0.691230497	-0.760290891	0.601	Pro	24	Thr	P24T	8	50.81	-42.71814286	-20.77257143	43.56	23.07527251
10:13109192:C:G:P:24:A	-2.842420093	-2.420039766	0.001607995	0.033016403	0.015106667	0.015234739	0.005667778	0.158015344	0.000396667	0.053467628	0.01563503	0.031138489	0.031592233	10	13109192	C	G	P	A		10	13151192	10:13109192:C:G	OPTN;OPTN;OPTN;OPTN;OPTN;OPTN	Q96CV9	Q96CV9;Q96CV9-2;Q96CV9;Q96CV9-2;Q96CV9;Q96CV9	p.Pro24Ala	p.Pro24Ala;p.Pro24Ala;p.Pro24Ala;p.Pro24Ala;p.Pro24Ala;p.Pro24Ala	2.329358	0.301	0.766291459	-1.249161969	-1.260704956	-1.035367307	0.775	Pro	24	Ala	P24A	8	50.81	-42.71814286	-20.77257143	43.56	23.07527251
10:13109192:C:T:P:24:S	-2.557715454	-2.601134356	0.001607995	0.033016403	0.015106667	0.015234739	0.005667778	0.158015344	0.000396667	0.053467628	0.01563503	0.031138489	0.031592233	10	13109192	C	T	P	S		10	13151192	10:13109192:C:T	OPTN;OPTN;OPTN;OPTN;OPTN;OPTN	Q96CV9	Q96CV9;Q96CV9-2;Q96CV9;Q96CV9-2;Q96CV9;Q96CV9	p.Pro24Ser	p.Pro24Ser;p.Pro24Ser;p.Pro24Ser;p.Pro24Ser;p.Pro24Ser;p.Pro24Ser	1.976637	0.344	0.766530701	-1.704205212	-0.983370866	-0.976826994	0.43	Pro	24	Ser	P24S	8	50.81	-42.71814286	-20.77257143	43.56	23.07527251
10:13109193:C:A:P:24:H	-2.632423995	-2.511954769	0.001607995	0.030015615	0.012786667	0.005633627	0.005667778	0.007594547	0.000396667	0.007998003	0.009455046	0.027518882	0.014334812	10	13109193	C	A	P	H		10	13151193	10:13109193:C:A	OPTN;OPTN;OPTN;OPTN;OPTN;OPTN	Q96CV9	Q96CV9;Q96CV9-2;Q96CV9;Q96CV9-2;Q96CV9;Q96CV9	p.Pro24His	p.Pro24His;p.Pro24His;p.Pro24His;p.Pro24His;p.Pro24His;p.Pro24His	2.172018	0.323	0.767750083	-1.418871089	-1.09651894	-0.992960381	0.057	Pro	24	His	P24H	9	50.81	-42.71814286	-20.77257143	43.56	23.07527251
10:13109193:C:G:P:24:R	-1.692236583	-2.218655991	0.001607995	0.030015615	0.012786667	0.005633627	0.005667778	0.007594547	0.000396667	0.007998003	0.009455046	0.027518882	0.014334812	10	13109193	C	G	P	R	rs374055453	10	13151193	10:13109193:C:G	OPTN;OPTN;OPTN;OPTN;OPTN;OPTN	Q96CV9	Q96CV9;Q96CV9-2;Q96CV9;Q96CV9-2;Q96CV9;Q96CV9	p.Pro24Arg	p.Pro24Arg;p.Pro24Arg;p.Pro24Arg;p.Pro24Arg;p.Pro24Arg;p.Pro24Arg	2.743281	0.465	0.769700227	-0.624352569	-0.161316022	0.135598042	0.983	Pro	24	Arg	P24R	9	50.81	-42.71814286	-20.77257143	43.56	23.07527251
10:13109193:C:T:P:24:L	-2.180916163	-2.175224081	0.001607995	0.02571182	0.012051111	0.004000029	0.005667778	-3.65E-17	0.000396667	0.002299096	0.009455046	0.0211748	0.01044	10	13109193	C	T	P	L	rs374055453	10	13151193	10:13109193:C:T	OPTN;OPTN;OPTN;OPTN;OPTN;OPTN	Q96CV9	Q96CV9;Q96CV9-2;Q96CV9;Q96CV9-2;Q96CV9;Q96CV9	p.Pro24Leu	p.Pro24Leu;p.Pro24Leu;p.Pro24Leu;p.Pro24Leu;p.Pro24Leu;p.Pro24Leu	2.832768	0.389	0.765685161	-0.606234391	-0.711422213	-0.255501827	0.807	Pro	24	Leu	P24L	10	50.81	-42.71814286	-20.77257143	43.56	23.07527251
10:13109195:C:A:P:25:T	-3.35229854	-2.69108193	0.001607995	0.026910566	0.01957	0.058486466	0.002012222	0.158015344	6.67E-05	0.038203229	0.001823457	0.023381614	0.026279641	10	13109195	C	A	P	T		10	13151195	10:13109195:C:A	OPTN;OPTN;OPTN;OPTN;OPTN;OPTN	Q96CV9	Q96CV9;Q96CV9-2;Q96CV9;Q96CV9-2;Q96CV9;Q96CV9	p.Pro25Thr	p.Pro25Thr;p.Pro25Thr;p.Pro25Thr;p.Pro25Thr;p.Pro25Thr;p.Pro25Thr	1.80812	0.221	0.769488765	-1.851614766	-1.71590366	-1.778594048	0.259	Pro	25	Thr	P25T	8	53.65242857	-45.68442857	-19.65871429	49.96	24.21335177
10:13109195:C:G:P:25:A	-3.411887883	-2.725758427	0.001607995	0.026910566	0.01957	0.058486466	0.002012222	0.158015344	6.67E-05	0.038203229	0.001823457	0.023381614	0.026279641	10	13109195	C	G	P	A		10	13151195	10:13109195:C:G	OPTN;OPTN;OPTN;OPTN;OPTN;OPTN	Q96CV9	Q96CV9;Q96CV9-2;Q96CV9;Q96CV9-2;Q96CV9;Q96CV9	p.Pro25Ala	p.Pro25Ala;p.Pro25Ala;p.Pro25Ala;p.Pro25Ala;p.Pro25Ala;p.Pro25Ala	1.74058	0.212	0.769781299	-1.932675141	-1.768234091	-1.867001991	0.126	Pro	25	Ala	P25A	8	53.65242857	-45.68442857	-19.65871429	49.96	24.21335177
10:13109195:C:T:P:25:S	-3.438372035	-2.985644753	0.001607995	0.026910566	0.01957	0.058486466	0.002012222	0.158015344	6.67E-05	0.038203229	0.001823457	0.023381614	0.026279641	10	13109195	C	T	P	S	rs1215499993	10	13151195	10:13109195:C:T	OPTN;OPTN;OPTN;OPTN;OPTN;OPTN	Q96CV9	Q96CV9;Q96CV9-2;Q96CV9;Q96CV9-2;Q96CV9;Q96CV9	p.Pro25Ser	p.Pro25Ser;p.Pro25Ser;p.Pro25Ser;p.Pro25Ser;p.Pro25Ser;p.Pro25Ser	1.234395	0.208	0.769602029	-2.598564154	-1.796652323	-2.162811819	0.004	Pro	25	Ser	P25S	8	53.65242857	-45.68442857	-19.65871429	49.96	24.21335177
10:13109196:C:A:P:25:H	-3.302352693	-2.904048012	0.001607995	0.025479403	0.017641111	0.043081622	0.002012222	0.007594547	6.67E-05	0.003989309	0.001096626	0.021102409	0.011105553	10	13109196	C	A	P	H		10	13151196	10:13109196:C:A	OPTN;OPTN;OPTN;OPTN;OPTN;OPTN	Q96CV9	Q96CV9;Q96CV9-2;Q96CV9;Q96CV9-2;Q96CV9;Q96CV9	p.Pro25His	p.Pro25His;p.Pro25His;p.Pro25His;p.Pro25His;p.Pro25His;p.Pro25His	1.412389	0.22	0.770404941	-2.346201689	-1.706974543	-1.997559793	0.002	Pro	25	His	P25H	9	53.65242857	-45.68442857	-19.65871429	49.96	24.21335177
10:13109196:C:G:P:25:R	-3.037511169	-2.527984126	0.001607995	0.025479403	0.017641111	0.043081622	0.002012222	0.007594547	6.67E-05	0.003989309	0.001096626	0.021102409	0.011105553	10	13109196	C	G	P	R		10	13151196	10:13109196:C:G	OPTN;OPTN;OPTN;OPTN;OPTN;OPTN	Q96CV9	Q96CV9;Q96CV9-2;Q96CV9;Q96CV9-2;Q96CV9;Q96CV9	p.Pro25Arg	p.Pro25Arg;p.Pro25Arg;p.Pro25Arg;p.Pro25Arg;p.Pro25Arg;p.Pro25Arg	2.144855	0.26	0.772846539	-1.32892887	-1.411965699	-1.371756373	0.259	Pro	25	Arg	P25R	9	53.65242857	-45.68442857	-19.65871429	49.96	24.21335177
10:13109196:C:T:P:25:L	-3.038786824	-2.470280899	0.001607995	0.02282009	0.016872222	0.03975487	0.002012222	-3.65E-17	6.67E-05	0.000595155	0.001096626	0.016461169	0.007895556	10	13109196	C	T	P	L		10	13151196	10:13109196:C:T	OPTN;OPTN;OPTN;OPTN;OPTN;OPTN	Q96CV9	Q96CV9;Q96CV9-2;Q96CV9;Q96CV9-2;Q96CV9;Q96CV9	p.Pro25Leu	p.Pro25Leu;p.Pro25Leu;p.Pro25Leu;p.Pro25Leu;p.Pro25Leu;p.Pro25Leu	2.261278	0.258	0.769176049	-1.267130028	-1.485919527	-1.320598533	0.259	Pro	25	Leu	P25L	10	53.65242857	-45.68442857	-19.65871429	49.96	24.21335177
10:13109198:C:A:H:26:N	-3.886952001	-4.062748726	0.022457225	0.029336501	0.018835556	0.095759843	0.008445556	0.235310691	0.028113333	0.044614997	0.016860913	0.023502283	0.027612956	10	13109198	C	A	H	N	rs200710076	10	13151198	10:13109198:C:A	OPTN;OPTN;OPTN;OPTN;OPTN;OPTN	Q96CV9	Q96CV9;Q96CV9-2;Q96CV9;Q96CV9-2;Q96CV9;Q96CV9	p.His26Asn	p.His26Asn;p.His26Asn;p.His26Asn;p.His26Asn;p.His26Asn;p.His26Asn	-0.865174	0.141	0.762794542	-5.509808385	-2.336137384	-3.681161042	0	His	26	Asn	H26N	7	53.1144	-50.421	-22.6615	44.93	25.76898585
10:13109198:C:G:H:26:D	-1.217263637	-3.808917455	0.021457862	0.028647993	0.019966667	0.092156485	0.008445556	0.007594547	0.028113333	0.010184828	0.009455046	0.021730391	0.016578146	10	13109198	C	G	H	D	rs200710076	10	13151198	10:13109198:C:G	OPTN;OPTN;OPTN;OPTN;OPTN;OPTN	Q96CV9	Q96CV9;Q96CV9-2;Q96CV9;Q96CV9-2;Q96CV9;Q96CV9	p.His26Asp	p.His26Asp;p.His26Asp;p.His26Asp;p.His26Asp;p.His26Asp;p.His26Asp	-0.356917	0.538	0.769088917	-4.690701299	0.29253108	-1.112551929	0	His	26	Asp	H26D	9	53.1144	-50.421	-22.6615	44.93	25.76898585
10:13109198:C:T:H:26:Y	-3.463785736	-3.876225514	0.022457225	0.025572519	0.016105556	0.093771435	0.008445556	0.133340526	0.028113333	0.060896193	0.013530647	0.020061733	0.0224403	10	13109198	C	T	H	Y	rs200710076	10	13151198	10:13109198:C:T	OPTN;OPTN;OPTN;OPTN;OPTN;OPTN	Q96CV9	Q96CV9;Q96CV9-2;Q96CV9;Q96CV9-2;Q96CV9;Q96CV9	p.His26Tyr	p.His26Tyr;p.His26Tyr;p.His26Tyr;p.His26Tyr;p.His26Tyr;p.His26Tyr	-0.49538	0.202	0.762964781	-5.022375822	-1.945532161	-3.12934605	0	His	26	Tyr	H26Y	6	53.1144	-50.421	-22.6615	44.93	25.76898585
10:13109199:A:C:H:26:P	-2.783784834	-3.95909207	0.021457862	0.026082784	0.01887	0.080591775	0.008445556	-3.65E-17	0.028113333	0.004589096	0.009455046	0.017188789	0.012311111	10	13109199	A	C	H	P		10	13151199	10:13109199:A:C	OPTN;OPTN;OPTN;OPTN;OPTN;OPTN	Q96CV9	Q96CV9;Q96CV9-2;Q96CV9;Q96CV9-2;Q96CV9;Q96CV9	p.His26Pro	p.His26Pro;p.His26Pro;p.His26Pro;p.His26Pro;p.His26Pro;p.His26Pro	-0.644053	0.299	0.769341139	-5.059719375	-1.222536228	-2.648742795	0	His	26	Pro	H26P	10	53.1144	-50.421	-22.6615	44.93	25.76898585
10:13109199:A:G:H:26:R	-3.445599422	-4.171830861	0.021457862	0.030165962	0.022328889	0.125120148	0.008445556	0.158015344	0.028113333	0.056196171	0.01563503	0.024181916	0.033546678	10	13109199	A	G	H	R		10	13151199	10:13109199:A:G	OPTN;OPTN;OPTN;OPTN;OPTN;OPTN	Q96CV9	Q96CV9;Q96CV9-2;Q96CV9;Q96CV9-2;Q96CV9;Q96CV9	p.His26Arg	p.His26Arg;p.His26Arg;p.His26Arg;p.His26Arg;p.His26Arg;p.His26Arg	-1.085091	0.211	0.766877849	-5.696691381	-1.823033449	-3.395007676	0	His	26	Arg	H26R	8	53.1144	-50.421	-22.6615	44.93	25.76898585
10:13109199:A:T:H:26:L	-3.266872091	-4.066007898	0.021457862	0.023838198	0.01887	0.080448441	0.008445556	-3.64E-17	0.028113333	0.004569096	0.009455046	0.012384413	0.012244444	10	13109199	A	T	H	L		10	13151199	10:13109199:A:T	OPTN;OPTN;OPTN;OPTN;OPTN;OPTN	Q96CV9	Q96CV9;Q96CV9-2;Q96CV9;Q96CV9-2;Q96CV9;Q96CV9	p.His26Leu	p.His26Leu;p.His26Leu;p.His26Leu;p.His26Leu;p.His26Leu;p.His26Leu	-0.852211	0.226	0.767174459	-5.38506609	-1.722732653	-3.182846763	0.004	His	26	Leu	H26L	11	53.1144	-50.421	-22.6615	44.93	25.76898585
10:13109200:C:A:H:26:Q	-3.657472641	-3.97053467	0.021457862	0.030165962	0.022328889	0.125120148	0.008445556	0.158015344	0.028113333	0.056196171	0.01563503	0.024181916	0.033546678	10	13109200	C	A	H	Q		10	13151200	10:13109200:C:A	OPTN;OPTN;OPTN;OPTN;OPTN;OPTN	Q96CV9	Q96CV9;Q96CV9-2;Q96CV9;Q96CV9-2;Q96CV9;Q96CV9	p.His26Gln	p.His26Gln;p.His26Gln;p.His26Gln;p.His26Gln;p.His26Gln;p.His26Gln	-0.693023	0.179	0.759624602	-5.362864858	-2.147467745	-3.36876725	0.017	His	26	Gln	H26Q	8	53.1144	-50.421	-22.6615	44.93	25.76898585
10:13109200:C:G:H:26:Q	-3.657472641	-3.96167712	0.021457862	0.030165962	0.022328889	0.125120148	0.008445556	0.158015344	0.028113333	0.056196171	0.01563503	0.024181916	0.033546678	10	13109200	C	G	H	Q		10	13151200	10:13109200:C:G	OPTN;OPTN;OPTN;OPTN;OPTN;OPTN	Q96CV9	Q96CV9;Q96CV9-2;Q96CV9;Q96CV9-2;Q96CV9;Q96CV9	p.His26Gln	p.His26Gln;p.His26Gln;p.His26Gln;p.His26Gln;p.His26Gln;p.His26Gln	-0.675771	0.179	0.759624602	-5.340320145	-2.147467745	-3.359473376	0.017	His	26	Gln	H26Q	8	53.1144	-50.421	-22.6615	44.93	25.76898585
10:13109201:C:A:L:27:M	-3.475326137	-3.025655088	0.021914138	0.001136706	0.03954	0.188221657	0.033023333	0.003148007	4.00E-04	0.01082093	0.001514995	0.008887853	0.021983825	10	13109201	C	A	L	M		10	13151201	10:13109201:C:A	OPTN;OPTN;OPTN;OPTN;OPTN;OPTN	Q96CV9	Q96CV9;Q96CV9-2;Q96CV9;Q96CV9-2;Q96CV9;Q96CV9	p.Leu27Met	p.Leu27Met;p.Leu27Met;p.Leu27Met;p.Leu27Met;p.Leu27Met;p.Leu27Met	1.161864	0.2	0.734896181	-3.547558024	-2.426555756	-2.248128114	0.027	Leu	27	Met	L27M	2	49.82675	-50.306875	-18.089375	48.07	29.72247452
10:13109201:C:G:L:27:V	-3.473307418	-3.14079334	0.021914138	0.004797176	0.039673333	0.200480446	0.033023333	0.061219428	4.00E-04	0.025599227	0.001514995	0.008469152	0.023218399	10	13109201	C	G	L	V		10	13151201	10:13109201:C:G	OPTN;OPTN;OPTN;OPTN;OPTN;OPTN	Q96CV9	Q96CV9;Q96CV9-2;Q96CV9;Q96CV9-2;Q96CV9;Q96CV9	p.Leu27Val	p.Leu27Val;p.Leu27Val;p.Leu27Val;p.Leu27Val;p.Leu27Val;p.Leu27Val	0.936056	0.201	0.74360932	-3.628185753	-2.274824758	-2.363993425	0.001	Leu	27	Val	L27V	3	49.82675	-50.306875	-18.089375	48.07	29.72247452
10:13109202:T:A:L:27:Q	-1.855159459	-2.381009593	0.018803574	0.028254949	0.038177778	0.158357163	0.033023333	0.133340526	4.00E-04	0.028721855	0.002605016	0.016516645	0.034949687	10	13109202	T	A	L	Q		10	13151202	10:13109202:T:A	OPTN;OPTN;OPTN;OPTN;OPTN;OPTN	Q96CV9	Q96CV9;Q96CV9-2;Q96CV9;Q96CV9-2;Q96CV9;Q96CV9	p.Leu27Gln	p.Leu27Gln;p.Leu27Gln;p.Leu27Gln;p.Leu27Gln;p.Leu27Gln;p.Leu27Gln	2.401159	0.452	0.741975336	-1.753823302	-0.70652983	-0.123852213	0.71	Leu	27	Gln	L27Q	6	49.82675	-50.306875	-18.089375	48.07	29.72247452
10:13109202:T:C:L:27:P	-1.625755442	-2.308735968	0.018803574	0.033890639	0.041683333	0.160491872	0.033023333	0.235310691	4.00E-04	0.034952342	0.003255054	0.019286785	0.039127524	10	13109202	T	C	L	P		10	13151202	10:13109202:T:C	OPTN;OPTN;OPTN;OPTN;OPTN;OPTN	Q96CV9	Q96CV9;Q96CV9-2;Q96CV9;Q96CV9-2;Q96CV9;Q96CV9	p.Leu27Pro	p.Leu27Pro;p.Leu27Pro;p.Leu27Pro;p.Leu27Pro;p.Leu27Pro;p.Leu27Pro	2.536678	0.489	0.744666359	-1.51049479	-0.426429859	0.163027085	0.833	Leu	27	Pro	L27P	7	49.82675	-50.306875	-18.089375	48.07	29.72247452
10:13109202:T:G:L:27:R	-2.047169564	-2.730384282	0.018803574	0.028254949	0.038177778	0.158357163	0.033023333	0.133340526	4.00E-04	0.028721855	0.002605016	0.016516645	0.034949687	10	13109202	T	G	L	R		10	13151202	10:13109202:T:G	OPTN;OPTN;OPTN;OPTN;OPTN;OPTN	Q96CV9	Q96CV9;Q96CV9-2;Q96CV9;Q96CV9-2;Q96CV9;Q96CV9	p.Leu27Arg	p.Leu27Arg;p.Leu27Arg;p.Leu27Arg;p.Leu27Arg;p.Leu27Arg;p.Leu27Arg	1.720676	0.423	0.749586781	-2.455730912	-0.763884071	-0.658067717	0.059	Leu	27	Arg	L27R	6	49.82675	-50.306875	-18.089375	48.07	29.72247452
10:13109204:G:A:A:28:T	-3.979602515	-2.628985664	0.031820748	0.01193918	0.042132222	0.223860141	0.005627778	0.052377647	4.00E-04	0.038159792	0.000884372	0.007971734	0.018720668	10	13109204	G	A	A	T		10	13151204	10:13109204:G:A	OPTN;OPTN;OPTN;OPTN;OPTN;OPTN	Q96CV9	Q96CV9;Q96CV9-2;Q96CV9;Q96CV9-2;Q96CV9;Q96CV9	p.Ala28Thr	p.Ala28Thr;p.Ala28Thr;p.Ala28Thr;p.Ala28Thr;p.Ala28Thr;p.Ala28Thr	1.938564	0.122	0.763708845	-1.823412602	-2.441661943	-2.280578228	0.027	Ala	28	Thr	A28T	4	50.7096	-54.4918	-19.094	49.02	31.67225627
10:13109204:G:C:A:28:P	-3.107651205	-2.589810828	0.027343301	0.019926648	0.049238889	0.312057374	0.005627778	0.160141466	4.00E-04	0.165950117	0.001499421	0.010115771	0.033472836	10	13109204	G	C	A	P		10	13151204	10:13109204:G:C	OPTN;OPTN;OPTN;OPTN;OPTN;OPTN	Q96CV9	Q96CV9;Q96CV9-2;Q96CV9;Q96CV9-2;Q96CV9;Q96CV9	p.Ala28Pro	p.Ala28Pro;p.Ala28Pro;p.Ala28Pro;p.Ala28Pro;p.Ala28Pro;p.Ala28Pro	1.996329	0.262	0.77114827	-1.564820225	-1.427586833	-1.440208512	0.001	Ala	28	Pro	A28P	5	50.7096	-54.4918	-19.094	49.02	31.67225627
10:13109204:G:T:A:28:S	-3.944662691	-2.697550972	0.031820748	0.005586206	0.042656667	0.224887258	0.005627778	0.061219428	4.00E-04	0.025599227	0.001089881	0.007367323	0.014676335	10	13109204	G	T	A	S		10	13151204	10:13109204:G:T	OPTN;OPTN;OPTN;OPTN;OPTN;OPTN	Q96CV9	Q96CV9;Q96CV9-2;Q96CV9;Q96CV9-2;Q96CV9;Q96CV9	p.Ala28Ser	p.Ala28Ser;p.Ala28Ser;p.Ala28Ser;p.Ala28Ser;p.Ala28Ser;p.Ala28Ser	1.8101	0.125	0.764533965	-1.970979277	-2.408824844	-2.332442345	0.027	Ala	28	Ser	A28S	3	50.7096	-54.4918	-19.094	49.02	31.67225627
10:13109205:C:A:A:28:D	-2.183958095	-2.344733737	0.027343301	0.027617314	0.04	0.192462076	0.005627778	0.133340526	4.00E-04	0.028638095	0.00145961	0.013000475	0.018360383	10	13109205	C	A	A	D		10	13151205	10:13109205:C:A	OPTN;OPTN;OPTN;OPTN;OPTN;OPTN	Q96CV9	Q96CV9;Q96CV9-2;Q96CV9;Q96CV9-2;Q96CV9;Q96CV9	p.Ala28Asp	p.Ala28Asp;p.Ala28Asp;p.Ala28Asp;p.Ala28Asp;p.Ala28Asp;p.Ala28Asp	2.492659	0.393	0.773407161	-0.860624127	-0.557157449	-0.415601465	0.112	Ala	28	Asp	A28D	6	50.7096	-54.4918	-19.094	49.02	31.67225627
10:13109205:C:G:A:28:G	-3.728003067	-2.600075919	0.031820748	0.01193918	0.042132222	0.223860141	0.005627778	0.052377647	4.00E-04	0.038159792	0.000884372	0.007971734	0.018720668	10	13109205	C	G	A	G		10	13151205	10:13109205:C:G	OPTN;OPTN;OPTN;OPTN;OPTN;OPTN	Q96CV9	Q96CV9;Q96CV9-2;Q96CV9;Q96CV9-2;Q96CV9;Q96CV9	p.Ala28Gly	p.Ala28Gly;p.Ala28Gly;p.Ala28Gly;p.Ala28Gly;p.Ala28Gly;p.Ala28Gly	1.994872	0.16	0.780627414	-1.333415106	-1.917825981	-2.03059055	0.002	Ala	28	Gly	A28G	4	50.7096	-54.4918	-19.094	49.02	31.67225627
10:13109205:C:T:A:28:V	-3.668413724	-2.654170021	0.031820748	0.01193918	0.042132222	0.223860141	0.005627778	0.052377647	4.00E-04	0.038159792	0.000884372	0.007971734	0.018720668	10	13109205	C	T	A	V		10	13151205	10:13109205:C:T	OPTN;OPTN;OPTN;OPTN;OPTN;OPTN	Q96CV9	Q96CV9;Q96CV9-2;Q96CV9;Q96CV9-2;Q96CV9;Q96CV9	p.Ala28Val	p.Ala28Val;p.Ala28Val;p.Ala28Val;p.Ala28Val;p.Ala28Val;p.Ala28Val	1.889512	0.169	0.768117738	-1.778997584	-2.069332196	-2.035326061	0.001	Ala	28	Val	A28V	4	50.7096	-54.4918	-19.094	49.02	31.67225627
10:13109207:C:A:H:29:N	-3.317936624	-2.402749271	0.015804352	0.035083031	0.035704444	0.255425188	0.012492222	0.235310691	4.00E-04	0.034952342	0.00378247	0.014709046	0.025942524	10	13109207	C	A	H	N		10	13151207	10:13109207:C:A	OPTN;OPTN;OPTN;OPTN;OPTN;OPTN	Q96CV9	Q96CV9;Q96CV9-2;Q96CV9;Q96CV9-2;Q96CV9;Q96CV9	p.His29Asn	p.His29Asn;p.His29Asn;p.His29Asn;p.His29Asn;p.His29Asn;p.His29Asn	2.370134	0.226	0.763951707	-1.253464409	-1.776502582	-1.446928055	0.015	His	29	Asn	H29N	7	47.7678	-55.8096	-22.0592	48.42	32.42547287
10:13109207:C:G:H:29:D	-2.457542861	-2.290835964	0.015096474	0.038227984	0.045176667	0.240844704	0.012492222	0.007594547	4.00E-04	0.004055976	0.002275438	0.013728841	0.017153569	10	13109207	C	G	H	D		10	13151207	10:13109207:C:G	OPTN;OPTN;OPTN;OPTN;OPTN;OPTN	Q96CV9	Q96CV9;Q96CV9-2;Q96CV9;Q96CV9-2;Q96CV9;Q96CV9	p.His29Asp	p.His29Asp;p.His29Asp;p.His29Asp;p.His29Asp;p.His29Asp;p.His29Asp	2.599153	0.351	0.770190247	-0.800636558	-0.877815638	-0.601007067	0.139	His	29	Asp	H29D	9	47.7678	-55.8096	-22.0592	48.42	32.42547287
10:13109207:C:T:H:29:Y	-3.379123559	-2.55796796	0.015804352	0.029393101	0.027792222	0.245999816	0.012492222	0.133340526	4.00E-04	0.028638095	0.003027428	0.012500909	0.017490599	10	13109207	C	T	H	Y	rs1344210124	10	13151207	10:13109207:C:T	OPTN;OPTN;OPTN;OPTN;OPTN;OPTN	Q96CV9	Q96CV9;Q96CV9-2;Q96CV9;Q96CV9-2;Q96CV9;Q96CV9	p.His29Tyr	p.His29Tyr;p.His29Tyr;p.His29Tyr;p.His29Tyr;p.His29Tyr;p.His29Tyr	2.078432	0.212	0.76413707	-1.630094884	-1.862405127	-1.684996772	0.005	His	29	Tyr	H29Y	6	47.7678	-55.8096	-22.0592	48.42	32.42547287
10:13109208:A:C:H:29:P	-3.728305735	-2.835673355	0.015096474	0.036732976	0.04408	0.218442407	0.012492222	-3.65E-17	4.00E-04	0.000661821	0.002275438	0.010987316	0.013473571	10	13109208	A	C	H	P		10	13151208	10:13109208:A:C	OPTN;OPTN;OPTN;OPTN;OPTN;OPTN	Q96CV9	Q96CV9;Q96CV9-2;Q96CV9;Q96CV9-2;Q96CV9;Q96CV9	p.His29Pro	p.His29Pro;p.His29Pro;p.His29Pro;p.His29Pro;p.His29Pro;p.His29Pro	1.542588	0.157	0.771095268	-2.159068208	-2.095935271	-2.291582852	0.001	His	29	Pro	H29P	10	47.7678	-55.8096	-22.0592	48.42	32.42547287
10:13109208:A:G:H:29:R	-3.125610963	-2.590640287	0.015096474	0.037975597	0.048352222	0.313352807	0.012492222	0.158015344	4.00E-04	0.038700288	0.003780615	0.015212848	0.03296226	10	13109208	A	G	H	R		10	13151208	10:13109208:A:G	OPTN;OPTN;OPTN;OPTN;OPTN;OPTN	Q96CV9	Q96CV9;Q96CV9-2;Q96CV9;Q96CV9-2;Q96CV9;Q96CV9	p.His29Arg	p.His29Arg;p.His29Arg;p.His29Arg;p.His29Arg;p.His29Arg;p.His29Arg	1.995355	0.259	0.768341233	-1.63518233	-1.49349119	-1.458074311	0.443	His	29	Arg	H29R	8	47.7678	-55.8096	-22.0592	48.42	32.42547287
10:13109208:A:T:H:29:L	-2.311155058	-2.544797807	0.015096474	0.034636093	0.04408	0.217728333	0.012492222	-3.64E-17	4.00E-04	0.000655155	0.002275438	0.008273862	0.013406905	10	13109208	A	T	H	L		10	13151208	10:13109208:A:T	OPTN;OPTN;OPTN;OPTN;OPTN;OPTN	Q96CV9	Q96CV9;Q96CV9-2;Q96CV9;Q96CV9-2;Q96CV9;Q96CV9	p.His29Leu	p.His29Leu;p.His29Leu;p.His29Leu;p.His29Leu;p.His29Leu;p.His29Leu	2.109215	0.371	0.768411128	-1.484671098	-0.780363295	-0.74933569	0.139	His	29	Leu	H29L	11	47.7678	-55.8096	-22.0592	48.42	32.42547287
10:13109209:C:A:H:29:Q	-3.800956851	-2.936284455	0.015096474	0.037975597	0.048352222	0.313352807	0.012492222	0.158015344	4.00E-04	0.038700288	0.003780615	0.015212848	0.03296226	10	13109209	C	A	H	Q		10	13151209	10:13109209:C:A	OPTN;OPTN;OPTN;OPTN;OPTN;OPTN	Q96CV9	Q96CV9;Q96CV9-2;Q96CV9;Q96CV9-2;Q96CV9;Q96CV9	p.His29Gln	p.His29Gln;p.His29Gln;p.His29Gln;p.His29Gln;p.His29Gln;p.His29Gln	1.322138	0.157	0.760437166	-2.709476394	-2.273760165	-2.410342103	0.443	His	29	Gln	H29Q	8	47.7678	-55.8096	-22.0592	48.42	32.42547287
10:13109209:C:G:H:29:Q	-3.800956851	-2.927426905	0.015096474	0.037975597	0.048352222	0.313352807	0.012492222	0.158015344	4.00E-04	0.038700288	0.003780615	0.015212848	0.03296226	10	13109209	C	G	H	Q		10	13151209	10:13109209:C:G	OPTN;OPTN;OPTN;OPTN;OPTN;OPTN	Q96CV9	Q96CV9;Q96CV9-2;Q96CV9;Q96CV9-2;Q96CV9;Q96CV9	p.His29Gln	p.His29Gln;p.His29Gln;p.His29Gln;p.His29Gln;p.His29Gln;p.His29Gln	1.33939	0.157	0.760437166	-2.686931682	-2.273760165	-2.401048229	0.443	His	29	Gln	H29Q	8	47.7678	-55.8096	-22.0592	48.42	32.42547287
10:13109210:C:A:P:30:T	-1.282493697	-2.322512055	0.019446712	0.037801723	0.071381111	0.306112509	0.016765556	0.158015344	-3.98E-17	0.037898997	0.003253456	0.00837763	0.032300038	10	13109210	C	A	P	T		10	13151210	10:13109210:C:A	OPTN;OPTN;OPTN;OPTN;OPTN;OPTN	Q96CV9	Q96CV9;Q96CV9-2;Q96CV9;Q96CV9-2;Q96CV9;Q96CV9	p.Pro30Thr	p.Pro30Thr;p.Pro30Thr;p.Pro30Thr;p.Pro30Thr;p.Pro30Thr;p.Pro30Thr	2.518425	0.537	0.769908288	-0.91307079	0.299845054	0.430651434	0.951	Pro	30	Thr	P30T	8	46.249	-58.00085714	-17.82957143	54.19	36.79654444	0.463862866	Uncertain
10:13109210:C:G:P:30:A	-2.070397232	-2.07265542	0.019446712	0.037801723	0.071381111	0.306112509	0.016765556	0.158015344	-3.98E-17	0.037898997	0.003253456	0.00837763	0.032300038	10	13109210	C	G	P	A		10	13151210	10:13109210:C:G	OPTN;OPTN;OPTN;OPTN;OPTN;OPTN	Q96CV9	Q96CV9;Q96CV9-2;Q96CV9;Q96CV9-2;Q96CV9;Q96CV9	p.Pro30Ala	p.Pro30Ala;p.Pro30Ala;p.Pro30Ala;p.Pro30Ala;p.Pro30Ala;p.Pro30Ala	3.005075	0.418	0.770852089	-0.253892572	-0.440867464	0.004952728	0.848	Pro	30	Ala	P30A	8	46.249	-58.00085714	-17.82957143	54.19	36.79654444	0.193072684	Benign
10:13109210:C:T:P:30:S	-1.83203986	-2.220399681	0.019446712	0.037801723	0.071381111	0.306112509	0.016765556	0.158015344	-3.98E-17	0.037898997	0.003253456	0.00837763	0.032300038	10	13109210	C	T	P	S		10	13151210	10:13109210:C:T	OPTN;OPTN;OPTN;OPTN;OPTN;OPTN	Q96CV9	Q96CV9;Q96CV9-2;Q96CV9;Q96CV9-2;Q96CV9;Q96CV9	p.Pro30Ser	p.Pro30Ser;p.Pro30Ser;p.Pro30Ser;p.Pro30Ser;p.Pro30Ser;p.Pro30Ser	2.717311	0.454	0.770014328	-0.650558945	-0.226000235	0.058023665	0.441	Pro	30	Ser	P30S	8	46.249	-58.00085714	-17.82957143	54.19	36.79654444	0.17348858	Benign
10:13109211:C:A:P:30:Q	-2.547111976	-1.771830393	0.019446712	0.037801723	0.071381111	0.306112509	0.016765556	0.158015344	-3.98E-17	0.037898997	0.003253456	0.00837763	0.032300038	10	13109211	C	A	P	Q		10	13151211	10:13109211:C:A	OPTN;OPTN;OPTN;OPTN;OPTN;OPTN	Q96CV9	Q96CV9;Q96CV9-2;Q96CV9;Q96CV9-2;Q96CV9;Q96CV9	p.Pro30Gln	p.Pro30Gln;p.Pro30Gln;p.Pro30Gln;p.Pro30Gln;p.Pro30Gln;p.Pro30Gln	3.590997	0.346	0.768152413	0.445336628	-0.943599854	-0.095589765	0.987	Pro	30	Gln	P30Q	8	46.249	-58.00085714	-17.82957143	54.19	36.79654444	0.357172346	Benign
10:13109211:C:G:P:30:R	-1.229983317	-1.765358743	0.019446712	0.039653601	0.067997778	0.236345613	0.016765556	0.007594547	-3.98E-17	0.003789309	0.001957744	0.007755134	0.016438013	10	13109211	C	G	P	R		10	13151211	10:13109211:C:G	OPTN;OPTN;OPTN;OPTN;OPTN;OPTN	Q96CV9	Q96CV9;Q96CV9-2;Q96CV9;Q96CV9-2;Q96CV9;Q96CV9	p.Pro30Arg	p.Pro30Arg;p.Pro30Arg;p.Pro30Arg;p.Pro30Arg;p.Pro30Arg;p.Pro30Arg	3.623533	0.536	0.773641205	0.622949343	0.355770032	1.020206967	0.975	Pro	30	Arg	P30R	9	46.249	-58.00085714	-17.82957143	54.19	36.79654444	0.578539318	Uncertain
10:13109211:C:T:P:30:L	-1.838625814	-1.714087226	0.019446712	0.039443277	0.066975556	0.215348266	0.016765556	-3.65E-17	-3.98E-17	0.000395155	0.001957744	0.006424989	0.012753571	10	13109211	C	T	P	L		10	13151211	10:13109211:C:T	OPTN;OPTN;OPTN;OPTN;OPTN;OPTN	Q96CV9	Q96CV9;Q96CV9-2;Q96CV9;Q96CV9-2;Q96CV9;Q96CV9	p.Pro30Leu	p.Pro30Leu;p.Pro30Leu;p.Pro30Leu;p.Pro30Leu;p.Pro30Leu;p.Pro30Leu	3.728025	0.442	0.770240874	0.675806282	-0.29850205	0.533143931	0.975	Pro	30	Leu	P30L	10	46.249	-58.00085714	-17.82957143	54.19	36.79654444	0.519031325	Uncertain
10:13109213:A:C:N:31:H	-3.462151968	-2.101168662	0.015091647	0.020006788	0.047438889	0.255333075	0.009775556	0.160141466	-3.98E-17	0.162688863	0.002675984	0.003625995	0.034434713	10	13109213	A	C	N	H		10	13151213	10:13109213:A:C	OPTN;OPTN;OPTN;OPTN;OPTN;OPTN	Q96CV9	Q96CV9;Q96CV9-2;Q96CV9;Q96CV9-2;Q96CV9;Q96CV9	p.Asn31His	p.Asn31His;p.Asn31His;p.Asn31His;p.Asn31His;p.Asn31His;p.Asn31His	2.946857	0.209	0.769299754	-0.368178643	-1.795338835	-1.234506145	0.62	Asn	31	His	N31H	5	48.57275	-62.612625	-18.6815	54.14	38.98904216	0.122366502	Benign
10:13109213:A:G:N:31:D	-3.87927737	-2.668101658	0.015091647	0.020006788	0.047438889	0.255333075	0.009775556	0.160141466	-3.98E-17	0.162688863	0.002675984	0.003625995	0.034434713	10	13109213	A	G	N	D		10	13151213	10:13109213:A:G	OPTN;OPTN;OPTN;OPTN;OPTN;OPTN	Q96CV9	Q96CV9;Q96CV9-2;Q96CV9;Q96CV9-2;Q96CV9;Q96CV9	p.Asn31Asp	p.Asn31Asp;p.Asn31Asp;p.Asn31Asp;p.Asn31Asp;p.Asn31Asp;p.Asn31Asp	1.842632	0.146	0.77646445	-1.634823115	-2.076278072	-2.193529293	0.001	Asn	31	Asp	N31D	5	48.57275	-62.612625	-18.6815	54.14	38.98904216	0.117884378	Benign
10:13109213:A:T:N:31:Y	-3.479798101	-2.004986148	0.014415223	0.039151081	0.039658889	0.170672422	0.009775556	0.158015344	-3.98E-17	0.037898997	0.003253456	0.005632712	0.030287815	10	13109213	A	T	N	Y		10	13151213	10:13109213:A:T	OPTN;OPTN;OPTN;OPTN;OPTN;OPTN	Q96CV9	Q96CV9;Q96CV9-2;Q96CV9;Q96CV9-2;Q96CV9;Q96CV9	p.Asn31Tyr	p.Asn31Tyr;p.Asn31Tyr;p.Asn31Tyr;p.Asn31Tyr;p.Asn31Tyr;p.Asn31Tyr	3.139404	0.204	0.76891759	-0.125966609	-1.833499037	-1.159680419	0.833	Asn	31	Tyr	N31Y	8	48.57275	-62.612625	-18.6815	54.14	38.98904216	0.148560462	Benign
10:13109214:A:C:N:31:T	-3.426944937	-3.113059022	0.015091647	0.027986436	0.020116667	0.104807144	0.009775556	0.133340526	-3.98E-17	0.027062586	0.002605016	0.004332605	0.012557742	10	13109214	A	C	N	T		10	13151214	10:13109214:A:C	OPTN;OPTN;OPTN;OPTN;OPTN;OPTN	Q96CV9	Q96CV9;Q96CV9-2;Q96CV9;Q96CV9-2;Q96CV9;Q96CV9	p.Asn31Thr	p.Asn31Thr;p.Asn31Thr;p.Asn31Thr;p.Asn31Thr;p.Asn31Thr;p.Asn31Thr	1.00347	0.202	0.768688542	-2.922817811	-1.850034188	-2.321896272	0.001	Asn	31	Thr	N31T	6	48.57275	-62.612625	-18.6815	54.14	38.98904216	0.067946256	Benign
10:13109214:A:G:N:31:S	-3.66740415	-3.409914275	0.015091647	0.020006788	0.047438889	0.255333075	0.009775556	0.160141466	-3.98E-17	0.162688863	0.002675984	0.003625995	0.034434713	10	13109214	A	G	N	S		10	13151214	10:13109214:A:G	OPTN;OPTN;OPTN;OPTN;OPTN;OPTN	Q96CV9	Q96CV9;Q96CV9-2;Q96CV9;Q96CV9-2;Q96CV9;Q96CV9	p.Asn31Ser	p.Asn31Ser;p.Asn31Ser;p.Asn31Ser;p.Asn31Ser;p.Asn31Ser;p.Asn31Ser	0.397791	0.178	0.768745935	-3.712899467	-2.001639847	-2.786912079	0	Asn	31	Ser	N31S	5	48.57275	-62.612625	-18.6815	54.14	38.98904216	0.077045424	Benign
10:13109214:A:T:N:31:I	-3.766526371	-2.367975912	0.014415223	0.041151864	0.036786667	0.128482384	0.009775556	0.007594547	-3.98E-17	0.003789309	0.001957744	0.00534957	0.014845791	10	13109214	A	T	N	I		10	13151214	10:13109214:A:T	OPTN;OPTN;OPTN;OPTN;OPTN;OPTN	Q96CV9	Q96CV9;Q96CV9-2;Q96CV9;Q96CV9-2;Q96CV9;Q96CV9	p.Asn31Ile	p.Asn31Ile;p.Asn31Ile;p.Asn31Ile;p.Asn31Ile;p.Asn31Ile;p.Asn31Ile	2.451806	0.152	0.773856036	-0.902962239	-2.081657298	-1.830677238	0.009	Asn	31	Ile	N31I	9	48.57275	-62.612625	-18.6815	54.14	38.98904216	0.15711571	Benign
10:13109215:C:A:N:31:K	-4.108911863	-2.875171786	0.015091647	0.027986436	0.020116667	0.104807144	0.009775556	0.133340526	-3.98E-17	0.027062586	0.002605016	0.004332605	0.012557742	10	13109215	C	A	N	K		10	13151215	10:13109215:C:A	OPTN;OPTN;OPTN;OPTN;OPTN;OPTN	Q96CV9	Q96CV9;Q96CV9-2;Q96CV9;Q96CV9-2;Q96CV9;Q96CV9	p.Asn31Lys	p.Asn31Lys;p.Asn31Lys;p.Asn31Lys;p.Asn31Lys;p.Asn31Lys;p.Asn31Lys	1.466807	0.099	0.775625197	-2.14660331	-2.389050245	-2.667668166	0.045	Asn	31	Lys	N31K	6	48.57275	-62.612625	-18.6815	54.14	38.98904216	0.135058614	Benign
10:13109215:C:G:N:31:K	-4.108911863	-2.868478308	0.015091647	0.027986436	0.020116667	0.104807144	0.009775556	0.133340526	-3.98E-17	0.027062586	0.002605016	0.004332605	0.012557742	10	13109215	C	G	N	K		10	13151215	10:13109215:C:G	OPTN;OPTN;OPTN;OPTN;OPTN;OPTN	Q96CV9	Q96CV9;Q96CV9-2;Q96CV9;Q96CV9-2;Q96CV9;Q96CV9	p.Asn31Lys	p.Asn31Lys;p.Asn31Lys;p.Asn31Lys;p.Asn31Lys;p.Asn31Lys;p.Asn31Lys	1.479844	0.099	0.775625197	-2.12956671	-2.389050245	-2.660644967	0.045	Asn	31	Lys	N31K	6	48.57275	-62.612625	-18.6815	54.14	38.98904216	0.135058614	Benign
10:13109216:C:A:L:32:M	-2.77743895	-2.414223834	0.02320686	0.002019032	0.052835556	0.261956031	0.009181111	0.003148007	-4.03E-17	0.009665374	0.001523467	0.006690794	0.010608825	10	13109216	C	A	L	M		10	13151216	10:13109216:C:A	OPTN;OPTN;OPTN;OPTN;OPTN;OPTN	Q96CV9	Q96CV9;Q96CV9-2;Q96CV9;Q96CV9-2;Q96CV9;Q96CV9	p.Leu32Met	p.Leu32Met;p.Leu32Met;p.Leu32Met;p.Leu32Met;p.Leu32Met;p.Leu32Met	2.367052	0.299	0.753579815	-1.512774172	-1.485505722	-1.026621793	0.999	Leu	32	Met	L32M	2	43.56375	-63.3615	-19.187625	57.18	41.45254364	0.396444956	Uncertain
10:13109216:C:G:L:32:V	-2.881108316	-2.243294733	0.02320686	0.004779498	0.052835556	0.285809206	0.009181111	0.061219428	-4.03E-17	0.024452005	0.001523467	0.004233694	0.011776732	10	13109216	C	G	L	V	rs779662670	10	13151216	10:13109216:C:G	OPTN;OPTN;OPTN;OPTN;OPTN;OPTN	Q96CV9	Q96CV9;Q96CV9-2;Q96CV9;Q96CV9-2;Q96CV9;Q96CV9	p.Leu32Val	p.Leu32Val;p.Leu32Val;p.Leu32Val;p.Leu32Val;p.Leu32Val;p.Leu32Val	2.698506	0.284	0.766809007	-0.754025308	-1.360135555	-0.93476872	0.986	Leu	32	Val	L32V	3	43.56375	-63.3615	-19.187625	57.18	41.45254364	0.34715327	Benign
10:13109217:T:A:L:32:Q	-1.238684382	-1.598345568	0.012676845	0.026703726	0.020677778	0.087401004	0.009181111	0.133340526	-4.03E-17	0.026714491	0.002605016	0.001955592	0.015219885	10	13109217	T	A	L	Q		10	13151217	10:13109217:T:A	OPTN;OPTN;OPTN;OPTN;OPTN;OPTN	Q96CV9	Q96CV9;Q96CV9-2;Q96CV9;Q96CV9-2;Q96CV9;Q96CV9	p.Leu32Gln	p.Leu32Gln;p.Leu32Gln;p.Leu32Gln;p.Leu32Gln;p.Leu32Gln;p.Leu32Gln	3.950358	0.534	0.761146662	0.742513642	0.134591481	1.184711071	0.999	Leu	32	Gln	L32Q	6	43.56375	-63.3615	-19.187625	57.18	41.45254364	0.332626033	Benign
10:13109217:T:C:L:32:P	-1.097169647	-1.550399974	0.012676845	0.033802193	0.028828889	0.111929364	0.009181111	0.235310691	-4.03E-17	0.034209265	0.003255054	0.002553166	0.026989191	10	13109217	T	C	L	P		10	13151217	10:13109217:T:C	OPTN;OPTN;OPTN;OPTN;OPTN;OPTN	Q96CV9	Q96CV9;Q96CV9-2;Q96CV9;Q96CV9-2;Q96CV9;Q96CV9	p.Leu32Pro	p.Leu32Pro;p.Leu32Pro;p.Leu32Pro;p.Leu32Pro;p.Leu32Pro;p.Leu32Pro	4.028954	0.562	0.770541019	1.076444247	0.469321874	1.388901941	0.207	Leu	32	Pro	L32P	7	43.56375	-63.3615	-19.187625	57.18	41.45254364	0.198423807	Benign
10:13109217:T:G:L:32:R	-1.020190124	-1.57668893	0.012676845	0.026703726	0.020677778	0.087401004	0.009181111	0.133340526	-4.03E-17	0.026714491	0.002605016	0.001955592	0.015219885	10	13109217	T	G	L	R	rs1439974533	10	13151217	10:13109217:T:G	OPTN;OPTN;OPTN;OPTN;OPTN;OPTN	Q96CV9	Q96CV9;Q96CV9-2;Q96CV9;Q96CV9-2;Q96CV9;Q96CV9	p.Leu32Arg	p.Leu32Arg;p.Leu32Arg;p.Leu32Arg;p.Leu32Arg;p.Leu32Arg;p.Leu32Arg	3.992539	0.567	0.770319835	1.023413565	0.497415535	1.398186532	0.999	Leu	32	Arg	L32R	6	43.56375	-63.3615	-19.187625	57.18	41.45254364	0.432695365	Uncertain
10:13109219:G:A:D:33:N	-3.862167508	-2.365317917	0.012676845	0.019364761	0.04755	0.22278786	0.010908889	0.160141466	-4.04E-17	0.094200653	0.003314854	0.000575171	0.035173274	10	13109219	G	A	D	N		10	13151219	10:13109219:G:A	OPTN;OPTN;OPTN;OPTN;OPTN;OPTN	Q96CV9	Q96CV9;Q96CV9-2;Q96CV9;Q96CV9-2;Q96CV9;Q96CV9	p.Asp33Asn	p.Asp33Asn;p.Asp33Asn;p.Asp33Asn;p.Asp33Asn;p.Asp33Asn;p.Asp33Asn	2.431441	0.149	0.766593425	-1.108328826	-2.221900589	-1.858989218	0.001	Asp	33	Asn	D33N	5	46.745125	-67.2955	-19.124	58.35	43.32535271	0.110641428	Benign
10:13109219:G:C:D:33:H	-2.664698738	-1.772767459	0.012676845	0.033588259	0.02757	0.108091943	0.010908889	0.235310691	-4.04E-17	0.034209265	0.003255054	0.000391542	0.022992524	10	13109219	G	C	D	H		10	13151219	10:13109219:G:C	OPTN;OPTN;OPTN;OPTN;OPTN;OPTN	Q96CV9	Q96CV9;Q96CV9-2;Q96CV9;Q96CV9-2;Q96CV9;Q96CV9	p.Asp33His	p.Asp33His;p.Asp33His;p.Asp33His;p.Asp33His;p.Asp33His;p.Asp33His	3.600867	0.323	0.767053361	0.431183789	-1.108143389	-0.223221042	0.71	Asp	33	His	D33H	7	46.745125	-67.2955	-19.124	58.35	43.32535271	0.121754416	Benign
10:13109219:G:T:D:33:Y	-1.615977169	-1.720845328	0.012107325	0.040943229	0.036317778	0.107282384	0.010908889	0.007594547	-4.04E-17	0.003789309	0.001957744	0.001194656	0.015191347	10	13109219	G	T	D	Y		10	13151219	10:13109219:G:T	OPTN;OPTN;OPTN;OPTN;OPTN;OPTN	Q96CV9	Q96CV9;Q96CV9-2;Q96CV9;Q96CV9-2;Q96CV9;Q96CV9	p.Asp33Tyr	p.Asp33Tyr;p.Asp33Tyr;p.Asp33Tyr;p.Asp33Tyr;p.Asp33Tyr;p.Asp33Tyr	3.711799	0.477	0.767155204	0.5786551	-0.127496792	0.726715518	0.938	Asp	33	Tyr	D33Y	9	46.745125	-67.2955	-19.124	58.35	43.32535271	0.156193247	Benign
10:13109220:A:C:D:33:A	-2.892414493	-1.924908988	0.012107325	0.038362075	0.039301111	0.148047448	0.010908889	0.158015344	-4.04E-17	0.037898997	0.003253456	0.000794005	0.030794482	10	13109220	A	C	D	A		10	13151220	10:13109220:A:C	OPTN;OPTN;OPTN;OPTN;OPTN;OPTN	Q96CV9	Q96CV9;Q96CV9-2;Q96CV9;Q96CV9-2;Q96CV9;Q96CV9	p.Asp33Ala	p.Asp33Ala;p.Asp33Ala;p.Asp33Ala;p.Asp33Ala;p.Asp33Ala;p.Asp33Ala	3.294735	0.293	0.772136704	0.156249827	-1.214034486	-0.56154921	0.126	Asp	33	Ala	D33A	8	46.745125	-67.2955	-19.124	58.35	43.32535271	0.145592071	Benign
10:13109220:A:G:D:33:G	-3.412876045	-2.224273005	0.012676845	0.033588259	0.02757	0.108091943	0.010908889	0.235310691	-4.04E-17	0.034209265	0.003255054	0.000391542	0.022992524	10	13109220	A	G	D	G		10	13151220	10:13109220:A:G	OPTN;OPTN;OPTN;OPTN;OPTN;OPTN	Q96CV9	Q96CV9;Q96CV9-2;Q96CV9;Q96CV9-2;Q96CV9;Q96CV9	p.Asp33Gly	p.Asp33Gly;p.Asp33Gly;p.Asp33Gly;p.Asp33Gly;p.Asp33Gly;p.Asp33Gly	2.721462	0.21	0.781293831	-0.36751329	-1.588867084	-1.350148967	0.001	Asp	33	Gly	D33G	7	46.745125	-67.2955	-19.124	58.35	43.32535271	0.060583566	Benign
10:13109220:A:T:D:33:V	-1.430588102	-1.62269811	0.012107325	0.040943229	0.036317778	0.107282384	0.010908889	0.007594547	-4.04E-17	0.003789309	0.001957744	0.001194656	0.015191347	10	13109220	A	T	D	V	rs758762753	10	13151220	10:13109220:A:T	OPTN;OPTN;OPTN;OPTN;OPTN;OPTN	Q96CV9	Q96CV9;Q96CV9-2;Q96CV9;Q96CV9-2;Q96CV9;Q96CV9	p.Asp33Val	p.Asp33Val;p.Asp33Val;p.Asp33Val;p.Asp33Val;p.Asp33Val;p.Asp33Val	3.902962	0.505	0.771870343	0.944517875	0.129163284	0.991547679	0.411	Asp	33	Val	D33V	9	46.745125	-67.2955	-19.124	58.35	43.32535271	0.169071046	Benign
10:13109221:C:A:D:33:E	-3.78346354	-2.7921586	0.02320686	0.01225918	0.05711	0.28127811	0.010908889	0.052377647	-4.04E-17	0.037960947	0.001523467	0.001858645	0.017613097	10	13109221	C	A	D	E		10	13151221	10:13109221:C:A	OPTN;OPTN;OPTN;OPTN;OPTN;OPTN	Q96CV9	Q96CV9;Q96CV9-2;Q96CV9;Q96CV9-2;Q96CV9;Q96CV9	p.Asp33Glu	p.Asp33Glu;p.Asp33Glu;p.Asp33Glu;p.Asp33Glu;p.Asp33Glu;p.Asp33Glu	1.622141	0.151	0.773689807	-1.991250178	-2.090787548	-2.283408811	0.002	Asp	33	Glu	D33E	4	46.745125	-67.2955	-19.124	58.35	43.32535271	0.088057836	Benign
10:13109221:C:G:D:33:E	-3.78346354	-2.78330105	0.02320686	0.01225918	0.05711	0.28127811	0.010908889	0.052377647	-4.04E-17	0.037960947	0.001523467	0.001858645	0.017613097	10	13109221	C	G	D	E	rs773608620	10	13151221	10:13109221:C:G	OPTN;OPTN;OPTN;OPTN;OPTN;OPTN	Q96CV9	Q96CV9;Q96CV9-2;Q96CV9;Q96CV9-2;Q96CV9;Q96CV9	p.Asp33Glu	p.Asp33Glu;p.Asp33Glu;p.Asp33Glu;p.Asp33Glu;p.Asp33Glu;p.Asp33Glu	1.639393	0.151	0.773689807	-1.968705465	-2.090787548	-2.274114937	0.002	Asp	33	Glu	D33E	4	46.745125	-67.2955	-19.124	58.35	43.32535271	0.088057836	Benign
10:13109222:A:C:T:34:P	-2.267089048	-2.067733142	0.012676845	0.02064986	0.02011	0.068135147	0.012892222	0.133340526	-4.04E-17	0.026714491	0.002605016	-0.001320214	0.014018853	10	13109222	A	C	T	P		10	13151222	10:13109222:A:C	OPTN;OPTN;OPTN;OPTN;OPTN;OPTN	Q96CV9	Q96CV9;Q96CV9-2;Q96CV9;Q96CV9-2;Q96CV9;Q96CV9	p.Thr34Pro	p.Thr34Pro;p.Thr34Pro;p.Thr34Pro;p.Thr34Pro;p.Thr34Pro;p.Thr34Pro	3.037633	0.378	0.778099489	-0.032966715	-0.574220423	-0.208722421	0.96	Thr	34	Pro	T34P	6	47.24542857	-65.84528571	-14.12085714	63.45	44.25744516	0.261026392	Benign
10:13109222:A:G:T:34:A	-3.769142108	-2.496907122	0.012676845	0.012752513	0.046815556	0.200752033	0.012892222	0.160141466	-4.04E-17	0.09426732	0.002675984	-0.000612855	0.035084519	10	13109222	A	G	T	A		10	13151222	10:13109222:A:G	OPTN;OPTN;OPTN;OPTN;OPTN;OPTN	Q96CV9	Q96CV9;Q96CV9-2;Q96CV9;Q96CV9-2;Q96CV9;Q96CV9	p.Thr34Ala	p.Thr34Ala;p.Thr34Ala;p.Thr34Ala;p.Thr34Ala;p.Thr34Ala;p.Thr34Ala	2.175254	0.163	0.772601616	-1.295232072	-2.03266183	-1.916075354	0.094	Thr	34	Ala	T34A	5	47.24542857	-65.84528571	-14.12085714	63.45	44.25744516	0.233686813	Benign
10:13109222:A:T:T:34:S	-3.276315463	-2.237877039	0.02320686	0.005602652	0.056804444	0.280935937	0.012892222	0.052377647	-4.04E-17	0.056312204	0.001229425	0.001102129	0.018329824	10	13109222	A	T	T	S		10	13151222	10:13109222:A:T	OPTN;OPTN;OPTN;OPTN;OPTN;OPTN	Q96CV9	Q96CV9;Q96CV9-2;Q96CV9;Q96CV9-2;Q96CV9;Q96CV9	p.Thr34Ser	p.Thr34Ser;p.Thr34Ser;p.Thr34Ser;p.Thr34Ser;p.Thr34Ser;p.Thr34Ser	2.700824	0.228	0.771617101	-0.632655075	-1.635895869	-1.25722037	0.232	Thr	34	Ser	T34S	4	47.24542857	-65.84528571	-14.12085714	63.45	44.25744516	0.214885066	Benign
10:13109223:C:A:T:34:K	-2.108184133	-2.109095415	0.012676845	0.02064986	0.02011	0.068135147	0.012892222	0.133340526	-4.04E-17	0.026714491	0.002605016	-0.001320214	0.014018853	10	13109223	C	A	T	K		10	13151223	10:13109223:C:A	OPTN;OPTN;OPTN;OPTN;OPTN;OPTN	Q96CV9	Q96CV9;Q96CV9-2;Q96CV9;Q96CV9-2;Q96CV9;Q96CV9	p.Thr34Lys	p.Thr34Lys;p.Thr34Lys;p.Thr34Lys;p.Thr34Lys;p.Thr34Lys;p.Thr34Lys	2.957071	0.402	0.775947791	-0.191203706	-0.457557158	-0.11339347	0.968	Thr	34	Lys	T34K	6	47.24542857	-65.84528571	-14.12085714	63.45	44.25744516	0.449517469	Uncertain
10:13109223:C:G:T:34:R	-1.989005447	-2.122172264	0.012676845	0.02064986	0.02011	0.068135147	0.012892222	0.133340526	-4.04E-17	0.026714491	0.002605016	-0.001320214	0.014018853	10	13109223	C	G	T	R		10	13151223	10:13109223:C:G	OPTN;OPTN;OPTN;OPTN;OPTN;OPTN	Q96CV9	Q96CV9;Q96CV9-2;Q96CV9;Q96CV9-2;Q96CV9;Q96CV9	p.Thr34Arg	p.Thr34Arg;p.Thr34Arg;p.Thr34Arg;p.Thr34Arg;p.Thr34Arg;p.Thr34Arg	2.931601	0.42	0.775574881	-0.233665983	-0.349356535	-0.023067933	0.968	Thr	34	Arg	T34R	6	47.24542857	-65.84528571	-14.12085714	63.45	44.25744516	0.333103487	Benign
10:13109223:C:T:T:34:M	-3.187413345	-2.428884696	0.012676845	0.02064986	0.02011	0.068135147	0.012892222	0.133340526	-4.04E-17	0.026714491	0.002605016	-0.001320214	0.014018853	10	13109223	C	T	T	M	rs1197658293	10	13151223	10:13109223:C:T	OPTN;OPTN;OPTN;OPTN;OPTN;OPTN	Q96CV9	Q96CV9;Q96CV9-2;Q96CV9;Q96CV9-2;Q96CV9;Q96CV9	p.Thr34Met	p.Thr34Met;p.Thr34Met;p.Thr34Met;p.Thr34Met;p.Thr34Met;p.Thr34Met	2.334212	0.239	0.691778641	-3.076794568	-2.898034237	-1.391134966	0.796	Thr	34	Met	T34M	6	47.24542857	-65.84528571	-14.12085714	63.45	44.25744516	0.18290546	Benign
10:13109225:T:A:F:35:I	-2.349307928	-2.197706913	0.012676845	0.015091157	0.024685556	0.102610596	0.015327778	0.133340526	-4.02E-17	0.026714491	0.002806018	-0.002258274	0.018313139	10	13109225	T	A	F	I		10	13151225	10:13109225:T:A	OPTN;OPTN;OPTN;OPTN;OPTN;OPTN	Q96CV9	Q96CV9;Q96CV9-2;Q96CV9;Q96CV9-2;Q96CV9;Q96CV9	p.Phe35Ile	p.Phe35Ile;p.Phe35Ile;p.Phe35Ile;p.Phe35Ile;p.Phe35Ile;p.Phe35Ile	2.779085	0.368	0.778540297	-0.359984675	-0.630433787	-0.405809195	0.883	Phe	35	Ile	F35I	6	43.16781818	-64.44881818	-13.56381818	68.33	45.09010899	0.160075141	Benign
10:13109225:T:C:F:35:L	-3.024653816	-2.513365204	0.012676845	0.015091157	0.024685556	0.102610596	0.015327778	0.133340526	-4.02E-17	0.026714491	0.002806018	-0.002258274	0.018313139	10	13109225	T	C	F	L		10	13151225	10:13109225:T:C	OPTN;OPTN;OPTN;OPTN;OPTN;OPTN	Q96CV9	Q96CV9;Q96CV9-2;Q96CV9;Q96CV9-2;Q96CV9;Q96CV9	p.Phe35Leu	p.Phe35Leu;p.Phe35Leu;p.Phe35Leu;p.Phe35Leu;p.Phe35Leu;p.Phe35Leu	2.164272	0.266	0.780165039	-1.123425521	-1.251719521	-1.326614001	0.605	Phe	35	Leu	F35L	6	43.16781818	-64.44881818	-13.56381818	68.33	45.09010899	0.143831073	Benign
10:13109225:T:G:F:35:V	-1.553269659	-2.200070972	0.012676845	0.022828111	0.032972222	0.133679821	0.015327778	0.235310691	-4.02E-17	0.034293368	0.003506037	-0.001963857	0.032115857	10	13109225	T	G	F	V		10	13151225	10:13109225:T:G	OPTN;OPTN;OPTN;OPTN;OPTN;OPTN	Q96CV9	Q96CV9;Q96CV9-2;Q96CV9;Q96CV9-2;Q96CV9;Q96CV9	p.Phe35Val	p.Phe35Val;p.Phe35Val;p.Phe35Val;p.Phe35Val;p.Phe35Val;p.Phe35Val	2.757137	0.496	0.778907982	-0.379616262	0.189371413	0.322253733	0.788	Phe	35	Val	F35V	7	43.16781818	-64.44881818	-13.56381818	68.33	45.09010899	0.194629002	Benign
10:13109226:T:A:F:35:Y	-2.988523511	-2.329470967	0.02320686	-0.005250534	0.057945556	0.276864835	0.015327778	0.061219428	-4.02E-17	0.031618157	0.001641155	0.003287555	0.013949459	10	13109226	T	A	F	Y		10	13151226	10:13109226:T:A	OPTN;OPTN;OPTN;OPTN;OPTN;OPTN	Q96CV9	Q96CV9;Q96CV9-2;Q96CV9;Q96CV9-2;Q96CV9;Q96CV9	p.Phe35Tyr	p.Phe35Tyr;p.Phe35Tyr;p.Phe35Tyr;p.Phe35Tyr;p.Phe35Tyr;p.Phe35Tyr	2.527929	0.269	0.775722054	-0.757557513	-1.306778027	-1.113366205	0.047	Phe	35	Tyr	F35Y	3	43.16781818	-64.44881818	-13.56381818	68.33	45.09010899	0.130467219	Benign
10:13109226:T:C:F:35:S	-1.628317475	-2.072005988	0.012107325	0.029024487	0.045608889	0.152020794	0.015327778	0.158015344	-4.02E-17	0.038419552	0.003504316	-0.00099062	0.043366982	10	13109226	T	C	F	S		10	13151226	10:13109226:T:C	OPTN;OPTN;OPTN;OPTN;OPTN;OPTN	Q96CV9	Q96CV9;Q96CV9-2;Q96CV9;Q96CV9-2;Q96CV9;Q96CV9	p.Phe35Ser	p.Phe35Ser;p.Phe35Ser;p.Phe35Ser;p.Phe35Ser;p.Phe35Ser;p.Phe35Ser	2.992434	0.491	0.776046252	-0.142568337	0.109840924	0.420109434	0.434	Phe	35	Ser	F35S	8	43.16781818	-64.44881818	-13.56381818	68.33	45.09010899	0.115049826	Benign
10:13109226:T:G:F:35:C	-1.767359275	-1.960953404	0.012107325	0.029024487	0.045608889	0.152020794	0.015327778	0.158015344	-4.02E-17	0.038419552	0.003504316	-0.00099062	0.043366982	10	13109226	T	G	F	C		10	13151226	10:13109226:T:G	OPTN;OPTN;OPTN;OPTN;OPTN;OPTN	Q96CV9	Q96CV9;Q96CV9-2;Q96CV9;Q96CV9-2;Q96CV9;Q96CV9	p.Phe35Cys	p.Phe35Cys;p.Phe35Cys;p.Phe35Cys;p.Phe35Cys;p.Phe35Cys;p.Phe35Cys	3.208733	0.47	0.774836574	0.110315016	-0.043834743	0.415244843	0.997	Phe	35	Cys	F35C	8	43.16781818	-64.44881818	-13.56381818	68.33	45.09010899	0.191240347	Benign
10:13109227:T:A:F:35:L	-2.792917482	-2.596329518	0.012676845	0.015091157	0.024685556	0.102610596	0.015327778	0.133340526	-4.02E-17	0.026714491	0.002806018	-0.002258274	0.018313139	10	13109227	T	A	F	L		10	13151227	10:13109227:T:A	OPTN;OPTN;OPTN;OPTN;OPTN;OPTN	Q96CV9	Q96CV9;Q96CV9-2;Q96CV9;Q96CV9-2;Q96CV9;Q96CV9	p.Phe35Leu	p.Phe35Leu;p.Phe35Leu;p.Phe35Leu;p.Phe35Leu;p.Phe35Leu;p.Phe35Leu	2.002681	0.301	0.780165039	-1.334590757	-1.029231478	-1.21135241	0.605	Phe	35	Leu	F35L	6	43.16781818	-64.44881818	-13.56381818	68.33	45.09010899	0.143831073	Benign
10:13109227:T:G:F:35:L	-2.79953852	-2.589761315	0.012676845	0.015091157	0.024685556	0.102610596	0.015327778	0.133340526	-4.02E-17	0.026714491	0.002806018	-0.002258274	0.018313139	10	13109227	T	G	F	L		10	13151227	10:13109227:T:G	OPTN;OPTN;OPTN;OPTN;OPTN;OPTN	Q96CV9	Q96CV9;Q96CV9-2;Q96CV9;Q96CV9-2;Q96CV9;Q96CV9	p.Phe35Leu	p.Phe35Leu;p.Phe35Leu;p.Phe35Leu;p.Phe35Leu;p.Phe35Leu;p.Phe35Leu	2.015474	0.3	0.780165039	-1.317873014	-1.035588279	-1.21024102	0.605	Phe	35	Leu	F35L	6	43.16781818	-64.44881818	-13.56381818	68.33	45.09010899	0.143831073	Benign
10:13109228:A:C:T:36:P	-1.58560172	-1.615195952	0.012787919	0.009517932	0.080538889	0.214314397	0.001706667	0.133340526	0.027606667	0.251252376	0.002281171	-0.002747436	0.028356273	10	13109228	A	C	T	P		10	13151228	10:13109228:A:C	OPTN;OPTN;OPTN;OPTN;OPTN;OPTN	Q96CV9	Q96CV9;Q96CV9-2;Q96CV9;Q96CV9-2;Q96CV9;Q96CV9	p.Thr36Pro	p.Thr36Pro;p.Thr36Pro;p.Thr36Pro;p.Thr36Pro;p.Thr36Pro;p.Thr36Pro	3.901032	0.489	0.796891515	1.5578391	0.444919693	0.898022138	0.999	Thr	36	Pro	T36P	6	41.53614286	-69.29642857	-11.75785714	80.57	50.33405831	0.419446963	Uncertain
10:13109228:A:G:T:36:A	-2.210428028	-1.928914944	0.012787919	0.00251671	0.109952222	0.331909622	0.001706667	0.160141466	0.027606667	0.21878928	0.00577441	-0.001516866	0.0485502	10	13109228	A	G	T	A		10	13151228	10:13109228:A:G	OPTN;OPTN;OPTN;OPTN;OPTN;OPTN	Q96CV9	Q96CV9;Q96CV9-2;Q96CV9;Q96CV9-2;Q96CV9;Q96CV9	p.Thr36Ala	p.Thr36Ala;p.Thr36Ala;p.Thr36Ala;p.Thr36Ala;p.Thr36Ala;p.Thr36Ala	3.264622	0.406	0.786410653	0.468221634	-0.257562536	0.075409667	0.765	Thr	36	Ala	T36A	5	41.53614286	-69.29642857	-11.75785714	80.57	50.33405831	0.255972461	Benign
10:13109228:A:T:T:36:S	-2.36766731	-2.045992218	0.023408022	-0.003336977	0.122825556	0.446796295	0.001706667	0.052377647	0.027606667	0.051067358	0.003732212	0.000939877	0.02323805	10	13109228	A	T	T	S		10	13151228	10:13109228:A:T	OPTN;OPTN;OPTN;OPTN;OPTN;OPTN	Q96CV9	Q96CV9;Q96CV9-2;Q96CV9;Q96CV9-2;Q96CV9;Q96CV9	p.Thr36Ser	p.Thr36Ser;p.Thr36Ser;p.Thr36Ser;p.Thr36Ser;p.Thr36Ser;p.Thr36Ser	3.068394	0.368	0.783778689	0.147012925	-0.543033937	-0.249954715	0.765	Thr	36	Ser	T36S	4	41.53614286	-69.29642857	-11.75785714	80.57	50.33405831	0.140982805	Benign
10:13109229:C:A:T:36:N	-2.468648514	-2.097128298	0.012787919	0.00251671	0.109952222	0.331909622	0.001706667	0.160141466	0.027606667	0.21878928	0.00577441	-0.001516866	0.0485502	10	13109229	C	A	T	N		10	13151229	10:13109229:C:A	OPTN;OPTN;OPTN;OPTN;OPTN;OPTN	Q96CV9	Q96CV9;Q96CV9-2;Q96CV9;Q96CV9-2;Q96CV9;Q96CV9	p.Thr36Asn	p.Thr36Asn;p.Thr36Asn;p.Thr36Asn;p.Thr36Asn;p.Thr36Asn;p.Thr36Asn	2.93699	0.367	0.783115325	-0.041031594	-0.56045862	-0.326524104	0.528	Thr	36	Asn	T36N	5	41.53614286	-69.29642857	-11.75785714	80.57	50.33405831	0.228278843	Benign
10:13109229:C:G:T:36:S	-2.619266758	-2.129485869	0.023408022	-0.003336977	0.122825556	0.446796295	0.001706667	0.052377647	0.027606667	0.051067358	0.003732212	0.000939877	0.02323805	10	13109229	C	G	T	S		10	13151229	10:13109229:C:G	OPTN;OPTN;OPTN;OPTN;OPTN;OPTN	Q96CV9	Q96CV9;Q96CV9-2;Q96CV9;Q96CV9-2;Q96CV9;Q96CV9	p.Thr36Ser	p.Thr36Ser;p.Thr36Ser;p.Thr36Ser;p.Thr36Ser;p.Thr36Ser;p.Thr36Ser	2.905772	0.33	0.783778689	-0.06549961	-0.784592384	-0.557215112	0.765	Thr	36	Ser	T36S	4	41.53614286	-69.29642857	-11.75785714	80.57	50.33405831	0.140982805	Benign
10:13109229:C:T:T:36:I	-1.618706911	-1.781546613	0.012787919	0.009517932	0.080538889	0.214314397	0.001706667	0.133340526	0.027606667	0.251252376	0.002281171	-0.002747436	0.028356273	10	13109229	C	T	T	I		10	13151229	10:13109229:C:T	OPTN;OPTN;OPTN;OPTN;OPTN;OPTN	Q96CV9	Q96CV9;Q96CV9-2;Q96CV9;Q96CV9-2;Q96CV9;Q96CV9	p.Thr36Ile	p.Thr36Ile;p.Thr36Ile;p.Thr36Ile;p.Thr36Ile;p.Thr36Ile;p.Thr36Ile	3.577028	0.484	0.785647551	0.857688	0.225535993	0.694575194	0.992	Thr	36	Ile	T36I	6	41.53614286	-69.29642857	-11.75785714	80.57	50.33405831	0.482625811	Uncertain
10:13109231:C:A:P:37:T	-1.573645261	-2.386246324	0.02406349	0.023070539	0.105856667	0.189684091	0.011871111	0.158015344	0.088332222	0.156918593	0.006592826	-0.001204553	0.073103539	10	13109231	C	A	P	T		10	13151231	10:13109231:C:A	OPTN;OPTN;OPTN;OPTN;OPTN;OPTN	Q96CV9	Q96CV9;Q96CV9-2;Q96CV9;Q96CV9-2;Q96CV9;Q96CV9	p.Pro37Thr	p.Pro37Thr;p.Pro37Thr;p.Pro37Thr;p.Pro37Thr;p.Pro37Thr;p.Pro37Thr	2.343018	0.516	0.780312524	-0.886212308	0.339941491	0.214769781	0.973	Pro	37	Thr	P37T	8	38.474	-70.42714286	-13.99	81.47	51.5274206	0.490308553	Uncertain
10:13109231:C:G:P:37:A	-2.831642502	-2.494843726	0.02406349	0.023070539	0.105856667	0.189684091	0.011871111	0.158015344	0.088332222	0.156918593	0.006592826	-0.001204553	0.073103539	10	13109231	C	G	P	A		10	13151231	10:13109231:C:G	OPTN;OPTN;OPTN;OPTN;OPTN;OPTN	Q96CV9	Q96CV9;Q96CV9-2;Q96CV9;Q96CV9-2;Q96CV9;Q96CV9	p.Pro37Ala	p.Pro37Ala;p.Pro37Ala;p.Pro37Ala;p.Pro37Ala;p.Pro37Ala;p.Pro37Ala	2.131501	0.326	0.783666402	-1.080071624	-0.811893028	-0.997446318	0.739	Pro	37	Ala	P37A	8	38.474	-70.42714286	-13.99	81.47	51.5274206	0.36816784	Uncertain
10:13109231:C:T:P:37:S	-2.215885957	-2.284271547	0.02406349	0.023070539	0.105856667	0.189684091	0.011871111	0.158015344	0.088332222	0.156918593	0.006592826	-0.001204553	0.073103539	10	13109231	C	T	P	S	rs888024328	10	13151231	10:13109231:C:T	OPTN;OPTN;OPTN;OPTN;OPTN;OPTN	Q96CV9	Q96CV9;Q96CV9-2;Q96CV9;Q96CV9-2;Q96CV9;Q96CV9	p.Pro37Ser	p.Pro37Ser;p.Pro37Ser;p.Pro37Ser;p.Pro37Ser;p.Pro37Ser;p.Pro37Ser	2.541636	0.419	0.780722606	-0.616567315	-0.269826222	-0.23892746	0.987	Pro	37	Ser	P37S	8	38.474	-70.42714286	-13.99	81.47	51.5274206	0.35626624	Benign
10:13109232:C:A:P:37:Q	-2.407896063	-2.117128677	0.02406349	0.023070539	0.105856667	0.189684091	0.011871111	0.158015344	0.088332222	0.156918593	0.006592826	-0.001204553	0.073103539	10	13109232	C	A	P	Q		10	13151232	10:13109232:C:A	OPTN;OPTN;OPTN;OPTN;OPTN;OPTN	Q96CV9	Q96CV9;Q96CV9-2;Q96CV9;Q96CV9-2;Q96CV9;Q96CV9	p.Pro37Gln	p.Pro37Gln;p.Pro37Gln;p.Pro37Gln;p.Pro37Gln;p.Pro37Gln;p.Pro37Gln	2.867183	0.39	0.777417586	-0.272492375	-0.509315994	-0.23118166	1	Pro	37	Gln	P37Q	8	38.474	-70.42714286	-13.99	81.47	51.5274206	0.397155091	Uncertain
10:13109232:C:G:P:37:R	-1.386408227	-1.86219378	0.02406349	0.027535088	0.101801111	0.139218967	0.011871111	0.007594547	0.088332222	0.035345521	0.003972488	0.000920807	0.04241419	10	13109232	C	G	P	R		10	13151232	10:13109232:C:G	OPTN;OPTN;OPTN;OPTN;OPTN;OPTN	Q96CV9	Q96CV9;Q96CV9-2;Q96CV9;Q96CV9-2;Q96CV9;Q96CV9	p.Pro37Arg	p.Pro37Arg;p.Pro37Arg;p.Pro37Arg;p.Pro37Arg;p.Pro37Arg;p.Pro37Arg	3.402286	0.527	0.784358446	0.597608602	0.477370407	0.848995085	1	Pro	37	Arg	P37R	9	38.474	-70.42714286	-13.99	81.47	51.5274206	0.563547534	Uncertain
10:13109232:C:T:P:37:L	-1.698471603	-2.397741045	0.02406349	0.03072196	0.097672222	0.125318475	0.011871111	-3.65E-17	0.088332222	0.020734894	0.003972488	0.003268282	0.031992222	10	13109232	C	T	P	L	rs571954285	10	13151232	10:13109232:C:T	OPTN;OPTN;OPTN;OPTN;OPTN;OPTN	Q96CV9	Q96CV9;Q96CV9-2;Q96CV9;Q96CV9-2;Q96CV9;Q96CV9	p.Pro37Leu	p.Pro37Leu;p.Pro37Leu;p.Pro37Leu;p.Pro37Leu;p.Pro37Leu;p.Pro37Leu	2.372287	0.474	0.782507418	-0.793941241	0.109576501	-0.012237922	0.536	Pro	37	Leu	P37L	10	38.474	-70.42714286	-13.99	81.47	51.5274206	0.168818945	Benign
10:13109234:G:A:E:38:K	-2.141333336	-1.606753372	0.020027675	-0.001214273	0.126968889	0.494636873	0.009451429	0.052377647	0.039645556	0.039963336	0.001669455	0.001808867	0.024687235	10	13109234	G	A	E	K		10	13151234	10:13109234:G:A	OPTN;OPTN;OPTN;OPTN;OPTN;OPTN	Q96CV9	Q96CV9;Q96CV9-2;Q96CV9;Q96CV9-2;Q96CV9;Q96CV9	p.Glu38Lys	p.Glu38Lys;p.Glu38Lys;p.Glu38Lys;p.Glu38Lys;p.Glu38Lys;p.Glu38Lys	3.922086	0.403	0.784651237	1.284083611	-0.305987885	0.41225289	0.962	Glu	38	Lys	E38K	4	36.163	-69.86711111	-9.591888889	84.73	54.2965151	0.613157408	Uncertain
10:13109234:G:C:E:38:Q	-2.602447144	-1.653378261	0.020027675	-0.00442527	0.1246	0.455819495	0.009451429	0.061219428	0.039645556	0.184467265	0.001669455	0.004765765	0.02405447	10	13109234	G	C	E	Q		10	13151234	10:13109234:G:C	OPTN;OPTN;OPTN;OPTN;OPTN;OPTN	Q96CV9	Q96CV9;Q96CV9-2;Q96CV9;Q96CV9-2;Q96CV9;Q96CV9	p.Glu38Gln	p.Glu38Gln;p.Glu38Gln;p.Glu38Gln;p.Glu38Gln;p.Glu38Gln;p.Glu38Gln	3.832069	0.333	0.778338412	1.011073592	-0.856290165	-0.040865909	0.962	Glu	38	Gln	E38Q	3	36.163	-69.86711111	-9.591888889	84.73	54.2965151	0.599901973	Uncertain
10:13109235:A:C:E:38:A	-2.208346554	-1.812003633	0.010924068	0.010402889	0.088832222	0.206639065	0.009451429	0.133340526	0.039645556	0.152913188	0.002119833	-0.001777971	0.037335268	10	13109235	A	C	E	A		10	13151235	10:13109235:A:C	OPTN;OPTN;OPTN;OPTN;OPTN;OPTN	Q96CV9	Q96CV9;Q96CV9-2;Q96CV9;Q96CV9-2;Q96CV9;Q96CV9	p.Glu38Ala	p.Glu38Ala;p.Glu38Ala;p.Glu38Ala;p.Glu38Ala;p.Glu38Ala;p.Glu38Ala	3.506424	0.4	0.786539696	0.787381784	-0.293550333	0.170989331	0.22	Glu	38	Ala	E38A	6	36.163	-69.86711111	-9.591888889	84.73	54.2965151	0.385321212	Uncertain
10:13109235:A:G:E:38:G	-2.206582707	-1.377573013	0.013898293	0.016706959	0.091155556	0.20124816	0.009451429	0.235310691	0.039645556	0.226023781	0.003858656	-0.001577093	0.052846979	10	13109235	A	G	E	G		10	13151235	10:13109235:A:G	OPTN;OPTN;OPTN;OPTN;OPTN;OPTN	Q96CV9	Q96CV9;Q96CV9-2;Q96CV9;Q96CV9-2;Q96CV9;Q96CV9	p.Glu38Gly	p.Glu38Gly;p.Glu38Gly;p.Glu38Gly;p.Glu38Gly;p.Glu38Gly;p.Glu38Gly	4.333081	0.409	0.800522199	2.211797334	-0.003048325	0.668343368	0.566	Glu	38	Gly	E38G	7	36.163	-69.86711111	-9.591888889	84.73	54.2965151	0.654213042	Pathogenic
10:13109235:A:T:E:38:V	-1.650415506	-1.467989129	0.013898293	0.016706959	0.091155556	0.20124816	0.009451429	0.235310691	0.039645556	0.226023781	0.003858656	-0.001577093	0.052846979	10	13109235	A	T	E	V		10	13151235	10:13109235:A:T	OPTN;OPTN;OPTN;OPTN;OPTN;OPTN	Q96CV9	Q96CV9;Q96CV9-2;Q96CV9;Q96CV9-2;Q96CV9;Q96CV9	p.Glu38Val	p.Glu38Val;p.Glu38Val;p.Glu38Val;p.Glu38Val;p.Glu38Val;p.Glu38Val	4.156976	0.493	0.785704378	1.61695598	0.283695342	1.05902392	0.962	Glu	38	Val	E38V	7	36.163	-69.86711111	-9.591888889	84.73	54.2965151	0.59027123	Uncertain
10:13109236:G:C:E:38:D	-2.595826106	-1.923622355	0.020027675	-0.00442527	0.1246	0.455819495	0.009451429	0.061219428	0.039645556	0.184467265	0.001669455	0.004765765	0.02405447	10	13109236	G	C	E	D		10	13151236	10:13109236:G:C	OPTN;OPTN;OPTN;OPTN;OPTN;OPTN	Q96CV9	Q96CV9;Q96CV9-2;Q96CV9;Q96CV9-2;Q96CV9;Q96CV9	p.Glu38Asp	p.Glu38Asp;p.Glu38Asp;p.Glu38Asp;p.Glu38Asp;p.Glu38Asp;p.Glu38Asp	3.30571	0.334	0.786862646	0.533039814	-0.707710952	-0.31864191	0.879	Glu	38	Asp	E38D	3	36.163	-69.86711111	-9.591888889	84.73	54.2965151	0.300890037	Benign
10:13109236:G:T:E:38:D	-2.595826106	-1.923371806	0.020027675	-0.00442527	0.1246	0.455819495	0.009451429	0.061219428	0.039645556	0.184467265	0.001669455	0.004765765	0.02405447	10	13109236	G	T	E	D		10	13151236	10:13109236:G:T	OPTN;OPTN;OPTN;OPTN;OPTN;OPTN	Q96CV9	Q96CV9;Q96CV9-2;Q96CV9;Q96CV9-2;Q96CV9;Q96CV9	p.Glu38Asp	p.Glu38Asp;p.Glu38Asp;p.Glu38Asp;p.Glu38Asp;p.Glu38Asp;p.Glu38Asp	3.306198	0.334	0.786862646	0.533677527	-0.707710952	-0.318379018	0.879	Glu	38	Asp	E38D	3	36.163	-69.86711111	-9.591888889	84.73	54.2965151	0.300890037	Benign
10:13109237:G:A:E:39:K	-0.71128472	-1.474131462	0.015864423	-0.011260478	0.127712222	0.526664108	0.001565556	0.052377647	0.083099206	0.065746249	0.001370788	0.001954981	0.02648898	10	13109237	G	A	E	K		10	13151237	10:13109237:G:A	OPTN;OPTN;OPTN;OPTN;OPTN;OPTN	Q96CV9	Q96CV9;Q96CV9-2;Q96CV9;Q96CV9-2;Q96CV9;Q96CV9	p.Glu39Lys	p.Glu39Lys;p.Glu39Lys;p.Glu39Lys;p.Glu39Lys;p.Glu39Lys;p.Glu39Lys	4.178132	0.62	0.793495575	1.836366257	1.221001163	1.804527164	1	Glu	39	Lys	E39K	4	40.21166667	-66.04822222	-9.855111111	86.52	49.52340547	0.674270581	Pathogenic
10:13109237:G:C:E:39:Q	-1.861669555	-1.578847686	0.015864423	-0.014868437	0.125506667	0.483075398	0.001565556	0.061219428	0.083099206	0.164107581	0.001370788	0.004834917	0.024263351	10	13109237	G	C	E	Q		10	13151237	10:13109237:G:C	OPTN;OPTN;OPTN;OPTN;OPTN;OPTN	Q96CV9	Q96CV9;Q96CV9-2;Q96CV9;Q96CV9-2;Q96CV9;Q96CV9	p.Glu39Gln	p.Glu39Gln;p.Glu39Gln;p.Glu39Gln;p.Glu39Gln;p.Glu39Gln;p.Glu39Gln	3.976971	0.445	0.787806882	1.43347624	0.013648068	0.684595436	1	Glu	39	Gln	E39Q	3	40.21166667	-66.04822222	-9.855111111	86.52	49.52340547	0.476009009	Uncertain
10:13109238:A:C:E:39:A	-0.546271333	-1.507153912	0.008636557	0.002781834	0.089321111	0.235431405	0.001565556	0.133340526	0.083099206	0.229680379	0.00138055	-0.00073387	0.03373086	10	13109238	A	C	E	A		10	13151238	10:13109238:A:C	OPTN;OPTN;OPTN;OPTN;OPTN;OPTN	Q96CV9	Q96CV9;Q96CV9-2;Q96CV9;Q96CV9-2;Q96CV9;Q96CV9	p.Glu39Ala	p.Glu39Ala;p.Glu39Ala;p.Glu39Ala;p.Glu39Ala;p.Glu39Ala;p.Glu39Ala	4.104714	0.649	0.795563844	1.791330548	1.439856392	1.9326065	1	Glu	39	Ala	E39A	6	40.21166667	-66.04822222	-9.855111111	86.52	49.52340547	0.637801224	Uncertain
10:13109238:A:G:E:39:G	-0.302350903	-1.348048947	0.010994898	0.010645489	0.09312	0.231925528	0.001565556	0.235310691	0.083099206	0.354492154	0.002514494	0.000164738	0.053551719	10	13109238	A	G	E	G		10	13151238	10:13109238:A:G	OPTN;OPTN;OPTN;OPTN;OPTN;OPTN	Q96CV9	Q96CV9;Q96CV9-2;Q96CV9;Q96CV9-2;Q96CV9;Q96CV9	p.Glu39Gly	p.Glu39Gly;p.Glu39Gly;p.Glu39Gly;p.Glu39Gly;p.Glu39Gly;p.Glu39Gly	4.3897	0.697	0.80971227	2.511980576	1.981041977	2.363589599	1	Glu	39	Gly	E39G	7	40.21166667	-66.04822222	-9.855111111	86.52	49.52340547	0.676637764	Pathogenic
10:13109238:A:T:E:39:V	-0.262624674	-1.43986465	0.010994898	0.010645489	0.09312	0.231925528	0.001565556	0.235310691	0.083099206	0.354492154	0.002514494	0.000164738	0.053551719	10	13109238	A	T	E	V		10	13151238	10:13109238:A:T	OPTN;OPTN;OPTN;OPTN;OPTN;OPTN	Q96CV9	Q96CV9;Q96CV9-2;Q96CV9;Q96CV9-2;Q96CV9;Q96CV9	p.Glu39Val	p.Glu39Val;p.Glu39Val;p.Glu39Val;p.Glu39Val;p.Glu39Val;p.Glu39Val	4.210869	0.703	0.794656915	1.907730517	1.767992016	2.301933223	1	Glu	39	Val	E39V	7	40.21166667	-66.04822222	-9.855111111	86.52	49.52340547	0.64279351	Pathogenic
10:13109239:G:C:E:39:D	-1.623312183	-1.984762418	0.015864423	-0.014868437	0.125506667	0.483075398	0.001565556	0.061219428	0.083099206	0.164107581	0.001370788	0.004834917	0.024263351	10	13109239	G	C	E	D		10	13151239	10:13109239:G:C	OPTN;OPTN;OPTN;OPTN;OPTN;OPTN	Q96CV9	Q96CV9;Q96CV9-2;Q96CV9;Q96CV9-2;Q96CV9;Q96CV9	p.Glu39Asp	p.Glu39Asp;p.Glu39Asp;p.Glu39Asp;p.Glu39Asp;p.Glu39Asp;p.Glu39Asp	3.186364	0.481	0.795904444	0.599624628	0.377596526	0.46677838	1	Glu	39	Asp	E39D	3	40.21166667	-66.04822222	-9.855111111	86.52	49.52340547	0.279944362	Benign
10:13109239:G:T:E:39:D	-1.623312183	-2.003124429	0.015864423	-0.014868437	0.125506667	0.483075398	0.001565556	0.061219428	0.083099206	0.164107581	0.001370788	0.004834917	0.024263351	10	13109239	G	T	E	D		10	13151239	10:13109239:G:T	OPTN;OPTN;OPTN;OPTN;OPTN;OPTN	Q96CV9	Q96CV9;Q96CV9-2;Q96CV9;Q96CV9-2;Q96CV9;Q96CV9	p.Glu39Asp	p.Glu39Asp;p.Glu39Asp;p.Glu39Asp;p.Glu39Asp;p.Glu39Asp;p.Glu39Asp	3.1506	0.481	0.795904444	0.552888649	0.377596526	0.447511853	1	Glu	39	Asp	E39D	3	40.21166667	-66.04822222	-9.855111111	86.52	49.52340547	0.279944362	Benign
10:13109240:C:A:L:40:M	-3.187633186	-2.415051465	0.027607348	-0.01765246	0.143116667	0.476361271	0.021885873	0.003148007	0.082315556	0.078289787	0.002113117	0.007367542	0.031838785	10	13109240	C	A	L	M		10	13151240	10:13109240:C:A	OPTN;OPTN;OPTN;OPTN;OPTN;OPTN	Q96CV9	Q96CV9;Q96CV9-2;Q96CV9;Q96CV9-2;Q96CV9;Q96CV9	p.Leu40Met	p.Leu40Met;p.Leu40Met;p.Leu40Met;p.Leu40Met;p.Leu40Met;p.Leu40Met	2.338764	0.249	0.772299752	-1.088988852	-1.491013367	-1.330879105	0.094	Leu	40	Met	L40M	2	37.319875	-64.78225	-14.8285	86.41	47.57454706	0.053582334	Benign
10:13109240:C:G:L:40:V	-3.032779103	-2.178743462	0.027607348	-0.017527714	0.143116667	0.512926919	0.021885873	0.061219428	0.082315556	0.163917581	0.002113117	0.004184236	0.034701518	10	13109240	C	G	L	V		10	13151240	10:13109240:C:G	OPTN;OPTN;OPTN;OPTN;OPTN;OPTN	Q96CV9	Q96CV9;Q96CV9-2;Q96CV9;Q96CV9-2;Q96CV9;Q96CV9	p.Leu40Val	p.Leu40Val;p.Leu40Val;p.Leu40Val;p.Leu40Val;p.Leu40Val;p.Leu40Val	2.795428	0.274	0.786304516	-0.14752796	-1.098431141	-0.940359232	0.566	Leu	40	Val	L40V	3	37.319875	-64.78225	-14.8285	86.41	47.57454706	0.175690839	Benign
10:13109241:T:A:L:40:Q	-2.554184868	-1.550896428	0.015111526	0.001377057	0.118994444	0.271110267	0.021885873	0.133340526	0.082315556	0.214522593	0.003675297	-0.000869653	0.066167071	10	13109241	T	A	L	Q		10	13151241	10:13109241:T:A	OPTN;OPTN;OPTN;OPTN;OPTN;OPTN	Q96CV9	Q96CV9;Q96CV9-2;Q96CV9;Q96CV9-2;Q96CV9;Q96CV9	p.Leu40Gln	p.Leu40Gln;p.Leu40Gln;p.Leu40Gln;p.Leu40Gln;p.Leu40Gln;p.Leu40Gln	3.978759	0.364	0.778005927	1.194582951	-0.664776671	0.217349166	0.978	Leu	40	Gln	L40Q	6	37.319875	-64.78225	-14.8285	86.41	47.57454706	0.208778422	Benign
10:13109241:T:C:L:40:P	-1.229089137	-1.491881376	0.019203704	0.009748174	0.127126667	0.266844186	0.021885873	0.235310691	0.082315556	0.351498939	0.017195959	0.00048361	0.090794179	10	13109241	T	C	L	P		10	13151241	10:13109241:T:C	OPTN;OPTN;OPTN;OPTN;OPTN;OPTN	Q96CV9	Q96CV9;Q96CV9-2;Q96CV9;Q96CV9-2;Q96CV9;Q96CV9	p.Leu40Pro	p.Leu40Pro;p.Leu40Pro;p.Leu40Pro;p.Leu40Pro;p.Leu40Pro;p.Leu40Pro	4.062759	0.578	0.80088676	1.867516594	1.077333595	1.499598954	0.993	Leu	40	Pro	L40P	7	37.319875	-64.78225	-14.8285	86.41	47.57454706	0.199360491	Benign
10:13109241:T:G:L:40:R	-2.143680505	-1.541888959	0.015111526	0.001377057	0.118994444	0.271110267	0.021885873	0.133340526	0.082315556	0.214522593	0.003675297	-0.000869653	0.066167071	10	13109241	T	G	L	R	rs1554768267	10	13151241	10:13109241:T:G	OPTN;OPTN;OPTN;OPTN;OPTN;OPTN	Q96CV9	Q96CV9;Q96CV9-2;Q96CV9;Q96CV9-2;Q96CV9;Q96CV9	p.Leu40Arg	p.Leu40Arg;p.Leu40Arg;p.Leu40Arg;p.Leu40Arg;p.Leu40Arg;p.Leu40Arg	3.996303	0.426	0.78779885	1.458541369	-0.107265173	0.585182916	0.978	Leu	40	Arg	L40R	6	37.319875	-64.78225	-14.8285	86.41	47.57454706	0.212121326	Benign
10:13109243:C:A:L:41:M	-2.252261413	-2.029722351	0.017841091	-0.012724434	0.138677778	0.556361274	0.027426667	0.003148007	0.150483333	0.07670508	0.001697592	0.007755258	0.027802294	10	13109243	C	A	L	M		10	13151243	10:13109243:C:A	OPTN;OPTN;OPTN;OPTN;OPTN;OPTN	Q96CV9	Q96CV9;Q96CV9-2;Q96CV9;Q96CV9-2;Q96CV9;Q96CV9	p.Leu41Met	p.Leu41Met;p.Leu41Met;p.Leu41Met;p.Leu41Met;p.Leu41Met;p.Leu41Met	3.094348	0.388	0.773066601	-0.082726115	-0.594623519	-0.12036568	0.999	Leu	41	Met	L41M	2	33.377375	-66.578625	-12.838875	88.54	51.91703214	0.18898907	Benign
10:13109243:C:G:L:41:V	-2.362679925	-2.742149077	0.017841091	-0.012528461	0.138744444	0.59566474	0.027426667	0.061219428	0.150483333	0.166375843	0.001697592	0.004850045	0.030780662	10	13109243	C	G	L	V		10	13151243	10:13109243:C:G	OPTN;OPTN;OPTN;OPTN;OPTN;OPTN	Q96CV9	Q96CV9;Q96CV9-2;Q96CV9;Q96CV9-2;Q96CV9;Q96CV9	p.Leu41Val	p.Leu41Val;p.Leu41Val;p.Leu41Val;p.Leu41Val;p.Leu41Val;p.Leu41Val	1.703	0.373	0.786990761	-1.558209659	-0.457658171	-0.956608209	0.855	Leu	41	Val	L41V	3	33.377375	-66.578625	-12.838875	88.54	51.91703214	0.103747452	Benign
10:13109244:T:A:L:41:Q	-1.516510138	-1.534040882	0.009721532	0.004352904	0.108861111	0.342512484	0.027426667	0.133340526	0.150483333	0.154426613	0.002263089	-0.00028422	0.050672637	10	13109244	T	A	L	Q		10	13151244	10:13109244:T:A	OPTN;OPTN;OPTN;OPTN;OPTN;OPTN	Q96CV9	Q96CV9;Q96CV9-2;Q96CV9;Q96CV9-2;Q96CV9;Q96CV9	p.Leu41Gln	p.Leu41Gln;p.Leu41Gln;p.Leu41Gln;p.Leu41Gln;p.Leu41Gln;p.Leu41Gln	4.031058	0.512	0.777653091	1.254242367	0.27014303	1.10101719	0.999	Leu	41	Gln	L41Q	6	33.377375	-66.578625	-12.838875	88.54	51.91703214	0.241797343	Benign
10:13109244:T:C:L:41:P	-1.021030908	-1.463957663	0.012372446	0.011768081	0.117162222	0.328486771	0.027426667	0.235310691	0.150483333	0.247013507	0.006430656	0.00076658	0.075832688	10	13109244	T	C	L	P		10	13151244	10:13109244:T:C	OPTN;OPTN;OPTN;OPTN;OPTN;OPTN	Q96CV9	Q96CV9;Q96CV9-2;Q96CV9;Q96CV9-2;Q96CV9;Q96CV9	p.Leu41Pro	p.Leu41Pro;p.Leu41Pro;p.Leu41Pro;p.Leu41Pro;p.Leu41Pro;p.Leu41Pro	4.135946	0.601	0.800737835	1.959491023	1.221055276	1.671974106	1	Leu	41	Pro	L41P	7	33.377375	-66.578625	-12.838875	88.54	51.91703214	0.308436236	Benign
10:13109244:T:G:L:41:R	-1.370847299	-1.519582929	0.009721532	0.004352904	0.108861111	0.342512484	0.027426667	0.133340526	0.150483333	0.154426613	0.002263089	-0.00028422	0.050672637	10	13109244	T	G	L	R		10	13151244	10:13109244:T:G	OPTN;OPTN;OPTN;OPTN;OPTN;OPTN	Q96CV9	Q96CV9;Q96CV9-2;Q96CV9;Q96CV9-2;Q96CV9;Q96CV9	p.Leu41Arg	p.Leu41Arg;p.Leu41Arg;p.Leu41Arg;p.Leu41Arg;p.Leu41Arg;p.Leu41Arg	4.059218	0.534	0.788072367	1.547490016	0.583832857	1.243355353	1	Leu	41	Arg	L41R	6	33.377375	-66.578625	-12.838875	88.54	51.91703214	0.411084707	Uncertain
10:13109246:C:A:Q:42:K	-3.144289025	-2.343549463	0.014601763	-0.013587607	0.138465556	0.666484109	0.00657	0.052377647	0.239078889	0.24478021	0.002326017	0.003166793	0.036196561	10	13109246	C	A	Q	K		10	13151246	10:13109246:C:A	OPTN;OPTN;OPTN;OPTN;OPTN;OPTN	Q96CV9	Q96CV9;Q96CV9-2;Q96CV9;Q96CV9-2;Q96CV9;Q96CV9	p.Gln42Lys	p.Gln42Lys;p.Gln42Lys;p.Gln42Lys;p.Gln42Lys;p.Gln42Lys;p.Gln42Lys	2.472554	0.258	0.794867309	-0.358700859	-1.057274211	-1.206781434	0.089	Gln	42	Lys	Q42K	4	34.18755556	-63.397	-8.137888889	90.57	51.75508041	0.29226273	Benign
10:13109246:C:G:Q:42:E	-3.162072167	-2.674365464	0.014601763	-0.017273215	0.135638889	0.611875851	0.00657	0.061219428	0.239078889	0.214223773	0.002326017	0.005659662	0.028534224	10	13109246	C	G	Q	E		10	13151246	10:13109246:C:G	OPTN;OPTN;OPTN;OPTN;OPTN;OPTN	Q96CV9	Q96CV9;Q96CV9-2;Q96CV9;Q96CV9-2;Q96CV9;Q96CV9	p.Gln42Glu	p.Gln42Glu;p.Gln42Glu;p.Gln42Glu;p.Gln42Glu;p.Gln42Glu;p.Gln42Glu	1.837846	0.251	0.796263745	-1.153759552	-1.07847301	-1.589169348	0.344	Gln	42	Glu	Q42E	3	34.18755556	-63.397	-8.137888889	90.57	51.75508041	0.202166716	Benign
10:13109247:A:C:Q:42:P	-1.089641931	-2.033807146	0.007944523	0.000716314	0.099213333	0.35101645	0.00657	0.133340526	0.239078889	0.125494589	0.003100204	0.001392129	0.03740255	10	13109247	A	C	Q	P		10	13151247	10:13109247:A:C	OPTN;OPTN;OPTN;OPTN;OPTN;OPTN	Q96CV9	Q96CV9;Q96CV9-2;Q96CV9;Q96CV9-2;Q96CV9;Q96CV9	p.Gln42Pro	p.Gln42Pro;p.Gln42Pro;p.Gln42Pro;p.Gln42Pro;p.Gln42Pro;p.Gln42Pro	3.074329	0.569	0.81138705	0.834290262	1.195314259	0.91509572	0.99	Gln	42	Pro	Q42P	6	34.18755556	-63.397	-8.137888889	90.57	51.75508041	0.649924443	Pathogenic
10:13109247:A:G:Q:42:R	-2.184238499	-2.464972137	0.014601763	-0.013587607	0.138465556	0.666484109	0.00657	0.052377647	0.239078889	0.24478021	0.002326017	0.003166793	0.036196561	10	13109247	A	G	Q	R		10	13151247	10:13109247:A:G	OPTN;OPTN;OPTN;OPTN;OPTN;OPTN	Q96CV9	Q96CV9;Q96CV9-2;Q96CV9;Q96CV9-2;Q96CV9;Q96CV9	p.Gln42Arg	p.Gln42Arg;p.Gln42Arg;p.Gln42Arg;p.Gln42Arg;p.Gln42Arg;p.Gln42Arg	2.236057	0.403	0.794650608	-0.673086032	-0.139153584	-0.496032623	0.871	Gln	42	Arg	Q42R	4	34.18755556	-63.397	-8.137888889	90.57	51.75508041	0.647238803	Pathogenic
10:13109247:A:T:Q:42:L	-1.670276077	-2.030808004	0.010115824	0.008744467	0.10086	0.33600103	0.00657	0.235310691	0.239078889	0.230108454	0.004118935	0.002794357	0.052846297	10	13109247	A	T	Q	L		10	13151247	10:13109247:A:T	OPTN;OPTN;OPTN;OPTN;OPTN;OPTN	Q96CV9	Q96CV9;Q96CV9-2;Q96CV9;Q96CV9-2;Q96CV9;Q96CV9	p.Gln42Leu	p.Gln42Leu;p.Gln42Leu;p.Gln42Leu;p.Gln42Leu;p.Gln42Leu;p.Gln42Leu	3.060765	0.49	0.796764738	0.456667631	0.44916129	0.451139859	0.979	Gln	42	Leu	Q42L	7	34.18755556	-63.397	-8.137888889	90.57	51.75508041	0.55797479	Uncertain
10:13109248:G:C:Q:42:H	-2.090314836	-2.537514675	0.007944523	-0.007160242	0.127906667	0.476963139	0.00657	0.160141466	0.239078889	0.230311857	0.008001858	0.00154985	0.06073219	10	13109248	G	C	Q	H		10	13151248	10:13109248:G:C	OPTN;OPTN;OPTN;OPTN;OPTN;OPTN	Q96CV9	Q96CV9;Q96CV9-2;Q96CV9;Q96CV9-2;Q96CV9;Q96CV9	p.Gln42His	p.Gln42His;p.Gln42His;p.Gln42His;p.Gln42His;p.Gln42His;p.Gln42His	2.063935	0.431	0.787320643	-1.078424656	-0.083459789	-0.426906766	0.489	Gln	42	His	Q42H	5	34.18755556	-63.397	-8.137888889	90.57	51.75508041	0.283743858	Benign
10:13109248:G:T:Q:42:H	-2.090314836	-2.528175022	0.007944523	-0.007160242	0.127906667	0.476963139	0.00657	0.160141466	0.239078889	0.230311857	0.008001858	0.00154985	0.06073219	10	13109248	G	T	Q	H		10	13151248	10:13109248:G:T	OPTN;OPTN;OPTN;OPTN;OPTN;OPTN	Q96CV9	Q96CV9;Q96CV9-2;Q96CV9;Q96CV9-2;Q96CV9;Q96CV9	p.Gln42His	p.Gln42His;p.Gln42His;p.Gln42His;p.Gln42His;p.Gln42His;p.Gln42His	2.082126	0.431	0.787320643	-1.054652869	-0.083459789	-0.41710704	0.489	Gln	42	His	Q42H	5	34.18755556	-63.397	-8.137888889	90.57	51.75508041	0.283743858	Benign
10:13109249:C:A:Q:43:K	-1.964519471	-1.771276722	0.012187375	-0.021737933	0.073745556	0.301529683	0.009583651	0.052377647	0.238812222	0.231459852	0.001697592	0.002364655	0.041196304	10	13109249	C	A	Q	K		10	13151249	10:13109249:C:A	OPTN;OPTN;OPTN;OPTN;OPTN;OPTN	Q96CV9	Q96CV9;Q96CV9-2;Q96CV9;Q96CV9-2;Q96CV9;Q96CV9	p.Gln43Lys	p.Gln43Lys;p.Gln43Lys;p.Gln43Lys;p.Gln43Lys;p.Gln43Lys;p.Gln43Lys	3.580897	0.439	0.799891133	1.213319686	0.177126702	0.436543092	1	Gln	43	Lys	Q43K	4	36.88188889	-60.05844444	-12.27777778	90.16	45.91149089	0.697011102	Pathogenic
10:13109249:C:G:Q:43:E	-2.249203718	-1.84712949	0.012187375	-0.026024592	0.072524444	0.286753927	0.009583651	0.061219428	0.238812222	0.214117106	0.001697592	0.004949678	0.03408645	10	13109249	C	G	Q	E		10	13151249	10:13109249:C:G	OPTN;OPTN;OPTN;OPTN;OPTN;OPTN	Q96CV9	Q96CV9;Q96CV9-2;Q96CV9;Q96CV9-2;Q96CV9;Q96CV9	p.Gln43Glu	p.Gln43Glu;p.Gln43Glu;p.Gln43Glu;p.Gln43Glu;p.Gln43Glu;p.Gln43Glu	3.442091	0.392	0.80135791	1.068031245	-0.097170542	0.090089404	1	Gln	43	Glu	Q43E	3	36.88188889	-60.05844444	-12.27777778	90.16	45.91149089	0.7253833	Pathogenic
10:13109250:A:C:Q:43:P	-0.465536933	-1.591039877	0.006623505	-0.004641438	0.043292222	0.098710176	0.009583651	0.133340526	0.238812222	0.128823207	0.002263089	0.001571764	0.04581965	10	13109250	A	C	Q	P		10	13151250	10:13109250:A:C	OPTN;OPTN;OPTN;OPTN;OPTN;OPTN	Q96CV9	Q96CV9;Q96CV9-2;Q96CV9;Q96CV9-2;Q96CV9;Q96CV9	p.Gln43Pro	p.Gln43Pro;p.Gln43Pro;p.Gln43Pro;p.Gln43Pro;p.Gln43Pro;p.Gln43Pro	3.926138	0.668	0.816623961	2.076319841	1.91201271	1.946232228	1	Gln	43	Pro	Q43P	6	36.88188889	-60.05844444	-12.27777778	90.16	45.91149089	0.708807692	Pathogenic
10:13109250:A:G:Q:43:R	-1.646709642	-1.635210236	0.012187375	-0.021737933	0.073745556	0.301529683	0.009583651	0.052377647	0.238812222	0.231459852	0.001697592	0.002364655	0.041196304	10	13109250	A	G	Q	R		10	13151250	10:13109250:A:G	OPTN;OPTN;OPTN;OPTN;OPTN;OPTN	Q96CV9	Q96CV9;Q96CV9-2;Q96CV9;Q96CV9-2;Q96CV9;Q96CV9	p.Gln43Arg	p.Gln43Arg;p.Gln43Arg;p.Gln43Arg;p.Gln43Arg;p.Gln43Arg;p.Gln43Arg	3.845916	0.487	0.799680485	1.554458761	0.478738602	0.856769711	1	Gln	43	Arg	Q43R	4	36.88188889	-60.05844444	-12.27777778	90.16	45.91149089	0.505227116	Uncertain
10:13109250:A:T:Q:43:L	-0.803328358	-1.531489032	0.008436831	0.005009106	0.053533333	0.102326649	0.009583651	0.235310691	0.238812222	0.230616985	0.004118935	0.003843354	0.06894068	10	13109250	A	T	Q	L		10	13151250	10:13109250:A:T	OPTN;OPTN;OPTN;OPTN;OPTN;OPTN	Q96CV9	Q96CV9;Q96CV9-2;Q96CV9;Q96CV9-2;Q96CV9;Q96CV9	p.Gln43Leu	p.Gln43Leu;p.Gln43Leu;p.Gln43Leu;p.Gln43Leu;p.Gln43Leu;p.Gln43Leu	4.013074	0.63	0.801147157	1.808997927	1.41223184	1.773411936	1	Gln	43	Leu	Q43L	7	36.88188889	-60.05844444	-12.27777778	90.16	45.91149089	0.659393709	Pathogenic
10:13109251:G:C:Q:43:H	-1.372735272	-1.904711024	0.006623505	-0.014092957	0.0702	0.184386556	0.009583651	0.160141466	0.238812222	0.219871798	0.005848968	0.001044174	0.068940046	10	13109251	G	C	Q	H		10	13151251	10:13109251:G:C	OPTN;OPTN;OPTN;OPTN;OPTN;OPTN	Q96CV9	Q96CV9;Q96CV9-2;Q96CV9;Q96CV9-2;Q96CV9;Q96CV9	p.Gln43His	p.Gln43His;p.Gln43His;p.Gln43His;p.Gln43His;p.Gln43His;p.Gln43His	3.286144	0.544	0.792557232	0.647631401	0.722228506	0.884694084	1	Gln	43	His	Q43H	5	36.88188889	-60.05844444	-12.27777778	90.16	45.91149089	0.643611013	Pathogenic
10:13109251:G:T:Q:43:H	-1.372735272	-1.908356318	0.006623505	-0.014092957	0.0702	0.184386556	0.009583651	0.160141466	0.238812222	0.219871798	0.005848968	0.001044174	0.068940046	10	13109251	G	T	Q	H		10	13151251	10:13109251:G:T	OPTN;OPTN;OPTN;OPTN;OPTN;OPTN	Q96CV9	Q96CV9;Q96CV9-2;Q96CV9;Q96CV9-2;Q96CV9;Q96CV9	p.Gln43His	p.Gln43His;p.Gln43His;p.Gln43His;p.Gln43His;p.Gln43His;p.Gln43His	3.279044	0.544	0.792557232	0.638353204	0.722228506	0.880869223	1	Gln	43	His	Q43H	5	36.88188889	-60.05844444	-12.27777778	90.16	45.91149089	0.643611013	Pathogenic
10:13109252:A:C:M:44:L	-1.255405777	-1.677947698	0.054566339	-0.022387846	0.153061111	0.20382445	0.022214444	0.061219428	0.045334444	0.097956263	0.006244975	0.005021156	0.035690269	10	13109252	A	C	M	L		10	13151252	10:13109252:A:C	OPTN;OPTN;OPTN;OPTN;OPTN;OPTN	Q96CV9	Q96CV9;Q96CV9-2;Q96CV9;Q96CV9-2;Q96CV9;Q96CV9	p.Met44Leu	p.Met44Leu;p.Met44Leu;p.Met44Leu;p.Met44Leu;p.Met44Leu;p.Met44Leu	3.769594	0.543	0.787135875	1.145962974	0.625419188	1.139354455	0.966	Met	44	Leu	M44L	3	31.791375	-61.62475	-14.541625	91.79	48.85005489	0.314368157	Benign
10:13109252:A:G:M:44:V	-0.776794623	-1.721135303	0.054566339	-0.018324993	0.157006667	0.23337511	0.022214444	0.052377647	0.045334444	0.23797063	0.006244975	0.002555561	0.047614228	10	13109252	A	G	M	V		10	13151252	10:13109252:A:G	OPTN;OPTN;OPTN;OPTN;OPTN;OPTN	Q96CV9	Q96CV9;Q96CV9-2;Q96CV9;Q96CV9-2;Q96CV9;Q96CV9	p.Met44Val	p.Met44Val;p.Met44Val;p.Met44Val;p.Met44Val;p.Met44Val;p.Met44Val	3.670494	0.622	0.785539546	0.977169981	1.100972567	1.54261677	0.966	Met	44	Val	M44V	4	31.791375	-61.62475	-14.541625	91.79	48.85005489	0.330998067	Benign
10:13109252:A:T:M:44:L	-1.255405777	-1.654572639	0.054566339	-0.022387846	0.153061111	0.20382445	0.022214444	0.061219428	0.045334444	0.097956263	0.006244975	0.005021156	0.035690269	10	13109252	A	T	M	L		10	13151252	10:13109252:A:T	OPTN;OPTN;OPTN;OPTN;OPTN;OPTN	Q96CV9	Q96CV9;Q96CV9-2;Q96CV9;Q96CV9-2;Q96CV9;Q96CV9	p.Met44Leu	p.Met44Leu;p.Met44Leu;p.Met44Leu;p.Met44Leu;p.Met44Leu;p.Met44Leu	3.815122	0.543	0.787135875	1.205458434	0.625419188	1.163880974	0.966	Met	44	Leu	M44L	3	31.791375	-61.62475	-14.541625	91.79	48.85005489	0.314368157	Benign
10:13109253:T:A:M:44:K	-0.285978946	-1.567733326	0.030247753	-0.002394157	0.132448889	0.082587238	0.022214444	0.133340526	0.045334444	0.10925216	0.011363916	0.001787305	0.065144799	10	13109253	T	A	M	K		10	13151253	10:13109253:T:A	OPTN;OPTN;OPTN;OPTN;OPTN;OPTN	Q96CV9	Q96CV9;Q96CV9-2;Q96CV9;Q96CV9-2;Q96CV9;Q96CV9	p.Met44Lys	p.Met44Lys;p.Met44Lys;p.Met44Lys;p.Met44Lys;p.Met44Lys;p.Met44Lys	3.94725	0.706	0.787137626	1.378164853	1.661606996	2.177259368	1	Met	44	Lys	M44K	6	31.791375	-61.62475	-14.541625	91.79	48.85005489	0.644950316	Pathogenic
10:13109253:T:C:M:44:T	-0.8686303	-1.651996597	0.030247753	-0.002394157	0.132448889	0.082587238	0.022214444	0.133340526	0.045334444	0.10925216	0.011363916	0.001787305	0.065144799	10	13109253	T	C	M	T		10	13151253	10:13109253:T:C	OPTN;OPTN;OPTN;OPTN;OPTN;OPTN	Q96CV9	Q96CV9;Q96CV9-2;Q96CV9;Q96CV9-2;Q96CV9;Q96CV9	p.Met44Thr	p.Met44Thr;p.Met44Thr;p.Met44Thr;p.Met44Thr;p.Met44Thr;p.Met44Thr	3.783129	0.618	0.780927434	1.010842679	0.99859467	1.580173238	0.999	Met	44	Thr	M44T	6	31.791375	-61.62475	-14.541625	91.79	48.85005489	0.661081919	Pathogenic
10:13109253:T:G:M:44:R	-0.431641785	-1.546981337	0.030247753	-0.002394157	0.132448889	0.082587238	0.022214444	0.133340526	0.045334444	0.10925216	0.011363916	0.001787305	0.065144799	10	13109253	T	G	M	R		10	13151253	10:13109253:T:G	OPTN;OPTN;OPTN;OPTN;OPTN;OPTN	Q96CV9	Q96CV9;Q96CV9-2;Q96CV9;Q96CV9-2;Q96CV9;Q96CV9	p.Met44Arg	p.Met44Arg;p.Met44Arg;p.Met44Arg;p.Met44Arg;p.Met44Arg;p.Met44Arg	3.987669	0.684	0.786631513	1.418527024	1.513313135	2.071865594	1	Met	44	Arg	M44R	6	31.791375	-61.62475	-14.541625	91.79	48.85005489	0.679866496	Pathogenic
10:13109254:G:A:M:44:I	-1.405793243	-1.892375791	0.054566339	-0.018324993	0.157006667	0.23337511	0.022214444	0.052377647	0.045334444	0.23797063	0.006244975	0.002555561	0.047614228	10	13109254	G	A	M	I		10	13151254	10:13109254:G:A	OPTN;OPTN;OPTN;OPTN;OPTN;OPTN	Q96CV9	Q96CV9;Q96CV9-2;Q96CV9;Q96CV9-2;Q96CV9;Q96CV9	p.Met44Ile	p.Met44Ile;p.Met44Ile;p.Met44Ile;p.Met44Ile;p.Met44Ile;p.Met44Ile	3.336966	0.527	0.785783316	0.547319349	0.501143618	0.813806361	0.844	Met	44	Ile	M44I	4	31.791375	-61.62475	-14.541625	91.79	48.85005489	0.218437975	Benign
10:13109254:G:C:M:44:I	-1.405793243	-1.931992431	0.054566339	-0.018324993	0.157006667	0.23337511	0.022214444	0.052377647	0.045334444	0.23797063	0.006244975	0.002555561	0.047614228	10	13109254	G	C	M	I		10	13151254	10:13109254:G:C	OPTN;OPTN;OPTN;OPTN;OPTN;OPTN	Q96CV9	Q96CV9;Q96CV9-2;Q96CV9;Q96CV9-2;Q96CV9;Q96CV9	p.Met44Ile	p.Met44Ile;p.Met44Ile;p.Met44Ile;p.Met44Ile;p.Met44Ile;p.Met44Ile	3.259804	0.527	0.785783316	0.446484946	0.501143618	0.772238199	0.844	Met	44	Ile	M44I	4	31.791375	-61.62475	-14.541625	91.79	48.85005489	0.218437975	Benign
10:13109254:G:T:M:44:I	-1.405793243	-1.920488192	0.054566339	-0.018324993	0.157006667	0.23337511	0.022214444	0.052377647	0.045334444	0.23797063	0.006244975	0.002555561	0.047614228	10	13109254	G	T	M	I		10	13151254	10:13109254:G:T	OPTN;OPTN;OPTN;OPTN;OPTN;OPTN	Q96CV9	Q96CV9;Q96CV9-2;Q96CV9;Q96CV9-2;Q96CV9;Q96CV9	p.Met44Ile	p.Met44Ile;p.Met44Ile;p.Met44Ile;p.Met44Ile;p.Met44Ile;p.Met44Ile	3.282211	0.527	0.785783316	0.475766153	0.501143618	0.784309138	0.844	Met	44	Ile	M44I	4	31.791375	-61.62475	-14.541625	91.79	48.85005489	0.218437975	Benign
10:13109255:A:C:K:45:Q	-2.656451644	-1.886430567	0.033571847	-0.013582383	0.144938889	0.217818006	0.017815556	0.052377647	0.555494444	0.370993005	0.005502846	0.003610149	0.056302157	10	13109255	A	C	K	Q		10	13151255	10:13109255:A:C	OPTN;OPTN;OPTN;OPTN;OPTN;OPTN	Q96CV9	Q96CV9;Q96CV9-2;Q96CV9;Q96CV9-2;Q96CV9;Q96CV9	p.Lys45Gln	p.Lys45Gln;p.Lys45Gln;p.Lys45Gln;p.Lys45Gln;p.Lys45Gln;p.Lys45Gln	3.337629	0.343	0.779449043	0.392280988	-0.774191859	-0.249423458	0.962	Lys	45	Gln	K45Q	4	30.02422222	-62.58066667	-9.931222222	92.77	52.76049861	0.216989874	Benign
10:13109255:A:G:K:45:E	-2.676314758	-1.591200296	0.033571847	-0.013582383	0.144938889	0.217818006	0.017815556	0.052377647	0.555494444	0.370993005	0.005502846	0.003610149	0.056302157	10	13109255	A	G	K	E		10	13151255	10:13109255:A:G	OPTN;OPTN;OPTN;OPTN;OPTN;OPTN	Q96CV9	Q96CV9;Q96CV9-2;Q96CV9;Q96CV9-2;Q96CV9;Q96CV9	p.Lys45Glu	p.Lys45Glu;p.Lys45Glu;p.Lys45Glu;p.Lys45Glu;p.Lys45Glu;p.Lys45Glu	3.912654	0.34	0.792789807	1.472071702	-0.570678559	0.043008815	0.879	Lys	45	Glu	K45E	4	30.02422222	-62.58066667	-9.931222222	92.77	52.76049861	0.572047224	Uncertain
10:13109256:A:C:K:45:T	-1.855273774	-1.687790085	0.018427482	0.000647931	0.10434	0.077142794	0.017815556	0.133340526	0.555494444	0.148767373	0.007326637	0.00245952	0.042084736	10	13109256	A	C	K	T		10	13151256	10:13109256:A:C	OPTN;OPTN;OPTN;OPTN;OPTN;OPTN	Q96CV9	Q96CV9;Q96CV9-2;Q96CV9;Q96CV9-2;Q96CV9;Q96CV9	p.Lys45Thr	p.Lys45Thr;p.Lys45Thr;p.Lys45Thr;p.Lys45Thr;p.Lys45Thr;p.Lys45Thr	3.742389	0.456	0.787037245	1.10798422	0.070731885	0.621807099	0.749	Lys	45	Thr	K45T	6	30.02422222	-62.58066667	-9.931222222	92.77	52.76049861	0.249709967	Benign
10:13109256:A:G:K:45:R	-3.231307973	-2.07273762	0.033571847	-0.017285435	0.140613333	0.177855176	0.017815556	0.061219428	0.555494444	0.201724672	0.005502846	0.005895536	0.041778467	10	13109256	A	G	K	R		10	13151256	10:13109256:A:G	OPTN;OPTN;OPTN;OPTN;OPTN;OPTN	Q96CV9	Q96CV9;Q96CV9-2;Q96CV9;Q96CV9-2;Q96CV9;Q96CV9	p.Lys45Arg	p.Lys45Arg;p.Lys45Arg;p.Lys45Arg;p.Lys45Arg;p.Lys45Arg;p.Lys45Arg	2.993005	0.248	0.789875058	0.198544728	-1.20413533	-0.984211425	0.107	Lys	45	Arg	K45R	3	30.02422222	-62.58066667	-9.931222222	92.77	52.76049861	0.249906067	Benign
10:13109256:A:T:K:45:I	-1.665486229	-1.546975715	0.019886294	0.015765304	0.113317778	0.0767	0.017815556	0.158015344	0.555494444	0.12518396	0.013273119	0.006959436	0.071098474	10	13109256	A	T	K	I		10	13151256	10:13109256:A:T	OPTN;OPTN;OPTN;OPTN;OPTN;OPTN	Q96CV9	Q96CV9;Q96CV9-2;Q96CV9;Q96CV9-2;Q96CV9;Q96CV9	p.Lys45Ile	p.Lys45Ile;p.Lys45Ile;p.Lys45Ile;p.Lys45Ile;p.Lys45Ile;p.Lys45Ile	3.980199	0.501	0.792984741	1.565136628	0.456018824	1.010034788	0.981	Lys	45	Ile	K45I	8	30.02422222	-62.58066667	-9.931222222	92.77	52.76049861	0.506587573	Uncertain
10:13109257:A:C:K:45:N	-3.105416043	-2.705152913	0.018427482	-0.007175045	0.133842222	0.137303755	0.017815556	0.160141466	0.555494444	0.251912059	0.018784672	0.002273859	0.071947364	10	13109257	A	C	K	N		10	13151257	10:13109257:A:C	OPTN;OPTN;OPTN;OPTN;OPTN;OPTN	Q96CV9	Q96CV9;Q96CV9-2;Q96CV9;Q96CV9-2;Q96CV9;Q96CV9	p.Lys45Asn	p.Lys45Asn;p.Lys45Asn;p.Lys45Asn;p.Lys45Asn;p.Lys45Asn;p.Lys45Asn	1.723331	0.284	0.786394235	-1.546323572	-1.033366205	-1.460108038	0.22	Lys	45	Asn	K45N	5	30.02422222	-62.58066667	-9.931222222	92.77	52.76049861	0.174344552	Benign
10:13109257:A:T:K:45:N	-3.105416043	-2.704718558	0.018427482	-0.007175045	0.133842222	0.137303755	0.017815556	0.160141466	0.555494444	0.251912059	0.018784672	0.002273859	0.071947364	10	13109257	A	T	K	N		10	13151257	10:13109257:A:T	OPTN;OPTN;OPTN;OPTN;OPTN;OPTN	Q96CV9	Q96CV9;Q96CV9-2;Q96CV9;Q96CV9-2;Q96CV9;Q96CV9	p.Lys45Asn	p.Lys45Asn;p.Lys45Asn;p.Lys45Asn;p.Lys45Asn;p.Lys45Asn;p.Lys45Asn	1.724177	0.284	0.786394235	-1.545218029	-1.033366205	-1.459652287	0.22	Lys	45	Asn	K45N	5	30.02422222	-62.58066667	-9.931222222	92.77	52.76049861	0.174344552	Benign
10:13109258:G:A:E:46:K	-2.772726872	-1.812279669	0.013809351	-0.022434751	0.115598889	0.160746157	0.00762	0.052377647	0.080818889	0.187660296	0.001165161	0.004016064	0.027105768	10	13109258	G	A	E	K	rs767309978	10	13151258	10:13109258:G:A	OPTN;OPTN;OPTN;OPTN;OPTN;OPTN	Q96CV9	Q96CV9;Q96CV9-2;Q96CV9;Q96CV9-2;Q96CV9;Q96CV9	p.Glu46Lys	p.Glu46Lys;p.Glu46Lys;p.Glu46Lys;p.Glu46Lys;p.Glu46Lys;p.Glu46Lys	3.51874	0.309	0.794513004	0.999722336	-0.73898875	-0.34838901	0.948	Glu	46	Lys	E46K	4	33.40377778	-58.32055556	-8.364111111	93.05	49.08377267	0.441892982	Uncertain
10:13109258:G:C:E:46:Q	-2.646327051	-1.958464433	0.013809351	-0.02665995	0.111411111	0.124729803	0.00762	0.061219428	0.080818889	0.069346258	0.001165161	0.006204641	0.016288216	10	13109258	G	C	E	Q		10	13151258	10:13109258:G:C	OPTN;OPTN;OPTN;OPTN;OPTN;OPTN	Q96CV9	Q96CV9;Q96CV9-2;Q96CV9;Q96CV9-2;Q96CV9;Q96CV9	p.Glu46Gln	p.Glu46Gln;p.Glu46Gln;p.Glu46Gln;p.Glu46Gln;p.Glu46Gln;p.Glu46Gln	3.247606	0.322	0.789465402	0.521171535	-0.740566933	-0.419307651	0.587	Glu	46	Gln	E46Q	3	33.40377778	-58.32055556	-8.364111111	93.05	49.08377267	0.309134225	Benign
10:13109259:A:C:E:46:A	-2.556455721	-1.88289082	0.007510634	-0.005643859	0.087617778	0.058621487	0.00762	0.133340526	0.080818889	0.101508854	0.005828781	0.003760182	0.033030405	10	13109259	A	C	E	A		10	13151259	10:13109259:A:C	OPTN;OPTN;OPTN;OPTN;OPTN;OPTN	Q96CV9	Q96CV9;Q96CV9-2;Q96CV9;Q96CV9-2;Q96CV9;Q96CV9	p.Glu46Ala	p.Glu46Ala;p.Glu46Ala;p.Glu46Ala;p.Glu46Ala;p.Glu46Ala;p.Glu46Ala	3.373765	0.345	0.797073324	0.873287579	-0.467426291	-0.218395802	0.973	Glu	46	Ala	E46A	6	33.40377778	-58.32055556	-8.364111111	93.05	49.08377267	0.658419606	Pathogenic
10:13109259:A:G:E:46:G	-2.441494067	-1.468552109	0.009564494	0.003869094	0.090373333	0.067268753	0.00762	0.235310691	0.080818889	0.236774572	0.00773717	0.006208516	0.051922585	10	13109259	A	G	E	G		10	13151259	10:13109259:A:G	OPTN;OPTN;OPTN;OPTN;OPTN;OPTN	Q96CV9	Q96CV9;Q96CV9-2;Q96CV9;Q96CV9-2;Q96CV9;Q96CV9	p.Glu46Gly	p.Glu46Gly;p.Glu46Gly;p.Glu46Gly;p.Glu46Gly;p.Glu46Gly;p.Glu46Gly	4.157041	0.373	0.811920542	2.262296472	-0.041717743	0.36541525	0.987	Glu	46	Gly	E46G	7	33.40377778	-58.32055556	-8.364111111	93.05	49.08377267	0.595208469	Uncertain
10:13109259:A:T:E:46:V	-1.646969494	-1.875986056	0.009564494	0.003869094	0.090373333	0.067268753	0.00762	0.235310691	0.080818889	0.236774572	0.00773717	0.006208516	0.051922585	10	13109259	A	T	E	V	rs750001433	10	13151259	10:13109259:A:T	OPTN;OPTN;OPTN;OPTN;OPTN;OPTN	Q96CV9	Q96CV9;Q96CV9-2;Q96CV9;Q96CV9-2;Q96CV9;Q96CV9	p.Glu46Val	p.Glu46Val;p.Glu46Val;p.Glu46Val;p.Glu46Val;p.Glu46Val;p.Glu46Val	3.363475	0.493	0.796157844	0.837308114	0.45810598	0.631554722	0.948	Glu	46	Val	E46V	7	33.40377778	-58.32055556	-8.364111111	93.05	49.08377267	0.350473727	Benign
10:13109260:G:C:E:46:D	-2.414590717	-2.319900423	0.013809351	-0.02665995	0.111411111	0.124729803	0.00762	0.061219428	0.080818889	0.069346258	0.001165161	0.006204641	0.016288216	10	13109260	G	C	E	D		10	13151260	10:13109260:G:C	OPTN;OPTN;OPTN;OPTN;OPTN;OPTN	Q96CV9	Q96CV9;Q96CV9-2;Q96CV9;Q96CV9-2;Q96CV9;Q96CV9	p.Glu46Asp	p.Glu46Asp;p.Glu46Asp;p.Glu46Asp;p.Glu46Asp;p.Glu46Asp;p.Glu46Asp	2.543631	0.357	0.797009532	-0.21309196	-0.392209009	-0.596235299	0.987	Glu	46	Asp	E46D	3	33.40377778	-58.32055556	-8.364111111	93.05	49.08377267	0.62996631	Uncertain
10:13109260:G:T:E:46:D	-2.421211755	-2.326143116	0.013809351	-0.02665995	0.111411111	0.124729803	0.00762	0.061219428	0.080818889	0.069346258	0.001165161	0.006204641	0.016288216	10	13109260	G	T	E	D		10	13151260	10:13109260:G:T	OPTN;OPTN;OPTN;OPTN;OPTN;OPTN	Q96CV9	Q96CV9;Q96CV9-2;Q96CV9;Q96CV9-2;Q96CV9;Q96CV9	p.Glu46Asp	p.Glu46Asp;p.Glu46Asp;p.Glu46Asp;p.Glu46Asp;p.Glu46Asp;p.Glu46Asp	2.531472	0.356	0.797009532	-0.2289812	-0.39856581	-0.608565873	0.987	Glu	46	Asp	E46D	3	33.40377778	-58.32055556	-8.364111111	93.05	49.08377267	0.62996631	Uncertain
10:13109261:C:A:L:47:I	-2.469348318	-1.818769994	0.027062571	-0.031559152	0.085521111	0.042138497	0.074127778	0.003148007	1.67E-05	0.002007684	0.000564852	0.008491347	0.034529155	10	13109261	C	A	L	I		10	13151261	10:13109261:C:A	OPTN;OPTN;OPTN;OPTN;OPTN;OPTN	Q96CV9	Q96CV9;Q96CV9-2;Q96CV9;Q96CV9-2;Q96CV9;Q96CV9	p.Leu47Ile	p.Leu47Ile;p.Leu47Ile;p.Leu47Ile;p.Leu47Ile;p.Leu47Ile;p.Leu47Ile	3.496771	0.359	0.785956456	0.760412132	-0.563910241	-0.07120579	1	Leu	47	Ile	L47I	2	32.72975	-56.051	-13.189375	94.65	45.62154106	0.737667142	Pathogenic
10:13109261:C:G:L:47:V	-1.662846297	-1.835899146	0.027062571	-0.031583852	0.085521111	0.050633182	0.074127778	0.061219428	1.67E-05	0.013623464	0.000564852	0.005764222	0.034868392	10	13109261	C	G	L	V		10	13151261	10:13109261:C:G	OPTN;OPTN;OPTN;OPTN;OPTN;OPTN	Q96CV9	Q96CV9;Q96CV9-2;Q96CV9;Q96CV9-2;Q96CV9;Q96CV9	p.Leu47Val	p.Leu47Val;p.Leu47Val;p.Leu47Val;p.Leu47Val;p.Leu47Val;p.Leu47Val	3.462982	0.481	0.786414348	0.727527117	0.219259206	0.615796055	1	Leu	47	Val	L47V	3	32.72975	-56.051	-13.189375	94.65	45.62154106	0.658035007	Pathogenic
10:13109261:C:T:L:47:F	-1.451053719	-1.728139485	0.027062571	-0.026857599	0.088414444	0.072573431	0.074127778	0.052377647	1.67E-05	0.013218058	0.000564852	0.003635549	0.040218312	10	13109261	C	T	L	F		10	13151261	10:13109261:C:T	OPTN;OPTN;OPTN;OPTN;OPTN;OPTN	Q96CV9	Q96CV9;Q96CV9-2;Q96CV9;Q96CV9-2;Q96CV9;Q96CV9	p.Leu47Phe	p.Leu47Phe;p.Leu47Phe;p.Leu47Phe;p.Leu47Phe;p.Leu47Phe;p.Leu47Phe	3.666145	0.516	0.786624597	0.998192982	0.445255136	0.927555318	1	Leu	47	Phe	L47F	4	32.72975	-56.051	-13.189375	94.65	45.62154106	0.658140035	Pathogenic
10:13109262:T:A:L:47:H	-0.366849699	-1.480576418	0.018821551	0.002518995	0.105857778	0.023966458	0.074127778	0.235310691	1.67E-05	0.229107535	0.028880186	0.008022657	0.115255944	10	13109262	T	A	L	H		10	13151262	10:13109262:T:A	OPTN;OPTN;OPTN;OPTN;OPTN;OPTN	Q96CV9	Q96CV9;Q96CV9-2;Q96CV9;Q96CV9-2;Q96CV9;Q96CV9	p.Leu47His	p.Leu47His;p.Leu47His;p.Leu47His;p.Leu47His;p.Leu47His;p.Leu47His	4.054041	0.722	0.777887871	1.290054905	1.608988476	2.327274879	1	Leu	47	His	L47H	7	32.72975	-56.051	-13.189375	94.65	45.62154106	0.736530035	Pathogenic
10:13109262:T:C:L:47:P	-0.393333851	-1.387943861	0.018821551	0.002518995	0.105857778	0.023966458	0.074127778	0.235310691	1.67E-05	0.229107535	0.028880186	0.008022657	0.115255944	10	13109262	T	C	L	P		10	13151262	10:13109262:T:C	OPTN;OPTN;OPTN;OPTN;OPTN;OPTN	Q96CV9	Q96CV9;Q96CV9-2;Q96CV9;Q96CV9-2;Q96CV9;Q96CV9	p.Leu47Pro	p.Leu47Pro;p.Leu47Pro;p.Leu47Pro;p.Leu47Pro;p.Leu47Pro;p.Leu47Pro	4.234463	0.718	0.800607694	2.08502876	1.962629695	2.401349075	1	Leu	47	Pro	L47P	7	32.72975	-56.051	-13.189375	94.65	45.62154106	0.728830817	Pathogenic
10:13109262:T:G:L:47:R	-0.557723821	-1.480629004	0.014809579	-0.008076281	0.08855	0.006947478	0.074127778	0.133340526	1.67E-05	0.082755826	0.006230805	0.004615213	0.081205393	10	13109262	T	G	L	R		10	13151262	10:13109262:T:G	OPTN;OPTN;OPTN;OPTN;OPTN;OPTN	Q96CV9	Q96CV9;Q96CV9-2;Q96CV9;Q96CV9-2;Q96CV9;Q96CV9	p.Leu47Arg	p.Leu47Arg;p.Leu47Arg;p.Leu47Arg;p.Leu47Arg;p.Leu47Arg;p.Leu47Arg	4.096724	0.674	0.787647409	1.586042982	1.466694831	2.072811285	1	Leu	47	Arg	L47R	6	32.72975	-56.051	-13.189375	94.65	45.62154106	0.729892909	Pathogenic
10:13109264:C:A:L:48:M	-2.299338068	-2.082480233	0.024056043	-0.025878463	0.121086667	0.092190104	0.031148889	0.003148007	0.000483333	0.002007684	0.000619238	0.008384464	0.017341377	10	13109264	C	A	L	M		10	13151264	10:13109264:C:A	OPTN;OPTN;OPTN;OPTN;OPTN;OPTN	Q96CV9	Q96CV9;Q96CV9-2;Q96CV9;Q96CV9-2;Q96CV9;Q96CV9	p.Leu48Met	p.Leu48Met;p.Leu48Met;p.Leu48Met;p.Leu48Met;p.Leu48Met;p.Leu48Met	3.004735	0.375	0.768290723	-0.317379496	-0.756944975	-0.243786089	0.999	Leu	48	Met	L48M	2	27.313625	-57.425375	-12.8975	94.38	50.21371613	0.2315277	Benign
10:13109264:C:G:L:48:V	-2.479531523	-2.1400628	0.024056043	-0.025738519	0.121086667	0.101413483	0.031148889	0.061219428	0.000483333	0.013623464	0.000619238	0.005863132	0.017723748	10	13109264	C	G	L	V		10	13151264	10:13109264:C:G	OPTN;OPTN;OPTN;OPTN;OPTN;OPTN	Q96CV9	Q96CV9;Q96CV9-2;Q96CV9;Q96CV9-2;Q96CV9;Q96CV9	p.Leu48Val	p.Leu48Val;p.Leu48Val;p.Leu48Val;p.Leu48Val;p.Leu48Val;p.Leu48Val	2.8921	0.348	0.784754956	-0.059337269	-0.653881455	-0.460533842	0.975	Leu	48	Val	L48V	3	27.313625	-57.425375	-12.8975	94.38	50.21371613	0.239973554	Benign
10:13109265:T:A:L:48:Q	-1.438200849	-1.567516086	0.013145894	-0.004605946	0.09816	0.051622371	0.031148889	0.133340526	0.000483333	0.082680405	0.00337355	0.004418641	0.029666141	10	13109265	T	A	L	Q		10	13151265	10:13109265:T:A	OPTN;OPTN;OPTN;OPTN;OPTN;OPTN	Q96CV9	Q96CV9;Q96CV9-2;Q96CV9;Q96CV9-2;Q96CV9;Q96CV9	p.Leu48Gln	p.Leu48Gln;p.Leu48Gln;p.Leu48Gln;p.Leu48Gln;p.Leu48Gln;p.Leu48Gln	3.992253	0.512	0.775745988	1.156593126	0.238324006	1.080112437	1	Leu	48	Gln	L48Q	6	27.313625	-57.425375	-12.8975	94.38	50.21371613	0.261139987	Benign
10:13109265:T:C:L:48:P	-0.593744521	-1.48024231	0.016714834	0.004787417	0.108591111	0.062454964	0.031148889	0.235310691	0.000483333	0.266986135	0.009566453	0.007405835	0.060674328	10	13109265	T	C	L	P		10	13151265	10:13109265:T:C	OPTN;OPTN;OPTN;OPTN;OPTN;OPTN	Q96CV9	Q96CV9;Q96CV9-2;Q96CV9;Q96CV9-2;Q96CV9;Q96CV9	p.Leu48Pro	p.Leu48Pro;p.Leu48Pro;p.Leu48Pro;p.Leu48Pro;p.Leu48Pro;p.Leu48Pro	4.123275	0.657	0.79854935	1.889067787	1.540522424	1.988848462	1	Leu	48	Pro	L48P	7	27.313625	-57.425375	-12.8975	94.38	50.21371613	0.291382829	Benign
10:13109265:T:G:L:48:R	-1.027696486	-1.551054248	0.013145894	-0.004605946	0.09816	0.051622371	0.031148889	0.133340526	0.000483333	0.082680405	0.00337355	0.004418641	0.029666141	10	13109265	T	G	L	R		10	13151265	10:13109265:T:G	OPTN;OPTN;OPTN;OPTN;OPTN;OPTN	Q96CV9	Q96CV9;Q96CV9-2;Q96CV9;Q96CV9-2;Q96CV9;Q96CV9	p.Leu48Arg	p.Leu48Arg;p.Leu48Arg;p.Leu48Arg;p.Leu48Arg;p.Leu48Arg;p.Leu48Arg	4.024316	0.574	0.785948815	1.449613739	0.802674547	1.455767759	1	Leu	48	Arg	L48R	6	27.313625	-57.425375	-12.8975	94.38	50.21371613	0.299812046	Benign
10:13109267:A:C:T:49:P	-2.279345004	-2.946630044	0.010749737	-0.007403079	0.082477778	0.052837927	0.010458889	0.133340526	8.33E-05	0.085719803	0.00461952	0.005810739	0.013754326	10	13109267	A	C	T	P		10	13151267	10:13109267:A:C	OPTN;OPTN;OPTN;OPTN;OPTN;OPTN	Q96CV9	Q96CV9;Q96CV9-2;Q96CV9;Q96CV9-2;Q96CV9;Q96CV9	p.Thr49Pro	p.Thr49Pro;p.Thr49Pro;p.Thr49Pro;p.Thr49Pro;p.Thr49Pro;p.Thr49Pro	1.326123	0.376	0.806425179	-1.57237095	-0.114334613	-1.142295605	0.632	Thr	49	Pro	T49P	6	28.02485714	-55.59714286	-8.757285714	95.08	49.77148147	0.345661757	Benign
10:13109267:A:G:T:49:A	-3.752800283	-3.172509529	0.010749737	-0.016969441	0.107144444	0.093116585	0.010458889	0.160141466	8.33E-05	0.124294559	0.004224599	0.004471735	0.04313349	10	13109267	A	G	T	A		10	13151267	10:13109267:A:G	OPTN;OPTN;OPTN;OPTN;OPTN;OPTN	Q96CV9	Q96CV9;Q96CV9-2;Q96CV9;Q96CV9-2;Q96CV9;Q96CV9	p.Thr49Ala	p.Thr49Ala;p.Thr49Ala;p.Thr49Ala;p.Thr49Ala;p.Thr49Ala;p.Thr49Ala	0.849258	0.17	0.789369026	-2.615333796	-1.708408715	-2.58994391	0.001	Thr	49	Ala	T49A	5	28.02485714	-55.59714286	-8.757285714	95.08	49.77148147	0.17659689	Benign
10:13109267:A:T:T:49:S	-3.726003152	-2.898848189	0.019710964	-0.024744515	0.116024444	0.129187932	0.010458889	0.052377647	8.33E-05	0.013218058	0.00084881	0.005004607	0.016408094	10	13109267	A	T	T	S		10	13151267	10:13109267:A:T	OPTN;OPTN;OPTN;OPTN;OPTN;OPTN	Q96CV9	Q96CV9;Q96CV9-2;Q96CV9;Q96CV9-2;Q96CV9;Q96CV9	p.Thr49Ser	p.Thr49Ser;p.Thr49Ser;p.Thr49Ser;p.Thr49Ser;p.Thr49Ser;p.Thr49Ser	1.415854	0.159	0.787136169	-1.929869802	-1.815587582	-2.34829536	0.149	Thr	49	Ser	T49S	4	28.02485714	-55.59714286	-8.757285714	95.08	49.77148147	0.267304224	Benign
10:13109268:C:A:T:49:N	-2.74640249	-3.067333569	0.010749737	-0.016969441	0.107144444	0.093116585	0.010458889	0.160141466	8.33E-05	0.124294559	0.004224599	0.004471735	0.04313349	10	13109268	C	A	T	N		10	13151268	10:13109268:C:A	OPTN;OPTN;OPTN;OPTN;OPTN;OPTN	Q96CV9	Q96CV9;Q96CV9-2;Q96CV9;Q96CV9-2;Q96CV9;Q96CV9	p.Thr49Asn	p.Thr49Asn;p.Thr49Asn;p.Thr49Asn;p.Thr49Asn;p.Thr49Asn;p.Thr49Asn	1.054111	0.322	0.786217995	-2.425190255	-0.794748237	-1.600971628	0.632	Thr	49	Asn	T49N	5	28.02485714	-55.59714286	-8.757285714	95.08	49.77148147	0.240988255	Benign
10:13109268:C:G:T:49:S	-3.467782665	-3.106732605	0.019710964	-0.024744515	0.116024444	0.129187932	0.010458889	0.052377647	8.33E-05	0.013218058	0.00084881	0.005004607	0.016408094	10	13109268	C	G	T	S		10	13151268	10:13109268:C:G	OPTN;OPTN;OPTN;OPTN;OPTN;OPTN	Q96CV9	Q96CV9;Q96CV9-2;Q96CV9;Q96CV9-2;Q96CV9;Q96CV9	p.Thr49Ser	p.Thr49Ser;p.Thr49Ser;p.Thr49Ser;p.Thr49Ser;p.Thr49Ser;p.Thr49Ser	1.010954	0.198	0.787136169	-2.458988404	-1.567672334	-2.340986001	0.149	Thr	49	Ser	T49S	4	28.02485714	-55.59714286	-8.757285714	95.08	49.77148147	0.267304224	Benign
10:13109268:C:T:T:49:I	-3.351953178	-3.390960523	0.010749737	-0.007403079	0.082477778	0.052837927	0.010458889	0.133340526	8.33E-05	0.085719803	0.00461952	0.005810739	0.013754326	10	13109268	C	T	T	I		10	13151268	10:13109268:C:T	OPTN;OPTN;OPTN;OPTN;OPTN;OPTN	Q96CV9	Q96CV9;Q96CV9-2;Q96CV9;Q96CV9-2;Q96CV9;Q96CV9	p.Thr49Ile	p.Thr49Ile;p.Thr49Ile;p.Thr49Ile;p.Thr49Ile;p.Thr49Ile;p.Thr49Ile	0.460693	0.214	0.788617191	-3.141610842	-1.441253436	-2.544932856	0.001	Thr	49	Ile	T49I	6	28.02485714	-55.59714286	-8.757285714	95.08	49.77148147	0.152633505	Benign
10:13109270:G:A:E:50:K	-0.437184818	-1.400550042	0.015547668	-0.029532841	0.070696667	0.101211619	0.003365556	0.052377647	8.33E-05	0.013351392	0.000619238	0.004897638	0.015124937	10	13109270	G	A	E	K	rs28939688	10	13151270	10:13109270:G:A	OPTN;OPTN;OPTN;OPTN;OPTN;OPTN	Q96CV9	Q96CV9;Q96CV9-2;Q96CV9;Q96CV9-2;Q96CV9;Q96CV9	p.Glu50Lys	p.Glu50Lys;p.Glu50Lys;p.Glu50Lys;p.Glu50Lys;p.Glu50Lys;p.Glu50Lys	4.335727	0.655	0.791990277	2.005259838	1.418374095	2.091738359	1	Glu	50	Lys	E50K	4	31.36388889	-52.46355556	-9.850666667	95.24	46.55322513	0.72284797	Pathogenic
10:13109270:G:C:E:50:Q	-1.233194854	-1.508132636	0.015547668	-0.034498244	0.06788	0.077396301	0.003365556	0.061219428	8.33E-05	0.013623464	0.000619238	0.006738752	0.010195125	10	13109270	G	C	E	Q		10	13151270	10:13109270:G:C	OPTN;OPTN;OPTN;OPTN;OPTN;OPTN	Q96CV9	Q96CV9;Q96CV9-2;Q96CV9;Q96CV9-2;Q96CV9;Q96CV9	p.Glu50Gln	p.Glu50Gln;p.Glu50Gln;p.Glu50Gln;p.Glu50Gln;p.Glu50Gln;p.Glu50Gln	4.132381	0.532	0.787249017	1.62283354	0.557382082	1.271208475	1	Glu	50	Gln	E50Q	3	31.36388889	-52.46355556	-9.850666667	95.24	46.55322513	0.742307397	Pathogenic
10:13109271:A:C:E:50:A	-0.158020444	-1.472500445	0.008462867	-0.010006986	0.042423333	0.024163681	0.003365556	0.133340526	8.33E-05	0.113797184	0.004987773	0.00664584	0.025491595	10	13109271	A	C	E	A		10	13151271	10:13109271:A:C	OPTN;OPTN;OPTN;OPTN;OPTN;OPTN	Q96CV9	Q96CV9;Q96CV9-2;Q96CV9;Q96CV9-2;Q96CV9;Q96CV9	p.Glu50Ala	p.Glu50Ala;p.Glu50Ala;p.Glu50Ala;p.Glu50Ala;p.Glu50Ala;p.Glu50Ala	4.182562	0.703	0.794273627	1.861305453	1.761597068	2.286683878	1	Glu	50	Ala	E50A	6	31.36388889	-52.46355556	-9.850666667	95.24	46.55322513	0.742119822	Pathogenic
10:13109271:A:G:E:50:G	-0.197149707	-1.378913418	0.010774297	0.000981657	0.05041	0.03964122	0.003365556	0.235310691	8.33E-05	0.22313608	0.009057712	0.010494107	0.048420706	10	13109271	A	G	E	G		10	13151271	10:13109271:A:G	OPTN;OPTN;OPTN;OPTN;OPTN;OPTN	Q96CV9	Q96CV9;Q96CV9-2;Q96CV9;Q96CV9-2;Q96CV9;Q96CV9	p.Glu50Gly	p.Glu50Gly;p.Glu50Gly;p.Glu50Gly;p.Glu50Gly;p.Glu50Gly;p.Glu50Gly	4.336032	0.71	0.809086274	2.426440291	2.053235978	2.40982269	1	Glu	50	Gly	E50G	7	31.36388889	-52.46355556	-9.850666667	95.24	46.55322513	0.737667142	Pathogenic
10:13109271:A:T:E:50:V	0.027965589	-1.407966921	0.010774297	0.000981657	0.05041	0.03964122	0.003365556	0.235310691	8.33E-05	0.22313608	0.009057712	0.010494107	0.048420706	10	13109271	A	T	E	V		10	13151271	10:13109271:A:T	OPTN;OPTN;OPTN;OPTN;OPTN;OPTN	Q96CV9	Q96CV9;Q96CV9-2;Q96CV9;Q96CV9-2;Q96CV9;Q96CV9	p.Glu50Val	p.Glu50Val;p.Glu50Val;p.Glu50Val;p.Glu50Val;p.Glu50Val;p.Glu50Val	4.279444	0.744	0.793343099	1.965006728	2.006700535	2.575870384	1	Glu	50	Val	E50V	7	31.36388889	-52.46355556	-9.850666667	95.24	46.55322513	0.728612105	Pathogenic
10:13109272:G:C:E:50:D	-1.233194854	-1.768100596	0.015547668	-0.034498244	0.06788	0.077396301	0.003365556	0.061219428	8.33E-05	0.013623464	0.000619238	0.006738752	0.010195125	10	13109272	G	C	E	D		10	13151272	10:13109272:G:C	OPTN;OPTN;OPTN;OPTN;OPTN;OPTN	Q96CV9	Q96CV9;Q96CV9-2;Q96CV9;Q96CV9-2;Q96CV9;Q96CV9	p.Glu50Asp	p.Glu50Asp;p.Glu50Asp;p.Glu50Asp;p.Glu50Asp;p.Glu50Asp;p.Glu50Asp	3.626037	0.532	0.794441013	1.138164907	0.677376798	0.998434448	0.999	Glu	50	Asp	E50D	3	31.36388889	-52.46355556	-9.850666667	95.24	46.55322513	0.636556148	Uncertain
10:13109272:G:T:E:50:D	-1.233194854	-1.740580684	0.015547668	-0.034498244	0.06788	0.077396301	0.003365556	0.061219428	8.33E-05	0.013623464	0.000619238	0.006738752	0.010195125	10	13109272	G	T	E	D		10	13151272	10:13109272:G:T	OPTN;OPTN;OPTN;OPTN;OPTN;OPTN	Q96CV9	Q96CV9;Q96CV9-2;Q96CV9;Q96CV9-2;Q96CV9;Q96CV9	p.Glu50Asp	p.Glu50Asp;p.Glu50Asp;p.Glu50Asp;p.Glu50Asp;p.Glu50Asp;p.Glu50Asp	3.679638	0.532	0.794441013	1.20821007	0.677376798	1.027309996	0.999	Glu	50	Asp	E50D	3	31.36388889	-52.46355556	-9.850666667	95.24	46.55322513	0.636556148	Uncertain
10:13109273:A:C:N:51:H	-1.068078027	-1.563990724	0.015684903	-0.020431827	0.08189	0.045200108	0.031741111	0.160141466	8.33E-05	0.126285334	0.00571618	0.004036124	0.063587752	10	13109273	A	C	N	H		10	13151273	10:13109273:A:C	OPTN;OPTN;OPTN;OPTN;OPTN;OPTN	Q96CV9	Q96CV9;Q96CV9-2;Q96CV9;Q96CV9-2;Q96CV9;Q96CV9	p.Asn51His	p.Asn51His;p.Asn51His;p.Asn51His;p.Asn51His;p.Asn51His;p.Asn51His	3.956496	0.587	0.786616448	1.377419717	0.896452063	1.494376985	1	Asn	51	His	N51H	5	27.591	-51.832125	-14.244125	95.11	45.87967275	0.738590399	Pathogenic
10:13109273:A:G:N:51:D	-1.167393599	-1.500270993	0.015684903	-0.020431827	0.08189	0.045200108	0.031741111	0.160141466	8.33E-05	0.126285334	0.00571618	0.004036124	0.063587752	10	13109273	A	G	N	D		10	13151273	10:13109273:A:G	OPTN;OPTN;OPTN;OPTN;OPTN;OPTN	Q96CV9	Q96CV9;Q96CV9-2;Q96CV9;Q96CV9-2;Q96CV9;Q96CV9	p.Asn51Asp	p.Asn51Asp;p.Asn51Asp;p.Asn51Asp;p.Asn51Asp;p.Asn51Asp;p.Asn51Asp	4.080604	0.572	0.79513803	1.749343359	0.943278206	1.474530101	1	Asn	51	Asp	N51D	5	27.591	-51.832125	-14.244125	95.11	45.87967275	0.742349684	Pathogenic
10:13109273:A:T:N:51:Y	-0.192451553	-1.415832664	0.019267777	0.01168438	0.098426667	0.024613334	0.031741111	0.158015344	8.33E-05	0.117502238	0.027110713	0.015574662	0.112875975	10	13109273	A	T	N	Y		10	13151273	10:13109273:A:T	OPTN;OPTN;OPTN;OPTN;OPTN;OPTN	Q96CV9	Q96CV9;Q96CV9-2;Q96CV9;Q96CV9-2;Q96CV9;Q96CV9	p.Asn51Tyr	p.Asn51Tyr;p.Asn51Tyr;p.Asn51Tyr;p.Asn51Tyr;p.Asn51Tyr;p.Asn51Tyr	4.183134	0.747	0.788634402	1.723255311	1.947208785	2.54132804	1	Asn	51	Tyr	N51Y	8	27.591	-51.832125	-14.244125	95.11	45.87967275	0.740317439	Pathogenic
10:13109274:A:C:N:51:T	-0.668244142	-1.510622484	0.015684903	-0.009393723	0.065864444	0.008307478	0.031741111	0.133340526	8.33E-05	0.092532303	0.005843558	0.006432511	0.050465248	10	13109274	A	C	N	T		10	13151274	10:13109274:A:C	OPTN;OPTN;OPTN;OPTN;OPTN;OPTN	Q96CV9	Q96CV9;Q96CV9-2;Q96CV9;Q96CV9-2;Q96CV9;Q96CV9	p.Asn51Thr	p.Asn51Thr;p.Asn51Thr;p.Asn51Thr;p.Asn51Thr;p.Asn51Thr;p.Asn51Thr	4.076931	0.64	0.788502627	1.5812271	1.264832453	1.865616164	1	Asn	51	Thr	N51T	6	27.591	-51.832125	-14.244125	95.11	45.87967275	0.71403838	Pathogenic
10:13109274:A:G:N:51:S	-1.246846056	-1.62767965	0.015684903	-0.020431827	0.08189	0.045200108	0.031741111	0.160141466	8.33E-05	0.126285334	0.00571618	0.004036124	0.063587752	10	13109274	A	G	N	S		10	13151274	10:13109274:A:G	OPTN;OPTN;OPTN;OPTN;OPTN;OPTN	Q96CV9	Q96CV9;Q96CV9-2;Q96CV9;Q96CV9-2;Q96CV9;Q96CV9	p.Asn51Ser	p.Asn51Ser;p.Asn51Ser;p.Asn51Ser;p.Asn51Ser;p.Asn51Ser;p.Asn51Ser	3.832448	0.56	0.788735999	1.267483521	0.760182043	1.271480902	1	Asn	51	Ser	N51S	5	27.591	-51.832125	-14.244125	95.11	45.87967275	0.723245542	Pathogenic
10:13109274:A:T:N:51:I	-0.310016673	-1.450776345	0.019267777	0.019574163	0.093623333	0.013095156	0.031741111	0.007594547	8.33E-05	0.026484578	0.007056471	0.019087915	0.078697312	10	13109274	A	T	N	I		10	13151274	10:13109274:A:T	OPTN;OPTN;OPTN;OPTN;OPTN;OPTN	Q96CV9	Q96CV9;Q96CV9-2;Q96CV9;Q96CV9-2;Q96CV9;Q96CV9	p.Asn51Ile	p.Asn51Ile;p.Asn51Ile;p.Asn51Ile;p.Asn51Ile;p.Asn51Ile;p.Asn51Ile	4.15802	0.71	0.794062518	1.824038233	1.802572421	2.313925335	1	Asn	51	Ile	N51I	9	27.591	-51.832125	-14.244125	95.11	45.87967275	0.741333453	Pathogenic
10:13109275:C:A:N:51:K	-0.913222552	-1.913081376	0.015684903	-0.009393723	0.065864444	0.008307478	0.031741111	0.133340526	8.33E-05	0.092532303	0.005843558	0.006432511	0.050465248	10	13109275	C	A	N	K		10	13151275	10:13109275:C:A	OPTN;OPTN;OPTN;OPTN;OPTN;OPTN	Q96CV9	Q96CV9;Q96CV9-2;Q96CV9;Q96CV9-2;Q96CV9;Q96CV9	p.Asn51Lys	p.Asn51Lys;p.Asn51Lys;p.Asn51Lys;p.Asn51Lys;p.Asn51Lys;p.Asn51Lys	3.293055	0.603	0.793962151	0.691241721	1.120720114	1.229458608	1	Asn	51	Lys	N51K	6	27.591	-51.832125	-14.244125	95.11	45.87967275	0.735707247	Pathogenic
10:13109275:C:G:N:51:K	-0.913222552	-1.909850927	0.015684903	-0.009393723	0.065864444	0.008307478	0.031741111	0.133340526	8.33E-05	0.092532303	0.005843558	0.006432511	0.050465248	10	13109275	C	G	N	K		10	13151275	10:13109275:C:G	OPTN;OPTN;OPTN;OPTN;OPTN;OPTN	Q96CV9	Q96CV9;Q96CV9-2;Q96CV9;Q96CV9-2;Q96CV9;Q96CV9	p.Asn51Lys	p.Asn51Lys;p.Asn51Lys;p.Asn51Lys;p.Asn51Lys;p.Asn51Lys;p.Asn51Lys	3.299347	0.603	0.793962151	0.699464033	1.120720114	1.232848189	1	Asn	51	Lys	N51K	6	27.591	-51.832125	-14.244125	95.11	45.87967275	0.735707247	Pathogenic
10:13109276:C:A:H:52:N	-3.207416603	-2.322218969	0.006087433	-0.002871887	0.019921111	0.039972786	0.000333333	0.235310691	0.000666667	0.210025919	0.009150653	0.011471861	0.03004131	10	13109276	C	A	H	N		10	13151276	10:13109276:C:A	OPTN;OPTN;OPTN;OPTN;OPTN;OPTN	Q96CV9	Q96CV9;Q96CV9-2;Q96CV9;Q96CV9-2;Q96CV9;Q96CV9	p.His52Asn	p.His52Asn;p.His52Asn;p.His52Asn;p.His52Asn;p.His52Asn;p.His52Asn	2.521834	0.245	0.785183207	-0.53265607	-1.301486837	-1.255378397	0.092	His	52	Asn	H52N	7	23.1755	-52.4285	-10.4031	96.23	45.34585505	0.061556874	Benign
10:13109276:C:G:H:52:D	-1.783298714	-1.957678036	0.005882639	0.015713876	0.03122	0.020625802	0.000333333	0.007594547	0.000666667	0.034260848	0.006696688	0.019071451	0.029881783	10	13109276	C	G	H	D		10	13151276	10:13109276:C:G	OPTN;OPTN;OPTN;OPTN;OPTN;OPTN	Q96CV9	Q96CV9;Q96CV9-2;Q96CV9;Q96CV9-2;Q96CV9;Q96CV9	p.His52Asp	p.His52Asp;p.His52Asp;p.His52Asp;p.His52Asp;p.His52Asp;p.His52Asp	3.232057	0.46	0.791003707	0.538714394	0.162337442	0.370006141	0.9	His	52	Asp	H52D	9	23.1755	-52.4285	-10.4031	96.23	45.34585505	0.216579181	Benign
10:13109276:C:T:H:52:Y	-2.476500723	-1.784372283	0.00477663	-0.014161814	0.009765556	0.009743179	0.000333333	0.133340526	0.000666667	0.05965033	0.005039165	0.007668408	0.004478063	10	13109276	C	T	H	Y	rs766091193	10	13151276	10:13109276:C:T	OPTN;OPTN;OPTN;OPTN;OPTN;OPTN	Q96CV9	Q96CV9;Q96CV9-2;Q96CV9;Q96CV9-2;Q96CV9;Q96CV9	p.His52Tyr	p.His52Tyr;p.His52Tyr;p.His52Tyr;p.His52Tyr;p.His52Tyr;p.His52Tyr	3.601528	0.341	0.785465922	0.885233907	-0.686516963	-0.1188184	0.997	His	52	Tyr	H52Y	6	23.1755	-52.4285	-10.4031	96.23	45.34585505	0.238369894	Benign
10:13109277:A:C:H:52:P	-1.26673899	-1.546154256	0.005882639	0.022104913	0.03025	0.018627754	0.000333333	-3.65E-17	0.000666667	0.019122655	0.006696688	0.02025809	0.02452164	10	13109277	A	C	H	P		10	13151277	10:13109277:A:C	OPTN;OPTN;OPTN;OPTN;OPTN;OPTN	Q96CV9	Q96CV9;Q96CV9-2;Q96CV9;Q96CV9-2;Q96CV9;Q96CV9	p.His52Pro	p.His52Pro;p.His52Pro;p.His52Pro;p.His52Pro;p.His52Pro;p.His52Pro	4.040324	0.535	0.806226298	1.96962025	0.893078552	1.238957277	0.997	His	52	Pro	H52P	10	23.1755	-52.4285	-10.4031	96.23	45.34585505	0.251267097	Benign
10:13109277:A:G:H:52:R	-3.025424386	-2.096569395	0.005882639	0.007335107	0.034211111	0.038960716	0.000333333	0.158015344	0.000666667	0.165988956	0.009146188	0.015798655	0.052265668	10	13109277	A	G	H	R		10	13151277	10:13109277:A:G	OPTN;OPTN;OPTN;OPTN;OPTN;OPTN	Q96CV9	Q96CV9;Q96CV9-2;Q96CV9;Q96CV9-2;Q96CV9;Q96CV9	p.His52Arg	p.His52Arg;p.His52Arg;p.His52Arg;p.His52Arg;p.His52Arg;p.His52Arg	2.93341	0.285	0.788274442	0.081270889	-0.995639131	-0.802442549	0.092	His	52	Arg	H52R	8	23.1755	-52.4285	-10.4031	96.23	45.34585505	0.112568999	Benign
10:13109277:A:T:H:52:L	-1.451879535	-1.578150572	0.005882639	0.026731311	0.03025	0.018627754	0.000333333	-3.64E-17	0.000666667	0.019105988	0.006696688	0.019387994	0.024454974	10	13109277	A	T	H	L		10	13151277	10:13109277:A:T	OPTN;OPTN;OPTN;OPTN;OPTN;OPTN	Q96CV9	Q96CV9;Q96CV9-2;Q96CV9;Q96CV9-2;Q96CV9;Q96CV9	p.His52Leu	p.His52Leu;p.His52Leu;p.His52Leu;p.His52Leu;p.His52Leu;p.His52Leu	3.978088	0.507	0.791118316	1.516439867	0.463019288	1.043579749	0.973	His	52	Leu	H52L	11	23.1755	-52.4285	-10.4031	96.23	45.34585505	0.224482348	Benign
10:13109278:C:A:H:52:Q	-2.191173584	-2.058555145	0.005882639	0.007335107	0.034211111	0.038960716	0.000333333	0.158015344	0.000666667	0.165988956	0.009146188	0.015798655	0.052265668	10	13109278	C	A	H	Q		10	13151278	10:13109278:C:A	OPTN;OPTN;OPTN;OPTN;OPTN;OPTN	Q96CV9	Q96CV9;Q96CV9-2;Q96CV9;Q96CV9-2;Q96CV9;Q96CV9	p.His52Gln	p.His52Gln;p.His52Gln;p.His52Gln;p.His52Gln;p.His52Gln;p.His52Gln	3.007451	0.411	0.78006019	-0.024149667	-0.331732695	-0.034229839	0.973	His	52	Gln	H52Q	8	23.1755	-52.4285	-10.4031	96.23	45.34585505	0.153775943	Benign
10:13109278:C:G:H:52:Q	-2.191173584	-2.05965284	0.005882639	0.007335107	0.034211111	0.038960716	0.000333333	0.158015344	0.000666667	0.165988956	0.009146188	0.015798655	0.052265668	10	13109278	C	G	H	Q		10	13151278	10:13109278:C:G	OPTN;OPTN;OPTN;OPTN;OPTN;OPTN	Q96CV9	Q96CV9;Q96CV9-2;Q96CV9;Q96CV9-2;Q96CV9;Q96CV9	p.His52Gln	p.His52Gln;p.His52Gln;p.His52Gln;p.His52Gln;p.His52Gln;p.His52Gln	3.005313	0.411	0.78006019	-0.026943581	-0.331732695	-0.035381607	0.973	His	52	Gln	H52Q	8	23.1755	-52.4285	-10.4031	96.23	45.34585505	0.153775943	Benign
10:13109279:C:A:Q:53:K	-2.456375474	-1.719058056	0.007192539	-0.036133798	0.034005556	0.061414436	0.005991111	0.052377647	0.0122	0.012531268	0.000793099	0.006635186	0.016840417	10	13109279	C	A	Q	K		10	13151279	10:13109279:C:A	OPTN;OPTN;OPTN;OPTN;OPTN;OPTN	Q96CV9	Q96CV9;Q96CV9-2;Q96CV9;Q96CV9-2;Q96CV9;Q96CV9	p.Gln53Lys	p.Gln53Lys;p.Gln53Lys;p.Gln53Lys;p.Gln53Lys;p.Gln53Lys;p.Gln53Lys	3.713208	0.351	0.79086168	1.163981234	-0.53292353	-0.000851306	0.768	Gln	53	Lys	Q53K	4	26.73188889	-50.23522222	-7.471555556	96.89	44.43640828	0.197608212	Benign
10:13109279:C:G:Q:53:E	-2.980631745	-2.358110153	0.007192539	-0.041238392	0.032082222	0.042114999	0.005991111	0.061219428	0.0122	0.013422359	0.000793099	0.008045304	0.01183249	10	13109279	C	G	Q	E		10	13151279	10:13109279:C:G	OPTN;OPTN;OPTN;OPTN;OPTN;OPTN	Q96CV9	Q96CV9;Q96CV9-2;Q96CV9;Q96CV9-2;Q96CV9;Q96CV9	p.Gln53Glu	p.Gln53Glu;p.Gln53Glu;p.Gln53Glu;p.Gln53Glu;p.Gln53Glu;p.Gln53Glu	2.474808	0.269	0.792001058	-0.426302076	-1.035171303	-1.141983171	0.043	Gln	53	Glu	Q53E	3	26.73188889	-50.23522222	-7.471555556	96.89	44.43640828	0.063880878	Benign
10:13109280:A:C:Q:53:P	-1.521610768	-1.513497855	0.003899945	-0.015426142	0.012141111	0.007403292	0.005991111	0.133340526	0.0122	0.07780564	0.006896045	0.009024967	0.016518964	10	13109280	A	C	Q	P		10	13151280	10:13109280:A:C	OPTN;OPTN;OPTN;OPTN;OPTN;OPTN	Q96CV9	Q96CV9;Q96CV9-2;Q96CV9;Q96CV9-2;Q96CV9;Q96CV9	p.Gln53Pro	p.Gln53Pro;p.Gln53Pro;p.Gln53Pro;p.Gln53Pro;p.Gln53Pro;p.Gln53Pro	4.113985	0.492	0.807013242	2.085248561	0.632865856	1.030083751	0.98	Gln	53	Pro	Q53P	6	26.73188889	-50.23522222	-7.471555556	96.89	44.43640828	0.208772542	Benign
10:13109280:A:G:Q:53:R	-2.092218378	-1.574939065	0.007192539	-0.036133798	0.034005556	0.061414436	0.005991111	0.052377647	0.0122	0.012531268	0.000793099	0.006635186	0.016840417	10	13109280	A	G	Q	R		10	13151280	10:13109280:A:G	OPTN;OPTN;OPTN;OPTN;OPTN;OPTN	Q96CV9	Q96CV9;Q96CV9-2;Q96CV9;Q96CV9-2;Q96CV9;Q96CV9	p.Gln53Arg	p.Gln53Arg;p.Gln53Arg;p.Gln53Arg;p.Gln53Arg;p.Gln53Arg;p.Gln53Arg	3.993911	0.406	0.790594793	1.524231768	-0.187752343	0.468287034	0.889	Gln	53	Arg	Q53R	4	26.73188889	-50.23522222	-7.471555556	96.89	44.43640828	0.247472012	Benign
10:13109280:A:T:Q:53:L	-1.922190443	-1.472836037	0.00497137	-0.003629755	0.019867778	0.039643897	0.005991111	0.235310691	0.0122	0.227290273	0.009150653	0.01309067	0.038722006	10	13109280	A	T	Q	L		10	13151280	10:13109280:A:T	OPTN;OPTN;OPTN;OPTN;OPTN;OPTN	Q96CV9	Q96CV9;Q96CV9-2;Q96CV9;Q96CV9-2;Q96CV9;Q96CV9	p.Gln53Leu	p.Gln53Leu;p.Gln53Leu;p.Gln53Leu;p.Gln53Leu;p.Gln53Leu;p.Gln53Leu	4.165284	0.444	0.792104433	1.785336616	0.078993665	0.780261708	0.942	Gln	53	Leu	Q53L	7	26.73188889	-50.23522222	-7.471555556	96.89	44.43640828	0.301394176	Benign
10:13109281:G:C:Q:53:H	-2.504390264	-1.737899006	0.003899945	-0.026904492	0.034166667	0.040820017	0.005991111	0.160141466	0.0122	0.164937763	0.006307738	0.00676137	0.047481362	10	13109281	G	C	Q	H		10	13151281	10:13109281:G:C	OPTN;OPTN;OPTN;OPTN;OPTN;OPTN	Q96CV9	Q96CV9;Q96CV9-2;Q96CV9;Q96CV9-2;Q96CV9;Q96CV9	p.Gln53His	p.Gln53His;p.Gln53His;p.Gln53His;p.Gln53His;p.Gln53His;p.Gln53His	3.63801	0.361	0.782284616	0.854607037	-0.612459367	0.016442204	0.994	Gln	53	His	Q53H	5	26.73188889	-50.23522222	-7.471555556	96.89	44.43640828	0.239936983	Benign
10:13109281:G:T:Q:53:H	-2.511011302	-1.748902659	0.003899945	-0.026904492	0.034166667	0.040820017	0.005991111	0.160141466	0.0122	0.164937763	0.006307738	0.00676137	0.047481362	10	13109281	G	T	Q	H		10	13151281	10:13109281:G:T	OPTN;OPTN;OPTN;OPTN;OPTN;OPTN	Q96CV9	Q96CV9;Q96CV9-2;Q96CV9;Q96CV9-2;Q96CV9;Q96CV9	p.Gln53His	p.Gln53His;p.Gln53His;p.Gln53His;p.Gln53His;p.Gln53His;p.Gln53His	3.616578	0.36	0.782284616	0.826599949	-0.618816168	-0.000883854	0.994	Gln	53	His	Q53H	5	26.73188889	-50.23522222	-7.471555556	96.89	44.43640828	0.239936983	Benign
10:13109282:C:A:L:54:M	-1.316119921	-1.851857016	0.008802839	-0.041898768	0.032836667	0.033344991	0.000963333	0.003148007	0.006645556	0.003841233	0.000963054	0.009637032	0.01290275	10	13109282	C	A	L	M		10	13151282	10:13109282:C:A	OPTN;OPTN;OPTN;OPTN;OPTN;OPTN	Q96CV9	Q96CV9;Q96CV9-2;Q96CV9;Q96CV9-2;Q96CV9;Q96CV9	p.Leu54Met	p.Leu54Met;p.Leu54Met;p.Leu54Met;p.Leu54Met;p.Leu54Met;p.Leu54Met	3.459501	0.521	0.771759985	0.362291971	0.229030833	0.845135357	1	Leu	54	Met	L54M	2	27.66875	-46.755125	-12.128875	97.3	41.11000988	0.740023156	Pathogenic
10:13109282:C:G:L:54:V	-0.734663164	-1.856248488	0.008802839	-0.041599676	0.032836667	0.041197983	0.000963333	0.061219428	0.006645556	0.014298252	0.000963054	0.007256554	0.013223201	10	13109282	C	G	L	V	rs1554768275	10	13151282	10:13109282:C:G	OPTN;OPTN;OPTN;OPTN;OPTN;OPTN	Q96CV9	Q96CV9;Q96CV9-2;Q96CV9;Q96CV9-2;Q96CV9;Q96CV9	p.Leu54Val	p.Leu54Val;p.Leu54Val;p.Leu54Val;p.Leu54Val;p.Leu54Val;p.Leu54Val	3.450545	0.609	0.786799265	0.720748501	1.039351898	1.348982681	1	Leu	54	Val	L54V	3	27.66875	-46.755125	-12.128875	97.3	41.11000988	0.737660294	Pathogenic
10:13109283:T:A:L:54:Q	0.117506684	-1.458724464	0.00477663	-0.012441727	0.014465556	0.016907098	0.000963333	0.133340526	0.006645556	0.081191816	0.008362866	0.00982058	0.013744698	10	13109283	T	A	L	Q	rs753480064	10	13151283	10:13109283:T:A	OPTN;OPTN;OPTN;OPTN;OPTN;OPTN	Q96CV9	Q96CV9;Q96CV9-2;Q96CV9;Q96CV9-2;Q96CV9;Q96CV9	p.Leu54Gln	p.Leu54Gln;p.Leu54Gln;p.Leu54Gln;p.Leu54Gln;p.Leu54Gln;p.Leu54Gln	4.224154	0.738	0.777833937	1.511029106	1.709797425	2.511402765	1	Leu	54	Gln	L54Q	6	27.66875	-46.755125	-12.128875	97.3	41.11000988	0.725336748	Pathogenic
10:13109283:T:C:L:54:P	-0.028699173	-1.395432937	0.006087433	0.000330125	0.030375556	0.053044795	0.000963333	0.235310691	0.006645556	0.311371363	0.015144912	0.01521543	0.051188378	10	13109283	T	C	L	P		10	13151283	10:13109283:T:C	OPTN;OPTN;OPTN;OPTN;OPTN;OPTN	Q96CV9	Q96CV9;Q96CV9-2;Q96CV9;Q96CV9-2;Q96CV9;Q96CV9	p.Leu54Pro	p.Leu54Pro;p.Leu54Pro;p.Leu54Pro;p.Leu54Pro;p.Leu54Pro;p.Leu54Pro	4.300379	0.737	0.800775147	2.175288524	2.086202786	2.546685789	1	Leu	54	Pro	L54P	7	27.66875	-46.755125	-12.128875	97.3	41.11000988	0.734437227	Pathogenic
10:13109283:T:G:L:54:R	0.249927446	-1.450918915	0.00477663	-0.012441727	0.014465556	0.016907098	0.000963333	0.133340526	0.006645556	0.081191816	0.008362866	0.00982058	0.013744698	10	13109283	T	G	L	R	rs753480064	10	13151283	10:13109283:T:G	OPTN;OPTN;OPTN;OPTN;OPTN;OPTN	Q96CV9	Q96CV9;Q96CV9-2;Q96CV9;Q96CV9-2;Q96CV9;Q96CV9	p.Leu54Arg	p.Leu54Arg;p.Leu54Arg;p.Leu54Arg;p.Leu54Arg;p.Leu54Arg;p.Leu54Arg	4.239357	0.758	0.787858665	1.777633732	2.004190822	2.635200098	1	Leu	54	Arg	L54R	6	27.66875	-46.755125	-12.128875	97.3	41.11000988	0.740672115	Pathogenic
10:13109285:A:C:K:55:Q	-0.820115054	-1.537505785	0.017766645	-0.035705849	0.09791	0.063277173	0.050474444	0.052377647	0.097316825	0.025638329	0.001254121	0.00544487	0.055682758	10	13109285	A	C	K	Q		10	13151285	10:13109285:A:C	OPTN;OPTN;OPTN;OPTN;OPTN;OPTN	Q96CV9	Q96CV9;Q96CV9-2;Q96CV9;Q96CV9-2;Q96CV9;Q96CV9	p.Lys55Gln	p.Lys55Gln;p.Lys55Gln;p.Lys55Gln;p.Lys55Gln;p.Lys55Gln;p.Lys55Gln	4.018014	0.62	0.779456798	1.281591047	0.986771467	1.718269537	1	Lys	55	Gln	K55Q	4	23.51666667	-48.69044444	-14.31	97.61	41.72746546	0.731187011	Pathogenic
10:13109285:A:G:K:55:E	-0.429473805	-1.452036487	0.017766645	-0.035705849	0.09791	0.063277173	0.050474444	0.052377647	0.097316825	0.025638329	0.001254121	0.00544487	0.055682758	10	13109285	A	G	K	E		10	13151285	10:13109285:A:G	OPTN;OPTN;OPTN;OPTN;OPTN;OPTN	Q96CV9	Q96CV9;Q96CV9-2;Q96CV9;Q96CV9-2;Q96CV9;Q96CV9	p.Lys55Glu	p.Lys55Glu;p.Lys55Glu;p.Lys55Glu;p.Lys55Glu;p.Lys55Glu;p.Lys55Glu	4.184484	0.679	0.792992618	1.832287762	1.587660866	2.148990547	1	Lys	55	Glu	K55E	4	23.51666667	-48.69044444	-14.31	97.61	41.72746546	0.725144173	Pathogenic
10:13109286:A:C:K:55:T	-0.269873024	-1.270267362	0.009680638	-0.013334126	0.118144444	0.075661195	0.050474444	0.133340526	0.097316825	0.374222358	0.014840583	0.009210953	0.10877897	10	13109286	A	C	K	T		10	13151286	10:13109286:A:C	OPTN;OPTN;OPTN;OPTN;OPTN;OPTN	Q96CV9	Q96CV9;Q96CV9-2;Q96CV9;Q96CV9-2;Q96CV9;Q96CV9	p.Lys55Thr	p.Lys55Thr;p.Lys55Thr;p.Lys55Thr;p.Lys55Thr;p.Lys55Thr;p.Lys55Thr	4.471802	0.733	0.787605747	2.075165099	1.841050981	2.615912108	1	Lys	55	Thr	K55T	6	23.51666667	-48.69044444	-14.31	97.61	41.72746546	0.671173231	Pathogenic
10:13109286:A:G:K:55:R	-1.5104374	-1.396046446	0.017766645	-0.041439013	0.094806667	0.050569817	0.050474444	0.061219428	0.097316825	0.022099388	0.001254121	0.006839366	0.049043623	10	13109286	A	G	K	R		10	13151286	10:13109286:A:G	OPTN;OPTN;OPTN;OPTN;OPTN;OPTN	Q96CV9	Q96CV9;Q96CV9-2;Q96CV9;Q96CV9-2;Q96CV9;Q96CV9	p.Lys55Arg	p.Lys55Arg;p.Lys55Arg;p.Lys55Arg;p.Lys55Arg;p.Lys55Arg;p.Lys55Arg	4.301879	0.512	0.790210697	1.91722705	0.479660146	1.246911947	0.999	Lys	55	Arg	K55R	3	23.51666667	-48.69044444	-14.31	97.61	41.72746546	0.427564728	Uncertain
10:13109286:A:T:K:55:I	-0.147013178	-0.934706878	0.011908556	0.010092769	0.15377	0.10453735	0.050474444	0.158015344	0.097316825	0.42892548	0.066656217	0.019707484	0.171730952	10	13109286	A	T	K	I		10	13151286	10:13109286:A:T	OPTN;OPTN;OPTN;OPTN;OPTN;OPTN	Q96CV9	Q96CV9;Q96CV9-2;Q96CV9;Q96CV9-2;Q96CV9;Q96CV9	p.Lys55Ile	p.Lys55Ile;p.Lys55Ile;p.Lys55Ile;p.Lys55Ile;p.Lys55Ile;p.Lys55Ile	5.046278	0.787	0.79301103	2.958923298	2.274502597	3.237529379	1	Lys	55	Ile	K55I	8	23.51666667	-48.69044444	-14.31	97.61	41.72746546	0.699991161	Pathogenic
10:13109287:A:C:K:55:N	-1.319449402	-1.441484702	0.009680638	-0.025655563	0.120528889	0.08131296	0.050474444	0.160141466	0.097316825	0.238085686	0.014519952	0.006049492	0.113257258	10	13109287	A	C	K	N		10	13151287	10:13109287:A:C	OPTN;OPTN;OPTN;OPTN;OPTN;OPTN	Q96CV9	Q96CV9;Q96CV9-2;Q96CV9;Q96CV9-2;Q96CV9;Q96CV9	p.Lys55Asn	p.Lys55Asn;p.Lys55Asn;p.Lys55Asn;p.Lys55Asn;p.Lys55Asn;p.Lys55Asn	4.132692	0.577	0.786981937	1.616666354	0.838982056	1.531492397	1	Lys	55	Asn	K55N	5	23.51666667	-48.69044444	-14.31	97.61	41.72746546	0.725748173	Pathogenic
10:13109287:A:T:K:55:N	-1.319449402	-1.391657646	0.009680638	-0.025655563	0.120528889	0.08131296	0.050474444	0.160141466	0.097316825	0.238085686	0.014519952	0.006049492	0.113257258	10	13109287	A	T	K	N		10	13151287	10:13109287:A:T	OPTN;OPTN;OPTN;OPTN;OPTN;OPTN	Q96CV9	Q96CV9;Q96CV9-2;Q96CV9;Q96CV9-2;Q96CV9;Q96CV9	p.Lys55Asn	p.Lys55Asn;p.Lys55Asn;p.Lys55Asn;p.Lys55Asn;p.Lys55Asn;p.Lys55Asn	4.229741	0.577	0.786981937	1.743488857	0.838982056	1.583773942	1	Lys	55	Asn	K55N	5	23.51666667	-48.69044444	-14.31	97.61	41.72746546	0.725748173	Pathogenic
10:13109288:G:A:E:56:K	-1.16830112	-0.847053552	0.008802839	-0.040845046	0.032707778	0.146940431	0.005004444	0.052377647	-3.90E-17	0.011008725	0.000578586	0.006930804	0.015876604	10	13109288	G	A	E	K		10	13151288	10:13109288:G:A	OPTN;OPTN;OPTN;OPTN;OPTN;OPTN	Q96CV9	Q96CV9;Q96CV9-2;Q96CV9;Q96CV9-2;Q96CV9;Q96CV9	p.Glu56Lys	p.Glu56Lys;p.Glu56Lys;p.Glu56Lys;p.Glu56Lys;p.Glu56Lys;p.Glu56Lys	5.412837	0.545	0.797944397	3.559362726	0.818467349	2.036151328	1	Glu	56	Lys	E56K	4	20.80333333	-47.24888889	-9.642666667	96.77	39.86012168	0.73118209	Pathogenic
10:13109288:G:C:E:56:Q	-1.699404181	-0.982724961	0.008802839	-0.046477088	0.031128889	0.136467219	0.005004444	0.061219428	-3.90E-17	0.012415568	0.000578586	0.008088762	0.010929235	10	13109288	G	C	E	Q		10	13151288	10:13109288:G:C	OPTN;OPTN;OPTN;OPTN;OPTN;OPTN	Q96CV9	Q96CV9;Q96CV9-2;Q96CV9;Q96CV9-2;Q96CV9;Q96CV9	p.Glu56Gln	p.Glu56Gln;p.Glu56Gln;p.Glu56Gln;p.Glu56Gln;p.Glu56Gln;p.Glu56Gln	5.154804	0.462	0.79329606	3.107759216	0.21329777	1.417375415	1	Glu	56	Gln	E56Q	3	20.80333333	-47.24888889	-9.642666667	96.77	39.86012168	0.732295939	Pathogenic
10:13110274:A:C:E:56:A	-1.014822292	-1.164266803	0.00477663	-0.018044817	0.008978889	0.058924556	0.005004444	0.133340526	-3.90E-17	0.057300863	0.005039165	0.010384807	0.008451674	10	13110274	A	C	E	A		10	13152274	10:13110274:A:C	OPTN;OPTN;OPTN;OPTN;OPTN;OPTN	Q96CV9	Q96CV9;Q96CV9-2;Q96CV9;Q96CV9-2;Q96CV9;Q96CV9	p.Glu56Ala	p.Glu56Ala;p.Glu56Ala;p.Glu56Ala;p.Glu56Ala;p.Glu56Ala;p.Glu56Ala	4.804325	0.564	0.799750384	2.808616902	0.969378532	1.818165002	1	Glu	56	Ala	E56A	6	20.80333333	-47.24888889	-9.642666667	96.77	39.86012168	0.708731888	Pathogenic
10:13110274:A:G:E:56:G	-1.034635556	-1.577478052	0.006087433	-0.005164389	0.018383333	0.089252248	0.005004444	0.235310691	-3.90E-17	0.203496276	0.009150653	0.01511222	0.031527549	10	13110274	A	G	E	G		10	13152274	10:13110274:A:G	OPTN;OPTN;OPTN;OPTN;OPTN;OPTN	Q96CV9	Q96CV9;Q96CV9-2;Q96CV9;Q96CV9-2;Q96CV9;Q96CV9	p.Glu56Gly	p.Glu56Gly;p.Glu56Gly;p.Glu56Gly;p.Glu56Gly;p.Glu56Gly;p.Glu56Gly	3.970511	0.574	0.813979304	2.069213316	1.270348672	1.426782313	1	Glu	56	Gly	E56G	7	20.80333333	-47.24888889	-9.642666667	96.77	39.86012168	0.669092287	Pathogenic
10:13110274:A:T:E:56:V	-0.279837211	-1.015711618	0.006087433	-0.005164389	0.018383333	0.089252248	0.005004444	0.235310691	-3.90E-17	0.203496276	0.009150653	0.01511222	0.031527549	10	13110274	A	T	E	V	rs750177059	10	13152274	10:13110274:A:T	OPTN;OPTN;OPTN;OPTN;OPTN;OPTN	Q96CV9	Q96CV9;Q96CV9-2;Q96CV9;Q96CV9-2;Q96CV9;Q96CV9	p.Glu56Val	p.Glu56Val;p.Glu56Val;p.Glu56Val;p.Glu56Val;p.Glu56Val;p.Glu56Val	5.064673	0.688	0.798731636	3.123762313	1.740624611	2.675182961	1	Glu	56	Val	E56V	7	20.80333333	-47.24888889	-9.642666667	96.77	39.86012168	0.664419059	Pathogenic
10:13110275:A:C:E:56:D	-1.408078504	-2.1195765	0.008802839	-0.046477088	0.031128889	0.136467219	0.005004444	0.061219428	-3.90E-17	0.012415568	0.000578586	0.008088762	0.010929235	10	13110275	A	C	E	D		10	13152275	10:13110275:A:C	OPTN;OPTN;OPTN;OPTN;OPTN;OPTN	Q96CV9	Q96CV9;Q96CV9-2;Q96CV9;Q96CV9-2;Q96CV9;Q96CV9	p.Glu56Asp	p.Glu56Asp;p.Glu56Asp;p.Glu56Asp;p.Glu56Asp;p.Glu56Asp;p.Glu56Asp	2.940539	0.506	0.800591108	0.393735725	0.614711107	0.478858391	0.999	Glu	56	Asp	E56D	3	20.80333333	-47.24888889	-9.642666667	96.77	39.86012168	0.463552114	Uncertain
10:13110275:A:T:E:56:D	-1.408078504	-2.100052616	0.008802839	-0.046477088	0.031128889	0.136467219	0.005004444	0.061219428	-3.90E-17	0.012415568	0.000578586	0.008088762	0.010929235	10	13110275	A	T	E	D		10	13152275	10:13110275:A:T	OPTN;OPTN;OPTN;OPTN;OPTN;OPTN	Q96CV9	Q96CV9;Q96CV9-2;Q96CV9;Q96CV9-2;Q96CV9;Q96CV9	p.Glu56Asp	p.Glu56Asp;p.Glu56Asp;p.Glu56Asp;p.Glu56Asp;p.Glu56Asp;p.Glu56Asp	2.978566	0.506	0.800591108	0.443428966	0.614711107	0.499344025	0.999	Glu	56	Asp	E56D	3	20.80333333	-47.24888889	-9.642666667	96.77	39.86012168	0.463552114	Uncertain
10:13110276:G:A:A:57:T	-1.258711126	-1.834542411	0.008802839	-0.039136593	0.060877778	0.414602409	0.032381111	0.052377647	0.006756667	0.016804417	0.001015738	0.007447016	0.038353026	10	13110276	G	A	A	T		10	13152276	10:13110276:G:A	OPTN;OPTN;OPTN;OPTN;OPTN;OPTN	Q96CV9	Q96CV9;Q96CV9-2;Q96CV9;Q96CV9-2;Q96CV9;Q96CV9	p.Ala57Thr	p.Ala57Thr;p.Ala57Thr;p.Ala57Thr;p.Ala57Thr;p.Ala57Thr;p.Ala57Thr	3.461246	0.544	0.784337589	0.674143487	0.585088037	0.979023785	0.972	Ala	57	Thr	A57T	4	24.2544	-43.5436	-9.2892	97.21	37.14787208	0.327638054	Benign
10:13110276:G:C:A:57:P	-0.929774129	-1.504324983	0.00477663	-0.027965193	0.070016667	0.342092998	0.032381111	0.160141466	0.006756667	0.186386992	0.008065955	0.008362218	0.086874942	10	13110276	G	C	A	P		10	13152276	10:13110276:G:C	OPTN;OPTN;OPTN;OPTN;OPTN;OPTN	Q96CV9	Q96CV9;Q96CV9-2;Q96CV9;Q96CV9-2;Q96CV9;Q96CV9	p.Ala57Pro	p.Ala57Pro;p.Ala57Pro;p.Ala57Pro;p.Ala57Pro;p.Ala57Pro;p.Ala57Pro	4.043447	0.621	0.804767996	1.937808333	1.415432453	1.737750985	1	Ala	57	Pro	A57P	5	24.2544	-43.5436	-9.2892	97.21	37.14787208	0.6798566	Pathogenic
10:13110276:G:T:A:57:S	-2.404047595	-1.941221982	0.008802839	-0.045561296	0.058761111	0.382485222	0.032381111	0.061219428	0.006756667	0.014964919	0.001015738	0.008579461	0.031220979	10	13110276	G	T	A	S		10	13152276	10:13110276:G:T	OPTN;OPTN;OPTN;OPTN;OPTN;OPTN	Q96CV9	Q96CV9;Q96CV9-2;Q96CV9;Q96CV9-2;Q96CV9;Q96CV9	p.Ala57Ser	p.Ala57Ser;p.Ala57Ser;p.Ala57Ser;p.Ala57Ser;p.Ala57Ser;p.Ala57Ser	3.262426	0.367	0.785277651	0.437465484	-0.524381326	-0.151207544	0.972	Ala	57	Ser	A57S	3	24.2544	-43.5436	-9.2892	97.21	37.14787208	0.587804234	Uncertain
10:13110277:C:A:A:57:D	-0.678913419	-1.554060396	0.00477663	-0.014354791	0.04337	0.272046512	0.032381111	0.133340526	0.006756667	0.079515073	0.008816787	0.011938516	0.040894614	10	13110277	C	A	A	D		10	13152277	10:13110277:C:A	OPTN;OPTN;OPTN;OPTN;OPTN;OPTN	Q96CV9	Q96CV9;Q96CV9-2;Q96CV9;Q96CV9-2;Q96CV9;Q96CV9	p.Ala57Asp	p.Ala57Asp;p.Ala57Asp;p.Ala57Asp;p.Ala57Asp;p.Ala57Asp;p.Ala57Asp	4.004352	0.633	0.792558823	1.586216402	1.288010357	1.786054374	1	Ala	57	Asp	A57D	6	24.2544	-43.5436	-9.2892	97.21	37.14787208	0.702790009	Pathogenic
10:13110277:C:G:A:57:G	-1.583141993	-1.581212479	0.008802839	-0.039136593	0.060877778	0.414602409	0.032381111	0.052377647	0.006756667	0.016804417	0.001015738	0.007447016	0.038353026	10	13110277	C	G	A	G		10	13152277	10:13110277:C:G	OPTN;OPTN;OPTN;OPTN;OPTN;OPTN	Q96CV9	Q96CV9;Q96CV9-2;Q96CV9;Q96CV9-2;Q96CV9;Q96CV9	p.Ala57Gly	p.Ala57Gly;p.Ala57Gly;p.Ala57Gly;p.Ala57Gly;p.Ala57Gly;p.Ala57Gly	3.954661	0.495	0.807511866	1.889318386	0.660255537	0.961594954	0.999	Ala	57	Gly	A57G	4	24.2544	-43.5436	-9.2892	97.21	37.14787208	0.711323032	Pathogenic
10:13110277:C:T:A:57:V	-1.040216868	-1.623487616	0.008802839	-0.039136593	0.060877778	0.414602409	0.032381111	0.052377647	0.006756667	0.016804417	0.001015738	0.007447016	0.038353026	10	13110277	C	T	A	V		10	13152277	10:13110277:C:T	OPTN;OPTN;OPTN;OPTN;OPTN;OPTN	Q96CV9	Q96CV9;Q96CV9-2;Q96CV9;Q96CV9-2;Q96CV9;Q96CV9	p.Ala57Val	p.Ala57Val;p.Ala57Val;p.Ala57Val;p.Ala57Val;p.Ala57Val;p.Ala57Val	3.872321	0.577	0.788831848	1.321948222	0.869846861	1.391227189	0.999	Ala	57	Val	A57V	4	24.2544	-43.5436	-9.2892	97.21	37.14787208	0.707270996	Pathogenic
10:13110279:A:C:M:58:L	-3.19164034	-2.429935521	0.017580399	-0.041630168	0.10109	0.346266569	0.049842222	0.061219428	0.623466667	0.057417696	0.000965643	0.007320377	0.048898569	10	13110279	A	C	M	L		10	13152279	10:13110279:A:C	OPTN;OPTN;OPTN;OPTN;OPTN;OPTN	Q96CV9	Q96CV9;Q96CV9-2;Q96CV9;Q96CV9-2;Q96CV9;Q96CV9	p.Met58Leu	p.Met58Leu;p.Met58Leu;p.Met58Leu;p.Met58Leu;p.Met58Leu;p.Met58Leu	2.288338	0.258	0.78843914	-0.757647985	-1.16452486	-1.306020963	0.064	Met	58	Leu	M58L	3	24.251125	-42.3685	-13.606625	97.07	35.83622019	0.180021481	Benign
10:13110279:A:G:M:58:V	-2.184771092	-2.395484962	0.017580399	-0.034579595	0.10271	0.367846623	0.049842222	0.052377647	0.623466667	0.068701501	0.000965643	0.006064813	0.055876485	10	13110279	A	G	M	V	rs1224036514	10	13152279	10:13110279:A:G	OPTN;OPTN;OPTN;OPTN;OPTN;OPTN	Q96CV9	Q96CV9;Q96CV9-2;Q96CV9;Q96CV9-2;Q96CV9;Q96CV9	p.Met58Val	p.Met58Val;p.Met58Val;p.Met58Val;p.Met58Val;p.Met58Val;p.Met58Val	2.34667	0.414	0.786671945	-0.724916206	-0.202348613	-0.372859973	0.328	Met	58	Val	M58V	4	24.251125	-42.3685	-13.606625	97.07	35.83622019	0.326701621	Benign
10:13110279:A:T:M:58:L	-3.19164034	-2.431069669	0.017580399	-0.041630168	0.10109	0.346266569	0.049842222	0.061219428	0.623466667	0.057417696	0.000965643	0.007320377	0.048898569	10	13110279	A	T	M	L		10	13152279	10:13110279:A:T	OPTN;OPTN;OPTN;OPTN;OPTN;OPTN	Q96CV9	Q96CV9;Q96CV9-2;Q96CV9;Q96CV9-2;Q96CV9;Q96CV9	p.Met58Leu	p.Met58Leu;p.Met58Leu;p.Met58Leu;p.Met58Leu;p.Met58Leu;p.Met58Leu	2.286129	0.258	0.78843914	-0.760534681	-1.16452486	-1.30721098	0.064	Met	58	Leu	M58L	3	24.251125	-42.3685	-13.606625	97.07	35.83622019	0.180021481	Benign
10:13110280:T:A:M:58:K	-0.509176852	-1.830248525	0.012663228	-0.008730781	0.110785556	0.256839618	0.049842222	0.133340526	0.623466667	0.180424807	0.01146276	0.011563783	0.07706313	10	13110280	T	A	M	K		10	13152280	10:13110280:T:A	OPTN;OPTN;OPTN;OPTN;OPTN;OPTN	Q96CV9	Q96CV9;Q96CV9-2;Q96CV9;Q96CV9-2;Q96CV9;Q96CV9	p.Met58Lys	p.Met58Lys;p.Met58Lys;p.Met58Lys;p.Met58Lys;p.Met58Lys;p.Met58Lys	3.420969	0.679	0.788109765	0.714354121	1.506192995	1.737675193	0.996	Met	58	Lys	M58K	6	24.251125	-42.3685	-13.606625	97.07	35.83622019	0.564178683	Uncertain
10:13110280:T:C:M:58:T	-0.86671291	-1.630390429	0.012663228	-0.008730781	0.110785556	0.256839618	0.049842222	0.133340526	0.623466667	0.180424807	0.01146276	0.011563783	0.07706313	10	13110280	T	C	M	T	rs1271759733	10	13152280	10:13110280:T:C	OPTN;OPTN;OPTN;OPTN;OPTN;OPTN	Q96CV9	Q96CV9;Q96CV9-2;Q96CV9;Q96CV9-2;Q96CV9;Q96CV9	p.Met58Thr	p.Met58Thr;p.Met58Thr;p.Met58Thr;p.Met58Thr;p.Met58Thr;p.Met58Thr	3.810236	0.625	0.782079199	1.074614047	1.062308872	1.635238676	0.973	Met	58	Thr	M58T	6	24.251125	-42.3685	-13.606625	97.07	35.83622019	0.623246018	Uncertain
10:13110280:T:G:M:58:R	-0.668081766	-1.872012807	0.012663228	-0.008730781	0.110785556	0.256839618	0.049842222	0.133340526	0.623466667	0.180424807	0.01146276	0.011563783	0.07706313	10	13110280	T	G	M	R		10	13152280	10:13110280:T:G	OPTN;OPTN;OPTN;OPTN;OPTN;OPTN	Q96CV9	Q96CV9;Q96CV9-2;Q96CV9;Q96CV9-2;Q96CV9;Q96CV9	p.Met58Arg	p.Met58Arg;p.Met58Arg;p.Met58Arg;p.Met58Arg;p.Met58Arg;p.Met58Arg	3.339624	0.655	0.787571434	0.594803547	1.344647997	1.555124858	0.999	Met	58	Arg	M58R	6	24.251125	-42.3685	-13.606625	97.07	35.83622019	0.630590686	Uncertain
10:13110281:G:A:M:58:I	-2.350297045	-2.241380947	0.017580399	-0.034579595	0.10271	0.367846623	0.049842222	0.052377647	0.623466667	0.068701501	0.000965643	0.006064813	0.055876485	10	13110281	G	A	M	I		10	13152281	10:13110281:G:A	OPTN;OPTN;OPTN;OPTN;OPTN;OPTN	Q96CV9	Q96CV9;Q96CV9-2;Q96CV9;Q96CV9-2;Q96CV9;Q96CV9	p.Met58Ile	p.Met58Ile;p.Met58Ile;p.Met58Ile;p.Met58Ile;p.Met58Ile;p.Met58Ile	2.646821	0.389	0.786921578	-0.326538172	-0.357103637	-0.355673869	0.587	Met	58	Ile	M58I	4	24.251125	-42.3685	-13.606625	97.07	35.83622019	0.212900011	Benign
10:13110281:G:C:M:58:I	-2.350297045	-2.311729465	0.017580399	-0.034579595	0.10271	0.367846623	0.049842222	0.052377647	0.623466667	0.068701501	0.000965643	0.006064813	0.055876485	10	13110281	G	C	M	I		10	13152281	10:13110281:G:C	OPTN;OPTN;OPTN;OPTN;OPTN;OPTN	Q96CV9	Q96CV9;Q96CV9-2;Q96CV9;Q96CV9-2;Q96CV9;Q96CV9	p.Met58Ile	p.Met58Ile;p.Met58Ile;p.Met58Ile;p.Met58Ile;p.Met58Ile;p.Met58Ile	2.509802	0.389	0.786921578	-0.505593004	-0.357103637	-0.429487767	0.587	Met	58	Ile	M58I	4	24.251125	-42.3685	-13.606625	97.07	35.83622019	0.212900011	Benign
10:13110281:G:T:M:58:I	-2.350297045	-2.242223986	0.017580399	-0.034579595	0.10271	0.367846623	0.049842222	0.052377647	0.623466667	0.068701501	0.000965643	0.006064813	0.055876485	10	13110281	G	T	M	I		10	13152281	10:13110281:G:T	OPTN;OPTN;OPTN;OPTN;OPTN;OPTN	Q96CV9	Q96CV9;Q96CV9-2;Q96CV9;Q96CV9-2;Q96CV9;Q96CV9	p.Met58Ile	p.Met58Ile;p.Met58Ile;p.Met58Ile;p.Met58Ile;p.Met58Ile;p.Met58Ile	2.645179	0.389	0.786921578	-0.328683918	-0.357103637	-0.356558435	0.587	Met	58	Ile	M58I	4	24.251125	-42.3685	-13.606625	97.07	35.83622019	0.212900011	Benign
10:13110282:A:C:K:59:Q	-2.173386834	-1.567827396	0.011613377	-0.039686688	0.057144444	0.256041786	0.000811111	0.052377647	0.075115238	0.026648364	0.001250759	0.007499496	0.035061694	10	13110282	A	C	K	Q		10	13152282	10:13110282:A:C	OPTN;OPTN;OPTN;OPTN;OPTN;OPTN	Q96CV9	Q96CV9;Q96CV9-2;Q96CV9;Q96CV9-2;Q96CV9;Q96CV9	p.Lys59Gln	p.Lys59Gln;p.Lys59Gln;p.Lys59Gln;p.Lys59Gln;p.Lys59Gln;p.Lys59Gln	3.984867	0.404	0.778171546	1.20664117	-0.407741358	0.451854187	0.999	Lys	59	Gln	K59Q	4	18.42588889	-43.60555556	-11.60888889	97.8	35.75212173	0.298088607	Benign
10:13110282:A:G:K:59:E	-1.054431394	-1.52771171	0.011613377	-0.039686688	0.057144444	0.256041786	0.000811111	0.052377647	0.075115238	0.026648364	0.001250759	0.007499496	0.035061694	10	13110282	A	G	K	E		10	13152282	10:13110282:A:G	OPTN;OPTN;OPTN;OPTN;OPTN;OPTN	Q96CV9	Q96CV9;Q96CV9-2;Q96CV9;Q96CV9-2;Q96CV9;Q96CV9	p.Lys59Glu	p.Lys59Glu;p.Lys59Glu;p.Lys59Glu;p.Lys59Glu;p.Lys59Glu;p.Lys59Glu	4.063001	0.573	0.791896814	1.646564276	0.895557007	1.470827502	0.997	Lys	59	Glu	K59E	4	18.42588889	-43.60555556	-11.60888889	97.8	35.75212173	0.335239907	Benign
10:13110283:A:C:K:59:T	-0.966357154	-1.522098466	0.008350992	-0.014618904	0.069785556	0.225888285	0.000811111	0.133340526	0.075115238	0.317511443	0.010837233	0.012401399	0.062942529	10	13110283	A	C	K	T		10	13152283	10:13110283:A:C	OPTN;OPTN;OPTN;OPTN;OPTN;OPTN	Q96CV9	Q96CV9;Q96CV9-2;Q96CV9;Q96CV9-2;Q96CV9;Q96CV9	p.Lys59Thr	p.Lys59Thr;p.Lys59Thr;p.Lys59Thr;p.Lys59Thr;p.Lys59Thr;p.Lys59Thr	4.038901	0.602	0.78633595	1.478201754	0.987124125	1.62547508	1	Lys	59	Thr	K59T	6	18.42588889	-43.60555556	-11.60888889	97.8	35.75212173	0.594870729	Uncertain
10:13110283:A:G:K:59:R	-2.262052646	-2.196376671	0.011613377	-0.046159382	0.055656667	0.237900391	0.000811111	0.061219428	0.075115238	0.023610117	0.001250759	0.008413511	0.0286527	10	13110283	A	G	K	R		10	13152283	10:13110283:A:G	OPTN;OPTN;OPTN;OPTN;OPTN;OPTN	Q96CV9	Q96CV9;Q96CV9-2;Q96CV9;Q96CV9-2;Q96CV9;Q96CV9	p.Lys59Arg	p.Lys59Arg;p.Lys59Arg;p.Lys59Arg;p.Lys59Arg;p.Lys59Arg;p.Lys59Arg	2.768684	0.387	0.789013346	-0.11580456	-0.334917173	-0.301585431	0.545	Lys	59	Arg	K59R	3	18.42588889	-43.60555556	-11.60888889	97.8	35.75212173	0.11169112	Benign
10:13110283:A:T:K:59:M	-0.939873002	-1.446493538	0.008350992	-0.014618904	0.069785556	0.225888285	0.000811111	0.133340526	0.075115238	0.317511443	0.010837233	0.012401399	0.062942529	10	13110283	A	T	K	M		10	13152283	10:13110283:A:T	OPTN;OPTN;OPTN;OPTN;OPTN;OPTN	Q96CV9	Q96CV9;Q96CV9-2;Q96CV9;Q96CV9-2;Q96CV9;Q96CV9	p.Lys59Met	p.Lys59Met;p.Lys59Met;p.Lys59Met;p.Lys59Met;p.Lys59Met;p.Lys59Met	4.186158	0.606	0.780751206	1.533178796	0.919372779	1.727925776	1	Lys	59	Met	K59M	6	18.42588889	-43.60555556	-11.60888889	97.8	35.75212173	0.612584159	Uncertain
10:13110284:G:C:K:59:N	-1.987966625	-1.780168525	0.008350992	-0.028391556	0.07113	0.224564478	0.000811111	0.160141466	0.075115238	0.18144517	0.009916052	0.008637451	0.077679643	10	13110284	G	C	K	N	rs1487584331	10	13152284	10:13110284:G:C	OPTN;OPTN;OPTN;OPTN;OPTN;OPTN	Q96CV9	Q96CV9;Q96CV9-2;Q96CV9;Q96CV9-2;Q96CV9;Q96CV9	p.Lys59Asn	p.Lys59Asn;p.Lys59Asn;p.Lys59Asn;p.Lys59Asn;p.Lys59Asn;p.Lys59Asn	3.517736	0.456	0.78570253	0.781559104	0.048462859	0.500783638	1	Lys	59	Asn	K59N	5	18.42588889	-43.60555556	-11.60888889	97.8	35.75212173	0.56802809	Uncertain
10:13110284:G:T:K:59:N	-1.994587663	-1.785149228	0.008350992	-0.028391556	0.07113	0.224564478	0.000811111	0.160141466	0.075115238	0.18144517	0.009916052	0.008637451	0.077679643	10	13110284	G	T	K	N		10	13152284	10:13110284:G:T	OPTN;OPTN;OPTN;OPTN;OPTN;OPTN	Q96CV9	Q96CV9;Q96CV9-2;Q96CV9;Q96CV9-2;Q96CV9;Q96CV9	p.Lys59Asn	p.Lys59Asn;p.Lys59Asn;p.Lys59Asn;p.Lys59Asn;p.Lys59Asn;p.Lys59Asn	3.508035	0.455	0.78570253	0.76888195	0.042106058	0.48977722	1	Lys	59	Asn	K59N	5	18.42588889	-43.60555556	-11.60888889	97.8	35.75212173	0.56802809	Uncertain
10:13110285:C:A:L:60:I	-2.848991284	-2.539518655	0.006287816	-0.047195933	0.012923333	0.183244941	0.005811111	0.003148007	6.67E-05	0.00153674	0.000793099	0.011242024	0.008489614	10	13110285	C	A	L	I		10	13152285	10:13110285:C:A	OPTN;OPTN;OPTN;OPTN;OPTN;OPTN	Q96CV9	Q96CV9;Q96CV9-2;Q96CV9;Q96CV9-2;Q96CV9;Q96CV9	p.Leu60Ile	p.Leu60Ile;p.Leu60Ile;p.Leu60Ile;p.Leu60Ile;p.Leu60Ile;p.Leu60Ile	2.125676	0.287	0.784511784	-1.066876394	-1.045703532	-1.226018518	0.998	Leu	60	Ile	L60I	2	20.1685	-41.255125	-7.765875	96.82	34.12637883	0.185466351	Benign
10:13110285:C:G:L:60:V	-2.883838582	-2.067045893	0.006287816	-0.046944966	0.012923333	0.19913356	0.005811111	0.061219428	6.67E-05	0.012415568	0.000793099	0.009546289	0.008956935	10	13110285	C	G	L	V		10	13152285	10:13110285:C:G	OPTN;OPTN;OPTN;OPTN;OPTN;OPTN	Q96CV9	Q96CV9;Q96CV9-2;Q96CV9;Q96CV9-2;Q96CV9;Q96CV9	p.Leu60Val	p.Leu60Val;p.Leu60Val;p.Leu60Val;p.Leu60Val;p.Leu60Val;p.Leu60Val	3.045332	0.282	0.784819619	0.142496075	-1.072351462	-0.759489819	0.994	Leu	60	Val	L60V	3	20.1685	-41.255125	-7.765875	96.82	34.12637883	0.225139321	Benign
10:13110286:T:A:L:60:Q	-3.218170338	-1.858146837	0.004514629	-0.014719487	0.010148889	0.12634344	0.005811111	0.133340526	6.67E-05	0.058634961	0.006896045	0.013387607	0.011612852	10	13110286	T	A	L	Q		10	13152286	10:13110286:T:A	OPTN;OPTN;OPTN;OPTN;OPTN;OPTN	Q96CV9	Q96CV9;Q96CV9-2;Q96CV9;Q96CV9-2;Q96CV9;Q96CV9	p.Leu60Gln	p.Leu60Gln;p.Leu60Gln;p.Leu60Gln;p.Leu60Gln;p.Leu60Gln;p.Leu60Gln	3.448871	0.233	0.776501681	0.465107643	-1.522615195	-0.825336007	0.297	Leu	60	Gln	L60Q	6	20.1685	-41.255125	-7.765875	96.82	34.12637883	0.064462276	Benign
10:13110286:T:C:L:60:P	-1.19860053	-1.465122628	0.005753947	-0.000759079	0.01859	0.179635397	0.005811111	0.235310691	6.67E-05	0.204115763	0.009150653	0.01898414	0.032884912	10	13110286	T	C	L	P		10	13152286	10:13110286:T:C	OPTN;OPTN;OPTN;OPTN;OPTN;OPTN	Q96CV9	Q96CV9;Q96CV9-2;Q96CV9;Q96CV9-2;Q96CV9;Q96CV9	p.Leu60Pro	p.Leu60Pro;p.Leu60Pro;p.Leu60Pro;p.Leu60Pro;p.Leu60Pro;p.Leu60Pro	4.187642	0.55	0.799175948	1.988604206	0.870799144	1.405024839	0.999	Leu	60	Pro	L60P	7	20.1685	-41.255125	-7.765875	96.82	34.12637883	0.249457404	Benign
10:13110286:T:G:L:60:R	-2.19190943	-1.519707002	0.004514629	-0.014719487	0.010148889	0.12634344	0.005811111	0.133340526	6.67E-05	0.058634961	0.006896045	0.013387607	0.011612852	10	13110286	T	G	L	R		10	13152286	10:13110286:T:G	OPTN;OPTN;OPTN;OPTN;OPTN;OPTN	Q96CV9	Q96CV9;Q96CV9-2;Q96CV9;Q96CV9-2;Q96CV9;Q96CV9	p.Leu60Arg	p.Leu60Arg;p.Leu60Arg;p.Leu60Arg;p.Leu60Arg;p.Leu60Arg;p.Leu60Arg	4.108056	0.388	0.786274125	1.567051007	-0.374262859	0.425731861	0.996	Leu	60	Arg	L60R	6	20.1685	-41.255125	-7.765875	96.82	34.12637883	0.202388932	Benign
10:13110288:A:C:N:61:H	-3.239099671	-2.028121266	0.005528724	-0.01885088	0.020137778	0.149318286	0.000444444	0.160141466	0.0016	0.129973324	0.004608535	0.0091226	0.033212017	10	13110288	A	C	N	H		10	13152288	10:13110288:A:C	OPTN;OPTN;OPTN;OPTN;OPTN;OPTN	Q96CV9	Q96CV9;Q96CV9-2;Q96CV9;Q96CV9-2;Q96CV9;Q96CV9	p.Asn61His	p.Asn61His;p.Asn61His;p.Asn61His;p.Asn61His;p.Asn61His;p.Asn61His	3.090669	0.242	0.780935412	0.106140386	-1.391429481	-0.966280756	0.053	Asn	61	His	N61H	5	23.211875	-37.494875	-10.59375	96.18	30.97869001	0.096899363	Benign
10:13110288:A:G:N:61:D	-2.484301326	-1.866594201	0.005528724	-0.01885088	0.020137778	0.149318286	0.000444444	0.160141466	0.0016	0.129973324	0.004608535	0.0091226	0.033212017	10	13110288	A	G	N	D		10	13152288	10:13110288:A:G	OPTN;OPTN;OPTN;OPTN;OPTN;OPTN	Q96CV9	Q96CV9;Q96CV9-2;Q96CV9;Q96CV9-2;Q96CV9;Q96CV9	p.Asn61Asp	p.Asn61Asp;p.Asn61Asp;p.Asn61Asp;p.Asn61Asp;p.Asn61Asp;p.Asn61Asp	3.405278	0.356	0.788859194	0.712294917	-0.53454997	-0.137835339	0.973	Asn	61	Asp	N61D	5	23.211875	-37.494875	-10.59375	96.18	30.97869001	0.256664966	Benign
10:13110288:A:T:N:61:Y	-1.73617346	-1.536505942	0.006807683	0.021758678	0.037196667	0.153425957	0.000444444	0.158015344	0.0016	0.166068956	0.009146188	0.027149492	0.052762335	10	13110288	A	T	N	Y		10	13152288	10:13110288:A:T	OPTN;OPTN;OPTN;OPTN;OPTN;OPTN	Q96CV9	Q96CV9;Q96CV9-2;Q96CV9;Q96CV9-2;Q96CV9;Q96CV9	p.Asn61Tyr	p.Asn61Tyr;p.Asn61Tyr;p.Asn61Tyr;p.Asn61Tyr;p.Asn61Tyr;p.Asn61Tyr	4.023631	0.48	0.78191304	1.349386499	0.137800421	0.91204452	0.984	Asn	61	Tyr	N61Y	8	23.211875	-37.494875	-10.59375	96.18	30.97869001	0.22822603	Benign
10:13110289:A:C:N:61:T	-3.251781544	-2.157717209	0.005528724	-0.00385384	0.01002	0.118367614	0.000444444	0.133340526	0.0016	0.062517766	0.005039165	0.013775604	0.004644207	10	13110289	A	C	N	T		10	13152289	10:13110289:A:C	OPTN;OPTN;OPTN;OPTN;OPTN;OPTN	Q96CV9	Q96CV9;Q96CV9-2;Q96CV9;Q96CV9-2;Q96CV9;Q96CV9	p.Asn61Thr	p.Asn61Thr;p.Asn61Thr;p.Asn61Thr;p.Asn61Thr;p.Asn61Thr;p.Asn61Thr	2.874149	0.224	0.781808527	-0.155315542	-1.491284432	-1.186969419	0.228	Asn	61	Thr	N61T	6	23.211875	-37.494875	-10.59375	96.18	30.97869001	0.105818287	Benign
10:13110289:A:G:N:61:S	-3.199373442	-2.016656561	0.005528724	-0.01885088	0.020137778	0.149318286	0.000444444	0.160141466	0.0016	0.129973324	0.004608535	0.0091226	0.033212017	10	13110289	A	G	N	S		10	13152289	10:13110289:A:G	OPTN;OPTN;OPTN;OPTN;OPTN;OPTN	Q96CV9	Q96CV9;Q96CV9-2;Q96CV9;Q96CV9-2;Q96CV9;Q96CV9	p.Asn61Ser	p.Asn61Ser;p.Asn61Ser;p.Asn61Ser;p.Asn61Ser;p.Asn61Ser;p.Asn61Ser	3.112999	0.248	0.781915827	0.15945182	-1.336930956	-0.919569114	0.881	Asn	61	Ser	N61S	5	23.211875	-37.494875	-10.59375	96.18	30.97869001	0.164969144	Benign
10:13110289:A:T:N:61:I	-1.439771016	-1.56978785	0.006807683	0.02903089	0.034055556	0.111289941	0.000444444	0.007594547	0.0016	0.034340848	0.006696688	0.030707183	0.030087339	10	13110289	A	T	N	I		10	13152289	10:13110289:A:T	OPTN;OPTN;OPTN;OPTN;OPTN;OPTN	Q96CV9	Q96CV9;Q96CV9-2;Q96CV9;Q96CV9-2;Q96CV9;Q96CV9	p.Asn61Ile	p.Asn61Ile;p.Asn61Ile;p.Asn61Ile;p.Asn61Ile;p.Asn61Ile;p.Asn61Ile	3.987299	0.512	0.786715785	1.42011769	0.421349358	1.077443654	0.984	Asn	61	Ile	N61I	9	23.211875	-37.494875	-10.59375	96.18	30.97869001	0.222916042	Benign
10:13110290:T:A:N:61:K	-2.126205065	-2.407032697	0.005528724	-0.00385384	0.01002	0.118367614	0.000444444	0.133340526	0.0016	0.062517766	0.005039165	0.013775604	0.004644207	10	13110290	T	A	N	K		10	13152290	10:13110290:T:A	OPTN;OPTN;OPTN;OPTN;OPTN;OPTN	Q96CV9	Q96CV9;Q96CV9-2;Q96CV9;Q96CV9-2;Q96CV9;Q96CV9	p.Asn61Lys	p.Asn61Lys;p.Asn61Lys;p.Asn61Lys;p.Asn61Lys;p.Asn61Lys;p.Asn61Lys	2.388553	0.394	0.78765095	-0.646087832	-0.313150439	-0.465904343	0.973	Asn	61	Lys	N61K	6	23.211875	-37.494875	-10.59375	96.18	30.97869001	0.216365021	Benign
10:13110290:T:G:N:61:K	-2.126205065	-2.388577244	0.005528724	-0.00385384	0.01002	0.118367614	0.000444444	0.133340526	0.0016	0.062517766	0.005039165	0.013775604	0.004644207	10	13110290	T	G	N	K		10	13152290	10:13110290:T:G	OPTN;OPTN;OPTN;OPTN;OPTN;OPTN	Q96CV9	Q96CV9;Q96CV9-2;Q96CV9;Q96CV9-2;Q96CV9;Q96CV9	p.Asn61Lys	p.Asn61Lys;p.Asn61Lys;p.Asn61Lys;p.Asn61Lys;p.Asn61Lys;p.Asn61Lys	2.424499	0.394	0.78765095	-0.599114018	-0.313150439	-0.44653977	0.973	Asn	61	Lys	N61K	6	23.211875	-37.494875	-10.59375	96.18	30.97869001	0.216365021	Benign
10:13110291:A:C:N:62:H	-0.571894808	-1.518422083	0.012663228	-0.016906754	0.127758889	0.218848391	0.053603333	0.160141466	0.623466667	0.342412783	0.011214271	0.008729903	0.108096013	10	13110291	A	C	N	H		10	13152291	10:13110291:A:C	OPTN;OPTN;OPTN;OPTN;OPTN;OPTN	Q96CV9	Q96CV9;Q96CV9-2;Q96CV9;Q96CV9-2;Q96CV9;Q96CV9	p.Asn62His	p.Asn62His;p.Asn62His;p.Asn62His;p.Asn62His;p.Asn62His;p.Asn62His	3.989325	0.687	0.780830138	1.277902484	1.435590628	2.090098795	1	Asn	62	His	N62H	5	20.335	-37.98225	-13.830125	97.08	30.5604598	0.73246523	Pathogenic
10:13110291:A:G:N:62:D	-0.684452456	-1.478967685	0.012663228	-0.016906754	0.127758889	0.218848391	0.053603333	0.160141466	0.623466667	0.342412783	0.011214271	0.008729903	0.108096013	10	13110291	A	G	N	D		10	13152291	10:13110291:A:G	OPTN;OPTN;OPTN;OPTN;OPTN;OPTN	Q96CV9	Q96CV9;Q96CV9-2;Q96CV9;Q96CV9-2;Q96CV9;Q96CV9	p.Asn62Asp	p.Asn62Asp;p.Asn62Asp;p.Asn62Asp;p.Asn62Asp;p.Asn62Asp;p.Asn62Asp	4.066171	0.67	0.78895874	1.578392324	1.463146503	2.033230535	1	Asn	62	Asp	N62D	5	20.335	-37.98225	-13.830125	97.08	30.5604598	0.729928891	Pathogenic
10:13110291:A:T:N:62:Y	0.146159358	-1.407837986	0.015566802	0.02392233	0.15744	0.211604605	0.053603333	0.158015344	0.623466667	0.233621747	0.052108586	0.027819573	0.146370188	10	13110291	A	T	N	Y		10	13152291	10:13110291:A:T	OPTN;OPTN;OPTN;OPTN;OPTN;OPTN	Q96CV9	Q96CV9;Q96CV9-2;Q96CV9;Q96CV9-2;Q96CV9;Q96CV9	p.Asn62Tyr	p.Asn62Tyr;p.Asn62Tyr;p.Asn62Tyr;p.Asn62Tyr;p.Asn62Tyr;p.Asn62Tyr	4.156619	0.817	0.782010269	1.525566754	2.28166465	2.931669552	1	Asn	62	Tyr	N62Y	8	20.335	-37.98225	-13.830125	97.08	30.5604598	0.721213514	Pathogenic
10:13110292:A:C:N:62:T	-0.798379956	-1.510371458	0.012663228	-0.001743326	0.118721111	0.187492211	0.053603333	0.133340526	0.623466667	0.180424807	0.01146276	0.013758633	0.080045941	10	13110292	A	C	N	T		10	13152292	10:13110292:A:C	OPTN;OPTN;OPTN;OPTN;OPTN;OPTN	Q96CV9	Q96CV9;Q96CV9-2;Q96CV9;Q96CV9-2;Q96CV9;Q96CV9	p.Asn62Thr	p.Asn62Thr;p.Asn62Thr;p.Asn62Thr;p.Asn62Thr;p.Asn62Thr;p.Asn62Thr	4.040251	0.637	0.781905756	1.370926052	1.135696691	1.828515084	1	Asn	62	Thr	N62T	6	20.335	-37.98225	-13.830125	97.08	30.5604598	0.665196379	Pathogenic
10:13110292:A:G:N:62:S	-0.989020209	-1.929902306	0.012663228	-0.016906754	0.127758889	0.218848391	0.053603333	0.160141466	0.623466667	0.342412783	0.011214271	0.008729903	0.108096013	10	13110292	A	G	N	S		10	13152292	10:13110292:A:G	OPTN;OPTN;OPTN;OPTN;OPTN;OPTN	Q96CV9	Q96CV9;Q96CV9-2;Q96CV9;Q96CV9-2;Q96CV9;Q96CV9	p.Asn62Ser	p.Asn62Ser;p.Asn62Ser;p.Asn62Ser;p.Asn62Ser;p.Asn62Ser;p.Asn62Ser	3.187878	0.624	0.782013056	0.259695912	1.054848522	1.29418605	1	Asn	62	Ser	N62S	5	20.335	-37.98225	-13.830125	97.08	30.5604598	0.66745824	Pathogenic
10:13110292:A:T:N:62:I	0.007126963	-1.423110139	0.015566802	0.031013461	0.151648889	0.156068384	0.053603333	0.007594547	0.623466667	0.08629261	0.013825784	0.0315217	0.107293554	10	13110292	A	T	N	I		10	13152292	10:13110292:A:T	OPTN;OPTN;OPTN;OPTN;OPTN;OPTN	Q96CV9	Q96CV9;Q96CV9-2;Q96CV9;Q96CV9-2;Q96CV9;Q96CV9	p.Asn62Ile	p.Asn62Ile;p.Asn62Ile;p.Asn62Ile;p.Asn62Ile;p.Asn62Ile;p.Asn62Ile	4.175974	0.774	0.786895063	1.671088539	2.089822445	2.693540685	1	Asn	62	Ile	N62I	9	20.335	-37.98225	-13.830125	97.08	30.5604598	0.712642212	Pathogenic
10:13110293:T:A:N:62:K	-0.752032689	-2.216387806	0.012663228	-0.001743326	0.118721111	0.187492211	0.053603333	0.133340526	0.623466667	0.180424807	0.01146276	0.013758633	0.080045941	10	13110293	T	A	N	K		10	13152293	10:13110293:T:A	OPTN;OPTN;OPTN;OPTN;OPTN;OPTN	Q96CV9	Q96CV9;Q96CV9-2;Q96CV9;Q96CV9-2;Q96CV9;Q96CV9	p.Asn62Lys	p.Asn62Lys;p.Asn62Lys;p.Asn62Lys;p.Asn62Lys;p.Asn62Lys;p.Asn62Lys	2.665131	0.644	0.787753857	-0.282126099	1.277766809	1.128182797	1	Asn	62	Lys	N62K	6	20.335	-37.98225	-13.830125	97.08	30.5604598	0.727159571	Pathogenic
10:13110293:T:G:N:62:K	-0.752032689	-2.195631197	0.012663228	-0.001743326	0.118721111	0.187492211	0.053603333	0.133340526	0.623466667	0.180424807	0.01146276	0.013758633	0.080045941	10	13110293	T	G	N	K		10	13152293	10:13110293:T:G	OPTN;OPTN;OPTN;OPTN;OPTN;OPTN	Q96CV9	Q96CV9;Q96CV9-2;Q96CV9;Q96CV9-2;Q96CV9;Q96CV9	p.Asn62Lys	p.Asn62Lys;p.Asn62Lys;p.Asn62Lys;p.Asn62Lys;p.Asn62Lys;p.Asn62Lys	2.705559	0.644	0.787753857	-0.22929526	1.277766809	1.149961881	1	Asn	62	Lys	N62K	6	20.335	-37.98225	-13.830125	97.08	30.5604598	0.727159571	Pathogenic
10:13110294:C:A:Q:63:K	-2.079028473	-1.848721657	0.007697133	-0.035523149	0.022837778	0.1321784	0.014563333	0.052377647	6.67E-05	0.011064645	0.000610251	0.009152771	0.020406604	10	13110294	C	A	Q	K	rs1588434284	10	13152294	10:13110294:C:A	OPTN;OPTN;OPTN;OPTN;OPTN;OPTN	Q96CV9	Q96CV9;Q96CV9-2;Q96CV9;Q96CV9-2;Q96CV9;Q96CV9	p.Gln63Lys	p.Gln63Lys;p.Gln63Lys;p.Gln63Lys;p.Gln63Lys;p.Gln63Lys;p.Gln63Lys	3.456179	0.41	0.787578602	0.747292699	-0.212648703	0.201725344	0.998	Gln	63	Lys	Q63K	4	16.10266667	-37.90688889	-9.504	96.84	29.99884322	0.617328792	Uncertain
10:13110294:C:G:Q:63:E	-2.522668565	-1.957182408	0.007697133	-0.0428697	0.02289	0.14346583	0.014563333	0.061219428	6.67E-05	0.012415568	0.000610251	0.009837606	0.015086508	10	13110294	C	G	Q	E		10	13152294	10:13110294:C:G	OPTN;OPTN;OPTN;OPTN;OPTN;OPTN	Q96CV9	Q96CV9;Q96CV9-2;Q96CV9;Q96CV9-2;Q96CV9;Q96CV9	p.Gln63Glu	p.Gln63Glu;p.Gln63Glu;p.Gln63Glu;p.Gln63Glu;p.Gln63Glu;p.Gln63Glu	3.251613	0.34	0.788612112	0.505405883	-0.640381225	-0.313102476	0.989	Gln	63	Glu	Q63E	3	16.10266667	-37.90688889	-9.504	96.84	29.99884322	0.553052076	Uncertain
10:13110295:A:C:Q:63:P	-1.349631087	-1.661983295	0.005528724	-0.008335175	0.021262222	0.160668492	0.014563333	0.133340526	6.67E-05	0.058634961	0.005313649	0.01492126	0.016563845	10	13110295	A	C	Q	P	rs10047381	10	13152295	10:13110295:A:C	OPTN;OPTN;OPTN;OPTN;OPTN;OPTN	Q96CV9	Q96CV9;Q96CV9-2;Q96CV9;Q96CV9-2;Q96CV9;Q96CV9	p.Gln63Pro	p.Gln63Pro;p.Gln63Pro;p.Gln63Pro;p.Gln63Pro;p.Gln63Pro;p.Gln63Pro	3.824721	0.518	0.802005726	1.583992286	0.71459488	1.024542978	0.999	Gln	63	Pro	Q63P	6	16.10266667	-37.90688889	-9.504	96.84	29.99884322	0.625681135	Uncertain
10:13110295:A:G:Q:63:R	-1.847292139	-1.706892526	0.007697133	-0.035523149	0.022837778	0.1321784	0.014563333	0.052377647	6.67E-05	0.011064645	0.000610251	0.009152771	0.020406604	10	13110295	A	G	Q	R		10	13152295	10:13110295:A:G	OPTN;OPTN;OPTN;OPTN;OPTN;OPTN	Q96CV9	Q96CV9;Q96CV9-2;Q96CV9;Q96CV9-2;Q96CV9;Q96CV9	p.Gln63Arg	p.Gln63Arg;p.Gln63Arg;p.Gln63Arg;p.Gln63Arg;p.Gln63Arg;p.Gln63Arg	3.732422	0.445	0.787216318	1.099366975	0.003794819	0.552853743	0.999	Gln	63	Arg	Q63R	4	16.10266667	-37.90688889	-9.504	96.84	29.99884322	0.664184976	Pathogenic
10:13110295:A:T:Q:63:L	-2.420928287	-2.183724581	0.007044453	0.00597625	0.029802222	0.248353556	0.014563333	0.235310691	6.67E-05	0.204115763	0.009150653	0.021183621	0.037525327	10	13110295	A	T	Q	L		10	13152295	10:13110295:A:T	OPTN;OPTN;OPTN;OPTN;OPTN;OPTN	Q96CV9	Q96CV9;Q96CV9-2;Q96CV9;Q96CV9-2;Q96CV9;Q96CV9	p.Gln63Leu	p.Gln63Leu;p.Gln63Leu;p.Gln63Leu;p.Gln63Leu;p.Gln63Leu;p.Gln63Leu	2.782178	0.368	0.787610621	-0.132695894	-0.479100147	-0.404142956	0.305	Gln	63	Leu	Q63L	7	16.10266667	-37.90688889	-9.504	96.84	29.99884322	0.252770297	Benign
10:13110296:A:C:Q:63:H	-1.721527781	-2.22115799	0.005528724	-0.02313093	0.034561111	0.176473531	0.014563333	0.160141466	6.67E-05	0.141609257	0.004859677	0.010641538	0.054161914	10	13110296	A	C	Q	H		10	13152296	10:13110296:A:C	OPTN;OPTN;OPTN;OPTN;OPTN;OPTN	Q96CV9	Q96CV9;Q96CV9-2;Q96CV9;Q96CV9-2;Q96CV9;Q96CV9	p.Gln63His	p.Gln63His;p.Gln63His;p.Gln63His;p.Gln63His;p.Gln63His;p.Gln63His	2.688364	0.483	0.779660759	-0.450959994	0.119292694	0.210060101	1	Gln	63	His	Q63H	5	16.10266667	-37.90688889	-9.504	96.84	29.99884322	0.277216676	Benign
10:13110296:A:T:Q:63:H	-1.714906743	-2.205795902	0.005528724	-0.02313093	0.034561111	0.176473531	0.014563333	0.160141466	6.67E-05	0.141609257	0.004859677	0.010641538	0.054161914	10	13110296	A	T	Q	H		10	13152296	10:13110296:A:T	OPTN;OPTN;OPTN;OPTN;OPTN;OPTN	Q96CV9	Q96CV9;Q96CV9-2;Q96CV9;Q96CV9-2;Q96CV9;Q96CV9	p.Gln63His	p.Gln63His;p.Gln63His;p.Gln63His;p.Gln63His;p.Gln63His;p.Gln63His	2.718285	0.484	0.779660759	-0.41185958	0.125649495	0.231959292	1	Gln	63	His	Q63H	5	16.10266667	-37.90688889	-9.504	96.84	29.99884322	0.277216676	Benign
10:13110297:G:A:A:64:T	-3.5331288	-2.328154406	0.009493875	-0.028888442	0.053194444	0.183395012	0.009604444	0.052377647	0.092621032	0.024696107	0.001714056	0.010042624	0.039265507	10	13110297	G	A	A	T		10	13152297	10:13110297:G:A	OPTN;OPTN;OPTN;OPTN;OPTN;OPTN	Q96CV9	Q96CV9;Q96CV9-2;Q96CV9;Q96CV9-2;Q96CV9;Q96CV9	p.Ala64Thr	p.Ala64Thr;p.Ala64Thr;p.Ala64Thr;p.Ala64Thr;p.Ala64Thr;p.Ala64Thr	2.498683	0.201	0.782034831	-0.640400158	-1.633715107	-1.522186157	0.294	Ala	64	Thr	A64T	4	19.187	-34.4298	-8.692	97.64	27.18810888	0.207168392	Benign
10:13110297:G:C:A:64:P	-1.560518624	-1.620022113	0.006822778	-0.015488768	0.079033333	0.282041509	0.009604444	0.160141466	0.092621032	0.238806431	0.013545548	0.011799608	0.097999849	10	13110297	G	C	A	P		10	13152297	10:13110297:G:C	OPTN;OPTN;OPTN;OPTN;OPTN;OPTN	Q96CV9	Q96CV9;Q96CV9-2;Q96CV9;Q96CV9-2;Q96CV9;Q96CV9	p.Ala64Pro	p.Ala64Pro;p.Ala64Pro;p.Ala64Pro;p.Ala64Pro;p.Ala64Pro;p.Ala64Pro	3.804123	0.532	0.802017225	1.557358085	0.803781953	1.094371667	0.99	Ala	64	Pro	A64P	5	19.187	-34.4298	-8.692	97.64	27.18810888	0.579687201	Uncertain
10:13110297:G:T:A:64:S	-3.51721901	-2.090307235	0.009493875	-0.037140693	0.052242222	0.188079066	0.009604444	0.061219428	0.092621032	0.021412721	0.001714056	0.010718543	0.031445508	10	13110297	G	T	A	S		10	13152297	10:13110297:G:T	OPTN;OPTN;OPTN;OPTN;OPTN;OPTN	Q96CV9	Q96CV9;Q96CV9-2;Q96CV9;Q96CV9-2;Q96CV9;Q96CV9	p.Ala64Ser	p.Ala64Ser;p.Ala64Ser;p.Ala64Ser;p.Ala64Ser;p.Ala64Ser;p.Ala64Ser	2.971768	0.199	0.782694639	-0.005938414	-1.635420158	-1.278889909	0.344	Ala	64	Ser	A64S	3	19.187	-34.4298	-8.692	97.64	27.18810888	0.264602441	Benign
10:13110298:C:A:A:64:D	-1.778358841	-1.764608463	0.006822778	0.000185851	0.078015556	0.310984993	0.009604444	0.133340526	0.092621032	0.376772339	0.014798882	0.016640017	0.078287347	10	13110298	C	A	A	D		10	13152298	10:13110298:C:A	OPTN;OPTN;OPTN;OPTN;OPTN;OPTN	Q96CV9	Q96CV9;Q96CV9-2;Q96CV9;Q96CV9-2;Q96CV9;Q96CV9	p.Ala64Asp	p.Ala64Asp;p.Ala64Asp;p.Ala64Asp;p.Ala64Asp;p.Ala64Asp;p.Ala64Asp	3.547279	0.488	0.790700841	0.943188433	0.335274721	0.701670482	0.847	Ala	64	Asp	A64D	6	19.187	-34.4298	-8.692	97.64	27.18810888	0.677467731	Pathogenic
10:13110298:C:G:A:64:G	-2.791572531	-2.427798249	0.009493875	-0.028888442	0.053194444	0.183395012	0.009604444	0.052377647	0.092621032	0.024696107	0.001714056	0.010042624	0.039265507	10	13110298	C	G	A	G		10	13152298	10:13110298:C:G	OPTN;OPTN;OPTN;OPTN;OPTN;OPTN	Q96CV9	Q96CV9;Q96CV9-2;Q96CV9;Q96CV9-2;Q96CV9;Q96CV9	p.Ala64Gly	p.Ala64Gly;p.Ala64Gly;p.Ala64Gly;p.Ala64Gly;p.Ala64Gly;p.Ala64Gly	2.304605	0.313	0.804615666	-0.338239416	-0.545003874	-0.979337698	0.931	Ala	64	Gly	A64G	4	19.187	-34.4298	-8.692	97.64	27.18810888	0.631508246	Uncertain
10:13110298:C:T:A:64:V	-2.818056684	-2.139682461	0.009493875	-0.028888442	0.053194444	0.183395012	0.009604444	0.052377647	0.092621032	0.024696107	0.001714056	0.010042624	0.039265507	10	13110298	C	T	A	V		10	13152298	10:13110298:C:T	OPTN;OPTN;OPTN;OPTN;OPTN;OPTN	Q96CV9	Q96CV9;Q96CV9-2;Q96CV9;Q96CV9-2;Q96CV9;Q96CV9	p.Ala64Val	p.Ala64Val;p.Ala64Val;p.Ala64Val;p.Ala64Val;p.Ala64Val;p.Ala64Val	2.865773	0.309	0.78664988	-0.047101514	-0.87018087	-0.700150733	0.871	Ala	64	Val	A64V	4	19.187	-34.4298	-8.692	97.64	27.18810888	0.450059428	Uncertain
10:13110300:A:C:M:65:L	-1.693908845	-2.019437644	0.007697133	-0.030805478	0.024967778	0.1674298	0.010978413	0.061219428	0.0122	0.013422359	0.000578586	0.009293787	0.013007301	10	13110300	A	C	M	L		10	13152300	10:13110300:A:C	OPTN;OPTN;OPTN;OPTN;OPTN;OPTN	Q96CV9	Q96CV9;Q96CV9-2;Q96CV9;Q96CV9-2;Q96CV9;Q96CV9	p.Met65Leu	p.Met65Leu;p.Met65Leu;p.Met65Leu;p.Met65Leu;p.Met65Leu;p.Met65Leu	3.13297	0.464	0.789572789	0.374009626	0.163890522	0.339748156	0.998	Met	65	Leu	M65L	3	21.010875	-32.436875	-11.93875	96.91	25.41137727	0.381073016	Uncertain
10:13110300:A:G:M:65:V	-0.744271006	-2.102223056	0.007697133	-0.02182629	0.024631111	0.136277698	0.010978413	0.052377647	0.0122	0.012531268	0.000578586	0.008408688	0.017576604	10	13110300	A	G	M	V		10	13152300	10:13110300:A:G	OPTN;OPTN;OPTN;OPTN;OPTN;OPTN	Q96CV9	Q96CV9;Q96CV9-2;Q96CV9;Q96CV9-2;Q96CV9;Q96CV9	p.Met65Val	p.Met65Val;p.Met65Val;p.Met65Val;p.Met65Val;p.Met65Val;p.Met65Val	2.965986	0.61	0.787696371	0.109612815	1.060676445	1.093724878	0.999	Met	65	Val	M65V	4	21.010875	-32.436875	-11.93875	96.91	25.41137727	0.66499692	Pathogenic
10:13110300:A:T:M:65:L	-1.693908845	-2.027660092	0.007697133	-0.030805478	0.024967778	0.1674298	0.010978413	0.061219428	0.0122	0.013422359	0.000578586	0.009293787	0.013007301	10	13110300	A	T	M	L		10	13152300	10:13110300:A:T	OPTN;OPTN;OPTN;OPTN;OPTN;OPTN	Q96CV9	Q96CV9;Q96CV9-2;Q96CV9;Q96CV9-2;Q96CV9;Q96CV9	p.Met65Leu	p.Met65Leu;p.Met65Leu;p.Met65Leu;p.Met65Leu;p.Met65Leu;p.Met65Leu	3.116955	0.464	0.789572789	0.353081411	0.163890522	0.331120669	0.998	Met	65	Leu	M65L	3	21.010875	-32.436875	-11.93875	96.91	25.41137727	0.381073016	Uncertain
10:13110301:T:A:M:65:K	-0.142346557	-1.601310498	0.005528724	0.008509925	0.028291111	0.197389465	0.010978413	0.133340526	0.0122	0.07780564	0.005039165	0.016191281	0.017734877	10	13110301	T	A	M	K		10	13152301	10:13110301:T:A	OPTN;OPTN;OPTN;OPTN;OPTN;OPTN	Q96CV9	Q96CV9;Q96CV9-2;Q96CV9;Q96CV9-2;Q96CV9;Q96CV9	p.Met65Lys	p.Met65Lys;p.Met65Lys;p.Met65Lys;p.Met65Lys;p.Met65Lys;p.Met65Lys	3.941423	0.701	0.789424178	1.426828843	1.667972917	2.145218468	1	Met	65	Lys	M65K	6	21.010875	-32.436875	-11.93875	96.91	25.41137727	0.70586398	Pathogenic
10:13110301:T:C:M:65:T	-0.334356662	-1.685573769	0.005528724	0.008509925	0.028291111	0.197389465	0.010978413	0.133340526	0.0122	0.07780564	0.005039165	0.016191281	0.017734877	10	13110301	T	C	M	T		10	13152301	10:13110301:T:C	OPTN;OPTN;OPTN;OPTN;OPTN;OPTN	Q96CV9	Q96CV9;Q96CV9-2;Q96CV9;Q96CV9-2;Q96CV9;Q96CV9	p.Met65Thr	p.Met65Thr;p.Met65Thr;p.Met65Thr;p.Met65Thr;p.Met65Thr;p.Met65Thr	3.777302	0.672	0.782919267	1.052252775	1.375094624	1.889173816	1	Met	65	Thr	M65T	6	21.010875	-32.436875	-11.93875	96.91	25.41137727	0.724210509	Pathogenic
10:13110301:T:G:M:65:R	-0.122483443	-1.531213557	0.005528724	0.008509925	0.028291111	0.197389465	0.010978413	0.133340526	0.0122	0.07780564	0.005039165	0.016191281	0.017734877	10	13110301	T	G	M	R		10	13152301	10:13110301:T:G	OPTN;OPTN;OPTN;OPTN;OPTN;OPTN	Q96CV9	Q96CV9;Q96CV9-2;Q96CV9;Q96CV9-2;Q96CV9;Q96CV9	p.Met65Arg	p.Met65Arg;p.Met65Arg;p.Met65Arg;p.Met65Arg;p.Met65Arg;p.Met65Arg	4.077952	0.704	0.788770055	1.589143511	1.676129631	2.236109489	1	Met	65	Arg	M65R	6	21.010875	-32.436875	-11.93875	96.91	25.41137727	0.708374673	Pathogenic
10:13110302:G:A:M:65:I	-0.790618272	-1.964903822	0.007697133	-0.02182629	0.024631111	0.136277698	0.010978413	0.052377647	0.0122	0.012531268	0.000578586	0.008408688	0.017576604	10	13110302	G	A	M	I		10	13152302	10:13110302:G:A	OPTN;OPTN;OPTN;OPTN;OPTN;OPTN	Q96CV9	Q96CV9;Q96CV9-2;Q96CV9;Q96CV9-2;Q96CV9;Q96CV9	p.Met65Ile	p.Met65Ile;p.Met65Ile;p.Met65Ile;p.Met65Ile;p.Met65Ile;p.Met65Ile	3.233445	0.603	0.787949737	0.465361192	1.020406118	1.197345934	1	Met	65	Ile	M65I	4	21.010875	-32.436875	-11.93875	96.91	25.41137727	0.693274828	Pathogenic
10:13110302:G:C:M:65:I	-0.783997234	-2.020968436	0.007697133	-0.02182629	0.024631111	0.136277698	0.010978413	0.052377647	0.0122	0.012531268	0.000578586	0.008408688	0.017576604	10	13110302	G	C	M	I		10	13152302	10:13110302:G:C	OPTN;OPTN;OPTN;OPTN;OPTN;OPTN	Q96CV9	Q96CV9;Q96CV9-2;Q96CV9;Q96CV9-2;Q96CV9;Q96CV9	p.Met65Ile	p.Met65Ile;p.Met65Ile;p.Met65Ile;p.Met65Ile;p.Met65Ile;p.Met65Ile	3.124247	0.604	0.787949737	0.322662517	1.026762919	1.144299931	1	Met	65	Ile	M65I	4	21.010875	-32.436875	-11.93875	96.91	25.41137727	0.693274828	Pathogenic
10:13110302:G:T:M:65:I	-0.790618272	-1.986955794	0.007697133	-0.02182629	0.024631111	0.136277698	0.010978413	0.052377647	0.0122	0.012531268	0.000578586	0.008408688	0.017576604	10	13110302	G	T	M	I		10	13152302	10:13110302:G:T	OPTN;OPTN;OPTN;OPTN;OPTN;OPTN	Q96CV9	Q96CV9;Q96CV9-2;Q96CV9;Q96CV9-2;Q96CV9;Q96CV9	p.Met65Ile	p.Met65Ile;p.Met65Ile;p.Met65Ile;p.Met65Ile;p.Met65Ile;p.Met65Ile	3.190494	0.603	0.787949737	0.409233325	1.020406118	1.174207678	1	Met	65	Ile	M65I	4	21.010875	-32.436875	-11.93875	96.91	25.41137727	0.693274828	Pathogenic
10:13110303:A:C:K:66:Q	-1.129878708	-1.544029149	0.020274505	-0.023952097	0.120124444	0.253848532	0.102033968	0.052377647	0.556373333	0.067738226	0.000965643	0.008792019	0.069509232	10	13110303	A	C	K	Q		10	13152303	10:13110303:A:C	OPTN;OPTN;OPTN;OPTN;OPTN;OPTN	Q96CV9	Q96CV9;Q96CV9-2;Q96CV9;Q96CV9-2;Q96CV9;Q96CV9	p.Lys66Gln	p.Lys66Gln;p.Lys66Gln;p.Lys66Gln;p.Lys66Gln;p.Lys66Gln;p.Lys66Gln	3.987935	0.581	0.779733671	1.249098807	0.743475703	1.476631395	1	Lys	66	Gln	K66Q	4	14.80677778	-33.39422222	-13.29766667	97.45	25.18542809	0.714385097	Pathogenic
10:13110303:A:G:K:66:E	-1.136499746	-1.493489978	0.020274505	-0.023952097	0.120124444	0.253848532	0.102033968	0.052377647	0.556373333	0.067738226	0.000965643	0.008792019	0.069509232	10	13110303	A	G	K	E		10	13152303	10:13110303:A:G	OPTN;OPTN;OPTN;OPTN;OPTN;OPTN	Q96CV9	Q96CV9;Q96CV9-2;Q96CV9;Q96CV9-2;Q96CV9;Q96CV9	p.Lys66Glu	p.Lys66Glu;p.Lys66Glu;p.Lys66Glu;p.Lys66Glu;p.Lys66Glu;p.Lys66Glu	4.086371	0.58	0.793724196	1.722081079	0.970543539	1.52387977	1	Lys	66	Glu	K66E	4	14.80677778	-33.39422222	-13.29766667	97.45	25.18542809	0.735174391	Pathogenic
10:13110304:A:C:K:66:T	-0.504919609	-1.48251379	0.014615031	0.00581453	0.16012	0.378275534	0.102033968	0.133340526	0.556373333	0.28977177	0.01146276	0.016528136	0.120323522	10	13110304	A	C	K	T		10	13152304	10:13110304:A:C	OPTN;OPTN;OPTN;OPTN;OPTN;OPTN	Q96CV9	Q96CV9;Q96CV9-2;Q96CV9;Q96CV9-2;Q96CV9;Q96CV9	p.Lys66Thr	p.Lys66Thr;p.Lys66Thr;p.Lys66Thr;p.Lys66Thr;p.Lys66Thr;p.Lys66Thr	4.0439	0.704	0.787744068	1.519392251	1.659011573	2.217765238	1	Lys	66	Thr	K66T	6	14.80677778	-33.39422222	-13.29766667	97.45	25.18542809	0.705589374	Pathogenic
10:13110304:A:G:K:66:R	-1.772240355	-1.52103971	0.020274505	-0.032584341	0.118385556	0.27549589	0.102033968	0.061219428	0.556373333	0.058744474	0.000965643	0.009390465	0.062437293	10	13110304	A	G	K	R		10	13152304	10:13110304:A:G	OPTN;OPTN;OPTN;OPTN;OPTN;OPTN	Q96CV9	Q96CV9;Q96CV9-2;Q96CV9;Q96CV9-2;Q96CV9;Q96CV9	p.Lys66Arg	p.Lys66Arg;p.Lys66Arg;p.Lys66Arg;p.Lys66Arg;p.Lys66Arg;p.Lys66Arg	4.041598	0.48	0.790745	1.590245622	0.28515708	0.921723574	0.999	Lys	66	Arg	K66R	3	14.80677778	-33.39422222	-13.29766667	97.45	25.18542809	0.404368418	Uncertain
10:13110304:A:T:K:66:I	-0.457250775	-1.237991527	0.017957974	0.03142056	0.202498889	0.372451163	0.102033968	0.158015344	0.556373333	0.420618143	0.052108586	0.031229867	0.196341137	10	13110304	A	T	K	I		10	13152304	10:13110304:A:T	OPTN;OPTN;OPTN;OPTN;OPTN;OPTN	Q96CV9	Q96CV9;Q96CV9-2;Q96CV9;Q96CV9-2;Q96CV9;Q96CV9	p.Lys66Ile	p.Lys66Ile;p.Lys66Ile;p.Lys66Ile;p.Lys66Ile;p.Lys66Ile;p.Lys66Ile	4.424642	0.754	0.793547102	2.159770893	2.073672237	2.711894055	1	Lys	66	Ile	K66I	8	14.80677778	-33.39422222	-13.29766667	97.45	25.18542809	0.711300974	Pathogenic
10:13110305:A:C:K:66:N	-1.565335727	-2.089041832	0.014615031	-0.010156404	0.155737778	0.38981719	0.102033968	0.160141466	0.556373333	0.278230883	0.011214271	0.010982174	0.125933478	10	13110305	A	C	K	N		10	13152305	10:13110305:A:C	OPTN;OPTN;OPTN;OPTN;OPTN;OPTN	Q96CV9	Q96CV9;Q96CV9-2;Q96CV9;Q96CV9-2;Q96CV9;Q96CV9	p.Lys66Asn	p.Lys66Asn;p.Lys66Asn;p.Lys66Asn;p.Lys66Asn;p.Lys66Asn;p.Lys66Asn	2.855506	0.547	0.787119215	-0.048966633	0.650568424	0.670044946	1	Lys	66	Asn	K66N	5	14.80677778	-33.39422222	-13.29766667	97.45	25.18542809	0.710421301	Pathogenic
10:13110305:A:T:K:66:N	-1.565335727	-2.102447784	0.014615031	-0.010156404	0.155737778	0.38981719	0.102033968	0.160141466	0.556373333	0.278230883	0.011214271	0.010982174	0.125933478	10	13110305	A	T	K	N		10	13152305	10:13110305:A:T	OPTN;OPTN;OPTN;OPTN;OPTN;OPTN	Q96CV9	Q96CV9;Q96CV9-2;Q96CV9;Q96CV9-2;Q96CV9;Q96CV9	p.Lys66Asn	p.Lys66Asn;p.Lys66Asn;p.Lys66Asn;p.Lys66Asn;p.Lys66Asn;p.Lys66Asn	2.829395	0.547	0.787119215	-0.083088183	0.650568424	0.655978614	1	Lys	66	Asn	K66N	5	14.80677778	-33.39422222	-13.29766667	97.45	25.18542809	0.710421301	Pathogenic
10:13110306:G:A:G:67:R	-2.487656975	-1.664616406	0.00474068	0.031143835	0.062498889	0.161794592	0.030484286	0.158015344	0.214973333	0.227981996	0.009146188	0.031157938	0.080290666	10	13110306	G	A	G	R		10	13152306	10:13110306:G:A	OPTN;OPTN;OPTN;OPTN;OPTN;OPTN	Q96CV9	Q96CV9;Q96CV9-2;Q96CV9;Q96CV9-2;Q96CV9;Q96CV9	p.Gly67Arg	p.Gly67Arg;p.Gly67Arg;p.Gly67Arg;p.Gly67Arg;p.Gly67Arg;p.Gly67Arg	3.739518	0.382	0.798243135	1.380041766	-0.212706958	0.192513515	0.992	Gly	67	Arg	G67R	8	15.5995	-30.6825	-9.5615	96.06	22.81904776	0.213254458	Benign
10:13110306:G:C:G:67:R	-2.487656975	-1.676974978	0.00474068	0.031143835	0.062498889	0.161794592	0.030484286	0.158015344	0.214973333	0.227981996	0.009146188	0.031157938	0.080290666	10	13110306	G	C	G	R		10	13152306	10:13110306:G:C	OPTN;OPTN;OPTN;OPTN;OPTN;OPTN	Q96CV9	Q96CV9;Q96CV9-2;Q96CV9;Q96CV9-2;Q96CV9;Q96CV9	p.Gly67Arg	p.Gly67Arg;p.Gly67Arg;p.Gly67Arg;p.Gly67Arg;p.Gly67Arg;p.Gly67Arg	3.715447	0.382	0.798243135	1.348586063	-0.212706958	0.179546157	0.992	Gly	67	Arg	G67R	8	15.5995	-30.6825	-9.5615	96.06	22.81904776	0.213254458	Benign
10:13110306:G:T:G:67:W	-1.726237592	-1.339416687	0.00474068	0.031143835	0.062498889	0.161794592	0.030484286	0.158015344	0.214973333	0.227981996	0.009146188	0.031157938	0.080290666	10	13110306	G	T	G	W		10	13152306	10:13110306:G:T	OPTN;OPTN;OPTN;OPTN;OPTN;OPTN	Q96CV9	Q96CV9;Q96CV9-2;Q96CV9;Q96CV9-2;Q96CV9;Q96CV9	p.Gly67Trp	p.Gly67Trp;p.Gly67Trp;p.Gly67Trp;p.Gly67Trp;p.Gly67Trp;p.Gly67Trp	4.372915	0.497	0.79303887	2.079665593	0.431494733	1.198474493	0.999	Gly	67	Trp	G67W	8	15.5995	-30.6825	-9.5615	96.06	22.81904776	0.25979772	Benign
10:13110307:G:A:G:67:E	-3.421223349	-2.285837064	0.00474068	0.031143835	0.062498889	0.161794592	0.030484286	0.158015344	0.214973333	0.227981996	0.009146188	0.031157938	0.080290666	10	13110307	G	A	G	E	rs959069574	10	13152307	10:13110307:G:A	OPTN;OPTN;OPTN;OPTN;OPTN;OPTN	Q96CV9	Q96CV9;Q96CV9-2;Q96CV9;Q96CV9-2;Q96CV9;Q96CV9	p.Gly67Glu	p.Gly67Glu;p.Gly67Glu;p.Gly67Glu;p.Gly67Glu;p.Gly67Glu;p.Gly67Glu	2.529556	0.241	0.799526822	-0.169527239	-1.087598286	-1.274339912	0.228	Gly	67	Glu	G67E	8	15.5995	-30.6825	-9.5615	96.06	22.81904776	0.090398881	Benign
10:13110307:G:C:G:67:A	-2.895474083	-2.053979745	0.004212433	0.00613102	0.040842222	0.179303295	0.030484286	0.133340526	0.214973333	0.11911711	0.005313649	0.017303874	0.03516741	10	13110307	G	C	G	A		10	13152307	10:13110307:G:C	OPTN;OPTN;OPTN;OPTN;OPTN;OPTN	Q96CV9	Q96CV9;Q96CV9-2;Q96CV9;Q96CV9-2;Q96CV9;Q96CV9	p.Gly67Ala	p.Gly67Ala;p.Gly67Ala;p.Gly67Ala;p.Gly67Ala;p.Gly67Ala;p.Gly67Ala	3.037847	0.295	0.799083744	0.483796099	-0.751723538	-0.688377353	0.973	Gly	67	Ala	G67A	6	15.5995	-30.6825	-9.5615	96.06	22.81904776	0.222928762	Benign
10:13110307:G:T:G:67:V	-1.897760969	-1.709021664	0.00474068	0.036259887	0.05948	0.116598245	0.030484286	0.007594547	0.214973333	0.07029231	0.006696688	0.034159329	0.053481942	10	13110307	G	T	G	V		10	13152307	10:13110307:G:T	OPTN;OPTN;OPTN;OPTN;OPTN;OPTN	Q96CV9	Q96CV9;Q96CV9-2;Q96CV9;Q96CV9-2;Q96CV9;Q96CV9	p.Gly67Val	p.Gly67Val;p.Gly67Val;p.Gly67Val;p.Gly67Val;p.Gly67Val;p.Gly67Val	3.686715	0.456	0.798438133	1.315838876	0.260949767	0.591814799	0.997	Gly	67	Val	G67V	9	15.5995	-30.6825	-9.5615	96.06	22.81904776	0.213002073	Benign
10:13110309:A:G:R:68:G	-0.146503336	-2.245686143	0.00408218	0.024841902	0.028262222	0.217930263	0.017363175	0.235310691	-3.93E-17	0.20295822	0.009150653	0.025725531	0.040163086	10	13110309	A	G	R	G		10	13152309	10:13110309:A:G	OPTN;OPTN;OPTN;OPTN;OPTN;OPTN	Q96CV9	Q96CV9;Q96CV9-2;Q96CV9;Q96CV9-2;Q96CV9;Q96CV9	p.Arg68Gly	p.Arg68Gly;p.Arg68Gly;p.Arg68Gly;p.Arg68Gly;p.Arg68Gly;p.Arg68Gly	2.65818	0.713	0.829493953	0.736134785	2.412797883	1.523283323	1	Arg	68	Gly	R68G	7	20.26854545	-28.84890909	-7.910454545	96.66	22.35178559	0.684531318	Pathogenic
10:13110310:G:A:R:68:K	-1.012994369	-1.574932587	0.002644203	-0.029480242	0.01308	0.08369816	0.017363175	0.061219428	-3.93E-17	0.012415568	0.000793099	0.011654803	0.011513525	10	13110310	G	A	R	K	rs1186383300	10	13152310	10:13110310:G:A	OPTN;OPTN;OPTN;OPTN;OPTN;OPTN	Q96CV9	Q96CV9;Q96CV9-2;Q96CV9;Q96CV9-2;Q96CV9;Q96CV9	p.Arg68Lys	p.Arg68Lys;p.Arg68Lys;p.Arg68Lys;p.Arg68Lys;p.Arg68Lys;p.Arg68Lys	4.000617	0.566	0.800750033	1.78294491	0.998770764	1.39675789	1	Arg	68	Lys	R68K	3	20.26854545	-28.84890909	-7.910454545	96.66	22.35178559	0.698532795	Pathogenic
10:13110310:G:C:R:68:T	0.213705149	-1.538789442	0.003438941	0.009984744	0.020105556	0.169392948	0.017363175	0.133340526	-3.93E-17	0.057016811	0.006896045	0.018179752	0.018133055	10	13110310	G	C	R	T		10	13152310	10:13110310:G:C	OPTN;OPTN;OPTN;OPTN;OPTN;OPTN	Q96CV9	Q96CV9;Q96CV9-2;Q96CV9;Q96CV9-2;Q96CV9;Q96CV9	p.Arg68Thr	p.Arg68Thr;p.Arg68Thr;p.Arg68Thr;p.Arg68Thr;p.Arg68Thr;p.Arg68Thr	4.062696	0.755	0.776948096	1.278234572	1.803083254	2.522689452	1	Arg	68	Thr	R68T	6	20.26854545	-28.84890909	-7.910454545	96.66	22.35178559	0.741725872	Pathogenic
10:13110310:G:T:R:68:I	0.380262884	-1.416877171	0.003870568	0.035268966	0.038873333	0.15402684	0.017363175	0.158015344	-3.93E-17	0.153774758	0.009146188	0.032532167	0.058706486	10	13110310	G	T	R	I		10	13152310	10:13110310:G:T	OPTN;OPTN;OPTN;OPTN;OPTN;OPTN	Q96CV9	Q96CV9;Q96CV9-2;Q96CV9;Q96CV9-2;Q96CV9;Q96CV9	p.Arg68Ile	p.Arg68Ile;p.Arg68Ile;p.Arg68Ile;p.Arg68Ile;p.Arg68Ile;p.Arg68Ile	4.249165	0.803	0.805860824	2.233535855	2.590603531	2.900600176	1	Arg	68	Ile	R68I	8	20.26854545	-28.84890909	-7.910454545	96.66	22.35178559	0.713875057	Pathogenic
10:13110311:A:C:R:68:S	-0.686756034	-2.384890827	0.003438941	0.009984744	0.020105556	0.169392948	0.017363175	0.133340526	-3.93E-17	0.057016811	0.006896045	0.018179752	0.018133055	10	13110311	A	C	R	S		10	13152311	10:13110311:A:C	OPTN;OPTN;OPTN;OPTN;OPTN;OPTN	Q96CV9	Q96CV9;Q96CV9-2;Q96CV9;Q96CV9-2;Q96CV9;Q96CV9	p.Arg68Ser	p.Arg68Ser;p.Arg68Ser;p.Arg68Ser;p.Arg68Ser;p.Arg68Ser;p.Arg68Ser	2.41473	0.619	0.778658702	-0.833205232	0.967098863	0.848779456	1	Arg	68	Ser	R68S	6	20.26854545	-28.84890909	-7.910454545	96.66	22.35178559	0.708815272	Pathogenic
10:13110311:A:T:R:68:S	-0.686756034	-2.371296962	0.003438941	0.009984744	0.020105556	0.169392948	0.017363175	0.133340526	-3.93E-17	0.057016811	0.006896045	0.018179752	0.018133055	10	13110311	A	T	R	S		10	13152311	10:13110311:A:T	OPTN;OPTN;OPTN;OPTN;OPTN;OPTN	Q96CV9	Q96CV9;Q96CV9-2;Q96CV9;Q96CV9-2;Q96CV9;Q96CV9	p.Arg68Ser	p.Arg68Ser;p.Arg68Ser;p.Arg68Ser;p.Arg68Ser;p.Arg68Ser;p.Arg68Ser	2.441207	0.619	0.778658702	-0.798605397	0.967098863	0.863042956	1	Arg	68	Ser	R68S	6	20.26854545	-28.84890909	-7.910454545	96.66	22.35178559	0.708815272	Pathogenic
10:13110312:T:A:F:69:I	-1.810819606	-1.513424534	0.011620001	0.017397259	0.149048889	0.329630443	0.076060317	0.133340526	0.623466667	0.180171844	0.01146276	0.017713932	0.094099343	10	13110312	T	A	F	I		10	13152312	10:13110312:T:A	OPTN;OPTN;OPTN;OPTN;OPTN;OPTN	Q96CV9	Q96CV9;Q96CV9-2;Q96CV9;Q96CV9-2;Q96CV9;Q96CV9	p.Phe69Ile	p.Phe69Ile;p.Phe69Ile;p.Phe69Ile;p.Phe69Ile;p.Phe69Ile;p.Phe69Ile	4.016646	0.492	0.784351443	1.400274718	0.254765516	0.977645979	0.548	Phe	69	Ile	F69I	6	18.32054545	-28.12754545	-14.27345455	96.99	20.53474972	0.592451082	Uncertain
10:13110312:T:C:F:69:L	-2.194839816	-1.773531631	0.011620001	0.017397259	0.149048889	0.329630443	0.076060317	0.133340526	0.623466667	0.180171844	0.01146276	0.017713932	0.094099343	10	13110312	T	C	F	L		10	13152312	10:13110312:T:C	OPTN;OPTN;OPTN;OPTN;OPTN;OPTN	Q96CV9	Q96CV9;Q96CV9-2;Q96CV9;Q96CV9-2;Q96CV9;Q96CV9	p.Phe69Leu	p.Phe69Leu;p.Phe69Leu;p.Phe69Leu;p.Phe69Leu;p.Phe69Leu;p.Phe69Leu	3.510031	0.434	0.785856892	0.775289588	-0.088811323	0.369464846	0.153	Phe	69	Leu	F69L	6	18.32054545	-28.12754545	-14.27345455	96.99	20.53474972	0.328742215	Benign
10:13110312:T:G:F:69:V	-1.302681398	-1.487467067	0.013772333	0.032494278	0.166804444	0.357319094	0.076060317	0.235310691	0.623466667	0.304541017	0.052132949	0.026691547	0.131848482	10	13110312	T	G	F	V		10	13152312	10:13110312:T:G	OPTN;OPTN;OPTN;OPTN;OPTN;OPTN	Q96CV9	Q96CV9;Q96CV9-2;Q96CV9;Q96CV9-2;Q96CV9;Q96CV9	p.Phe69Val	p.Phe69Val;p.Phe69Val;p.Phe69Val;p.Phe69Val;p.Phe69Val;p.Phe69Val	4.019771	0.59	0.784684301	1.412551035	0.883285603	1.545805134	0.931	Phe	69	Val	F69V	7	18.32054545	-28.12754545	-14.27345455	96.99	20.53474972	0.553604527	Uncertain
10:13110313:T:A:F:69:Y	-2.752148425	-2.4084967	0.007635732	-0.023718772	0.11543	0.121561786	0.076060317	0.061219428	0.623466667	0.057417696	0.000965643	0.00910009	0.057107511	10	13110313	T	A	F	Y		10	13152313	10:13110313:T:A	OPTN;OPTN;OPTN;OPTN;OPTN;OPTN	Q96CV9	Q96CV9;Q96CV9-2;Q96CV9;Q96CV9-2;Q96CV9;Q96CV9	p.Phe69Tyr	p.Phe69Tyr;p.Phe69Tyr;p.Phe69Tyr;p.Phe69Tyr;p.Phe69Tyr;p.Phe69Tyr	2.31978	0.329	0.781000552	-0.899645098	-0.83730095	-0.878676906	0.04	Phe	69	Tyr	F69Y	3	18.32054545	-28.12754545	-14.27345455	96.99	20.53474972	0.141195529	Benign
10:13110313:T:C:F:69:S	-1.387963535	-1.484776186	0.013065004	0.042573727	0.18478	0.291440747	0.076060317	0.158015344	0.623466667	0.227808986	0.052108586	0.034500518	0.163605927	10	13110313	T	C	F	S		10	13152313	10:13110313:T:C	OPTN;OPTN;OPTN;OPTN;OPTN;OPTN	Q96CV9	Q96CV9;Q96CV9-2;Q96CV9;Q96CV9-2;Q96CV9;Q96CV9	p.Phe69Ser	p.Phe69Ser;p.Phe69Ser;p.Phe69Ser;p.Phe69Ser;p.Phe69Ser;p.Phe69Ser	3.985108	0.595	0.781820167	1.296759228	0.867283031	1.55603355	0.99	Phe	69	Ser	F69S	8	18.32054545	-28.12754545	-14.27345455	96.99	20.53474972	0.520037142	Uncertain
10:13110313:T:G:F:69:C	-1.613078831	-1.496819518	0.013065004	0.042573727	0.18478	0.291440747	0.076060317	0.158015344	0.623466667	0.227808986	0.052108586	0.034500518	0.163605927	10	13110313	T	G	F	C		10	13152313	10:13110313:T:G	OPTN;OPTN;OPTN;OPTN;OPTN;OPTN	Q96CV9	Q96CV9;Q96CV9-2;Q96CV9;Q96CV9-2;Q96CV9;Q96CV9	p.Phe69Cys	p.Phe69Cys;p.Phe69Cys;p.Phe69Cys;p.Phe69Cys;p.Phe69Cys;p.Phe69Cys	3.961651	0.561	0.779560151	1.21048037	0.613444598	1.346864585	0.999	Phe	69	Cys	F69C	8	18.32054545	-28.12754545	-14.27345455	96.99	20.53474972	0.336277243	Benign
10:13110314:T:A:F:69:L	-1.718125072	-2.076205489	0.011620001	0.017397259	0.149048889	0.329630443	0.076060317	0.133340526	0.623466667	0.180171844	0.01146276	0.017713932	0.094099343	10	13110314	T	A	F	L		10	13152314	10:13110314:T:A	OPTN;OPTN;OPTN;OPTN;OPTN;OPTN	Q96CV9	Q96CV9;Q96CV9-2;Q96CV9;Q96CV9-2;Q96CV9;Q96CV9	p.Phe69Leu	p.Phe69Leu;p.Phe69Leu;p.Phe69Leu;p.Phe69Leu;p.Phe69Leu;p.Phe69Leu	2.920508	0.506	0.785856892	0.0049078	0.368878366	0.468067433	0.153	Phe	69	Leu	F69L	6	18.32054545	-28.12754545	-14.27345455	96.99	20.53474972	0.328742215	Benign
10:13110314:T:G:F:69:L	-1.718125072	-2.077438728	0.011620001	0.017397259	0.149048889	0.329630443	0.076060317	0.133340526	0.623466667	0.180171844	0.01146276	0.017713932	0.094099343	10	13110314	T	G	F	L		10	13152314	10:13110314:T:G	OPTN;OPTN;OPTN;OPTN;OPTN;OPTN	Q96CV9	Q96CV9;Q96CV9-2;Q96CV9;Q96CV9-2;Q96CV9;Q96CV9	p.Phe69Leu	p.Phe69Leu;p.Phe69Leu;p.Phe69Leu;p.Phe69Leu;p.Phe69Leu;p.Phe69Leu	2.918106	0.506	0.785856892	0.001768894	0.368878366	0.466773445	0.153	Phe	69	Leu	F69L	6	18.32054545	-28.12754545	-14.27345455	96.99	20.53474972	0.328742215	Benign
10:13110315:G:A:E:70:K	-0.853660743	-1.581302894	0.006075377	-0.019108648	0.078216667	0.121312071	0.091734286	0.052377647	0.006712222	0.016947831	0.00120016	0.010508454	0.048696538	10	13110315	G	A	E	K		10	13152315	10:13110315:G:A	OPTN;OPTN;OPTN;OPTN;OPTN;OPTN	Q96CV9	Q96CV9;Q96CV9-2;Q96CV9;Q96CV9-2;Q96CV9;Q96CV9	p.Glu70Lys	p.Glu70Lys;p.Glu70Lys;p.Glu70Lys;p.Glu70Lys;p.Glu70Lys;p.Glu70Lys	3.941488	0.611	0.790583342	1.455444169	1.115200861	1.62502072	0.973	Glu	70	Lys	E70K	4	12.55311111	-28.79555556	-11.74144444	97.24	20.59636469	0.633576221	Uncertain
10:13110315:G:C:E:70:Q	-1.177060196	-2.022037111	0.006075377	-0.027835592	0.077291111	0.117823885	0.091734286	0.061219428	0.006712222	0.014964919	0.00120016	0.010954882	0.041315477	10	13110315	G	C	E	Q		10	13152315	10:13110315:G:C	OPTN;OPTN;OPTN;OPTN;OPTN;OPTN	Q96CV9	Q96CV9;Q96CV9-2;Q96CV9;Q96CV9-2;Q96CV9;Q96CV9	p.Glu70Gln	p.Glu70Gln;p.Glu70Gln;p.Glu70Gln;p.Glu70Gln;p.Glu70Gln;p.Glu70Gln	3.092337	0.558	0.786051903	0.234251733	0.702685696	0.861212857	0.926	Glu	70	Gln	E70Q	3	12.55311111	-28.79555556	-11.74144444	97.24	20.59636469	0.483836059	Uncertain
10:13110316:A:C:E:70:A	-0.626342574	-1.517551235	0.007893217	0.011298717	0.09404	0.342322274	0.091734286	0.133340526	0.006712222	0.081609435	0.011675785	0.018611542	0.062314384	10	13110316	A	C	E	A		10	13152316	10:13110316:A:C	OPTN;OPTN;OPTN;OPTN;OPTN;OPTN	Q96CV9	Q96CV9;Q96CV9-2;Q96CV9;Q96CV9-2;Q96CV9;Q96CV9	p.Glu70Ala	p.Glu70Ala;p.Glu70Ala;p.Glu70Ala;p.Glu70Ala;p.Glu70Ala;p.Glu70Ala	4.048547	0.653	0.792691944	1.647246424	1.417367449	1.925470071	0.997	Glu	70	Ala	E70A	6	12.55311111	-28.79555556	-11.74144444	97.24	20.59636469	0.648331745	Pathogenic
10:13110316:A:G:E:70:G	-0.689820769	-1.314928645	0.00936177	0.026113401	0.11096	0.377393223	0.091734286	0.235310691	0.006712222	0.311495172	0.021087376	0.026460195	0.102431681	10	13110316	A	G	E	G		10	13152316	10:13110316:A:G	OPTN;OPTN;OPTN;OPTN;OPTN;OPTN	Q96CV9	Q96CV9;Q96CV9-2;Q96CV9;Q96CV9-2;Q96CV9;Q96CV9	p.Glu70Gly	p.Glu70Gly;p.Glu70Gly;p.Glu70Gly;p.Glu70Gly;p.Glu70Gly;p.Glu70Gly	4.39279	0.666	0.806816714	2.444750545	1.735670289	2.186062936	0.998	Glu	70	Gly	E70G	7	12.55311111	-28.79555556	-11.74144444	97.24	20.59636469	0.666024303	Pathogenic
10:13110316:A:T:E:70:V	-0.372010939	-1.405711857	0.00936177	0.026113401	0.11096	0.377393223	0.091734286	0.235310691	0.006712222	0.311495172	0.021087376	0.026460195	0.102431681	10	13110316	A	T	E	V		10	13152316	10:13110316:A:T	OPTN;OPTN;OPTN;OPTN;OPTN;OPTN	Q96CV9	Q96CV9;Q96CV9-2;Q96CV9;Q96CV9-2;Q96CV9;Q96CV9	p.Glu70Val	p.Glu70Val;p.Glu70Val;p.Glu70Val;p.Glu70Val;p.Glu70Val;p.Glu70Val	4.21597	0.714	0.791773631	1.843430512	1.789810749	2.368265202	0.998	Glu	70	Val	E70V	7	12.55311111	-28.79555556	-11.74144444	97.24	20.59636469	0.737735285	Pathogenic
10:13110317:G:C:E:70:D	-1.580943521	-1.962135696	0.006075377	-0.027835592	0.077291111	0.117823885	0.091734286	0.061219428	0.006712222	0.014964919	0.00120016	0.010954882	0.041315477	10	13110317	G	C	E	D		10	13152317	10:13110317:G:C	OPTN;OPTN;OPTN;OPTN;OPTN;OPTN	Q96CV9	Q96CV9;Q96CV9-2;Q96CV9;Q96CV9-2;Q96CV9;Q96CV9	p.Glu70Asp	p.Glu70Asp;p.Glu70Asp;p.Glu70Asp;p.Glu70Asp;p.Glu70Asp;p.Glu70Asp	3.209008	0.497	0.793093171	0.560021991	0.432400717	0.571462818	0.994	Glu	70	Asp	E70D	3	12.55311111	-28.79555556	-11.74144444	97.24	20.59636469	0.668704519	Pathogenic
10:13110317:G:T:E:70:D	-1.580943521	-1.939166239	0.006075377	-0.027835592	0.077291111	0.117823885	0.091734286	0.061219428	0.006712222	0.014964919	0.00120016	0.010954882	0.041315477	10	13110317	G	T	E	D		10	13152317	10:13110317:G:T	OPTN;OPTN;OPTN;OPTN;OPTN;OPTN	Q96CV9	Q96CV9;Q96CV9-2;Q96CV9;Q96CV9-2;Q96CV9;Q96CV9	p.Glu70Asp	p.Glu70Asp;p.Glu70Asp;p.Glu70Asp;p.Glu70Asp;p.Glu70Asp;p.Glu70Asp	3.253746	0.497	0.793093171	0.618485088	0.432400717	0.595563755	0.994	Glu	70	Asp	E70D	3	12.55311111	-28.79555556	-11.74144444	97.24	20.59636469	0.668704519	Pathogenic
10:13110318:G:A:E:71:K	-0.780759715	-1.754094649	0.011344256	-0.019508789	0.029441111	0.030012415	0.01208254	0.052377647	0.066833333	0.013789734	0.000911454	0.012103905	0.023812522	10	13110318	G	A	E	K		10	13152318	10:13110318:G:A	OPTN;OPTN;OPTN;OPTN;OPTN;OPTN	Q96CV9	Q96CV9;Q96CV9-2;Q96CV9;Q96CV9-2;Q96CV9;Q96CV9	p.Glu71Lys	p.Glu71Lys;p.Glu71Lys;p.Glu71Lys;p.Glu71Lys;p.Glu71Lys;p.Glu71Lys	3.636206	0.608	0.788545529	1.00634875	1.062130612	1.443220287	0.973	Glu	71	Lys	E71K	4	15.04111111	-25.94277778	-7.563555556	95.97	18.61086099	0.633867291	Uncertain
10:13110318:G:C:E:71:Q	-1.916311676	-1.858547807	0.011344256	-0.027806657	0.029148889	0.030452897	0.01208254	0.061219428	0.066833333	0.014438471	0.000911454	0.012741797	0.017607969	10	13110318	G	C	E	Q		10	13152318	10:13110318:G:C	OPTN;OPTN;OPTN;OPTN;OPTN;OPTN	Q96CV9	Q96CV9;Q96CV9-2;Q96CV9;Q96CV9-2;Q96CV9;Q96CV9	p.Glu71Gln	p.Glu71Gln;p.Glu71Gln;p.Glu71Gln;p.Glu71Gln;p.Glu71Gln;p.Glu71Gln	3.440557	0.433	0.783978224	0.638262328	-0.126512721	0.326257944	0.996	Glu	71	Gln	E71Q	3	15.04111111	-25.94277778	-7.563555556	95.97	18.61086099	0.612584159	Uncertain
10:13110319:A:C:E:71:A	-1.660728474	-1.757026799	0.015970875	0.010260188	0.055315556	0.278906709	0.01208254	0.133340526	0.066833333	0.321759198	0.009460608	0.019191417	0.041404669	10	13110319	A	C	E	A		10	13152319	10:13110319:A:C	OPTN;OPTN;OPTN;OPTN;OPTN;OPTN	Q96CV9	Q96CV9;Q96CV9-2;Q96CV9;Q96CV9-2;Q96CV9;Q96CV9	p.Glu71Ala	p.Glu71Ala;p.Glu71Ala;p.Glu71Ala;p.Glu71Ala;p.Glu71Ala;p.Glu71Ala	3.60839	0.485	0.790523964	1.018694123	0.313253217	0.717250671	0.973	Glu	71	Ala	E71A	6	15.04111111	-25.94277778	-7.563555556	95.97	18.61086099	0.672280332	Pathogenic
10:13110319:A:G:E:71:G	-2.818621167	-1.621248623	0.018913679	0.024785213	0.071184444	0.35637218	0.01208254	0.235310691	0.066833333	0.466469602	0.012543083	0.026442481	0.069610561	10	13110319	A	G	E	G		10	13152319	10:13110319:A:G	OPTN;OPTN;OPTN;OPTN;OPTN;OPTN	Q96CV9	Q96CV9;Q96CV9-2;Q96CV9;Q96CV9-2;Q96CV9;Q96CV9	p.Glu71Gly	p.Glu71Gly;p.Glu71Gly;p.Glu71Gly;p.Glu71Gly;p.Glu71Gly;p.Glu71Gly	3.837406	0.326	0.804521771	1.662496047	-0.463932045	-0.078453347	0.046	Glu	71	Gly	E71G	7	15.04111111	-25.94277778	-7.563555556	95.97	18.61086099	0.240464876	Benign
10:13110319:A:T:E:71:V	-1.169982677	-1.390273069	0.018913679	0.024785213	0.071184444	0.35637218	0.01208254	0.235310691	0.066833333	0.466469602	0.012543083	0.026442481	0.069610561	10	13110319	A	T	E	V		10	13152319	10:13110319:A:T	OPTN;OPTN;OPTN;OPTN;OPTN;OPTN	Q96CV9	Q96CV9;Q96CV9-2;Q96CV9;Q96CV9-2;Q96CV9;Q96CV9	p.Glu71Val	p.Glu71Val;p.Glu71Val;p.Glu71Val;p.Glu71Val;p.Glu71Val;p.Glu71Val	4.287281	0.575	0.78961369	1.883456503	0.870177883	1.603210752	0.767	Glu	71	Val	E71V	7	15.04111111	-25.94277778	-7.563555556	95.97	18.61086099	0.674105025	Pathogenic
10:13110320:G:C:E:71:D	-2.558552373	-2.056650002	0.011344256	-0.027806657	0.029148889	0.030452897	0.01208254	0.061219428	0.066833333	0.014438471	0.000911454	0.012741797	0.017607969	10	13110320	G	C	E	D		10	13152320	10:13110320:G:C	OPTN;OPTN;OPTN;OPTN;OPTN;OPTN	Q96CV9	Q96CV9;Q96CV9-2;Q96CV9;Q96CV9-2;Q96CV9;Q96CV9	p.Glu71Asp	p.Glu71Asp;p.Glu71Asp;p.Glu71Asp;p.Glu71Asp;p.Glu71Asp;p.Glu71Asp	3.05471	0.336	0.790895158	0.304287705	-0.627716989	-0.442298111	0.328	Glu	71	Asp	E71D	3	15.04111111	-25.94277778	-7.563555556	95.97	18.61086099	0.435692992	Uncertain
10:13110320:G:T:E:71:D	-2.558552373	-2.053369237	0.011344256	-0.027806657	0.029148889	0.030452897	0.01208254	0.061219428	0.066833333	0.014438471	0.000911454	0.012741797	0.017607969	10	13110320	G	T	E	D		10	13152320	10:13110320:G:T	OPTN;OPTN;OPTN;OPTN;OPTN;OPTN	Q96CV9	Q96CV9;Q96CV9-2;Q96CV9;Q96CV9-2;Q96CV9;Q96CV9	p.Glu71Asp	p.Glu71Asp;p.Glu71Asp;p.Glu71Asp;p.Glu71Asp;p.Glu71Asp;p.Glu71Asp	3.0611	0.336	0.790895158	0.312638082	-0.627716989	-0.438855736	0.328	Glu	71	Asp	E71D	3	15.04111111	-25.94277778	-7.563555556	95.97	18.61086099	0.435692992	Uncertain
10:13110321:C:A:L:72:I	-0.90112209	-1.722066105	0.00777969	-0.023630364	0.091775556	0.143076578	0.008256667	0.003148007	0.623466667	0.045627345	0.000963054	0.013637533	0.033010527	10	13110321	C	A	L	I		10	13152321	10:13110321:C:A	OPTN;OPTN;OPTN;OPTN;OPTN;OPTN	Q96CV9	Q96CV9;Q96CV9-2;Q96CV9;Q96CV9-2;Q96CV9;Q96CV9	p.Leu72Ile	p.Leu72Ile;p.Leu72Ile;p.Leu72Ile;p.Leu72Ile;p.Leu72Ile;p.Leu72Ile	3.687031	0.595	0.78507021	0.987228614	0.921508299	1.395455635	1	Leu	72	Ile	L72I	2	17.48425	-23.028875	-11.25225	97.03	15.46717777	0.624741316	Uncertain
10:13110321:C:G:L:72:V	-0.670990619	-1.710712329	0.00777969	-0.022395557	0.091842222	0.14495939	0.008256667	0.061219428	0.623466667	0.057417696	0.000963054	0.011446274	0.033441032	10	13110321	C	G	L	V		10	13152321	10:13110321:C:G	OPTN;OPTN;OPTN;OPTN;OPTN;OPTN	Q96CV9	Q96CV9;Q96CV9-2;Q96CV9;Q96CV9-2;Q96CV9;Q96CV9	p.Leu72Val	p.Leu72Val;p.Leu72Val;p.Leu72Val;p.Leu72Val;p.Leu72Val;p.Leu72Val	3.708604	0.63	0.785426267	1.02418356	1.149936974	1.60939003	1	Leu	72	Val	L72V	3	17.48425	-23.028875	-11.25225	97.03	15.46717777	0.710346942	Pathogenic
10:13110321:C:T:L:72:F	-0.690301399	-1.636333105	0.00777969	-0.013943418	0.093373333	0.158288693	0.008256667	0.052377647	0.623466667	0.068701501	0.000963054	0.010799823	0.040397252	10	13110321	C	T	L	F		10	13152321	10:13110321:C:T	OPTN;OPTN;OPTN;OPTN;OPTN;OPTN	Q96CV9	Q96CV9;Q96CV9-2;Q96CV9;Q96CV9-2;Q96CV9;Q96CV9	p.Leu72Phe	p.Leu72Phe;p.Leu72Phe;p.Leu72Phe;p.Leu72Phe;p.Leu72Phe;p.Leu72Phe	3.844733	0.631	0.785656031	1.207730491	1.160127258	1.688504838	1	Leu	72	Phe	L72F	4	17.48425	-23.028875	-11.25225	97.03	15.46717777	0.654871356	Pathogenic
10:13110322:T:A:L:72:H	-0.158944614	-1.472196929	0.052170519	0.032077829	0.134233333	0.583976584	0.008256667	0.235310691	0.623466667	0.310047755	0.015144912	0.028882032	0.064813615	10	13110322	T	A	L	H		10	13152322	10:13110322:T:A	OPTN;OPTN;OPTN;OPTN;OPTN;OPTN	Q96CV9	Q96CV9;Q96CV9-2;Q96CV9;Q96CV9-2;Q96CV9;Q96CV9	p.Leu72His	p.Leu72His;p.Leu72His;p.Leu72His;p.Leu72His;p.Leu72His;p.Leu72His	4.133744	0.725	0.776702289	1.365029239	1.608278047	2.387553002	1	Leu	72	His	L72H	7	17.48425	-23.028875	-11.25225	97.03	15.46717777	0.729964872	Pathogenic
10:13110322:T:C:L:72:P	-0.17218669	-1.412903919	0.052170519	0.032077829	0.134233333	0.583976584	0.008256667	0.235310691	0.623466667	0.310047755	0.015144912	0.028882032	0.064813615	10	13110322	T	C	L	P		10	13152322	10:13110322:T:C	OPTN;OPTN;OPTN;OPTN;OPTN;OPTN	Q96CV9	Q96CV9;Q96CV9-2;Q96CV9;Q96CV9-2;Q96CV9;Q96CV9	p.Leu72Pro	p.Leu72Pro;p.Leu72Pro;p.Leu72Pro;p.Leu72Pro;p.Leu72Pro;p.Leu72Pro	4.24923	0.723	0.799381841	2.074154303	1.973960971	2.438206068	1	Leu	72	Pro	L72P	7	17.48425	-23.028875	-11.25225	97.03	15.46717777	0.693981195	Pathogenic
10:13110322:T:G:L:72:R	-0.13602523	-1.464089186	0.044286821	0.017052218	0.124344444	0.525579927	0.008256667	0.133340526	0.623466667	0.180238511	0.008362866	0.020084256	0.040904522	10	13110322	T	G	L	R		10	13152322	10:13110322:T:G	OPTN;OPTN;OPTN;OPTN;OPTN;OPTN	Q96CV9	Q96CV9;Q96CV9-2;Q96CV9;Q96CV9-2;Q96CV9;Q96CV9	p.Leu72Arg	p.Leu72Arg;p.Leu72Arg;p.Leu72Arg;p.Leu72Arg;p.Leu72Arg;p.Leu72Arg	4.179578	0.715	0.786674195	1.670362002	1.711086104	2.354440727	1	Leu	72	Arg	L72R	6	17.48425	-23.028875	-11.25225	97.03	15.46717777	0.741433927	Pathogenic
10:13110324:T:A:S:73:T	-2.698026624	-2.244858275	0.015296096	-0.022334776	0.112476667	0.084804704	0.179303333	0.061219428	-3.91E-17	0.012415568	0.000912969	0.010584769	0.062126373	10	13110324	T	A	S	T		10	13152324	10:13110324:T:A	OPTN;OPTN;OPTN;OPTN;OPTN;OPTN	Q96CV9	Q96CV9;Q96CV9-2;Q96CV9;Q96CV9-2;Q96CV9;Q96CV9	p.Ser73Thr	p.Ser73Thr;p.Ser73Thr;p.Ser73Thr;p.Ser73Thr;p.Ser73Thr;p.Ser73Thr	2.632195	0.34	0.782342931	-0.458344996	-0.744979245	-0.646790921	0.999	Ser	73	Thr	S73T	3	13.36566667	-22.827	-13.59616667	96.41	14.58050007	0.349873893	Benign
10:13110324:T:C:S:73:P	-1.758428917	-1.74412346	0.077493519	-0.000380893	0.16785	0.393217153	0.179303333	0.160141466	-3.91E-17	0.128513483	0.011906274	0.012912576	0.12444792	10	13110324	T	C	S	P		10	13152324	10:13110324:T:C	OPTN;OPTN;OPTN;OPTN;OPTN;OPTN	Q96CV9	Q96CV9;Q96CV9-2;Q96CV9;Q96CV9-2;Q96CV9;Q96CV9	p.Ser73Pro	p.Ser73Pro;p.Ser73Pro;p.Ser73Pro;p.Ser73Pro;p.Ser73Pro;p.Ser73Pro	3.529176	0.517	0.799987495	1.148103043	0.674564955	0.85954872	1	Ser	73	Pro	S73P	5	13.36566667	-22.827	-13.59616667	96.41	14.58050007	0.656462275	Pathogenic
10:13110324:T:G:S:73:A	-3.108530987	-2.552535426	0.015296096	-0.022334776	0.112476667	0.084804704	0.179303333	0.061219428	-3.91E-17	0.012415568	0.000912969	0.010584769	0.062126373	10	13110324	T	G	S	A		10	13152324	10:13110324:T:G	OPTN;OPTN;OPTN;OPTN;OPTN;OPTN	Q96CV9	Q96CV9;Q96CV9-2;Q96CV9;Q96CV9-2;Q96CV9;Q96CV9	p.Ser73Ala	p.Ser73Ala;p.Ser73Ala;p.Ser73Ala;p.Ser73Ala;p.Ser73Ala;p.Ser73Ala	2.032927	0.278	0.786175472	-1.147131518	-1.075156961	-1.328006874	0.972	Ser	73	Ala	S73A	3	13.36566667	-22.827	-13.59616667	96.41	14.58050007	0.244114434	Benign
10:13110325:C:G:S:73:W	-1.786340746	-1.464292524	0.113482386	0.030789253	0.203222222	0.510418542	0.179303333	0.235310691	-3.91E-17	0.202864014	0.055208948	0.028648746	0.160352814	10	13110325	C	G	S	W		10	13152325	10:13110325:C:G	OPTN;OPTN;OPTN;OPTN;OPTN;OPTN	Q96CV9	Q96CV9;Q96CV9-2;Q96CV9;Q96CV9-2;Q96CV9;Q96CV9	p.Ser73Trp	p.Ser73Trp;p.Ser73Trp;p.Ser73Trp;p.Ser73Trp;p.Ser73Trp;p.Ser73Trp	4.029092	0.533	0.781605508	1.34895362	0.469579875	1.221345726	1	Ser	73	Trp	S73W	7	13.36566667	-22.827	-13.59616667	96.41	14.58050007	0.633548486	Uncertain
10:13110325:C:T:S:73:L	-1.999933367	-1.832035512	0.097284585	0.016036126	0.176784444	0.42770083	0.179303333	0.133340526	-3.91E-17	0.057339034	0.012169901	0.019713025	0.116411645	10	13110325	C	T	S	L	rs752001857	10	13152325	10:13110325:C:T	OPTN;OPTN;OPTN;OPTN;OPTN;OPTN	Q96CV9	Q96CV9;Q96CV9-2;Q96CV9;Q96CV9-2;Q96CV9;Q96CV9	p.Ser73Leu	p.Ser73Leu;p.Ser73Leu;p.Ser73Leu;p.Ser73Leu;p.Ser73Leu;p.Ser73Leu	3.368046	0.476	0.78476029	0.562754708	0.1598781	0.53575099	1	Ser	73	Leu	S73L	6	13.36566667	-22.827	-13.59616667	96.41	14.58050007	0.244305729	Benign
10:13110327:G:A:A:74:T	-2.404878922	-2.317822798	0.008521208	-0.01616336	0.045811111	0.017318698	0.057651111	0.052377647	-3.93E-17	0.011008725	0.000721104	0.012345447	0.031443983	10	13110327	G	A	A	T		10	13152327	10:13110327:G:A	OPTN;OPTN;OPTN;OPTN;OPTN;OPTN	Q96CV9	Q96CV9;Q96CV9-2;Q96CV9;Q96CV9-2;Q96CV9;Q96CV9	p.Ala74Thr	p.Ala74Thr;p.Ala74Thr;p.Ala74Thr;p.Ala74Thr;p.Ala74Thr;p.Ala74Thr	2.528634	0.367	0.782016995	-0.60169953	-0.578783683	-0.546510735	0.83	Ala	74	Thr	A74T	4	11.3364	-21.4034	-10.4994	96.66	13.53949766	0.14654401	Benign
10:13110327:G:C:A:74:P	-1.637015608	-1.664078751	0.044412982	-0.002816972	0.077265556	0.122648477	0.057651111	0.160141466	-3.93E-17	0.128649779	0.006443855	0.014811394	0.070565603	10	13110327	G	C	A	P		10	13152327	10:13110327:G:C	OPTN;OPTN;OPTN;OPTN;OPTN;OPTN	Q96CV9	Q96CV9;Q96CV9-2;Q96CV9;Q96CV9-2;Q96CV9;Q96CV9	p.Ala74Pro	p.Ala74Pro;p.Ala74Pro;p.Ala74Pro;p.Ala74Pro;p.Ala74Pro;p.Ala74Pro	3.752785	0.505	0.801711581	1.482747409	0.627048813	0.910645397	0.999	Ala	74	Pro	A74P	5	11.3364	-21.4034	-10.4994	96.66	13.53949766	0.279907647	Benign
10:13110327:G:T:A:74:S	-2.692047811	-1.859111502	0.008521208	-0.023697531	0.044952222	0.017220277	0.057651111	0.061219428	-3.93E-17	0.012415568	0.000721104	0.012810583	0.025000635	10	13110327	G	T	A	S		10	13152327	10:13110327:G:T	OPTN;OPTN;OPTN;OPTN;OPTN;OPTN	Q96CV9	Q96CV9;Q96CV9-2;Q96CV9;Q96CV9-2;Q96CV9;Q96CV9	p.Ala74Ser	p.Ala74Ser;p.Ala74Ser;p.Ala74Ser;p.Ala74Ser;p.Ala74Ser;p.Ala74Ser	3.43017	0.32	0.782769076	0.594928103	-0.865005257	-0.332518804	0.972	Ala	74	Ser	A74S	3	11.3364	-21.4034	-10.4994	96.66	13.53949766	0.236627949	Benign
10:13110328:C:A:A:74:D	-1.677995234	-1.708478965	0.048338462	0.013147042	0.06808	0.100873553	0.057651111	0.133340526	-3.93E-17	0.057016811	0.007044767	0.020815708	0.037156004	10	13110328	C	A	A	D	rs1400982119	10	13152328	10:13110328:C:A	OPTN;OPTN;OPTN;OPTN;OPTN;OPTN	Q96CV9	Q96CV9;Q96CV9-2;Q96CV9;Q96CV9-2;Q96CV9;Q96CV9	p.Ala74Asp	p.Ala74Asp;p.Ala74Asp;p.Ala74Asp;p.Ala74Asp;p.Ala74Asp;p.Ala74Asp	3.708286	0.48	0.790116753	1.139214417	0.274675111	0.742164112	0.992	Ala	74	Asp	A74D	6	11.3364	-21.4034	-10.4994	96.66	13.53949766	0.331552374	Benign
10:13110328:C:G:A:74:G	-3.020635467	-1.701959181	0.008521208	-0.01616336	0.045811111	0.017318698	0.057651111	0.052377647	-3.93E-17	0.011008725	0.000721104	0.012345447	0.031443983	10	13110328	C	G	A	G		10	13152328	10:13110328:C:G	OPTN;OPTN;OPTN;OPTN;OPTN;OPTN	Q96CV9	Q96CV9;Q96CV9-2;Q96CV9;Q96CV9-2;Q96CV9;Q96CV9	p.Ala74Gly	p.Ala74Gly;p.Ala74Gly;p.Ala74Gly;p.Ala74Gly;p.Ala74Gly;p.Ala74Gly	3.728162	0.274	0.804415526	1.517122259	-0.796258355	-0.437883426	0.993	Ala	74	Gly	A74G	4	11.3364	-21.4034	-10.4994	96.66	13.53949766	0.239027125	Benign
10:13110328:C:T:A:74:V	-2.874972628	-2.043958055	0.008521208	-0.01616336	0.045811111	0.017318698	0.057651111	0.052377647	-3.93E-17	0.011008725	0.000721104	0.012345447	0.031443983	10	13110328	C	T	A	V		10	13152328	10:13110328:C:T	OPTN;OPTN;OPTN;OPTN;OPTN;OPTN	Q96CV9	Q96CV9;Q96CV9-2;Q96CV9;Q96CV9-2;Q96CV9;Q96CV9	p.Ala74Val	p.Ala74Val;p.Ala74Val;p.Ala74Val;p.Ala74Val;p.Ala74Val;p.Ala74Val	3.062045	0.296	0.78641889	0.203699118	-0.956673234	-0.669561215	0.727	Ala	74	Val	A74V	4	11.3364	-21.4034	-10.4994	96.66	13.53949766	0.110485034	Benign
10:13110330:T:A:W:75:R	-0.38413636	-1.417290407	0.003349624	0.010669995	0.068482857	0.075127381	0.034256667	-3.18E-17	0.006712222	0.027698704	0.019194949	0.002908611	0.048849259	10	13110330	T	A	W	R		10	13152330	10:13110330:T:A	OPTN;OPTN;OPTN;OPTN;OPTN;OPTN	Q96CV9	Q96CV9;Q96CV9-2;Q96CV9;Q96CV9-2;Q96CV9;Q96CV9	p.Trp75Arg	p.Trp75Arg;p.Trp75Arg;p.Trp75Arg;p.Trp75Arg;p.Trp75Arg;p.Trp75Arg	4.260746	0.682	0.780414743	1.622368203	1.396875965	2.207414959	1	Trp	75	Arg	W75R	14	15.93878571	-17.69464286	-9.005642857	97.24	10.61852097	0.661957908	Pathogenic
10:13110330:T:C:W:75:R	-0.38413636	-1.405851887	0.003349624	0.010669995	0.068482857	0.075127381	0.034256667	-3.18E-17	0.006712222	0.027698704	0.019194949	0.002908611	0.048849259	10	13110330	T	C	W	R		10	13152330	10:13110330:T:C	OPTN;OPTN;OPTN;OPTN;OPTN;OPTN	Q96CV9	Q96CV9;Q96CV9-2;Q96CV9;Q96CV9-2;Q96CV9;Q96CV9	p.Trp75Arg	p.Trp75Arg;p.Trp75Arg;p.Trp75Arg;p.Trp75Arg;p.Trp75Arg;p.Trp75Arg	4.283025	0.682	0.780414743	1.65148214	1.396875965	2.219416943	1	Trp	75	Arg	W75R	14	15.93878571	-17.69464286	-9.005642857	97.24	10.61852097	0.661957908	Pathogenic
10:13110330:T:G:W:75:G	-0.443725703	-1.685552694	0.003349624	0.012528883	0.068482857	0.075127381	0.034256667	-3.37E-17	0.006712222	0.027698704	0.019194949	0.006332952	0.048849259	10	13110330	T	G	W	G		10	13152330	10:13110330:T:G	OPTN;OPTN;OPTN;OPTN;OPTN;OPTN	Q96CV9	Q96CV9;Q96CV9-2;Q96CV9;Q96CV9-2;Q96CV9;Q96CV9	p.Trp75Gly	p.Trp75Gly;p.Trp75Gly;p.Trp75Gly;p.Trp75Gly;p.Trp75Gly;p.Trp75Gly	3.738247	0.673	0.797421605	1.358160619	1.623415405	1.87391475	1	Trp	75	Gly	W75G	13	15.93878571	-17.69464286	-9.005642857	97.24	10.61852097	0.679420169	Pathogenic
10:13110331:G:C:W:75:S	-0.178884178	-1.354199104	0.003349624	0.010669995	0.068482857	0.075127381	0.034256667	-3.18E-17	0.006712222	0.027698704	0.019194949	0.002908611	0.048849259	10	13110331	G	C	W	S		10	13152331	10:13110331:G:C	OPTN;OPTN;OPTN;OPTN;OPTN;OPTN	Q96CV9	Q96CV9;Q96CV9-2;Q96CV9;Q96CV9-2;Q96CV9;Q96CV9	p.Trp75Ser	p.Trp75Ser;p.Trp75Ser;p.Trp75Ser;p.Trp75Ser;p.Trp75Ser;p.Trp75Ser	4.38363	0.713	0.777256656	1.705221934	1.541245763	2.452805437	1	Trp	75	Ser	W75S	14	15.93878571	-17.69464286	-9.005642857	97.24	10.61852097	0.724156748	Pathogenic
10:13110331:G:T:W:75:L	-0.351031169	-1.364560979	0.003349624	0.012528883	0.068482857	0.075127381	0.034256667	-3.37E-17	0.006712222	0.027698704	0.019194949	0.006332952	0.048849259	10	13110331	G	T	W	L		10	13152331	10:13110331:G:T	OPTN;OPTN;OPTN;OPTN;OPTN;OPTN	Q96CV9	Q96CV9;Q96CV9-2;Q96CV9;Q96CV9-2;Q96CV9;Q96CV9	p.Trp75Leu	p.Trp75Leu;p.Trp75Leu;p.Trp75Leu;p.Trp75Leu;p.Trp75Leu;p.Trp75Leu	4.363448	0.687	0.783129262	1.823390144	1.473950314	2.291643668	1	Trp	75	Leu	W75L	13	15.93878571	-17.69464286	-9.005642857	97.24	10.61852097	0.674621723	Pathogenic
10:13110332:G:C:W:75:C	-0.06632653	-1.355162797	0.003349624	0.012528883	0.068482857	0.075127381	0.034256667	-3.37E-17	0.006712222	0.027698704	0.019194949	0.006332952	0.048849259	10	13110332	G	C	W	C		10	13152332	10:13110332:G:C	OPTN;OPTN;OPTN;OPTN;OPTN;OPTN	Q96CV9	Q96CV9;Q96CV9-2;Q96CV9;Q96CV9-2;Q96CV9;Q96CV9	p.Trp75Cys	p.Trp75Cys;p.Trp75Cys;p.Trp75Cys;p.Trp75Cys;p.Trp75Cys;p.Trp75Cys	4.381753	0.73	0.775074924	1.64907036	1.612910318	2.550060461	1	Trp	75	Cys	W75C	13	15.93878571	-17.69464286	-9.005642857	97.24	10.61852097	0.700985016	Pathogenic
10:13110332:G:T:W:75:C	-0.06632653	-1.330894897	0.003349624	0.012528883	0.068482857	0.075127381	0.034256667	-3.37E-17	0.006712222	0.027698704	0.019194949	0.006332952	0.048849259	10	13110332	G	T	W	C		10	13152332	10:13110332:G:T	OPTN;OPTN;OPTN;OPTN;OPTN;OPTN	Q96CV9	Q96CV9;Q96CV9-2;Q96CV9;Q96CV9-2;Q96CV9;Q96CV9	p.Trp75Cys	p.Trp75Cys;p.Trp75Cys;p.Trp75Cys;p.Trp75Cys;p.Trp75Cys;p.Trp75Cys	4.42902	0.73	0.775074924	1.710838325	1.612910318	2.575523802	1	Trp	75	Cys	W75C	13	15.93878571	-17.69464286	-9.005642857	97.24	10.61852097	0.700985016	Pathogenic
10:13110333:A:C:T:76:P	-2.234176219	-1.774145331	0.004928021	0.012170814	0.137368889	0.175730729	0.149102222	0.133340526	0.623466667	0.181740043	0.037998874	0.021823752	0.136621075	10	13110333	A	C	T	P		10	13152333	10:13110333:A:C	OPTN;OPTN;OPTN;OPTN;OPTN;OPTN	Q96CV9	Q96CV9;Q96CV9-2;Q96CV9;Q96CV9-2;Q96CV9;Q96CV9	p.Thr76Pro	p.Thr76Pro;p.Thr76Pro;p.Thr76Pro;p.Thr76Pro;p.Thr76Pro;p.Thr76Pro	3.455406	0.452	0.807356244	1.233067453	0.384316607	0.444084209	0.85	Thr	76	Pro	T76P	6	14.21442857	-17.73671429	-13.415	97.1	9.532305514	0.194024877	Benign
10:13110333:A:G:T:76:A	-3.797942451	-2.426156174	0.003372874	-0.003532937	0.133717778	0.102309509	0.149102222	0.160141466	0.623466667	0.342412783	0.037196808	0.014385723	0.158256459	10	13110333	A	G	T	A	rs757528160	10	13152333	10:13110333:A:G	OPTN;OPTN;OPTN;OPTN;OPTN;OPTN	Q96CV9	Q96CV9;Q96CV9-2;Q96CV9;Q96CV9-2;Q96CV9;Q96CV9	p.Thr76Ala	p.Thr76Ala;p.Thr76Ala;p.Thr76Ala;p.Thr76Ala;p.Thr76Ala;p.Thr76Ala	2.158288	0.228	0.790849002	-0.868282147	-1.315021606	-1.549491493	0.004	Thr	76	Ala	T76A	5	14.21442857	-17.73671429	-13.415	97.1	9.532305514	0.180818513	Benign
10:13110333:A:T:T:76:S	-3.579866706	-2.540817512	0.000874074	-0.016095566	0.100875556	0.027342769	0.149102222	0.052377647	0.623466667	0.068701501	0.001865521	0.011088687	0.083772695	10	13110333	A	T	T	S		10	13152333	10:13110333:A:T	OPTN;OPTN;OPTN;OPTN;OPTN;OPTN	Q96CV9	Q96CV9;Q96CV9-2;Q96CV9;Q96CV9-2;Q96CV9;Q96CV9	p.Thr76Ser	p.Thr76Ser;p.Thr76Ser;p.Thr76Ser;p.Thr76Ser;p.Thr76Ser;p.Thr76Ser	2.028551	0.219	0.788551537	-1.094368216	-1.410564837	-1.67140576	0.016	Thr	76	Ser	T76S	4	14.21442857	-17.73671429	-13.415	97.1	9.532305514	0.147792632	Benign
10:13110334:C:A:T:76:K	-3.684183565	-2.206998782	0.004928021	0.012170814	0.137368889	0.175730729	0.149102222	0.133340526	0.623466667	0.181740043	0.037998874	0.021823752	0.136621075	10	13110334	C	A	T	K		10	13152334	10:13110334:C:A	OPTN;OPTN;OPTN;OPTN;OPTN;OPTN	Q96CV9	Q96CV9;Q96CV9-2;Q96CV9;Q96CV9-2;Q96CV9;Q96CV9	p.Thr76Lys	p.Thr76Lys;p.Thr76Lys;p.Thr76Lys;p.Thr76Lys;p.Thr76Lys;p.Thr76Lys	2.61233	0.233	0.791025487	-0.270601565	-1.280293052	-1.275991406	0.098	Thr	76	Lys	T76K	6	14.21442857	-17.73671429	-13.415	97.1	9.532305514	0.080556585	Benign
10:13110334:C:G:T:76:R	-3.70404668	-2.737218538	0.004928021	0.012170814	0.137368889	0.175730729	0.149102222	0.133340526	0.623466667	0.181740043	0.037998874	0.021823752	0.136621075	10	13110334	C	G	T	R	rs781755765	10	13152334	10:13110334:C:G	OPTN;OPTN;OPTN;OPTN;OPTN;OPTN	Q96CV9	Q96CV9;Q96CV9-2;Q96CV9;Q96CV9-2;Q96CV9;Q96CV9	p.Thr76Arg	p.Thr76Arg;p.Thr76Arg;p.Thr76Arg;p.Thr76Arg;p.Thr76Arg;p.Thr76Arg	1.579612	0.23	0.790508991	-1.632857858	-1.307980912	-1.849670971	0.001	Thr	76	Arg	T76R	6	14.21442857	-17.73671429	-13.415	97.1	9.532305514	0.057287914	Benign
10:13110334:C:T:T:76:I	-2.638059544	-1.789762076	0.004928021	0.012170814	0.137368889	0.175730729	0.149102222	0.133340526	0.623466667	0.181740043	0.037998874	0.021823752	0.136621075	10	13110334	C	T	T	I		10	13152334	10:13110334:C:T	OPTN;OPTN;OPTN;OPTN;OPTN;OPTN	Q96CV9	Q96CV9;Q96CV9-2;Q96CV9;Q96CV9-2;Q96CV9;Q96CV9	p.Thr76Ile	p.Thr76Ile;p.Thr76Ile;p.Thr76Ile;p.Thr76Ile;p.Thr76Ile;p.Thr76Ile	3.424989	0.391	0.790107855	0.76878618	-0.291228666	0.075095972	0.908	Thr	76	Ile	T76I	6	14.21442857	-17.73671429	-13.415	97.1	9.532305514	0.161618433	Benign
10:13110336:G:A:E:77:K	-1.309336045	-1.793762023	0.001454736	-0.016829086	0.074823333	0.034716781	0.158117778	0.052377647	0.563893333	0.032404726	0.002026775	0.010796186	0.071470235	10	13110336	G	A	E	K		10	13152336	10:13110336:G:A	OPTN;OPTN;OPTN;OPTN;OPTN;OPTN	Q96CV9	Q96CV9;Q96CV9-2;Q96CV9;Q96CV9-2;Q96CV9;Q96CV9	p.Glu77Lys	p.Glu77Lys;p.Glu77Lys;p.Glu77Lys;p.Glu77Lys;p.Glu77Lys;p.Glu77Lys	3.499062	0.555	0.795474969	0.997684115	0.840834253	1.062979755	1	Glu	77	Lys	E77K	4	9.635333333	-17.42133333	-14.36922222	95.67	9.948657795	0.658721861	Pathogenic
10:13110336:G:C:E:77:Q	-2.167991713	-1.569648559	0.001454736	-0.023308972	0.073828889	0.032421667	0.158117778	0.061219428	0.563893333	0.029422146	0.002026775	0.011213453	0.062031986	10	13110336	G	C	E	Q		10	13152336	10:13110336:G:C	OPTN;OPTN;OPTN;OPTN;OPTN;OPTN	Q96CV9	Q96CV9;Q96CV9-2;Q96CV9;Q96CV9-2;Q96CV9;Q96CV9	p.Glu77Gln	p.Glu77Gln;p.Glu77Gln;p.Glu77Gln;p.Glu77Gln;p.Glu77Gln;p.Glu77Gln	3.947431	0.42	0.789073617	1.426051713	-0.124137154	0.524172757	1	Glu	77	Gln	E77Q	3	9.635333333	-17.42133333	-14.36922222	95.67	9.948657795	0.643481565	Pathogenic
10:13110337:A:C:E:77:A	-2.387120397	-1.549011346	0.008179735	0.011427997	0.12885	0.327724354	0.158117778	0.133340526	0.563893333	0.338922435	0.054572552	0.021019622	0.138574297	10	13110337	A	C	E	A		10	13152337	10:13110337:A:C	OPTN;OPTN;OPTN;OPTN;OPTN;OPTN	Q96CV9	Q96CV9;Q96CV9-2;Q96CV9;Q96CV9-2;Q96CV9;Q96CV9	p.Glu77Ala	p.Glu77Ala;p.Glu77Ala;p.Glu77Ala;p.Glu77Ala;p.Glu77Ala;p.Glu77Ala	3.891449	0.43	0.797823629	1.568258164	0.085420256	0.551818173	1	Glu	77	Ala	E77A	6	9.635333333	-17.42133333	-14.36922222	95.67	9.948657795	0.52607733	Uncertain
10:13110337:A:G:E:77:G	-2.120261567	-1.71825772	0.009701089	0.02562801	0.15755	0.413828312	0.158117778	0.235310691	0.563893333	0.48158084	0.122897245	0.030000394	0.187763841	10	13110337	A	G	E	G		10	13152337	10:13110337:A:G	OPTN;OPTN;OPTN;OPTN;OPTN;OPTN	Q96CV9	Q96CV9;Q96CV9-2;Q96CV9;Q96CV9-2;Q96CV9;Q96CV9	p.Glu77Gly	p.Glu77Gly;p.Glu77Gly;p.Glu77Gly;p.Glu77Gly;p.Glu77Gly;p.Glu77Gly	3.499997	0.498	0.813246416	1.436312615	0.775003926	0.7340027	1	Glu	77	Gly	E77G	7	9.635333333	-17.42133333	-14.36922222	95.67	9.948657795	0.300544962	Benign
10:13110337:A:T:E:77:V	-1.9348725	-1.74478827	0.009701089	0.02562801	0.15755	0.413828312	0.158117778	0.235310691	0.563893333	0.48158084	0.122897245	0.030000394	0.187763841	10	13110337	A	T	E	V		10	13152337	10:13110337:A:T	OPTN;OPTN;OPTN;OPTN;OPTN;OPTN	Q96CV9	Q96CV9;Q96CV9-2;Q96CV9;Q96CV9-2;Q96CV9;Q96CV9	p.Glu77Val	p.Glu77Val;p.Glu77Val;p.Glu77Val;p.Glu77Val;p.Glu77Val;p.Glu77Val	3.448323	0.526	0.796797549	0.963931482	0.678553567	0.868015445	1	Glu	77	Val	E77V	7	9.635333333	-17.42133333	-14.36922222	95.67	9.948657795	0.572450684	Uncertain
10:13110338:G:C:E:77:D	-2.247444171	-1.898678916	0.001454736	-0.023308972	0.073828889	0.032421667	0.158117778	0.061219428	0.563893333	0.029422146	0.002026775	0.011213453	0.062031986	10	13110338	G	C	E	D	rs531691395	10	13152338	10:13110338:G:C	OPTN;OPTN;OPTN;OPTN;OPTN;OPTN	Q96CV9	Q96CV9;Q96CV9-2;Q96CV9;Q96CV9-2;Q96CV9;Q96CV9	p.Glu77Asp	p.Glu77Asp;p.Glu77Asp;p.Glu77Asp;p.Glu77Asp;p.Glu77Asp;p.Glu77Asp	3.306573	0.408	0.797700876	0.80092773	-0.056477431	0.109569939	1	Glu	77	Asp	E77D	3	9.635333333	-17.42133333	-14.36922222	95.67	9.948657795	0.568439887	Uncertain
10:13110338:G:T:E:77:D	-2.247444171	-1.879816319	0.001454736	-0.023308972	0.073828889	0.032421667	0.158117778	0.061219428	0.563893333	0.029422146	0.002026775	0.011213453	0.062031986	10	13110338	G	T	E	D		10	13152338	10:13110338:G:T	OPTN;OPTN;OPTN;OPTN;OPTN;OPTN	Q96CV9	Q96CV9;Q96CV9-2;Q96CV9;Q96CV9-2;Q96CV9;Q96CV9	p.Glu77Asp	p.Glu77Asp;p.Glu77Asp;p.Glu77Asp;p.Glu77Asp;p.Glu77Asp;p.Glu77Asp	3.343312	0.408	0.797700876	0.848937827	-0.056477431	0.129361711	1	Glu	77	Asp	E77D	3	9.635333333	-17.42133333	-14.36922222	95.67	9.948657795	0.568439887	Uncertain
10:13110339:A:C:K:78:Q	-2.380087229	-1.560906566	0.000821025	-0.018150168	0.072926667	0.016902593	0.047231111	0.052377647	0.623466667	0.068701501	0.003175463	0.015124643	0.062091617	10	13110339	A	C	K	Q		10	13152339	10:13110339:A:C	OPTN;OPTN;OPTN;OPTN;OPTN;OPTN	Q96CV9	Q96CV9;Q96CV9-2;Q96CV9;Q96CV9-2;Q96CV9;Q96CV9	p.Lys78Gln	p.Lys78Gln;p.Lys78Gln;p.Lys78Gln;p.Lys78Gln;p.Lys78Gln;p.Lys78Gln	3.964383	0.388	0.782988644	1.298435632	-0.429079395	0.348333367	0.997	Lys	78	Gln	K78Q	4	10.19788889	-15.67244444	-7.855777778	97.06	9.583133169	0.650898473	Pathogenic
10:13110339:A:G:K:78:E	-2.413192419	-1.520251788	0.000821025	-0.018150168	0.072926667	0.016902593	0.047231111	0.052377647	0.623466667	0.068701501	0.003175463	0.015124643	0.062091617	10	13110339	A	G	K	E		10	13152339	10:13110339:A:G	OPTN;OPTN;OPTN;OPTN;OPTN;OPTN	Q96CV9	Q96CV9;Q96CV9-2;Q96CV9;Q96CV9-2;Q96CV9;Q96CV9	p.Lys78Glu	p.Lys78Glu;p.Lys78Glu;p.Lys78Glu;p.Lys78Glu;p.Lys78Glu;p.Lys78Glu	4.043567	0.383	0.79653148	1.735240676	-0.234908234	0.362088987	0.997	Lys	78	Glu	K78E	4	10.19788889	-15.67244444	-7.855777778	97.06	9.583133169	0.65030747	Pathogenic
10:13110340:A:C:K:78:T	-1.963690187	-2.154869944	0.003461919	0.009361267	0.08737	0.084172806	0.047231111	0.133340526	0.623466667	0.180238511	0.052289486	0.022716556	0.087152343	10	13110340	A	C	K	T		10	13152340	10:13110340:A:C	OPTN;OPTN;OPTN;OPTN;OPTN;OPTN	Q96CV9	Q96CV9;Q96CV9-2;Q96CV9;Q96CV9-2;Q96CV9;Q96CV9	p.Lys78Thr	p.Lys78Thr;p.Lys78Thr;p.Lys78Thr;p.Lys78Thr;p.Lys78Thr;p.Lys78Thr	2.776021	0.465	0.790820994	-0.061725233	0.191072976	0.153235501	0.997	Lys	78	Thr	K78T	6	10.19788889	-15.67244444	-7.855777778	97.06	9.583133169	0.69287555	Pathogenic
10:13110340:A:G:K:78:R	-2.895646412	-2.248772171	0.000821025	-0.024374054	0.071833333	0.016031014	0.047231111	0.061219428	0.623466667	0.057417696	0.003175463	0.01561972	0.051198501	10	13110340	A	G	K	R		10	13152340	10:13110340:A:G	OPTN;OPTN;OPTN;OPTN;OPTN;OPTN	Q96CV9	Q96CV9;Q96CV9-2;Q96CV9;Q96CV9-2;Q96CV9;Q96CV9	p.Lys78Arg	p.Lys78Arg;p.Lys78Arg;p.Lys78Arg;p.Lys78Arg;p.Lys78Arg;p.Lys78Arg	2.638303	0.304	0.793691357	-0.171045583	-0.784481508	-0.851593569	0.622	Lys	78	Arg	K78R	3	10.19788889	-15.67244444	-7.855777778	97.06	9.583133169	0.544418805	Uncertain
10:13110340:A:T:K:78:I	-1.650298748	-1.712406663	0.003612658	0.032280692	0.106183333	0.158630969	0.047231111	0.158015344	0.623466667	0.233521747	0.036177408	0.035719242	0.125635593	10	13110340	A	T	K	I		10	13152340	10:13110340:A:T	OPTN;OPTN;OPTN;OPTN;OPTN;OPTN	Q96CV9	Q96CV9;Q96CV9-2;Q96CV9;Q96CV9-2;Q96CV9;Q96CV9	p.Lys78Ile	p.Lys78Ile;p.Lys78Ile;p.Lys78Ile;p.Lys78Ile;p.Lys78Ile;p.Lys78Ile	3.589459	0.534	0.796564349	1.142626644	0.725517161	0.990290137	1	Lys	78	Ile	K78I	8	10.19788889	-15.67244444	-7.855777778	97.06	9.583133169	0.699256155	Pathogenic
10:13110341:A:C:K:78:N	-2.832026895	-2.033365085	0.00316865	-0.005870974	0.099904444	0.055657168	0.047231111	0.160141466	0.623466667	0.342412783	0.048015878	0.017268808	0.133593915	10	13110341	A	C	K	N		10	13152341	10:13110341:A:C	OPTN;OPTN;OPTN;OPTN;OPTN;OPTN	Q96CV9	Q96CV9;Q96CV9-2;Q96CV9;Q96CV9-2;Q96CV9;Q96CV9	p.Lys78Asn	p.Lys78Asn;p.Lys78Asn;p.Lys78Asn;p.Lys78Asn;p.Lys78Asn;p.Lys78Asn	2.954323	0.36	0.790387447	0.160606895	-0.483624662	-0.357649143	0.997	Lys	78	Asn	K78N	5	10.19788889	-15.67244444	-7.855777778	97.06	9.583133169	0.658023343	Pathogenic
10:13110341:A:T:K:78:N	-2.832026895	-2.036826061	0.00316865	-0.005870974	0.099904444	0.055657168	0.047231111	0.160141466	0.623466667	0.342412783	0.048015878	0.017268808	0.133593915	10	13110341	A	T	K	N	rs1165534025	10	13152341	10:13110341:A:T	OPTN;OPTN;OPTN;OPTN;OPTN;OPTN	Q96CV9	Q96CV9;Q96CV9-2;Q96CV9;Q96CV9-2;Q96CV9;Q96CV9	p.Lys78Asn	p.Lys78Asn;p.Lys78Asn;p.Lys78Asn;p.Lys78Asn;p.Lys78Asn;p.Lys78Asn	2.947582	0.36	0.790387447	0.151797835	-0.483624662	-0.361280606	0.997	Lys	78	Asn	K78N	5	10.19788889	-15.67244444	-7.855777778	97.06	9.583133169	0.658023343	Pathogenic
10:13110342:C:A:Q:79:K	-1.81765985	-2.144028935	0.00040378	-0.021277785	0.022916667	0.001691039	0.049037778	0.052377647	0.004121111	0.011133487	0.001118171	0.013429855	0.024890403	10	13110342	C	A	Q	K		10	13152342	10:13110342:C:A	OPTN;OPTN;OPTN;OPTN;OPTN;OPTN	Q96CV9	Q96CV9;Q96CV9-2;Q96CV9;Q96CV9-2;Q96CV9;Q96CV9	p.Gln79Lys	p.Gln79Lys;p.Gln79Lys;p.Gln79Lys;p.Gln79Lys;p.Gln79Lys;p.Gln79Lys	2.87537	0.452	0.805267608	0.423675807	0.349468807	0.131611353	1	Gln	79	Lys	Q79K	4	13.79388889	-13.06311111	-10.02411111	96.15	5.71993698	0.48813276	Uncertain
10:13110342:C:G:Q:79:E	-2.225874766	-1.895460385	0.00040378	-0.025414749	0.022553333	0.00181495	0.049037778	0.061219428	0.004121111	0.012548901	0.001118171	0.01398915	0.01894797	10	13110342	C	G	Q	E		10	13152342	10:13110342:C:G	OPTN;OPTN;OPTN;OPTN;OPTN;OPTN	Q96CV9	Q96CV9;Q96CV9-2;Q96CV9;Q96CV9-2;Q96CV9;Q96CV9	p.Gln79Glu	p.Gln79Glu;p.Gln79Glu;p.Gln79Glu;p.Gln79Glu;p.Gln79Glu;p.Gln79Glu	3.366978	0.387	0.806616625	1.099306611	-0.041215632	0.020723244	1	Gln	79	Glu	Q79E	3	13.79388889	-13.06311111	-10.02411111	96.15	5.71993698	0.609685776	Uncertain
10:13110343:A:C:Q:79:P	-1.270153044	-1.714215477	0.001704862	0.003266499	0.032791111	0.046955725	0.049037778	0.133340526	0.004121111	0.07445031	0.016959898	0.022697583	0.034317941	10	13110343	A	C	Q	P	rs1452457006	10	13152343	10:13110343:A:C	OPTN;OPTN;OPTN;OPTN;OPTN;OPTN	Q96CV9	Q96CV9;Q96CV9-2;Q96CV9;Q96CV9-2;Q96CV9;Q96CV9	p.Gln79Pro	p.Gln79Pro;p.Gln79Pro;p.Gln79Pro;p.Gln79Pro;p.Gln79Pro;p.Gln79Pro	3.700679	0.54	0.821987877	1.91371413	1.187836309	1.084887966	1	Gln	79	Pro	Q79P	6	13.79388889	-13.06311111	-10.02411111	96.15	5.71993698	0.567139868	Uncertain
10:13110343:A:G:Q:79:R	-2.155332794	-2.146014849	0.00040378	-0.021277785	0.022916667	0.001691039	0.049037778	0.052377647	0.004121111	0.011133487	0.001118171	0.013429855	0.024890403	10	13110343	A	G	Q	R		10	13152343	10:13110343:A:G	OPTN;OPTN;OPTN;OPTN;OPTN;OPTN	Q96CV9	Q96CV9;Q96CV9-2;Q96CV9;Q96CV9-2;Q96CV9;Q96CV9	p.Gln79Arg	p.Gln79Arg;p.Gln79Arg;p.Gln79Arg;p.Gln79Arg;p.Gln79Arg;p.Gln79Arg	2.871502	0.401	0.805061942	0.413559112	0.021840512	-0.165270955	1	Gln	79	Arg	Q79R	4	13.79388889	-13.06311111	-10.02411111	96.15	5.71993698	0.506274021	Uncertain
10:13110343:A:T:Q:79:L	-1.461509248	-2.282660657	0.002024407	0.016599285	0.046337778	0.124717663	0.049037778	0.235310691	0.004121111	0.230671667	0.015844721	0.030985578	0.064336163	10	13110343	A	T	Q	L		10	13152343	10:13110343:A:T	OPTN;OPTN;OPTN;OPTN;OPTN;OPTN	Q96CV9	Q96CV9;Q96CV9-2;Q96CV9;Q96CV9-2;Q96CV9;Q96CV9	p.Gln79Leu	p.Gln79Leu;p.Gln79Leu;p.Gln79Leu;p.Gln79Leu;p.Gln79Leu;p.Gln79Leu	2.55579	0.528	0.806398406	0.033884586	0.851452473	0.398757164	0.735	Gln	79	Leu	Q79L	7	13.79388889	-13.06311111	-10.02411111	96.15	5.71993698	0.138643356	Benign
10:13110344:G:C:Q:79:H	-2.177224103	-1.811002764	0.001560205	-0.010763181	0.04044	0.024988667	0.049037778	0.160141466	0.004121111	0.134939824	0.015526473	0.016177823	0.06806077	10	13110344	G	C	Q	H	rs947592811	10	13152344	10:13110344:G:C	OPTN;OPTN;OPTN;OPTN;OPTN;OPTN	Q96CV9	Q96CV9;Q96CV9-2;Q96CV9;Q96CV9-2;Q96CV9;Q96CV9	p.Gln79His	p.Gln79His;p.Gln79His;p.Gln79His;p.Gln79His;p.Gln79His;p.Gln79His	3.469766	0.422	0.796323802	0.98029266	0.009542015	0.278409204	1	Gln	79	His	Q79H	5	13.79388889	-13.06311111	-10.02411111	96.15	5.71993698	0.343115332	Benign
10:13110344:G:T:Q:79:H	-2.177224103	-1.778722406	0.001560205	-0.010763181	0.04044	0.024988667	0.049037778	0.160141466	0.004121111	0.134939824	0.015526473	0.016177823	0.06806077	10	13110344	G	T	Q	H		10	13152344	10:13110344:G:T	OPTN;OPTN;OPTN;OPTN;OPTN;OPTN	Q96CV9	Q96CV9;Q96CV9-2;Q96CV9;Q96CV9-2;Q96CV9;Q96CV9	p.Gln79His	p.Gln79His;p.Gln79His;p.Gln79His;p.Gln79His;p.Gln79His;p.Gln79His	3.532639	0.422	0.796323802	1.062454364	0.009542015	0.312279698	1	Gln	79	His	Q79H	5	13.79388889	-13.06311111	-10.02411111	96.15	5.71993698	0.343115332	Benign
10:13110345:A:C:K:80:Q	-2.11927483	-1.607187904	0.000920343	-0.018541628	0.079308889	0.004850624	0.161824444	0.052377647	0.006756667	0.016804417	0.0023243	0.011651737	0.075605103	10	13110345	A	C	K	Q		10	13152345	10:13110345:A:C	OPTN;OPTN;OPTN;OPTN;OPTN;OPTN	Q96CV9	Q96CV9;Q96CV9-2;Q96CV9;Q96CV9-2;Q96CV9;Q96CV9	p.Lys80Gln	p.Lys80Gln;p.Lys80Gln;p.Lys80Gln;p.Lys80Gln;p.Lys80Gln;p.Lys80Gln	3.85726	0.435	0.788152111	1.285536387	-0.044159975	0.56230194	1	Lys	80	Gln	K80Q	4	9.947111111	-13.01266667	-15.36988889	97.2	6.244801571	0.36200525	Uncertain
10:13110345:A:G:K:80:E	-1.285024027	-1.89884168	0.000920343	-0.018541628	0.079308889	0.004850624	0.161824444	0.052377647	0.006756667	0.016804417	0.0023243	0.011651737	0.075605103	10	13110345	A	G	K	E		10	13152345	10:13110345:A:G	OPTN;OPTN;OPTN;OPTN;OPTN;OPTN	Q96CV9	Q96CV9;Q96CV9-2;Q96CV9;Q96CV9-2;Q96CV9;Q96CV9	p.Lys80Glu	p.Lys80Glu;p.Lys80Glu;p.Lys80Glu;p.Lys80Glu;p.Lys80Glu;p.Lys80Glu	3.289201	0.561	0.80534023	0.966252775	1.043571802	0.984607119	0.999	Lys	80	Glu	K80E	4	9.947111111	-13.01266667	-15.36988889	97.2	6.244801571	0.577757049	Uncertain
10:13110346:A:C:K:80:T	-1.470546322	-1.50900637	0.005187768	0.008166613	0.110215556	0.062398224	0.161824444	0.133340526	0.006756667	0.079430629	0.052431222	0.023534879	0.125371528	10	13110346	A	C	K	T		10	13152346	10:13110346:A:C	OPTN;OPTN;OPTN;OPTN;OPTN;OPTN	Q96CV9	Q96CV9;Q96CV9-2;Q96CV9;Q96CV9-2;Q96CV9;Q96CV9	p.Lys80Thr	p.Lys80Thr;p.Lys80Thr;p.Lys80Thr;p.Lys80Thr;p.Lys80Thr;p.Lys80Thr	3.985957	0.561	0.797835086	1.692042123	0.918352382	1.35995854	1	Lys	80	Thr	K80T	6	9.947111111	-13.01266667	-15.36988889	97.2	6.244801571	0.625182598	Uncertain
10:13110346:A:G:K:80:R	-3.044573729	-1.813140579	0.000920343	-0.023656458	0.078447778	0.004217549	0.161824444	0.061219428	0.006756667	0.014964919	0.0023243	0.011722751	0.066282966	10	13110346	A	G	K	R		10	13152346	10:13110346:A:G	OPTN;OPTN;OPTN;OPTN;OPTN;OPTN	Q96CV9	Q96CV9;Q96CV9-2;Q96CV9;Q96CV9-2;Q96CV9;Q96CV9	p.Lys80Arg	p.Lys80Arg;p.Lys80Arg;p.Lys80Arg;p.Lys80Arg;p.Lys80Arg;p.Lys80Arg	3.467836	0.29	0.802639065	1.133207437	-0.724188863	-0.485638567	0.922	Lys	80	Arg	K80R	3	9.947111111	-13.01266667	-15.36988889	97.2	6.244801571	0.186469897	Benign
10:13110346:A:T:K:80:M	-1.596346046	-1.421048004	0.005187768	0.008166613	0.110215556	0.062398224	0.161824444	0.133340526	0.006756667	0.079430629	0.052431222	0.023534879	0.125371528	10	13110346	A	T	K	M		10	13152346	10:13110346:A:T	OPTN;OPTN;OPTN;OPTN;OPTN;OPTN	Q96CV9	Q96CV9;Q96CV9-2;Q96CV9;Q96CV9-2;Q96CV9;Q96CV9	p.Lys80Met	p.Lys80Met;p.Lys80Met;p.Lys80Met;p.Lys80Met;p.Lys80Met;p.Lys80Met	4.157275	0.542	0.794521602	1.834364054	0.742289388	1.342422833	1	Lys	80	Met	K80M	6	9.947111111	-13.01266667	-15.36988889	97.2	6.244801571	0.310095157	Benign
10:13110347:G:C:K:80:N	-2.078370511	-2.278058075	0.003550945	-0.006902697	0.110422222	0.033716037	0.161824444	0.160141466	0.006756667	0.186365326	0.051340763	0.015521304	0.14988511	10	13110347	G	C	K	N		10	13152347	10:13110347:G:C	OPTN;OPTN;OPTN;OPTN;OPTN;OPTN	Q96CV9	Q96CV9;Q96CV9-2;Q96CV9;Q96CV9-2;Q96CV9;Q96CV9	p.Lys80Asn	p.Lys80Asn;p.Lys80Asn;p.Lys80Asn;p.Lys80Asn;p.Lys80Asn;p.Lys80Asn	2.45726	0.483	0.797216474	-0.320867145	0.412200659	0.085561403	1	Lys	80	Asn	K80N	5	9.947111111	-13.01266667	-15.36988889	97.2	6.244801571	0.548921895	Uncertain
10:13110347:G:T:K:80:N	-2.078370511	-2.283434626	0.003550945	-0.006902697	0.110422222	0.033716037	0.161824444	0.160141466	0.006756667	0.186365326	0.051340763	0.015521304	0.14988511	10	13110347	G	T	K	N		10	13152347	10:13110347:G:T	OPTN;OPTN;OPTN;OPTN;OPTN;OPTN	Q96CV9	Q96CV9;Q96CV9-2;Q96CV9;Q96CV9-2;Q96CV9;Q96CV9	p.Lys80Asn	p.Lys80Asn;p.Lys80Asn;p.Lys80Asn;p.Lys80Asn;p.Lys80Asn;p.Lys80Asn	2.446788	0.483	0.797216474	-0.334551833	0.412200659	0.079920002	1	Lys	80	Asn	K80N	5	9.947111111	-13.01266667	-15.36988889	97.2	6.244801571	0.548921895	Uncertain
10:13110348:G:A:E:81:K	-1.553544853	-1.805614394	0.000680065	-0.018445976	0.02913	0.004194077	0.065584444	0.052377647	-3.86E-17	0.011000154	0.001393414	0.013952212	0.032189678	10	13110348	G	A	E	K		10	13152348	10:13110348:G:A	OPTN;OPTN;OPTN;OPTN;OPTN;OPTN	Q96CV9	Q96CV9;Q96CV9-2;Q96CV9;Q96CV9-2;Q96CV9;Q96CV9	p.Glu81Lys	p.Glu81Lys;p.Glu81Lys;p.Glu81Lys;p.Glu81Lys;p.Glu81Lys;p.Glu81Lys	3.525334	0.496	0.793651547	0.98713637	0.43536013	0.73609134	1	Glu	81	Lys	E81K	4	6.777888889	-13.17955556	-11.397	96.32	8.331056951	0.424180866	Uncertain
10:13110348:G:C:E:81:Q	-2.158869251	-2.152122873	0.000680065	-0.024590391	0.028572222	0.002345426	0.065584444	0.061219428	-3.86E-17	0.012415568	0.001393414	0.014292028	0.024062963	10	13110348	G	C	E	Q		10	13152348	10:13110348:G:C	OPTN;OPTN;OPTN;OPTN;OPTN;OPTN	Q96CV9	Q96CV9;Q96CV9-2;Q96CV9;Q96CV9-2;Q96CV9;Q96CV9	p.Glu81Gln	p.Glu81Gln;p.Glu81Gln;p.Glu81Gln;p.Glu81Gln;p.Glu81Gln;p.Glu81Gln	2.860645	0.4	0.788682894	-0.003764382	-0.257792182	-0.176900124	0.999	Glu	81	Gln	E81Q	3	6.777888889	-13.17955556	-11.397	96.32	8.331056951	0.342076569	Benign
10:13110349:A:C:E:81:A	-1.949298237	-1.53076229	0.002868852	0.00926031	0.042176667	0.091101955	0.065584444	0.133340526	-3.86E-17	0.05743533	0.023597438	0.022752477	0.045993682	10	13110349	A	C	E	A		10	13152349	10:13110349:A:C	OPTN;OPTN;OPTN;OPTN;OPTN;OPTN	Q96CV9	Q96CV9;Q96CV9-2;Q96CV9;Q96CV9-2;Q96CV9;Q96CV9	p.Glu81Ala	p.Glu81Ala;p.Glu81Ala;p.Glu81Ala;p.Glu81Ala;p.Glu81Ala;p.Glu81Ala	4.043323	0.444	0.796238413	1.727708605	0.147966978	0.714559748	0.997	Glu	81	Ala	E81A	6	6.777888889	-13.17955556	-11.397	96.32	8.331056951	0.58942827	Uncertain
10:13110349:A:G:E:81:G	-1.559589079	-1.392309497	0.003405822	0.023189309	0.055333333	0.137362985	0.065584444	0.235310691	-3.86E-17	0.204913379	0.022055604	0.030519787	0.072885155	10	13110349	A	G	E	G		10	13152349	10:13110349:A:G	OPTN;OPTN;OPTN;OPTN;OPTN;OPTN	Q96CV9	Q96CV9;Q96CV9-2;Q96CV9;Q96CV9-2;Q96CV9;Q96CV9	p.Glu81Gly	p.Glu81Gly;p.Glu81Gly;p.Glu81Gly;p.Glu81Gly;p.Glu81Gly;p.Glu81Gly	4.2792	0.518	0.810790396	2.39411626	0.861162529	1.269376662	0.735	Glu	81	Gly	E81G	7	6.777888889	-13.17955556	-11.397	96.32	8.331056951	0.561833802	Uncertain
10:13110349:A:T:E:81:V	-0.99680084	-1.689041013	0.003405822	0.023189309	0.055333333	0.137362985	0.065584444	0.235310691	-3.86E-17	0.204913379	0.022055604	0.030519787	0.072885155	10	13110349	A	T	E	V		10	13152349	10:13110349:A:T	OPTN;OPTN;OPTN;OPTN;OPTN;OPTN	Q96CV9	Q96CV9;Q96CV9-2;Q96CV9;Q96CV9-2;Q96CV9;Q96CV9	p.Glu81Val	p.Glu81Val;p.Glu81Val;p.Glu81Val;p.Glu81Val;p.Glu81Val;p.Glu81Val	3.701251	0.603	0.795330135	1.258337558	1.14354423	1.449359045	1	Glu	81	Val	E81V	7	6.777888889	-13.17955556	-11.397	96.32	8.331056951	0.642363429	Pathogenic
10:13110350:A:C:E:81:D	-2.059553679	-1.92218751	0.000680065	-0.024590391	0.028572222	0.002345426	0.065584444	0.061219428	-3.86E-17	0.012415568	0.001393414	0.014292028	0.024062963	10	13110350	A	C	E	D		10	13152350	10:13110350:A:C	OPTN;OPTN;OPTN;OPTN;OPTN;OPTN	Q96CV9	Q96CV9;Q96CV9-2;Q96CV9;Q96CV9-2;Q96CV9;Q96CV9	p.Glu81Asp	p.Glu81Asp;p.Glu81Asp;p.Glu81Asp;p.Glu81Asp;p.Glu81Asp;p.Glu81Asp	3.308494	0.415	0.79586166	0.758169655	-0.042666182	0.151067354	1	Glu	81	Asp	E81D	3	6.777888889	-13.17955556	-11.397	96.32	8.331056951	0.258974485	Benign
10:13110350:A:T:E:81:D	-2.052932641	-1.931708401	0.000680065	-0.024590391	0.028572222	0.002345426	0.065584444	0.061219428	-3.86E-17	0.012415568	0.001393414	0.014292028	0.024062963	10	13110350	A	T	E	D		10	13152350	10:13110350:A:T	OPTN;OPTN;OPTN;OPTN;OPTN;OPTN	Q96CV9	Q96CV9;Q96CV9-2;Q96CV9;Q96CV9-2;Q96CV9;Q96CV9	p.Glu81Asp	p.Glu81Asp;p.Glu81Asp;p.Glu81Asp;p.Glu81Asp;p.Glu81Asp;p.Glu81Asp	3.28995	0.416	0.79586166	0.733936572	-0.03630938	0.146857827	1	Glu	81	Asp	E81D	3	6.777888889	-13.17955556	-11.397	96.32	8.331056951	0.258974485	Benign
10:13110351:G:A:E:82:K	-1.104090345	-1.923373059	0.001438791	-0.022315138	0.021216667	0.019338607	0.059481111	0.052377647	1.67E-05	0.013218058	0.002524024	0.015056989	0.027069575	10	13110351	G	A	E	K		10	13152351	10:13110351:G:A	OPTN;OPTN;OPTN;OPTN;OPTN;OPTN	Q96CV9	Q96CV9;Q96CV9-2;Q96CV9;Q96CV9-2;Q96CV9;Q96CV9	p.Glu82Lys	p.Glu82Lys;p.Glu82Lys;p.Glu82Lys;p.Glu82Lys;p.Glu82Lys;p.Glu82Lys	3.302407	0.561	0.80244639	0.912284445	0.995289579	0.991721361	1	Glu	82	Lys	E82K	4	10.29922222	-10.42011111	-8.106888889	95	6.191747552	0.630080025	Uncertain
10:13110351:G:C:E:82:Q	-1.430721284	-1.72429228	0.001438791	-0.027162737	0.020542222	0.016471351	0.059481111	0.061219428	1.67E-05	0.013623464	0.002524024	0.015759702	0.018779265	10	13110351	G	C	E	Q		10	13152351	10:13110351:G:C	OPTN;OPTN;OPTN;OPTN;OPTN;OPTN	Q96CV9	Q96CV9;Q96CV9-2;Q96CV9;Q96CV9-2;Q96CV9;Q96CV9	p.Glu82Gln	p.Glu82Gln;p.Glu82Gln;p.Glu82Gln;p.Glu82Gln;p.Glu82Gln;p.Glu82Gln	3.700577	0.507	0.797087626	1.300713717	0.562614137	0.894081003	1	Glu	82	Gln	E82Q	3	10.29922222	-10.42011111	-8.106888889	95	6.191747552	0.676159615	Pathogenic
10:13110352:A:C:E:82:A	-0.848944127	-1.543316117	0.006054738	0.003219542	0.040605556	0.174896751	0.059481111	0.133340526	1.67E-05	0.082922493	0.023955412	0.022403999	0.045655208	10	13110352	A	C	E	A		10	13152352	10:13110352:A:C	OPTN;OPTN;OPTN;OPTN;OPTN;OPTN	Q96CV9	Q96CV9;Q96CV9-2;Q96CV9;Q96CV9-2;Q96CV9;Q96CV9	p.Glu82Ala	p.Glu82Ala;p.Glu82Ala;p.Glu82Ala;p.Glu82Ala;p.Glu82Ala;p.Glu82Ala	4.019297	0.61	0.804087524	1.889501003	1.334154312	1.661157065	1	Glu	82	Ala	E82A	6	10.29922222	-10.42011111	-8.106888889	95	6.191747552	0.697923328	Pathogenic
10:13110352:A:G:E:82:G	-0.860243971	-1.431693328	0.007183718	0.016507028	0.051554444	0.194236483	0.059481111	0.235310691	1.67E-05	0.221102562	0.022053357	0.029251953	0.068223451	10	13110352	A	G	E	G		10	13152352	10:13110352:A:G	OPTN;OPTN;OPTN;OPTN;OPTN;OPTN	Q96CV9	Q96CV9;Q96CV9-2;Q96CV9;Q96CV9-2;Q96CV9;Q96CV9	p.Glu82Gly	p.Glu82Gly;p.Glu82Gly;p.Glu82Gly;p.Glu82Gly;p.Glu82Gly;p.Glu82Gly	4.208349	0.621	0.81792613	2.477160047	1.634969076	1.826585814	1	Glu	82	Gly	E82G	7	10.29922222	-10.42011111	-8.106888889	95	6.191747552	0.670440628	Pathogenic
10:13110352:A:T:E:82:V	-0.966180581	-1.472951377	0.007183718	0.016507028	0.051554444	0.194236483	0.059481111	0.235310691	1.67E-05	0.221102562	0.022053357	0.029251953	0.068223451	10	13110352	A	T	E	V		10	13152352	10:13110352:A:T	OPTN;OPTN;OPTN;OPTN;OPTN;OPTN	Q96CV9	Q96CV9;Q96CV9-2;Q96CV9;Q96CV9-2;Q96CV9;Q96CV9	p.Glu82Val	p.Glu82Val;p.Glu82Val;p.Glu82Val;p.Glu82Val;p.Glu82Val;p.Glu82Val	4.12799	0.605	0.803168628	2.008923054	1.287038998	1.690809562	1	Glu	82	Val	E82V	7	10.29922222	-10.42011111	-8.106888889	95	6.191747552	0.641302177	Pathogenic
10:13110353:A:C:E:82:D	-1.781636304	-2.005227866	0.001438791	-0.027162737	0.020542222	0.016471351	0.059481111	0.061219428	1.67E-05	0.013623464	0.002524024	0.015759702	0.018779265	10	13110353	A	C	E	D		10	13152353	10:13110353:A:C	OPTN;OPTN;OPTN;OPTN;OPTN;OPTN	Q96CV9	Q96CV9;Q96CV9-2;Q96CV9;Q96CV9-2;Q96CV9;Q96CV9	p.Glu82Asp	p.Glu82Asp;p.Glu82Asp;p.Glu82Asp;p.Glu82Asp;p.Glu82Asp;p.Glu82Asp	3.153394	0.454	0.804783384	0.77507617	0.354103378	0.292947187	1	Glu	82	Asp	E82D	3	10.29922222	-10.42011111	-8.106888889	95	6.191747552	0.634392489	Uncertain
10:13110353:A:T:E:82:D	-1.79487838	-2.01215187	0.001438791	-0.027162737	0.020542222	0.016471351	0.059481111	0.061219428	1.67E-05	0.013623464	0.002524024	0.015759702	0.018779265	10	13110353	A	T	E	D		10	13152353	10:13110353:A:T	OPTN;OPTN;OPTN;OPTN;OPTN;OPTN	Q96CV9	Q96CV9;Q96CV9-2;Q96CV9;Q96CV9-2;Q96CV9;Q96CV9	p.Glu82Asp	p.Glu82Asp;p.Glu82Asp;p.Glu82Asp;p.Glu82Asp;p.Glu82Asp;p.Glu82Asp	3.139908	0.452	0.804783384	0.757452822	0.341389775	0.274121377	1	Glu	82	Asp	E82D	3	10.29922222	-10.42011111	-8.106888889	95	6.191747552	0.634392489	Uncertain
10:13110354:C:A:R:83:S	-1.954574808	-1.463095223	0.000772247	-0.006091597	0.257650794	0.224214209	0.522526667	0.133340526	0.59159	0.207016329	0.7530846	0.024412988	0.326256189	10	13110354	C	A	R	S		10	13152354	10:13110354:C:A	OPTN;OPTN;OPTN;OPTN;OPTN;OPTN	Q96CV9	Q96CV9;Q96CV9-2;Q96CV9;Q96CV9-2;Q96CV9;Q96CV9	p.Arg83Ser	p.Arg83Ser;p.Arg83Ser;p.Arg83Ser;p.Arg83Ser;p.Arg83Ser;p.Arg83Ser	3.822962	0.601	0.776965775	0.965388095	0.824430823	1.503365598	1	Arg	83	Ser	R83S	6	13.28372727	-8.255818182	-13.08145455	96.02	0	0.703322691	Pathogenic
10:13110354:C:G:R:83:G	-2.431514826	-1.390817799	0.000985256	0.005547398	0.293118571	0.262445188	0.522526667	0.235310691	0.59159	0.408438471	0.90904361	0.033609887	0.406240937	10	13110354	C	G	R	G	rs756622651	10	13152354	10:13110354:C:G	OPTN;OPTN;OPTN;OPTN;OPTN;OPTN	Q96CV9	Q96CV9;Q96CV9-2;Q96CV9;Q96CV9-2;Q96CV9;Q96CV9	p.Arg83Gly	p.Arg83Gly;p.Arg83Gly;p.Arg83Gly;p.Arg83Gly;p.Arg83Gly;p.Arg83Gly	3.863235	0.574	0.832347178	2.381112752	1.576807102	1.368991352	1	Arg	83	Gly	R83G	7	13.28372727	-8.255818182	-13.08145455	96.02	0	0.707023826	Pathogenic
10:13110354:C:T:R:83:C	-2.58979494	-1.175762783	0.000951945	0.013422836	0.328248571	0.248587502	0.522526667	0.158015344	0.59159	0.381597984	0.909002841	0.03958552	0.480669364	10	13110354	C	T	R	C	rs756622651	10	13152354	10:13110354:C:T	OPTN;OPTN;OPTN;OPTN;OPTN;OPTN	Q96CV9	Q96CV9;Q96CV9-2;Q96CV9;Q96CV9-2;Q96CV9;Q96CV9	p.Arg83Cys	p.Arg83Cys;p.Arg83Cys;p.Arg83Cys;p.Arg83Cys;p.Arg83Cys;p.Arg83Cys	4.18858	0.592	0.769396431	1.256870006	0.640929041	1.648305442	1	Arg	83	Cys	R83C	8	13.28372727	-8.255818182	-13.08145455	96.02	0	0.694139511	Pathogenic
10:13110355:G:A:R:83:H	-2.22768821	-1.222334192	0.000576848	-0.017582073	0.237915238	0.213816468	0.522526667	0.160141466	0.59159	0.205649848	0.748939574	0.016561045	0.296505396	10	13110355	G	A	R	H		10	13152355	10:13110355:G:A	OPTN;OPTN;OPTN;OPTN;OPTN;OPTN	Q96CV9	Q96CV9;Q96CV9-2;Q96CV9;Q96CV9-2;Q96CV9;Q96CV9	p.Arg83His	p.Arg83His;p.Arg83His;p.Arg83His;p.Arg83His;p.Arg83His;p.Arg83His	4.329279	0.543	0.739615258	0.707733115	-0.167437589	1.440863965	1	Arg	83	His	R83H	5	13.28372727	-8.255818182	-13.08145455	96.02	0	0.610318339	Uncertain
10:13110355:G:C:R:83:P	-1.497948453	-1.10360204	0.000985256	0.005547398	0.293118571	0.262445188	0.522526667	0.235310691	0.59159	0.408438471	0.90904361	0.033609887	0.406240937	10	13110355	G	C	R	P		10	13152355	10:13110355:G:C	OPTN;OPTN;OPTN;OPTN;OPTN;OPTN	Q96CV9	Q96CV9;Q96CV9-2;Q96CV9;Q96CV9-2;Q96CV9;Q96CV9	p.Arg83Pro	p.Arg83Pro;p.Arg83Pro;p.Arg83Pro;p.Arg83Pro;p.Arg83Pro;p.Arg83Pro	4.42265	0.715	0.82901712	3.030187397	2.417555784	2.485386741	1	Arg	83	Pro	R83P	7	13.28372727	-8.255818182	-13.08145455	96.02	0	0.717024249	Pathogenic
10:13110355:G:T:R:83:L	-1.769411015	-1.551463832	0.000985256	0.005547398	0.293118571	0.262445188	0.522526667	0.235310691	0.59159	0.408438471	0.90904361	0.033609887	0.406240937	10	13110355	G	T	R	L		10	13152355	10:13110355:G:T	OPTN;OPTN;OPTN;OPTN;OPTN;OPTN	Q96CV9	Q96CV9;Q96CV9-2;Q96CV9;Q96CV9-2;Q96CV9;Q96CV9	p.Arg83Leu	p.Arg83Leu;p.Arg83Leu;p.Arg83Leu;p.Arg83Leu;p.Arg83Leu;p.Arg83Leu	3.550342	0.674	0.811789619	1.466246895	1.869495046	1.778468273	1	Arg	83	Leu	R83L	7	13.28372727	-8.255818182	-13.08145455	96.02	0	0.725759703	Pathogenic
10:13110357:C:A:Q:84:K	-3.20861137	-2.331852675	0.001414316	-0.017723299	0.131387778	0.038840898	0.361885556	0.052377647	0.313546667	0.054432641	0.080251627	0.013745555	0.144031948	10	13110357	C	A	Q	K		10	13152357	10:13110357:C:A	OPTN;OPTN;OPTN;OPTN;OPTN;OPTN	Q96CV9	Q96CV9;Q96CV9-2;Q96CV9;Q96CV9-2;Q96CV9;Q96CV9	p.Gln84Lys	p.Gln84Lys;p.Gln84Lys;p.Gln84Lys;p.Gln84Lys;p.Gln84Lys;p.Gln84Lys	2.359838	0.309	0.791483235	-0.589288666	-0.789538871	-0.972704427	0.259	Gln	84	Lys	Q84K	4	6.826777778	-8.321222222	-14.55733333	97.48	6.623797451	0.178141643	Benign
10:13110357:C:G:Q:84:E	-2.683965326	-2.680088101	0.001414316	-0.024305074	0.12952	0.035801416	0.361885556	0.061219428	0.313546667	0.045266418	0.080251627	0.013549329	0.125846071	10	13110357	C	G	Q	E		10	13152357	10:13110357:C:G	OPTN;OPTN;OPTN;OPTN;OPTN;OPTN	Q96CV9	Q96CV9;Q96CV9-2;Q96CV9;Q96CV9-2;Q96CV9;Q96CV9	p.Gln84Glu	p.Gln84Glu;p.Gln84Glu;p.Gln84Glu;p.Gln84Glu;p.Gln84Glu;p.Gln84Glu	1.704425	0.378	0.79267339	-1.416481563	-0.331062454	-0.926938722	0.002	Gln	84	Glu	Q84E	3	6.826777778	-8.321222222	-14.55733333	97.48	6.623797451	0.052209575	Benign
10:13110358:A:C:Q:84:P	-3.350603832	-1.786005776	0.008608134	0.011760081	0.193265556	0.154582199	0.361885556	0.133340526	0.313546667	0.285239737	0.745136738	0.02526037	0.263821893	10	13110358	A	C	Q	P		10	13152358	10:13110358:A:C	OPTN;OPTN;OPTN;OPTN;OPTN;OPTN	Q96CV9	Q96CV9;Q96CV9-2;Q96CV9;Q96CV9-2;Q96CV9;Q96CV9	p.Gln84Pro	p.Gln84Pro;p.Gln84Pro;p.Gln84Pro;p.Gln84Pro;p.Gln84Pro;p.Gln84Pro	3.272474	0.355	0.80718025	0.989682326	-0.235229481	-0.215158926	0.839	Gln	84	Pro	Q84P	6	6.826777778	-8.321222222	-14.55733333	97.48	6.623797451	0.193121836	Benign
10:13110358:A:G:Q:84:R	-3.533042238	-2.227401152	0.001414316	-0.017723299	0.131387778	0.038840898	0.361885556	0.052377647	0.313546667	0.054432641	0.080251627	0.013745555	0.144031948	10	13110358	A	G	Q	R		10	13152358	10:13110358:A:G	OPTN;OPTN;OPTN;OPTN;OPTN;OPTN	Q96CV9	Q96CV9;Q96CV9-2;Q96CV9;Q96CV9-2;Q96CV9;Q96CV9	p.Gln84Arg	p.Gln84Arg;p.Gln84Arg;p.Gln84Arg;p.Gln84Arg;p.Gln84Arg;p.Gln84Arg	2.56328	0.26	0.791183652	-0.330806626	-1.106020512	-1.146345443	0.459	Gln	84	Arg	Q84R	4	6.826777778	-8.321222222	-14.55733333	97.48	6.623797451	0.202948331	Benign
10:13110358:A:T:Q:84:L	-4.179970278	-2.337246189	0.010208351	0.02630068	0.224226667	0.201790813	0.361885556	0.235310691	0.313546667	0.539767181	0.905485809	0.034136168	0.330003309	10	13110358	A	T	Q	L		10	13152358	10:13110358:A:T	OPTN;OPTN;OPTN;OPTN;OPTN;OPTN	Q96CV9	Q96CV9;Q96CV9-2;Q96CV9;Q96CV9-2;Q96CV9;Q96CV9	p.Gln84Leu	p.Gln84Leu;p.Gln84Leu;p.Gln84Leu;p.Gln84Leu;p.Gln84Leu;p.Gln84Leu	2.115655	0.267	0.792430902	-0.885059327	-1.040713181	-1.347024241	0.001	Gln	84	Leu	Q84L	7	6.826777778	-8.321222222	-14.55733333	97.48	6.623797451	0.122817843	Benign
10:13110359:G:C:Q:84:H	-3.904165356	-2.410497518	0.005898527	-0.004532932	0.180902222	0.114615145	0.361885556	0.160141466	0.313546667	0.2692629	0.740904212	0.017618199	0.268451207	10	13110359	G	C	Q	H		10	13152359	10:13110359:G:C	OPTN;OPTN;OPTN;OPTN;OPTN;OPTN	Q96CV9	Q96CV9;Q96CV9-2;Q96CV9;Q96CV9-2;Q96CV9;Q96CV9	p.Gln84His	p.Gln84His;p.Gln84His;p.Gln84His;p.Gln84His;p.Gln84His;p.Gln84His	2.050324	0.274	0.784263503	-1.171456401	-1.132484373	-1.341756342	0.003	Gln	84	His	Q84H	5	6.826777778	-8.321222222	-14.55733333	97.48	6.623797451	0.151446545	Benign
10:13110359:G:T:Q:84:H	-3.904165356	-2.401590166	0.005898527	-0.004532932	0.180902222	0.114615145	0.361885556	0.160141466	0.313546667	0.2692629	0.740904212	0.017618199	0.268451207	10	13110359	G	T	Q	H		10	13152359	10:13110359:G:T	OPTN;OPTN;OPTN;OPTN;OPTN;OPTN	Q96CV9	Q96CV9;Q96CV9-2;Q96CV9;Q96CV9-2;Q96CV9;Q96CV9	p.Gln84His	p.Gln84His;p.Gln84His;p.Gln84His;p.Gln84His;p.Gln84His;p.Gln84His	2.067673	0.274	0.784263503	-1.14878493	-1.132484373	-1.332410213	0.003	Gln	84	His	Q84H	5	6.826777778	-8.321222222	-14.55733333	97.48	6.623797451	0.151446545	Benign
10:13110360:T:A:F:85:I	-3.745538335	-2.089137369	0.002975379	0.014467573	0.087283333	0.111021734	0.127916667	0.133340526	0.0122	0.07780564	0.264477462	0.024430161	0.108677116	10	13110360	T	A	F	I		10	13152360	10:13110360:T:A	OPTN;OPTN;OPTN;OPTN;OPTN;OPTN	Q96CV9	Q96CV9;Q96CV9-2;Q96CV9;Q96CV9-2;Q96CV9;Q96CV9	p.Phe85Ile	p.Phe85Ile;p.Phe85Ile;p.Phe85Ile;p.Phe85Ile;p.Phe85Ile;p.Phe85Ile	2.877003	0.208	0.784697611	-0.080477282	-1.544790401	-1.277917757	0.268	Phe	85	Ile	F85I	6	5.396818182	-5.963727273	-8.216818182	96.93	9.545768837	0.582306191	Uncertain
10:13110360:T:C:F:85:L	-3.778643525	-2.332669162	0.002975379	0.014467573	0.087283333	0.111021734	0.127916667	0.133340526	0.0122	0.07780564	0.264477462	0.024430161	0.108677116	10	13110360	T	C	F	L		10	13152360	10:13110360:T:C	OPTN;OPTN;OPTN;OPTN;OPTN;OPTN	Q96CV9	Q96CV9;Q96CV9-2;Q96CV9;Q96CV9-2;Q96CV9;Q96CV9	p.Phe85Leu	p.Phe85Leu;p.Phe85Leu;p.Phe85Leu;p.Phe85Leu;p.Phe85Leu;p.Phe85Leu	2.402672	0.203	0.786150781	-0.664560781	-1.552329013	-1.562347789	0.013	Phe	85	Leu	F85L	6	5.396818182	-5.963727273	-8.216818182	96.93	9.545768837	0.203560794	Benign
10:13110360:T:G:F:85:V	-3.181435512	-2.063375549	0.003532217	0.028829021	0.096403333	0.162813586	0.127916667	0.235310691	0.0122	0.227290273	0.233577684	0.030453003	0.127861534	10	13110360	T	G	F	V		10	13152360	10:13110360:T:G	OPTN;OPTN;OPTN;OPTN;OPTN;OPTN	Q96CV9	Q96CV9;Q96CV9-2;Q96CV9;Q96CV9-2;Q96CV9;Q96CV9	p.Phe85Val	p.Phe85Val;p.Phe85Val;p.Phe85Val;p.Phe85Val;p.Phe85Val;p.Phe85Val	2.903074	0.304	0.785120414	-0.036001597	-0.927483233	-0.708958025	0.67	Phe	85	Val	F85V	7	5.396818182	-5.963727273	-8.216818182	96.93	9.545768837	0.500135635	Uncertain
10:13110361:T:A:F:85:Y	-3.555164181	-2.496988693	0.000651375	-0.024828963	0.057994444	0.003992692	0.127916667	0.061219428	0.0122	0.013422359	0.014502128	0.017913703	0.055833082	10	13110361	T	A	F	Y		10	13152361	10:13110361:T:A	OPTN;OPTN;OPTN;OPTN;OPTN;OPTN	Q96CV9	Q96CV9;Q96CV9-2;Q96CV9;Q96CV9-2;Q96CV9;Q96CV9	p.Phe85Tyr	p.Phe85Tyr;p.Phe85Tyr;p.Phe85Tyr;p.Phe85Tyr;p.Phe85Tyr;p.Phe85Tyr	2.149024	0.207	0.781695721	-1.105676927	-1.601232163	-1.675869774	0.029	Phe	85	Tyr	F85Y	3	5.396818182	-5.963727273	-8.216818182	96.93	9.545768837	0.252170632	Benign
10:13110361:T:C:F:85:S	-2.79627322	-1.990448396	0.003104998	0.03667959	0.111308889	0.167152501	0.127916667	0.158015344	0.0122	0.163656684	0.233489469	0.034136107	0.143540034	10	13110361	T	C	F	S		10	13152361	10:13110361:T:C	OPTN;OPTN;OPTN;OPTN;OPTN;OPTN	Q96CV9	Q96CV9;Q96CV9-2;Q96CV9;Q96CV9-2;Q96CV9;Q96CV9	p.Phe85Ser	p.Phe85Ser;p.Phe85Ser;p.Phe85Ser;p.Phe85Ser;p.Phe85Ser;p.Phe85Ser	3.025415	0.371	0.782347908	0.055632831	-0.547835358	-0.255766963	0.934	Phe	85	Ser	F85S	8	5.396818182	-5.963727273	-8.216818182	96.93	9.545768837	0.627716563	Uncertain
10:13110361:T:G:F:85:C	-3.306093155	-2.077817868	0.003104998	0.03667959	0.111308889	0.167152501	0.127916667	0.158015344	0.0122	0.163656684	0.233489469	0.034136107	0.143540034	10	13110361	T	G	F	C		10	13152361	10:13110361:T:G	OPTN;OPTN;OPTN;OPTN;OPTN;OPTN	Q96CV9	Q96CV9;Q96CV9-2;Q96CV9;Q96CV9-2;Q96CV9;Q96CV9	p.Phe85Cys	p.Phe85Cys;p.Phe85Cys;p.Phe85Cys;p.Phe85Cys;p.Phe85Cys;p.Phe85Cys	2.855244	0.294	0.78044723	-0.213525841	-1.069020886	-0.792528302	0.063	Phe	85	Cys	F85C	8	5.396818182	-5.963727273	-8.216818182	96.93	9.545768837	0.290414249	Benign
10:13110362:T:A:F:85:L	-3.474075772	-2.708579535	0.002975379	0.014467573	0.087283333	0.111021734	0.127916667	0.133340526	0.0122	0.07780564	0.264477462	0.024430161	0.108677116	10	13110362	T	A	F	L		10	13152362	10:13110362:T:A	OPTN;OPTN;OPTN;OPTN;OPTN;OPTN	Q96CV9	Q96CV9;Q96CV9-2;Q96CV9;Q96CV9-2;Q96CV9;Q96CV9	p.Phe85Leu	p.Phe85Leu;p.Phe85Leu;p.Phe85Leu;p.Phe85Leu;p.Phe85Leu;p.Phe85Leu	1.670505	0.249	0.786150781	-1.621348086	-1.259916156	-1.690878825	0.013	Phe	85	Leu	F85L	6	5.396818182	-5.963727273	-8.216818182	96.93	9.545768837	0.203560794	Benign
10:13110362:T:G:F:85:L	-3.48069681	-2.70114519	0.002975379	0.014467573	0.087283333	0.111021734	0.127916667	0.133340526	0.0122	0.07780564	0.264477462	0.024430161	0.108677116	10	13110362	T	G	F	L		10	13152362	10:13110362:T:G	OPTN;OPTN;OPTN;OPTN;OPTN;OPTN	Q96CV9	Q96CV9;Q96CV9-2;Q96CV9;Q96CV9-2;Q96CV9;Q96CV9	p.Phe85Leu	p.Phe85Leu;p.Phe85Leu;p.Phe85Leu;p.Phe85Leu;p.Phe85Leu;p.Phe85Leu	1.684985	0.248	0.786150781	-1.602425791	-1.266272957	-1.688858627	0.013	Phe	85	Leu	F85L	6	5.396818182	-5.963727273	-8.216818182	96.93	9.545768837	0.203560794	Benign
10:13110363:T:A:F:86:I	-2.584177008	-1.809497742	0.006627835	0.009790566	0.055398889	0.141556379	0.098566667	0.133340526	0.003744444	0.198335038	0.038218312	0.024364648	0.070660282	10	13110363	T	A	F	I		10	13152363	10:13110363:T:A	OPTN;OPTN;OPTN;OPTN;OPTN;OPTN	Q96CV9	Q96CV9;Q96CV9-2;Q96CV9;Q96CV9-2;Q96CV9;Q96CV9	p.Phe86Ile	p.Phe86Ile;p.Phe86Ile;p.Phe86Ile;p.Phe86Ile;p.Phe86Ile;p.Phe86Ile	3.469431	0.362	0.785360405	0.710014019	-0.554784626	-0.068593108	0.412	Phe	86	Ile	F86I	6	9.781363636	-4.066727273	-8.270090909	95.49	7.277654411	0.158595849	Benign
10:13110363:T:C:F:86:L	-3.325733277	-2.017877611	0.006627835	0.009790566	0.055398889	0.141556379	0.098566667	0.133340526	0.003744444	0.198335038	0.038218312	0.024364648	0.070660282	10	13110363	T	C	F	L		10	13152363	10:13110363:T:C	OPTN;OPTN;OPTN;OPTN;OPTN;OPTN	Q96CV9	Q96CV9;Q96CV9-2;Q96CV9;Q96CV9-2;Q96CV9;Q96CV9	p.Phe86Leu	p.Phe86Leu;p.Phe86Leu;p.Phe86Leu;p.Phe86Leu;p.Phe86Leu;p.Phe86Leu	3.063566	0.25	0.786873921	0.216886366	-1.241494138	-0.934638579	0.033	Phe	86	Leu	F86L	6	9.781363636	-4.066727273	-8.270090909	95.49	7.277654411	0.116652093	Benign
10:13110363:T:G:F:86:V	-2.020581455	-1.541297144	0.007862831	0.024140654	0.06654	0.222485935	0.098566667	0.235310691	0.003744444	0.260868499	0.032582145	0.030730265	0.095309063	10	13110363	T	G	F	V		10	13152363	10:13110363:T:G	OPTN;OPTN;OPTN;OPTN;OPTN;OPTN	Q96CV9	Q96CV9;Q96CV9-2;Q96CV9;Q96CV9-2;Q96CV9;Q96CV9	p.Phe86Val	p.Phe86Val;p.Phe86Val;p.Phe86Val;p.Phe86Val;p.Phe86Val;p.Phe86Val	3.960838	0.461	0.785805529	1.363134745	0.081965355	0.768390206	0.881	Phe	86	Val	F86V	7	9.781363636	-4.066727273	-8.270090909	95.49	7.277654411	0.268688561	Benign
10:13110364:T:A:F:86:Y	-3.090001429	-2.079037698	0.00145514	-0.027660825	0.027501111	0.005393129	0.098566667	0.061219428	0.003744444	0.01374978	0.003461171	0.017052101	0.025186085	10	13110364	T	A	F	Y		10	13152364	10:13110364:T:A	OPTN;OPTN;OPTN;OPTN;OPTN;OPTN	Q96CV9	Q96CV9;Q96CV9-2;Q96CV9;Q96CV9-2;Q96CV9;Q96CV9	p.Phe86Tyr	p.Phe86Tyr;p.Phe86Tyr;p.Phe86Tyr;p.Phe86Tyr;p.Phe86Tyr;p.Phe86Tyr	3.001583	0.26	0.781733565	0.009368682	-1.263690297	-0.910225978	0.195	Phe	86	Tyr	F86Y	3	9.781363636	-4.066727273	-8.270090909	95.49	7.277654411	0.082615586	Benign
10:13110364:T:C:F:86:S	-1.825349339	-1.782368207	0.006915464	0.032024159	0.080062222	0.240456431	0.098566667	0.158015344	0.003744444	0.152574394	0.032566607	0.034274101	0.113981813	10	13110364	T	C	F	S		10	13152364	10:13110364:T:C	OPTN;OPTN;OPTN;OPTN;OPTN;OPTN	Q96CV9	Q96CV9;Q96CV9-2;Q96CV9;Q96CV9-2;Q96CV9;Q96CV9	p.Phe86Ser	p.Phe86Ser;p.Phe86Ser;p.Phe86Ser;p.Phe86Ser;p.Phe86Ser;p.Phe86Ser	3.467837	0.501	0.782330481	0.633355804	0.278258032	0.734018787	0.973	Phe	86	Ser	F86S	8	9.781363636	-4.066727273	-8.270090909	95.49	7.277654411	0.256246934	Benign
10:13110364:T:G:F:86:C	-1.898180758	-1.843060291	0.006915464	0.032024159	0.080062222	0.240456431	0.098566667	0.158015344	0.003744444	0.152574394	0.032566607	0.034274101	0.113981813	10	13110364	T	G	F	C		10	13152364	10:13110364:T:G	OPTN;OPTN;OPTN;OPTN;OPTN;OPTN	Q96CV9	Q96CV9;Q96CV9-2;Q96CV9;Q96CV9-2;Q96CV9;Q96CV9	p.Phe86Cys	p.Phe86Cys;p.Phe86Cys;p.Phe86Cys;p.Phe86Cys;p.Phe86Cys;p.Phe86Cys	3.349626	0.49	0.780510729	0.434089704	0.177971611	0.606752996	0.999	Phe	86	Cys	F86C	8	9.781363636	-4.066727273	-8.270090909	95.49	7.277654411	0.278346244	Benign
10:13110365:T:A:F:86:L	-3.074133829	-2.284303388	0.006627835	0.009790566	0.055398889	0.141556379	0.098566667	0.133340526	0.003744444	0.198335038	0.038218312	0.024364648	0.070660282	10	13110365	T	A	F	L		10	13152365	10:13110365:T:A	OPTN;OPTN;OPTN;OPTN;OPTN;OPTN	Q96CV9	Q96CV9;Q96CV9-2;Q96CV9;Q96CV9-2;Q96CV9;Q96CV9	p.Phe86Leu	p.Phe86Leu;p.Phe86Leu;p.Phe86Leu;p.Phe86Leu;p.Phe86Leu;p.Phe86Leu	2.544644	0.288	0.786873921	-0.461234857	-0.999935691	-0.994534702	0.033	Phe	86	Leu	F86L	6	9.781363636	-4.066727273	-8.270090909	95.49	7.277654411	0.116652093	Benign
10:13110365:T:G:F:86:L	-3.074133829	-2.300675377	0.006627835	0.009790566	0.055398889	0.141556379	0.098566667	0.133340526	0.003744444	0.198335038	0.038218312	0.024364648	0.070660282	10	13110365	T	G	F	L		10	13152365	10:13110365:T:G	OPTN;OPTN;OPTN;OPTN;OPTN;OPTN	Q96CV9	Q96CV9;Q96CV9-2;Q96CV9;Q96CV9-2;Q96CV9;Q96CV9	p.Phe86Leu	p.Phe86Leu;p.Phe86Leu;p.Phe86Leu;p.Phe86Leu;p.Phe86Leu;p.Phe86Leu	2.512756	0.288	0.786873921	-0.502905724	-0.999935691	-1.011713178	0.033	Phe	86	Leu	F86L	6	9.781363636	-4.066727273	-8.270090909	95.49	7.277654411	0.116652093	Benign
10:13110366:G:A:E:87:K	-1.647923517	-1.435508551	0.000956241	-0.014324264	0.093191111	0.006398714	0.196917778	0.052377647	0.014632222	0.021038861	0.006537787	0.014745201	0.101909189	10	13110366	G	A	E	K		10	13152366	10:13110366:G:A	OPTN;OPTN;OPTN;OPTN;OPTN;OPTN	Q96CV9	Q96CV9;Q96CV9-2;Q96CV9;Q96CV9-2;Q96CV9;Q96CV9	p.Glu87Lys	p.Glu87Lys;p.Glu87Lys;p.Glu87Lys;p.Glu87Lys;p.Glu87Lys;p.Glu87Lys	4.158591	0.521	0.793816378	1.81872619	0.597030269	1.221744134	0.996	Glu	87	Lys	E87K	4	7.807888889	-2.409333333	-14.92555556	97.17	8.219908736	0.602556954	Uncertain
10:13110366:G:C:E:87:Q	-2.702396611	-1.566014803	0.000956241	-0.023647499	0.091933333	0.00587097	0.196917778	0.061219428	0.014632222	0.018171585	0.006537787	0.013978029	0.088163967	10	13110366	G	C	E	Q		10	13152366	10:13110366:G:C	OPTN;OPTN;OPTN;OPTN;OPTN;OPTN	Q96CV9	Q96CV9;Q96CV9-2;Q96CV9;Q96CV9-2;Q96CV9;Q96CV9	p.Glu87Gln	p.Glu87Gln;p.Glu87Gln;p.Glu87Gln;p.Glu87Gln;p.Glu87Gln;p.Glu87Gln	3.921673	0.354	0.788170818	1.370170975	-0.55874876	0.128792563	0.998	Glu	87	Gln	E87Q	3	7.807888889	-2.409333333	-14.92555556	97.17	8.219908736	0.301504837	Benign
10:13110367:A:C:E:87:A	-2.140587793	-1.498916537	0.005833707	0.020375239	0.137331111	0.058321598	0.196917778	0.133340526	0.014632222	0.085036823	0.155665919	0.02775553	0.179007591	10	13110367	A	C	E	A		10	13152367	10:13110367:A:C	OPTN;OPTN;OPTN;OPTN;OPTN;OPTN	Q96CV9	Q96CV9;Q96CV9-2;Q96CV9;Q96CV9-2;Q96CV9;Q96CV9	p.Glu87Ala	p.Glu87Ala;p.Glu87Ala;p.Glu87Ala;p.Glu87Ala;p.Glu87Ala;p.Glu87Ala	3.938214	0.49	0.796167791	1.588615181	0.439201546	0.923832924	0.985	Glu	87	Ala	E87A	6	7.807888889	-2.409333333	-14.92555556	97.17	8.219908736	0.565539503	Uncertain
10:13110367:A:G:E:87:G	-1.788649693	-1.368349413	0.006921757	0.03593997	0.163306667	0.156053026	0.196917778	0.235310691	0.014632222	0.310741593	0.357858181	0.036589747	0.230239932	10	13110367	A	G	E	G		10	13152367	10:13110367:A:G	OPTN;OPTN;OPTN;OPTN;OPTN;OPTN	Q96CV9	Q96CV9;Q96CV9-2;Q96CV9;Q96CV9-2;Q96CV9;Q96CV9	p.Glu87Gly	p.Glu87Gly;p.Glu87Gly;p.Glu87Gly;p.Glu87Gly;p.Glu87Gly;p.Glu87Gly	4.128147	0.572	0.811755525	2.220476585	1.220532479	1.500142126	0.996	Glu	87	Gly	E87G	7	7.807888889	-2.409333333	-14.92555556	97.17	8.219908736	0.63318722	Uncertain
10:13110367:A:T:E:87:V	-1.404629482	-1.396114741	0.006921757	0.03593997	0.163306667	0.156053026	0.196917778	0.235310691	0.014632222	0.310741593	0.357858181	0.036589747	0.230239932	10	13110367	A	T	E	V		10	13152367	10:13110367:A:T	OPTN;OPTN;OPTN;OPTN;OPTN;OPTN	Q96CV9	Q96CV9;Q96CV9-2;Q96CV9;Q96CV9-2;Q96CV9;Q96CV9	p.Glu87Val	p.Glu87Val;p.Glu87Val;p.Glu87Val;p.Glu87Val;p.Glu87Val;p.Glu87Val	4.074068	0.63	0.79528789	1.744490679	1.314473014	1.806270188	0.982	Glu	87	Val	E87V	7	7.807888889	-2.409333333	-14.92555556	97.17	8.219908736	0.705439959	Pathogenic
10:13110368:G:C:E:87:D	-2.013808647	-2.483884317	0.000956241	-0.023647499	0.091933333	0.00587097	0.196917778	0.061219428	0.014632222	0.018171585	0.006537787	0.013978029	0.088163967	10	13110368	G	C	E	D		10	13152368	10:13110368:G:C	OPTN;OPTN;OPTN;OPTN;OPTN;OPTN	Q96CV9	Q96CV9;Q96CV9-2;Q96CV9;Q96CV9-2;Q96CV9;Q96CV9	p.Glu87Asp	p.Glu87Asp;p.Glu87Asp;p.Glu87Asp;p.Glu87Asp;p.Glu87Asp;p.Glu87Asp	2.133923	0.458	0.79633707	-0.76504485	0.238608226	-0.2331335	0.325	Glu	87	Asp	E87D	3	7.807888889	-2.409333333	-14.92555556	97.17	8.219908736	0.694761814	Pathogenic
10:13110368:G:T:E:87:D	-2.013808647	-2.46805142	0.000956241	-0.023647499	0.091933333	0.00587097	0.196917778	0.061219428	0.014632222	0.018171585	0.006537787	0.013978029	0.088163967	10	13110368	G	T	E	D		10	13152368	10:13110368:G:T	OPTN;OPTN;OPTN;OPTN;OPTN;OPTN	Q96CV9	Q96CV9;Q96CV9-2;Q96CV9;Q96CV9-2;Q96CV9;Q96CV9	p.Glu87Asp	p.Glu87Asp;p.Glu87Asp;p.Glu87Asp;p.Glu87Asp;p.Glu87Asp;p.Glu87Asp	2.164761	0.458	0.79633707	-0.724746111	0.238608226	-0.216520673	0.325	Glu	87	Asp	E87D	3	7.807888889	-2.409333333	-14.92555556	97.17	8.219908736	0.694761814	Pathogenic
10:13110369:A:C:I:88:L	-3.449141816	-3.132048218	0.000752726	-0.024157151	0.059521111	0.025440684	0.074326667	0.003148007	0.307932222	0.037394109	0.00372596	0.017569592	0.057586174	10	13110369	A	C	I	L		10	13152369	10:13110369:A:C	OPTN;OPTN;OPTN;OPTN;OPTN;OPTN	Q96CV9	Q96CV9;Q96CV9-2;Q96CV9;Q96CV9-2;Q96CV9;Q96CV9	p.Ile88Leu	p.Ile88Leu;p.Ile88Leu;p.Ile88Leu;p.Ile88Leu;p.Ile88Leu;p.Ile88Leu	0.909905	0.224	0.790714857	-2.50295622	-1.342686962	-2.245132932	0	Ile	88	Leu	I88L	2	3.548625	-2.494875	-12.465125	97.51	9.370638587	0.088267381	Benign
10:13110369:A:G:I:88:V	-3.972203827	-3.131743246	0.000752726	-0.01831397	0.059521111	0.025440684	0.074326667	0.003148007	0.307932222	0.037394109	0.00372596	0.018758999	0.057586174	10	13110369	A	G	I	V	rs1313983864	10	13152369	10:13110369:A:G	OPTN;OPTN;OPTN;OPTN;OPTN;OPTN	Q96CV9	Q96CV9;Q96CV9-2;Q96CV9;Q96CV9-2;Q96CV9;Q96CV9	p.Ile88Val	p.Ile88Val;p.Ile88Val;p.Ile88Val;p.Ile88Val;p.Ile88Val;p.Ile88Val	0.910499	0.145	0.788632678	-2.553428416	-1.879614324	-2.701461697	0	Ile	88	Val	I88V	1	3.548625	-2.494875	-12.465125	97.51	9.370638587	0.133067037	Benign
10:13110369:A:T:I:88:L	-3.449141816	-3.114954872	0.000752726	-0.024157151	0.059521111	0.025440684	0.074326667	0.003148007	0.307932222	0.037394109	0.00372596	0.017569592	0.057586174	10	13110369	A	T	I	L		10	13152369	10:13110369:A:T	OPTN;OPTN;OPTN;OPTN;OPTN;OPTN	Q96CV9	Q96CV9;Q96CV9-2;Q96CV9;Q96CV9-2;Q96CV9;Q96CV9	p.Ile88Leu	p.Ile88Leu;p.Ile88Leu;p.Ile88Leu;p.Ile88Leu;p.Ile88Leu;p.Ile88Leu	0.943198	0.224	0.790714857	-2.459449315	-1.342686962	-2.227197565	0	Ile	88	Leu	I88L	2	3.548625	-2.494875	-12.465125	97.51	9.370638587	0.088267381	Benign
10:13110370:T:A:I:88:K	-3.683812165	-3.525232175	0.00407999	0.035509457	0.110064444	0.226661757	0.074326667	0.235310691	0.307932222	0.537153218	0.056388646	0.033665576	0.163162886	10	13110370	T	A	I	K		10	13152370	10:13110370:T:A	OPTN;OPTN;OPTN;OPTN;OPTN;OPTN	Q96CV9	Q96CV9;Q96CV9-2;Q96CV9;Q96CV9-2;Q96CV9;Q96CV9	p.Ile88Lys	p.Ile88Lys;p.Ile88Lys;p.Ile88Lys;p.Ile88Lys;p.Ile88Lys;p.Ile88Lys	0.011434	0.248	0.789765466	-3.700434909	-1.205963827	-2.590422081	0.011	Ile	88	Lys	I88K	7	3.548625	-2.494875	-12.465125	97.51	9.370638587	0.091538093	Benign
10:13110370:T:C:I:88:T	-3.604011058	-3.442808455	0.003145921	0.00256664	0.087756667	0.06285371	0.074326667	0.160141466	0.307932222	0.266900636	0.033951603	0.020168347	0.147084497	10	13110370	T	C	I	T	rs760492259	10	13152370	10:13110370:T:C	OPTN;OPTN;OPTN;OPTN;OPTN;OPTN	Q96CV9	Q96CV9;Q96CV9-2;Q96CV9;Q96CV9-2;Q96CV9;Q96CV9	p.Ile88Thr	p.Ile88Thr;p.Ile88Thr;p.Ile88Thr;p.Ile88Thr;p.Ile88Thr;p.Ile88Thr	0.192175	0.251	0.785060487	-3.580047806	-1.265393551	-2.475713487	0	Ile	88	Thr	I88T	5	3.548625	-2.494875	-12.465125	97.51	9.370638587	0.079147287	Benign
10:13110370:T:G:I:88:R	-3.27992884	-3.347790067	0.00407999	0.035509457	0.110064444	0.226661757	0.074326667	0.235310691	0.307932222	0.537153218	0.056388646	0.033665576	0.163162886	10	13110370	T	G	I	R		10	13152370	10:13110370:T:G	OPTN;OPTN;OPTN;OPTN;OPTN;OPTN	Q96CV9	Q96CV9;Q96CV9-2;Q96CV9;Q96CV9-2;Q96CV9;Q96CV9	p.Ile88Arg	p.Ile88Arg;p.Ile88Arg;p.Ile88Arg;p.Ile88Arg;p.Ile88Arg;p.Ile88Arg	0.357041	0.309	0.789207677	-3.262528497	-0.827505364	-2.051636937	0.002	Ile	88	Arg	I88R	7	3.548625	-2.494875	-12.465125	97.51	9.370638587	0.112647092	Benign
10:13110371:A:G:I:88:M	-3.154295719	-3.604668687	0.000752726	-0.02275839	0.059654444	0.0261753	0.074326667	0.061219428	0.307932222	0.047442438	0.00372596	0.01639322	0.058417916	10	13110371	A	G	I	M		10	13152371	10:13110371:A:G	OPTN;OPTN;OPTN;OPTN;OPTN;OPTN	Q96CV9	Q96CV9;Q96CV9-2;Q96CV9;Q96CV9-2;Q96CV9;Q96CV9	p.Ile88Met	p.Ile88Met;p.Ile88Met;p.Ile88Met;p.Ile88Met;p.Ile88Met;p.Ile88Met	-0.011671	0.269	0.779280222	-3.988700386	-1.24741183	-2.481481397	0.005	Ile	88	Met	I88M	3	3.548625	-2.494875	-12.465125	97.51	9.370638587	0.148624976	Benign
10:13110372:C:A:Q:89:K	-3.274903312	-2.820454959	0.000685863	-0.01923213	0.042204444	0.001598817	0.108008889	0.052377647	-3.90E-17	0.011008725	0.00399735	0.018938392	0.048144645	10	13110372	C	A	Q	K		10	13152372	10:13110372:C:A	OPTN;OPTN;OPTN;OPTN;OPTN;OPTN	Q96CV9	Q96CV9;Q96CV9-2;Q96CV9;Q96CV9-2;Q96CV9;Q96CV9	p.Gln89Lys	p.Gln89Lys;p.Gln89Lys;p.Gln89Lys;p.Gln89Lys;p.Gln89Lys;p.Gln89Lys	1.528664	0.245	0.791860794	-1.666164346	-1.190074773	-1.790411853	0.003	Gln	89	Lys	Q89K	4	5.157666667	-0.702777778	-7.689	96.75	7.080627649	0.045623197	Benign
10:13110372:C:G:Q:89:E	-3.41314704	-2.008521558	0.000685863	-0.027028533	0.041616667	0.001557172	0.108008889	0.061219428	-3.90E-17	0.012415568	0.00399735	0.019162832	0.039050082	10	13110372	C	G	Q	E		10	13152372	10:13110372:C:G	OPTN;OPTN;OPTN;OPTN;OPTN;OPTN	Q96CV9	Q96CV9;Q96CV9-2;Q96CV9;Q96CV9-2;Q96CV9;Q96CV9	p.Gln89Glu	p.Gln89Glu;p.Gln89Glu;p.Gln89Glu;p.Gln89Glu;p.Gln89Glu;p.Gln89Glu	3.121508	0.219	0.793064893	0.44498201	-1.335261827	-1.082615763	0.566	Gln	89	Glu	Q89E	3	5.157666667	-0.702777778	-7.689	96.75	7.080627649	0.18309813	Benign
10:13110373:A:C:Q:89:P	-2.354880888	-1.674902392	0.00313253	0.0116961	0.060697778	0.043207857	0.108008889	0.133340526	-3.90E-17	0.057016811	0.075781003	0.025413681	0.076643158	10	13110373	A	C	Q	P		10	13152373	10:13110373:A:C	OPTN;OPTN;OPTN;OPTN;OPTN;OPTN	Q96CV9	Q96CV9;Q96CV9-2;Q96CV9;Q96CV9-2;Q96CV9;Q96CV9	p.Gln89Pro	p.Gln89Pro;p.Gln89Pro;p.Gln89Pro;p.Gln89Pro;p.Gln89Pro;p.Gln89Pro	3.724067	0.4	0.807652176	1.59143426	0.058700415	0.288236415	0.978	Gln	89	Pro	Q89P	6	5.157666667	-0.702777778	-7.689	96.75	7.080627649	0.197307329	Benign
10:13110373:A:G:Q:89:R	-3.268282274	-2.168799693	0.000685863	-0.01923213	0.042204444	0.001598817	0.108008889	0.052377647	-3.90E-17	0.011008725	0.00399735	0.018938392	0.048144645	10	13110373	A	G	Q	R	rs147274458	10	13152373	10:13110373:A:G	OPTN;OPTN;OPTN;OPTN;OPTN;OPTN	Q96CV9	Q96CV9;Q96CV9-2;Q96CV9;Q96CV9-2;Q96CV9;Q96CV9	p.Gln89Arg	p.Gln89Arg;p.Gln89Arg;p.Gln89Arg;p.Gln89Arg;p.Gln89Arg;p.Gln89Arg	2.797904	0.246	0.791625169	-0.013335692	-1.187649238	-1.100875572	0.034	Gln	89	Arg	Q89R	4	5.157666667	-0.702777778	-7.689	96.75	7.080627649	0.084732227	Benign
10:13110373:A:T:Q:89:L	-3.093678866	-1.642018194	0.003718669	0.025891658	0.068441111	0.131380353	0.108008889	0.235310691	-3.90E-17	0.20295822	0.064979605	0.030495714	0.095440301	10	13110373	A	T	Q	L		10	13152373	10:13110373:A:T	OPTN;OPTN;OPTN;OPTN;OPTN;OPTN	Q96CV9	Q96CV9;Q96CV9-2;Q96CV9;Q96CV9-2;Q96CV9;Q96CV9	p.Gln89Leu	p.Gln89Leu;p.Gln89Leu;p.Gln89Leu;p.Gln89Leu;p.Gln89Leu;p.Gln89Leu	3.764497	0.299	0.792646925	1.274945131	-0.833691315	-0.273800193	0.863	Gln	89	Leu	Q89L	7	5.157666667	-0.702777778	-7.689	96.75	7.080627649	0.177385496	Benign
10:13110374:G:C:Q:89:H	-2.905644034	-2.117577089	0.002867084	-0.005030338	0.071552222	0.02212418	0.108008889	0.160141466	-3.90E-17	0.128649779	0.077932224	0.02093335	0.121372013	10	13110374	G	C	Q	H		10	13152374	10:13110374:G:C	OPTN;OPTN;OPTN;OPTN;OPTN;OPTN	Q96CV9	Q96CV9;Q96CV9-2;Q96CV9;Q96CV9-2;Q96CV9;Q96CV9	p.Gln89His	p.Gln89His;p.Gln89His;p.Gln89His;p.Gln89His;p.Gln89His;p.Gln89His	2.805659	0.342	0.785173755	-0.161989506	-0.685034818	-0.541782905	0.993	Gln	89	His	Q89H	5	5.157666667	-0.702777778	-7.689	96.75	7.080627649	0.216469012	Benign
10:13110374:G:T:Q:89:H	-2.892401958	-2.065385213	0.002867084	-0.005030338	0.071552222	0.02212418	0.108008889	0.160141466	-3.90E-17	0.128649779	0.077932224	0.02093335	0.121372013	10	13110374	G	T	Q	H		10	13152374	10:13110374:G:T	OPTN;OPTN;OPTN;OPTN;OPTN;OPTN	Q96CV9	Q96CV9;Q96CV9-2;Q96CV9;Q96CV9-2;Q96CV9;Q96CV9	p.Gln89His	p.Gln89His;p.Gln89His;p.Gln89His;p.Gln89His;p.Gln89His;p.Gln89His	2.907314	0.344	0.785173755	-0.029147936	-0.672321215	-0.475459321	0.993	Gln	89	His	Q89H	5	5.157666667	-0.702777778	-7.689	96.75	7.080627649	0.216469012	Benign
10:13110375:A:C:S:90:R	-2.209372554	-2.520784168	0.004045596	-0.008476842	0.058904444	0.062726062	0.092647778	0.160141466	0.028201111	0.148787637	0.039161362	0.019807275	0.115758715	10	13110375	A	C	S	R		10	13152375	10:13110375:A:C	OPTN;OPTN;OPTN;OPTN;OPTN;OPTN	Q96CV9	Q96CV9;Q96CV9-2;Q96CV9;Q96CV9-2;Q96CV9;Q96CV9	p.Ser90Arg	p.Ser90Arg;p.Ser90Arg;p.Ser90Arg;p.Ser90Arg;p.Ser90Arg;p.Ser90Arg	2.027379	0.444	0.791063438	-1.034074621	0.061625208	-0.37145522	0.908	Ser	90	Arg	S90R	5	7.500333333	2.5325	-11.31166667	93.23	5.242707599	0.217432271	Benign
10:13110375:A:G:S:90:G	-1.985318617	-2.059926793	0.000968657	-0.023125455	0.023145556	0.008341926	0.092647778	0.052377647	0.028201111	0.066403619	0.004806006	0.016289774	0.036119107	10	13110375	A	G	S	G		10	13152375	10:13110375:A:G	OPTN;OPTN;OPTN;OPTN;OPTN;OPTN	Q96CV9	Q96CV9;Q96CV9-2;Q96CV9;Q96CV9-2;Q96CV9;Q96CV9	p.Ser90Gly	p.Ser90Gly;p.Ser90Gly;p.Ser90Gly;p.Ser90Gly;p.Ser90Gly;p.Ser90Gly	3.025068	0.433	0.801677436	0.530934908	0.168789435	0.102428675	0.367	Ser	90	Gly	S90G	4	7.500333333	2.5325	-11.31166667	93.23	5.242707599	0.170948186	Benign
10:13110375:A:T:S:90:C	-2.904581556	-1.627512171	0.004045596	-0.008476842	0.058904444	0.062726062	0.092647778	0.160141466	0.028201111	0.148787637	0.039161362	0.019807275	0.115758715	10	13110375	A	T	S	C		10	13152375	10:13110375:A:T	OPTN;OPTN;OPTN;OPTN;OPTN;OPTN	Q96CV9	Q96CV9;Q96CV9-2;Q96CV9;Q96CV9-2;Q96CV9;Q96CV9	p.Ser90Cys	p.Ser90Cys;p.Ser90Cys;p.Ser90Cys;p.Ser90Cys;p.Ser90Cys;p.Ser90Cys	3.76722	0.339	0.786993614	1.139359209	-0.673741811	-0.041118716	0.996	Ser	90	Cys	S90C	5	7.500333333	2.5325	-11.31166667	93.23	5.242707599	0.13387645	Benign
10:13110376:G:A:S:90:N	-3.163842875	-2.57543609	0.000968657	-0.030916669	0.022612222	0.00577769	0.092647778	0.061219428	0.028201111	0.025381969	0.004806006	0.01586704	0.025457025	10	13110376	G	A	S	N		10	13152376	10:13110376:G:A	OPTN;OPTN;OPTN;OPTN;OPTN;OPTN	Q96CV9	Q96CV9;Q96CV9-2;Q96CV9;Q96CV9-2;Q96CV9;Q96CV9	p.Ser90Asn	p.Ser90Asn;p.Ser90Asn;p.Ser90Asn;p.Ser90Asn;p.Ser90Asn;p.Ser90Asn	2.034399	0.249	0.787506077	-1.112457892	-1.237303744	-1.494844446	0.009	Ser	90	Asn	S90N	3	7.500333333	2.5325	-11.31166667	93.23	5.242707599	0.169761212	Benign
10:13110376:G:C:S:90:T	-2.846033045	-2.310979798	0.000968657	-0.030916669	0.022612222	0.00577769	0.092647778	0.061219428	0.028201111	0.025381969	0.004806006	0.01586704	0.025457025	10	13110376	G	C	S	T		10	13152376	10:13110376:G:C	OPTN;OPTN;OPTN;OPTN;OPTN;OPTN	Q96CV9	Q96CV9;Q96CV9-2;Q96CV9;Q96CV9-2;Q96CV9;Q96CV9	p.Ser90Thr	p.Ser90Thr;p.Ser90Thr;p.Ser90Thr;p.Ser90Thr;p.Ser90Thr;p.Ser90Thr	2.549485	0.297	0.787519766	-0.43901258	-0.93194889	-0.939903517	0.536	Ser	90	Thr	S90T	3	7.500333333	2.5325	-11.31166667	93.23	5.242707599	0.17109034	Benign
10:13110376:G:T:S:90:I	-2.485775113	-2.059749581	0.004419671	0.008834208	0.05265	0.12558878	0.092647778	0.133340526	0.028201111	0.095401191	0.033186238	0.026025011	0.06912928	10	13110376	G	T	S	I		10	13152376	10:13110376:G:T	OPTN;OPTN;OPTN;OPTN;OPTN;OPTN	Q96CV9	Q96CV9;Q96CV9-2;Q96CV9;Q96CV9-2;Q96CV9;Q96CV9	p.Ser90Ile	p.Ser90Ile;p.Ser90Ile;p.Ser90Ile;p.Ser90Ile;p.Ser90Ile;p.Ser90Ile	2.983935	0.376	0.791323842	0.2223509	-0.366292577	-0.249210952	0.367	Ser	90	Ile	S90I	6	7.500333333	2.5325	-11.31166667	93.23	5.242707599	0.157038644	Benign
10:13110377:C:A:S:90:R	-2.394761621	-2.686006328	0.004045596	-0.008476842	0.058904444	0.062726062	0.092647778	0.160141466	0.028201111	0.148787637	0.039161362	0.019807275	0.115758715	10	13110377	C	A	S	R		10	13152377	10:13110377:C:A	OPTN;OPTN;OPTN;OPTN;OPTN;OPTN	Q96CV9	Q96CV9;Q96CV9-2;Q96CV9;Q96CV9-2;Q96CV9;Q96CV9	p.Ser90Arg	p.Ser90Arg;p.Ser90Arg;p.Ser90Arg;p.Ser90Arg;p.Ser90Arg;p.Ser90Arg	1.705573	0.416	0.791063438	-1.454606952	-0.116365227	-0.706666446	0.908	Ser	90	Arg	S90R	5	7.500333333	2.5325	-11.31166667	93.23	5.242707599	0.217432271	Benign
10:13110377:C:G:S:90:R	-2.394761621	-2.677148778	0.004045596	-0.008476842	0.058904444	0.062726062	0.092647778	0.160141466	0.028201111	0.148787637	0.039161362	0.019807275	0.115758715	10	13110377	C	G	S	R		10	13152377	10:13110377:C:G	OPTN;OPTN;OPTN;OPTN;OPTN;OPTN	Q96CV9	Q96CV9;Q96CV9-2;Q96CV9;Q96CV9-2;Q96CV9;Q96CV9	p.Ser90Arg	p.Ser90Arg;p.Ser90Arg;p.Ser90Arg;p.Ser90Arg;p.Ser90Arg;p.Ser90Arg	1.722825	0.416	0.791063438	-1.43206224	-0.116365227	-0.697372572	0.908	Ser	90	Arg	S90R	5	7.500333333	2.5325	-11.31166667	93.23	5.242707599	0.217432271	Benign
10:13110378:A:C:K:91:Q	-3.198224567	-1.7417576	0.000956241	-0.014543503	0.103623333	0.008338419	0.213134444	0.052377647	0.076366667	0.024458584	0.006537787	0.016715402	0.109275957	10	13110378	A	C	K	Q		10	13152378	10:13110378:A:C	OPTN;OPTN;OPTN;OPTN;OPTN;OPTN	Q96CV9	Q96CV9;Q96CV9-2;Q96CV9;Q96CV9-2;Q96CV9;Q96CV9	p.Lys91Gln	p.Lys91Gln;p.Lys91Gln;p.Lys91Gln;p.Lys91Gln;p.Lys91Gln;p.Lys91Gln	3.552848	0.291	0.783823064	0.781183974	-1.031767251	-0.434061144	0.998	Lys	91	Gln	K91Q	4	4.772	1.997666667	-14.95077778	97.42	7.209119879	0.248238063	Benign
10:13110378:A:G:K:91:E	-3.198224567	-2.043253669	0.000956241	-0.014543503	0.103623333	0.008338419	0.213134444	0.052377647	0.076366667	0.024458584	0.006537787	0.016715402	0.109275957	10	13110378	A	G	K	E		10	13152378	10:13110378:A:G	OPTN;OPTN;OPTN;OPTN;OPTN;OPTN	Q96CV9	Q96CV9;Q96CV9-2;Q96CV9;Q96CV9-2;Q96CV9;Q96CV9	p.Lys91Glu	p.Lys91Glu;p.Lys91Glu;p.Lys91Glu;p.Lys91Glu;p.Lys91Glu;p.Lys91Glu	2.965619	0.291	0.798576791	0.376931817	-0.785608987	-0.750408962	0.844	Lys	91	Glu	K91E	4	4.772	1.997666667	-14.95077778	97.42	7.209119879	0.176601932	Benign
10:13110379:A:C:K:91:T	-2.690578531	-2.319128209	0.005833707	0.020952186	0.145921111	0.10089127	0.213134444	0.133340526	0.076366667	0.169438899	0.155665919	0.029791956	0.19155952	10	13110379	A	C	K	T		10	13152379	10:13110379:A:C	OPTN;OPTN;OPTN;OPTN;OPTN;OPTN	Q96CV9	Q96CV9;Q96CV9-2;Q96CV9;Q96CV9-2;Q96CV9;Q96CV9	p.Lys91Thr	p.Lys91Thr;p.Lys91Thr;p.Lys91Thr;p.Lys91Thr;p.Lys91Thr;p.Lys91Thr	2.324902	0.414	0.7919534	-0.623370488	-0.114230272	-0.384586674	0.997	Lys	91	Thr	K91T	6	4.772	1.997666667	-14.95077778	97.42	7.209119879	0.321850387	Benign
10:13110379:A:G:K:91:R	-3.046003235	-2.674996705	0.000956241	-0.024348816	0.102334444	0.006000276	0.213134444	0.061219428	0.076366667	0.020565895	0.006537787	0.015358905	0.095083967	10	13110379	A	G	K	R		10	13152379	10:13110379:A:G	OPTN;OPTN;OPTN;OPTN;OPTN;OPTN	Q96CV9	Q96CV9;Q96CV9-2;Q96CV9;Q96CV9-2;Q96CV9;Q96CV9	p.Lys91Arg	p.Lys91Arg;p.Lys91Arg;p.Lys91Arg;p.Lys91Arg;p.Lys91Arg;p.Lys91Arg	1.752995	0.306	0.795737304	-1.277599091	-0.737632341	-1.31695965	0.999	Lys	91	Arg	K91R	3	4.772	1.997666667	-14.95077778	97.42	7.209119879	0.19590317	Benign
10:13110379:A:T:K:91:I	-2.72125881	-1.804279642	0.006087081	0.043602603	0.190726667	0.169601284	0.213134444	0.158015344	0.076366667	0.285038242	0.357744932	0.040726563	0.254848491	10	13110379	A	T	K	I		10	13152379	10:13110379:A:T	OPTN;OPTN;OPTN;OPTN;OPTN;OPTN	Q96CV9	Q96CV9;Q96CV9-2;Q96CV9;Q96CV9-2;Q96CV9;Q96CV9	p.Lys91Ile	p.Lys91Ile;p.Lys91Ile;p.Lys91Ile;p.Lys91Ile;p.Lys91Ile;p.Lys91Ile	3.248157	0.445	0.798664638	0.748311346	0.19480408	0.291973958	1	Lys	91	Ile	K91I	8	4.772	1.997666667	-14.95077778	97.42	7.209119879	0.566787628	Uncertain
10:13110380:A:C:K:91:N	-3.296301983	-1.771570281	0.003993898	0.002050962	0.151053333	0.063721743	0.213134444	0.160141466	0.076366667	0.205730831	0.168973684	0.02172577	0.240374922	10	13110380	A	C	K	N		10	13152380	10:13110380:A:C	OPTN;OPTN;OPTN;OPTN;OPTN;OPTN	Q96CV9	Q96CV9;Q96CV9-2;Q96CV9;Q96CV9-2;Q96CV9;Q96CV9	p.Lys91Asn	p.Lys91Asn;p.Lys91Asn;p.Lys91Asn;p.Lys91Asn;p.Lys91Asn;p.Lys91Asn	3.330052	0.35	0.791580497	0.680969607	-0.527287239	-0.213042737	0.998	Lys	91	Asn	K91N	5	4.772	1.997666667	-14.95077778	97.42	7.209119879	0.404368418	Uncertain
10:13110380:A:T:K:91:N	-3.296301983	-1.775464071	0.003993898	0.002050962	0.151053333	0.063721743	0.213134444	0.160141466	0.076366667	0.205730831	0.168973684	0.02172577	0.240374922	10	13110380	A	T	K	N		10	13152380	10:13110380:A:T	OPTN;OPTN;OPTN;OPTN;OPTN;OPTN	Q96CV9	Q96CV9;Q96CV9-2;Q96CV9;Q96CV9-2;Q96CV9;Q96CV9	p.Lys91Asn	p.Lys91Asn;p.Lys91Asn;p.Lys91Asn;p.Lys91Asn;p.Lys91Asn;p.Lys91Asn	3.322468	0.35	0.791580497	0.671058924	-0.527287239	-0.217128335	0.998	Lys	91	Asn	K91N	5	4.772	1.997666667	-14.95077778	97.42	7.209119879	0.404368418	Uncertain
10:13110381:G:A:E:92:K	-1.145244762	-1.591648282	0.000242852	-0.020519223	0.010151111	0.024535572	0.035081111	0.052377647	-3.85E-17	0.011000154	0.001303639	0.018926665	0.023900495	10	13110381	G	A	E	K	rs947213211	10	13152381	10:13110381:G:A	OPTN;OPTN;OPTN;OPTN;OPTN;OPTN	Q96CV9	Q96CV9;Q96CV9-2;Q96CV9;Q96CV9-2;Q96CV9;Q96CV9	p.Glu92Lys	p.Glu92Lys;p.Glu92Lys;p.Glu92Lys;p.Glu92Lys;p.Glu92Lys;p.Glu92Lys	3.952495	0.553	0.797112666	1.63053351	0.855444759	1.295689217	0.995	Glu	92	Lys	E92K	4	1.201888889	2.453555556	-10.20655556	96.29	5.099004978	0.503124601	Uncertain
10:13110381:G:C:E:92:Q	-1.974882243	-1.724217914	0.000242852	-0.02810557	0.009927778	0.022255055	0.035081111	0.061219428	-3.85E-17	0.012415568	0.001303639	0.018636628	0.017334682	10	13110381	G	C	E	Q		10	13152381	10:13110381:G:C	OPTN;OPTN;OPTN;OPTN;OPTN;OPTN	Q96CV9	Q96CV9;Q96CV9-2;Q96CV9;Q96CV9-2;Q96CV9;Q96CV9	p.Glu92Gln	p.Glu92Gln;p.Glu92Gln;p.Glu92Gln;p.Glu92Gln;p.Glu92Gln;p.Glu92Gln	3.702537	0.424	0.789753885	1.122770452	-0.087360028	0.415366664	1	Glu	92	Gln	E92Q	3	1.201888889	2.453555556	-10.20655556	96.29	5.099004978	0.574475409	Uncertain
10:13110382:A:C:E:92:A	-1.644915154	-2.137332841	0.001110935	0.010208595	0.01552	0.141264485	0.035081111	0.133340526	-3.85E-17	0.05743533	0.011760328	0.026318332	0.033610548	10	13110382	A	C	E	A		10	13152382	10:13110382:A:C	OPTN;OPTN;OPTN;OPTN;OPTN;OPTN	Q96CV9	Q96CV9;Q96CV9-2;Q96CV9;Q96CV9-2;Q96CV9;Q96CV9	p.Glu92Ala	p.Glu92Ala;p.Glu92Ala;p.Glu92Ala;p.Glu92Ala;p.Glu92Ala;p.Glu92Ala	2.877455	0.483	0.799637019	0.287815402	0.452586201	0.311925855	1	Glu	92	Ala	E92A	6	1.201888889	2.453555556	-10.20655556	96.29	5.099004978	0.327378393	Benign
10:13110382:A:G:E:92:G	-1.26367147	-2.057047056	0.001319305	0.024178801	0.022457778	0.127591321	0.035081111	0.235310691	-3.85E-17	0.204913379	0.013153251	0.031153598	0.052116312	10	13110382	A	G	E	G		10	13152382	10:13110382:A:G	OPTN;OPTN;OPTN;OPTN;OPTN;OPTN	Q96CV9	Q96CV9;Q96CV9-2;Q96CV9;Q96CV9-2;Q96CV9;Q96CV9	p.Glu92Gly	p.Glu92Gly;p.Glu92Gly;p.Glu92Gly;p.Glu92Gly;p.Glu92Gly;p.Glu92Gly	3.010576	0.551	0.815050576	0.841148549	1.142015865	0.776704606	1	Glu	92	Gly	E92G	7	1.201888889	2.453555556	-10.20655556	96.29	5.099004978	0.622843745	Uncertain
10:13110382:A:T:E:92:V	-1.257050432	-1.656527358	0.001319305	0.024178801	0.022457778	0.127591321	0.035081111	0.235310691	-3.85E-17	0.204913379	0.013153251	0.031153598	0.052116312	10	13110382	A	T	E	V	rs202044898	10	13152382	10:13110382:A:T	OPTN;OPTN;OPTN;OPTN;OPTN;OPTN	Q96CV9	Q96CV9;Q96CV9-2;Q96CV9;Q96CV9-2;Q96CV9;Q96CV9	p.Glu92Val	p.Glu92Val;p.Glu92Val;p.Glu92Val;p.Glu92Val;p.Glu92Val;p.Glu92Val	3.790675	0.552	0.79868115	1.457673956	0.875257306	1.202734337	1	Glu	92	Val	E92V	7	1.201888889	2.453555556	-10.20655556	96.29	5.099004978	0.642480853	Pathogenic
10:13110383:A:C:E:92:D	-1.690177604	-2.634818405	0.000242852	-0.02810557	0.009927778	0.022255055	0.035081111	0.061219428	-3.85E-17	0.012415568	0.001303639	0.018636628	0.017334682	10	13110383	A	C	E	D	rs754036757	10	13152383	10:13110383:A:C	OPTN;OPTN;OPTN;OPTN;OPTN;OPTN	Q96CV9	Q96CV9;Q96CV9-2;Q96CV9;Q96CV9-2;Q96CV9;Q96CV9	p.Glu92Asp	p.Glu92Asp;p.Glu92Asp;p.Glu92Asp;p.Glu92Asp;p.Glu92Asp;p.Glu92Asp	1.928945	0.467	0.799417456	-0.957090492	0.347214089	-0.291534509	0.922	Glu	92	Asp	E92D	3	1.201888889	2.453555556	-10.20655556	96.29	5.099004978	0.296532044	Benign
10:13110383:A:T:E:92:D	-1.690177604	-2.635683007	0.000242852	-0.02810557	0.009927778	0.022255055	0.035081111	0.061219428	-3.85E-17	0.012415568	0.001303639	0.018636628	0.017334682	10	13110383	A	T	E	D		10	13152383	10:13110383:A:T	OPTN;OPTN;OPTN;OPTN;OPTN;OPTN	Q96CV9	Q96CV9;Q96CV9-2;Q96CV9;Q96CV9-2;Q96CV9;Q96CV9	p.Glu92Asp	p.Glu92Asp;p.Glu92Asp;p.Glu92Asp;p.Glu92Asp;p.Glu92Asp;p.Glu92Asp	1.927261	0.467	0.799417456	-0.959291123	0.347214089	-0.292441702	0.922	Glu	92	Asp	E92D	3	1.201888889	2.453555556	-10.20655556	96.29	5.099004978	0.296532044	Benign
10:13110384:G:A:A:93:T	-3.447728103	-1.674397389	0.000469806	-0.023347507	0.252003016	0.068880787	0.537924444	0.052377647	0.623466667	0.068701501	0.051901035	0.020530366	0.256129692	10	13110384	G	A	A	T		10	13152384	10:13110384:G:A	OPTN;OPTN;OPTN;OPTN;OPTN;OPTN	Q96CV9	Q96CV9;Q96CV9-2;Q96CV9;Q96CV9-2;Q96CV9;Q96CV9	p.Ala93Thr	p.Ala93Thr;p.Ala93Thr;p.Ala93Thr;p.Ala93Thr;p.Ala93Thr;p.Ala93Thr	3.499521	0.336	0.787279615	0.796572587	-0.688040436	-0.202672703	0.991	Ala	93	Thr	A93T	4	4.4774	6.202	-9.102	97.02	0	0.463778169	Uncertain
10:13110384:G:C:A:93:P	-2.731348784	-1.504413709	0.000560995	-0.011646459	0.31908746	0.207718617	0.537924444	0.160141466	0.623466667	0.342153894	0.842102468	0.023640266	0.467134453	10	13110384	G	C	A	P	rs1554768379	10	13152384	10:13110384:G:C	OPTN;OPTN;OPTN;OPTN;OPTN;OPTN	Q96CV9	Q96CV9;Q96CV9-2;Q96CV9;Q96CV9-2;Q96CV9;Q96CV9	p.Ala93Pro	p.Ala93Pro;p.Ala93Pro;p.Ala93Pro;p.Ala93Pro;p.Ala93Pro;p.Ala93Pro	3.565468	0.563	0.80980712	1.43721833	1.130813133	1.144996434	0.998	Ala	93	Pro	A93P	5	4.4774	6.202	-9.102	97.02	0	0.643727412	Pathogenic
10:13110384:G:T:A:93:S	-3.182858393	-2.377518496	0.000469806	-0.028526224	0.249204127	0.064031754	0.537924444	0.061219428	0.623466667	0.057417696	0.051901035	0.019735251	0.227704596	10	13110384	G	T	A	S		10	13152384	10:13110384:G:T	OPTN;OPTN;OPTN;OPTN;OPTN;OPTN	Q96CV9	Q96CV9;Q96CV9-2;Q96CV9;Q96CV9-2;Q96CV9;Q96CV9	p.Ala93Ser	p.Ala93Ser;p.Ala93Ser;p.Ala93Ser;p.Ala93Ser;p.Ala93Ser;p.Ala93Ser	2.165757	0.36	0.788164425	-0.924596947	-0.520714618	-0.782459792	0.825	Ala	93	Ser	A93S	3	4.4774	6.202	-9.102	97.02	0	0.621690555	Uncertain
10:13110385:C:A:A:93:E	-3.082263804	-1.758137949	0.000560995	-0.011646459	0.31908746	0.207718617	0.537924444	0.160141466	0.623466667	0.342153894	0.842102468	0.023640266	0.467134453	10	13110385	C	A	A	E		10	13152385	10:13110385:C:A	OPTN;OPTN;OPTN;OPTN;OPTN;OPTN	Q96CV9	Q96CV9;Q96CV9-2;Q96CV9;Q96CV9-2;Q96CV9;Q96CV9	p.Ala93Glu	p.Ala93Glu;p.Ala93Glu;p.Ala93Glu;p.Ala93Glu;p.Ala93Glu;p.Ala93Glu	3.071285	0.51	0.79529113	0.434145298	0.551710934	0.572414399	0.996	Ala	93	Glu	A93E	5	4.4774	6.202	-9.102	97.02	0	0.663771586	Pathogenic
10:13110385:C:G:A:93:G	-2.79224533	-1.910362889	0.000469806	-0.023347507	0.252003016	0.068880787	0.537924444	0.052377647	0.623466667	0.068701501	0.051901035	0.020530366	0.256129692	10	13110385	C	G	A	G		10	13152385	10:13110385:C:G	OPTN;OPTN;OPTN;OPTN;OPTN;OPTN	Q96CV9	Q96CV9;Q96CV9-2;Q96CV9;Q96CV9-2;Q96CV9;Q96CV9	p.Ala93Gly	p.Ala93Gly;p.Ala93Gly;p.Ala93Gly;p.Ala93Gly;p.Ala93Gly;p.Ala93Gly	3.039927	0.435	0.812078159	0.806344308	0.355033681	0.121994137	0.971	Ala	93	Gly	A93G	4	4.4774	6.202	-9.102	97.02	0	0.707839904	Pathogenic
10:13110385:C:T:A:93:V	-3.083571007	-2.190889791	0.000469806	-0.023347507	0.252003016	0.068880787	0.537924444	0.052377647	0.623466667	0.068701501	0.051901035	0.020530366	0.256129692	10	13110385	C	T	A	V		10	13152385	10:13110385:C:T	OPTN;OPTN;OPTN;OPTN;OPTN;OPTN	Q96CV9	Q96CV9;Q96CV9-2;Q96CV9;Q96CV9-2;Q96CV9;Q96CV9	p.Ala93Val	p.Ala93Val;p.Ala93Val;p.Ala93Val;p.Ala93Val;p.Ala93Val;p.Ala93Val	2.49354	0.391	0.792688654	-0.384899602	-0.248169379	-0.426687587	0.325	Ala	93	Val	A93V	4	4.4774	6.202	-9.102	97.02	0	0.444407186	Uncertain
10:13110387:A:C:K:94:Q	-2.969230732	-1.759756497	0.002562145	-0.018582272	0.15535746	0.137586383	0.210216667	0.052377647	0.006712222	0.016747831	0.005298034	0.01935257	0.117116017	10	13110387	A	C	K	Q	rs895824243	10	13152387	10:13110387:A:C	OPTN;OPTN;OPTN;OPTN;OPTN;OPTN	Q96CV9	Q96CV9;Q96CV9-2;Q96CV9;Q96CV9-2;Q96CV9;Q96CV9	p.Lys94Gln	p.Lys94Gln;p.Lys94Gln;p.Lys94Gln;p.Lys94Gln;p.Lys94Gln;p.Lys94Gln	3.50794	0.33	0.781517905	0.665762088	-0.82231239	-0.232819464	0.992	Lys	94	Gln	K94Q	4	6.569	7.256888889	-12.91722222	97.26	4.476996955	0.21321237	Benign
10:13110387:A:G:K:94:E	-2.565347407	-1.723737916	0.002562145	-0.018582272	0.15535746	0.137586383	0.210216667	0.052377647	0.006712222	0.016747831	0.005298034	0.01935257	0.117116017	10	13110387	A	G	K	E		10	13152387	10:13110387:A:G	OPTN;OPTN;OPTN;OPTN;OPTN;OPTN	Q96CV9	Q96CV9;Q96CV9-2;Q96CV9;Q96CV9-2;Q96CV9;Q96CV9	p.Lys94Glu	p.Lys94Glu;p.Lys94Glu;p.Lys94Glu;p.Lys94Glu;p.Lys94Glu;p.Lys94Glu	3.578094	0.391	0.794379533	1.074000353	-0.219957938	0.157575606	0.973	Lys	94	Glu	K94E	4	6.569	7.256888889	-12.91722222	97.26	4.476996955	0.515816821	Uncertain
10:13110388:A:C:K:94:T	-2.79247092	-1.765046317	0.013617985	0.016482826	0.195924127	0.31955369	0.210216667	0.133340526	0.006712222	0.081609435	0.170081005	0.032477052	0.19757904	10	13110388	A	C	K	T		10	13152388	10:13110388:A:C	OPTN;OPTN;OPTN;OPTN;OPTN;OPTN	Q96CV9	Q96CV9;Q96CV9-2;Q96CV9;Q96CV9-2;Q96CV9;Q96CV9	p.Lys94Thr	p.Lys94Thr;p.Lys94Thr;p.Lys94Thr;p.Lys94Thr;p.Lys94Thr;p.Lys94Thr	3.396533	0.402	0.788845961	0.700541365	-0.242357889	0.123350364	0.987	Lys	94	Thr	K94T	6	6.569	7.256888889	-12.91722222	97.26	4.476996955	0.271922444	Benign
10:13110388:A:G:K:94:R	-3.356456662	-2.217754708	0.002562145	-0.027885746	0.153510794	0.129467679	0.210216667	0.061219428	0.006712222	0.014764919	0.005298034	0.017342456	0.101991089	10	13110388	A	G	K	R		10	13152388	10:13110388:A:G	OPTN;OPTN;OPTN;OPTN;OPTN;OPTN	Q96CV9	Q96CV9;Q96CV9-2;Q96CV9;Q96CV9-2;Q96CV9;Q96CV9	p.Lys94Arg	p.Lys94Arg;p.Lys94Arg;p.Lys94Arg;p.Lys94Arg;p.Lys94Arg;p.Lys94Arg	2.634894	0.263	0.791458745	-0.230451455	-1.082360327	-1.090424967	0.046	Lys	94	Arg	K94R	3	6.569	7.256888889	-12.91722222	97.26	4.476996955	0.108845955	Benign
10:13110388:A:T:K:94:I	-2.480553373	-1.625082148	0.011165594	0.038736382	0.231151905	0.317956977	0.210216667	0.158015344	0.006712222	0.214457265	0.254768193	0.040332387	0.245338142	10	13110388	A	T	K	I		10	13152388	10:13110388:A:T	OPTN;OPTN;OPTN;OPTN;OPTN;OPTN	Q96CV9	Q96CV9;Q96CV9-2;Q96CV9;Q96CV9-2;Q96CV9;Q96CV9	p.Lys94Ile	p.Lys94Ile;p.Lys94Ile;p.Lys94Ile;p.Lys94Ile;p.Lys94Ile;p.Lys94Ile	3.609133	0.476	0.794771727	1.124214784	0.32691372	0.665627659	0.999	Lys	94	Ile	K94I	8	6.569	7.256888889	-12.91722222	97.26	4.476996955	0.453507646	Uncertain
10:13110389:A:C:K:94:N	-3.632442956	-2.564316133	0.010646859	-0.002275937	0.204595238	0.307167716	0.210216667	0.160141466	0.006712222	0.187391836	0.138096943	0.02471174	0.247068354	10	13110389	A	C	K	N		10	13152389	10:13110389:A:C	OPTN;OPTN;OPTN;OPTN;OPTN;OPTN	Q96CV9	Q96CV9;Q96CV9-2;Q96CV9;Q96CV9-2;Q96CV9;Q96CV9	p.Lys94Asn	p.Lys94Asn;p.Lys94Asn;p.Lys94Asn;p.Lys94Asn;p.Lys94Asn;p.Lys94Asn	1.777597	0.303	0.788306402	-1.428345454	-0.880683479	-1.321047329	0.328	Lys	94	Asn	K94N	5	6.569	7.256888889	-12.91722222	97.26	4.476996955	0.279553826	Benign
10:13110389:A:T:K:94:N	-3.61920088	-2.554792162	0.010646859	-0.002275937	0.204595238	0.307167716	0.210216667	0.160141466	0.006712222	0.187391836	0.138096943	0.02471174	0.247068354	10	13110389	A	T	K	N		10	13152389	10:13110389:A:T	OPTN;OPTN;OPTN;OPTN;OPTN;OPTN	Q96CV9	Q96CV9;Q96CV9-2;Q96CV9;Q96CV9-2;Q96CV9;Q96CV9	p.Lys94Asn	p.Lys94Asn;p.Lys94Asn;p.Lys94Asn;p.Lys94Asn;p.Lys94Asn;p.Lys94Asn	1.796147	0.305	0.788306402	-1.40410453	-0.867969877	-1.299493477	0.328	Lys	94	Asn	K94N	5	6.569	7.256888889	-12.91722222	97.26	4.476996955	0.279553826	Benign
10:13110390:G:A:E:95:K	-2.83761669	-2.705360628	0.000710862	-0.015796443	0.077967778	0.022575889	0.101446667	0.052377647	0.076366667	0.024458584	0.002607573	0.019676677	0.087138789	10	13110390	G	A	E	K		10	13152390	10:13110390:G:A	OPTN;OPTN;OPTN;OPTN;OPTN;OPTN	Q96CV9	Q96CV9;Q96CV9-2;Q96CV9;Q96CV9-2;Q96CV9;Q96CV9	p.Glu95Lys	p.Glu95Lys;p.Glu95Lys;p.Glu95Lys;p.Glu95Lys;p.Glu95Lys;p.Glu95Lys	1.703838	0.333	0.792154779	-1.430013179	-0.625771275	-1.187371329	0.009	Glu	95	Lys	E95K	4	0.790555556	7.16	-13.52566667	97.42	5.837757509	0.172507892	Benign
10:13110390:G:C:E:95:Q	-3.42924749	-3.029385149	0.000710862	-0.025810237	0.077383333	0.019894985	0.101446667	0.061219428	0.076366667	0.020565895	0.002607573	0.017898742	0.075338761	10	13110390	G	C	E	Q	rs1180447957	10	13152390	10:13110390:G:C	OPTN;OPTN;OPTN;OPTN;OPTN;OPTN	Q96CV9	Q96CV9;Q96CV9-2;Q96CV9;Q96CV9-2;Q96CV9;Q96CV9	p.Glu95Gln	p.Glu95Gln;p.Glu95Gln;p.Glu95Gln;p.Glu95Gln;p.Glu95Gln;p.Glu95Gln	1.087557	0.237	0.787451883	-2.351113854	-1.314489556	-2.074284781	0.044	Glu	95	Gln	E95Q	3	0.790555556	7.16	-13.52566667	97.42	5.837757509	0.079178198	Benign
10:13110391:A:C:E:95:A	-3.253398475	-2.050269965	0.004342174	0.019611298	0.104965556	0.128444716	0.101446667	0.133340526	0.076366667	0.169438899	0.032712288	0.031069503	0.141837338	10	13110391	A	C	E	A		10	13152391	10:13110391:A:C	OPTN;OPTN;OPTN;OPTN;OPTN;OPTN	Q96CV9	Q96CV9;Q96CV9-2;Q96CV9;Q96CV9-2;Q96CV9;Q96CV9	p.Glu95Ala	p.Glu95Ala;p.Glu95Ala;p.Glu95Ala;p.Glu95Ala;p.Glu95Ala;p.Glu95Ala	2.911039	0.301	0.794441601	0.203828313	-0.791034483	-0.722008269	0.536	Glu	95	Ala	E95A	6	0.790555556	7.16	-13.52566667	97.42	5.837757509	0.162308746	Benign
10:13110391:A:G:E:95:G	-3.60794376	-1.935276207	0.00404297	0.034540414	0.124482222	0.180775478	0.101446667	0.235310691	0.076366667	0.407377279	0.08292903	0.036811133	0.181885269	10	13110391	A	G	E	G		10	13152391	10:13110391:A:G	OPTN;OPTN;OPTN;OPTN;OPTN;OPTN	Q96CV9	Q96CV9;Q96CV9-2;Q96CV9;Q96CV9-2;Q96CV9;Q96CV9	p.Glu95Gly	p.Glu95Gly;p.Glu95Gly;p.Glu95Gly;p.Glu95Gly;p.Glu95Gly;p.Glu95Gly	3.084693	0.27	0.809210504	0.794262724	-0.741683851	-0.807649911	0.004	Glu	95	Gly	E95G	7	0.790555556	7.16	-13.52566667	97.42	5.837757509	0.157606135	Benign
10:13110391:A:T:E:95:V	-3.442417807	-1.929908897	0.00404297	0.034540414	0.124482222	0.180775478	0.101446667	0.235310691	0.076366667	0.407377279	0.08292903	0.036811133	0.181885269	10	13110391	A	T	E	V		10	13152391	10:13110391:A:T	OPTN;OPTN;OPTN;OPTN;OPTN;OPTN	Q96CV9	Q96CV9;Q96CV9-2;Q96CV9;Q96CV9-2;Q96CV9;Q96CV9	p.Glu95Val	p.Glu95Val;p.Glu95Val;p.Glu95Val;p.Glu95Val;p.Glu95Val;p.Glu95Val	3.095147	0.295	0.793417481	0.419211954	-0.846262197	-0.657509105	0.202	Glu	95	Val	E95V	7	0.790555556	7.16	-13.52566667	97.42	5.837757509	0.186009782	Benign
10:13110392:G:C:E:95:D	-3.46235268	-2.856475014	0.000710862	-0.025810237	0.077383333	0.019894985	0.101446667	0.061219428	0.076366667	0.020565895	0.002607573	0.017898742	0.075338761	10	13110392	G	C	E	D		10	13152392	10:13110392:G:C	OPTN;OPTN;OPTN;OPTN;OPTN;OPTN	Q96CV9	Q96CV9;Q96CV9-2;Q96CV9;Q96CV9-2;Q96CV9;Q96CV9	p.Glu95Asp	p.Glu95Asp;p.Glu95Asp;p.Glu95Asp;p.Glu95Asp;p.Glu95Asp;p.Glu95Asp	1.424337	0.232	0.794606497	-1.734917964	-1.226902559	-1.921758883	0.036	Glu	95	Asp	E95D	3	0.790555556	7.16	-13.52566667	97.42	5.837757509	0.169284624	Benign
10:13110392:G:T:E:95:D	-3.46235268	-2.862717707	0.000710862	-0.025810237	0.077383333	0.019894985	0.101446667	0.061219428	0.076366667	0.020565895	0.002607573	0.017898742	0.075338761	10	13110392	G	T	E	D		10	13152392	10:13110392:G:T	OPTN;OPTN;OPTN;OPTN;OPTN;OPTN	Q96CV9	Q96CV9;Q96CV9-2;Q96CV9;Q96CV9-2;Q96CV9;Q96CV9	p.Glu95Asp	p.Glu95Asp;p.Glu95Asp;p.Glu95Asp;p.Glu95Asp;p.Glu95Asp;p.Glu95Asp	1.412178	0.232	0.794606497	-1.750807204	-1.226902559	-1.928309093	0.036	Glu	95	Asp	E95D	3	0.790555556	7.16	-13.52566667	97.42	5.837757509	0.169284624	Benign
10:13110393:C:A:R:96:S	-3.146156887	-2.682746284	0.001919735	0.011225805	0.013943333	0.108915824	0.008633333	0.133340526	-3.94E-17	0.057339034	0.019097341	0.026739021	0.024264944	10	13110393	C	A	R	S		10	13152393	10:13110393:C:A	OPTN;OPTN;OPTN;OPTN;OPTN;OPTN	Q96CV9	Q96CV9;Q96CV9-2;Q96CV9;Q96CV9-2;Q96CV9;Q96CV9	p.Arg96Ser	p.Arg96Ser;p.Arg96Ser;p.Arg96Ser;p.Arg96Ser;p.Arg96Ser;p.Arg96Ser	1.826887	0.251	0.777288444	-1.635117639	-1.395066041	-1.595073102	0.889	Arg	96	Ser	R96S	6	-0.026	7.498909091	-7.532636364	96.52	4.942214784	0.287010287	Benign
10:13110393:C:G:R:96:G	-2.749096846	-2.538772443	0.001787154	0.024960996	0.01909	0.165693387	0.008633333	0.235310691	-3.94E-17	0.20311822	0.014387035	0.029365761	0.042080156	10	13110393	C	G	R	G		10	13152393	10:13110393:C:G	OPTN;OPTN;OPTN;OPTN;OPTN;OPTN	Q96CV9	Q96CV9;Q96CV9-2;Q96CV9;Q96CV9-2;Q96CV9;Q96CV9	p.Arg96Gly	p.Arg96Gly;p.Arg96Gly;p.Arg96Gly;p.Arg96Gly;p.Arg96Gly;p.Arg96Gly	2.084922	0.321	0.831439123	0.034884173	-0.046614043	-1.051440844	0.889	Arg	96	Gly	R96G	7	-0.026	7.498909091	-7.532636364	96.52	4.942214784	0.228430775	Benign
10:13110393:C:T:R:96:C	-2.602104973	-2.499140385	0.001570667	0.031160256	0.025848889	0.157704695	0.008633333	0.158015344	-3.94E-17	0.153912536	0.014380043	0.028321408	0.041723642	10	13110393	C	T	R	C	rs181141625	10	13152393	10:13110393:C:T	OPTN;OPTN;OPTN;OPTN;OPTN;OPTN	Q96CV9	Q96CV9;Q96CV9-2;Q96CV9;Q96CV9-2;Q96CV9;Q96CV9	p.Arg96Cys	p.Arg96Cys;p.Arg96Cys;p.Arg96Cys;p.Arg96Cys;p.Arg96Cys;p.Arg96Cys	2.162562	0.343	0.769815352	-1.380395849	-0.934924982	-0.882447168	0.205	Arg	96	Cys	R96C	8	-0.026	7.498909091	-7.532636364	96.52	4.942214784	0.096168454	Benign
10:13110394:G:A:R:96:H	-4.381018942	-3.161502013	0.001756878	-0.005673374	0.017971111	0.05733953	0.008633333	0.160141466	-3.94E-17	0.128543113	0.014993127	0.023541395	0.046476457	10	13110394	G	A	R	H	rs184561087	10	13152394	10:13110394:G:A	OPTN;OPTN;OPTN;OPTN;OPTN;OPTN	Q96CV9	Q96CV9;Q96CV9-2;Q96CV9;Q96CV9-2;Q96CV9;Q96CV9	p.Arg96His	p.Arg96His;p.Arg96His;p.Arg96His;p.Arg96His;p.Arg96His;p.Arg96His	0.866497	0.077	0.739905328	-3.810250597	-3.124867295	-3.118230896	0.322	Arg	96	His	R96H	5	-0.026	7.498909091	-7.532636364	96.52	4.942214784	0.180669154	Benign
10:13110394:G:C:R:96:P	-1.663246595	-2.631785959	0.001787154	0.024960996	0.01909	0.165693387	0.008633333	0.235310691	-3.94E-17	0.20311822	0.014387035	0.029365761	0.042080156	10	13110394	G	C	R	P		10	13152394	10:13110394:G:C	OPTN;OPTN;OPTN;OPTN;OPTN;OPTN	Q96CV9	Q96CV9;Q96CV9-2;Q96CV9;Q96CV9-2;Q96CV9;Q96CV9	p.Arg96Pro	p.Arg96Pro;p.Arg96Pro;p.Arg96Pro;p.Arg96Pro;p.Arg96Pro;p.Arg96Pro	1.903758	0.485	0.828356433	-0.277732746	0.944468276	-0.201056517	0.997	Arg	96	Pro	R96P	7	-0.026	7.498909091	-7.532636364	96.52	4.942214784	0.336617486	Benign
10:13110394:G:T:R:96:L	-2.749096846	-3.168364955	0.001787154	0.024960996	0.01909	0.165693387	0.008633333	0.235310691	-3.94E-17	0.20311822	0.014387035	0.029365761	0.042080156	10	13110394	G	T	R	L	rs184561087	10	13152394	10:13110394:G:T	OPTN;OPTN;OPTN;OPTN;OPTN;OPTN	Q96CV9	Q96CV9;Q96CV9-2;Q96CV9;Q96CV9-2;Q96CV9;Q96CV9	p.Arg96Leu	p.Arg96Leu;p.Arg96Leu;p.Arg96Leu;p.Arg96Leu;p.Arg96Leu;p.Arg96Leu	0.858654	0.321	0.810776465	-2.076156273	-0.391359739	-1.712047192	0.104	Arg	96	Leu	R96L	7	-0.026	7.498909091	-7.532636364	96.52	4.942214784	0.190219497	Benign
10:13110396:C:A:L:97:I	-3.016371839	-3.309003515	0.000624738	-0.029953801	0.083723333	0.000866253	0.27767746	0.003148007	0.0016	0.00153674	0.003017727	0.020287627	0.081807046	10	13110396	C	A	L	I		10	13152396	10:13110396:C:A	OPTN;OPTN;OPTN;OPTN;OPTN;OPTN	Q96CV9	Q96CV9;Q96CV9-2;Q96CV9;Q96CV9-2;Q96CV9;Q96CV9	p.Leu97Ile	p.Leu97Ile;p.Leu97Ile;p.Leu97Ile;p.Leu97Ile;p.Leu97Ile;p.Leu97Ile	0.534812	0.303	0.786420798	-3.098812584	-0.912143807	-1.990551597	0.325	Leu	97	Ile	L97I	2	4.547125	11.88425	-9.036125	96.2	5.683059577	0.501143219	Uncertain
10:13110396:C:G:L:97:V	-1.656010293	-3.048057952	0.000624738	-0.028248277	0.083723333	0.001478283	0.27767746	0.061219428	0.0016	0.012415568	0.003017727	0.020607132	0.082765318	10	13110396	C	G	L	V		10	13152396	10:13110396:C:G	OPTN;OPTN;OPTN;OPTN;OPTN;OPTN	Q96CV9	Q96CV9;Q96CV9-2;Q96CV9;Q96CV9-2;Q96CV9;Q96CV9	p.Leu97Val	p.Leu97Val;p.Leu97Val;p.Leu97Val;p.Leu97Val;p.Leu97Val;p.Leu97Val	1.041856	0.509	0.786761749	-2.427821582	0.40304585	-0.526645476	0.471	Leu	97	Val	L97V	3	4.547125	11.88425	-9.036125	96.2	5.683059577	0.222757114	Benign
10:13110397:T:A:L:97:Q	-2.256077603	-1.788418674	0.002853976	0.018176817	0.114182222	0.037592497	0.27767746	0.133340526	0.0016	0.062517766	0.04453925	0.031568905	0.158480993	10	13110397	T	A	L	Q		10	13152397	10:13110397:T:A	OPTN;OPTN;OPTN;OPTN;OPTN;OPTN	Q96CV9	Q96CV9;Q96CV9-2;Q96CV9;Q96CV9-2;Q96CV9;Q96CV9	p.Leu97Gln	p.Leu97Gln;p.Leu97Gln;p.Leu97Gln;p.Leu97Gln;p.Leu97Gln;p.Leu97Gln	3.400138	0.461	0.777393007	0.423362038	-0.058393202	0.466333903	0.999	Leu	97	Gln	L97Q	6	4.547125	11.88425	-9.036125	96.2	5.683059577	0.657227413	Pathogenic
10:13110397:T:C:L:97:P	-2.173426326	-1.727430173	0.002657046	0.032879472	0.120296667	0.110441155	0.27767746	0.235310691	0.0016	0.210159252	0.055208225	0.035151005	0.17893606	10	13110397	T	C	L	P		10	13152397	10:13110397:T:C	OPTN;OPTN;OPTN;OPTN;OPTN;OPTN	Q96CV9	Q96CV9;Q96CV9-2;Q96CV9;Q96CV9-2;Q96CV9;Q96CV9	p.Leu97Pro	p.Leu97Pro;p.Leu97Pro;p.Leu97Pro;p.Leu97Pro;p.Leu97Pro;p.Leu97Pro	3.493224	0.485	0.801185725	1.13061327	0.491139146	0.655209266	0.999	Leu	97	Pro	L97P	7	4.547125	11.88425	-9.036125	96.2	5.683059577	0.671975493	Pathogenic
10:13110397:T:G:L:97:R	-2.110414764	-1.771956323	0.002853976	0.018176817	0.114182222	0.037592497	0.27767746	0.133340526	0.0016	0.062517766	0.04453925	0.031568905	0.158480993	10	13110397	T	G	L	R		10	13152397	10:13110397:T:G	OPTN;OPTN;OPTN;OPTN;OPTN;OPTN	Q96CV9	Q96CV9;Q96CV9-2;Q96CV9;Q96CV9-2;Q96CV9;Q96CV9	p.Leu97Arg	p.Leu97Arg;p.Leu97Arg;p.Leu97Arg;p.Leu97Arg;p.Leu97Arg;p.Leu97Arg	3.432202	0.483	0.7877404	0.719942132	0.254097289	0.610775201	0.999	Leu	97	Arg	L97R	6	4.547125	11.88425	-9.036125	96.2	5.683059577	0.682473089	Pathogenic
10:13110399:A:C:M:98:L	-3.672695487	-3.288768365	0.000789681	-0.02184877	0.036515556	0.002271616	0.075841111	0.061219428	-3.93E-17	0.012415568	0.00151413	0.018408895	0.039406308	10	13110399	A	C	M	L		10	13152399	10:13110399:A:C	OPTN;OPTN;OPTN;OPTN;OPTN;OPTN	Q96CV9	Q96CV9;Q96CV9-2;Q96CV9;Q96CV9-2;Q96CV9;Q96CV9	p.Met98Leu	p.Met98Leu;p.Met98Leu;p.Met98Leu;p.Met98Leu;p.Met98Leu;p.Met98Leu	0.627502	0.18	0.786731615	-2.970036267	-1.688844538	-2.65160308	0	Met	98	Leu	M98L	3	2.52175	12.66475	-13.767625	96.69	8.207299259	0.064271806	Benign
10:13110399:A:G:M:98:V	-3.673549242	-3.312357057	0.000789681	-0.009109534	0.036531111	0.002379928	0.075841111	0.052377647	-3.93E-17	0.011008725	0.00151413	0.021616094	0.044963616	10	13110399	A	G	M	V		10	13152399	10:13110399:A:G	OPTN;OPTN;OPTN;OPTN;OPTN;OPTN	Q96CV9	Q96CV9;Q96CV9-2;Q96CV9;Q96CV9-2;Q96CV9;Q96CV9	p.Met98Val	p.Met98Val;p.Met98Val;p.Met98Val;p.Met98Val;p.Met98Val;p.Met98Val	0.574575	0.183	0.785180293	-3.077383169	-1.695657134	-2.662774443	0.007	Met	98	Val	M98V	4	2.52175	12.66475	-13.767625	96.69	8.207299259	0.132731545	Benign
10:13110399:A:T:M:98:L	-3.672695487	-3.295692369	0.000789681	-0.02184877	0.036515556	0.002271616	0.075841111	0.061219428	-3.93E-17	0.012415568	0.00151413	0.018408895	0.039406308	10	13110399	A	T	M	L		10	13152399	10:13110399:A:T	OPTN;OPTN;OPTN;OPTN;OPTN;OPTN	Q96CV9	Q96CV9;Q96CV9-2;Q96CV9;Q96CV9-2;Q96CV9;Q96CV9	p.Met98Leu	p.Met98Leu;p.Met98Leu;p.Met98Leu;p.Met98Leu;p.Met98Leu;p.Met98Leu	0.614016	0.18	0.786731615	-2.987659615	-1.688844538	-2.658868161	0	Met	98	Leu	M98L	3	2.52175	12.66475	-13.767625	96.69	8.207299259	0.064271806	Benign
10:13110400:T:A:M:98:K	-3.559839383	-3.270927742	0.004821684	0.030228583	0.06034	0.049974722	0.075841111	0.133340526	-3.93E-17	0.057016811	0.006460168	0.035512467	0.08195255	10	13110400	T	A	M	K	rs11258194	10	13152400	10:13110400:T:A	OPTN;OPTN;OPTN;OPTN;OPTN;OPTN	Q96CV9	Q96CV9;Q96CV9-2;Q96CV9;Q96CV9-2;Q96CV9;Q96CV9	p.Met98Lys	p.Met98Lys;p.Met98Lys;p.Met98Lys;p.Met98Lys;p.Met98Lys;p.Met98Lys	0.60879	0.221	0.786873472	-2.990997373	-1.425848873	-2.424688549	0.001	Met	98	Lys	M98K	6	2.52175	12.66475	-13.767625	96.69	8.207299259	0.126578431	Benign
10:13110400:T:C:M:98:T	-3.672397031	-3.248135929	0.004821684	0.030228583	0.06034	0.049974722	0.075841111	0.133340526	-3.93E-17	0.057016811	0.006460168	0.035512467	0.08195255	10	13110400	T	C	M	T		10	13152400	10:13110400:T:C	OPTN;OPTN;OPTN;OPTN;OPTN;OPTN	Q96CV9	Q96CV9;Q96CV9-2;Q96CV9;Q96CV9-2;Q96CV9;Q96CV9	p.Met98Thr	p.Met98Thr;p.Met98Thr;p.Met98Thr;p.Met98Thr;p.Met98Thr;p.Met98Thr	0.653182	0.204	0.780523864	-3.089268615	-1.639854394	-2.499040196	0.001	Met	98	Thr	M98T	6	2.52175	12.66475	-13.767625	96.69	8.207299259	0.087496821	Benign
10:13110400:T:G:M:98:R	-3.804817793	-3.078081444	0.004821684	0.030228583	0.06034	0.049974722	0.075841111	0.133340526	-3.93E-17	0.057016811	0.006460168	0.035512467	0.08195255	10	13110400	T	G	M	R		10	13152400	10:13110400:T:G	OPTN;OPTN;OPTN;OPTN;OPTN;OPTN	Q96CV9	Q96CV9;Q96CV9-2;Q96CV9;Q96CV9-2;Q96CV9;Q96CV9	p.Met98Arg	p.Met98Arg;p.Met98Arg;p.Met98Arg;p.Met98Arg;p.Met98Arg;p.Met98Arg	0.9844	0.184	0.786250203	-2.515495049	-1.671449436	-2.436216079	0.093	Met	98	Arg	M98R	6	2.52175	12.66475	-13.767625	96.69	8.207299259	0.132193442	Benign
10:13110401:G:A:M:98:I	-3.878801423	-3.235745822	0.000789681	-0.009109534	0.036531111	0.002379928	0.075841111	0.052377647	-3.93E-17	0.011008725	0.00151413	0.021616094	0.044963616	10	13110401	G	A	M	I		10	13152401	10:13110401:G:A	OPTN;OPTN;OPTN;OPTN;OPTN;OPTN	Q96CV9	Q96CV9;Q96CV9-2;Q96CV9;Q96CV9-2;Q96CV9;Q96CV9	p.Met98Ile	p.Met98Ile;p.Met98Ile;p.Met98Ile;p.Met98Ile;p.Met98Ile;p.Met98Ile	0.723792	0.152	0.785277093	-2.880005602	-1.891102913	-2.761580611	0.001	Met	98	Ile	M98I	4	2.52175	12.66475	-13.767625	96.69	8.207299259	0.114561708	Benign
10:13110401:G:C:M:98:I	-3.878801423	-3.304363082	0.000789681	-0.009109534	0.036531111	0.002379928	0.075841111	0.052377647	-3.93E-17	0.011008725	0.00151413	0.021616094	0.044963616	10	13110401	G	C	M	I		10	13152401	10:13110401:G:C	OPTN;OPTN;OPTN;OPTN;OPTN;OPTN	Q96CV9	Q96CV9;Q96CV9-2;Q96CV9;Q96CV9-2;Q96CV9;Q96CV9	p.Met98Ile	p.Met98Ile;p.Met98Ile;p.Met98Ile;p.Met98Ile;p.Met98Ile;p.Met98Ile	0.590145	0.152	0.785277093	-3.054653945	-1.891102913	-2.833577969	0.001	Met	98	Ile	M98I	4	2.52175	12.66475	-13.767625	96.69	8.207299259	0.114561708	Benign
10:13110401:G:T:M:98:I	-3.878801423	-3.280739013	0.000789681	-0.009109534	0.036531111	0.002379928	0.075841111	0.052377647	-3.93E-17	0.011008725	0.00151413	0.021616094	0.044963616	10	13110401	G	T	M	I		10	13152401	10:13110401:G:T	OPTN;OPTN;OPTN;OPTN;OPTN;OPTN	Q96CV9	Q96CV9;Q96CV9-2;Q96CV9;Q96CV9-2;Q96CV9;Q96CV9	p.Met98Ile	p.Met98Ile;p.Met98Ile;p.Met98Ile;p.Met98Ile;p.Met98Ile;p.Met98Ile	0.636158	0.152	0.785277093	-2.994524692	-1.891102913	-2.808790174	0.001	Met	98	Ile	M98I	4	2.52175	12.66475	-13.767625	96.69	8.207299259	0.114561708	Benign
10:13110402:G:A:A:99:T	-2.689449097	-2.654360494	0.000843228	-0.00637058	0.011362222	0.01982189	0.021686667	0.052377647	-3.93E-17	0.011008725	0.001196079	0.023183622	0.024303529	10	13110402	G	A	A	T		10	13152402	10:13110402:G:A	OPTN;OPTN;OPTN;OPTN;OPTN;OPTN	Q96CV9	Q96CV9;Q96CV9-2;Q96CV9;Q96CV9-2;Q96CV9;Q96CV9	p.Ala99Thr	p.Ala99Thr;p.Ala99Thr;p.Ala99Thr;p.Ala99Thr;p.Ala99Thr;p.Ala99Thr	1.882126	0.32	0.783209101	-1.417207469	-0.857663666	-1.166470023	0.426	Ala	99	Thr	A99T	4	-1.1492	13.9904	-10.9792	96.68	9.789876504	0.111558933	Benign
10:13110402:G:C:A:99:P	-2.363357956	-1.903314116	0.003523145	0.011731389	0.025268889	0.085942984	0.021686667	0.160141466	-3.93E-17	0.128649779	0.004554983	0.027484266	0.064708367	10	13110402	G	C	A	P		10	13152402	10:13110402:G:C	OPTN;OPTN;OPTN;OPTN;OPTN;OPTN	Q96CV9	Q96CV9;Q96CV9-2;Q96CV9;Q96CV9-2;Q96CV9;Q96CV9	p.Ala99Pro	p.Ala99Pro;p.Ala99Pro;p.Ala99Pro;p.Ala99Pro;p.Ala99Pro;p.Ala99Pro	3.294182	0.392	0.803448235	0.926194429	-0.062294554	0.010408923	0.994	Ala	99	Pro	A99P	5	-1.1492	13.9904	-10.9792	96.68	9.789876504	0.307037568	Benign
10:13110402:G:T:A:99:S	-2.9173782	-2.685403353	0.000843228	-0.018819253	0.011592222	0.018829094	0.021686667	0.061219428	-3.93E-17	0.012415568	0.001196079	0.020812848	0.019730046	10	13110402	G	T	A	S	rs776138037	10	13152402	10:13110402:G:T	OPTN;OPTN;OPTN;OPTN;OPTN;OPTN	Q96CV9	Q96CV9;Q96CV9-2;Q96CV9;Q96CV9-2;Q96CV9;Q96CV9	p.Ala99Ser	p.Ala99Ser;p.Ala99Ser;p.Ala99Ser;p.Ala99Ser;p.Ala99Ser;p.Ala99Ser	1.82741	0.283	0.783805022	-1.474042371	-1.082922685	-1.409819706	0.426	Ala	99	Ser	A99S	3	-1.1492	13.9904	-10.9792	96.68	9.789876504	0.152258887	Benign
10:13110403:C:A:A:99:D	-2.539009219	-2.094340745	0.003849098	0.03037654	0.022324444	0.171357405	0.021686667	0.133340526	-3.93E-17	0.057016811	0.005818734	0.032596555	0.040783046	10	13110403	C	A	A	D		10	13152403	10:13110403:C:A	OPTN;OPTN;OPTN;OPTN;OPTN;OPTN	Q96CV9	Q96CV9;Q96CV9-2;Q96CV9;Q96CV9-2;Q96CV9;Q96CV9	p.Ala99Asp	p.Ala99Asp;p.Ala99Asp;p.Ala99Asp;p.Ala99Asp;p.Ala99Asp;p.Ala99Asp	2.952179	0.352	0.79168716	0.189794848	-0.512794026	-0.405047055	0.426	Ala	99	Asp	A99D	6	-1.1492	13.9904	-10.9792	96.68	9.789876504	0.149401271	Benign
10:13110403:C:G:A:99:G	-2.854975049	-1.8600767	0.000843228	-0.00637058	0.011362222	0.01982189	0.021686667	0.052377647	-3.93E-17	0.011008725	0.001196079	0.023183622	0.024303529	10	13110403	C	G	A	G		10	13152403	10:13110403:C:G	OPTN;OPTN;OPTN;OPTN;OPTN;OPTN	Q96CV9	Q96CV9;Q96CV9-2;Q96CV9;Q96CV9-2;Q96CV9;Q96CV9	p.Ala99Gly	p.Ala99Gly;p.Ala99Gly;p.Ala99Gly;p.Ala99Gly;p.Ala99Gly;p.Ala99Gly	3.429166	0.295	0.806612672	1.180475884	-0.62610729	-0.477568773	0.923	Ala	99	Gly	A99G	4	-1.1492	13.9904	-10.9792	96.68	9.789876504	0.3378144	Benign
10:13110403:C:T:A:99:V	-2.722554287	-2.396943726	0.000843228	-0.00637058	0.011362222	0.01982189	0.021686667	0.052377647	-3.93E-17	0.011008725	0.001196079	0.023183622	0.024303529	10	13110403	C	T	A	V		10	13152403	10:13110403:C:T	OPTN;OPTN;OPTN;OPTN;OPTN;OPTN	Q96CV9	Q96CV9;Q96CV9-2;Q96CV9;Q96CV9-2;Q96CV9;Q96CV9	p.Ala99Val	p.Ala99Val;p.Ala99Val;p.Ala99Val;p.Ala99Val;p.Ala99Val;p.Ala99Val	2.383501	0.315	0.787775144	-0.649632945	-0.813265617	-0.92527468	0.977	Ala	99	Val	A99V	4	-1.1492	13.9904	-10.9792	96.68	9.789876504	0.240575211	Benign
10:13110405:T:A:L:100:M	-2.802368	-2.66506435	0.001382405	-0.024053703	0.014898889	0.020434972	0.002166667	0.003148007	0.566352063	0.018171709	0.00188353	0.021856955	0.017296052	10	13110405	T	A	L	M		10	13152405	10:13110405:T:A	OPTN;OPTN;OPTN;OPTN;OPTN;OPTN	Q96CV9	Q96CV9;Q96CV9-2;Q96CV9;Q96CV9-2;Q96CV9;Q96CV9	p.Leu100Met	p.Leu100Met;p.Leu100Met;p.Leu100Met;p.Leu100Met;p.Leu100Met;p.Leu100Met	1.870083	0.299	0.769410277	-1.77257407	-1.221382705	-1.294345387	0.947	Leu	100	Met	L100M	2	0.25925	15.111625	-7.2905	95.7	10.02276106	0.17486395	Benign
10:13110405:T:G:L:100:V	-2.793060937	-2.798846443	0.001382405	-0.020331419	0.014832222	0.021260413	0.002166667	0.061219428	0.566352063	0.029602146	0.00188353	0.022626331	0.018351621	10	13110405	T	G	L	V		10	13152405	10:13110405:T:G	OPTN;OPTN;OPTN;OPTN;OPTN;OPTN	Q96CV9	Q96CV9;Q96CV9-2;Q96CV9;Q96CV9-2;Q96CV9;Q96CV9	p.Leu100Val	p.Leu100Val;p.Leu100Val;p.Leu100Val;p.Leu100Val;p.Leu100Val;p.Leu100Val	1.608187	0.301	0.784550131	-1.742181147	-0.956068506	-1.423871403	0.372	Leu	100	Val	L100V	3	0.25925	15.111625	-7.2905	95.7	10.02276106	0.209367058	Benign
10:13110406:T:C:L:100:S	-1.786136933	-1.590967997	0.006298175	0.026224919	0.033248889	0.300887899	0.002166667	0.133340526	0.566352063	0.339119102	0.013402846	0.030224228	0.044851904	10	13110406	T	C	L	S	rs1400143567	10	13152406	10:13110406:T:C	OPTN;OPTN;OPTN;OPTN;OPTN;OPTN	Q96CV9	Q96CV9;Q96CV9-2;Q96CV9;Q96CV9-2;Q96CV9;Q96CV9	p.Leu100Ser	p.Leu100Ser;p.Leu100Ser;p.Leu100Ser;p.Leu100Ser;p.Leu100Ser;p.Leu100Ser	3.927494	0.468	0.78162926	1.216771146	0.056784087	0.790889913	0.992	Leu	100	Ser	L100S	6	0.25925	15.111625	-7.2905	95.7	10.02276106	0.285761392	Benign
10:13110406:T:G:L:100:W	-1.786136933	-1.565673254	0.006298175	0.026224919	0.033248889	0.300887899	0.002166667	0.133340526	0.566352063	0.339119102	0.013402846	0.030224228	0.044851904	10	13110406	T	G	L	W		10	13152406	10:13110406:T:G	OPTN;OPTN;OPTN;OPTN;OPTN;OPTN	Q96CV9	Q96CV9;Q96CV9-2;Q96CV9;Q96CV9-2;Q96CV9;Q96CV9	p.Leu100Trp	p.Leu100Trp;p.Leu100Trp;p.Leu100Trp;p.Leu100Trp;p.Leu100Trp;p.Leu100Trp	3.976761	0.468	0.779524422	1.229346551	0.021665966	0.817430679	1	Leu	100	Trp	L100W	6	0.25925	15.111625	-7.2905	95.7	10.02276106	0.315503611	Benign
10:13110407:G:C:L:100:F	-2.05698988	-1.851036451	0.001382405	-0.008594218	0.014501111	0.022308067	0.002166667	0.052377647	0.566352063	0.032601392	0.00188353	0.024222405	0.021599127	10	13110407	G	C	L	F		10	13152407	10:13110407:G:C	OPTN;OPTN;OPTN;OPTN;OPTN;OPTN	Q96CV9	Q96CV9;Q96CV9-2;Q96CV9;Q96CV9-2;Q96CV9;Q96CV9	p.Leu100Phe	p.Leu100Phe;p.Leu100Phe;p.Leu100Phe;p.Leu100Phe;p.Leu100Phe;p.Leu100Phe	3.450172	0.414	0.784786389	0.670718372	-0.233808133	0.221610752	0.992	Leu	100	Phe	L100F	4	0.25925	15.111625	-7.2905	95.7	10.02276106	0.336022517	Benign
10:13110407:G:T:L:100:F	-2.05698988	-1.793650802	0.001382405	-0.008594218	0.014501111	0.022308067	0.002166667	0.052377647	0.566352063	0.032601392	0.00188353	0.024222405	0.021599127	10	13110407	G	T	L	F		10	13152407	10:13110407:G:T	OPTN;OPTN;OPTN;OPTN;OPTN;OPTN	Q96CV9	Q96CV9;Q96CV9-2;Q96CV9;Q96CV9-2;Q96CV9;Q96CV9	p.Leu100Phe	p.Leu100Phe;p.Leu100Phe;p.Leu100Phe;p.Leu100Phe;p.Leu100Phe;p.Leu100Phe	3.561943	0.414	0.784786389	0.816779413	-0.233808133	0.281823227	0.992	Leu	100	Phe	L100F	4	0.25925	15.111625	-7.2905	95.7	10.02276106	0.336022517	Benign
10:13110408:A:C:S:101:R	-2.684369373	-1.683652179	0.005139543	0.022974797	0.053704444	0.084921518	0.022988889	0.160141466	-3.93E-17	0.128649779	0.0244947	0.031170418	0.070895482	10	13110408	A	C	S	R		10	13152408	10:13110408:A:C	OPTN;OPTN;OPTN;OPTN;OPTN;OPTN	Q96CV9	Q96CV9;Q96CV9-2;Q96CV9;Q96CV9-2;Q96CV9;Q96CV9	p.Ser101Arg	p.Ser101Arg;p.Ser101Arg;p.Ser101Arg;p.Ser101Arg;p.Ser101Arg;p.Ser101Arg	3.714247	0.347	0.786445433	1.056642379	-0.632033525	-0.02341304	0.532	Ser	101	Arg	S101R	5	2.31	18.08983333	-10.87	96.64	12.21245381	0.225591891	Benign
10:13110408:A:G:S:101:G	-2.876078945	-2.007130373	0.001162983	0.004526271	0.024786667	0.008517587	0.022988889	0.052377647	-3.93E-17	0.011008725	0.012917688	0.025167408	0.031740753	10	13110408	A	G	S	G		10	13152408	10:13110408:A:G	OPTN;OPTN;OPTN;OPTN;OPTN;OPTN	Q96CV9	Q96CV9;Q96CV9-2;Q96CV9;Q96CV9-2;Q96CV9;Q96CV9	p.Ser101Gly	p.Ser101Gly;p.Ser101Gly;p.Ser101Gly;p.Ser101Gly;p.Ser101Gly;p.Ser101Gly	3.133402	0.296	0.795039118	0.509116325	-0.812849219	-0.631120281	0.863	Ser	101	Gly	S101G	4	2.31	18.08983333	-10.87	96.64	12.21245381	0.32561422	Benign
10:13110408:A:T:S:101:C	-3.121357888	-2.337558285	0.005139543	0.022974797	0.053704444	0.084921518	0.022988889	0.160141466	-3.93E-17	0.128649779	0.0244947	0.031170418	0.070895482	10	13110408	A	T	S	C		10	13152408	10:13110408:A:T	OPTN;OPTN;OPTN;OPTN;OPTN;OPTN	Q96CV9	Q96CV9;Q96CV9-2;Q96CV9;Q96CV9-2;Q96CV9;Q96CV9	p.Ser101Cys	p.Ser101Cys;p.Ser101Cys;p.Ser101Cys;p.Ser101Cys;p.Ser101Cys;p.Ser101Cys	2.440623	0.281	0.782494694	-0.704953718	-1.117498424	-1.091034701	0.044	Ser	101	Cys	S101C	5	2.31	18.08983333	-10.87	96.64	12.21245381	0.077621437	Benign
10:13110409:G:A:S:101:N	-3.34773234	-2.717447435	0.001162983	-0.009104121	0.0254	0.009001138	0.022988889	0.061219428	-3.93E-17	0.012415568	0.012917688	0.021318331	0.033935236	10	13110409	G	A	S	N		10	13152409	10:13110409:G:A	OPTN;OPTN;OPTN;OPTN;OPTN;OPTN	Q96CV9	Q96CV9;Q96CV9-2;Q96CV9;Q96CV9-2;Q96CV9;Q96CV9	p.Ser101Asn	p.Ser101Asn;p.Ser101Asn;p.Ser101Asn;p.Ser101Asn;p.Ser101Asn;p.Ser101Asn	1.747148	0.226	0.782829098	-1.602948126	-1.461543139	-1.782538628	0.164	Ser	101	Asn	S101N	3	2.31	18.08983333	-10.87	96.64	12.21245381	0.167741692	Benign
10:13110409:G:C:S:101:T	-3.360974416	-2.945086776	0.001162983	-0.009104121	0.0254	0.009001138	0.022988889	0.061219428	-3.93E-17	0.012415568	0.012917688	0.021318331	0.033935236	10	13110409	G	C	S	T		10	13152409	10:13110409:G:C	OPTN;OPTN;OPTN;OPTN;OPTN;OPTN	Q96CV9	Q96CV9;Q96CV9-2;Q96CV9;Q96CV9-2;Q96CV9;Q96CV9	p.Ser101Thr	p.Ser101Thr;p.Ser101Thr;p.Ser101Thr;p.Ser101Thr;p.Ser101Thr;p.Ser101Thr	1.303771	0.224	0.782896604	-2.180686517	-1.473130447	-2.032952251	0.008	Ser	101	Thr	S101T	3	2.31	18.08983333	-10.87	96.64	12.21245381	0.123020968	Benign
10:13110409:G:T:S:101:I	-2.456685635	-1.965776327	0.005614198	0.040955905	0.050028889	0.087599756	0.022988889	0.133340526	-3.93E-17	0.057016811	0.019984391	0.037562469	0.047117249	10	13110409	G	T	S	I		10	13152409	10:13110409:G:T	OPTN;OPTN;OPTN;OPTN;OPTN;OPTN	Q96CV9	Q96CV9;Q96CV9-2;Q96CV9;Q96CV9-2;Q96CV9;Q96CV9	p.Ser101Ile	p.Ser101Ile;p.Ser101Ile;p.Ser101Ile;p.Ser101Ile;p.Ser101Ile;p.Ser101Ile	3.194627	0.368	0.785791357	0.361510309	-0.509453622	-0.181951374	0.957	Ser	101	Ile	S101I	6	2.31	18.08983333	-10.87	96.64	12.21245381	0.251834796	Benign
10:13110410:T:A:S:101:R	-2.121581133	-1.850810966	0.005139543	0.022974797	0.053704444	0.084921518	0.022988889	0.160141466	-3.93E-17	0.128649779	0.0244947	0.031170418	0.070895482	10	13110410	T	A	S	R		10	13152410	10:13110410:T:A	OPTN;OPTN;OPTN;OPTN;OPTN;OPTN	Q96CV9	Q96CV9;Q96CV9-2;Q96CV9;Q96CV9-2;Q96CV9;Q96CV9	p.Ser101Arg	p.Ser101Arg;p.Ser101Arg;p.Ser101Arg;p.Ser101Arg;p.Ser101Arg;p.Ser101Arg	3.388669	0.432	0.786445433	0.631180841	-0.09170542	0.292524847	0.532	Ser	101	Arg	S101R	5	2.31	18.08983333	-10.87	96.64	12.21245381	0.225591891	Benign
10:13110410:T:G:S:101:R	-2.121581133	-1.842078177	0.005139543	0.022974797	0.053704444	0.084921518	0.022988889	0.160141466	-3.93E-17	0.128649779	0.0244947	0.031170418	0.070895482	10	13110410	T	G	S	R		10	13152410	10:13110410:T:G	OPTN;OPTN;OPTN;OPTN;OPTN;OPTN	Q96CV9	Q96CV9;Q96CV9-2;Q96CV9;Q96CV9-2;Q96CV9;Q96CV9	p.Ser101Arg	p.Ser101Arg;p.Ser101Arg;p.Ser101Arg;p.Ser101Arg;p.Ser101Arg;p.Ser101Arg	3.405678	0.432	0.786445433	0.653408004	-0.09170542	0.301687814	0.532	Ser	101	Arg	S101R	5	2.31	18.08983333	-10.87	96.64	12.21245381	0.225591891	Benign
10:13110411:C:A:H:102:N	-3.135019077	-2.782275513	0.336777568	0.057305632	0.188352222	0.275509585	0.071361111	0.235310691	0.066606667	0.437486355	0.137105405	0.042817231	0.154484419	10	13110411	C	A	H	N		10	13152411	10:13110411:C:A	OPTN;OPTN;OPTN;OPTN;OPTN;OPTN	Q96CV9	Q96CV9;Q96CV9-2;Q96CV9;Q96CV9-2;Q96CV9;Q96CV9	p.His102Asn	p.His102Asn;p.His102Asn;p.His102Asn;p.His102Asn;p.His102Asn;p.His102Asn	1.469408	0.326	0.781580909	-1.996617072	-0.846688408	-1.354124335	0	His	102	Asn	H102N	7	-0.6766	18.0781	-13.9883	95.98	13.83768026	0.074798553	Benign
10:13110411:C:G:H:102:D	-3.266190486	-2.727654758	0.324946791	0.045962818	0.201071111	0.156319789	0.071361111	0.007594547	0.066606667	0.146804563	0.045927476	0.026220918	0.13638832	10	13110411	C	G	H	D		10	13152411	10:13110411:C:G	OPTN;OPTN;OPTN;OPTN;OPTN;OPTN	Q96CV9	Q96CV9;Q96CV9-2;Q96CV9;Q96CV9-2;Q96CV9;Q96CV9	p.His102Asp	p.His102Asp;p.His102Asp;p.His102Asp;p.His102Asp;p.His102Asp;p.His102Asp	1.598532	0.296	0.787606981	-1.679560267	-0.936850554	-1.457974496	0.011	His	102	Asp	H102D	9	-0.6766	18.0781	-13.9883	95.98	13.83768026	0.12793696	Benign
10:13110411:C:T:H:102:Y	-3.260821324	-3.046849568	0.352974027	0.047172005	0.161814444	0.156639312	0.071361111	0.133340526	0.066606667	0.232554146	0.039254803	0.038843066	0.106530505	10	13110411	C	T	H	Y		10	13152411	10:13110411:C:T	OPTN;OPTN;OPTN;OPTN;OPTN;OPTN	Q96CV9	Q96CV9;Q96CV9-2;Q96CV9;Q96CV9-2;Q96CV9;Q96CV9	p.His102Tyr	p.His102Tyr;p.His102Tyr;p.His102Tyr;p.His102Tyr;p.His102Tyr;p.His102Tyr	1.014348	0.28	0.7818498	-2.584665991	-1.134614957	-1.865167757	0	His	102	Tyr	H102Y	6	-0.6766	18.0781	-13.9883	95.98	13.83768026	0.134534532	Benign
10:13110412:A:C:H:102:P	-3.365583312	-2.827385043	0.324946791	0.027612857	0.192377778	0.127461455	0.071361111	-3.65E-17	0.066606667	0.115439404	0.045927476	0.006653597	0.12042418	10	13110412	A	C	H	P		10	13152412	10:13110412:A:C	OPTN;OPTN;OPTN;OPTN;OPTN;OPTN	Q96CV9	Q96CV9;Q96CV9-2;Q96CV9;Q96CV9-2;Q96CV9;Q96CV9	p.His102Pro	p.His102Pro;p.His102Pro;p.His102Pro;p.His102Pro;p.His102Pro;p.His102Pro	1.424345	0.272	0.802313117	-1.545225325	-0.844049565	-1.690540011	0.098	His	102	Pro	H102P	10	-0.6766	18.0781	-13.9883	95.98	13.83768026	0.148693826	Benign
10:13110412:A:G:H:102:R	-4.262896452	-2.967077248	0.324946791	0.056989763	0.207458889	0.257947696	0.071361111	0.158015344	0.066606667	0.373196498	0.137047112	0.039136151	0.167534307	10	13110412	A	G	H	R		10	13152412	10:13110412:A:G	OPTN;OPTN;OPTN;OPTN;OPTN;OPTN	Q96CV9	Q96CV9;Q96CV9-2;Q96CV9;Q96CV9-2;Q96CV9;Q96CV9	p.His102Arg	p.His102Arg;p.His102Arg;p.His102Arg;p.His102Arg;p.His102Arg;p.His102Arg	1.093069	0.163	0.785117417	-2.401368809	-1.823842211	-2.499062336	0.026	His	102	Arg	H102R	8	-0.6766	18.0781	-13.9883	95.98	13.83768026	0.098157293	Benign
10:13110412:A:T:H:102:L	-3.901804559	-2.992129168	0.324946791	0.007544162	0.191866667	0.123952566	0.071361111	-3.64E-17	0.066606667	0.115422737	0.045927476	-0.013694346	0.120401958	10	13110412	A	T	H	L		10	13152412	10:13110412:A:T	OPTN;OPTN;OPTN;OPTN;OPTN;OPTN	Q96CV9	Q96CV9;Q96CV9-2;Q96CV9;Q96CV9-2;Q96CV9;Q96CV9	p.His102Leu	p.His102Leu;p.His102Leu;p.His102Leu;p.His102Leu;p.His102Leu;p.His102Leu	1.103498	0.191	0.787524176	-2.328503023	-1.605696256	-2.331593906	0	His	102	Leu	H102L	11	-0.6766	18.0781	-13.9883	95.98	13.83768026	0.070878308	Benign
10:13110413:T:A:H:102:Q	-3.455129803	-3.397968402	0.324946791	0.056989763	0.207458889	0.257947696	0.071361111	0.158015344	0.066606667	0.373196498	0.137047112	0.039136151	0.167534307	10	13110413	T	A	H	Q		10	13152413	10:13110413:T:A	OPTN;OPTN;OPTN;OPTN;OPTN;OPTN	Q96CV9	Q96CV9;Q96CV9-2;Q96CV9;Q96CV9-2;Q96CV9;Q96CV9	p.His102Gln	p.His102Gln;p.His102Gln;p.His102Gln;p.His102Gln;p.His102Gln;p.His102Gln	0.253815	0.285	0.777427762	-3.68736079	-1.176610356	-2.245974849	0	His	102	Gln	H102Q	8	-0.6766	18.0781	-13.9883	95.98	13.83768026	0.078696246	Benign
10:13110413:T:G:H:102:Q	-3.455129803	-3.389235614	0.324946791	0.056989763	0.207458889	0.257947696	0.071361111	0.158015344	0.066606667	0.373196498	0.137047112	0.039136151	0.167534307	10	13110413	T	G	H	Q		10	13152413	10:13110413:T:G	OPTN;OPTN;OPTN;OPTN;OPTN;OPTN	Q96CV9	Q96CV9;Q96CV9-2;Q96CV9;Q96CV9-2;Q96CV9;Q96CV9	p.His102Gln	p.His102Gln;p.His102Gln;p.His102Gln;p.His102Gln;p.His102Gln;p.His102Gln	0.270824	0.285	0.777427762	-3.665133627	-1.176610356	-2.236811881	0	His	102	Gln	H102Q	8	-0.6766	18.0781	-13.9883	95.98	13.83768026	0.078696246	Benign
10:13110414:G:A:E:103:K	-1.111051431	-1.518112691	0.015914232	0.01184436	0.020322222	0.083034447	0.001195556	0.052377647	0.066606667	0.0136564	0.020205883	0.025768114	0.021832505	10	13110414	G	A	E	K	rs759022584	10	13152414	10:13110414:G:A	OPTN;OPTN;OPTN;OPTN;OPTN;OPTN	Q96CV9	Q96CV9;Q96CV9-2;Q96CV9;Q96CV9-2;Q96CV9;Q96CV9	p.Glu103Lys	p.Glu103Lys;p.Glu103Lys;p.Glu103Lys;p.Glu103Lys;p.Glu103Lys;p.Glu103Lys	4.09832	0.557	0.792870128	1.71667482	0.810087436	1.397368477	0.997	Glu	103	Lys	E103K	4	-3.517	18.81677778	-7.932111111	95.98	14.98037682	0.716560636	Pathogenic
10:13110414:G:C:E:103:Q	-1.726508994	-1.951385789	0.015914232	0.000516199	0.020984444	0.076159149	0.001195556	0.061219428	0.066606667	0.014438471	0.020205883	0.023457295	0.025304495	10	13110414	G	C	E	Q		10	13152414	10:13110414:G:C	OPTN;OPTN;OPTN;OPTN;OPTN;OPTN	Q96CV9	Q96CV9;Q96CV9-2;Q96CV9;Q96CV9-2;Q96CV9;Q96CV9	p.Glu103Gln	p.Glu103Gln;p.Glu103Gln;p.Glu103Gln;p.Glu103Gln;p.Glu103Gln;p.Glu103Gln	3.250064	0.466	0.788215959	0.493631203	0.153966127	0.414388928	0.972	Glu	103	Gln	E103Q	3	-3.517	18.81677778	-7.932111111	95.98	14.98037682	0.34785809	Benign
10:13110415:A:C:E:103:A	-1.117266451	-1.971285625	0.093795776	0.03943813	0.058366667	0.456179532	0.001195556	0.133340526	0.066606667	0.232554146	0.045192663	0.031789496	0.044812838	10	13110415	A	C	E	A		10	13152415	10:13110415:A:C	OPTN;OPTN;OPTN;OPTN;OPTN;OPTN	Q96CV9	Q96CV9;Q96CV9-2;Q96CV9;Q96CV9-2;Q96CV9;Q96CV9	p.Glu103Ala	p.Glu103Ala;p.Glu103Ala;p.Glu103Ala;p.Glu103Ala;p.Glu103Ala;p.Glu103Ala	3.186792	0.569	0.79515062	0.581630145	0.924417872	0.975680985	0.972	Glu	103	Ala	E103A	6	-3.517	18.81677778	-7.932111111	95.98	14.98037682	0.702538799	Pathogenic
10:13110415:A:G:E:103:G	-1.24463658	-1.851086946	0.087876685	0.046633376	0.073262222	0.548415966	0.001195556	0.235310691	0.066606667	0.437486355	0.049077153	0.03188433	0.071875539	10	13110415	A	G	E	G		10	13152415	10:13110415:A:G	OPTN;OPTN;OPTN;OPTN;OPTN;OPTN	Q96CV9	Q96CV9;Q96CV9-2;Q96CV9;Q96CV9-2;Q96CV9;Q96CV9	p.Glu103Gly	p.Glu103Gly;p.Glu103Gly;p.Glu103Gly;p.Glu103Gly;p.Glu103Gly;p.Glu103Gly	3.3869	0.565	0.810008736	1.208830102	1.146890595	1.060360283	0.999	Glu	103	Gly	E103G	7	-3.517	18.81677778	-7.932111111	95.98	14.98037682	0.722829545	Pathogenic
10:13110415:A:T:E:103:V	-1.151942047	-1.537135269	0.087876685	0.046633376	0.073262222	0.548415966	0.001195556	0.235310691	0.066606667	0.437486355	0.049077153	0.03188433	0.071875539	10	13110415	A	T	E	V		10	13152415	10:13110415:A:T	OPTN;OPTN;OPTN;OPTN;OPTN;OPTN	Q96CV9	Q96CV9;Q96CV9-2;Q96CV9;Q96CV9-2;Q96CV9;Q96CV9	p.Glu103Val	p.Glu103Val;p.Glu103Val;p.Glu103Val;p.Glu103Val;p.Glu103Val;p.Glu103Val	3.998389	0.579	0.794234718	1.619672656	0.972704537	1.470702371	0.999	Glu	103	Val	E103V	7	-3.517	18.81677778	-7.932111111	95.98	14.98037682	0.717336003	Pathogenic
10:13110416:G:C:E:103:D	-0.984952725	-2.162828731	0.015914232	0.000516199	0.020984444	0.076159149	0.001195556	0.061219428	0.066606667	0.014438471	0.020205883	0.023457295	0.025304495	10	13110416	G	C	E	D	rs1346865805	10	13152416	10:13110416:G:C	OPTN;OPTN;OPTN;OPTN;OPTN;OPTN	Q96CV9	Q96CV9;Q96CV9-2;Q96CV9;Q96CV9-2;Q96CV9;Q96CV9	p.Glu103Asp	p.Glu103Asp;p.Glu103Asp;p.Glu103Asp;p.Glu103Asp;p.Glu103Asp;p.Glu103Asp	2.838233	0.578	0.795272932	0.129147746	0.983669788	0.839931044	0.999	Glu	103	Asp	E103D	3	-3.517	18.81677778	-7.932111111	95.98	14.98037682	0.565456018	Uncertain
10:13110416:G:T:E:103:D	-0.984952725	-2.128816602	0.015914232	0.000516199	0.020984444	0.076159149	0.001195556	0.061219428	0.066606667	0.014438471	0.020205883	0.023457295	0.025304495	10	13110416	G	T	E	D		10	13152416	10:13110416:G:T	OPTN;OPTN;OPTN;OPTN;OPTN;OPTN	Q96CV9	Q96CV9;Q96CV9-2;Q96CV9;Q96CV9-2;Q96CV9;Q96CV9	p.Glu103Asp	p.Glu103Asp;p.Glu103Asp;p.Glu103Asp;p.Glu103Asp;p.Glu103Asp;p.Glu103Asp	2.904479	0.578	0.795272932	0.215717247	0.983669788	0.875618616	0.999	Glu	103	Asp	E103D	3	-3.517	18.81677778	-7.932111111	95.98	14.98037682	0.565456018	Uncertain
10:13110417:A:C:N:104:H	-2.244758489	-1.645138825	0.089169696	0.02805437	0.043551111	0.298389672	0.001088889	0.160141466	0.555494444	0.251912059	0.190203175	0.030192524	0.057759359	10	13110417	A	C	N	H	rs764979306	10	13152417	10:13110417:A:C	OPTN;OPTN;OPTN;OPTN;OPTN;OPTN	Q96CV9	Q96CV9;Q96CV9-2;Q96CV9;Q96CV9-2;Q96CV9;Q96CV9	p.Asn104His	p.Asn104His;p.Asn104His;p.Asn104His;p.Asn104His;p.Asn104His;p.Asn104His	3.805766	0.406	0.784651495	1.132084351	-0.286913169	0.366930902	1	Asn	104	His	N104H	5	0.56925	21.3045	-7.23725	92.74	15.7110291	0.712764954	Pathogenic
10:13110417:A:G:N:104:D	-2.079232536	-1.95391932	0.089169696	0.02805437	0.043551111	0.298389672	0.001088889	0.160141466	0.555494444	0.251912059	0.190203175	0.030192524	0.057759359	10	13110417	A	G	N	D		10	13152417	10:13110417:A:G	OPTN;OPTN;OPTN;OPTN;OPTN;OPTN	Q96CV9	Q96CV9;Q96CV9-2;Q96CV9;Q96CV9-2;Q96CV9;Q96CV9	p.Asn104Asp	p.Asn104Asp;p.Asn104Asp;p.Asn104Asp;p.Asn104Asp;p.Asn104Asp;p.Asn104Asp	3.204349	0.431	0.792436531	0.537771858	0.001896141	0.187448928	0.999	Asn	104	Asp	N104D	5	0.56925	21.3045	-7.23725	92.74	15.7110291	0.726006888	Pathogenic
10:13110417:A:T:N:104:Y	-1.390369182	-1.539190057	0.076431595	0.04174136	0.047025556	0.339360608	0.001088889	0.158015344	0.555494444	0.12518396	0.068264104	0.026906871	0.032820142	10	13110417	A	T	N	Y		10	13152417	10:13110417:A:T	OPTN;OPTN;OPTN;OPTN;OPTN;OPTN	Q96CV9	Q96CV9;Q96CV9-2;Q96CV9;Q96CV9-2;Q96CV9;Q96CV9	p.Asn104Tyr	p.Asn104Tyr;p.Asn104Tyr;p.Asn104Tyr;p.Asn104Tyr;p.Asn104Tyr;p.Asn104Tyr	4.043461	0.521	0.78616308	1.479905877	0.469338978	1.159722122	1	Asn	104	Tyr	N104Y	8	0.56925	21.3045	-7.23725	92.74	15.7110291	0.701740406	Pathogenic
10:13110418:A:C:N:104:T	-2.11735009	-1.663617115	0.096650928	0.039697398	0.038985556	0.311517408	0.001088889	0.133340526	0.555494444	0.148767373	0.062990628	0.033601873	0.034238584	10	13110418	A	C	N	T		10	13152418	10:13110418:A:C	OPTN;OPTN;OPTN;OPTN;OPTN;OPTN	Q96CV9	Q96CV9;Q96CV9-2;Q96CV9;Q96CV9-2;Q96CV9;Q96CV9	p.Asn104Thr	p.Asn104Thr;p.Asn104Thr;p.Asn104Thr;p.Asn104Thr;p.Asn104Thr;p.Asn104Thr	3.79933	0.412	0.786081753	1.15887664	-0.224909254	0.39814593	0.999	Asn	104	Thr	N104T	6	0.56925	21.3045	-7.23725	92.74	15.7110291	0.741674085	Pathogenic
10:13110418:A:G:N:104:S	-2.509600013	-2.045680087	0.089169696	0.02805437	0.043551111	0.298389672	0.001088889	0.160141466	0.555494444	0.251912059	0.190203175	0.030192524	0.057759359	10	13110418	A	G	N	S		10	13152418	10:13110418:A:G	OPTN;OPTN;OPTN;OPTN;OPTN;OPTN	Q96CV9	Q96CV9;Q96CV9-2;Q96CV9;Q96CV9-2;Q96CV9;Q96CV9	p.Asn104Ser	p.Asn104Ser;p.Asn104Ser;p.Asn104Ser;p.Asn104Ser;p.Asn104Ser;p.Asn104Ser	3.025625	0.366	0.786378754	0.155118021	-0.512366798	-0.284555654	0.999	Asn	104	Ser	N104S	5	0.56925	21.3045	-7.23725	92.74	15.7110291	0.722273642	Pathogenic
10:13110418:A:T:N:104:I	-1.403909472	-1.553023859	0.076431595	0.029881534	0.045441111	0.229977827	0.001088889	0.007594547	0.555494444	0.034471074	0.059798703	0.013147519	0.025795754	10	13110418	A	T	N	I		10	13152418	10:13110418:A:T	OPTN;OPTN;OPTN;OPTN;OPTN;OPTN	Q96CV9	Q96CV9;Q96CV9-2;Q96CV9;Q96CV9-2;Q96CV9;Q96CV9	p.Asn104Ile	p.Asn104Ile;p.Asn104Ile;p.Asn104Ile;p.Asn104Ile;p.Asn104Ile;p.Asn104Ile	4.025343	0.515	0.791298663	1.582631023	0.516882701	1.115279538	1	Asn	104	Ile	N104I	9	0.56925	21.3045	-7.23725	92.74	15.7110291	0.707993025	Pathogenic
10:13110419:T:A:N:104:K	-2.349086424	-2.33895036	0.096650928	0.039697398	0.038985556	0.311517408	0.001088889	0.133340526	0.555494444	0.148767373	0.062990628	0.033601873	0.034238584	10	13110419	T	A	N	K		10	13152419	10:13110419:T:A	OPTN;OPTN;OPTN;OPTN;OPTN;OPTN	Q96CV9	Q96CV9;Q96CV9-2;Q96CV9;Q96CV9-2;Q96CV9;Q96CV9	p.Asn104Lys	p.Asn104Lys;p.Asn104Lys;p.Asn104Lys;p.Asn104Lys;p.Asn104Lys;p.Asn104Lys	2.483972	0.377	0.791262492	-0.432504911	-0.36095936	-0.512767089	0.845	Asn	104	Lys	N104K	6	0.56925	21.3045	-7.23725	92.74	15.7110291	0.315757497	Benign
10:13110419:T:G:N:104:K	-2.349086424	-2.330217572	0.096650928	0.039697398	0.038985556	0.311517408	0.001088889	0.133340526	0.555494444	0.148767373	0.062990628	0.033601873	0.034238584	10	13110419	T	G	N	K		10	13152419	10:13110419:T:G	OPTN;OPTN;OPTN;OPTN;OPTN;OPTN	Q96CV9	Q96CV9;Q96CV9-2;Q96CV9;Q96CV9-2;Q96CV9;Q96CV9	p.Asn104Lys	p.Asn104Lys;p.Asn104Lys;p.Asn104Lys;p.Asn104Lys;p.Asn104Lys;p.Asn104Lys	2.500981	0.377	0.791262492	-0.410277748	-0.36095936	-0.503604121	0.845	Asn	104	Lys	N104K	6	0.56925	21.3045	-7.23725	92.74	15.7110291	0.315757497	Benign
10:13110420:G:A:E:105:K	-1.575556465	-2.036065513	0.057101738	0.038528693	0.081221111	0.039579479	0.037402222	0.052377647	0.214973333	0.018253763	0.012917688	0.027941876	0.043422589	10	13110420	G	A	E	K	rs1006078948	10	13152420	10:13110420:G:A	OPTN;OPTN;OPTN;OPTN;OPTN;OPTN	Q96CV9	Q96CV9;Q96CV9-2;Q96CV9;Q96CV9-2;Q96CV9;Q96CV9	p.Glu105Lys	p.Glu105Lys;p.Glu105Lys;p.Glu105Lys;p.Glu105Lys;p.Glu105Lys;p.Glu105Lys	3.062366	0.499	0.793816777	0.386201955	0.4571873	0.504025615	0.074	Glu	105	Lys	E105K	4	0.688333333	23.65577778	-12.64111111	96.07	18.20759985	0.591908701	Uncertain
10:13110420:G:C:E:105:Q	-2.079047328	-2.459877182	0.057101738	0.026623719	0.082045556	0.036740119	0.037402222	0.061219428	0.214973333	0.018642097	0.012917688	0.021780069	0.047053101	10	13110420	G	C	E	Q		10	13152420	10:13110420:G:C	OPTN;OPTN;OPTN;OPTN;OPTN;OPTN	Q96CV9	Q96CV9;Q96CV9-2;Q96CV9;Q96CV9-2;Q96CV9;Q96CV9	p.Glu105Gln	p.Glu105Gln;p.Glu105Gln;p.Glu105Gln;p.Glu105Gln;p.Glu105Gln;p.Glu105Gln	2.232339	0.425	0.788326428	-0.833601016	-0.104819611	-0.370867549	0.5	Glu	105	Gln	E105Q	3	0.688333333	23.65577778	-12.64111111	96.07	18.20759985	0.279858754	Benign
10:13110421:A:C:E:105:A	-1.911474402	-1.567725764	0.078900583	0.06163146	0.128384444	0.316245783	0.037402222	0.133340526	0.214973333	0.11911711	0.019984391	0.0441858	0.074921535	10	13110421	A	C	E	A		10	13152421	10:13110421:A:C	OPTN;OPTN;OPTN;OPTN;OPTN;OPTN	Q96CV9	Q96CV9;Q96CV9-2;Q96CV9;Q96CV9-2;Q96CV9;Q96CV9	p.Glu105Ala	p.Glu105Ala;p.Glu105Ala;p.Glu105Ala;p.Glu105Ala;p.Glu105Ala;p.Glu105Ala	3.93498	0.466	0.796024244	1.580855917	0.284243307	0.783361989	0.848	Glu	105	Ala	E105A	6	0.688333333	23.65577778	-12.64111111	96.07	18.20759985	0.479561496	Uncertain
10:13110421:A:G:E:105:G	-1.831064645	-1.406934586	0.073844872	0.064469997	0.151512222	0.39466375	0.037402222	0.235310691	0.214973333	0.277315545	0.045533672	0.047217141	0.115514946	10	13110421	A	G	E	G		10	13152421	10:13110421:A:G	OPTN;OPTN;OPTN;OPTN;OPTN;OPTN	Q96CV9	Q96CV9;Q96CV9-2;Q96CV9;Q96CV9-2;Q96CV9;Q96CV9	p.Glu105Gly	p.Glu105Gly;p.Glu105Gly;p.Glu105Gly;p.Glu105Gly;p.Glu105Gly;p.Glu105Gly	4.197149	0.501	0.811574549	2.306193252	0.766180101	1.126908544	0.975	Glu	105	Gly	E105G	7	0.688333333	23.65577778	-12.64111111	96.07	18.20759985	0.615131679	Uncertain
10:13110421:A:T:E:105:V	-1.552981044	-1.461790606	0.073844872	0.064469997	0.151512222	0.39466375	0.037402222	0.235310691	0.214973333	0.277315545	0.045533672	0.047217141	0.115514946	10	13110421	A	T	E	V		10	13152421	10:13110421:A:T	OPTN;OPTN;OPTN;OPTN;OPTN;OPTN	Q96CV9	Q96CV9;Q96CV9-2;Q96CV9;Q96CV9-2;Q96CV9;Q96CV9	p.Glu105Val	p.Glu105Val;p.Glu105Val;p.Glu105Val;p.Glu105Val;p.Glu105Val;p.Glu105Val	4.090305	0.543	0.795102028	1.761134399	0.758330295	1.312125597	0.975	Glu	105	Val	E105V	7	0.688333333	23.65577778	-12.64111111	96.07	18.20759985	0.606003092	Uncertain
10:13110422:G:C:E:105:D	-2.019457985	-1.976440918	0.057101738	0.026623719	0.082045556	0.036740119	0.037402222	0.061219428	0.214973333	0.018642097	0.012917688	0.021780069	0.047053101	10	13110422	G	C	E	D		10	13152422	10:13110422:G:C	OPTN;OPTN;OPTN;OPTN;OPTN;OPTN	Q96CV9	Q96CV9;Q96CV9-2;Q96CV9;Q96CV9-2;Q96CV9;Q96CV9	p.Glu105Asp	p.Glu105Asp;p.Glu105Asp;p.Glu105Asp;p.Glu105Asp;p.Glu105Asp;p.Glu105Asp	3.173936	0.434	0.796041403	0.586754804	0.081111947	0.188406146	0.917	Glu	105	Asp	E105D	3	0.688333333	23.65577778	-12.64111111	96.07	18.20759985	0.472857249	Uncertain
10:13110422:G:T:E:105:D	-2.019457985	-1.951518405	0.057101738	0.026623719	0.082045556	0.036740119	0.037402222	0.061219428	0.214973333	0.018642097	0.012917688	0.021780069	0.047053101	10	13110422	G	T	E	D		10	13152422	10:13110422:G:T	OPTN;OPTN;OPTN;OPTN;OPTN;OPTN	Q96CV9	Q96CV9;Q96CV9-2;Q96CV9;Q96CV9-2;Q96CV9;Q96CV9	p.Glu105Asp	p.Glu105Asp;p.Glu105Asp;p.Glu105Asp;p.Glu105Asp;p.Glu105Asp;p.Glu105Asp	3.222478	0.434	0.796041403	0.650188924	0.081111947	0.214556346	0.917	Glu	105	Asp	E105D	3	0.688333333	23.65577778	-12.64111111	96.07	18.20759985	0.472857249	Uncertain
10:13110423:A:C:K:106:Q	-3.853187882	-2.592590158	0.042433009	0.046274745	0.044746667	0.037833521	0.020885556	0.052377647	0.225002222	0.019077327	0.014818584	0.027611056	0.034540582	10	13110423	A	C	K	Q		10	13152423	10:13110423:A:C	OPTN;OPTN;OPTN;OPTN;OPTN;OPTN	Q96CV9	Q96CV9;Q96CV9-2;Q96CV9;Q96CV9-2;Q96CV9;Q96CV9	p.Lys106Gln	p.Lys106Gln;p.Lys106Gln;p.Lys106Gln;p.Lys106Gln;p.Lys106Gln;p.Lys106Gln	1.989574	0.15	0.781814859	-1.311112009	-1.961582085	-2.091248291	0.059	Lys	106	Gln	K106Q	4	-5.514666667	23.565	-11.05922222	95.99	20.12823599	0.101968615	Benign
10:13110423:A:G:K:106:E	-3.661177777	-2.331765811	0.042433009	0.046274745	0.044746667	0.037833521	0.020885556	0.052377647	0.225002222	0.019077327	0.014818584	0.027611056	0.034540582	10	13110423	A	G	K	E		10	13152423	10:13110423:A:G	OPTN;OPTN;OPTN;OPTN;OPTN;OPTN	Q96CV9	Q96CV9;Q96CV9-2;Q96CV9;Q96CV9-2;Q96CV9;Q96CV9	p.Lys106Glu	p.Lys106Glu;p.Lys106Glu;p.Lys106Glu;p.Lys106Glu;p.Lys106Glu;p.Lys106Glu	2.497586	0.179	0.795694905	-0.305619797	-1.545653494	-1.649945134	0.011	Lys	106	Glu	K106E	4	-5.514666667	23.565	-11.05922222	95.99	20.12823599	0.081891287	Benign
10:13110424:A:C:K:106:T	-3.770322813	-2.512119619	0.054532733	0.059743902	0.076032222	0.262538023	0.020885556	0.133340526	0.225002222	0.235667679	0.033370253	0.038171568	0.063818779	10	13110424	A	C	K	T		10	13152424	10:13110424:A:C	OPTN;OPTN;OPTN;OPTN;OPTN;OPTN	Q96CV9	Q96CV9;Q96CV9-2;Q96CV9;Q96CV9-2;Q96CV9;Q96CV9	p.Lys106Thr	p.Lys106Thr;p.Lys106Thr;p.Lys106Thr;p.Lys106Thr;p.Lys106Thr;p.Lys106Thr	2.109519	0.179	0.790129198	-0.949729361	-1.638514419	-1.859001819	0.009	Lys	106	Thr	K106T	6	-5.514666667	23.565	-11.05922222	95.99	20.12823599	0.100372192	Benign
10:13110424:A:G:K:106:R	-3.994433299	-2.843704582	0.042433009	0.037279891	0.046508889	0.041381679	0.020885556	0.061219428	0.225002222	0.019321869	0.014818584	0.02305537	0.038683895	10	13110424	A	G	K	R		10	13152424	10:13110424:A:G	OPTN;OPTN;OPTN;OPTN;OPTN;OPTN	Q96CV9	Q96CV9;Q96CV9-2;Q96CV9;Q96CV9-2;Q96CV9;Q96CV9	p.Lys106Arg	p.Lys106Arg;p.Lys106Arg;p.Lys106Arg;p.Lys106Arg;p.Lys106Arg;p.Lys106Arg	1.495268	0.131	0.792862565	-1.68514937	-1.898036084	-2.46736421	0.002	Lys	106	Arg	K106R	3	-5.514666667	23.565	-11.05922222	95.99	20.12823599	0.151096541	Benign
10:13110424:A:T:K:106:I	-3.124624857	-2.275220247	0.04842896	0.04891583	0.101131111	0.265816171	0.020885556	0.158015344	0.225002222	0.375288456	0.04905415	0.032084629	0.098413287	10	13110424	A	T	K	I		10	13152424	10:13110424:A:T	OPTN;OPTN;OPTN;OPTN;OPTN;OPTN	Q96CV9	Q96CV9;Q96CV9-2;Q96CV9;Q96CV9-2;Q96CV9;Q96CV9	p.Lys106Ile	p.Lys106Ile;p.Lys106Ile;p.Lys106Ile;p.Lys106Ile;p.Lys106Ile;p.Lys106Ile	2.527463	0.296	0.795733807	-0.265619388	-0.801258689	-0.957547416	0.259	Lys	106	Ile	K106I	8	-5.514666667	23.565	-11.05922222	95.99	20.12823599	0.162378865	Benign
10:13110425:A:C:K:106:N	-3.731498181	-2.822179919	0.050130729	0.054857828	0.078685556	0.261185885	0.020885556	0.160141466	0.225002222	0.206334094	0.040775925	0.033338932	0.080045496	10	13110425	A	C	K	N		10	13152425	10:13110425:A:C	OPTN;OPTN;OPTN;OPTN;OPTN;OPTN	Q96CV9	Q96CV9;Q96CV9-2;Q96CV9;Q96CV9-2;Q96CV9;Q96CV9	p.Lys106Asn	p.Lys106Asn;p.Lys106Asn;p.Lys106Asn;p.Lys106Asn;p.Lys106Asn;p.Lys106Asn	1.48522	0.194	0.789695651	-1.776226868	-1.550395909	-2.108614261	0.411	Lys	106	Asn	K106N	5	-5.514666667	23.565	-11.05922222	95.99	20.12823599	0.128089229	Benign
10:13110425:A:T:K:106:N	-3.731498181	-2.829103923	0.050130729	0.054857828	0.078685556	0.261185885	0.020885556	0.160141466	0.225002222	0.206334094	0.040775925	0.033338932	0.080045496	10	13110425	A	T	K	N		10	13152425	10:13110425:A:T	OPTN;OPTN;OPTN;OPTN;OPTN;OPTN	Q96CV9	Q96CV9;Q96CV9-2;Q96CV9;Q96CV9-2;Q96CV9;Q96CV9	p.Lys106Asn	p.Lys106Asn;p.Lys106Asn;p.Lys106Asn;p.Lys106Asn;p.Lys106Asn;p.Lys106Asn	1.471734	0.194	0.789695651	-1.793850216	-1.550395909	-2.115879343	0.411	Lys	106	Asn	K106N	5	-5.514666667	23.565	-11.05922222	95.99	20.12823599	0.128089229	Benign
10:13110426:T:A:L:107:M	-1.720160443	-2.365702694	0.018105565	0.029588556	0.024724444	0.070138499	0.001035556	0.003148007	0.214125556	0.138667954	0.175885648	0.022037506	0.055571221	10	13110426	T	A	L	M		10	13152426	10:13110426:T:A	OPTN;OPTN;OPTN;OPTN;OPTN;OPTN	Q96CV9	Q96CV9;Q96CV9-2;Q96CV9;Q96CV9-2;Q96CV9;Q96CV9	p.Leu107Met	p.Leu107Met;p.Leu107Met;p.Leu107Met;p.Leu107Met;p.Leu107Met;p.Leu107Met	2.405061	0.484	0.777087855	-0.884503673	0.082721918	0.063221494	1	Leu	107	Met	L107M	2	-3.708125	24.534125	-6.62125	92.65	20.22927945	0.594032224	Uncertain
10:13110426:T:G:L:107:V	-1.575662006	-2.779506862	0.018105565	0.034966787	0.024724444	0.077034506	0.001035556	0.061219428	0.214125556	0.197221709	0.175885648	0.024446413	0.06121186	10	13110426	T	G	L	V		10	13152426	10:13110426:T:G	OPTN;OPTN;OPTN;OPTN;OPTN;OPTN	Q96CV9	Q96CV9;Q96CV9-2;Q96CV9;Q96CV9-2;Q96CV9;Q96CV9	p.Leu107Val	p.Leu107Val;p.Leu107Val;p.Leu107Val;p.Leu107Val;p.Leu107Val;p.Leu107Val	1.592	0.509	0.790848685	-1.608308528	0.471234239	-0.230275826	1	Leu	107	Val	L107V	3	-3.708125	24.534125	-6.62125	92.65	20.22927945	0.725330924	Pathogenic
10:13110427:T:C:L:107:S	-0.633912346	-1.469900223	0.023438137	0.050256208	0.021593333	0.18082643	0.001035556	0.133340526	0.214125556	0.139220541	0.062990628	0.033373317	0.032375251	10	13110427	T	C	L	S		10	13152427	10:13110427:T:C	OPTN;OPTN;OPTN;OPTN;OPTN;OPTN	Q96CV9	Q96CV9;Q96CV9-2;Q96CV9;Q96CV9-2;Q96CV9;Q96CV9	p.Leu107Ser	p.Leu107Ser;p.Leu107Ser;p.Leu107Ser;p.Leu107Ser;p.Leu107Ser;p.Leu107Ser	4.178977	0.635	0.787782401	1.696852786	1.221031854	1.891687837	1	Leu	107	Ser	L107S	6	-3.708125	24.534125	-6.62125	92.65	20.22927945	0.742351641	Pathogenic
10:13110427:T:G:L:107:W	-0.481628469	-1.470382839	0.023438137	0.050256208	0.021593333	0.18082643	0.001035556	0.133340526	0.214125556	0.139220541	0.062990628	0.033373317	0.032375251	10	13110427	T	G	L	W		10	13152427	10:13110427:T:G	OPTN;OPTN;OPTN;OPTN;OPTN;OPTN	Q96CV9	Q96CV9;Q96CV9-2;Q96CV9;Q96CV9-2;Q96CV9;Q96CV9	p.Leu107Trp	p.Leu107Trp;p.Leu107Trp;p.Leu107Trp;p.Leu107Trp;p.Leu107Trp;p.Leu107Trp	4.178037	0.658	0.786117174	1.654638343	1.339454826	2.02412982	1	Leu	107	Trp	L107W	6	-3.708125	24.534125	-6.62125	92.65	20.22927945	0.709539554	Pathogenic
10:13110428:G:C:L:107:F	-0.996829562	-1.880986262	0.018105565	0.04185271	0.021945556	0.071047548	0.001035556	0.052377647	0.214125556	0.361785316	0.175885648	0.027686473	0.058684092	10	13110428	G	C	L	F		10	13152428	10:13110428:G:C	OPTN;OPTN;OPTN;OPTN;OPTN;OPTN	Q96CV9	Q96CV9;Q96CV9-2;Q96CV9;Q96CV9-2;Q96CV9;Q96CV9	p.Leu107Phe	p.Leu107Phe;p.Leu107Phe;p.Leu107Phe;p.Leu107Phe;p.Leu107Phe;p.Leu107Phe	3.34524	0.595	0.791067565	0.688192364	1.021571055	1.211328427	1	Leu	107	Phe	L107F	4	-3.708125	24.534125	-6.62125	92.65	20.22927945	0.60867502	Uncertain
10:13110428:G:T:L:107:F	-0.996829562	-1.828259915	0.018105565	0.04185271	0.021945556	0.071047548	0.001035556	0.052377647	0.214125556	0.361785316	0.175885648	0.027686473	0.058684092	10	13110428	G	T	L	F		10	13152428	10:13110428:G:T	OPTN;OPTN;OPTN;OPTN;OPTN;OPTN	Q96CV9	Q96CV9;Q96CV9-2;Q96CV9;Q96CV9-2;Q96CV9;Q96CV9	p.Leu107Phe	p.Leu107Phe;p.Leu107Phe;p.Leu107Phe;p.Leu107Phe;p.Leu107Phe;p.Leu107Phe	3.447936	0.595	0.791067565	0.822394301	1.021571055	1.266652083	1	Leu	107	Phe	L107F	4	-3.708125	24.534125	-6.62125	92.65	20.22927945	0.60867502	Uncertain
10:13110429:A:C:K:108:Q	-2.965108981	-2.445478333	0.021375371	0.053365042	0.018108889	0.057566395	0.001535556	0.052377647	0.032181111	0.038043254	0.042688094	0.029499486	0.034309942	10	13110429	A	C	K	Q		10	13152429	10:13110429:A:C	OPTN;OPTN;OPTN;OPTN;OPTN;OPTN	Q96CV9	Q96CV9;Q96CV9-2;Q96CV9;Q96CV9-2;Q96CV9;Q96CV9	p.Lys108Gln	p.Lys108Gln;p.Lys108Gln;p.Lys108Gln;p.Lys108Gln;p.Lys108Gln;p.Lys108Gln	2.276396	0.284	0.777104237	-1.052238383	-1.188364999	-1.162164807	0.209	Lys	108	Gln	K108Q	4	0.996888889	26.94844444	-8.227111111	93.57	21.0545564	0.180648565	Benign
10:13110429:A:G:K:108:E	-2.481773199	-1.759996796	0.021375371	0.053365042	0.018108889	0.057566395	0.001535556	0.052377647	0.032181111	0.038043254	0.042688094	0.029499486	0.034309942	10	13110429	A	G	K	E		10	13152429	10:13110429:A:G	OPTN;OPTN;OPTN;OPTN;OPTN;OPTN	Q96CV9	Q96CV9;Q96CV9-2;Q96CV9;Q96CV9-2;Q96CV9;Q96CV9	p.Lys108Glu	p.Lys108Glu;p.Lys108Glu;p.Lys108Glu;p.Lys108Glu;p.Lys108Glu;p.Lys108Glu	3.61152	0.357	0.790765896	1.028739021	-0.496380827	-0.020949756	0.594	Lys	108	Glu	K108E	4	0.996888889	26.94844444	-8.227111111	93.57	21.0545564	0.439378337	Uncertain
10:13110430:A:C:K:108:T	-2.067781557	-1.76620172	0.027643878	0.061271295	0.022913333	0.111767885	0.001535556	0.133340526	0.032181111	0.102845906	0.050263837	0.041228021	0.033374478	10	13110430	A	C	K	T		10	13152430	10:13110430:A:C	OPTN;OPTN;OPTN;OPTN;OPTN;OPTN	Q96CV9	Q96CV9;Q96CV9-2;Q96CV9;Q96CV9-2;Q96CV9;Q96CV9	p.Lys108Thr	p.Lys108Thr;p.Lys108Thr;p.Lys108Thr;p.Lys108Thr;p.Lys108Thr;p.Lys108Thr	3.60061	0.419	0.785510543	0.885132519	-0.189941995	0.331555458	0.745	Lys	108	Thr	K108T	6	0.996888889	26.94844444	-8.227111111	93.57	21.0545564	0.34994302	Benign
10:13110430:A:G:K:108:R	-3.293580727	-2.40755179	0.021375371	0.04584662	0.020806667	0.075459163	0.001535556	0.061219428	0.032181111	0.020357076	0.042688094	0.024023491	0.040722197	10	13110430	A	G	K	R		10	13152430	10:13110430:A:G	OPTN;OPTN;OPTN;OPTN;OPTN;OPTN	Q96CV9	Q96CV9;Q96CV9-2;Q96CV9;Q96CV9-2;Q96CV9;Q96CV9	p.Lys108Arg	p.Lys108Arg;p.Lys108Arg;p.Lys108Arg;p.Lys108Arg;p.Lys108Arg;p.Lys108Arg	2.342209	0.238	0.788228536	-0.692433586	-1.295174718	-1.392607244	0.009	Lys	108	Arg	K108R	3	0.996888889	26.94844444	-8.227111111	93.57	21.0545564	0.161395129	Benign
10:13110430:A:T:K:108:M	-2.087644671	-1.692887165	0.027643878	0.061271295	0.022913333	0.111767885	0.001535556	0.133340526	0.032181111	0.102845906	0.050263837	0.041228021	0.033374478	10	13110430	A	T	K	M		10	13152430	10:13110430:A:T	OPTN;OPTN;OPTN;OPTN;OPTN;OPTN	Q96CV9	Q96CV9;Q96CV9-2;Q96CV9;Q96CV9-2;Q96CV9;Q96CV9	p.Lys108Met	p.Lys108Met;p.Lys108Met;p.Lys108Met;p.Lys108Met;p.Lys108Met;p.Lys108Met	3.743406	0.416	0.779968002	0.935318725	-0.301486808	0.391140408	0.996	Lys	108	Met	K108M	6	0.996888889	26.94844444	-8.227111111	93.57	21.0545564	0.375975483	Uncertain
10:13110431:G:C:K:108:N	-2.599243017	-2.314104972	0.025354195	0.059465405	0.029126667	0.15529318	0.001535556	0.160141466	0.032181111	0.144963984	0.069827072	0.036069833	0.051612497	10	13110431	G	C	K	N		10	13152431	10:13110431:G:C	OPTN;OPTN;OPTN;OPTN;OPTN;OPTN	Q96CV9	Q96CV9;Q96CV9-2;Q96CV9;Q96CV9-2;Q96CV9;Q96CV9	p.Lys108Asn	p.Lys108Asn;p.Lys108Asn;p.Lys108Asn;p.Lys108Asn;p.Lys108Asn;p.Lys108Asn	2.510533	0.349	0.78475726	-0.557907877	-0.647486217	-0.66030853	0.745	Lys	108	Asn	K108N	5	0.996888889	26.94844444	-8.227111111	93.57	21.0545564	0.279785463	Benign
10:13110431:G:T:K:108:N	-2.599243017	-2.316451822	0.025354195	0.059465405	0.029126667	0.15529318	0.001535556	0.160141466	0.032181111	0.144963984	0.069827072	0.036069833	0.051612497	10	13110431	G	T	K	N		10	13152431	10:13110431:G:T	OPTN;OPTN;OPTN;OPTN;OPTN;OPTN	Q96CV9	Q96CV9;Q96CV9-2;Q96CV9;Q96CV9-2;Q96CV9;Q96CV9	p.Lys108Asn	p.Lys108Asn;p.Lys108Asn;p.Lys108Asn;p.Lys108Asn;p.Lys108Asn;p.Lys108Asn	2.505962	0.349	0.78475726	-0.563881206	-0.647486217	-0.662770986	0.745	Lys	108	Asn	K108N	5	0.996888889	26.94844444	-8.227111111	93.57	21.0545564	0.279785463	Benign
10:13110432:G:A:E:109:K	-3.964314787	-2.475982064	0.051467203	0.078187626	0.066064444	0.147055817	0.046767778	0.052377647	0.080818889	0.187660296	0.031499263	0.029859913	0.066126512	10	13110432	G	A	E	K		10	13152432	10:13110432:G:A	OPTN;OPTN;OPTN;OPTN;OPTN;OPTN	Q96CV9	Q96CV9;Q96CV9-2;Q96CV9;Q96CV9-2;Q96CV9;Q96CV9	p.Glu109Lys	p.Glu109Lys;p.Glu109Lys;p.Glu109Lys;p.Glu109Lys;p.Glu109Lys;p.Glu109Lys	2.177005	0.151	0.792965097	-0.791739788	-1.769189364	-1.984496436	0.002	Glu	109	Lys	E109K	4	-3.143888889	28.60077778	-12.50288889	93.05	23.9030403	0.069995515	Benign
[truncated: 3,109 more rows]
