# Supplementary material for: Accuracy of a machine learning method based on structural and locational information from AlphaFold2 for predicting the pathogenicity of TARDBP and FUS gene variants in ALS
Source: BMC Bioinformatics. 2023 May 19;24:206. doi: 10.1186/s12859-023-05338-5 (PMC10197232; doi:10.1186/s12859-023-05338-5)
Supplement: Supplementary file 7 — Additional file 7: Table S7. MOVA final dataset in SOD1. [file 12859_2023_5338_MOESM7_ESM.csv]

ID	REVELMOVA	CADDMOVA	MOVA_plus_3d_distance_xgboost_predict	MOVA_plus_3d_distance_SVM_predict	MOVA_plus_3d_distance_predict	MOVA_3d_distance_predict	only_3d_coordinates_predict	only_BLOSUM62_predict	only_pLDDT_predict	without_3d_coordinates_predict	xgboost_predict	SVM_predict	MOVA value	Chromosome	Position	Reference	Alternate	aaref	aaalt	rs_dbSNP	hg19_chr	hg19_pos(1-based)	Protein_Consequence	genename	Uniprot_acc_split	Uniprot_acc	HGVSp_VEP_split	HGVSp_VEP	CADD_raw	REVEL_score	AlphScore	glm_AlphCadd	glm_AlphRevel	glm_RevelCadd	pph_prob	ref	Pos	alt	change	con	x	y	z	b	t_distance	EVE	EVE_class
21:31659773:G:A:A:2:T	0.725212757	2.038488101	0.990482688	0.912456342	0.768815079	0.498603696	0.913863651	0.90656519	0.826688889	0.796674353	0.97641933	0.950031093	0.893960895	21	31659773	G	A	A	T		21	33032086	21:31659773:G:A	SOD1;SOD1	P00441	P00441;H7BYH4	p.Ala2Thr	p.Ala2Thr;p.Ala2Thr	1.103097	0.25	0.781583584	-2.47524217	-1.329760664	-1.990768451	0.002	Ala	2	Thr	A2T	4	-1.6552	15.4922	17.3526	88.73	5.615002433
21:31659773:G:C:A:2:P	0.712181069	1.617057801	0.978341043	0.912456344	0.760781376	0.458804593	0.913863651	0.87491319	0.826688889	0.712871319	0.803817034	0.950031093	0.850620306	21	31659773	G	C	A	P		21	33032086	21:31659773:G:C	SOD1;SOD1	P00441	P00441;H7BYH4	p.Ala2Pro	p.Ala2Pro;p.Ala2Pro	1.623688	0.385	0.798511419	-1.378296981	-0.189160375	-0.929970235	0.774	Ala	2	Pro	A2P	5	-1.6552	15.4922	17.3526	88.73	5.615002433
21:31659773:G:T:A:2:S	0.777874483	1.723153119	0.990482688	0.912456341	0.759379339	0.47359655	0.913863651	0.904865256	0.826688889	0.744254623	0.97818315	0.950031093	0.879323849	21	31659773	G	T	A	S		21	33032086	21:31659773:G:T	SOD1;SOD1	P00441	P00441;H7BYH4	p.Ala2Ser	p.Ala2Ser;p.Ala2Ser	0.543292	0.312	0.782899913	-3.174390155	-0.913676719	-1.933960035	0.006	Ala	2	Ser	A2S	3	-1.6552	15.4922	17.3526	88.73	5.615002433
21:31659774:C:A:A:2:E	0.767826292	1.617564396	0.978341043	0.912456344	0.760781376	0.458804593	0.913863651	0.87491319	0.826688889	0.712871319	0.803817034	0.950031093	0.850620306	21	31659774	C	A	A	E		21	33032087	21:31659774:C:A	SOD1;SOD1	P00441	P00441;H7BYH4	p.Ala2Glu	p.Ala2Glu;p.Ala2Glu	1.625842	0.401	0.791000541	-1.560346578	-0.212766653	-0.836324022	0.009	Ala	2	Glu	A2E	5	-1.6552	15.4922	17.3526	88.73	5.615002433
21:31659774:C:G:A:2:G	1.097340189	2.252498596	0.990482688	0.912456342	0.768815079	0.498603696	0.913863651	0.90656519	0.826688889	0.796674353	0.97641933	0.950031093	0.893960895	21	31659774	C	G	A	G		21	33032087	21:31659774:C:G	SOD1;SOD1	P00441	P00441;H7BYH4	p.Ala2Gly	p.Ala2Gly;p.Ala2Gly	2.013052	0.357	0.804146436	-0.730786592	-0.273133482	-0.882065032	0.38	Ala	2	Gly	A2G	4	-1.6552	15.4922	17.3526	88.73	5.615002433
21:31659774:C:T:A:2:V	1.100818016	2.125030229	0.990482688	0.912456342	0.768815079	0.498603696	0.913863651	0.90656519	0.826688889	0.796674353	0.97641933	0.950031093	0.893960895	21	31659774	C	T	A	V	rs1297567794	21	33032087	21:31659774:C:T	SOD1;SOD1	P00441	P00441;H7BYH4	p.Ala2Val	p.Ala2Val;p.Ala2Val	1.471067	0.358	0.787195018	-1.856269644	-0.549602266	-1.16825896	0.004	Ala	2	Val	A2V	4	-1.6552	15.4922	17.3526	88.73	5.615002433
21:31659776:A:C:T:3:P	1.44058789	2.580274356	0.989654243	0.952951777	0.773651111	0.636812229	0.996010476	0.919470005	0.958947778	0.815438983	0.981158257	0.964930357	0.930101004	21	31659776	A	C	T	P		21	33032089	21:31659776:A:C	SOD1;SOD1	P00441	P00441;H7BYH4	p.Thr3Pro	p.Thr3Pro;p.Thr3Pro	1.478438	0.34	0.808181722	-1.330093886	-0.313872452	-1.268334661	0.003	Thr	3	Pro	T3P	6	0.235714286	15.12057143	13.79542857	96.25	4.790482617
21:31659776:A:G:T:3:A	0.873873791	2.220502752	0.987532079	0.950337799	0.761866296	0.584810156	0.996010476	0.87491319	0.958947778	0.726543059	0.893550456	0.963429652	0.90949992	21	31659776	A	G	T	A		21	33032089	21:31659776:A:G	SOD1;SOD1	P00441	P00441;H7BYH4	p.Thr3Ala	p.Thr3Ala;p.Thr3Ala	1.047909	0.243	0.797929824	-2.145033016	-1.101529768	-2.060961485	0	Thr	3	Ala	T3A	5	0.235714286	15.12057143	13.79542857	96.25	4.790482617
21:31659776:A:T:T:3:S	1.203559754	2.555833336	0.994550049	0.946820257	0.761834444	0.558405924	0.996010476	0.90656519	0.958947778	0.827531313	0.988349319	0.961571347	0.936300291	21	31659776	A	T	T	S		21	33032089	21:31659776:A:T	SOD1;SOD1	P00441	P00441;H7BYH4	p.Thr3Ser	p.Thr3Ser;p.Thr3Ser	1.043748	0.252	0.795350695	-2.213950363	-1.087349972	-2.011179793	0	Thr	3	Ser	T3S	4	0.235714286	15.12057143	13.79542857	96.25	4.790482617
21:31659777:C:A:T:3:K	1.631868346	2.425064388	0.989654243	0.952951777	0.773651111	0.636812229	0.996010476	0.919470005	0.958947778	0.815438983	0.981158257	0.964930357	0.930101004	21	31659777	C	A	T	K		21	33032090	21:31659777:C:A	SOD1;SOD1	P00441	P00441;H7BYH4	p.Thr3Lys	p.Thr3Lys;p.Thr3Lys	0.818498	0.395	0.799425901	-2.408001851	-0.110334708	-1.305932806	0	Thr	3	Lys	T3K	6	0.235714286	15.12057143	13.79542857	96.25	4.790482617
21:31659777:C:G:T:3:R	1.430154411	2.453294239	0.989654243	0.952951777	0.773651111	0.636812229	0.996010476	0.919470005	0.958947778	0.815438983	0.981158257	0.964930357	0.930101004	21	31659777	C	G	T	R		21	33032090	21:31659777:C:G	SOD1;SOD1	P00441	P00441;H7BYH4	p.Thr3Arg	p.Thr3Arg;p.Thr3Arg	0.938529	0.337	0.79911154	-2.258884068	-0.484274127	-1.576531677	0	Thr	3	Arg	T3R	6	0.235714286	15.12057143	13.79542857	96.25	4.790482617
21:31659777:C:T:T:3:M	1.579700949	2.470289865	0.989654243	0.952951777	0.773651111	0.636812229	0.996010476	0.919470005	0.958947778	0.815438983	0.981158257	0.964930357	0.930101004	21	31659777	C	T	T	M	rs1601153292	21	33032090	21:31659777:C:T	SOD1;SOD1	P00441	P00441;H7BYH4	p.Thr3Met	p.Thr3Met;p.Thr3Met	1.010793	0.38	0.729025993	-3.889458145	-1.380272574	-1.289046476	0	Thr	3	Met	T3M	6	0.235714286	15.12057143	13.79542857	96.25	4.790482617
21:31659779:A:C:K:4:Q	3.199317595	3.934635656	0.996101856	0.981362585	0.981930476	0.963779366	0.976379127	0.90656519	1	0.978676663	0.993694007	0.982916261	0.987482949	21	31659779	A	C	K	Q		21	33032092	21:31659779:A:C	SOD1;SOD1	P00441	P00441;H7BYH4	p.Lys4Gln	p.Lys4Gln;p.Lys4Gln	4.175403	0.662	0.793319752	1.828472515	1.485053296	2.045832306	0.864	Lys	4	Gln	K4Q	4	-4.336666667	14.45944444	12.52855556	98.44	0	0.219260723	Benign
21:31659779:A:G:K:4:E	3.661868515	3.933340946	0.996101856	0.981362585	0.981930476	0.963779366	0.976379127	0.90656519	1	0.978676663	0.993694007	0.982916261	0.987482949	21	31659779	A	G	K	E	rs1568807297	21	33032092	21:31659779:A:G	SOD1;SOD1	P00441	P00441;H7BYH4	p.Lys4Glu	p.Lys4Glu;p.Lys4Glu	4.169898	0.795	0.806561005	2.147184142	2.551431278	2.811655111	0.818	Lys	4	Glu	K4E	4	-4.336666667	14.45944444	12.52855556	98.44	0	0.245425958	Benign
21:31659780:A:C:K:4:T	3.100992564	3.343087979	0.995055199	0.976915814	0.959105556	0.985359884	0.976379127	0.919470005	1	0.989661376	0.987088382	0.980469512	0.956473244	21	31659780	A	C	K	T		21	33032093	21:31659780:A:C	SOD1;SOD1	P00441	P00441;H7BYH4	p.Lys4Thr	p.Lys4Thr;p.Lys4Thr	3.314743	0.733	0.800260918	0.874614214	2.052195933	1.992589539	0.242	Lys	4	Thr	K4T	6	-4.336666667	14.45944444	12.52855556	98.44	0	0.217737598	Benign
21:31659780:A:G:K:4:R	2.654606045	3.500310166	0.996101856	0.983741916	0.976532593	0.943963843	0.976379127	0.904865256	1	0.92394809	0.994173467	0.984426547	0.978229224	21	31659780	A	G	K	R		21	33032093	21:31659780:A:G	SOD1;SOD1	P00441	P00441;H7BYH4	p.Lys4Arg	p.Lys4Arg;p.Lys4Arg	2.822428	0.535	0.803450879	0.309776872	0.846772134	0.582861033	0.02	Lys	4	Arg	K4R	3	-4.336666667	14.45944444	12.52855556	98.44	0	0.16327978	Benign
21:31659780:A:T:K:4:M	3.400085641	3.539732428	0.995055199	0.976915814	0.959105556	0.985359884	0.976379127	0.919470005	1	0.989661376	0.987088382	0.980469512	0.956473244	21	31659780	A	T	K	M		21	33032093	21:31659780:A:T	SOD1;SOD1	P00441	P00441;H7BYH4	p.Lys4Met	p.Lys4Met;p.Lys4Met	4.150859	0.819	0.792876517	1.785489404	2.475675941	2.940127294	0.993	Lys	4	Met	K4M	6	-4.336666667	14.45944444	12.52855556	98.44	0	0.492325598	Uncertain
21:31659781:G:C:K:4:N	2.519881395	3.399127101	0.988474846	0.978829082	0.947895868	0.95961785	0.976379127	0.87491319	1	0.964241556	0.939731896	0.98141816	0.944887294	21	31659781	G	C	K	N		21	33032094	21:31659781:G:C	SOD1;SOD1	P00441	P00441;H7BYH4	p.Lys4Asn	p.Lys4Asn;p.Lys4Asn	4.171196	0.603	0.799648743	1.978749617	1.215597949	1.702524462	0.981	Lys	4	Asn	K4N	5	-4.336666667	14.45944444	12.52855556	98.44	0	0.224678014	Benign
21:31659781:G:T:K:4:N	2.519881395	3.397323209	0.988474846	0.978829082	0.947895868	0.95961785	0.976379127	0.87491319	1	0.964241556	0.939731896	0.98141816	0.944887294	21	31659781	G	T	K	N		21	33032094	21:31659781:G:T	SOD1;SOD1	P00441	P00441;H7BYH4	p.Lys4Asn	p.Lys4Asn;p.Lys4Asn	4.163526	0.603	0.799648743	1.96872655	1.215597949	1.698392535	0.981	Lys	4	Asn	K4N	5	-4.336666667	14.45944444	12.52855556	98.44	0	0.224678014	Benign
21:31659782:G:A:A:5:T	3.919487152	4.101883545	0.997413814	0.98745138	0.998329643	0.963962221	0.999877778	0.90656519	1	0.95218666	0.998538852	0.988638986	0.994690792	21	31659782	G	A	A	T	rs121912444	21	33032095	21:31659782:G:A	SOD1;SOD1	P00441	P00441;H7BYH4	p.Ala5Thr	p.Ala5Thr;p.Ala5Thr	4.501946	0.846	0.830108631	3.160675715	3.268508031	3.285332207	0.993	Ala	5	Thr	A5T	4	-3.0354	12.696	7.9866	98.72	0	0.687536406	Pathogenic
21:31659782:G:C:A:5:P	3.759680892	3.840555382	0.983467817	0.981848513	0.981374677	0.952143977	0.999877778	0.87491319	1	0.946804591	0.979123831	0.98440478	0.971590931	21	31659782	G	C	A	P		21	33032095	21:31659782:G:C	SOD1;SOD1	P00441	P00441;H7BYH4	p.Ala5Pro	p.Ala5Pro;p.Ala5Pro	4.623315	0.874	0.845066386	3.687432885	3.69606083	3.512565442	0.999	Ala	5	Pro	A5P	5	-3.0354	12.696	7.9866	98.72	0	0.868182303	Pathogenic
21:31659782:G:T:A:5:S	3.704534519	4.015402177	0.997413814	0.994275466	0.997165185	0.965509023	0.999877778	0.904865256	1	0.959347884	0.999162793	0.993949593	0.992564606	21	31659782	G	T	A	S	rs121912444	21	33032095	21:31659782:G:T	SOD1;SOD1	P00441	P00441;H7BYH4	p.Ala5Ser	p.Ala5Ser;p.Ala5Ser	4.247679	0.791	0.83057488	2.839878302	2.926663089	2.83043528	0.393	Ala	5	Ser	A5S	3	-3.0354	12.696	7.9866	98.72	0	0.397450069	Uncertain
21:31659783:C:A:A:5:D	3.821118474	3.898706998	0.993945658	0.978805402	0.992981111	0.981908505	0.999877778	0.919470005	1	0.980211596	0.995132387	0.98233383	0.98304418	21	31659783	C	A	A	D		21	33032096	21:31659783:C:A	SOD1;SOD1	P00441	P00441;H7BYH4	p.Ala5Asp	p.Ala5Asp;p.Ala5Asp	4.259472	0.855	0.841709732	3.129350147	3.519277587	3.20673162	0.995	Ala	5	Asp	A5D	6	-3.0354	12.696	7.9866	98.72	0	0.870403563	Pathogenic
21:31659783:C:G:A:5:G	3.634305382	4.046386468	0.997413814	0.98745138	0.998329643	0.963962221	0.999877778	0.90656519	1	0.95218666	0.998538852	0.988638986	0.994690792	21	31659783	C	G	A	G		21	33032096	21:31659783:C:G	SOD1;SOD1	P00441	P00441;H7BYH4	p.Ala5Gly	p.Ala5Gly;p.Ala5Gly	4.265977	0.764	0.845976503	3.242868353	3.011997519	2.684222818	0.857	Ala	5	Gly	A5G	4	-3.0354	12.696	7.9866	98.72	0	0.260608274	Benign
21:31659783:C:T:A:5:V	3.943831938	4.076765467	0.997413814	0.98745138	0.998329643	0.963962221	0.999877778	0.90656519	1	0.95218666	0.998538852	0.988638986	0.994690792	21	31659783	C	T	A	V	rs121912442	21	33032096	21:31659783:C:T	SOD1;SOD1	P00441	P00441;H7BYH4	p.Ala5Val	p.Ala5Val;p.Ala5Val	4.395146	0.853	0.829948833	3.017177631	3.310339494	3.268260221	0.999	Ala	5	Val	A5V	4	-3.0354	12.696	7.9866	98.72	0	0.484531655	Uncertain
21:31659785:G:A:V:6:M	3.85516015	3.924055497	0.980456233	0.994348771	0.979566164	0.964779854	0.996384444	0.904865256	0.999973333	0.97491571	0.987295687	0.991031855	0.979229567	21	31659785	G	A	V	M		21	33032098	21:31659785:G:A	SOD1	P00441	P00441	p.Val6Met	p.Val6Met	4.570784	0.877	0.77443534	1.880351866	2.536688978	3.501607409	1	Val	6	Met	V6M	3	-5.640142857	12.399	4.826	98.86	0	0.438573111	Uncertain
21:31659785:G:C:V:6:L	4.008184515	3.839442852	0.980456233	0.994348771	0.979566164	0.964779854	0.996384444	0.904865256	0.999973333	0.97491571	0.987295687	0.991031855	0.979229567	21	31659785	G	C	V	L		21	33032098	21:31659785:G:C	SOD1	P00441	P00441	p.Val6Leu	p.Val6Leu	4.211018	0.921	0.791924588	1.840674773	3.108187235	3.562132854	0.969	Val	6	Leu	V6L	3	-5.640142857	12.399	4.826	98.86	0	0.29036039	Benign
21:31659785:G:T:V:6:L	4.008184515	3.858024585	0.980456233	0.994348771	0.979566164	0.964779854	0.996384444	0.904865256	0.999973333	0.97491571	0.987295687	0.991031855	0.979229567	21	31659785	G	T	V	L	rs1568807314	21	33032098	21:31659785:G:T	SOD1	P00441	P00441	p.Val6Leu	p.Val6Leu	4.290026	0.921	0.791924588	1.943921507	3.108187235	3.60469548	0.969	Val	6	Leu	V6L	3	-5.640142857	12.399	4.826	98.86	0	0.29036039	Benign
21:31659786:T:A:V:6:E	3.295017455	2.960909492	0.925701916	0.977849561	0.956544365	0.956329806	0.996384444	0.919470005	0.999973333	0.883026625	0.816246629	0.987169118	0.9029919	21	31659786	T	A	V	E		21	33032099	21:31659786:T:A	SOD1	P00441	P00441	p.Val6Glu	p.Val6Glu	4.543299	0.96	0.794564129	2.339862438	3.400141847	3.966571102	1	Val	6	Glu	V6E	6	-5.640142857	12.399	4.826	98.86	0	0.460305518	Uncertain
21:31659786:T:C:V:6:A	3.998653196	3.798538884	0.980456233	0.986489096	0.977213214	0.958588815	0.996384444	0.90656519	0.999973333	0.949919854	0.978021324	0.987288302	0.97212606	21	31659786	T	C	V	A		21	33032099	21:31659786:T:C	SOD1	P00441	P00441	p.Val6Ala	p.Val6Ala	4.416112	0.941	0.790845139	2.082120854	3.217313208	3.788226912	0.993	Val	6	Ala	V6A	4	-5.640142857	12.399	4.826	98.86	0	0.430522658	Uncertain
21:31659786:T:G:V:6:G	3.330963234	3.100015797	0.938277602	0.978153514	0.94942828	0.944131279	0.996384444	0.949666306	0.999973333	0.865401815	0.805909038	0.989828821	0.908719445	21	31659786	T	G	V	G		21	33032099	21:31659786:T:G	SOD1	P00441	P00441	p.Val6Gly	p.Val6Gly	4.829169	0.952	0.811305548	3.125488734	3.628609315	4.074330036	1	Val	6	Gly	V6G	7	-5.640142857	12.399	4.826	98.86	0	0.774740496	Pathogenic
21:31659788:T:A:C:7:S	4.220505324	4.103464471	0.997946203	0.987711834	0.996456667	0.979677348	0.999796667	1	0.999986667	0.999121111	0.991895854	0.997064913	0.996425556	21	31659788	T	A	C	S	rs1312702973	21	33032101	21:31659788:T:A	SOD1	P00441	P00441	p.Cys7Ser	p.Cys7Ser	4.416108	0.927	0.834867504	3.165633234	3.862808252	3.70729966	1	Cys	7	Ser	C7S	10	-5.133666667	9.486666667	1.767833333	98.92	0	0.218152176	Benign
21:31659788:T:C:C:7:R	4.213549671	4.141705805	0.997946203	0.97499604	0.996456667	0.979677348	0.999796667	1	0.999986667	0.999121111	0.991895854	0.981986719	0.996425556	21	31659788	T	C	C	R		21	33032101	21:31659788:T:C	SOD1	P00441	P00441	p.Cys7Arg	p.Cys7Arg	4.578707	0.925	0.840108833	3.507119963	3.937543497	3.783333105	1	Cys	7	Arg	C7R	12	-5.133666667	9.486666667	1.767833333	98.92	0	0.761013617	Pathogenic
21:31659788:T:G:C:7:G	4.314406639	4.127052181	0.997946203	0.97499604	0.996456667	0.979677348	0.999796667	1	0.999986667	0.999121111	0.991895854	0.981986719	0.996425556	21	31659788	T	G	C	G	rs1312702973	21	33032101	21:31659788:T:G	SOD1	P00441	P00441	p.Cys7Gly	p.Cys7Gly	4.516401	0.954	0.845885131	3.567870609	4.218265271	3.917398619	1	Cys	7	Gly	C7G	12	-5.133666667	9.486666667	1.767833333	98.92	0	0.702394606	Pathogenic
21:31659789:G:A:C:7:Y	4.276150547	4.205838515	0.997946203	0.983137174	0.996456667	0.979677348	0.999796667	1	0.999986667	0.999121111	0.991895854	0.990424026	0.996425556	21	31659789	G	A	C	Y	rs121912448	21	33032102	21:31659789:G:A	SOD1	P00441	P00441	p.Cys7Tyr	p.Cys7Tyr	4.851394	0.943	0.834703524	3.730423902	3.961781162	4.034279653	1	Cys	7	Tyr	C7Y	11	-5.133666667	9.486666667	1.767833333	98.92	0	0.770291775	Pathogenic
21:31659789:G:C:C:7:S	4.331795771	4.096400835	0.997946203	0.987711834	0.996456667	0.979677348	0.999796667	1	0.999986667	0.999121111	0.991895854	0.997064913	0.996425556	21	31659789	G	C	C	S		21	33032102	21:31659789:G:C	SOD1	P00441	P00441	p.Cys7Ser	p.Cys7Ser	4.386074	0.959	0.834867504	3.126385153	4.066225892	3.876091607	1	Cys	7	Ser	C7S	10	-5.133666667	9.486666667	1.767833333	98.92	0	0.218152176	Benign
21:31659789:G:T:C:7:F	4.182249233	4.178097385	0.997946203	0.983137174	0.996456667	0.979677348	0.999796667	1	0.999986667	0.999121111	0.991895854	0.990424026	0.996425556	21	31659789	G	T	C	F	rs121912448	21	33032102	21:31659789:G:T	SOD1	P00441	P00441	p.Cys7Phe	p.Cys7Phe	4.733441	0.916	0.836075172	3.610044511	3.813032759	3.814667025	1	Cys	7	Phe	C7F	11	-5.133666667	9.486666667	1.767833333	98.92	0	0.649470692	Pathogenic
21:31659790:C:G:C:7:W	4.244850109	4.000390508	0.997946203	0.983137174	0.996456667	0.979677348	0.999796667	1	0.999986667	0.999121111	0.991895854	0.990424026	0.996425556	21	31659790	C	G	C	W		21	33032103	21:31659790:C:G	SOD1	P00441	P00441	p.Cys7Trp	p.Cys7Trp	3.977846	0.934	0.833276019	2.55374651	3.880752759	3.511664831	1	Cys	7	Trp	C7W	11	-5.133666667	9.486666667	1.767833333	98.92	0	0.764745327	Pathogenic
21:31659791:G:A:V:8:M	3.025879456	2.928057035	0.935673833	0.978815245	0.939258624	0.937148261	0.965719841	0.904865256	0.933594625	0.895961646	0.926929772	0.949022538	0.910680342	21	31659791	G	A	V	M	rs1380854315	21	33032104	21:31659791:G:A	SOD1	P00441	P00441	p.Val8Met	p.Val8Met	3.993389	0.858	0.764095263	0.871319637	2.24339095	3.080730377	1	Val	8	Met	V8M	3	-8.01	10.10671429	-1.094428571	98.85	0	0.267810752	Benign
21:31659791:G:C:V:8:L	2.643318544	2.732846527	0.935673833	0.978815245	0.939258624	0.937148261	0.965719841	0.904865256	0.933594625	0.895961646	0.926929772	0.949022538	0.910680342	21	31659791	G	C	V	L		21	33032104	21:31659791:G:C	SOD1	P00441	P00441	p.Val8Leu	p.Val8Leu	3.16337	0.748	0.783830565	0.272403287	1.873416064	1.997748418	0.098	Val	8	Leu	V8L	3	-8.01	10.10671429	-1.094428571	98.85	0	0.212940266	Benign
21:31659791:G:T:V:8:L	2.643318544	2.717580944	0.935673833	0.978815245	0.939258624	0.937148261	0.965719841	0.904865256	0.933594625	0.895961646	0.926929772	0.949022538	0.910680342	21	31659791	G	T	V	L		21	33032104	21:31659791:G:T	SOD1	P00441	P00441	p.Val8Leu	p.Val8Leu	3.098462	0.748	0.783830565	0.187582269	1.873416064	1.962781643	0.098	Val	8	Leu	V8L	3	-8.01	10.10671429	-1.094428571	98.85	0	0.212940266	Benign
21:31659792:T:A:V:8:E	3.562198439	3.453832576	0.978406429	0.973844542	0.964335238	0.936267418	0.965719841	0.919470005	0.933594625	0.818302899	0.962658584	0.977339608	0.941358618	21	31659792	T	A	V	E	rs1568807330	21	33032105	21:31659792:T:A	SOD1	P00441	P00441	p.Val8Glu	p.Val8Glu	4.592075	0.914	0.785345241	2.176698883	2.953916645	3.726950614	0.999	Val	8	Glu	V8E	6	-8.01	10.10671429	-1.094428571	98.85	0	0.347207243	Benign
21:31659792:T:C:V:8:A	2.922321106	2.792165921	0.935673833	0.973474851	0.935582341	0.92845169	0.965719841	0.90656519	0.933594625	0.829596849	0.910586596	0.951864874	0.892632552	21	31659792	T	C	V	A		21	33032105	21:31659792:T:C	SOD1	P00441	P00441	p.Val8Ala	p.Val8Ala	4.378548	0.886	0.782431761	1.825955123	2.727316311	3.450070679	0.989	Val	8	Ala	V8A	4	-8.01	10.10671429	-1.094428571	98.85	0	0.367596716	Uncertain
21:31659792:T:G:V:8:G	3.547810865	3.431896589	0.988750398	0.97877229	0.958373915	0.933272282	0.965719841	0.949666306	0.933594625	0.849428191	0.975510836	0.992514547	0.940378727	21	31659792	T	G	V	G		21	33032105	21:31659792:T:G	SOD1	P00441	P00441	p.Val8Gly	p.Val8Gly	4.551088	0.913	0.803209192	2.562820996	3.245610571	3.699090026	1	Val	8	Gly	V8G	7	-8.01	10.10671429	-1.094428571	98.85	0	0.745959606	Pathogenic
21:31659794:C:A:L:9:M	2.926798087	3.511581361	0.977418005	0.996148319	0.987123333	0.967425684	0.996335556	0.987323783	0.999986667	0.988186486	0.972180605	0.973174751	0.974563544	21	31659794	C	A	L	M		21	33032107	21:31659794:C:A	SOD1	P00441	P00441	p.Leu9Met	p.Leu9Met	3.065938	0.625	0.825112841	1.161156366	1.780302802	1.234275767	0.925	Leu	9	Met	L9M	2	-6.652125	5.853375	-2.212625	98.88	0	0.190759809	Benign
21:31659794:C:G:L:9:V	3.168947021	3.467677342	0.977418005	0.990032422	0.987056667	0.964779854	0.996335556	0.904865256	0.999986667	0.975149043	0.972180605	0.969407854	0.973197393	21	31659794	C	G	L	V	rs1568807333	21	33032107	21:31659794:C:G	SOD1	P00441	P00441	p.Leu9Val	p.Leu9Val	2.952154	0.699	0.832263894	1.188472833	2.37001769	1.600725802	0.907	Leu	9	Val	L9V	3	-6.652125	5.853375	-2.212625	98.88	0	0.210163991	Benign
21:31659795:T:A:L:9:Q	3.910240821	3.681341005	0.990506768	0.982843442	0.985890317	0.95406479	0.996335556	0.919470005	0.999986667	0.889948451	0.983807981	0.987685818	0.960436589	21	31659795	T	A	L	Q	rs1568807342	21	33032108	21:31659795:T:A	SOD1	P00441	P00441	p.Leu9Gln	p.Leu9Gln	4.541499	0.953	0.83291255	3.281375669	3.995467696	3.92513887	1	Leu	9	Gln	L9Q	6	-6.652125	5.853375	-2.212625	98.88	0	0.824063581	Pathogenic
21:31659795:T:C:L:9:P	3.722958906	3.489428489	0.995083451	0.986582034	0.969676772	0.93320597	0.996335556	0.949666306	0.999986667	0.832558905	0.989769101	0.998855678	0.944240057	21	31659795	T	C	L	P		21	33032108	21:31659795:T:C	SOD1	P00441	P00441	p.Leu9Pro	p.Leu9Pro	4.589684	0.951	0.848399916	3.72553209	4.241152737	3.939536021	1	Leu	9	Pro	L9P	7	-6.652125	5.853375	-2.212625	98.88	0	0.661880564	Pathogenic
21:31659795:T:G:L:9:R	3.899807341	3.678563905	0.990506768	0.982843442	0.985890317	0.95406479	0.996335556	0.919470005	0.999986667	0.889948451	0.983807981	0.987685818	0.960436589	21	31659795	T	G	L	R		21	33032108	21:31659795:T:G	SOD1	P00441	P00441	p.Leu9Arg	p.Leu9Arg	4.529691	0.95	0.840007725	3.440577884	4.094776606	3.901436657	1	Leu	9	Arg	L9R	6	-6.652125	5.853375	-2.212625	98.88	0	0.81490425	Pathogenic
21:31659797:A:C:K:10:Q	-3.490651868	-3.771583859	0.10295362	0.75951006	0.288653413	0.417693038	0.424203062	0.90656519	0.509922915	0.511106832	0.100947924	0.890478916	0.401909911	21	31659797	A	C	K	Q	rs1236713490	21	33032110	21:31659797:A:C	SOD1	P00441	P00441	p.Lys10Gln	p.Lys10Gln	2.652993	0.613	0.775098764	-0.609466281	0.869562342	0.942452615	0.025	Lys	10	Gln	K10Q	4	-9.162888889	8.066333333	-6.501111111	98.71	4.686720196	0.142551793	Benign
21:31659797:A:G:K:10:E	-3.181125312	-3.621181134	0.10295362	0.75951006	0.288653413	0.417693038	0.424203062	0.90656519	0.509922915	0.511106832	0.100947924	0.890478916	0.401909911	21	31659797	A	G	K	E		21	33032110	21:31659797:A:G	SOD1	P00441	P00441	p.Lys10Glu	p.Lys10Glu	3.292493	0.702	0.788518058	0.55651247	1.659211592	1.801411892	0.006	Lys	10	Glu	K10E	4	-9.162888889	8.066333333	-6.501111111	98.71	4.686720196	0.192130832	Benign
21:31659798:A:C:K:10:T	-0.547103684	-0.19764938	0.4281919	0.82919428	0.419632698	0.592458525	0.424203062	0.919470005	0.509922915	0.8914002	0.945978403	0.938903751	0.68128714	21	31659798	A	C	K	T		21	33032111	21:31659798:A:C	SOD1	P00441	P00441	p.Lys10Thr	p.Lys10Thr	2.942633	0.565	0.782363428	-0.052163743	0.685643015	0.821027934	0.012	Lys	10	Thr	K10T	6	-9.162888889	8.066333333	-6.501111111	98.71	4.686720196	0.131408493	Benign
21:31659798:A:G:K:10:R	-3.295470433	-2.922547583	0.10295362	0.744914111	0.29147037	0.400353362	0.424203062	0.904865256	0.509922915	0.787147347	0.122700997	0.882493662	0.467233495	21	31659798	A	G	K	R		21	33032111	21:31659798:A:G	SOD1	P00441	P00441	p.Lys10Arg	p.Lys10Arg	2.777624	0.46	0.785299536	-0.195529476	0.067166323	0.125197238	0.004	Lys	10	Arg	K10R	3	-9.162888889	8.066333333	-6.501111111	98.71	4.686720196	0.10450798	Benign
21:31659798:A:T:K:10:M	0.113683345	-0.003342465	0.4281919	0.82919428	0.419632698	0.592458525	0.424203062	0.919470005	0.509922915	0.8914002	0.945978403	0.938903751	0.68128714	21	31659798	A	T	K	M		21	33032111	21:31659798:A:T	SOD1	P00441	P00441	p.Lys10Met	p.Lys10Met	3.76881	0.755	0.774807398	0.841499017	1.767366827	2.364369283	0.823	Lys	10	Met	K10M	6	-9.162888889	8.066333333	-6.501111111	98.71	4.686720196	0.256173479	Benign
21:31659799:G:C:K:10:N	-1.775375474	-2.168024823	0.096969776	0.789450222	0.336024524	0.518727771	0.424203062	0.87491319	0.509922915	0.74477623	0.247582912	0.911027988	0.522861145	21	31659799	G	C	K	N		21	33032112	21:31659799:G:C	SOD1	P00441	P00441	p.Lys10Asn	p.Lys10Asn	3.017727	0.719	0.781649335	0.028392339	1.65267614	1.751658102	0.911	Lys	10	Asn	K10N	5	-9.162888889	8.066333333	-6.501111111	98.71	4.686720196	0.129011371	Benign
21:31659799:G:T:K:10:N	-1.775375474	-2.155668751	0.096969776	0.789450222	0.336024524	0.518727771	0.424203062	0.87491319	0.509922915	0.74477623	0.247582912	0.911027988	0.522861145	21	31659799	G	T	K	N		21	33032112	21:31659799:G:T	SOD1	P00441	P00441	p.Lys10Asn	p.Lys10Asn	3.070264	0.719	0.781649335	0.097047078	1.65267614	1.77996046	0.911	Lys	10	Asn	K10N	5	-9.162888889	8.066333333	-6.501111111	98.71	4.686720196	0.129011371	Benign
21:31659800:G:A:G:11:S	3.71179546	3.711688851	0.983481824	0.979322238	0.979300635	0.985184818	0.984354841	0.919470005	1	0.988854187	0.995108902	0.990168982	0.97509924	21	31659800	G	A	G	S		21	33032113	21:31659800:G:A	SOD1	P00441	P00441	p.Gly11Ser	p.Gly11Ser	3.888196	0.849	0.803175809	1.695739795	2.83821831	2.972038278	0.982	Gly	11	Ser	G11S	6	-8.03575	5.108	-9.957	97.09	0	0.177631275	Benign
21:31659800:G:C:G:11:R	4.348867643	4.091500192	0.99218154	0.987357457	0.993644286	0.991514388	0.984354841	0.965008647	1	0.99750458	0.996907532	1.007519173	0.995772318	21	31659800	G	C	G	R	rs1568807350	21	33032113	21:31659800:G:C	SOD1	P00441	P00441	p.Gly11Arg	p.Gly11Arg	4.400091	0.966	0.809221457	2.513479089	3.68283255	3.924105294	1	Gly	11	Arg	G11R	8	-8.03575	5.108	-9.957	97.09	0	0.483097629	Uncertain
21:31659800:G:T:G:11:C	4.181740368	4.1369266	0.99218154	0.985142732	0.993677619	0.99206959	0.984354841	1	1	1	0.996907532	1.004860591	0.996692222	21	31659800	G	T	G	C		21	33032113	21:31659800:G:T	SOD1	P00441	P00441	p.Gly11Cys	p.Gly11Cys	4.544158	0.915	0.803156321	2.552463654	3.257442055	3.706917474	1	Gly	11	Cys	G11C	9	-8.03575	5.108	-9.957	97.09	0	0.751797931	Pathogenic
21:31659801:G:A:G:11:D	4.142320117	3.930051959	0.988305867	0.985243744	0.985126667	0.984240466	0.984354841	0.949666306	1	0.994491974	0.996907532	1.00259945	0.985342297	21	31659801	G	A	G	D		21	33032114	21:31659801:G:A	SOD1	P00441	P00441	p.Gly11Asp	p.Gly11Asp	4.27013	0.94	0.811475314	2.399121494	3.555160144	3.703804166	0.998	Gly	11	Asp	G11D	7	-8.03575	5.108	-9.957	97.09	0	0.280302102	Benign
21:31659801:G:C:G:11:A	4.035233321	3.720290147	0.983481824	0.979322238	0.979300635	0.985184818	0.984354841	0.919470005	1	0.988854187	0.995108902	0.990168982	0.97509924	21	31659801	G	C	G	A	rs1555836167	21	33032114	21:31659801:G:C	SOD1	P00441	P00441	p.Gly11Ala	p.Gly11Ala	3.924768	0.942	0.80823063	1.867945407	3.513737882	3.529313942	0.337	Gly	11	Ala	G11A	6	-8.03575	5.108	-9.957	97.09	0	0.253263735	Benign
21:31659801:G:T:G:11:V	4.397365609	4.07984318	0.99218154	0.985142732	0.993677619	0.99206959	0.984354841	1	1	1	0.996907532	1.004860591	0.996692222	21	31659801	G	T	G	V	rs1555836167	21	33032114	21:31659801:G:T	SOD1	P00441	P00441	p.Gly11Val	p.Gly11Val	4.301444	0.977	0.807534142	2.343038636	3.724605387	3.934546891	0.997	Gly	11	Val	G11V	9	-8.03575	5.108	-9.957	97.09	0	0.36318764	Uncertain
21:31659803:G:A:D:12:N	0.520971389	1.44352717	0.765624106	0.96934188	0.786952879	0.917153647	0.906351693	0.87491319	0.826688889	0.712871319	0.647228777	0.985444568	0.820014287	21	31659803	G	A	D	N		21	33032116	21:31659803:G:A	SOD1	P00441	P00441	p.Asp12Asn	p.Asp12Asn	2.518863	0.428	0.769285045	-0.927838248	-0.403444778	-0.199172291	0.001	Asp	12	Asn	D12N	5	-7.727375	4.26825	-13.871625	95.56	0	0.156886829	Benign
21:31659803:G:C:D:12:H	2.256589792	2.863275327	0.990772367	0.974290011	0.872512857	0.936881014	0.906351693	0.949666306	0.826688889	0.764114647	0.982206941	0.989688865	0.909993624	21	31659803	G	C	D	H		21	33032116	21:31659803:G:C	SOD1	P00441	P00441	p.Asp12His	p.Asp12His	3.754583	0.639	0.769404317	0.689921887	0.939830278	1.686182785	0.702	Asp	12	His	D12H	7	-7.727375	4.26825	-13.871625	95.56	0	0.273087099	Benign
21:31659803:G:T:D:12:Y	2.507555472	3.125725157	0.993835509	0.968137022	0.891636508	0.949462277	0.906351693	1	0.826688889	0.820204603	0.982206941	0.981573517	0.930035873	21	31659803	G	T	D	Y	rs762628133	21	33032116	21:31659803:G:T	SOD1	P00441	P00441	p.Asp12Tyr	p.Asp12Tyr	3.801125	0.647	0.769902427	0.763002366	0.9989954	1.757498472	0.863	Asp	12	Tyr	D12Y	9	-7.727375	4.26825	-13.871625	95.56	0	0.393708272	Uncertain
21:31659804:A:C:D:12:A	1.6263381	2.660855464	0.993835509	0.972560565	0.891383175	0.933202715	0.906351693	0.965008647	0.826688889	0.665938786	0.982206941	0.986941516	0.916484699	21	31659804	A	C	D	A	rs1568807374	21	33032117	21:31659804:A:C	SOD1	P00441	P00441	p.Asp12Ala	p.Asp12Ala	2.547573	0.437	0.774122841	-0.771248207	-0.265517451	-0.131682569	0	Asp	12	Ala	D12A	8	-7.727375	4.26825	-13.871625	95.56	0	0.183545893	Benign
21:31659804:A:G:D:12:G	1.714048863	2.710593394	0.990772367	0.974290011	0.872512857	0.936881014	0.906351693	0.949666306	0.826688889	0.764114647	0.982206941	0.989688865	0.909993624	21	31659804	A	G	D	G		21	33032117	21:31659804:A:G	SOD1	P00441	P00441	p.Asp12Gly	p.Asp12Gly	3.105392	0.483	0.784014726	0.201171045	0.191936367	0.434718449	0	Asp	12	Gly	D12G	7	-7.727375	4.26825	-13.871625	95.56	0	0.163323249	Benign
21:31659804:A:T:D:12:V	2.225851528	2.953427605	0.993835509	0.968137022	0.891636508	0.949462277	0.906351693	1	0.826688889	0.820204603	0.982206941	0.981573517	0.930035873	21	31659804	A	T	D	V		21	33032117	21:31659804:A:T	SOD1	P00441	P00441	p.Asp12Val	p.Asp12Val	3.06853	0.566	0.773936173	-0.095062102	0.551395453	0.894630632	0.03	Asp	12	Val	D12V	9	-7.727375	4.26825	-13.871625	95.56	0	0.26336626	Benign
21:31659805:C:A:D:12:E	-0.708919645	0.32849586	0.705675662	0.96340337	0.743863214	0.922653145	0.906351693	0.90656519	0.826688889	0.796674353	0.537750244	0.979465046	0.76577483	21	31659805	C	A	D	E		21	33032118	21:31659805:C:A	SOD1	P00441	P00441	p.Asp12Glu	p.Asp12Glu	0.671839	0.248	0.775285093	-3.193829158	-1.44756131	-2.234653412	0	Asp	12	Glu	D12E	4	-7.727375	4.26825	-13.871625	95.56	0	0.106182231	Benign
21:31659805:C:G:D:12:E	-0.708919645	0.353177665	0.705675662	0.96340337	0.743863214	0.922653145	0.906351693	0.90656519	0.826688889	0.796674353	0.537750244	0.979465046	0.76577483	21	31659805	C	G	D	E		21	33032118	21:31659805:C:G	SOD1	P00441	P00441	p.Asp12Glu	p.Asp12Glu	0.776784	0.248	0.775285093	-3.056688255	-1.44756131	-2.17811819	0	Asp	12	Glu	D12E	4	-7.727375	4.26825	-13.871625	95.56	0	0.106182231	Benign
21:31659806:G:A:G:13:S	1.064215087	1.801156787	0.973047018	0.986640022	0.83673209	0.947959902	0.808069954	0.919470005	0.746381111	0.649872618	0.964905202	0.98631546	0.869119684	21	31659806	G	A	G	S		21	33032119	21:31659806:G:A	SOD1	P00441	P00441	p.Gly13Ser	p.Gly13Ser	1.41941	0.427	0.781365165	-2.067263947	-0.208251053	-0.797242131	0.024	Gly	13	Ser	G13S	6	-10.5985	1.8385	-11.3875	96.48	0	0.069176587	Benign
21:31659806:G:C:G:13:R	2.915589932	3.036429443	0.984364569	0.98487066	0.880747063	0.97687622	0.808069954	0.965008647	0.746381111	0.893043521	0.977560282	0.991192226	0.933260968	21	31659806	G	C	G	R	rs121912456	21	33032119	21:31659806:G:C	SOD1	P00441	P00441	p.Gly13Arg	p.Gly13Arg	3.249369	0.754	0.788030237	0.488151827	1.981626204	2.07875937	0.968	Gly	13	Arg	G13R	8	-10.5985	1.8385	-11.3875	96.48	0	0.174380397	Benign
21:31659806:G:T:G:13:C	2.759397691	3.12586982	0.984364569	0.97915754	0.880891508	0.980731867	0.808069954	1	0.746381111	0.938796799	0.977560282	0.987268637	0.938286746	21	31659806	G	T	G	C		21	33032119	21:31659806:G:T	SOD1	P00441	P00441	p.Gly13Cys	p.Gly13Cys	3.361507	0.693	0.781600127	0.47642889	1.486578301	1.786567346	0.989	Gly	13	Cys	G13C	9	-10.5985	1.8385	-11.3875	96.48	0	0.359986081	Uncertain
21:31659807:G:A:G:13:D	1.848202949	2.656063585	0.976705253	0.987444835	0.859604153	0.964721381	0.808069954	0.949666306	0.746381111	0.832256965	0.977560282	0.990981344	0.91235956	21	31659807	G	A	G	D		21	33032120	21:31659807:G:A	SOD1	P00441	P00441	p.Gly13Asp	p.Gly13Asp	2.747299	0.514	0.789861442	-0.122876156	0.48654661	0.421000429	0.021	Gly	13	Asp	G13D	7	-10.5985	1.8385	-11.3875	96.48	0	0.13347404	Benign
21:31659807:G:C:G:13:A	1.290273808	2.064017712	0.973047018	0.986640022	0.83673209	0.947959902	0.808069954	0.919470005	0.746381111	0.649872618	0.964905202	0.98631546	0.869119684	21	31659807	G	C	G	A	rs1379845624	21	33032120	21:31659807:G:C	SOD1	P00441	P00441	p.Gly13Ala	p.Gly13Ala	2.537073	0.492	0.786929635	-0.469757274	0.297781316	0.180580969	0.004	Gly	13	Ala	G13A	6	-10.5985	1.8385	-11.3875	96.48	0	0.100517638	Benign
21:31659807:G:T:G:13:V	2.742008558	3.250345891	0.984364569	0.97915754	0.880891508	0.980731867	0.808069954	1	0.746381111	0.938796799	0.977560282	0.987268637	0.938286746	21	31659807	G	T	G	V		21	33032120	21:31659807:G:T	SOD1	P00441	P00441	p.Gly13Val	p.Gly13Val	3.890769	0.688	0.786865934	1.29766902	1.542651538	2.042785774	0.858	Gly	13	Val	G13V	9	-10.5985	1.8385	-11.3875	96.48	0	0.170129636	Benign
21:31659809:C:A:P:14:T	1.091689115	1.869547635	0.976165593	0.956625297	0.882440503	0.988904476	0.57994336	0.965008647	1	0.99750458	0.990944743	0.980846336	0.882832707	21	31659809	C	A	P	T		21	33032122	21:31659809:C:A	SOD1	P00441	P00441	p.Pro14Thr	p.Pro14Thr	0.978531	0.391	0.778239511	-2.720330859	-0.489245804	-1.242842426	0.194	Pro	14	Thr	P14T	8	-12.66642857	-0.013857143	-9.115285714	97.71	3.587549766	0.083171182	Benign
21:31659809:C:G:P:14:A	0.966487362	1.805067317	0.976165593	0.956625297	0.882440503	0.988904476	0.57994336	0.965008647	1	0.99750458	0.990944743	0.980846336	0.882832707	21	31659809	C	G	P	A		21	33032122	21:31659809:C:G	SOD1	P00441	P00441	p.Pro14Ala	p.Pro14Ala	0.704366	0.355	0.78144449	-2.999722699	-0.664617245	-1.598631745	0	Pro	14	Ala	P14A	8	-12.66642857	-0.013857143	-9.115285714	97.71	3.587549766	0.092512112	Benign
21:31659809:C:T:P:14:S	1.098644768	1.839058803	0.976165593	0.956625297	0.882440503	0.988904476	0.57994336	0.965008647	1	0.99750458	0.990944743	0.980846336	0.882832707	21	31659809	C	T	P	S		21	33032122	21:31659809:C:T	SOD1	P00441	P00441	p.Pro14Ser	p.Pro14Ser	0.848895	0.393	0.778365309	-2.886641417	-0.474433325	-1.301118279	0.101	Pro	14	Ser	P14S	8	-12.66642857	-0.013857143	-9.115285714	97.71	3.587549766	0.094293553	Benign
21:31659810:C:A:P:14:Q	0.966487362	1.925694771	0.976165593	0.956625297	0.882440503	0.988904476	0.57994336	0.965008647	1	0.99750458	0.990944743	0.980846336	0.882832707	21	31659810	C	A	P	Q		21	33032123	21:31659810:C:A	SOD1	P00441	P00441	p.Pro14Gln	p.Pro14Gln	1.217264	0.355	0.776128911	-2.460305329	-0.753304917	-1.322326994	0.022	Pro	14	Gln	P14Q	8	-12.66642857	-0.013857143	-9.115285714	97.71	3.587549766	0.122408189	Benign
21:31659810:C:G:P:14:R	1.086136899	2.052374794	0.976165593	0.968365154	0.882407169	0.989737728	0.57994336	1	1	1	0.990944743	0.986162383	0.886707215	21	31659810	C	G	P	R		21	33032123	21:31659810:C:G	SOD1	P00441	P00441	p.Pro14Arg	p.Pro14Arg	1.549169	0.377	0.782747169	-1.86368128	-0.503033092	-1.016357491	0.493	Pro	14	Arg	P14R	9	-12.66642857	-0.013857143	-9.115285714	97.71	3.587549766	0.169972382	Benign
21:31659810:C:T:P:14:L	1.301947705	2.109952881	0.976165593	0.97253692	0.882407169	0.989792699	0.57994336	1	1	1	0.990944743	0.98520147	0.886723882	21	31659810	C	T	P	L		21	33032123	21:31659810:C:T	SOD1	P00441	P00441	p.Pro14Leu	p.Pro14Leu	1.793097	0.439	0.780623549	-1.597187433	-0.144342909	-0.526567768	0.66	Pro	14	Leu	P14L	10	-12.66642857	-0.013857143	-9.115285714	97.71	3.587549766	0.178553509	Benign
21:31659812:G:A:V:15:M	-0.441180092	-0.5399796	0.581385195	0.974872014	0.66336716	0.906057391	0.690753492	0.904865256	0.509922915	0.787147347	0.571736097	0.92579938	0.632699938	21	31659812	G	A	V	M	rs1568807400	21	33032125	21:31659812:G:A	SOD1	P00441	P00441	p.Val15Met	p.Val15Met	4.079489	0.751	0.818754047	2.329144716	2.475166592	2.508614601	1	Val	15	Met	V15M	3	-9.673	0.936428571	-6.438714286	98.71	0	0.692409159	Pathogenic
21:31659812:G:C:V:15:L	-0.545514886	-0.605143139	0.581385195	0.974872014	0.66336716	0.906057391	0.690753492	0.904865256	0.509922915	0.787147347	0.571736097	0.92579938	0.632699938	21	31659812	G	C	V	L		21	33032125	21:31659812:G:C	SOD1	P00441	P00441	p.Val15Leu	p.Val15Leu	3.802419	0.721	0.830043889	2.244948507	2.4728277	2.185942506	0.871	Val	15	Leu	V15L	3	-9.673	0.936428571	-6.438714286	98.71	0	0.287440683	Benign
21:31659812:G:T:V:15:L	-0.545514886	-0.585081838	0.581385195	0.974872014	0.66336716	0.906057391	0.690753492	0.904865256	0.509922915	0.787147347	0.571736097	0.92579938	0.632699938	21	31659812	G	T	V	L		21	33032125	21:31659812:G:T	SOD1	P00441	P00441	p.Val15Leu	p.Val15Leu	3.887718	0.721	0.830043889	2.356416247	2.4728277	2.231894175	0.871	Val	15	Leu	V15L	3	-9.673	0.936428571	-6.438714286	98.71	0	0.287440683	Benign
21:31659813:T:A:V:15:E	1.606807841	1.415968539	0.950154901	0.978668084	0.799328165	0.950201233	0.690753492	0.919470005	0.509922915	0.8914002	0.979447663	0.959107561	0.78759546	21	31659813	T	A	V	E		21	33032126	21:31659813:T:A	SOD1	P00441	P00441	p.Val15Glu	p.Val15Glu	4.131423	0.844	0.839636609	2.910991647	3.414763786	3.074165972	0.999	Val	15	Glu	V15E	6	-9.673	0.936428571	-6.438714286	98.71	0	0.819741246	Pathogenic
21:31659813:T:C:V:15:A	-1.455539724	-1.79663718	0.581385195	0.974042586	0.630754475	0.869112297	0.690753492	0.90656519	0.509922915	0.511106832	0.490579784	0.929709873	0.555336585	21	31659813	T	C	V	A	rs1202989817	21	33032126	21:31659813:T:C	SOD1	P00441	P00441	p.Val15Ala	p.Val15Ala	2.864079	0.707	0.829491111	1.00513126	2.374609666	1.599521579	0.196	Val	15	Ala	V15A	4	-9.673	0.936428571	-6.438714286	98.71	0	0.215249612	Benign
21:31659813:T:G:V:15:G	2.341494949	2.124688673	0.96019727	0.983223933	0.827562292	0.956975715	0.690753492	0.949666306	0.509922915	0.935681233	0.98925066	0.976979103	0.843275288	21	31659813	T	G	V	G	rs1202989817	21	33032126	21:31659813:T:G	SOD1	P00441	P00441	p.Val15Gly	p.Val15Gly	4.173993	0.877	0.848231361	3.178163327	3.767937206	3.287850992	0.995	Val	15	Gly	V15G	7	-9.673	0.936428571	-6.438714286	98.71	0	0.691384332	Pathogenic
21:31659815:C:A:Q:16:K	-5.989816828	-6.1315055	0.042702653	0.726538233	0.139471746	0.329538915	0.159923095	0.90656519	0.819022234	0.813104911	0.050965816	0.897855493	0.255532877	21	31659815	C	A	Q	K		21	33032128	21:31659815:C:A	SOD1	P00441	P00441	p.Gln16Lys	p.Gln16Lys	0.428885	0.363	0.791812746	-3.104525309	-0.440773869	-1.700793991	0	Gln	16	Lys	Q16K	4	-12.784	3.769444444	-4.001666667	98.82	4.699233134	0.057587139	Benign
21:31659815:C:G:Q:16:E	-6.128582481	-6.023360235	0.042702653	0.718636832	0.133062778	0.30161576	0.159923095	0.904865256	0.819022234	0.770363823	0.062699459	0.893420814	0.260249648	21	31659815	C	G	Q	E		21	33032128	21:31659815:C:G	SOD1	P00441	P00441	p.Gln16Glu	p.Gln16Glu	0.637042	0.308	0.793370423	-2.794169242	-0.764408912	-1.90657716	0	Gln	16	Glu	Q16E	3	-12.784	3.769444444	-4.001666667	98.82	4.699233134	0.095385716	Benign
21:31659816:A:C:Q:16:P	-3.450994572	-3.208757081	0.108079307	0.787246522	0.232241746	0.479846364	0.159923095	0.919470005	0.819022234	0.866452883	0.475572377	0.937196608	0.452639896	21	31659816	A	C	Q	P		21	33032129	21:31659816:A:C	SOD1	P00441	P00441	p.Gln16Pro	p.Gln16Pro	2.33934	0.462	0.806049603	-0.257554787	0.426084004	-0.099351263	0.097	Gln	16	Pro	Q16P	6	-12.784	3.769444444	-4.001666667	98.82	4.699233134	0.208083376	Benign
21:31659816:A:G:Q:16:R	-6.278476424	-5.849799431	0.042702653	0.726538233	0.139471746	0.329538915	0.159923095	0.90656519	0.819022234	0.813104911	0.050965816	0.897855493	0.255532877	21	31659816	A	G	Q	R	rs200016533	21	33032129	21:31659816:A:G	SOD1	P00441	P00441	p.Gln16Arg	p.Gln16Arg	1.626676	0.28	0.791578819	-1.545023626	-0.972291336	-1.535298786	0.009	Gln	16	Arg	Q16R	4	-12.784	3.769444444	-4.001666667	98.82	4.699233134	0.103783248	Benign
21:31659816:A:T:Q:16:L	-3.121451247	-2.196006015	0.157844067	0.829040101	0.284022857	0.588985462	0.159923095	0.949666306	0.819022234	0.908933927	0.711937904	0.962188989	0.533155299	21	31659816	A	T	Q	L		21	33032129	21:31659816:A:T	SOD1	P00441	P00441	p.Gln16Leu	p.Gln16Leu	2.349499	0.299	0.793981509	-0.541309799	-0.811424474	-1.03607782	0.014	Gln	16	Leu	Q16L	7	-12.784	3.769444444	-4.001666667	98.82	4.699233134	0.156849479	Benign
21:31659817:G:C:Q:16:H	-5.260807422	-4.728287311	0.030165158	0.750843051	0.174972857	0.425585094	0.159923095	0.87491319	0.819022234	0.869518503	0.0718427	0.91367824	0.350686257	21	31659817	G	C	Q	H		21	33032130	21:31659817:G:C	SOD1	P00441	P00441	p.Gln16His	p.Gln16His	1.318255	0.268	0.782958181	-2.160243387	-1.192403799	-1.770813515	0	Gln	16	His	Q16H	5	-12.784	3.769444444	-4.001666667	98.82	4.699233134	0.100117133	Benign
21:31659817:G:T:Q:16:H	-5.260807422	-4.718871325	0.030165158	0.750843051	0.174972857	0.425585094	0.159923095	0.87491319	0.819022234	0.869518503	0.0718427	0.91367824	0.350686257	21	31659817	G	T	Q	H		21	33032130	21:31659817:G:T	SOD1	P00441	P00441	p.Gln16His	p.Gln16His	1.358291	0.268	0.782958181	-2.107924808	-1.192403799	-1.749245607	0	Gln	16	His	Q16H	5	-12.784	3.769444444	-4.001666667	98.82	4.699233134	0.100117133	Benign
21:31659818:G:A:G:17:S	3.831457119	3.710147111	0.998284042	0.980326517	0.98688	0.980858006	0.962461958	0.919470005	1	0.970931101	0.999109924	0.974975558	0.968978959	21	31659818	G	A	G	S	rs121912453	21	33032131	21:31659818:G:A	SOD1	P00441	P00441	p.Gly17Ser	p.Gly17Ser	4.208194	0.903	0.821456387	2.563847317	3.486487523	3.456564976	0.998	Gly	17	Ser	G17S	6	-10.08275	5.306	-0.47675	98.8	0	0.705546484	Pathogenic
21:31659818:G:C:G:17:R	3.978632306	3.915289628	0.999177158	0.986388293	0.991252222	0.990438187	0.962461958	0.965008647	1	0.997553744	0.99951458	1.000605359	0.985634013	21	31659818	G	C	G	R		21	33032131	21:31659818:G:C	SOD1	P00441	P00441	p.Gly17Arg	p.Gly17Arg	4.191797	0.892	0.827267127	2.685439005	3.513511881	3.384147697	1	Gly	17	Arg	G17R	8	-10.08275	5.306	-0.47675	98.8	0	0.901239203	Pathogenic
21:31659818:G:T:G:17:C	3.869801794	3.971033001	0.999177158	0.98892237	0.991606667	0.991029015	0.962461958	1	1	0.999955556	0.99951458	1.006140823	0.987104444	21	31659818	G	T	G	C	rs121912453	21	33032131	21:31659818:G:T	SOD1	P00441	P00441	p.Gly17Cys	p.Gly17Cys	4.350357	0.856	0.821276378	2.745193727	3.184714508	3.261472903	1	Gly	17	Cys	G17C	9	-10.08275	5.306	-0.47675	98.8	0	0.890284302	Pathogenic
21:31659819:G:A:G:17:D	3.886591806	3.76041349	0.999114692	0.982753197	0.986716772	0.97925783	0.962461958	0.949666306	1	0.987950387	0.999414444	0.989254083	0.972993929	21	31659819	G	A	G	D		21	33032132	21:31659819:G:A	SOD1	P00441	P00441	p.Gly17Asp	p.Gly17Asp	4.2077	0.906	0.830769534	2.792425217	3.660942937	3.473639944	1	Gly	17	Asp	G17D	7	-10.08275	5.306	-0.47675	98.8	0	0.912850225	Pathogenic
21:31659819:G:C:G:17:A	3.824501466	3.650172525	0.998284042	0.980326517	0.98688	0.980858006	0.962461958	0.919470005	1	0.970931101	0.999109924	0.974975558	0.968978959	21	31659819	G	C	G	A	rs1200906022	21	33032132	21:31659819:G:C	SOD1	P00441	P00441	p.Gly17Ala	p.Gly17Ala	3.953187	0.901	0.824858087	2.314332808	3.530529517	3.307628696	0.852	Gly	17	Ala	G17A	6	-10.08275	5.306	-0.47675	98.8	0	0.57394957	Uncertain
21:31659819:G:T:G:17:V	4.015870506	4.063956249	0.999177158	0.98892237	0.991606667	0.991029015	0.962461958	1	1	0.999955556	0.99951458	1.006140823	0.987104444	21	31659819	G	T	G	V		21	33032132	21:31659819:G:T	SOD1	P00441	P00441	p.Gly17Val	p.Gly17Val	4.745459	0.898	0.824140284	3.331997405	3.499482932	3.717094723	1	Gly	17	Val	G17V	9	-10.08275	5.306	-0.47675	98.8	0	0.894476211	Pathogenic
21:31659821:A:C:I:18:L	0.915341343	2.082323628	0.943193376	0.870081964	0.848581905	0.834542817	0.888430847	0.987323783	0.999986667	0.988186486	0.957583964	0.9747554	0.869180113	21	31659821	A	C	I	L		21	33032134	21:31659821:A:C	SOD1	P00441	P00441	p.Ile18Leu	p.Ile18Leu	2.611684	0.384	0.782308478	-0.485996526	-0.465854826	-0.403504443	0	Ile	18	Leu	I18L	2	-10.497	7.18175	3.003125	98.88	3.974867437	0.122615951	Benign
21:31659821:A:G:I:18:V	0.67189349	1.810758866	0.943193376	0.881850448	0.848515238	0.834542817	0.888430847	0.987323783	0.999986667	0.988186486	0.957583964	0.979393362	0.869180113	21	31659821	A	G	I	V	rs1460554436	21	33032134	21:31659821:A:G	SOD1	P00441	P00441	p.Ile18Val	p.Ile18Val	1.457013	0.314	0.779036628	-2.07543681	-0.965420021	-1.430166049	0	Ile	18	Val	I18V	1	-10.497	7.18175	3.003125	98.88	3.974867437	0.060866379	Benign
21:31659821:A:T:I:18:F	0.744160142	1.891969548	0.943193376	0.860217383	0.844894127	0.83460329	0.888430847	0.90656519	0.999986667	0.958885573	0.947710276	0.968753133	0.853180229	21	31659821	A	T	I	F		21	33032134	21:31659821:A:T	SOD1	P00441	P00441	p.Ile18Phe	p.Ile18Phe	2.656003	0.386	0.779447559	-0.498496445	-0.500874161	-0.368068499	0.08	Ile	18	Phe	I18F	4	-10.497	7.18175	3.003125	98.88	3.974867437	0.192550278	Benign
21:31659822:T:A:I:18:N	1.026139044	1.988517725	0.935032666	0.894724696	0.856832328	0.814349493	0.888430847	0.949666306	0.999986667	0.832558905	0.957094491	0.986838603	0.868198742	21	31659822	T	A	I	N		21	33032135	21:31659822:T:A	SOD1	P00441	P00441	p.Ile18Asn	p.Ile18Asn	2.265191	0.419	0.775541792	-1.105337225	-0.356265411	-0.387851938	0.179	Ile	18	Asn	I18N	7	-10.497	7.18175	3.003125	98.88	3.974867437	0.108511386	Benign
21:31659822:T:C:I:18:T	0.509016839	1.45411371	0.838745117	0.865773319	0.842123743	0.826882271	0.888430847	0.87491319	0.999986667	0.928066645	0.869391024	0.97151216	0.84955293	21	31659822	T	C	I	T		21	33032135	21:31659822:T:C	SOD1	P00441	P00441	p.Ile18Thr	p.Ile18Thr	0.987814	0.33	0.775418187	-2.777640883	-0.924083006	-1.590443762	0	Ile	18	Thr	I18T	5	-10.497	7.18175	3.003125	98.88	3.974867437	0.050671798	Benign
21:31659822:T:G:I:18:S	0.959961533	1.695481203	0.910055637	0.878051602	0.851895556	0.758994638	0.888430847	0.919470005	0.999986667	0.889948451	0.933376372	0.978245478	0.854133164	21	31659822	T	G	I	S		21	33032135	21:31659822:T:G	SOD1	P00441	P00441	p.Ile18Ser	p.Ile18Ser	1.769706	0.445	0.776595049	-1.726907546	-0.173415529	-0.504486617	0.043	Ile	18	Ser	I18S	6	-10.497	7.18175	3.003125	98.88	3.974867437	0.107189403	Benign
21:31659823:C:G:I:18:M	0.691358288	2.05367691	0.943193376	0.862040443	0.848581905	0.823764574	0.888430847	0.904865256	0.999986667	0.975149043	0.957583964	0.970340105	0.864368606	21	31659823	C	G	I	M		21	33032136	21:31659823:C:G	SOD1	P00441	P00441	p.Ile18Met	p.Ile18Met	2.746603	0.335	0.770048189	-0.611447088	-0.981894631	-0.61405968	0.084	Ile	18	Met	I18M	3	-10.497	7.18175	3.003125	98.88	3.974867437	0.170460428	Benign
21:31659824:A:C:I:19:L	1.669369841	2.721189861	0.980085313	0.924279189	0.731785556	0.679284664	0.85470254	0.987323783	0.999986667	0.9843198	0.988903224	1.008905262	0.920349721	21	31659824	A	C	I	L		21	33032137	21:31659824:A:C	SOD1	P00441	P00441	p.Ile19Leu	p.Ile19Leu	2.597888	0.437	0.839534057	0.904461884	0.825834665	-0.104577231	0	Ile	19	Leu	I19L	2	-6.11425	5.927375	4.56475	98.91	4.63172146	0.132498742	Benign
21:31659824:A:G:I:19:V	1.613724617	2.50019922	0.980085313	0.93038721	0.731785556	0.679284664	0.85470254	0.987323783	0.999986667	0.9843198	0.988903224	1.011692645	0.920349721	21	31659824	A	G	I	V		21	33032137	21:31659824:A:G	SOD1	P00441	P00441	p.Ile19Val	p.Ile19Val	1.658254	0.421	0.836402743	-0.400511576	0.671881493	-0.70325598	0	Ile	19	Val	I19V	1	-6.11425	5.927375	4.56475	98.91	4.63172146	0.078404107	Benign
21:31659824:A:T:I:19:F	2.635469529	2.829401849	0.980085313	0.912957385	0.732076667	0.68750493	0.85470254	0.90656519	0.999986667	0.955555548	0.980779469	0.993177017	0.907164019	21	31659824	A	T	I	F		21	33032137	21:31659824:A:T	SOD1	P00441	P00441	p.Ile19Phe	p.Ile19Phe	3.761532	0.757	0.838928873	2.410202983	2.849913881	2.372009259	0.92	Ile	19	Phe	I19F	4	-6.11425	5.927375	4.56475	98.91	4.63172146	0.330314694	Benign
21:31659825:T:A:I:19:N	1.872031354	1.850093515	0.900240541	0.920474575	0.73101381	0.78071728	0.85470254	0.949666306	0.999986667	0.692113429	0.802899599	0.982699038	0.818914196	21	31659825	T	A	I	N		21	33032138	21:31659825:T:A	SOD1	P00441	P00441	p.Ile19Asn	p.Ile19Asn	4.306246	0.82	0.841574022	3.187133648	3.294525291	3.029616634	0.994	Ile	19	Asn	I19N	7	-6.11425	5.927375	4.56475	98.91	4.63172146	0.578237378	Uncertain
21:31659825:T:C:I:19:T	2.523595112	2.398356096	0.849785328	0.911449706	0.723973439	0.70579592	0.85470254	0.87491319	0.999986667	0.929131521	0.730268657	0.985956084	0.866190943	21	31659825	T	C	I	T	rs1601153438	21	33032138	21:31659825:T:C	SOD1	P00441	P00441	p.Ile19Thr	p.Ile19Thr	4.114918	0.856	0.841371601	2.932126268	3.519992837	3.134638884	0.711	Ile	19	Thr	I19T	5	-6.11425	5.927375	4.56475	98.91	4.63172146	0.378326452	Uncertain
21:31659825:T:G:I:19:S	2.096047471	1.815162257	0.880898893	0.914108054	0.719872222	0.725113205	0.85470254	0.919470005	0.999986667	0.850252102	0.813360274	0.982342906	0.814357537	21	31659825	T	G	I	S		21	33032138	21:31659825:T:G	SOD1	P00441	P00441	p.Ile19Ser	p.Ile19Ser	4.400846	0.899	0.841832135	3.317108741	3.801019075	3.537227631	0.966	Ile	19	Ser	I19S	6	-6.11425	5.927375	4.56475	98.91	4.63172146	0.748867553	Pathogenic
21:31659826:C:G:I:19:M	2.783781635	2.808345394	0.980085313	0.917810537	0.731785556	0.662789292	0.85470254	0.904865256	0.999986667	0.971468667	0.988903224	1.001848687	0.919235621	21	31659826	C	G	I	M	rs1182088847	21	33032139	21:31659826:C:G	SOD1	P00441	P00441	p.Ile19Met	p.Ile19Met	3.02791	0.761	0.834550348	1.343746151	2.802287675	1.999919105	0.775	Ile	19	Met	I19M	3	-6.11425	5.927375	4.56475	98.91	4.63172146	0.721437716	Pathogenic
21:31659827:A:C:N:20:H	0.759579713	1.82266155	0.306491047	0.911738667	0.599891217	0.616589407	0.933091111	0.87491319	0.999986667	0.921285933	0.706727564	0.977864433	0.888613642	21	31659827	A	C	N	H	rs1601153445	21	33032140	21:31659827:A:C	SOD1	P00441	P00441	p.Asn20His	p.Asn20His	0.470728	0.277	0.806520249	-2.687851229	-0.742071746	-2.175363937	0	Asn	20	His	N20H	5	-6.989125	8.07975	8.274125	98.87	4.920213424	0.066884406	Benign
21:31659827:A:G:N:20:D	0.690023184	1.982995559	0.306491047	0.911738667	0.599891217	0.616589407	0.933091111	0.87491319	0.999986667	0.921285933	0.706727564	0.977864433	0.888613642	21	31659827	A	G	N	D		21	33032140	21:31659827:A:G	SOD1	P00441	P00441	p.Asn20Asp	p.Asn20Asp	1.152455	0.257	0.817635425	-1.52340174	-0.683756848	-1.923716113	0	Asn	20	Asp	N20D	5	-6.989125	8.07975	8.274125	98.87	4.920213424	0.132391135	Benign
21:31659827:A:T:N:20:Y	1.543869272	2.296423631	0.566747665	0.914945058	0.655883333	0.798785434	0.933091111	0.965008647	0.999986667	0.991308805	0.846713543	0.97482399	0.920322882	21	31659827	A	T	N	Y		21	33032140	21:31659827:A:T	SOD1	P00441	P00441	p.Asn20Tyr	p.Asn20Tyr	0.793249	0.401	0.809758755	-2.186675556	0.100204393	-1.284852583	0	Asn	20	Tyr	N20Y	8	-6.989125	8.07975	8.274125	98.87	4.920213424	0.078813671	Benign
21:31659828:A:C:N:20:T	0.666357255	1.56020317	0.3295286	0.909366802	0.601484444	0.640993381	0.933091111	0.919470005	0.999986667	0.893794117	0.79503566	0.973394179	0.857125126	21	31659828	A	C	N	T		21	33032141	21:31659828:A:C	SOD1	P00441	P00441	p.Asn20Thr	p.Asn20Thr	1.034876	0.351	0.809661935	-1.873303233	-0.219251063	-1.443703212	0	Asn	20	Thr	N20T	6	-6.989125	8.07975	8.274125	98.87	4.920213424	0.063534982	Benign
21:31659828:A:G:N:20:S	0.832614069	1.988438985	0.306491047	0.911738667	0.599891217	0.616589407	0.933091111	0.87491319	0.999986667	0.921285933	0.706727564	0.977864433	0.888613642	21	31659828	A	G	N	S	rs768029813	21	33032141	21:31659828:A:G	SOD1	P00441	P00441	p.Asn20Ser	p.Asn20Ser	1.1756	0.298	0.809658505	-1.689491176	-0.556218759	-1.674252678	0.003	Asn	20	Ser	N20S	5	-6.989125	8.07975	8.274125	98.87	4.920213424	0.108462115	Benign
21:31659828:A:T:N:20:I	1.40027406	2.559841576	0.566747665	0.920709777	0.65621	0.80570693	0.933091111	1	0.999986667	0.995346032	0.846713543	0.977845512	0.928041955	21	31659828	A	T	N	I		21	33032141	21:31659828:A:T	SOD1	P00441	P00441	p.Asn20Ile	p.Asn20Ile	1.501422	0.335	0.814492653	-1.144728413	-0.240361856	-1.284854704	0.068	Asn	20	Ile	N20I	9	-6.989125	8.07975	8.274125	98.87	4.920213424	0.114288714	Benign
21:31659829:T:A:N:20:K	0.826337273	1.641092555	0.3295286	0.909366802	0.601484444	0.640993381	0.933091111	0.919470005	0.999986667	0.893794117	0.79503566	0.973394179	0.857125126	21	31659829	T	A	N	K		21	33032142	21:31659829:T:A	SOD1	P00441	P00441	p.Asn20Lys	p.Asn20Lys	1.378811	0.397	0.81527638	-1.285665267	0.166835888	-0.992524256	0.078	Asn	20	Lys	N20K	6	-6.989125	8.07975	8.274125	98.87	4.920213424	0.080522243	Benign
21:31659829:T:G:N:20:K	0.826337273	1.646556678	0.3295286	0.909366802	0.601484444	0.640993381	0.933091111	0.919470005	0.999986667	0.893794117	0.79503566	0.973394179	0.857125126	21	31659829	T	G	N	K		21	33032142	21:31659829:T:G	SOD1	P00441	P00441	p.Asn20Lys	p.Asn20Lys	1.402044	0.397	0.81527638	-1.255304653	0.166835888	-0.98000834	0.078	Asn	20	Lys	N20K	6	-6.989125	8.07975	8.274125	98.87	4.920213424	0.080522243	Benign
21:31659830:T:A:F:21:I	3.838889287	3.576407386	0.95173043	0.974930925	0.985977778	0.974340986	0.995321111	0.919470005	0.99982943	0.901736212	0.947617233	0.974901378	0.957776396	21	31659830	T	A	F	I		21	33032143	21:31659830:T:A	SOD1	P00441	P00441	p.Phe21Ile	p.Phe21Ile	4.237267	0.941	0.839771266	3.052621669	4.0336202	3.691880809	1	Phe	21	Ile	F21I	6	-2.101818182	8.616363636	8.087636364	98.83	0	0.241766309	Benign
21:31659830:T:C:F:21:L	3.689342749	3.468217614	0.95173043	0.974930925	0.985977778	0.974340986	0.995321111	0.919470005	0.99982943	0.901736212	0.947617233	0.974901378	0.957776396	21	31659830	T	C	F	L		21	33032143	21:31659830:T:C	SOD1	P00441	P00441	p.Phe21Leu	p.Phe21Leu	3.777253	0.898	0.847597078	2.644096566	3.890847341	3.195509695	0.995	Phe	21	Leu	F21L	6	-2.101818182	8.616363636	8.087636364	98.83	0	0.170258956	Benign
21:31659830:T:G:F:21:V	3.802828759	3.514273564	0.960090339	0.973941603	0.978399788	0.96575309	0.995321111	0.949666306	0.99982943	0.924186702	0.96633786	0.973442436	0.952975658	21	31659830	T	G	F	V		21	33032143	21:31659830:T:G	SOD1	P00441	P00441	p.Phe21Val	p.Phe21Val	4.229227	0.946	0.845674093	3.187400711	4.163889799	3.716451378	0.999	Phe	21	Val	F21V	7	-2.101818182	8.616363636	8.087636364	98.83	0	0.465246526	Uncertain
21:31659831:T:A:F:21:Y	3.715741318	3.676498929	0.984165788	0.996963237	0.986522778	0.960927312	0.995321111	0.904865256	0.99982943	0.811949595	0.996186078	0.99858496	0.965457771	21	31659831	T	A	F	Y		21	33032144	21:31659831:T:A	SOD1	P00441	P00441	p.Phe21Tyr	p.Phe21Tyr	4.253001	0.881	0.84918131	3.30479103	3.809213802	3.353535074	0.997	Phe	21	Tyr	F21Y	3	-2.101818182	8.616363636	8.087636364	98.83	0	0.856699038	Pathogenic
21:31659831:T:C:F:21:S	3.975716818	4.008915665	0.981300712	0.975442416	0.99188	0.988983506	0.995321111	0.965008647	0.99982943	0.997818185	0.979821682	0.975010865	0.987246377	21	31659831	T	C	F	S		21	33032144	21:31659831:T:C	SOD1	P00441	P00441	p.Phe21Ser	p.Phe21Ser	4.503858	0.886	0.849321157	3.636050091	3.843331094	3.517576788	1	Phe	21	Ser	F21S	8	-2.101818182	8.616363636	8.087636364	98.83	0	0.75407955	Pathogenic
21:31659831:T:G:F:21:C	4.010495083	4.009339474	0.981300712	0.975442416	0.99188	0.988983506	0.995321111	0.965008647	0.99982943	0.997818185	0.979821682	0.975010865	0.987246377	21	31659831	T	G	F	C	rs1555836169	21	33032144	21:31659831:T:G	SOD1	P00441	P00441	p.Phe21Cys	p.Phe21Cys	4.50566	0.896	0.84915265	3.634257481	3.904087656	3.576351189	1	Phe	21	Cys	F21C	8	-2.101818182	8.616363636	8.087636364	98.83	0	0.858485108	Pathogenic
21:31659832:C:A:F:21:L	3.647608832	3.495725908	0.95173043	0.974930925	0.985977778	0.974340986	0.995321111	0.919470005	0.99982943	0.901736212	0.947617233	0.974901378	0.957776396	21	31659832	C	A	F	L		21	33032145	21:31659832:C:A	SOD1	P00441	P00441	p.Phe21Leu	p.Phe21Leu	3.894216	0.886	0.847597078	2.796942452	3.814565726	3.189154799	0.998	Phe	21	Leu	F21L	6	-2.101818182	8.616363636	8.087636364	98.83	0	0.170258956	Benign
21:31659832:C:G:F:21:L	3.647608832	3.408293358	0.95173043	0.974930925	0.985977778	0.974340986	0.995321111	0.919470005	0.99982943	0.901736212	0.947617233	0.974901378	0.957776396	21	31659832	C	G	F	L	rs1555836170	21	33032145	21:31659832:C:G	SOD1	P00441	P00441	p.Phe21Leu	p.Phe21Leu	3.52246	0.886	0.847597078	2.311136042	3.814565726	2.988885059	0.998	Phe	21	Leu	F21L	6	-2.101818182	8.616363636	8.087636364	98.83	0	0.170258956	Benign
21:31659833:G:A:E:22:K	3.683759716	3.658997552	0.996101856	0.98061063	0.98084619	0.963382699	0.979104444	0.90656519	1	0.978581848	0.993694007	0.981205136	0.985388346	21	31659833	G	A	E	K	rs121912450	21	33032146	21:31659833:G:A	SOD1	P00441	P00441	p.Glu22Lys	p.Glu22Lys	3.115172	0.808	0.814202259	0.956953851	2.761560054	2.318605378	0.9	Glu	22	Lys	E22K	4	-3.204222222	9.854555556	15.02022222	98.56	0	0.138771095	Benign
21:31659833:G:C:E:22:Q	2.710198387	3.41665121	0.996101856	0.982909917	0.977777222	0.947981386	0.979104444	0.904865256	1	0.937113862	0.994173467	0.983954561	0.979473959	21	31659833	G	C	E	Q		21	33032146	21:31659833:G:C	SOD1	P00441	P00441	p.Glu22Gln	p.Glu22Gln	2.400303	0.547	0.808540637	-0.116577504	1.007973716	0.424821233	0.152	Glu	22	Gln	E22Q	3	-3.204222222	9.854555556	15.02022222	98.56	0	0.153035523	Benign
21:31659834:A:C:E:22:A	3.174394071	3.211173634	0.995055199	0.975999486	0.956954444	0.985359884	0.979104444	0.919470005	1	0.989661376	0.987088382	0.97640499	0.955256736	21	31659834	A	C	E	A		21	33032147	21:31659834:A:C	SOD1	P00441	P00441	p.Glu22Ala	p.Glu22Ala	2.818762	0.758	0.815806718	0.609099088	2.470489556	1.869907295	0.012	Glu	22	Ala	E22A	6	-3.204222222	9.854555556	15.02022222	98.56	0	0.193353312	Benign
21:31659834:A:G:E:22:G	3.403375259	3.228573198	0.995943606	0.974907263	0.955543439	0.984341516	0.979104444	0.949666306	1	0.994485827	0.989623487	0.975917791	0.94864706	21	31659834	A	G	E	G	rs1568807435	21	33032147	21:31659834:A:G	SOD1	P00441	P00441	p.Glu22Gly	p.Glu22Gly	3.245409	0.845	0.829703216	1.508669384	3.255387101	2.602639195	0.018	Glu	22	Gly	E22G	7	-3.204222222	9.854555556	15.02022222	98.56	0	0.350629325	Benign
21:31659834:A:T:E:22:V	3.069503918	3.146432143	0.995943606	0.974907263	0.955543439	0.984341516	0.979104444	0.949666306	1	0.994485827	0.989623487	0.975917791	0.94864706	21	31659834	A	T	E	V		21	33032147	21:31659834:A:T	SOD1	P00441	P00441	p.Glu22Val	p.Glu22Val	2.896152	0.749	0.814735425	0.683863812	2.395404371	1.859575007	0.017	Glu	22	Val	E22V	7	-3.204222222	9.854555556	15.02022222	98.56	0	0.130375453	Benign
21:31659835:G:C:E:22:D	2.790188395	3.402855082	0.996101856	0.982909917	0.977777222	0.947981386	0.979104444	0.904865256	1	0.937113862	0.994173467	0.983954561	0.979473959	21	31659835	G	C	E	D		21	33032148	21:31659835:G:C	SOD1	P00441	P00441	p.Glu22Asp	p.Glu22Asp	2.341643	0.57	0.817293381	0.022196609	1.300215123	0.52616871	0.001	Glu	22	Asp	E22D	3	-3.204222222	9.854555556	15.02022222	98.56	0	0.172557366	Benign
21:31659835:G:T:E:22:D	2.790188395	3.402835796	0.996101856	0.982909917	0.977777222	0.947981386	0.979104444	0.904865256	1	0.937113862	0.994173467	0.983954561	0.979473959	21	31659835	G	T	E	D		21	33032148	21:31659835:G:T	SOD1	P00441	P00441	p.Glu22Asp	p.Glu22Asp	2.341561	0.57	0.817293381	0.022089452	1.300215123	0.526124535	0.001	Glu	22	Asp	E22D	3	-3.204222222	9.854555556	15.02022222	98.56	0	0.172557366	Benign
21:31659836:C:A:Q:23:K	3.611678219	3.646561212	0.996312678	0.988986083	0.99254119	0.958502392	0.998175238	0.90656519	0.999816667	0.962468123	0.996330082	0.987098459	0.989222384	21	31659836	C	A	Q	K		21	33032149	21:31659836:C:A	SOD1	P00441	P00441	p.Gln23Lys	p.Gln23Lys	2.857725	0.775	0.841232644	1.28582099	3.002773526	1.989163353	0.465	Gln	23	Lys	Q23K	4	2.508555556	11.05388889	15.05166667	98.23	0	0.311477985	Benign
21:31659836:C:G:Q:23:E	3.147259844	3.224361423	0.996312678	0.987088587	0.972391958	0.89947579	0.998175238	0.904865256	0.999816667	0.784157012	0.996244967	0.985676495	0.95656805	21	31659836	C	G	Q	E		21	33032149	21:31659836:C:G	SOD1	P00441	P00441	p.Gln23Glu	p.Gln23Glu	2.804869	0.746	0.843820833	1.280452178	2.861608866	1.793058589	0.456	Gln	23	Glu	Q23E	3	2.508555556	11.05388889	15.05166667	98.23	0	0.217905756	Benign
21:31659837:A:C:Q:23:P	3.754932141	3.850834197	0.995322526	0.990994343	0.992349444	0.985030651	0.998175238	0.919470005	0.999816667	0.989256532	0.994570196	0.989899851	0.988344823	21	31659837	A	C	Q	P		21	33032150	21:31659837:A:C	SOD1	P00441	P00441	p.Gln23Pro	p.Gln23Pro	3.7731	0.819	0.850660599	2.714071569	3.439773291	2.73662366	0.982	Gln	23	Pro	Q23P	6	2.508555556	11.05388889	15.05166667	98.23	0	0.520792296	Uncertain
21:31659837:A:G:Q:23:R	3.646456484	3.849166971	0.996312678	0.988986083	0.99254119	0.958502392	0.998175238	0.90656519	0.999816667	0.962468123	0.996330082	0.987098459	0.989222384	21	31659837	A	G	Q	R	rs1169198442	21	33032150	21:31659837:A:G	SOD1	P00441	P00441	p.Gln23Arg	p.Gln23Arg	3.719188	0.785	0.841216648	2.411177086	3.066074648	2.511048195	0.018	Gln	23	Arg	Q23R	4	2.508555556	11.05388889	15.05166667	98.23	0	0.351370404	Benign
21:31659837:A:T:Q:23:L	3.665257026	3.71061058	0.996163011	0.990982965	0.993007328	0.984240466	0.998175238	0.949666306	0.999816667	0.994560863	0.995642781	0.990923071	0.987787298	21	31659837	A	T	Q	L	rs1169198442	21	33032150	21:31659837:A:T	SOD1	P00441	P00441	p.Gln23Leu	p.Gln23Leu	3.206628	0.795	0.838555642	1.675874599	3.085245157	2.292729169	0.117	Gln	23	Leu	Q23L	7	2.508555556	11.05388889	15.05166667	98.23	0	0.751740575	Pathogenic
21:31659838:G:C:Q:23:H	3.56000237	3.621064351	0.989093781	0.990221433	0.981283945	0.961759366	0.998175238	0.87491319	0.999816667	0.969045296	0.96411097	0.98847358	0.974272717	21	31659838	G	C	Q	H	rs1424217272	21	33032151	21:31659838:G:C	SOD1	P00441	P00441	p.Gln23His	p.Gln23His	3.546968	0.808	0.83423904	2.014382913	3.095863324	2.551219438	0.986	Gln	23	His	Q23H	5	2.508555556	11.05388889	15.05166667	98.23	0	0.546318324	Uncertain
21:31659838:G:T:Q:23:H	3.56000237	3.656363012	0.989093781	0.990221433	0.981283945	0.961759366	0.998175238	0.87491319	0.999816667	0.969045296	0.96411097	0.98847358	0.974272717	21	31659838	G	T	Q	H	rs1424217272	21	33032151	21:31659838:G:T	SOD1	P00441	P00441	p.Gln23His	p.Gln23His	3.697055	0.808	0.83423904	2.210514856	3.095863324	2.632073236	0.986	Gln	23	His	Q23H	5	2.508555556	11.05388889	15.05166667	98.23	0	0.546318324	Uncertain
21:31659839:A:C:K:24:Q	2.168410032	3.100242071	0.994550049	0.939726204	0.873638889	0.744497332	0.965056111	0.90656519	1	0.973429129	0.993743479	0.969625287	0.97329413	21	31659839	A	C	K	Q		21	33032152	21:31659839:A:C	SOD1	P00441	P00441	p.Lys24Gln	p.Lys24Gln	1.384688	0.411	0.772763314	-2.324354664	-0.453477284	-0.908433144	0	Lys	24	Gln	K24Q	4	-0.586222222	10.41333333	20.12855556	97.03	5.767254637	0.083279885	Benign
21:31659839:A:G:K:24:E	2.304045264	3.126711305	0.994550049	0.939726204	0.873638889	0.744497332	0.965056111	0.90656519	1	0.973429129	0.993743479	0.969625287	0.97329413	21	31659839	A	G	K	E		21	33032152	21:31659839:A:G	SOD1	P00441	P00441	p.Lys24Glu	p.Lys24Glu	1.497233	0.45	0.786577058	-1.837286018	0.024913094	-0.622369507	0	Lys	24	Glu	K24E	4	-0.586222222	10.41333333	20.12855556	97.03	5.767254637	0.059262569	Benign
21:31659840:A:C:K:24:T	2.539163577	3.545637811	0.989654243	0.940773196	0.876558889	0.815999637	0.965056111	0.919470005	1	0.98878752	0.990754545	0.973849258	0.964111966	21	31659840	A	C	K	T		21	33032153	21:31659840:A:C	SOD1	P00441	P00441	p.Lys24Thr	p.Lys24Thr	3.768397	0.547	0.780396531	0.97852401	0.538403937	1.161831072	0.117	Lys	24	Thr	K24T	6	-0.586222222	10.41333333	20.12855556	97.03	5.767254637	0.092077659	Benign
21:31659840:A:G:K:24:R	2.065931229	3.353312849	0.994550049	0.938140516	0.858916958	0.680699235	0.965056111	0.904865256	1	0.817721482	0.994284809	0.96683146	0.945659796	21	31659840	A	G	K	R		21	33032153	21:31659840:A:G	SOD1	P00441	P00441	p.Lys24Arg	p.Lys24Arg	3.93518	0.47	0.783543014	1.273918136	0.101427679	0.806591188	0	Lys	24	Arg	K24R	3	-0.586222222	10.41333333	20.12855556	97.03	5.767254637	0.128633877	Benign
21:31659840:A:T:K:24:M	2.994758844	3.898691687	0.989654243	0.940773196	0.876558889	0.815999637	0.965056111	0.919470005	1	0.98878752	0.990754545	0.973849258	0.964111966	21	31659840	A	T	K	M		21	33032153	21:31659840:A:T	SOD1	P00441	P00441	p.Lys24Met	p.Lys24Met	5.269553	0.678	0.772671713	2.750087101	1.242260337	2.727750813	0.272	Lys	24	Met	K24M	6	-0.586222222	10.41333333	20.12855556	97.03	5.767254637	0.188326469	Benign
21:31659841:G:C:K:24:N	1.986265755	3.468166398	0.987532079	0.940579697	0.868868519	0.789978978	0.965056111	0.87491319	1	0.971447618	0.940178692	0.972080346	0.942252862	21	31659841	G	C	K	N		21	33032154	21:31659841:G:C	SOD1	P00441	P00441	p.Lys24Asn	p.Lys24Asn	4.605308	0.458	0.779790677	2.057277733	-0.037459734	1.098233394	0.18	Lys	24	Asn	K24N	5	-0.586222222	10.41333333	20.12855556	97.03	5.767254637	0.094169326	Benign
21:31659841:G:T:K:24:N	1.986265755	3.498699209	0.987532079	0.940579697	0.868868519	0.789978978	0.965056111	0.87491319	1	0.971447618	0.940178692	0.972080346	0.942252862	21	31659841	G	T	K	N		21	33032154	21:31659841:G:T	SOD1	P00441	P00441	p.Lys24Asn	p.Lys24Asn	4.735131	0.458	0.779790677	2.226928917	-0.037459734	1.168170714	0.18	Lys	24	Asn	K24N	5	-0.586222222	10.41333333	20.12855556	97.03	5.767254637	0.094169326	Benign
21:31663790:G:A:E:25:K	1.124850319	2.710992484	0.99474746	0.913629782	0.777343889	0.495362584	0.970366243	0.90656519	0.826688889	0.796674353	0.988349319	0.950777921	0.903303964	21	31663790	G	A	E	K		21	33036103	21:31663790:G:A	SOD1;SOD1	P00441	P00441;H7BYH4	p.Glu25Lys	p.Glu25Lys;p.Glu6Lys	3.464022	0.335	0.780287067	0.578076083	-0.811064272	-0.227576835	0	Glu	25	Lys	E25K	4	4.649333333	11.39622222	20.61522222	94.43	5.971036093
21:31663790:G:C:E:25:Q	0.816646219	2.237763003	0.99474746	0.913325374	0.764256402	0.470588773	0.970366243	0.904865256	0.826688889	0.744254623	0.989352465	0.950639652	0.875621709	21	31663790	G	C	E	Q		21	33036103	21:31663790:G:C	SOD1;SOD1	P00441	P00441;H7BYH4	p.Glu25Gln	p.Glu25Gln;p.Glu6Gln	2.928902	0.335	0.775422467	-0.240944348	-0.892227584	-0.515852864	0	Glu	25	Gln	E25Q	3	4.649333333	11.39622222	20.61522222	94.43	5.971036093
21:31663791:A:C:E:25:A	0.87273585	1.898372408	0.99002713	0.914493301	0.784917222	0.476928947	0.970366243	0.919470005	0.826688889	0.756102242	0.981158257	0.951010276	0.90346266	21	31663791	A	C	E	A		21	33036104	21:31663791:A:C	SOD1;SOD1	P00441	P00441;H7BYH4	p.Glu25Ala	p.Glu25Ala;p.Glu6Ala	0.000361	0.262	0.782593727	-3.89142219	-1.23662534	-2.515462152	0	Glu	25	Ala	E25A	6	4.649333333	11.39622222	20.61522222	94.43	5.971036093
21:31663791:A:G:E:25:G	1.010824589	1.995996096	0.991811395	0.91497023	0.791788333	0.531063599	0.970366243	0.949666306	0.826688889	0.764114647	0.984839976	0.951070006	0.910555195	21	31663791	A	G	E	G		21	33036104	21:31663791:A:G	SOD1;SOD1	P00441	P00441;H7BYH4	p.Glu25Gly	p.Glu25Gly;p.Glu6Gly	0.03702	0.279	0.796187637	-3.508931226	-0.901752399	-2.397447289	0	Glu	25	Gly	E25G	7	4.649333333	11.39622222	20.61522222	94.43	5.971036093
21:31663791:A:T:E:25:V	1.062991986	2.150329989	0.991811395	0.91497023	0.791788333	0.531063599	0.970366243	0.949666306	0.826688889	0.764114647	0.984839976	0.951070006	0.910555195	21	31663791	A	T	E	V		21	33036104	21:31663791:A:T	SOD1;SOD1	P00441	P00441;H7BYH4	p.Glu25Val	p.Glu25Val;p.Glu6Val	0.693235	0.294	0.781601264	-3.010409908	-1.049766434	-1.957230365	0	Glu	25	Val	E25V	7	4.649333333	11.39622222	20.61522222	94.43	5.971036093
21:31663792:A:C:E:25:D	0.475819225	1.730634411	0.99474746	0.913325374	0.764256402	0.470588773	0.970366243	0.904865256	0.826688889	0.744254623	0.989352465	0.950639652	0.875621709	21	31663792	A	C	E	D		21	33036105	21:31663792:A:C	SOD1;SOD1	P00441	P00441;H7BYH4	p.Glu25Asp	p.Glu25Asp;p.Glu6Asp	0.772633	0.237	0.782402641	-2.886929308	-1.398733536	-2.243938392	0	Glu	25	Asp	E25D	3	4.649333333	11.39622222	20.61522222	94.43	5.971036093
21:31663792:A:T:E:25:D	0.475819225	1.772997414	0.99474746	0.913325374	0.764256402	0.470588773	0.970366243	0.904865256	0.826688889	0.744254623	0.989352465	0.950639652	0.875621709	21	31663792	A	T	E	D		21	33036105	21:31663792:A:T	SOD1;SOD1	P00441	P00441;H7BYH4	p.Glu25Asp	p.Glu25Asp;p.Glu6Asp	0.952757	0.237	0.782402641	-2.651545363	-1.398733536	-2.146903276	0	Glu	25	Asp	E25D	3	4.649333333	11.39622222	20.61522222	94.43	5.971036093
21:31663793:A:C:S:26:R	0.587317684	1.732358886	0.982840657	0.91245634	0.778471667	0.387401969	0.990611481	0.87491319	0.826688889	0.712871319	0.893550456	0.950031093	0.88563627	21	31663793	A	C	S	R		21	33036106	21:31663793:A:C	SOD1;SOD1	P00441	P00441;H7BYH4	p.Ser26Arg	p.Ser26Arg;p.Ser7Arg	0.245629	0.237	0.786332906	-3.478876835	-1.33315912	-2.527842227	0.17	Ser	26	Arg	S26R	5	7.5155	13.453	17.21816667	87.53	5.9597776	0.129758418	Benign
21:31663793:A:G:S:26:G	0.878575895	1.957974274	0.992479324	0.91245634	0.777177778	0.426365555	0.990611481	0.90656519	0.826688889	0.796674353	0.988349319	0.950031093	0.904299572	21	31663793	A	G	S	G		21	33036106	21:31663793:A:G	SOD1;SOD1	P00441	P00441;H7BYH4	p.Ser26Gly	p.Ser26Gly;p.Ser7Gly	0.209129	0.261	0.795072035	-3.31147937	-1.034788053	-2.408776509	0	Ser	26	Gly	S26G	4	7.5155	13.453	17.21816667	87.53	5.9597776	0.072207818	Benign
21:31663793:A:T:S:26:C	0.747297701	2.00547683	0.982840657	0.91245634	0.778471667	0.387401969	0.990611481	0.87491319	0.826688889	0.712871319	0.893550456	0.950031093	0.88563627	21	31663793	A	T	S	C		21	33036106	21:31663793:A:T	SOD1;SOD1	P00441	P00441;H7BYH4	p.Ser26Cys	p.Ser26Cys;p.Ser7Cys	1.406904	0.283	0.78160405	-2.077726996	-1.11964476	-1.636351698	0.28	Ser	26	Cys	S26C	5	7.5155	13.453	17.21816667	87.53	5.9597776	0.152126863	Benign
21:31663794:G:A:S:26:N	0.465835783	1.573992488	0.992479324	0.91245634	0.764234365	0.40976967	0.990611481	0.904865256	0.826688889	0.744254623	0.989352465	0.950031093	0.878473471	21	31663794	G	A	S	N	rs747214897	21	33036107	21:31663794:G:A	SOD1;SOD1	P00441	P00441;H7BYH4	p.Ser26Asn	p.Ser26Asn;p.Ser7Asn	-0.045554	0.225	0.781709124	-3.973196013	-1.486586127	-2.754070623	0	Ser	26	Asn	S26N	3	7.5155	13.453	17.21816667	87.53	5.9597776	0.115810369	Benign
21:31663794:G:C:S:26:T	0.364978815	1.567552805	0.992479324	0.91245634	0.764234365	0.40976967	0.990611481	0.904865256	0.826688889	0.744254623	0.989352465	0.950031093	0.878473471	21	31663794	G	C	S	T	rs747214897	21	33036107	21:31663794:G:C	SOD1;SOD1	P00441	P00441;H7BYH4	p.Ser26Thr	p.Ser26Thr;p.Ser7Thr	-0.072935	0.196	0.78183431	-4.005896004	-1.668844705	-2.936451678	0.003	Ser	26	Thr	S26T	3	7.5155	13.453	17.21816667	87.53	5.9597776	0.130531593	Benign
21:31663794:G:T:S:26:I	0.78518854	1.998711874	0.98574996	0.91245634	0.785784444	0.391652686	0.990611481	0.919470005	0.826688889	0.756102242	0.981158257	0.950031093	0.904658106	21	31663794	G	T	S	I		21	33036107	21:31663794:G:T	SOD1;SOD1	P00441	P00441;H7BYH4	p.Ser26Ile	p.Ser26Ile;p.Ser7Ile	0.363212	0.233	0.785368042	-3.34896883	-1.374684578	-2.487620208	0.093	Ser	26	Ile	S26I	6	7.5155	13.453	17.21816667	87.53	5.9597776	0.154099515	Benign
21:31663795:T:A:S:26:R	0.625573775	1.770261784	0.982840657	0.91245634	0.778471667	0.387401969	0.990611481	0.87491319	0.826688889	0.712871319	0.893550456	0.950031093	0.88563627	21	31663795	T	A	S	R		21	33036108	21:31663795:T:A	SOD1;SOD1	P00441	P00441;H7BYH4	p.Ser26Arg	p.Ser26Arg;p.Ser7Arg	0.406789	0.248	0.786332906	-3.268274824	-1.263234307	-2.377439257	0.17	Ser	26	Arg	S26R	5	7.5155	13.453	17.21816667	87.53	5.9597776	0.129758418	Benign
21:31663795:T:G:S:26:R	0.625573775	1.781685101	0.982840657	0.91245634	0.778471667	0.387401969	0.990611481	0.87491319	0.826688889	0.712871319	0.893550456	0.950031093	0.88563627	21	31663795	T	G	S	R		21	33036108	21:31663795:T:G	SOD1;SOD1	P00441	P00441;H7BYH4	p.Ser26Arg	p.Ser26Arg;p.Ser7Arg	0.45536	0.248	0.786332906	-3.204802807	-1.263234307	-2.351273434	0.17	Ser	26	Arg	S26R	5	7.5155	13.453	17.21816667	87.53	5.9597776	0.129758418	Benign
21:31663796:A:C:N:27:H	1.128226967	2.359393629	0.982840657	0.91245634	0.740404206	0.350984494	0.994975291	0.87491319	0.826688889	0.712871319	0.875746012	0.950031093	0.888925802	21	31663796	A	C	N	H		21	33036109	21:31663796:A:C	SOD1;SOD1	P00441	P00441;H7BYH4	p.Asn27His	p.Asn27His;p.Asn8His	2.736213	0.382	0.769932996	-0.627859851	-0.685046908	-0.347979797	0.504	Asn	27	His	N27H	5	9.642	10.728625	18.38275	87.13	7.879590244	0.195002129	Benign
21:31663796:A:G:N:27:D	1.006503041	2.015538896	0.982840657	0.91245634	0.740404206	0.350984494	0.994975291	0.87491319	0.826688889	0.712871319	0.875746012	0.950031093	0.888925802	21	31663796	A	G	N	D		21	33036109	21:31663796:A:G	SOD1;SOD1	P00441	P00441;H7BYH4	p.Asn27Asp	p.Asn27Asp;p.Asn8Asp	1.274171	0.347	0.778672824	-2.323326862	-0.761715453	-1.337913373	0	Asn	27	Asp	N27D	5	9.642	10.728625	18.38275	87.13	7.879590244	0.08100003	Benign
21:31663796:A:T:N:27:Y	1.384109973	2.757272503	0.988104403	0.91245634	0.755493651	0.362237161	0.994975291	0.965008647	0.826688889	0.665938786	0.97889173	0.950031093	0.914407654	21	31663796	A	T	N	Y		21	33036109	21:31663796:A:T	SOD1;SOD1	P00441	P00441;H7BYH4	p.Asn27Tyr	p.Asn27Tyr;p.Asn8Tyr	3.068353	0.374	0.771090939	-0.165322825	-0.716581627	-0.215294618	0.892	Asn	27	Tyr	N27Y	8	9.642	10.728625	18.38275	87.13	7.879590244	0.19019302	Benign
21:31663797:A:C:N:27:T	1.272241105	2.274541236	0.98574996	0.91245634	0.744825873	0.343969882	0.994975291	0.919470005	0.826688889	0.756102242	0.977640271	0.950031093	0.906858793	21	31663797	A	C	N	T		21	33036110	21:31663797:A:C	SOD1;SOD1	P00441	P00441;H7BYH4	p.Asn27Thr	p.Asn27Thr;p.Asn8Thr	1.418596	0.366	0.770864141	-2.326788205	-0.771220043	-1.150282851	0	Asn	27	Thr	N27T	6	9.642	10.728625	18.38275	87.13	7.879590244	0.120452378	Benign
21:31663797:A:G:N:27:S	0.989113909	1.984407061	0.982840657	0.91245634	0.740404206	0.350984494	0.994975291	0.87491319	0.826688889	0.712871319	0.875746012	0.950031093	0.888925802	21	31663797	A	G	N	S		21	33036110	21:31663797:A:G	SOD1;SOD1	P00441	P00441;H7BYH4	p.Asn27Ser	p.Asn27Ser;p.Asn8Ser	1.141801	0.342	0.770758458	-2.691101872	-0.925546553	-1.438124615	0	Asn	27	Ser	N27S	5	9.642	10.728625	18.38275	87.13	7.879590244	0.093823784	Benign
21:31663797:A:T:N:27:I	1.314727544	2.730048175	0.988104403	0.91245634	0.756323651	0.421571547	0.994975291	1	0.826688889	0.820204603	0.97889173	0.950031093	0.927542881	21	31663797	A	T	N	I		21	33036110	21:31663797:A:T	SOD1;SOD1	P00441	P00441;H7BYH4	p.Asn27Ile	p.Asn27Ile;p.Asn8Ile	2.251755	0.312	0.776410082	-1.101524114	-1.02195618	-1.013589037	0.125	Asn	27	Ile	N27I	9	9.642	10.728625	18.38275	87.13	7.879590244	0.237633176	Benign
21:31663798:T:A:N:27:K	1.091394128	2.256389426	0.98574996	0.91245634	0.744825873	0.343969882	0.994975291	0.919470005	0.826688889	0.756102242	0.977640271	0.950031093	0.906858793	21	31663798	T	A	N	K		21	33036111	21:31663798:T:A	SOD1;SOD1	P00441	P00441;H7BYH4	p.Asn27Lys	p.Asn27Lys;p.Asn8Lys	1.341416	0.314	0.77775697	-2.257993714	-0.986770456	-1.49243964	0.001	Asn	27	Lys	N27K	6	9.642	10.728625	18.38275	87.13	7.879590244	0.133056423	Benign
21:31663798:T:G:N:27:K	1.091394128	2.405105148	0.98574996	0.91245634	0.744825873	0.343969882	0.994975291	0.919470005	0.826688889	0.756102242	0.977640271	0.950031093	0.906858793	21	31663798	T	G	N	K		21	33036111	21:31663798:T:G	SOD1;SOD1	P00441	P00441;H7BYH4	p.Asn27Lys	p.Asn27Lys;p.Asn8Lys	1.973743	0.314	0.77775697	-1.431676157	-0.986770456	-1.15179695	0.001	Asn	27	Lys	N27K	6	9.642	10.728625	18.38275	87.13	7.879590244	0.133056423	Benign
21:31663799:G:A:G:28:R	1.594093071	2.684625594	0.991680801	0.919721075	0.800122857	0.61366056	0.986214921	0.965008647	0.826688889	0.665938786	0.984046638	0.95419647	0.913276146	21	31663799	G	A	G	R		21	33036112	21:31663799:G:A	SOD1;SOD1	P00441	P00441;H7BYH4	p.Gly28Arg	p.Gly28Arg;p.Gly9Arg	2.819837	0.438	0.807171017	0.397954329	0.292230982	0.020769915	0.864	Gly	28	Arg	G28R	8	5.929	8.13025	17.60575	95.2	5.17401645	0.251131803	Benign
21:31663799:G:C:G:28:R	1.594093071	2.491945003	0.991680801	0.919721075	0.800122857	0.61366056	0.986214921	0.965008647	0.826688889	0.665938786	0.984046638	0.95419647	0.913276146	21	31663799	G	C	G	R		21	33036112	21:31663799:G:C	SOD1;SOD1	P00441	P00441;H7BYH4	p.Gly28Arg	p.Gly28Arg;p.Gly9Arg	2.000575	0.438	0.807171017	-0.672647707	0.292230982	-0.420577064	0.864	Gly	28	Arg	G28R	8	5.929	8.13025	17.60575	95.2	5.17401645	0.251131803	Benign
21:31663800:G:A:G:28:E	1.044596489	2.266475207	0.991680801	0.919721075	0.800122857	0.61366056	0.986214921	0.965008647	0.826688889	0.665938786	0.984046638	0.95419647	0.913276146	21	31663800	G	A	G	E		21	33036113	21:31663800:G:A	SOD1;SOD1	P00441	P00441;H7BYH4	p.Gly28Glu	p.Gly28Glu;p.Gly9Glu	1.041896	0.28	0.809313185	-1.872713326	-0.676402664	-1.850327295	0.011	Gly	28	Glu	G28E	8	5.929	8.13025	17.60575	95.2	5.17401645	0.13134178	Benign
21:31663800:G:C:G:28:A	1.151097341	2.079373269	0.99002713	0.917586699	0.778490635	0.474993924	0.986214921	0.919470005	0.826688889	0.756102242	0.98017621	0.954271328	0.903474819	21	31663800	G	C	G	A		21	33036113	21:31663800:G:C	SOD1;SOD1	P00441	P00441;H7BYH4	p.Gly28Ala	p.Gly28Ala;p.Gly9Ala	0.769313	0.342	0.806758686	-2.291795215	-0.324901474	-1.638788693	0.001	Gly	28	Ala	G28A	6	5.929	8.13025	17.60575	95.2	5.17401645	0.11136257	Benign
21:31663800:G:T:G:28:V	1.861837136	2.758864633	0.991680801	0.920475888	0.80088619	0.648396718	0.986214921	1	0.826688889	0.820204603	0.984046638	0.953832678	0.926391373	21	31663800	G	T	G	V		21	33036113	21:31663800:G:T	SOD1;SOD1	P00441	P00441;H7BYH4	p.Gly28Val	p.Gly28Val;p.Gly9Val	2.43572	0.473	0.806119169	-0.129894326	0.497169477	0.016153887	0.645	Gly	28	Val	G28V	9	5.929	8.13025	17.60575	95.2	5.17401645	0.304117137	Benign
21:31663802:C:A:P:29:T	2.106981871	3.312449909	0.998286188	0.966616507	0.934846667	0.927388643	0.992645556	0.965008647	1	0.99750458	0.995213866	1.000304819	0.990579876	21	31663802	C	A	P	T		21	33036115	21:31663802:C:A	SOD1;SOD1	P00441	P00441;H7BYH4	p.Pro29Thr	p.Pro29Thr;p.Pro10Thr	1.364681	0.338	0.791535914	-1.888451657	-0.604312714	-1.341177748	0.002	Pro	29	Thr	P29T	8	3.768714286	5.571714286	17.03314286	97.98	4.653950953	0.191290197	Benign
21:31663802:C:G:P:29:A	1.974824465	3.15122689	0.998286188	0.966616507	0.934846667	0.927388643	0.992645556	0.965008647	1	0.99750458	0.995213866	1.000304819	0.990579876	21	31663802	C	G	P	A		21	33036115	21:31663802:C:G	SOD1;SOD1	P00441	P00441;H7BYH4	p.Pro29Ala	p.Pro29Ala;p.Pro10Ala	0.679174	0.3	0.796092218	-2.672120399	-0.76985159	-1.930123022	0.001	Pro	29	Ala	P29A	8	3.768714286	5.571714286	17.03314286	97.98	4.653950953	0.171908757	Benign
21:31663802:C:T:P:29:S	2.159149268	3.350528963	0.998286188	0.966616507	0.934846667	0.927388643	0.992645556	0.965008647	1	0.99750458	0.995213866	1.000304819	0.990579876	21	31663802	C	T	P	S		21	33036115	21:31663802:C:T	SOD1;SOD1	P00441	P00441;H7BYH4	p.Pro29Ser	p.Pro29Ser;p.Pro10Ser	1.52659	0.353	0.791745541	-1.671711327	-0.505463172	-1.167249826	0.022	Pro	29	Ser	P29S	8	3.768714286	5.571714286	17.03314286	97.98	4.653950953	0.168216182	Benign
21:31663803:C:A:P:29:Q	2.312173633	3.421048438	0.998286188	0.966616507	0.934846667	0.927388643	0.992645556	0.965008647	1	0.99750458	0.995213866	1.000304819	0.990579876	21	31663803	C	A	P	Q		21	33036116	21:31663803:C:A	SOD1;SOD1	P00441	P00441;H7BYH4	p.Pro29Gln	p.Pro29Gln;p.Pro10Gln	1.826433	0.397	0.787396169	-1.386930608	-0.298330932	-0.751384526	0.772	Pro	29	Gln	P29Q	8	3.768714286	5.571714286	17.03314286	97.98	4.653950953	0.243268737	Benign
21:31663803:C:G:P:29:R	2.559657298	3.435378287	0.998286188	0.962543074	0.934956667	0.929976364	0.992645556	1	1	1	0.995213866	0.997543545	0.992191849	21	31663803	C	G	P	R	rs11556621	21	33036116	21:31663803:C:G	SOD1;SOD1	P00441	P00441;H7BYH4	p.Pro29Arg	p.Pro29Arg;p.Pro10Arg	1.801354	0.463	0.796048636	-1.206741325	0.26557987	-0.383390879	0.819	Pro	29	Arg	P29R	9	3.768714286	5.571714286	17.03314286	97.98	4.653950953	0.259563647	Benign
21:31663803:C:T:P:29:L	2.371854668	3.589788381	0.998286188	0.957728214	0.934956667	0.93018689	0.992645556	1	1	1	0.995213866	0.992067919	0.992191849	21	31663803	C	T	P	L		21	33036116	21:31663803:C:T	SOD1;SOD1	P00441	P00441;H7BYH4	p.Pro29Leu	p.Pro29Leu;p.Pro10Leu	2.457893	0.409	0.795438527	-0.363800356	-0.087866749	-0.341844532	0.819	Pro	29	Leu	P29L	10	3.768714286	5.571714286	17.03314286	97.98	4.653950953	0.242716138	Benign
21:31663805:G:A:V:30:M	3.374976324	3.663833014	0.994519651	0.987527534	0.965290556	0.931744069	0.99327	0.904865256	0.990252222	0.927589269	0.994578242	0.986774412	0.971086021	21	31663805	G	A	V	M		21	33036118	21:31663805:G:A	SOD1;SOD1	P00441	P00441;H7BYH4	p.Val30Met	p.Val30Met;p.Val11Met	3.898846	0.765	0.826491516	2.283524029	2.693257462	2.49222499	1	Val	30	Met	V30M	3	1.959714286	6.325857143	12.812	98.69	0	0.28638877	Benign
21:31663805:G:C:V:30:L	3.416710242	3.621150626	0.994519651	0.987527534	0.965290556	0.931744069	0.99327	0.904865256	0.990252222	0.927589269	0.994578242	0.986774412	0.971086021	21	31663805	G	C	V	L		21	33036118	21:31663805:G:C	SOD1;SOD1	P00441	P00441;H7BYH4	p.Val30Leu	p.Val30Leu;p.Val11Leu	3.717364	0.777	0.835602237	2.270606637	2.921546718	2.46382267	0.961	Val	30	Leu	V30L	3	1.959714286	6.325857143	12.812	98.69	0	0.204838298	Benign
21:31663805:G:T:V:30:L	3.416710242	3.630386224	0.994519651	0.987527534	0.965290556	0.931744069	0.99327	0.904865256	0.990252222	0.927589269	0.994578242	0.986774412	0.971086021	21	31663805	G	T	V	L		21	33036118	21:31663805:G:T	SOD1;SOD1	P00441	P00441;H7BYH4	p.Val30Leu	p.Val30Leu;p.Val11Leu	3.756633	0.777	0.835602237	2.321922908	2.921546718	2.484977386	0.961	Val	30	Leu	V30L	3	1.959714286	6.325857143	12.812	98.69	0	0.204838298	Benign
21:31663806:T:A:V:30:E	3.821043121	3.587870867	0.979995549	0.977948038	0.964837778	0.971516405	0.99327	0.919470005	0.990252222	0.975495365	0.98652178	0.975239027	0.964295141	21	31663806	T	A	V	E		21	33036119	21:31663806:T:A	SOD1;SOD1	P00441	P00441;H7BYH4	p.Val30Glu	p.Val30Glu;p.Val11Glu	3.938195	0.915	0.845787735	2.809880542	3.968725018	3.38047741	0.998	Val	30	Glu	V30E	6	1.959714286	6.325857143	12.812	98.69	0	0.750394224	Pathogenic
21:31663806:T:C:V:30:A	3.653546886	3.646310126	0.994519651	0.983509488	0.963751746	0.911755263	0.99327	0.90656519	0.990252222	0.825315673	0.994348109	0.981694048	0.972366443	21	31663806	T	C	V	A	rs1568809118	21	33036119	21:31663806:T:C	SOD1;SOD1	P00441	P00441;H7BYH4	p.Val30Ala	p.Val30Ala;p.Val11Ala	3.756022	0.841	0.835033782	2.307133125	3.318897611	2.854591531	0.83	Val	30	Ala	V30A	4	1.959714286	6.325857143	12.812	98.69	0	0.294724507	Benign
21:31663806:T:G:V:30:G	3.870001908	3.751377842	0.983544886	0.977867026	0.968817884	0.973401278	0.99327	0.949666306	0.990252222	0.989616064	0.986874998	0.975989096	0.968692518	21	31663806	T	G	V	G		21	33036119	21:31663806:T:G	SOD1;SOD1	P00441	P00441;H7BYH4	p.Val30Gly	p.Val30Gly;p.Val11Gly	4.398787	0.915	0.854855701	3.634965648	4.120019314	3.628604246	0.999	Val	30	Gly	V30G	7	1.959714286	6.325857143	12.812	98.69	0	0.740178568	Pathogenic
21:31663808:A:C:K:31:Q	1.233683071	2.468756396	0.976278782	0.955324017	0.785713333	0.598522275	0.857304603	0.90656519	1	0.95218666	0.986503601	0.974809187	0.942441988	21	31663808	A	C	K	Q		21	33036121	21:31663808:A:C	SOD1;SOD1	P00441	P00441;H7BYH4	p.Lys31Gln	p.Lys31Gln;p.Lys12Gln	0.345808	0.241	0.798969374	-3.036944092	-1.096899019	-2.450753054	0.045	Lys	31	Gln	K31Q	4	-2.378111111	4.737444444	15.10688889	98.72	5.090731613	0.145588912	Benign
21:31663808:A:G:K:31:E	1.115436971	2.386436363	0.976278782	0.955324017	0.785713333	0.598522275	0.857304603	0.90656519	1	0.95218666	0.986503601	0.974809187	0.942441988	21	31663808	A	G	K	E		21	33036121	21:31663808:A:G	SOD1;SOD1	P00441	P00441;H7BYH4	p.Lys31Glu	p.Lys31Glu;p.Lys12Glu	-0.00421	0.207	0.814599757	-3.109634637	-1.052245444	-2.835844632	0	Lys	31	Glu	K31E	4	-2.378111111	4.737444444	15.10688889	98.72	5.090731613	0.12882996	Benign
21:31663809:A:C:K:31:T	1.133425179	1.816642353	0.869043708	0.935907787	0.77888	0.714541843	0.857304603	0.919470005	1	0.980211596	0.956268787	0.9665751	0.905323625	21	31663809	A	C	K	T		21	33036122	21:31663809:A:C	SOD1;SOD1	P00441	P00441;H7BYH4	p.Lys31Thr	p.Lys31Thr;p.Lys12Thr	-0.446442	0.331	0.807718537	-3.856904976	-0.378811672	-2.357315557	0.001	Lys	31	Thr	K31T	6	-2.378111111	4.737444444	15.10688889	98.72	5.090731613	0.086550931	Benign
21:31663809:A:G:K:31:R	1.01598698	2.611496624	0.976278782	0.963760623	0.779947778	0.554586465	0.857304603	0.904865256	1	0.959347884	0.992227197	0.980500672	0.944754958	21	31663809	A	G	K	R		21	33036122	21:31663809:A:G	SOD1;SOD1	P00441	P00441;H7BYH4	p.Lys31Arg	p.Lys31Arg;p.Lys12Arg	0.829317	0.171	0.811403594	-2.099058078	-1.33441661	-2.594906019	0	Lys	31	Arg	K31R	3	-2.378111111	4.737444444	15.10688889	98.72	5.090731613	0.139647217	Benign
21:31663809:A:T:K:31:M	1.157769965	2.006985645	0.869043708	0.935907787	0.77888	0.714541843	0.857304603	0.919470005	1	0.980211596	0.956268787	0.9665751	0.905323625	21	31663809	A	T	K	M		21	33036122	21:31663809:A:T	SOD1;SOD1	P00441	P00441;H7BYH4	p.Lys31Met	p.Lys31Met;p.Lys12Met	0.362882	0.338	0.804175508	-2.886493985	-0.39342766	-1.880859758	0.244	Lys	31	Met	K31M	6	-2.378111111	4.737444444	15.10688889	98.72	5.090731613	0.220746568	Benign
21:31663810:G:C:K:31:N	1.059268446	1.764520115	0.859614372	0.94525224	0.769564074	0.679663488	0.857304603	0.87491319	1	0.946804591	0.833792865	0.969485649	0.882419719	21	31663810	G	C	K	N		21	33036123	21:31663810:G:C	SOD1;SOD1	P00441	P00441;H7BYH4	p.Lys31Asn	p.Lys31Asn;p.Lys12Asn	0.553998	0.383	0.807212673	-2.561992409	-0.056698082	-1.517786728	0.435	Lys	31	Asn	K31N	5	-2.378111111	4.737444444	15.10688889	98.72	5.090731613	0.181280966	Benign
21:31663810:G:T:K:31:N	1.059268446	1.776928163	0.859614372	0.94525224	0.769564074	0.679663488	0.857304603	0.87491319	1	0.946804591	0.833792865	0.969485649	0.882419719	21	31663810	G	T	K	N		21	33036123	21:31663810:G:T	SOD1;SOD1	P00441	P00441;H7BYH4	p.Lys31Asn	p.Lys31Asn;p.Lys12Asn	0.606756	0.383	0.807212673	-2.493048869	-0.056698082	-1.489365314	0.435	Lys	31	Asn	K31N	5	-2.378111111	4.737444444	15.10688889	98.72	5.090731613	0.181280966	Benign
21:31663811:G:A:V:32:M	0.536926006	1.148317945	0.788991988	0.988443238	0.696455476	0.923761085	0.587281227	0.904865256	0.801434149	0.951967906	0.945569038	0.990745723	0.801455542	21	31663811	G	A	V	M		21	33036124	21:31663811:G:A	SOD1;SOD1	P00441	P00441;H7BYH4	p.Val32Met	p.Val32Met;p.Val13Met	2.253877	0.492	0.833231339	0.299784206	1.070301155	0.028019641	0.997	Val	32	Met	V32M	3	-2.546142857	3.655714286	9.600571429	98.89	0	0.283970379	Benign
21:31663811:G:C:V:32:L	0.043074648	0.820369917	0.788991988	0.988443238	0.696455476	0.923761085	0.587281227	0.904865256	0.801434149	0.951967906	0.945569038	0.990745723	0.801455542	21	31663811	G	C	V	L		21	33036124	21:31663811:G:C	SOD1;SOD1	P00441	P00441;H7BYH4	p.Val32Leu	p.Val32Leu;p.Val13Leu	0.859469	0.35	0.840580412	-1.34152998	0.290250854	-1.543977584	0.016	Val	32	Leu	V32L	3	-2.546142857	3.655714286	9.600571429	98.89	0	0.151773174	Benign
21:31663811:G:T:V:32:L	0.043074648	0.817510501	0.788991988	0.988443238	0.696455476	0.923761085	0.587281227	0.904865256	0.801434149	0.951967906	0.945569038	0.990745723	0.801455542	21	31663811	G	T	V	L		21	33036124	21:31663811:G:T	SOD1;SOD1	P00441	P00441;H7BYH4	p.Val32Leu	p.Val32Leu;p.Val13Leu	0.847311	0.35	0.840580412	-1.357417913	0.290250854	-1.550527255	0.016	Val	32	Leu	V32L	3	-2.546142857	3.655714286	9.600571429	98.89	0	0.151773174	Benign
21:31663812:T:A:V:32:E	-0.721400202	-0.9583957	0.22576575	0.962693471	0.584598016	0.878637035	0.587281227	0.919470005	0.801434149	0.810454868	0.285712272	0.956909197	0.612529086	21	31663812	T	A	V	E		21	33036125	21:31663812:T:A	SOD1;SOD1	P00441	P00441;H7BYH4	p.Val32Glu	p.Val32Glu;p.Val13Glu	3.376653	0.735	0.851386615	2.213868616	2.917915198	2.037501981	0.998	Val	32	Glu	V32E	6	-2.546142857	3.655714286	9.600571429	98.89	0	0.640667698	Uncertain
21:31663812:T:C:V:32:A	0.678994465	1.214739811	0.788991988	0.977828053	0.687083413	0.915396553	0.587281227	0.90656519	0.801434149	0.932574763	0.90865159	0.977514186	0.788289029	21	31663812	T	C	V	A	rs1428716759	21	33036125	21:31663812:T:C	SOD1;SOD1	P00441	P00441;H7BYH4	p.Val32Ala	p.Val32Ala;p.Val13Ala	3.238809	0.575	0.839979257	1.752967644	1.71050117	1.038385397	0.968	Val	32	Ala	V32A	4	-2.546142857	3.655714286	9.600571429	98.89	0	0.466199343	Uncertain
21:31663812:T:G:V:32:G	-1.21828417	-1.513893239	0.262416631	0.961658941	0.536926693	0.828345811	0.587281227	0.949666306	0.801434149	0.628204271	0.223791316	0.955316353	0.553843292	21	31663812	T	G	V	G	rs1428716759	21	33036125	21:31663812:T:G	SOD1;SOD1	P00441	P00441;H7BYH4	p.Val32Gly	p.Val32Gly;p.Val13Gly	4.145959	0.78	0.858905896	3.404259953	3.329426537	2.712053403	0.997	Val	32	Gly	V32G	7	-2.546142857	3.655714286	9.600571429	98.89	0	0.728830036	Pathogenic
21:31663814:T:A:W:33:R	0.181362725	1.197517035	0.396746725	0.921928093	0.610009206	0.821457926	0.883916508	1	0.927577621	0.980622196	0.565155327	0.96469112	0.847612379	21	31663814	T	A	W	R		21	33036127	21:31663814:T:A	SOD1;SOD1	P00441	P00441;H7BYH4	p.Trp33Arg	p.Trp33Arg;p.Trp14Arg	0.000326	0.242	0.790294675	-3.701925342	-1.235275051	-2.631088288	0.005	Trp	33	Arg	W33R	14	-7.1695	5.491	11.04285714	98.9	5.179178796	0.043091613	Benign
21:31663814:T:C:W:33:R	0.181362725	1.193856334	0.396746725	0.921928093	0.610009206	0.821457926	0.883916508	1	0.927577621	0.980622196	0.565155327	0.96469112	0.847612379	21	31663814	T	C	W	R		21	33036127	21:31663814:T:C	SOD1;SOD1	P00441	P00441;H7BYH4	p.Trp33Arg	p.Trp33Arg;p.Trp14Arg	-0.015239	0.242	0.790294675	-3.722265502	-1.235275051	-2.639473354	0.005	Trp	33	Arg	W33R	14	-7.1695	5.491	11.04285714	98.9	5.179178796	0.043091613	Benign
21:31663814:T:G:W:33:G	0.278741866	1.324490097	0.396746725	0.921838661	0.610009206	0.821457926	0.883916508	1	0.927577621	0.980622196	0.565155327	0.969373979	0.847612379	21	31663814	T	G	W	G		21	33036127	21:31663814:T:G	SOD1;SOD1	P00441	P00441;H7BYH4	p.Trp33Gly	p.Trp33Gly;p.Trp14Gly	0.540205	0.27	0.808348649	-2.552057289	-0.756063452	-2.178398332	0	Trp	33	Gly	W33G	13	-7.1695	5.491	11.04285714	98.9	5.179178796	0.098172743	Benign
21:31663815:G:C:W:33:S	0.316997957	1.165814634	0.396746725	0.921928093	0.610009206	0.821457926	0.883916508	1	0.927577621	0.980622196	0.565155327	0.96469112	0.847612379	21	31663815	G	C	W	S		21	33036128	21:31663815:G:C	SOD1;SOD1	P00441	P00441;H7BYH4	p.Trp33Ser	p.Trp33Ser;p.Trp14Ser	-0.13447	0.281	0.785189874	-4.003719083	-1.072530749	-2.47827043	0	Trp	33	Ser	W33S	14	-7.1695	5.491	11.04285714	98.9	5.179178796	0.028085171	Benign
21:31663815:G:T:W:33:L	0.470022322	1.230845997	0.396746725	0.921838661	0.610009206	0.821457926	0.883916508	1	0.927577621	0.980622196	0.565155327	0.969373979	0.847612379	21	31663815	G	T	W	L		21	33036128	21:31663815:G:T	SOD1;SOD1	P00441	P00441;H7BYH4	p.Trp33Leu	p.Trp33Leu;p.Trp14Leu	0.142038	0.325	0.793470221	-3.438578384	-0.654678213	-2.074975995	0.002	Trp	33	Leu	W33L	13	-7.1695	5.491	11.04285714	98.9	5.179178796	0.056681106	Benign
21:31663816:G:C:W:33:C	0.306564478	1.364865527	0.396746725	0.921838661	0.610009206	0.821457926	0.883916508	1	0.927577621	0.980622196	0.565155327	0.969373979	0.847612379	21	31663816	G	C	W	C		21	33036129	21:31663816:G:C	SOD1;SOD1	P00441	P00441;H7BYH4	p.Trp33Cys	p.Trp33Cys;p.Trp14Cys	0.711878	0.278	0.783494488	-2.939449738	-1.119887795	-2.039672966	0.426	Trp	33	Cys	W33C	13	-7.1695	5.491	11.04285714	98.9	5.179178796	0.088102068	Benign
21:31663816:G:T:W:33:C	0.303086652	1.362006111	0.396746725	0.921838661	0.610009206	0.821457926	0.883916508	1	0.927577621	0.980622196	0.565155327	0.969373979	0.847612379	21	31663816	G	T	W	C		21	33036129	21:31663816:G:T	SOD1;SOD1	P00441	P00441;H7BYH4	p.Trp33Cys	p.Trp33Cys;p.Trp14Cys	0.69972	0.277	0.783494488	-2.955337671	-1.126244596	-2.052003001	0.426	Trp	33	Cys	W33C	13	-7.1695	5.491	11.04285714	98.9	5.179178796	0.088102068	Benign
21:31663817:G:A:G:34:R	3.30911094	3.154774335	0.957993865	0.907203568	0.906869524	0.912414087	0.838768776	0.965008647	1	0.997553744	0.986850381	0.972964528	0.935494866	21	31663817	G	A	G	R		21	33036130	21:31663817:G:A	SOD1;SOD1	P00441	P00441;H7BYH4	p.Gly34Arg	p.Gly34Arg;p.Gly15Arg	3.63337	0.86	0.816460692	1.689715523	3.129794498	2.898344238	1	Gly	34	Arg	G34R	8	-9.38475	2.385	7.0145	98.79	3.888653314	0.923686201	Pathogenic
21:31663817:G:C:G:34:R	3.30911094	3.146144111	0.957993865	0.907203568	0.906869524	0.912414087	0.838768776	0.965008647	1	0.997553744	0.986850381	0.972964528	0.935494866	21	31663817	G	C	G	R		21	33036130	21:31663817:G:C	SOD1;SOD1	P00441	P00441;H7BYH4	p.Gly34Arg	p.Gly34Arg;p.Gly15Arg	3.596675	0.86	0.816460692	1.641762924	3.129794498	2.878576169	1	Gly	34	Arg	G34R	8	-9.38475	2.385	7.0145	98.79	3.888653314	0.923686201	Pathogenic
21:31663818:G:A:G:34:E	3.364756164	3.124827847	0.957993865	0.907203568	0.906869524	0.912414087	0.838768776	0.965008647	1	0.997553744	0.986850381	0.972964528	0.935494866	21	31663818	G	A	G	E		21	33036131	21:31663818:G:A	SOD1;SOD1	P00441	P00441;H7BYH4	p.Gly34Glu	p.Gly34Glu;p.Gly15Glu	3.50604	0.876	0.818907471	1.583544448	3.272326542	2.922235754	1	Gly	34	Glu	G34E	8	-9.38475	2.385	7.0145	98.79	3.888653314	0.780348465	Pathogenic
21:31663818:G:C:G:34:A	2.425892737	2.269590022	0.929870903	0.895870785	0.869080635	0.785956194	0.838768776	0.919470005	1	0.970931101	0.976678669	0.968493306	0.869910365	21	31663818	G	C	G	A		21	33036131	21:31663818:G:C	SOD1;SOD1	P00441	P00441;H7BYH4	p.Gly34Ala	p.Gly34Ala;p.Gly15Ala	3.368962	0.816	0.814966968	1.307425366	2.825173236	2.501568228	1	Gly	34	Ala	G34A	6	-9.38475	2.385	7.0145	98.79	3.888653314	0.178473318	Benign
21:31663818:G:T:G:34:V	3.063095976	3.213376304	0.957993865	0.91799136	0.907480635	0.918054931	0.838768776	1	1	0.999955556	0.986850381	0.979336233	0.941511717	21	31663818	G	T	G	V		21	33036131	21:31663818:G:T	SOD1;SOD1	P00441	P00441;H7BYH4	p.Gly34Val	p.Gly34Val;p.Gly15Val	3.561506	0.77	0.814506109	1.547696541	2.525071181	2.339397412	1	Gly	34	Val	G34V	9	-9.38475	2.385	7.0145	98.79	3.888653314	0.195443336	Benign
21:31663820:A:C:S:35:R	-3.728650488	-3.319820032	0.041923426	0.807960134	0.324762381	0.419183017	0.375172381	0.87491319	0.507570871	0.585465327	0.062493905	0.973191228	0.49486122	21	31663820	A	C	S	R		21	33036133	21:31663820:A:C	SOD1;SOD1	P00441	P00441;H7BYH4	p.Ser35Arg	p.Ser35Arg;p.Ser16Arg	-0.385649	0.247	0.791844972	-4.168155697	-1.177625153	-2.810116166	0.003	Ser	35	Arg	S35R	5	-11.40533333	1.559333333	3.8075	98.84	5.186640883	0.110320912	Benign
21:31663820:A:G:S:35:G	-2.891904701	-2.416061082	0.18554239	0.807135118	0.326359524	0.428937808	0.375172381	0.90656519	0.507570871	0.678184188	0.473993063	0.976596568	0.548462385	21	31663820	A	G	S	G		21	33036133	21:31663820:A:G	SOD1;SOD1	P00441	P00441;H7BYH4	p.Ser35Gly	p.Ser35Gly;p.Ser16Gly	0.597119	0.316	0.801013696	-2.658217126	-0.586030472	-1.881841282	0.294	Ser	35	Gly	S35G	4	-11.40533333	1.559333333	3.8075	98.84	5.186640883	0.250359634	Benign
21:31663820:A:T:S:35:C	-3.252188262	-3.093777083	0.041923426	0.807960134	0.324762381	0.419183017	0.375172381	0.87491319	0.507570871	0.585465327	0.062493905	0.973191228	0.49486122	21	31663820	A	T	S	C		21	33036133	21:31663820:A:T	SOD1;SOD1	P00441	P00441;H7BYH4	p.Ser35Cys	p.Ser35Cys;p.Ser16Cys	0.575467	0.384	0.787340595	-3.023046229	-0.381896565	-1.500440737	0.978	Ser	35	Cys	S35C	5	-11.40533333	1.559333333	3.8075	98.84	5.186640883	0.199199997	Benign
21:31663821:G:A:S:35:N	-3.132382948	-2.20701834	0.18554239	0.815096159	0.324673968	0.40511153	0.375172381	0.904865256	0.507570871	0.698477167	0.636553407	0.982290045	0.565909524	21	31663821	G	A	S	N	rs777560607	21	33036134	21:31663821:G:A	SOD1;SOD1	P00441	P00441;H7BYH4	p.Ser35Asn	p.Ser35Asn;p.Ser16Asn	0.555043	0.191	0.78741065	-3.048011811	-1.607590366	-2.62705367	0.026	Ser	35	Asn	S35N	3	-11.40533333	1.559333333	3.8075	98.84	5.186640883	0.098624071	Benign
21:31663821:G:C:S:35:T	-3.045437286	-2.247250069	0.18554239	0.815096159	0.324673968	0.40511153	0.375172381	0.904865256	0.507570871	0.698477167	0.636553407	0.982290045	0.565909524	21	31663821	G	C	S	T		21	33036134	21:31663821:G:C	SOD1;SOD1	P00441	P00441;H7BYH4	p.Ser35Thr	p.Ser35Thr;p.Ser16Thr	0.383981	0.216	0.787406999	-3.271643507	-1.448731254	-2.574697869	0	Ser	35	Thr	S35T	3	-11.40533333	1.559333333	3.8075	98.84	5.186640883	0.082636453	Benign
21:31663821:G:T:S:35:I	-4.542344213	-3.938185452	0.03284853	0.818033371	0.321829683	0.409594885	0.375172381	0.919470005	0.507570871	0.617722864	0.055760372	0.973780728	0.423651159	21	31663821	G	T	S	I	rs777560607	21	33036134	21:31663821:G:T	SOD1;SOD1	P00441	P00441;H7BYH4	p.Ser35Ile	p.Ser35Ile;p.Ser16Ile	0.784592	0.241	0.791188956	-2.655044828	-1.226711237	-2.214374468	0.027	Ser	35	Ile	S35I	6	-11.40533333	1.559333333	3.8075	98.84	5.186640883	0.152399806	Benign
21:31663822:C:A:S:35:R	-3.523458727	-3.220322808	0.041923426	0.807960134	0.324762381	0.419183017	0.375172381	0.87491319	0.507570871	0.585465327	0.062493905	0.973191228	0.49486122	21	31663822	C	A	S	R		21	33036135	21:31663822:C:A	SOD1;SOD1	P00441	P00441;H7BYH4	p.Ser35Arg	p.Ser35Arg;p.Ser16Arg	0.037405	0.306	0.791844972	-3.615313659	-0.802573881	-2.241170055	0.003	Ser	35	Arg	S35R	5	-11.40533333	1.559333333	3.8075	98.84	5.186640883	0.110320912	Benign
21:31663822:C:G:S:35:R	-3.523458727	-3.191479587	0.041923426	0.807960134	0.324762381	0.419183017	0.375172381	0.87491319	0.507570871	0.585465327	0.062493905	0.973191228	0.49486122	21	31663822	C	G	S	R		21	33036135	21:31663822:C:G	SOD1;SOD1	P00441	P00441;H7BYH4	p.Ser35Arg	p.Ser35Arg;p.Ser16Arg	0.160044	0.306	0.791844972	-3.455050443	-0.802573881	-2.175102848	0.003	Ser	35	Arg	S35R	5	-11.40533333	1.559333333	3.8075	98.84	5.186640883	0.110320912	Benign
21:31663823:A:C:I:36:L	2.055028653	2.516271895	0.933632135	0.870671354	0.884909444	0.902645925	0.915472136	0.987323783	0.999986667	0.988186486	0.972648978	0.992478877	0.917191885	21	31663823	A	C	I	L		21	33036136	21:31663823:A:C	SOD1;SOD1	P00441	P00441;H7BYH4	p.Ile36Leu	p.Ile36Leu;p.Ile17Leu	1.895083	0.558	0.834875676	-0.128611713	1.517284954	0.216236724	0.017	Ile	36	Leu	I36L	2	-9.274875	0.10825	0.502375	98.87	4.273995123	0.141325572	Benign
21:31663823:A:G:I:36:V	2.21500867	2.461933589	0.933632135	0.881343002	0.884776111	0.902645925	0.915472136	0.987323783	0.999986667	0.988186486	0.972648978	0.995446954	0.917191885	21	31663823	A	G	I	V		21	33036136	21:31663823:A:G	SOD1;SOD1	P00441	P00441;H7BYH4	p.Ile36Val	p.Ile36Val;p.Ile17Val	1.664041	0.604	0.831619913	-0.510668447	1.755377095	0.357668173	0.607	Ile	36	Val	I36V	1	-9.274875	0.10825	0.502375	98.87	4.273995123	0.118227077	Benign
21:31663823:A:T:I:36:F	2.834095042	2.513635816	0.933632135	0.862385389	0.880120556	0.914846068	0.915472136	0.90656519	0.999986667	0.95842097	0.962480247	0.981941678	0.901263942	21	31663823	A	T	I	F	rs1057524474	21	33036136	21:31663823:A:T	SOD1;SOD1	P00441	P00441;H7BYH4	p.Ile36Phe	p.Ile36Phe;p.Ile17Phe	2.733725	0.833	0.834266803	0.952329747	3.255246555	2.257624073	0.996	Ile	36	Phe	I36F	4	-9.274875	0.10825	0.502375	98.87	4.273995123	0.23663245	Benign
21:31663824:T:A:I:36:N	2.937996133	2.628874907	0.965671182	0.899628606	0.89321209	0.898675351	0.915472136	0.949666306	0.999986667	0.842014514	0.971572995	0.986122503	0.899975503	21	31663824	T	A	I	N		21	33036137	21:31663824:T:A	SOD1;SOD1	P00441	P00441;H7BYH4	p.Ile36Asn	p.Ile36Asn;p.Ile17Asn	3.292458	0.867	0.836295613	1.732410412	3.505227446	2.755153106	0.762	Ile	36	Asn	I36N	7	-9.274875	0.10825	0.502375	98.87	4.273995123	0.711856939	Pathogenic
21:31663824:T:C:I:36:T	2.773910859	2.272545306	0.773137033	0.868592427	0.867441442	0.897857575	0.915472136	0.87491319	0.999986667	0.921285933	0.89285183	0.979500533	0.871805742	21	31663824	T	C	I	T		21	33036137	21:31663824:T:C	SOD1;SOD1	P00441	P00441;H7BYH4	p.Ile36Thr	p.Ile36Thr;p.Ile17Thr	3.280398	0.91	0.836093192	1.711668365	3.775192601	2.997211883	0.995	Ile	36	Thr	I36T	5	-9.274875	0.10825	0.502375	98.87	4.273995123	0.804582616	Pathogenic
21:31663824:T:G:I:36:S	2.953929825	2.470433522	0.946592271	0.88174028	0.885684206	0.873353363	0.915472136	0.919470005	0.999986667	0.893794117	0.955486298	0.98108484	0.883913848	21	31663824	T	G	I	S		21	33036137	21:31663824:T:G	SOD1;SOD1	P00441	P00441;H7BYH4	p.Ile36Ser	p.Ile36Ser;p.Ile17Ser	3.475763	0.923	0.836457632	1.975939006	3.863911518	3.177602255	0.997	Ile	36	Ser	I36S	6	-9.274875	0.10825	0.502375	98.87	4.273995123	0.79816269	Pathogenic
21:31663825:T:G:I:36:M	2.430643068	2.362205885	0.933632135	0.863525551	0.884909444	0.894435118	0.915472136	0.904865256	0.999986667	0.975149043	0.972648978	0.987113541	0.914693738	21	31663825	T	G	I	M		21	33036138	21:31663825:T:G	SOD1;SOD1	P00441	P00441;H7BYH4	p.Ile36Met	p.Ile36Met;p.Ile17Met	1.373298	0.674	0.82863155	-0.964160263	2.150493897	0.605666662	0.988	Ile	36	Met	I36M	3	-9.274875	0.10825	0.502375	98.87	4.273995123	0.472091209	Uncertain
21:31663826:A:C:K:37:Q	-0.7940594	0.295482174	0.643633604	0.736295683	0.47718381	0.598740264	0.770844921	0.90656519	1	0.952845469	0.992970645	0.921465682	0.774683426	21	31663826	A	C	K	Q		21	33036139	21:31663826:A:C	SOD1;SOD1	P00441	P00441;H7BYH4	p.Lys37Gln	p.Lys37Gln;p.Lys18Gln	0.056141	0.195	0.779211063	-3.90178667	-1.718969011	-2.87269714	0	Lys	37	Gln	K37Q	4	-14.25711111	0.541	-2.181555556	98.73	5.003524094	0.126409649	Benign
21:31663826:A:G:K:37:E	-0.839271144	0.309772902	0.643633604	0.736295683	0.47718381	0.598740264	0.770844921	0.90656519	1	0.952845469	0.992970645	0.921465682	0.774683426	21	31663826	A	G	K	E		21	33036139	21:31663826:A:G	SOD1;SOD1	P00441	P00441;H7BYH4	p.Lys37Glu	p.Lys37Glu;p.Lys18Glu	0.116904	0.182	0.793739206	-3.464802719	-1.559212924	-2.915108063	0	Lys	37	Glu	K37E	4	-14.25711111	0.541	-2.181555556	98.73	5.003524094	0.100960417	Benign
21:31663827:A:C:K:37:T	0.607170442	0.989580828	0.708072722	0.784408153	0.521478254	0.713272477	0.770844921	0.919470005	1	0.980198263	0.998580575	0.949493438	0.845249294	21	31663827	A	C	K	T		21	33036140	21:31663827:A:C	SOD1;SOD1	P00441	P00441;H7BYH4	p.Lys37Thr	p.Lys37Thr;p.Lys18Thr	-0.757717	0.372	0.787733028	-4.75557664	-0.451630641	-2.288008478	0	Lys	37	Thr	K37T	6	-14.25711111	0.541	-2.181555556	98.73	5.003524094	0.067779331	Benign
21:31663827:A:G:K:37:R	-0.338348283	0.479415135	0.643633604	0.73288789	0.472535847	0.554850832	0.770844921	0.904865256	1	0.959599948	0.99491936	0.918961869	0.784377338	21	31663827	A	G	K	R		21	33036140	21:31663827:A:G	SOD1;SOD1	P00441	P00441;H7BYH4	p.Lys37Arg	p.Lys37Arg;p.Lys18Arg	0.320981	0.295	0.790136863	-3.286781329	-0.900997594	-2.15198802	0.004	Lys	37	Arg	K37R	3	-14.25711111	0.541	-2.181555556	98.73	5.003524094	0.121615985	Benign
21:31663827:A:T:K:37:I	1.156682594	2.207186037	0.805532098	0.857632508	0.587797302	0.841444584	0.770844921	0.965008647	1	0.997731522	0.999225736	0.984920752	0.912722868	21	31663827	A	T	K	I		21	33036140	21:31663827:A:T	SOD1;SOD1	P00441	P00441;H7BYH4	p.Lys37Ile	p.Lys37Ile;p.Lys18Ile	0.819324	0.314	0.792760079	-2.570987573	-0.736451373	-1.773697317	0	Lys	37	Ile	K37I	8	-14.25711111	0.541	-2.181555556	98.73	5.003524094	0.15821654	Benign
21:31663828:A:C:K:37:N	-0.584074886	0.681581763	0.46279943	0.754454069	0.49394381	0.680371477	0.770844921	0.87491319	1	0.947221535	0.990181744	0.932352663	0.798854111	21	31663828	A	C	K	N		21	33036141	21:31663828:A:C	SOD1;SOD1	P00441	P00441;H7BYH4	p.Lys37Asn	p.Lys37Asn;p.Lys18Asn	0.408155	0.178	0.787270334	-3.243416935	-1.692569891	-2.781328858	0	Lys	37	Asn	K37N	5	-14.25711111	0.541	-2.181555556	98.73	5.003524094	0.117982552	Benign
21:31663828:A:T:K:37:N	-0.584074886	0.678806779	0.46279943	0.754454069	0.49394381	0.680371477	0.770844921	0.87491319	1	0.947221535	0.990181744	0.932352663	0.798854111	21	31663828	A	T	K	N		21	33036141	21:31663828:A:T	SOD1;SOD1	P00441	P00441;H7BYH4	p.Lys37Asn	p.Lys37Asn;p.Lys18Asn	0.396356	0.178	0.787270334	-3.25883573	-1.692569891	-2.787685132	0	Lys	37	Asn	K37N	5	-14.25711111	0.541	-2.181555556	98.73	5.003524094	0.117982552	Benign
21:31663829:G:A:G:38:R	4.026075011	3.831611363	0.998493314	0.993400878	0.99246381	0.991793819	0.951384603	0.965008647	1	0.997631405	0.998639047	0.986855583	0.987083878	21	31663829	G	A	G	R	rs121912431	21	33036142	21:31663829:G:A	SOD1;SOD1	P00441	P00441;H7BYH4	p.Gly38Arg	p.Gly38Arg;p.Gly19Arg	3.758645	0.901	0.805194719	1.576135271	3.20245644	3.202826418	1	Gly	38	Arg	G38R	8	-12.30475	-2.8635	-5.28525	98.53	0	0.718246293	Pathogenic
21:31663829:G:C:G:38:R	4.026075011	3.792084727	0.998493314	0.993400878	0.99246381	0.991793819	0.951384603	0.965008647	1	0.997631405	0.998639047	0.986855583	0.987083878	21	31663829	G	C	G	R	rs121912431	21	33036142	21:31663829:G:C	SOD1;SOD1	P00441	P00441;H7BYH4	p.Gly38Arg	p.Gly38Arg;p.Gly19Arg	3.590581	0.901	0.805194719	1.356511194	3.20245644	3.112288179	1	Gly	38	Arg	G38R	8	-12.30475	-2.8635	-5.28525	98.53	0	0.718246293	Pathogenic
21:31663830:G:A:G:38:E	3.911306737	3.717497205	0.998493314	0.993400878	0.99246381	0.991793819	0.951384603	0.965008647	1	0.997631405	0.998639047	0.986855583	0.987083878	21	31663830	G	A	G	E		21	33036143	21:31663830:G:A	SOD1;SOD1	P00441	P00441;H7BYH4	p.Gly38Glu	p.Gly38Glu;p.Gly19Glu	3.273441	0.868	0.807436998	0.997265297	3.030093255	2.750688767	1	Gly	38	Glu	G38E	8	-12.30475	-2.8635	-5.28525	98.53	0	0.487326619	Uncertain
21:31663830:G:C:G:38:A	3.327249719	3.095629387	0.997910321	0.991420581	0.975606772	0.985359884	0.951384603	0.919470005	1	0.989661376	0.997901201	0.960839598	0.937748796	21	31663830	G	C	G	A		21	33036143	21:31663830:G:C	SOD1;SOD1	P00441	P00441;H7BYH4	p.Gly38Ala	p.Gly38Ala;p.Gly19Ala	3.26163	0.858	0.804738084	0.915402765	2.921495278	2.686522389	1	Gly	38	Ala	G38A	6	-12.30475	-2.8635	-5.28525	98.53	0	0.790479868	Pathogenic
21:31663830:G:T:G:38:V	3.961363423	3.790317578	0.998493314	0.992094013	0.99246381	0.992342336	0.951384603	1	1	1	0.998639047	0.993412001	0.988143783	21	31663830	G	T	G	V	rs1555836517	21	33036143	21:31663830:G:T	SOD1;SOD1	P00441	P00441;H7BYH4	p.Gly38Val	p.Gly38Val;p.Gly19Val	3.526515	0.879	0.804185866	1.247959698	3.045774622	2.950606992	1	Gly	38	Val	G38V	9	-12.30475	-2.8635	-5.28525	98.53	0	0.860804804	Pathogenic
21:31663832:C:A:L:39:M	2.515818163	2.475748169	0.995652139	1.010233867	0.964669392	0.945429086	0.970542937	0.987323783	0.998381905	0.953640428	0.998805523	0.984194273	0.94639657	21	31663832	C	A	L	M		21	33036145	21:31663832:C:A	SOD1;SOD1	P00441	P00441;H7BYH4	p.Leu39Met	p.Leu39Met;p.Leu20Met	0.164536	0.597	0.822775566	-2.687889053	1.563316152	-0.490597011	1	Leu	39	Met	L39M	2	-9.50075	-4.5425	-3.80625	98.7	0	0.290013843	Benign
21:31663832:C:G:L:39:V	2.656729912	2.418578711	0.995652139	1.011089131	0.964589392	0.938212139	0.970542937	0.904865256	0.998381905	0.912762288	0.998805523	0.98167694	0.943746784	21	31663832	C	G	L	V	rs121912432	21	33036145	21:31663832:C:G	SOD1;SOD1	P00441	P00441;H7BYH4	p.Leu39Val	p.Leu39Val;p.Leu20Val	0.062838	0.646	0.832336551	-2.585463345	2.034319475	-0.262145193	0.998	Leu	39	Val	L39V	3	-9.50075	-4.5425	-3.80625	98.7	0	0.391373487	Uncertain
21:31663833:T:A:L:39:Q	3.324525779	3.514448313	0.997133255	1.005523913	0.985585079	0.977153457	0.970542937	0.919470005	0.998381905	0.979370228	0.998744488	0.983628804	0.969365998	21	31663833	T	A	L	Q	rs1555836520	21	33036146	21:31663833:T:A	SOD1;SOD1	P00441	P00441;H7BYH4	p.Leu39Gln	p.Leu39Gln;p.Leu20Gln	3.355448	0.756	0.832502214	1.721358488	2.736331613	2.14746622	1	Leu	39	Gln	L39Q	6	-9.50075	-4.5425	-3.80625	98.7	0	0.851718507	Pathogenic
21:31663833:T:C:L:39:P	3.754700804	3.643103195	0.998309135	1.004246623	0.987830265	0.977833649	0.970542937	0.949666306	0.998381905	0.990784794	0.999324441	0.988724716	0.978328167	21	31663833	T	C	L	P		21	33036146	21:31663833:T:C	SOD1;SOD1	P00441	P00441;H7BYH4	p.Leu39Pro	p.Leu39Pro;p.Leu20Pro	3.424293	0.851	0.846589063	2.158042381	3.575259471	2.733688492	1	Leu	39	Pro	L39P	7	-9.50075	-4.5425	-3.80625	98.7	0	0.845978521	Pathogenic
21:31663833:T:G:L:39:R	3.36278187	3.516207519	0.997133255	1.005523913	0.985585079	0.977153457	0.970542937	0.919470005	0.998381905	0.979370228	0.998744488	0.983628804	0.969365998	21	31663833	T	G	L	R	rs1555836520	21	33036146	21:31663833:T:G	SOD1;SOD1	P00441	P00441;H7BYH4	p.Leu39Arg	p.Leu39Arg;p.Leu20Arg	3.362928	0.767	0.840044214	1.91676367	2.932090768	2.215079796	1	Leu	39	Arg	L39R	6	-9.50075	-4.5425	-3.80625	98.7	0	0.847463443	Pathogenic
21:31663835:A:C:T:40:P	2.083304037	2.588457634	0.97868216	0.96453182	0.908295344	0.977992546	0.903164788	0.919470005	1	0.989661376	0.984626591	0.98987798	0.945970701	21	31663835	A	C	T	P		21	33036148	21:31663835:A:C	SOD1;SOD1	P00441	P00441;H7BYH4	p.Thr40Pro	p.Thr40Pro;p.Thr21Pro	0.66649	0.474	0.791687957	-2.797097296	0.262749017	-0.931172711	0.225	Thr	40	Pro	T40P	6	-8.914142857	-8.582857143	-5.477571429	98.5	4.41156538	0.156714852	Benign
21:31663835:A:G:T:40:A	1.05472192	1.906099058	0.965238273	0.948223802	0.882581468	0.980955672	0.903164788	0.87491319	1	0.959771937	0.962959528	0.98989307	0.911998993	21	31663835	A	G	T	A		21	33036148	21:31663835:A:G	SOD1;SOD1	P00441	P00441;H7BYH4	p.Thr40Ala	p.Thr40Ala;p.Thr21Ala	-0.42225	0.287	0.783452228	-4.422555129	-1.063381666	-2.598619034	0	Thr	40	Ala	T40A	5	-8.914142857	-8.582857143	-5.477571429	98.5	4.41156538	0.106160066	Benign
21:31663835:A:T:T:40:S	0.769949975	1.600492924	0.965186417	0.933430516	0.870285979	0.974931566	0.903164788	0.90656519	1	0.978676663	0.955065966	0.990887839	0.883610025	21	31663835	A	T	T	S		21	33036148	21:31663835:A:T	SOD1;SOD1	P00441	P00441;H7BYH4	p.Thr40Ser	p.Thr40Ser;p.Thr21Ser	-0.206942	0.296	0.780924091	-4.203417887	-1.048351097	-2.430606568	0.001	Thr	40	Ser	T40S	4	-8.914142857	-8.582857143	-5.477571429	98.5	4.41156538	0.108649939	Benign
21:31663836:C:A:T:40:N	1.419893699	2.322851017	0.965238273	0.948223802	0.882581468	0.980955672	0.903164788	0.87491319	1	0.959771937	0.962959528	0.98989307	0.911998993	21	31663836	C	A	T	N		21	33036149	21:31663836:C:A	SOD1;SOD1	P00441	P00441;H7BYH4	p.Thr40Asn	p.Thr40Asn;p.Thr21Asn	1.349745	0.392	0.780583998	-2.177528134	-0.44377246	-1.037084305	0.001	Thr	40	Asn	T40N	5	-8.914142857	-8.582857143	-5.477571429	98.5	4.41156538	0.202049725	Benign
21:31663836:C:G:T:40:S	0.839506504	1.852644799	0.965186417	0.933430516	0.870285979	0.974931566	0.903164788	0.90656519	1	0.978676663	0.955065966	0.990887839	0.883610025	21	31663836	C	G	T	S		21	33036149	21:31663836:C:G	SOD1;SOD1	P00441	P00441;H7BYH4	p.Thr40Ser	p.Thr40Ser;p.Thr21Ser	0.865187	0.316	0.780924091	-2.802372201	-0.921215072	-1.737429601	0.001	Thr	40	Ser	T40S	4	-8.914142857	-8.582857143	-5.477571429	98.5	4.41156538	0.108649939	Benign
21:31663836:C:T:T:40:I	2.03113664	2.830223606	0.97868216	0.96453182	0.908295344	0.977992546	0.903164788	0.919470005	1	0.989661376	0.984626591	0.98987798	0.945970701	21	31663836	C	T	T	I	rs1804450	21	33036149	21:31663836:C:T	SOD1;SOD1	P00441	P00441;H7BYH4	p.Thr40Ile	p.Thr40Ile;p.Thr21Ile	1.694459	0.459	0.78322944	-1.661947927	0.026271043	-0.464098047	0.189	Thr	40	Ile	T40I	6	-8.914142857	-8.582857143	-5.477571429	98.5	4.41156538	0.274062995	Benign
21:31663838:G:A:E:41:K	0.122681291	0.827057851	0.989084065	1.008804645	0.790030278	0.911755263	0.779151111	0.90656519	0.990252222	0.825315673	0.930395842	0.985867833	0.777680899	21	31663838	G	A	E	K		21	33036151	21:31663838:G:A	SOD1;SOD1	P00441	P00441;H7BYH4	p.Glu41Lys	p.Glu41Lys;p.Glu22Lys	2.156424	0.449	0.782174056	-1.084233485	-0.054905494	-0.273035199	0.001	Glu	41	Lys	E41K	4	-10.34422222	-12.62011111	-1.982222222	98.69	0	0.088532603	Benign
21:31663838:G:C:E:41:Q	0.315449972	0.94216782	0.989084065	1.00790503	0.794411481	0.931744069	0.779151111	0.904865256	0.990252222	0.927589269	0.941548109	0.990857649	0.790934158	21	31663838	G	C	E	Q		21	33036151	21:31663838:G:C	SOD1;SOD1	P00441	P00441;H7BYH4	p.Glu41Gln	p.Glu41Gln;p.Glu22Gln	1.938722	0.462	0.777278052	-1.489228735	-0.053954363	-0.315169334	0.237	Glu	41	Gln	E41Q	3	-10.34422222	-12.62011111	-1.982222222	98.69	0	0.117202921	Benign
21:31663839:A:C:E:41:A	0.273348757	1.002323652	0.975538075	1.005101864	0.811182222	0.971516405	0.779151111	0.919470005	0.990252222	0.975495365	0.903199911	0.976220997	0.789026941	21	31663839	A	C	E	A		21	33036152	21:31663839:A:C	SOD1;SOD1	P00441	P00441;H7BYH4	p.Glu41Ala	p.Glu41Ala;p.Glu22Ala	2.296261	0.456	0.78454506	-0.843138881	0.029151071	-0.157240659	0	Glu	41	Ala	E41A	6	-10.34422222	-12.62011111	-1.982222222	98.69	0	0.092777041	Benign
21:31663839:A:G:E:41:G	1.572870253	1.74469151	0.985442162	1.002131157	0.826247778	0.973401278	0.779151111	0.949666306	0.990252222	0.989616064	0.945501685	0.97495886	0.83577613	21	31663839	A	G	E	G	rs1568809149	21	33036152	21:31663839:A:G	SOD1;SOD1	P00441	P00441;H7BYH4	p.Glu41Gly	p.Glu41Gly;p.Glu22Gly	2.958401	0.68	0.798928621	0.376158972	1.693056793	1.494264225	0.281	Glu	41	Gly	E41G	7	-10.34422222	-12.62011111	-1.982222222	98.69	0	0.201235142	Benign
21:31663839:A:T:E:41:V	1.179875862	1.83836007	0.985442162	1.002131157	0.826247778	0.973401278	0.779151111	0.949666306	0.990252222	0.989616064	0.945501685	0.97495886	0.83577613	21	31663839	A	T	E	V		21	33036152	21:31663839:A:T	SOD1;SOD1	P00441	P00441;H7BYH4	p.Glu41Val	p.Glu41Val;p.Glu22Val	3.356672	0.567	0.783464349	0.515994439	0.716724907	1.055636799	0.068	Glu	41	Val	E41V	7	-10.34422222	-12.62011111	-1.982222222	98.69	0	0.192252922	Benign
21:31663840:A:C:E:41:D	0.065046466	0.8762077	0.989084065	1.00790503	0.794411481	0.931744069	0.779151111	0.904865256	0.990252222	0.927589269	0.941548109	0.990857649	0.790934158	21	31663840	A	C	E	D		21	33036153	21:31663840:A:C	SOD1;SOD1	P00441	P00441;H7BYH4	p.Glu41Asp	p.Glu41Asp;p.Glu22Asp	1.658265	0.39	0.784580613	-1.675989552	-0.389804622	-0.88244134	0	Glu	41	Asp	E41D	3	-10.34422222	-12.62011111	-1.982222222	98.69	0	0.117091862	Benign
21:31663840:A:T:E:41:D	0.065046466	0.88275651	0.989084065	1.00790503	0.794411481	0.931744069	0.779151111	0.904865256	0.990252222	0.927589269	0.941548109	0.990857649	0.790934158	21	31663840	A	T	E	D		21	33036153	21:31663840:A:T	SOD1;SOD1	P00441	P00441;H7BYH4	p.Glu41Asp	p.Glu41Asp;p.Glu22Asp	1.68611	0.39	0.784580613	-1.639602031	-0.389804622	-0.86744088	0	Glu	41	Asp	E41D	3	-10.34422222	-12.62011111	-1.982222222	98.69	0	0.117091862	Benign
21:31663841:G:A:G:42:S	3.879061713	3.559692578	0.993785262	1.007318609	0.982681111	0.984026065	0.969992222	0.919470005	1	0.986543163	0.995041072	0.979925947	0.966070168	21	31663841	G	A	G	S	rs121912433	21	33036154	21:31663841:G:A	SOD1;SOD1	P00441	P00441;H7BYH4	p.Gly42Ser	p.Gly42Ser;p.Gly23Ser	3.723675	0.926	0.792959603	1.229295334	3.157239931	3.328496731	0.999	Gly	42	Ser	G42S	6	-6.50825	-10.464	-0.506	98.63	0	0.299287191	Benign
21:31663841:G:C:G:42:R	4.133201218	3.873244293	0.99692601	1.001743612	0.990211111	0.991727152	0.969992222	0.965008647	1	0.997631405	0.997326851	0.976726476	0.99077068	21	31663841	G	C	G	R		21	33036154	21:31663841:G:C	SOD1;SOD1	P00441	P00441;H7BYH4	p.Gly42Arg	p.Gly42Arg;p.Gly23Arg	3.738952	0.92	0.798736527	1.391445919	3.215484087	3.302044463	1	Gly	42	Arg	G42R	8	-6.50825	-10.464	-0.506	98.63	0	0.768378155	Pathogenic
21:31663841:G:T:G:42:C	4.051864281	3.918376824	0.99692601	0.998310271	0.990227778	0.992342336	0.969992222	1	1	1	0.997326851	0.979307616	0.991274444	21	31663841	G	T	G	C		21	33036154	21:31663841:G:T	SOD1;SOD1	P00441	P00441;H7BYH4	p.Gly42Cys	p.Gly42Cys;p.Gly23Cys	3.903973	0.895	0.793362929	1.47483367	2.966908372	3.246434297	1	Gly	42	Cys	G42C	9	-6.50825	-10.464	-0.506	98.63	0	0.872694591	Pathogenic
21:31663842:G:A:G:42:D	4.092606397	3.761672156	0.996329248	1.004392869	0.988166296	0.984274849	0.969992222	0.949666306	1	0.994419161	0.997326851	0.976299502	0.98525031	21	31663842	G	A	G	D	rs121912434	21	33036155	21:31663842:G:A	SOD1;SOD1	P00441	P00441;H7BYH4	p.Gly42Asp	p.Gly42Asp;p.Gly23Asp	3.559101	0.926	0.801084472	1.214208446	3.292799141	3.239838599	0.939	Gly	42	Asp	G42D	7	-6.50825	-10.464	-0.506	98.63	0	0.75461045	Pathogenic
21:31663842:G:C:G:42:A	3.614746902	3.37815543	0.993785262	1.007318609	0.982681111	0.984026065	0.969992222	0.919470005	1	0.986543163	0.995041072	0.979925947	0.966070168	21	31663842	G	C	G	A		21	33036155	21:31663842:G:C	SOD1;SOD1	P00441	P00441;H7BYH4	p.Gly42Ala	p.Gly42Ala;p.Gly23Ala	2.951794	0.85	0.798946583	0.367967099	2.774012675	2.473366838	0.999	Gly	42	Ala	G42A	6	-6.50825	-10.464	-0.506	98.63	0	0.294262124	Benign
21:31663842:G:T:G:42:V	4.142287769	3.842550567	0.99692601	0.998310271	0.990227778	0.992342336	0.969992222	1	1	1	0.997326851	0.979307616	0.991274444	21	31663842	G	T	G	V		21	33036155	21:31663842:G:T	SOD1;SOD1	P00441	P00441;H7BYH4	p.Gly42Val	p.Gly42Val;p.Gly23Val	3.581566	0.921	0.79833736	1.175951074	3.215180994	3.223038964	1	Gly	42	Val	G42V	9	-6.50825	-10.464	-0.506	98.63	0	0.686204042	Pathogenic
21:31663844:C:A:L:43:M	1.92036637	2.670526928	0.996379197	0.984731371	0.901660529	0.86963322	0.901810635	0.987323783	1	0.988737333	0.996282756	1.014708747	0.952577217	21	31663844	C	A	L	M		21	33036157	21:31663844:C:A	SOD1;SOD1	P00441	P00441;H7BYH4	p.Leu43Met	p.Leu43Met;p.Leu24Met	0.662945	0.406	0.775493631	-3.200319002	-0.439707361	-1.326147204	0.517	Leu	43	Met	L43M	2	-2.569	-10.095125	0.44025	98.76	4.068064453	0.260387105	Benign
21:31663844:C:G:L:43:V	1.606196048	2.560327712	0.996379197	0.987290427	0.901513862	0.853340955	0.901810635	0.904865256	1	0.959493289	0.996282756	1.009427818	0.95122301	21	31663844	C	G	L	V		21	33036157	21:31663844:C:G	SOD1;SOD1	P00441	P00441;H7BYH4	p.Leu43Val	p.Leu43Val;p.Leu24Val	0.266642	0.32	0.789733072	-3.367729372	-0.748814611	-2.036752037	0.02	Leu	43	Val	L43V	3	-2.569	-10.095125	0.44025	98.76	4.068064453	0.24969892	Benign
21:31663845:T:A:L:43:Q	1.234187801	2.081748863	0.987423837	0.991793678	0.883201984	0.85050634	0.901810635	0.919470005	1	0.980131596	0.988131166	0.976841391	0.913749173	21	31663845	T	A	L	Q		21	33036158	21:31663845:T:A	SOD1;SOD1	P00441	P00441;H7BYH4	p.Leu43Gln	p.Leu43Gln;p.Leu24Gln	0.231216	0.333	0.77840558	-3.692825968	-0.855169509	-1.980691746	0.003	Leu	43	Gln	L43Q	6	-2.569	-10.095125	0.44025	98.76	4.068064453	0.115014056	Benign
21:31663845:T:C:L:43:P	1.737819684	2.441265821	0.993161082	0.995334954	0.89924463	0.906263912	0.901810635	0.949666306	1	0.989195942	0.992606878	0.97171604	0.934307024	21	31663845	T	C	L	P		21	33036158	21:31663845:T:C	SOD1;SOD1	P00441	P00441;H7BYH4	p.Leu43Pro	p.Leu43Pro;p.Leu24Pro	0.662969	0.412	0.803478394	-2.511501784	0.065344643	-1.29145209	0.718	Leu	43	Pro	L43P	7	-2.569	-10.095125	0.44025	98.76	4.068064453	0.184720312	Benign
21:31663845:T:G:L:43:R	1.244621281	2.098159811	0.987423837	0.991793678	0.883201984	0.85050634	0.901810635	0.919470005	1	0.980131596	0.988131166	0.976841391	0.913749173	21	31663845	T	G	L	R		21	33036158	21:31663845:T:G	SOD1;SOD1	P00441	P00441;H7BYH4	p.Leu43Arg	p.Leu43Arg;p.Leu24Arg	0.300994	0.336	0.790359402	-3.307422785	-0.636655799	-1.925760348	0.2	Leu	43	Arg	L43R	6	-2.569	-10.095125	0.44025	98.76	4.068064453	0.189267158	Benign
21:31663847:C:A:H:44:N	3.521644402	3.158891863	0.998484194	1.005186362	0.96350836	0.933272282	0.99664	0.949666306	0.933594625	0.849428191	0.994031608	0.995527378	0.945837789	21	31663847	C	A	H	N		21	33036160	21:31663847:C:A	SOD1;SOD1	P00441	P00441;H7BYH4	p.His44Asn	p.His44Asn;p.His25Asn	3.099021	0.888	0.844942457	1.692452993	3.782988355	2.77233375	0.999	His	44	Asn	H44N	7	-3.7801	-6.1428	-2.3282	98.85	0	0.817816147	Pathogenic
21:31663847:C:G:H:44:D	4.040428151	3.674437266	0.999089122	1.000102823	0.978136825	0.975604668	0.99664	1	0.933594625	0.992373704	0.995047867	0.991483937	0.984312222	21	31663847	C	G	H	D		21	33036160	21:31663847:C:G	SOD1;SOD1	P00441	P00441;H7BYH4	p.His44Asp	p.His44Asp;p.His25Asp	3.238238	0.914	0.85286812	2.069453628	4.08050076	2.997621205	1	His	44	Asp	H44D	9	-3.7801	-6.1428	-2.3282	98.85	0	0.870527405	Pathogenic
21:31663847:C:T:H:44:Y	3.546832108	3.096865352	0.997200012	1.007903704	0.970041587	0.936267418	0.99664	0.919470005	0.933594625	0.818302899	0.993062437	1.000896052	0.941852673	21	31663847	C	T	H	Y		21	33036160	21:31663847:C:T	SOD1;SOD1	P00441	P00441;H7BYH4	p.His44Tyr	p.His44Tyr;p.His25Tyr	3.047919	0.908	0.84499924	1.627071083	3.911071771	2.860411727	0.957	His	44	Tyr	H44Y	6	-3.7801	-6.1428	-2.3282	98.85	0	0.339295634	Benign
21:31663848:A:C:H:44:P	4.221646256	3.715939849	0.999089122	0.995069233	0.978270159	0.975604668	0.99664	1	0.933594625	0.992387037	0.995047867	0.989649678	0.984345556	21	31663848	A	C	H	P		21	33036161	21:31663848:A:C	SOD1;SOD1	P00441	P00441;H7BYH4	p.His44Pro	p.His44Pro;p.His25Pro	3.412925	0.966	0.858650187	2.440045939	4.507525204	3.39230627	1	His	44	Pro	H44P	10	-3.7801	-6.1428	-2.3282	98.85	0	0.818554818	Pathogenic
21:31663848:A:G:H:44:R	4.003463687	3.511324953	0.999089122	1.003023897	0.977576825	0.974066586	0.99664	0.965008647	0.933594625	0.988624483	0.995047867	0.992837436	0.982241635	21	31663848	A	G	H	R	rs121912435	21	33036161	21:31663848:A:G	SOD1;SOD1	P00441	P00441;H7BYH4	p.His44Arg	p.His44Arg;p.His25Arg	2.655176	0.91	0.849043786	1.213387089	3.991266532	2.660396748	1	His	44	Arg	H44R	8	-3.7801	-6.1428	-2.3282	98.85	0	0.275454056	Benign
21:31663848:A:T:H:44:L	4.197301471	3.729279242	0.999089122	0.987212814	0.978270159	0.975604668	0.99664	1	0.933594625	0.992387037	0.995047867	0.986067221	0.984345556	21	31663848	A	T	H	L		21	33036161	21:31663848:A:T	SOD1;SOD1	P00441	P00441;H7BYH4	p.His44Leu	p.His44Leu;p.His25Leu	3.469643	0.959	0.845797316	2.197818063	4.248584126	3.382398438	1	His	44	Leu	H44L	11	-3.7801	-6.1428	-2.3282	98.85	0	0.834792169	Pathogenic
21:31663849:T:A:H:44:Q	3.919995852	3.051910126	0.999089122	1.003023897	0.977576825	0.974066586	0.99664	0.965008647	0.933594625	0.988624483	0.995047867	0.992837436	0.982241635	21	31663849	T	A	H	Q		21	33036162	21:31663849:T:A	SOD1;SOD1	P00441	P00441;H7BYH4	p.His44Gln	p.His44Gln;p.His25Gln	0.701782	0.886	0.842014094	-1.512306476	3.72141654	1.469349532	1	His	44	Gln	H44Q	8	-3.7801	-6.1428	-2.3282	98.85	0	0.80488811	Pathogenic
21:31663849:T:G:H:44:Q	3.919995852	3.121657714	0.999089122	1.003023897	0.977576825	0.974066586	0.99664	0.965008647	0.933594625	0.988624483	0.995047867	0.992837436	0.982241635	21	31663849	T	G	H	Q		21	33036162	21:31663849:T:G	SOD1;SOD1	P00441	P00441;H7BYH4	p.His44Gln	p.His44Gln;p.His25Gln	0.998343	0.886	0.842014094	-1.124764016	3.72141654	1.629110758	1	His	44	Gln	H44Q	8	-3.7801	-6.1428	-2.3282	98.85	0	0.80488811	Pathogenic
21:31663850:G:A:G:45:R	4.377502747	4.099026549	0.999656081	1.023022897	0.978764444	0.943825916	0.999473333	0.965008647	1	0.997553744	0.999921441	1.002814226	0.998656635	21	31663850	G	A	G	R		21	33036163	21:31663850:G:A	SOD1;SOD1	P00441	P00441;H7BYH4	p.Gly45Arg	p.Gly45Arg;p.Gly26Arg	4.278197	0.965	0.862759379	3.671912395	4.569728133	3.852659064	1	Gly	45	Arg	G45R	8	0.3385	-3.7735	-1.45125	98.8	4.079057189	0.853264596	Pathogenic
21:31663850:G:C:G:45:R	4.377502747	3.987896927	0.999656081	1.023022897	0.978764444	0.943825916	0.999473333	0.965008647	1	0.997553744	0.999921441	1.002814226	0.998656635	21	31663850	G	C	G	R		21	33036163	21:31663850:G:C	SOD1;SOD1	P00441	P00441;H7BYH4	p.Gly45Arg	p.Gly45Arg;p.Gly26Arg	3.805683	0.965	0.862759379	3.054436605	4.569728133	3.598109693	1	Gly	45	Arg	G45R	8	0.3385	-3.7735	-1.45125	98.8	4.079057189	0.853264596	Pathogenic
21:31663851:G:A:G:45:E	4.346202309	3.987234167	0.999656081	1.023022897	0.978764444	0.943825916	0.999473333	0.965008647	1	0.997553744	0.999921441	1.002814226	0.998656635	21	31663851	G	A	G	E		21	33036164	21:31663851:G:A	SOD1;SOD1	P00441	P00441;H7BYH4	p.Gly45Glu	p.Gly45Glu;p.Gly26Glu	3.802865	0.956	0.865582948	3.120250264	4.5596267	3.544568324	0.988	Gly	45	Glu	G45E	8	0.3385	-3.7735	-1.45125	98.8	4.079057189	0.919566065	Pathogenic
21:31663851:G:C:G:45:A	4.195485898	3.931338984	0.999169469	1.017480623	0.970183333	0.866094075	0.999473333	0.919470005	1	0.970931101	0.99985826	1.016894372	0.992616507	21	31663851	G	C	G	A		21	33036164	21:31663851:G:C	SOD1;SOD1	P00441	P00441;H7BYH4	p.Gly45Ala	p.Gly45Ala;p.Gly26Ala	3.88748	0.932	0.858833167	3.06469255	4.294446888	3.451422776	0.998	Gly	45	Ala	G45A	6	0.3385	-3.7735	-1.45125	98.8	4.079057189	0.351958256	Benign
21:31663851:G:T:G:45:V	4.327587172	4.066474755	0.999656081	1.021611365	0.978831111	0.947386486	0.999473333	1	1	0.999955556	0.999921441	0.998281082	0.998858889	21	31663851	G	T	G	V		21	33036164	21:31663851:G:T	SOD1;SOD1	P00441	P00441;H7BYH4	p.Gly45Val	p.Gly45Val;p.Gly26Val	4.128998	0.95	0.858374831	3.369024473	4.401222204	3.685578182	1	Gly	45	Val	G45V	9	0.3385	-3.7735	-1.45125	98.8	4.079057189	0.86663876	Pathogenic
21:31663853:T:A:F:46:I	4.021227276	3.576838488	0.992212951	0.988503546	0.981124762	0.900658207	0.998961111	0.919470005	0.999986667	0.852253054	0.994013727	0.994624204	0.965407224	21	31663853	T	A	F	I		21	33036166	21:31663853:T:A	SOD1;SOD1	P00441	P00441;H7BYH4	p.Phe46Ile	p.Phe46Ile;p.Phe27Ile	3.83195	0.969	0.834252727	2.38713094	4.119536678	3.63538152	1	Phe	46	Ile	F46I	6	-0.440727273	0.067090909	1.807363636	98.92	0	0.285700304	Benign
21:31663853:T:C:F:46:L	4.00731597	3.591663094	0.992212951	0.988503546	0.981124762	0.900658207	0.998961111	0.919470005	0.999986667	0.852253054	0.994013727	0.994624204	0.965407224	21	31663853	T	C	F	L		21	33036166	21:31663853:T:C	SOD1;SOD1	P00441	P00441;H7BYH4	p.Phe46Leu	p.Phe46Leu;p.Phe27Leu	3.894983	0.965	0.84314196	2.688291424	4.242421692	3.646216752	1	Phe	46	Leu	F46L	6	-0.440727273	0.067090909	1.807363636	98.92	0	0.252837305	Benign
21:31663853:T:G:F:46:V	3.929804535	3.440715455	0.994513035	0.987396217	0.965002011	0.854130563	0.998961111	0.949666306	0.999986667	0.694414382	0.994850695	0.988786927	0.954696853	21	31663853	T	G	F	V		21	33036166	21:31663853:T:G	SOD1;SOD1	P00441	P00441;H7BYH4	p.Phe46Val	p.Phe46Val;p.Phe27Val	3.824628	0.977	0.84075994	2.537723945	4.278960549	3.677679977	1	Phe	46	Val	F46V	7	-0.440727273	0.067090909	1.807363636	98.92	0	0.522530476	Uncertain
21:31663854:T:A:F:46:Y	4.075375844	3.879199325	0.997294009	1.010389378	0.988427778	0.937812247	0.998961111	0.904865256	0.999986667	0.972944064	0.998347521	1.028641281	0.989950121	21	31663854	T	A	F	Y		21	33036167	21:31663854:T:A	SOD1;SOD1	P00441	P00441;H7BYH4	p.Phe46Tyr	p.Phe46Tyr;p.Phe27Tyr	3.808054	0.906	0.843083214	2.57324773	3.866390286	3.258345502	1	Phe	46	Tyr	F46Y	3	-0.440727273	0.067090909	1.807363636	98.92	0	0.876765324	Pathogenic
21:31663854:T:C:F:46:S	4.354266484	4.003051758	0.996697426	0.988838911	0.995315556	0.974058915	0.998961111	0.965008647	0.999986667	0.990345043	0.995395601	0.98715962	0.995007746	21	31663854	T	C	F	S	rs121912457	21	33036167	21:31663854:T:C	SOD1;SOD1	P00441	P00441;H7BYH4	p.Phe46Ser	p.Phe46Ser;p.Phe27Ser	4.06481	0.97	0.843221104	2.912167353	4.275526188	3.766606562	0.998	Phe	46	Ser	F46S	8	-0.440727273	0.067090909	1.807363636	98.92	0	0.871401183	Pathogenic
21:31663854:T:G:F:46:C	4.413389534	3.97388186	0.996697426	0.988838911	0.995315556	0.974058915	0.998961111	0.965008647	0.999986667	0.990345043	0.995395601	0.98715962	0.995007746	21	31663854	T	G	F	C	rs121912457	21	33036167	21:31663854:T:G	SOD1;SOD1	P00441	P00441;H7BYH4	p.Phe46Cys	p.Phe46Cys;p.Phe27Cys	3.940782	0.987	0.842877723	2.741637402	4.377862672	3.798057272	1	Phe	46	Cys	F46C	8	-0.440727273	0.067090909	1.807363636	98.92	0	0.560348284	Uncertain
21:31663855:C:A:F:46:L	3.812557688	3.47973736	0.992212951	0.988503546	0.981124762	0.900658207	0.998961111	0.919470005	0.999986667	0.852253054	0.994013727	0.994624204	0.965407224	21	31663855	C	A	F	L		21	33036168	21:31663855:C:A	SOD1;SOD1	P00441	P00441;H7BYH4	p.Phe46Leu	p.Phe46Leu;p.Phe27Leu	3.419084	0.909	0.84314196	2.066392156	3.886440823	3.066143451	1	Phe	46	Leu	F46L	6	-0.440727273	0.067090909	1.807363636	98.92	0	0.252837305	Benign
21:31663855:C:G:F:46:L	3.812557688	3.462626022	0.992212951	0.988503546	0.981124762	0.900658207	0.998961111	0.919470005	0.999986667	0.852253054	0.994013727	0.994624204	0.965407224	21	31663855	C	G	F	L		21	33036168	21:31663855:C:G	SOD1;SOD1	P00441	P00441;H7BYH4	p.Phe46Leu	p.Phe46Leu;p.Phe27Leu	3.346328	0.909	0.84314196	1.971315463	3.886440823	3.026948858	1	Phe	46	Leu	F46L	6	-0.440727273	0.067090909	1.807363636	98.92	0	0.252837305	Benign
21:31663856:C:A:H:47:N	3.713138125	3.280183941	0.994394898	0.994759946	0.956407249	0.828345811	0.999222222	0.949666306	0.801434149	0.628204271	0.996208429	1.009175835	0.950542512	21	31663856	C	A	H	N		21	33036169	21:31663856:C:A	SOD1;SOD1	P00441	P00441;H7BYH4	p.His47Asn	p.His47Asn;p.His28Asn	3.36372	0.928	0.86089662	2.431036619	4.303447319	3.146145069	0.998	His	47	Asn	H47N	7	3.8886	0.2223	-0.5059	98.89	0	0.653212966	Pathogenic
21:31663856:C:G:H:47:D	4.229151427	3.828805411	0.996626258	0.997281315	0.987871905	0.962855467	0.999222222	1	0.801434149	0.972537165	0.996610224	0.997670377	0.991891821	21	31663856	C	G	H	D	rs748897491	21	33036169	21:31663856:C:G	SOD1;SOD1	P00441	P00441;H7BYH4	p.His47Asp	p.His47Asp;p.His28Asp	3.490182	0.944	0.867551448	2.76009024	4.516188486	3.3067576	0.998	His	47	Asp	H47D	9	3.8886	0.2223	-0.5059	98.89	0	0.907222934	Pathogenic
21:31663856:C:T:H:47:Y	3.922526034	3.448348545	0.991133273	0.993297996	0.971961111	0.878637035	0.999222222	0.919470005	0.801434149	0.810454868	0.995591283	1.016848161	0.962477135	21	31663856	C	T	H	Y	rs748897491	21	33036169	21:31663856:C:T	SOD1;SOD1	P00441	P00441;H7BYH4	p.His47Tyr	p.His47Tyr;p.His28Tyr	3.441959	0.95	0.860996812	2.535744458	4.444968604	3.315461434	1	His	47	Tyr	H47Y	6	3.8886	0.2223	-0.5059	98.89	0	0.781383961	Pathogenic
21:31663857:A:C:H:47:P	4.340441874	3.874038178	0.996626258	0.994563098	0.987871905	0.963005467	0.999222222	1	0.801434149	0.972750498	0.996610224	0.992186692	0.991891821	21	31663857	A	C	H	P		21	33036170	21:31663857:A:C	SOD1;SOD1	P00441	P00441;H7BYH4	p.His47Pro	p.His47Pro;p.His28Pro	3.682508	0.976	0.872550741	3.134466657	4.803016725	3.595337741	0.999	His	47	Pro	H47P	10	3.8886	0.2223	-0.5059	98.89	0	0.906670755	Pathogenic
21:31663857:A:G:H:47:R	4.26573138	3.805277668	0.996626258	0.996781059	0.987478571	0.956159459	0.999222222	0.965008647	0.801434149	0.959614219	0.996610224	1.002998631	0.990491789	21	31663857	A	G	H	R	rs121912443	21	33036170	21:31663857:A:G	SOD1;SOD1	P00441	P00441;H7BYH4	p.His47Arg	p.His47Arg;p.His28Arg	3.464844	0.959	0.864180029	2.643998475	4.555290134	3.379813155	0.997	His	47	Arg	H47R	8	3.8886	0.2223	-0.5059	98.89	0	0.856309295	Pathogenic
21:31663857:A:T:H:47:L	4.298707957	3.879846146	0.996626258	0.987962417	0.987871905	0.963005467	0.999222222	1	0.801434149	0.972750498	0.996610224	0.985895577	0.991891821	21	31663857	A	T	H	L		21	33036170	21:31663857:A:T	SOD1;SOD1	P00441	P00441;H7BYH4	p.His47Leu	p.His47Leu;p.His28Leu	3.707203	0.964	0.861355069	2.891179952	4.539941143	3.539276886	0.999	His	47	Leu	H47L	11	3.8886	0.2223	-0.5059	98.89	0	0.906092356	Pathogenic
21:31663858:T:A:H:47:Q	3.517998689	3.196677449	0.996626258	0.996781059	0.987478571	0.956159459	0.999222222	0.965008647	0.801434149	0.959614219	0.996610224	1.002998631	0.990491789	21	31663858	T	A	H	Q		21	33036171	21:31663858:T:A	SOD1;SOD1	P00441	P00441;H7BYH4	p.His47Gln	p.His47Gln;p.His28Gln	0.877126	0.744	0.860136725	-0.837118648	3.121117448	0.742997906	0.94	His	47	Gln	H47Q	8	3.8886	0.2223	-0.5059	98.89	0	0.842969277	Pathogenic
21:31663858:T:G:H:47:Q	3.517998689	3.231449524	0.996626258	0.996781059	0.987478571	0.956159459	0.999222222	0.965008647	0.801434149	0.959614219	0.996610224	1.002998631	0.990491789	21	31663858	T	G	H	Q		21	33036171	21:31663858:T:G	SOD1;SOD1	P00441	P00441;H7BYH4	p.His47Gln	p.His47Gln;p.His28Gln	1.024974	0.744	0.860136725	-0.643912604	3.121117448	0.822645525	0.94	His	47	Gln	H47Q	8	3.8886	0.2223	-0.5059	98.89	0	0.842969277	Pathogenic
21:31663859:G:A:V:48:I	2.74332892	3.314681616	0.996142447	0.998588122	0.983226667	0.940455625	0.998018889	0.987323783	0.999986667	0.985795197	0.996143043	1.021017397	0.979013592	21	31663859	G	A	V	I		21	33036172	21:31663859:G:A	SOD1;SOD1	P00441	P00441;H7BYH4	p.Val48Ile	p.Val48Ile;p.Val29Ile	1.9913	0.558	0.823283215	-0.28820043	1.323870765	0.26807006	0.25	Val	48	Ile	V48I	1	4.902142857	5.488285714	1.078	98.93	0	0.096960315	Benign
21:31663859:G:C:V:48:L	3.399862956	3.378727071	0.996142447	0.989378223	0.983204444	0.937812247	0.998018889	0.904865256	0.999986667	0.972944064	0.996143043	1.017651331	0.977069741	21	31663859	G	C	V	L		21	33036172	21:31663859:G:C	SOD1;SOD1	P00441	P00441;H7BYH4	p.Val48Leu	p.Val48Leu;p.Val29Leu	2.367332	0.753	0.841288641	0.646359368	2.863858172	1.597814326	0.837	Val	48	Leu	V48L	3	4.902142857	5.488285714	1.078	98.93	0	0.329304799	Benign
21:31663859:G:T:V:48:F	3.776417938	3.524284865	0.980742693	0.981506585	0.97584122	0.891407665	0.998018889	0.87491319	0.999986667	0.930998029	0.982967138	1.003276751	0.96309834	21	31663859	G	T	V	F	rs1555836523	21	33036172	21:31663859:G:T	SOD1;SOD1	P00441	P00441;H7BYH4	p.Val48Phe	p.Val48Phe;p.Val29Phe	3.731689	0.906	0.840650705	2.413583752	3.825805131	3.217206694	0.999	Val	48	Phe	V48F	5	4.902142857	5.488285714	1.078	98.93	0	0.403873177	Uncertain
21:31663860:T:A:V:48:D	3.890269104	3.425009125	0.994366348	0.986200882	0.964435344	0.854130563	0.998018889	0.949666306	0.999986667	0.694414382	0.994982958	0.993312279	0.952395347	21	31663860	T	A	V	D		21	33036173	21:31663860:T:A	SOD1;SOD1	P00441	P00441;H7BYH4	p.Val48Asp	p.Val48Asp;p.Val29Asp	3.880645	0.973	0.853960484	2.935829827	4.473777546	3.684735599	1	Val	48	Asp	V48D	7	4.902142857	5.488285714	1.078	98.93	0	0.836970994	Pathogenic
21:31663860:T:C:V:48:A	4.094969933	3.744354447	0.996142447	0.984085855	0.987359325	0.930335767	0.998018889	0.90656519	0.999986667	0.957184278	0.995979071	1.010713746	0.983900742	21	31663860	T	C	V	A	rs1568809169	21	33036173	21:31663860:T:C	SOD1;SOD1	P00441	P00441;H7BYH4	p.Val48Ala	p.Val48Ala;p.Val29Ala	3.557475	0.931	0.840756801	2.188534263	3.986495324	3.267864473	0.538	Val	48	Ala	V48A	4	4.902142857	5.488285714	1.078	98.93	0	0.639873646	Uncertain
21:31663860:T:G:V:48:G	3.904180409	3.406310974	0.994366348	0.986200882	0.964435344	0.854130563	0.998018889	0.949666306	0.999986667	0.694414382	0.994982958	0.993312279	0.952395347	21	31663860	T	G	V	G		21	33036173	21:31663860:T:G	SOD1;SOD1	P00441	P00441;H7BYH4	p.Val48Gly	p.Val48Gly;p.Val29Gly	3.801142	0.977	0.858837057	2.951962804	4.580567847	3.665027767	0.999	Val	48	Gly	V48G	7	4.902142857	5.488285714	1.078	98.93	0	0.834829885	Pathogenic
21:31663862:C:A:H:49:N	3.945224838	3.623169156	0.995765567	0.984611032	0.989079788	0.96575309	0.994062063	0.949666306	0.99982943	0.924186702	0.993749917	1.013521256	0.973574659	21	31663862	C	A	H	N		21	33036175	21:31663862:C:A	SOD1;SOD1	P00441	P00441;H7BYH4	p.His49Asn	p.His49Asn;p.His30Asn	3.593163	0.921	0.85272156	2.529658214	4.122553089	3.229286417	1	His	49	Asn	H49N	7	5.5418	5.1879	-3.5643	98.83	0	0.61998963	Uncertain
21:31663862:C:G:H:49:D	4.234650688	3.856402055	0.997452557	0.995455934	0.997455556	0.989664557	0.994062063	1	0.99982943	0.99997	0.994410694	1.002812709	0.993635238	21	31663862	C	G	H	D		21	33036175	21:31663862:C:G	SOD1;SOD1	P00441	P00441;H7BYH4	p.His49Asp	p.His49Asp;p.His30Asp	3.514499	0.94	0.860267802	2.612595823	4.369237427	3.296736025	1	His	49	Asp	H49D	9	5.5418	5.1879	-3.5643	98.83	0	0.906589742	Pathogenic
21:31663862:C:T:H:49:Y	3.971373277	3.524217587	0.991116047	0.975714336	0.988952222	0.974340986	0.994062063	0.919470005	0.99982943	0.901736212	0.987729371	1.01518164	0.966239751	21	31663862	C	T	H	Y		21	33036175	21:31663862:C:T	SOD1;SOD1	P00441	P00441;H7BYH4	p.His49Tyr	p.His49Tyr;p.His30Tyr	3.56379	0.952	0.852778343	2.492671509	4.320561319	3.392654089	1	His	49	Tyr	H49Y	6	5.5418	5.1879	-3.5643	98.83	0	0.516620365	Uncertain
21:31663863:A:C:H:49:P	4.352896788	3.89101185	0.997452557	0.993660694	0.997468889	0.989664557	0.994062063	1	0.99982943	0.99997	0.994410694	0.994320261	0.993635238	21	31663863	A	C	H	P		21	33036176	21:31663863:A:C	SOD1;SOD1	P00441	P00441;H7BYH4	p.His49Pro	p.His49Pro;p.His30Pro	3.661657	0.974	0.865208003	2.926492807	4.667793354	3.572544311	1	His	49	Pro	H49P	10	5.5418	5.1879	-3.5643	98.83	0	0.907320457	Pathogenic
21:31663863:A:G:H:49:R	4.366618426	3.855987026	0.997452557	0.992010865	0.997455556	0.988983506	0.994062063	0.965008647	0.99982943	0.997818185	0.994410694	1.009412541	0.99299346	21	31663863	A	G	H	R	rs1568809172	21	33036176	21:31663863:A:G	SOD1;SOD1	P00441	P00441;H7BYH4	p.His49Arg	p.His49Arg;p.His30Arg	3.546977	0.98	0.856498302	2.56225941	4.56061733	3.545446903	1	His	49	Arg	H49R	8	5.5418	5.1879	-3.5643	98.83	0	0.83088174	Pathogenic
21:31663863:A:T:H:49:L	4.353082353	3.910673399	0.997452557	0.986789304	0.997468889	0.989664557	0.994062063	1	0.99982943	0.99997	0.994410694	0.984973122	0.993651905	21	31663863	A	T	H	L		21	33036176	21:31663863:A:T	SOD1;SOD1	P00441	P00441;H7BYH4	p.His49Leu	p.His49Leu;p.His30Leu	3.744367	0.974	0.853050979	2.735357796	4.464959741	3.617101252	1	His	49	Leu	H49L	11	5.5418	5.1879	-3.5643	98.83	0	0.564198793	Uncertain
21:31663864:T:A:H:49:Q	4.036224911	3.624132346	0.997452557	0.992010865	0.997455556	0.988983506	0.994062063	0.965008647	0.99982943	0.997818185	0.994410694	1.009412541	0.99299346	21	31663864	T	A	H	Q		21	33036177	21:31663864:T:A	SOD1;SOD1	P00441	P00441;H7BYH4	p.His49Gln	p.His49Gln;p.His30Gln	2.56115	0.885	0.850160967	1.118012063	3.850986087	2.465234631	1	His	49	Gln	H49Q	8	5.5418	5.1879	-3.5643	98.83	0	0.900980095	Pathogenic
21:31663864:T:G:H:49:Q	4.036224911	3.628132423	0.997452557	0.992010865	0.997455556	0.988983506	0.994062063	0.965008647	0.99982943	0.997818185	0.994410694	1.009412541	0.99299346	21	31663864	T	G	H	Q	rs1568809175	21	33036177	21:31663864:T:G	SOD1;SOD1	P00441	P00441;H7BYH4	p.His49Gln	p.His49Gln;p.His30Gln	2.578158	0.885	0.850160967	1.140237919	3.850986087	2.474397059	1	His	49	Gln	H49Q	8	5.5418	5.1879	-3.5643	98.83	0	0.900980095	Pathogenic
21:31663865:G:A:E:50:K	2.777002757	2.986772585	0.980030239	0.929442747	0.951134603	0.964464699	0.969650635	0.90656519	1	0.955690952	0.976671576	0.974947147	0.948926761	21	31663865	G	A	E	K	rs1568809178	21	33036178	21:31663865:G:A	SOD1;SOD1	P00441	P00441;H7BYH4	p.Glu50Lys	p.Glu50Lys;p.Glu31Lys	2.202369	0.664	0.816654452	-0.175530939	1.887094227	0.994494235	0.045	Glu	50	Lys	E50K	4	10.252	9.548888889	-3.344777778	98.8	0	0.317291812	Benign
21:31663865:G:C:E:50:Q	1.691540279	2.473613479	0.980030239	0.926710763	0.945667407	0.965406066	0.969650635	0.904865256	1	0.955444133	0.977605402	0.972918506	0.936085356	21	31663865	G	C	E	Q		21	33036178	21:31663865:G:C	SOD1;SOD1	P00441	P00441;H7BYH4	p.Glu50Gln	p.Glu50Gln;p.Glu31Gln	0.705624	0.393	0.80695256	-2.370251439	0.002530089	-1.37830021	0	Glu	50	Gln	E50Q	3	10.252	9.548888889	-3.344777778	98.8	0	0.130646213	Benign
21:31663866:A:C:E:50:A	2.282356378	3.256516783	0.995817602	0.950051597	0.983239524	0.980858006	0.969650635	0.919470005	1	0.970931101	0.996533632	0.982072323	0.972907935	21	31663866	A	C	E	A		21	33036179	21:31663866:A:C	SOD1;SOD1	P00441	P00441;H7BYH4	p.Glu50Ala	p.Glu50Ala;p.Glu31Ala	2.069761	0.445	0.818501362	-0.30336373	0.525769496	-0.342843128	0	Glu	50	Ala	E50A	6	10.252	9.548888889	-3.344777778	98.8	0	0.147655774	Benign
21:31663866:A:G:E:50:G	2.742165249	3.637837766	0.99801147	0.963502432	0.987444392	0.97925783	0.969650635	0.949666306	1	0.987950387	0.997900367	0.984910986	0.98328227	21	31663866	A	G	E	G		21	33036179	21:31663866:A:G	SOD1;SOD1	P00441	P00441;H7BYH4	p.Glu50Gly	p.Glu50Gly;p.Glu31Gly	3.137574	0.544	0.832548178	1.437774598	1.389456643	0.804657514	0.001	Glu	50	Gly	E50G	7	10.252	9.548888889	-3.344777778	98.8	0	0.449208129	Uncertain
21:31663866:A:T:E:50:V	2.627396975	3.479096685	0.99801147	0.963502432	0.987444392	0.97925783	0.969650635	0.949666306	1	0.987950387	0.997900367	0.984910986	0.98328227	21	31663866	A	T	E	V	rs770404622	21	33036179	21:31663866:A:T	SOD1;SOD1	P00441	P00441;H7BYH4	p.Glu50Val	p.Glu50Val;p.Glu31Val	2.46262	0.511	0.817662132	0.189363969	0.931316267	0.250299097	0	Glu	50	Val	E50V	7	10.252	9.548888889	-3.344777778	98.8	0	0.215882558	Benign
21:31663867:G:C:E:50:D	1.990633355	2.8411039	0.980030239	0.926710763	0.945667407	0.965406066	0.969650635	0.904865256	1	0.955444133	0.977605402	0.972918506	0.936085356	21	31663867	G	C	E	D		21	33036180	21:31663867:G:C	SOD1;SOD1	P00441	P00441;H7BYH4	p.Glu50Asp	p.Glu50Asp;p.Glu31Asp	2.268163	0.479	0.819880151	-0.010158321	0.764905118	-0.03942904	0.016	Glu	50	Asp	E50D	3	10.252	9.548888889	-3.344777778	98.8	0	0.276952737	Benign
21:31663867:G:T:E:50:D	1.990633355	2.838244484	0.980030239	0.926710763	0.945667407	0.965406066	0.969650635	0.904865256	1	0.955444133	0.977605402	0.972918506	0.936085356	21	31663867	G	T	E	D		21	33036180	21:31663867:G:T	SOD1;SOD1	P00441	P00441;H7BYH4	p.Glu50Asp	p.Glu50Asp;p.Glu31Asp	2.256005	0.479	0.819880151	-0.026046254	0.764905118	-0.045978711	0.016	Glu	50	Asp	E50D	3	10.252	9.548888889	-3.344777778	98.8	0	0.276952737	Benign
21:31663868:T:A:F:51:I	3.371383222	3.058990713	0.900669158	1.009511582	0.922707381	0.889540772	0.827881852	0.919470005	1	0.980211596	0.985495567	0.97416634	0.922970505	21	31663868	T	A	F	I		21	33036181	21:31663868:T:A	SOD1;SOD1	P00441	P00441;H7BYH4	p.Phe51Ile	p.Phe51Ile;p.Phe32Ile	3.894355	0.918	0.792001265	1.428750506	3.090396153	3.37420133	0.96	Phe	51	Ile	F51I	6	8.415909091	11.33181818	-5.895545455	98.72	3.61337549	0.388098909	Uncertain
21:31663868:T:C:F:51:L	3.277481908	2.965552637	0.900669158	1.009511582	0.922707381	0.889540772	0.827881852	0.919470005	1	0.980211596	0.985495567	0.97416634	0.922970505	21	31663868	T	C	F	L		21	33036181	21:31663868:T:C	SOD1;SOD1	P00441	P00441;H7BYH4	p.Phe51Leu	p.Phe51Leu;p.Phe32Leu	3.497064	0.891	0.795023164	0.983952906	2.969181322	3.004105728	0.983	Phe	51	Leu	F51L	6	8.415909091	11.33181818	-5.895545455	98.72	3.61337549	0.173292464	Benign
21:31663868:T:G:F:51:V	3.618557947	3.333595417	0.93842423	1.017918398	0.938045582	0.930783718	0.827881852	0.949666306	1	0.989195942	0.989387512	0.983355508	0.94048566	21	31663868	T	G	F	V		21	33036181	21:31663868:T:G	SOD1;SOD1	P00441	P00441;H7BYH4	p.Phe51Val	p.Phe51Val;p.Phe32Val	4.127414	0.933	0.792912341	1.755733495	3.200948994	3.586458672	0.977	Phe	51	Val	F51V	7	8.415909091	11.33181818	-5.895545455	98.72	3.61337549	0.448757785	Uncertain
21:31663869:T:A:F:51:Y	1.011425368	1.087967261	0.530175805	0.973099913	0.832850265	0.877725022	0.827881852	0.904865256	1	0.959347884	0.689808488	0.944819693	0.793469962	21	31663869	T	A	F	Y		21	33036182	21:31663869:T:A	SOD1;SOD1	P00441	P00441;H7BYH4	p.Phe51Tyr	p.Phe51Tyr;p.Phe32Tyr	2.423349	0.654	0.787717174	-0.59898686	1.340722795	1.055735364	0.275	Phe	51	Tyr	F51Y	3	8.415909091	11.33181818	-5.895545455	98.72	3.61337549	0.144841118	Benign
21:31663869:T:C:F:51:S	3.669860085	3.379137861	0.942524433	1.020842412	0.944930714	0.961514502	0.827881852	0.965008647	1	0.997731522	0.99050504	0.987987733	0.948529595	21	31663869	T	C	F	S		21	33036182	21:31663869:T:C	SOD1;SOD1	P00441	P00441;H7BYH4	p.Phe51Ser	p.Phe51Ser;p.Phe32Ser	3.891865	0.922	0.78875786	1.345667017	3.061708821	3.395981391	0.999	Phe	51	Ser	F51S	8	8.415909091	11.33181818	-5.895545455	98.72	3.61337549	0.280309343	Benign
21:31663869:T:G:F:51:C	3.680293565	3.367771225	0.942524433	1.020842412	0.944930714	0.961514502	0.827881852	0.965008647	1	0.997731522	0.99050504	0.987987733	0.948529595	21	31663869	T	G	F	C	rs759149157	21	33036182	21:31663869:T:G	SOD1;SOD1	P00441	P00441;H7BYH4	p.Phe51Cys	p.Phe51Cys;p.Phe32Cys	3.843535	0.925	0.786014213	1.214980865	3.035002908	3.387286491	1	Phe	51	Cys	F51C	8	8.415909091	11.33181818	-5.895545455	98.72	3.61337549	0.409730081	Uncertain
21:31663870:T:A:F:51:L	2.971433178	2.817182877	0.900669158	1.009511582	0.922707381	0.889540772	0.827881852	0.919470005	1	0.980211596	0.985495567	0.97416634	0.922970505	21	31663870	T	A	F	L		21	33036183	21:31663870:T:A	SOD1;SOD1	P00441	P00441;H7BYH4	p.Phe51Leu	p.Phe51Leu;p.Phe32Leu	2.866208	0.803	0.795023164	0.159557635	2.409782814	2.155583448	0.983	Phe	51	Leu	F51L	6	8.415909091	11.33181818	-5.895545455	98.72	3.61337549	0.173292464	Benign
21:31663870:T:G:F:51:L	2.971433178	2.739817079	0.900669158	1.009511582	0.922707381	0.889540772	0.827881852	0.919470005	1	0.980211596	0.985495567	0.97416634	0.922970505	21	31663870	T	G	F	L		21	33036183	21:31663870:T:G	SOD1;SOD1	P00441	P00441;H7BYH4	p.Phe51Leu	p.Phe51Leu;p.Phe32Leu	2.537255	0.803	0.795023164	-0.270314312	2.409782814	1.978372235	0.983	Phe	51	Leu	F51L	6	8.415909091	11.33181818	-5.895545455	98.72	3.61337549	0.173292464	Benign
21:31663871:G:A:G:52:R	4.041039733	3.818983265	0.978876591	1.010268553	0.91496873	0.925020286	0.886014286	0.965008647	1	0.997631405	0.998010576	0.992724376	0.967186738	21	31663871	G	A	G	R		21	33036184	21:31663871:G:A	SOD1;SOD1	P00441	P00441;H7BYH4	p.Gly52Arg	p.Gly52Arg;p.Gly33Arg	4.766582	0.969	0.797205868	2.696666886	3.501429096	4.138879803	1	Gly	52	Arg	G52R	8	3.50575	13.78975	-4.9025	98.62	5.243828295	0.783531459	Pathogenic
21:31663871:G:C:G:52:R	4.041039733	3.652031301	0.978876591	1.010268553	0.91496873	0.925020286	0.886014286	0.965008647	1	0.997631405	0.998010576	0.992724376	0.967186738	21	31663871	G	C	G	R		21	33036184	21:31663871:G:C	SOD1;SOD1	P00441	P00441;H7BYH4	p.Gly52Arg	p.Gly52Arg;p.Gly33Arg	4.056716	0.969	0.797205868	1.769022267	3.501429096	3.756465856	1	Gly	52	Arg	G52R	8	3.50575	13.78975	-4.9025	98.62	5.243828295	0.783531459	Pathogenic
21:31663872:G:A:G:52:E	3.981916684	3.617491826	0.978876591	1.010268553	0.91496873	0.925020286	0.886014286	0.965008647	1	0.997631405	0.998010576	0.992724376	0.967186738	21	31663872	G	A	G	E		21	33036185	21:31663872:G:A	SOD1;SOD1	P00441	P00441;H7BYH4	p.Gly52Glu	p.Gly52Glu;p.Gly33Glu	3.909857	0.952	0.799027893	1.621953958	3.423763028	3.579084835	0.993	Gly	52	Glu	G52E	8	3.50575	13.78975	-4.9025	98.62	5.243828295	0.866601849	Pathogenic
21:31663872:G:C:G:52:A	3.872302347	3.474344579	0.970736206	0.995553842	0.895850952	0.816990449	0.886014286	0.919470005	1	0.98912619	0.996793211	0.971269535	0.955779549	21	31663872	G	C	G	A		21	33036185	21:31663872:G:C	SOD1;SOD1	P00441	P00441;H7BYH4	p.Gly52Ala	p.Gly52Ala;p.Gly33Ala	3.909848	0.957	0.797888747	1.593904512	3.436540969	3.607981806	1	Gly	52	Ala	G52A	6	3.50575	13.78975	-4.9025	98.62	5.243828295	0.527221637	Uncertain
21:31663872:G:T:G:52:V	4.070665381	3.836892566	0.978876591	1.007698739	0.915185397	0.929346286	0.886014286	1	1	1	0.998010576	0.994095751	0.96922291	21	31663872	G	T	G	V		21	33036185	21:31663872:G:T	SOD1;SOD1	P00441	P00441;H7BYH4	p.Gly52Val	p.Gly52Val;p.Gly33Val	4.734089	0.971	0.797103453	2.651684696	3.512433967	4.132936134	1	Gly	52	Val	G52V	9	3.50575	13.78975	-4.9025	98.62	5.243828295	0.901189453	Pathogenic
21:31663874:G:A:D:53:N	2.446519979	2.103129797	0.892135203	0.954738997	0.860675021	0.883736404	0.865028439	0.87491319	1	0.947785315	0.525281549	0.933919569	0.850834192	21	31663874	G	A	D	N		21	33036187	21:31663874:G:A	SOD1;SOD1	P00441	P00441;H7BYH4	p.Asp53Asn	p.Asp53Asn;p.Asp34Asn	3.679014	0.883	0.791380767	1.132073147	2.857555424	3.055881621	1	Asp	53	Asn	D53N	5	3.761	13.32275	-9.058625	98.58	4.069695924	0.251969278	Benign
21:31663874:G:C:D:53:H	3.659097151	3.322258645	0.995432854	0.992761398	0.929802857	0.923001635	0.865028439	0.949666306	1	0.994485827	0.994635999	0.977810574	0.941627838	21	31663874	G	C	D	H		21	33036187	21:31663874:G:C	SOD1;SOD1	P00441	P00441;H7BYH4	p.Asp53His	p.Asp53His;p.Asp34His	4.018269	0.941	0.790094037	1.543737474	3.204781467	3.573903769	1	Asp	53	His	D53H	7	3.761	13.32275	-9.058625	98.58	4.069695924	0.681997593	Pathogenic
21:31663874:G:T:D:53:Y	3.751829263	3.463155003	0.996953726	1.005045774	0.93565381	0.95310372	0.865028439	1	1	1	0.994635999	0.993088278	0.950581587	21	31663874	G	T	D	Y		21	33036187	21:31663874:G:T	SOD1;SOD1	P00441	P00441;H7BYH4	p.Asp53Tyr	p.Asp53Tyr;p.Asp34Tyr	4.139613	0.939	0.791832879	1.745106338	3.221079547	3.627712615	1	Asp	53	Tyr	D53Y	9	3.761	13.32275	-9.058625	98.58	4.069695924	0.692137218	Pathogenic
21:31663875:A:C:D:53:A	3.826750375	3.387867107	0.996953726	1.003025651	0.935587143	0.949995286	0.865028439	0.965008647	1	0.997631405	0.994635999	0.989905831	0.948252082	21	31663875	A	C	D	A		21	33036188	21:31663875:A:C	SOD1;SOD1	P00441	P00441;H7BYH4	p.Asp53Ala	p.Asp53Ala;p.Asp34Ala	3.943788	0.968	0.798308247	1.648582014	3.513464921	3.689849726	1	Asp	53	Ala	D53A	8	3.761	13.32275	-9.058625	98.58	4.069695924	0.478745016	Uncertain
21:31663875:A:G:D:53:G	3.780821077	3.471097136	0.995432854	0.992761398	0.929802857	0.923001635	0.865028439	0.949666306	1	0.994485827	0.994635999	0.977810574	0.941627838	21	31663875	A	G	D	G		21	33036188	21:31663875:A:G	SOD1;SOD1	P00441	P00441;H7BYH4	p.Asp53Gly	p.Asp53Gly;p.Asp34Gly	4.651118	0.976	0.810152256	2.864427899	3.761930458	4.117140409	1	Asp	53	Gly	D53G	7	3.761	13.32275	-9.058625	98.58	4.069695924	0.730640391	Pathogenic
21:31663875:A:T:D:53:V	3.887464496	3.427469222	0.996953726	1.005045774	0.93565381	0.95310372	0.865028439	1	1	1	0.994635999	0.993088278	0.950581587	21	31663875	A	T	D	V		21	33036188	21:31663875:A:T	SOD1;SOD1	P00441	P00441;H7BYH4	p.Asp53Val	p.Asp53Val;p.Asp34Val	3.98788	0.978	0.797652393	1.690058455	3.566090344	3.771406294	1	Asp	53	Val	D53V	9	3.761	13.32275	-9.058625	98.58	4.069695924	0.474506474	Uncertain
21:31663876:T:A:D:53:E	2.00812991	1.353895302	0.864611447	0.934260448	0.837382222	0.912612327	0.865028439	0.90656519	1	0.977841848	0.33681488	0.912237906	0.81083416	21	31663876	T	A	D	E		21	33036189	21:31663876:T:A	SOD1;SOD1	P00441	P00441;H7BYH4	p.Asp53Glu	p.Asp53Glu;p.Asp34Glu	2.62757	0.885	0.798762286	-0.060261111	2.993425831	2.501015939	1	Asp	53	Glu	D53E	4	3.761	13.32275	-9.058625	98.58	4.069695924	0.762048834	Pathogenic
21:31663876:T:G:D:53:E	2.00812991	1.35789538	0.864611447	0.934260448	0.837382222	0.912612327	0.865028439	0.90656519	1	0.977841848	0.33681488	0.912237906	0.81083416	21	31663876	T	G	D	E		21	33036189	21:31663876:T:G	SOD1;SOD1	P00441	P00441;H7BYH4	p.Asp53Glu	p.Asp53Glu;p.Asp34Glu	2.644578	0.885	0.798762286	-0.038035255	2.993425831	2.510178368	1	Asp	53	Glu	D53E	4	3.761	13.32275	-9.058625	98.58	4.069695924	0.762048834	Pathogenic
21:31663877:A:C:N:54:H	2.929161026	2.469921211	0.840523601	0.976058492	0.812240714	0.737953158	0.871487778	0.87491319	1	0.971314285	0.443634152	0.994018993	0.882313908	21	31663877	A	C	N	H		21	33036190	21:31663877:A:C	SOD1;SOD1	P00441	P00441;H7BYH4	p.Asn54His	p.Asn54His;p.Asn35His	3.558951	0.921	0.797765604	1.132325488	3.205641543	3.210855972	1	Asn	54	His	N54H	5	-0.4925	11.870875	-9.057875	96.97	5.193041239	0.315043713	Benign
21:31663877:A:G:N:54:D	2.647457082	2.351724424	0.840523601	0.976058492	0.812240714	0.737953158	0.871487778	0.87491319	1	0.971314285	0.443634152	0.994018993	0.882313908	21	31663877	A	G	N	D		21	33036190	21:31663877:A:G	SOD1;SOD1	P00441	P00441;H7BYH4	p.Asn54Asp	p.Asn54Asp;p.Asn35Asp	3.056388	0.84	0.806255924	0.684553329	2.83239722	2.47190933	0.227	Asn	54	Asp	N54D	5	-0.4925	11.870875	-9.057875	96.97	5.193041239	0.387477088	Uncertain
21:31663877:A:T:N:54:Y	4.014516858	3.475650525	0.987395585	1.001114076	0.885074841	0.850074003	0.871487778	0.965008647	1	0.99742458	0.992619932	1.02812041	0.96792822	21	31663877	A	T	N	Y		21	33036190	21:31663877:A:T	SOD1;SOD1	P00441	P00441;H7BYH4	p.Asn54Tyr	p.Asn54Tyr;p.Asn35Tyr	3.267197	0.959	0.799490369	0.793516225	3.475976807	3.273338173	1	Asn	54	Tyr	N54Y	8	-0.4925	11.870875	-9.057875	96.97	5.193041239	0.170774664	Benign
21:31663878:A:C:N:54:T	3.496859876	3.266164761	0.973512948	0.989216017	0.863372619	0.75914976	0.871487778	0.919470005	1	0.987491635	0.985158265	1.013836975	0.957043655	21	31663878	A	C	N	T		21	33036191	21:31663878:A:C	SOD1;SOD1	P00441	P00441;H7BYH4	p.Asn54Thr	p.Asn54Thr;p.Asn35Thr	2.957237	0.845	0.79940281	0.386309028	2.749840589	2.447397231	0.991	Asn	54	Thr	N54T	6	-0.4925	11.870875	-9.057875	96.97	5.193041239	0.114717537	Benign
21:31663878:A:G:N:54:S	2.452698799	2.305548083	0.840523601	0.976058492	0.812240714	0.737953158	0.871487778	0.87491319	1	0.971314285	0.443634152	0.994018993	0.882313908	21	31663878	A	G	N	S		21	33036191	21:31663878:A:G	SOD1;SOD1	P00441	P00441;H7BYH4	p.Asn54Ser	p.Asn54Ser;p.Asn35Ser	2.86005	0.784	0.799479265	0.261187958	2.36335132	2.042439137	0.745	Asn	54	Ser	N54S	5	-0.4925	11.870875	-9.057875	96.97	5.193041239	0.215754362	Benign
21:31663878:A:T:N:54:I	3.923736716	3.609081871	0.987395585	0.998256635	0.885291508	0.856076083	0.871487778	1	1	1	0.992619932	1.021281247	0.969458042	21	31663878	A	T	N	I		21	33036191	21:31663878:A:T	SOD1;SOD1	P00441	P00441;H7BYH4	p.Asn54Ile	p.Asn54Ile;p.Asn35Ile	3.752911	0.928	0.802687002	1.506919996	3.332250127	3.355807268	0.999	Asn	54	Ile	N54I	9	-0.4925	11.870875	-9.057875	96.97	5.193041239	0.170392025	Benign
21:31663879:T:A:N:54:K	3.135165923	2.892874604	0.973512948	0.989216017	0.863372619	0.75914976	0.871487778	0.919470005	1	0.987491635	0.985158265	1.013836975	0.957043655	21	31663879	T	A	N	K		21	33036192	21:31663879:T:A	SOD1;SOD1	P00441	P00441;H7BYH4	p.Asn54Lys	p.Asn54Lys;p.Asn35Lys	1.370038	0.741	0.804629661	-1.559176236	2.175940546	0.991194849	0.999	Asn	54	Lys	N54K	6	-0.4925	11.870875	-9.057875	96.97	5.193041239	0.436104632	Uncertain
21:31663879:T:G:N:54:K	3.135165923	2.898904354	0.973512948	0.989216017	0.863372619	0.75914976	0.871487778	0.919470005	1	0.987491635	0.985158265	1.013836975	0.957043655	21	31663879	T	G	N	K		21	33036192	21:31663879:T:G	SOD1;SOD1	P00441	P00441;H7BYH4	p.Asn54Lys	p.Asn54Lys;p.Asn35Lys	1.395676	0.741	0.804629661	-1.525672796	2.175940546	1.00500637	0.999	Asn	54	Lys	N54K	6	-0.4925	11.870875	-9.057875	96.97	5.193041239	0.436104632	Uncertain
21:31663880:A:C:T:55:P	3.345694561	2.776624486	0.969119489	0.898905771	0.801110476	0.985230651	0.814743651	0.919470005	1	0.989618199	0.984447956	0.974933321	0.904419901	21	31663880	A	C	T	P		21	33036193	21:31663880:A:C	SOD1;SOD1	P00441	P00441;H7BYH4	p.Thr55Pro	p.Thr55Pro;p.Thr36Pro	3.683542	0.97	0.786612278	1.020623983	3.331037366	3.561212585	0.999	Thr	55	Pro	T55P	6	1.278857143	14.11042857	-13.39542857	97.51	0	0.843349939	Pathogenic
21:31663880:A:G:T:55:A	2.294310267	1.727945192	0.575426638	0.87834001	0.725773699	0.963134534	0.814743651	0.87491319	1	0.973055879	0.431949496	0.946751665	0.824668183	21	31663880	A	G	T	A		21	33036193	21:31663880:A:G	SOD1;SOD1	P00441	P00441;H7BYH4	p.Thr55Ala	p.Thr55Ala;p.Thr36Ala	3.479872	0.923	0.778259262	0.54887853	2.892901974	3.179815826	0.913	Thr	55	Ala	T55A	5	1.278857143	14.11042857	-13.39542857	97.51	0	0.397796619	Uncertain
21:31663880:A:T:T:55:S	1.530698773	0.894863781	0.49868384	0.861488376	0.682539325	0.961243319	0.814743651	0.90656519	1	0.973462463	0.258719444	0.917892736	0.770763623	21	31663880	A	T	T	S		21	33036193	21:31663880:A:T	SOD1;SOD1	P00441	P00441;H7BYH4	p.Thr55Ser	p.Thr55Ser;p.Thr36Ser	2.813807	0.876	0.775896777	-0.379675032	2.554715485	2.549320931	0.913	Thr	55	Ser	T55S	4	1.278857143	14.11042857	-13.39542857	97.51	0	0.155623749	Benign
21:31663881:C:A:T:55:K	3.265704552	2.736821975	0.969119489	0.898905771	0.801110476	0.985230651	0.814743651	0.919470005	1	0.989618199	0.984447956	0.974933321	0.904419901	21	31663881	C	A	T	K		21	33036194	21:31663881:C:A	SOD1;SOD1	P00441	P00441;H7BYH4	p.Thr55Lys	p.Thr55Lys;p.Thr36Lys	3.514305	0.947	0.779497772	0.624358484	3.0661291	3.337094063	0.996	Thr	55	Lys	T55K	6	1.278857143	14.11042857	-13.39542857	97.51	0	0.591575594	Uncertain
21:31663881:C:G:T:55:R	3.157891932	2.71433565	0.969119489	0.898905771	0.801110476	0.985230651	0.814743651	0.919470005	1	0.989618199	0.984447956	0.974933321	0.904419901	21	31663881	C	G	T	R	rs986277034	21	33036194	21:31663881:C:G	SOD1;SOD1	P00441	P00441;H7BYH4	p.Thr55Arg	p.Thr55Arg;p.Thr36Arg	3.418695	0.916	0.779285174	0.494183796	2.865521173	3.10639644	0.869	Thr	55	Arg	T55R	6	1.278857143	14.11042857	-13.39542857	97.51	0	0.29339572	Benign
21:31663881:C:T:T:55:I	3.269182379	2.761784359	0.969119489	0.898905771	0.801110476	0.985230651	0.814743651	0.919470005	1	0.989618199	0.984447956	0.974933321	0.904419901	21	31663881	C	T	T	I		21	33036194	21:31663881:C:T	SOD1;SOD1	P00441	P00441;H7BYH4	p.Thr55Ile	p.Thr55Ile;p.Thr36Ile	3.620443	0.948	0.778100466	0.728666646	3.049172576	3.400052333	0.999	Thr	55	Ile	T55I	6	1.278857143	14.11042857	-13.39542857	97.51	0	0.420759527	Uncertain
21:31663883:G:A:A:56:T	-0.188337324	0.59164748	0.548903942	0.93719001	0.701866349	0.974441615	0.796095635	0.90656519	1	0.973462463	0.258719444	0.935111433	0.760054099	21	31663883	G	A	A	T		21	33036196	21:31663883:G:A	SOD1;SOD1	P00441	P00441;H7BYH4	p.Ala56Thr	p.Ala56Thr;p.Ala37Thr	2.095973	0.416	0.7730531	-1.387723245	-0.416858351	-0.496352944	0	Ala	56	Thr	A56T	4	0.7166	10.1556	-14.7348	97.4	4.21316009	0.085287752	Benign
21:31663883:G:C:A:56:P	0.608965889	1.333560199	0.611791968	0.956814104	0.747919405	0.982476837	0.796095635	0.87491319	1	0.973055879	0.431949496	0.963704291	0.817609522	21	31663883	G	C	A	P		21	33036196	21:31663883:G:C	SOD1;SOD1	P00441	P00441;H7BYH4	p.Ala56Pro	p.Ala56Pro;p.Ala37Pro	2.179601	0.461	0.787354143	-0.926449164	0.107803163	-0.191185082	0.001	Ala	56	Pro	A56P	5	0.7166	10.1556	-14.7348	97.4	4.21316009	0.088946595	Benign
21:31663883:G:T:A:56:S	-1.041993191	-0.408231876	0.548903942	0.919614987	0.643805159	0.921694691	0.796095635	0.904865256	1	0.817721482	0.254333943	0.911377683	0.681818638	21	31663883	G	T	A	S		21	33036196	21:31663883:G:T	SOD1;SOD1	P00441	P00441;H7BYH4	p.Ala56Ser	p.Ala56Ser;p.Ala37Ser	2.018895	0.421	0.774381095	-1.455762067	-0.362917428	-0.508974034	0	Ala	56	Ser	A56S	3	0.7166	10.1556	-14.7348	97.4	4.21316009	0.066056194	Benign
21:31663884:C:A:A:56:E	0.403774127	1.2796624	0.611791968	0.956814104	0.747919405	0.982476837	0.796095635	0.87491319	1	0.973055879	0.431949496	0.963704291	0.817609522	21	31663884	C	A	A	E		21	33036197	21:31663884:C:A	SOD1;SOD1	P00441	P00441;H7BYH4	p.Ala56Glu	p.Ala56Glu;p.Ala37Glu	1.950432	0.402	0.782741364	-1.339458346	-0.344209916	-0.655682849	0	Ala	56	Glu	A56E	5	0.7166	10.1556	-14.7348	97.4	4.21316009	0.066155414	Benign
21:31663884:C:G:A:56:G	-0.348317342	0.616360095	0.548903942	0.93719001	0.701866349	0.974441615	0.796095635	0.90656519	1	0.973462463	0.258719444	0.935111433	0.760054099	21	31663884	C	G	A	G		21	33036197	21:31663884:C:G	SOD1;SOD1	P00441	P00441;H7BYH4	p.Ala56Gly	p.Ala56Gly;p.Ala37Gly	2.201049	0.37	0.794643272	-0.719014618	-0.349050407	-0.705643897	0	Ala	56	Gly	A56G	4	0.7166	10.1556	-14.7348	97.4	4.21316009	0.057799716	Benign
21:31663884:C:T:A:56:V	-0.205726457	0.845296326	0.548903942	0.93719001	0.701866349	0.974441615	0.796095635	0.90656519	1	0.973462463	0.258719444	0.935111433	0.760054099	21	31663884	C	T	A	V		21	33036197	21:31663884:C:T	SOD1;SOD1	P00441	P00441;H7BYH4	p.Ala56Val	p.Ala56Val;p.Ala37Val	3.174467	0.411	0.778560684	0.157197702	-0.356751185	0.055743829	0.001	Ala	56	Val	A56V	4	0.7166	10.1556	-14.7348	97.4	4.21316009	0.145456121	Benign
21:31663886:G:A:G:57:S	3.152520638	3.275325357	0.991079867	0.993022225	0.822917143	0.933731568	0.790681032	0.919470005	1	0.988854187	0.986440241	1.013649822	0.899564266	21	31663886	G	A	G	S		21	33036199	21:31663886:G:A	SOD1;SOD1	P00441	P00441;H7BYH4	p.Gly57Ser	p.Gly57Ser;p.Gly38Ser	6.063054	0.93	0.788539834	4.177585258	3.108925582	4.611871751	1	Gly	57	Ser	G57S	6	-0.54075	9.0065	-12.02825	97.17	3.751743363	0.412496791	Uncertain
21:31663886:G:C:G:57:R	3.465094441	3.601948551	0.995795012	1.010264268	0.857839365	0.986140635	0.790681032	0.965008647	1	0.99750458	0.993261874	1.03221352	0.922953431	21	31663886	G	C	G	R		21	33036199	21:31663886:G:C	SOD1;SOD1	P00441	P00441;H7BYH4	p.Gly57Arg	p.Gly57Arg;p.Gly38Arg	6.203878	0.945	0.794709664	4.513469765	3.307218005	4.774440912	1	Gly	57	Arg	G57R	8	-0.54075	9.0065	-12.02825	97.17	3.751743363	0.717986482	Pathogenic
21:31663886:G:T:G:57:C	3.482788535	3.682898123	0.995795012	1.00850457	0.857939365	0.987213887	0.790681032	1	1	1	0.993261874	1.025646064	0.926416905	21	31663886	G	T	G	C		21	33036199	21:31663886:G:T	SOD1;SOD1	P00441	P00441;H7BYH4	p.Gly57Cys	p.Gly57Cys;p.Gly38Cys	6.363272	0.939	0.788678973	4.573331251	3.168458252	4.825626326	1	Gly	57	Cys	G57C	9	-0.54075	9.0065	-12.02825	97.17	3.751743363	0.819110392	Pathogenic
21:31666449:G:A:G:57:D	3.172574048	3.220291965	0.993699193	1.004939434	0.837062381	0.963999802	0.790681032	0.949666306	1	0.994491974	0.993261874	1.028518737	0.911986042	21	31666449	G	A	G	D		21	33038762	21:31666449:G:A	SOD1;SOD1	P00441	P00441;H7BYH4	p.Gly57Asp	p.Gly57Asp;p.Gly38Asp	5.166281	0.896	0.796941397	3.212479491	3.032970048	3.932236221	1	Gly	57	Asp	G57D	7	-0.54075	9.0065	-12.02825	97.17	3.751743363	0.360889551	Uncertain
21:31666449:G:C:G:57:A	3.030796712	3.064308334	0.991079867	0.993022225	0.822917143	0.933731568	0.790681032	0.919470005	1	0.988854187	0.986440241	1.013649822	0.899564266	21	31666449	G	C	G	A		21	33038762	21:31666449:G:C	SOD1;SOD1	P00441	P00441;H7BYH4	p.Gly57Ala	p.Gly57Ala;p.Gly38Ala	5.165827	0.895	0.794754843	3.158068801	2.990131733	3.926211281	1	Gly	57	Ala	G57A	6	-0.54075	9.0065	-12.02825	97.17	3.751743363	0.482756937	Uncertain
21:31666449:G:T:G:57:V	3.597556808	3.504754503	0.995795012	1.00850457	0.857939365	0.987213887	0.790681032	1	1	1	0.993261874	1.025646064	0.926416905	21	31666449	G	T	G	V		21	33038762	21:31666449:G:T	SOD1;SOD1	P00441	P00441;H7BYH4	p.Gly57Val	p.Gly57Val;p.Gly38Val	5.60582	0.972	0.793897574	3.711946664	3.465302343	4.608329203	1	Gly	57	Val	G57V	9	-0.54075	9.0065	-12.02825	97.17	3.751743363	0.855222754	Pathogenic
21:31666451:T:A:C:58:S	4.308235312	4.006066574	0.996076643	0.986446016	0.991441429	0.99206959	0.993526667	1	1	1	0.996234953	1.014942218	0.995558889	21	31666451	T	A	C	S		21	33038764	21:31666451:T:A	SOD1;SOD1	P00441	P00441;H7BYH4	p.Cys58Ser	p.Cys58Ser;p.Cys39Ser	4.048222	0.955	0.816727842	2.238414594	3.738147859	3.670964932	0.965	Cys	58	Ser	C58S	10	0.144166667	6.125	-9.725333333	97.97	0	0.729872629	Pathogenic
21:31666451:T:C:C:58:R	4.412570106	4.07313349	0.996076643	0.969345751	0.991441429	0.99206959	0.993526667	1	1	1	0.996234953	0.984351622	0.995558889	21	31666451	T	C	C	R	rs1568810255	21	33038764	21:31666451:T:C	SOD1;SOD1	P00441	P00441;H7BYH4	p.Cys58Arg	p.Cys58Arg;p.Cys39Arg	4.333385	0.985	0.821667072	2.732631019	4.01126039	3.997996831	1	Cys	58	Arg	C58R	12	0.144166667	6.125	-9.725333333	97.97	0	0.891073015	Pathogenic
21:31666451:T:G:C:58:G	4.346491403	4.052695182	0.996076643	0.969345751	0.991441429	0.99206959	0.993526667	1	1	1	0.996234953	0.984351622	0.995558889	21	31666451	T	G	C	G		21	33038764	21:31666451:T:G	SOD1;SOD1	P00441	P00441;H7BYH4	p.Cys58Gly	p.Cys58Gly;p.Cys39Gly	4.246483	0.966	0.833182807	2.902504006	4.082615212	3.841354688	0.998	Cys	58	Gly	C58G	12	0.144166667	6.125	-9.725333333	97.97	0	0.367144124	Uncertain
21:31666452:G:A:C:58:Y	4.349969229	4.092091289	0.996076643	0.979729653	0.991441429	0.99206959	0.993526667	1	1	1	0.996234953	0.999367986	0.995558889	21	31666452	G	A	C	Y		21	33038765	21:31666452:G:A	SOD1;SOD1	P00441	P00441;H7BYH4	p.Cys58Tyr	p.Cys58Tyr;p.Cys39Tyr	4.413992	0.967	0.816410076	2.708577447	3.809127725	3.937374306	1	Cys	58	Tyr	C58Y	11	0.144166667	6.125	-9.725333333	97.97	0	0.728605718	Pathogenic
21:31666452:G:C:C:58:S	4.176077906	4.000111614	0.996076643	0.986446016	0.991441429	0.99206959	0.993526667	1	1	1	0.996234953	1.014942218	0.995558889	21	31666452	G	C	C	S		21	33038765	21:31666452:G:C	SOD1;SOD1	P00441	P00441;H7BYH4	p.Cys58Ser	p.Cys58Ser;p.Cys39Ser	4.022902	0.917	0.816727842	2.205326713	3.496589412	3.437670889	0.965	Cys	58	Ser	C58S	10	0.144166667	6.125	-9.725333333	97.97	0	0.729872629	Pathogenic
21:31666452:G:T:C:58:F	4.273457047	4.098441835	0.996076643	0.979729653	0.991441429	0.99206959	0.993526667	1	1	1	0.996234953	0.999367986	0.995558889	21	31666452	G	T	C	F		21	33038765	21:31666452:G:T	SOD1;SOD1	P00441	P00441;H7BYH4	p.Cys58Phe	p.Cys58Phe;p.Cys39Phe	4.440994	0.945	0.81904813	2.808793464	3.713292648	3.824752621	1	Cys	58	Phe	C58F	11	0.144166667	6.125	-9.725333333	97.97	0	0.627674586	Uncertain
21:31666453:T:G:C:58:W	4.273457047	4.020592726	0.996076643	0.979729653	0.991441429	0.99206959	0.993526667	1	1	1	0.996234953	0.999367986	0.995558889	21	31666453	T	G	C	W		21	33038766	21:31666453:T:G	SOD1;SOD1	P00441	P00441;H7BYH4	p.Cys58Trp	p.Cys58Trp;p.Cys39Trp	4.109986	0.945	0.815115486	2.279442342	3.647678534	3.646434353	1	Cys	58	Trp	C58W	11	0.144166667	6.125	-9.725333333	97.97	0	0.741885246	Pathogenic
21:31666454:A:C:T:59:P	3.136056438	3.046685851	0.993246078	0.992291261	0.852597778	0.91716458	0.861985952	0.919470005	1	0.989618199	0.991458774	1.029639844	0.919326726	21	31666454	A	C	T	P		21	33038767	21:31666454:A:C	SOD1;SOD1	P00441	P00441;H7BYH4	p.Thr59Pro	p.Thr59Pro;p.Thr40Pro	4.036453	0.862	0.803567312	1.899116345	2.927388756	3.127050964	0.963	Thr	59	Pro	T59P	6	3.767428571	6.199142857	-12.55985714	97.49	4.036168198	0.504836057	Uncertain
21:31666454:A:G:T:59:A	1.425234955	1.859528338	0.887911975	0.97766675	0.785233373	0.938700537	0.861985952	0.87491319	1	0.973055879	0.631079376	1.005339278	0.841570475	21	31666454	A	G	T	A		21	33038767	21:31666454:A:G	SOD1;SOD1	P00441	P00441;H7BYH4	p.Thr59Ala	p.Thr59Ala;p.Thr40Ala	3.137515	0.619	0.790248798	0.396587522	1.160473576	1.238153034	0.074	Thr	59	Ala	T59A	5	3.767428571	6.199142857	-12.55985714	97.49	4.036168198	0.174447739	Benign
21:31666454:A:T:T:59:S	0.893397677	1.154910655	0.859480321	0.961245736	0.740080317	0.942024354	0.861985952	0.90656519	1	0.973462463	0.439822316	0.976387348	0.786617413	21	31666454	A	T	T	S		21	33038767	21:31666454:A:T	SOD1;SOD1	P00441	P00441;H7BYH4	p.Thr59Ser	p.Thr59Ser;p.Thr40Ser	3.073611	0.642	0.78591994	0.206532821	1.234455264	1.3366755	0.438	Thr	59	Ser	T59S	4	3.767428571	6.199142857	-12.55985714	97.49	4.036168198	0.236378352	Benign
21:31666455:C:A:T:59:N	1.87387457	1.817494127	0.887911975	0.97766675	0.785233373	0.938700537	0.861985952	0.87491319	1	0.973055879	0.631079376	1.005339278	0.841570475	21	31666455	C	A	T	N		21	33038768	21:31666455:C:A	SOD1;SOD1	P00441	P00441;H7BYH4	p.Thr59Asn	p.Thr59Asn;p.Thr40Asn	2.958789	0.748	0.78520764	0.038952999	1.896391834	1.887538001	0.963	Thr	59	Asn	T59N	5	3.767428571	6.199142857	-12.55985714	97.49	4.036168198	0.192125406	Benign
21:31666455:C:G:T:59:S	0.789062883	1.109783487	0.859480321	0.961245736	0.740080317	0.942024354	0.861985952	0.90656519	1	0.973462463	0.439822316	0.976387348	0.786617413	21	31666455	C	G	T	S		21	33038768	21:31666455:C:G	SOD1;SOD1	P00441	P00441;H7BYH4	p.Thr59Ser	p.Thr59Ser;p.Thr40Ser	2.881734	0.612	0.78591994	-0.044209807	1.043751227	1.05989797	0.438	Thr	59	Ser	T59S	4	3.767428571	6.199142857	-12.55985714	97.49	4.036168198	0.236378352	Benign
21:31666455:C:T:T:59:I	1.724058891	2.616434336	0.993246078	0.992291261	0.852597778	0.91716458	0.861985952	0.919470005	1	0.989618199	0.991458774	1.029639844	0.919326726	21	31666455	C	T	T	I		21	33038768	21:31666455:C:T	SOD1;SOD1	P00441	P00441;H7BYH4	p.Thr59Ile	p.Thr59Ile;p.Thr40Ile	2.207059	0.456	0.789121034	-0.847079077	0.105498814	-0.205294924	0.007	Thr	59	Ile	T59I	6	3.767428571	6.199142857	-12.55985714	97.49	4.036168198	0.115071459	Benign
21:31666457:A:C:S:60:R	1.315821911	0.618253657	0.263878286	0.879132398	0.628124968	0.920717795	0.635632802	0.87491319	0.569440517	0.911830513	0.291049868	0.94746767	0.719914338	21	31666457	A	C	S	R		21	33038770	21:31666457:A:C	SOD1;SOD1	P00441	P00441;H7BYH4	p.Ser60Arg	p.Ser60Arg;p.Ser41Arg	4.350795	0.977	0.817170384	2.64470571	3.885381074	3.961132909	0.999	Ser	60	Arg	S60R	5	4.490833333	9.915333333	-11.16083333	98.3	0	0.723921262	Pathogenic
21:31666457:A:G:S:60:G	0.350727933	-0.351186003	0.20830065	0.86157392	0.575335516	0.913796105	0.635632802	0.90656519	0.569440517	0.886215824	0.158554375	0.919862287	0.646663553	21	31666457	A	G	S	G		21	33038770	21:31666457:A:G	SOD1;SOD1	P00441	P00441;H7BYH4	p.Ser60Gly	p.Ser60Gly;p.Ser41Gly	4.137182	0.934	0.82535251	2.566944498	3.748553141	3.597501184	0.996	Ser	60	Gly	S60G	4	4.490833333	9.915333333	-11.16083333	98.3	0	0.338943118	Benign
21:31666457:A:T:S:60:C	1.187142332	0.624801056	0.263878286	0.879132398	0.628124968	0.920717795	0.635632802	0.87491319	0.569440517	0.911830513	0.291049868	0.94746767	0.719914338	21	31666457	A	T	S	C		21	33038770	21:31666457:A:T	SOD1;SOD1	P00441	P00441;H7BYH4	p.Ser60Cys	p.Ser60Cys;p.Ser41Cys	4.378634	0.94	0.812096612	2.556205209	3.565526187	3.762256667	1	Ser	60	Cys	S60C	5	4.490833333	9.915333333	-11.16083333	98.3	0	0.794562137	Pathogenic
21:31666458:G:A:S:60:N	-0.971582221	-1.747111895	0.20830065	0.852765462	0.502965714	0.852270543	0.635632802	0.904865256	0.569440517	0.699252973	0.155510575	0.898930349	0.543514948	21	31666458	G	A	S	N	rs1413388444	21	33038771	21:31666458:G:A	SOD1;SOD1	P00441	P00441;H7BYH4	p.Ser60Asn	p.Ser60Asn;p.Ser41Asn	3.705411	0.884	0.81224713	1.680149927	3.212056638	3.075882389	0.981	Ser	60	Asn	S60N	3	4.490833333	9.915333333	-11.16083333	98.3	0	0.386531088	Uncertain
21:31666458:G:C:S:60:T	-1.350665306	-1.932059034	0.20830065	0.852765462	0.502965714	0.852270543	0.635632802	0.904865256	0.569440517	0.699252973	0.155510575	0.898930349	0.543514948	21	31666458	G	C	S	T		21	33038771	21:31666458:G:C	SOD1;SOD1	P00441	P00441;H7BYH4	p.Ser60Thr	p.Ser60Thr;p.Ser41Thr	2.919031	0.775	0.81208551	0.648539753	2.516468747	2.022189684	0.095	Ser	60	Thr	S60T	3	4.490833333	9.915333333	-11.16083333	98.3	0	0.257126674	Benign
21:31666458:G:T:S:60:I	2.285900991	1.800113041	0.892479837	0.902087766	0.719334444	0.951767479	0.635632802	0.919470005	0.569440517	0.952136047	0.965348065	0.974939318	0.820164425	21	31666458	G	T	S	I	rs1413388444	21	33038771	21:31666458:G:T	SOD1;SOD1	P00441	P00441;H7BYH4	p.Ser60Ile	p.Ser60Ile;p.Ser41Ile	4.027026	0.935	0.814493421	2.155720364	3.573731691	3.543939093	0.999	Ser	60	Ile	S60I	6	4.490833333	9.915333333	-11.16083333	98.3	0	0.88165848	Pathogenic
21:31666459:T:A:S:60:R	1.201053638	0.47477322	0.263878286	0.879132398	0.628124968	0.920717795	0.635632802	0.87491319	0.569440517	0.911830513	0.291049868	0.94746767	0.719914338	21	31666459	T	A	S	R		21	33038772	21:31666459:T:A	SOD1;SOD1	P00441	P00441;H7BYH4	p.Ser60Arg	p.Ser60Arg;p.Ser41Arg	3.740728	0.944	0.817170384	1.847477263	3.675606634	3.441729954	0.999	Ser	60	Arg	S60R	5	4.490833333	9.915333333	-11.16083333	98.3	0	0.723921262	Pathogenic
21:31666459:T:G:S:60:R	1.201053638	0.52180447	0.263878286	0.879132398	0.628124968	0.920717795	0.635632802	0.87491319	0.569440517	0.911830513	0.291049868	0.94746767	0.719914338	21	31666459	T	G	S	R		21	33038772	21:31666459:T:G	SOD1;SOD1	P00441	P00441;H7BYH4	p.Ser60Arg	p.Ser60Arg;p.Ser41Arg	3.940701	0.944	0.817170384	2.108799649	3.675606634	3.549457982	0.999	Ser	60	Arg	S60R	5	4.490833333	9.915333333	-11.16083333	98.3	0	0.723921262	Pathogenic
21:31666460:G:A:A:61:T	1.792412937	1.443395903	0.834152281	0.975009285	0.857617302	0.961454649	0.835112063	0.90656519	1	0.978197404	0.41285941	0.964641743	0.795832104	21	31666460	G	A	A	T		21	33038773	21:31666460:G:A	SOD1;SOD1	P00441	P00441;H7BYH4	p.Ala61Thr	p.Ala61Thr;p.Ala42Thr	3.808568	0.871	0.846852823	2.666700388	3.706796207	3.056309659	1	Ala	61	Thr	A61T	4	5.2998	8.3928	-7.3664	98.57	3.274267758	0.149945893	Benign
21:31666460:G:C:A:61:P	2.545748792	2.14292516	0.866915047	0.992242689	0.881377887	0.956358485	0.835112063	0.87491319	1	0.947785315	0.605055749	0.980923933	0.841316819	21	31666460	G	C	A	P		21	33038773	21:31666460:G:C	SOD1;SOD1	P00441	P00441;H7BYH4	p.Ala61Pro	p.Ala61Pro;p.Ala42Pro	4.356029	0.942	0.859805379	3.700915874	4.374235754	3.761639791	1	Ala	61	Pro	A61P	5	5.2998	8.3928	-7.3664	98.57	3.274267758	0.841615647	Pathogenic
21:31666460:G:T:A:61:S	1.052311129	0.885755912	0.834152281	0.960362532	0.819217963	0.9275218	0.835112063	0.904865256	1	0.937158307	0.407296747	0.951804077	0.743414393	21	31666460	G	T	A	S		21	33038773	21:31666460:G:T	SOD1;SOD1	P00441	P00441;H7BYH4	p.Ala61Ser	p.Ala61Ser;p.Ala42Ser	4.234325	0.826	0.847516147	3.239400979	3.431807356	3.02555405	1	Ala	61	Ser	A61S	3	5.2998	8.3928	-7.3664	98.57	3.274267758	0.242322216	Benign
21:31666461:C:A:A:61:E	2.552704445	2.063552503	0.866915047	0.992242689	0.881377887	0.956358485	0.835112063	0.87491319	1	0.947785315	0.605055749	0.980923933	0.841316819	21	31666461	C	A	A	E	rs1378635853	21	33038774	21:31666461:C:A	SOD1;SOD1	P00441	P00441;H7BYH4	p.Ala61Glu	p.Ala61Glu;p.Ala42Glu	4.018543	0.944	0.855150005	3.145310878	4.309276851	3.591392469	1	Ala	61	Glu	A61E	5	5.2998	8.3928	-7.3664	98.57	3.274267758	0.753508155	Pathogenic
21:31666461:C:G:A:61:G	1.865447293	1.499278453	0.834152281	0.975009285	0.857617302	0.961454649	0.835112063	0.90656519	1	0.978197404	0.41285941	0.964641743	0.795832104	21	31666461	C	G	A	G		21	33038774	21:31666461:C:G	SOD1;SOD1	P00441	P00441;H7BYH4	p.Ala61Gly	p.Ala61Gly;p.Ala42Gly	4.046176	0.892	0.861588318	3.339886848	4.086143091	3.305699791	1	Ala	61	Gly	A61G	4	5.2998	8.3928	-7.3664	98.57	3.274267758	0.652977026	Pathogenic
21:31666461:C:T:A:61:V	1.96630426	1.60976954	0.834152281	0.975009285	0.857617302	0.961454649	0.835112063	0.90656519	1	0.978197404	0.41285941	0.964641743	0.795832104	21	31666461	C	T	A	V		21	33038774	21:31666461:C:T	SOD1;SOD1	P00441	P00441;H7BYH4	p.Ala61Val	p.Ala61Val;p.Ala42Val	4.515975	0.921	0.845958646	3.569123335	4.009717391	3.726417113	1	Ala	61	Val	A61V	4	5.2998	8.3928	-7.3664	98.57	3.274267758	0.347887539	Benign
21:31666463:G:A:G:62:S	4.086627359	3.790219993	0.985450029	0.945538942	0.978727778	0.965876775	0.967440794	0.919470005	0.943403386	0.981696905	0.99052155	1.015907349	0.972530809	21	31666463	G	A	G	S		21	33038776	21:31666463:G:A	SOD1;SOD1	P00441	P00441;H7BYH4	p.Gly62Ser	p.Gly62Ser;p.Gly43Ser	4.359145	0.965	0.815811775	2.622178103	3.786431777	3.896266793	1	Gly	62	Ser	G62S	6	7.847	6.3955	-7.85975	98.35	0	0.745048769	Pathogenic
21:31666463:G:C:G:62:R	4.255458262	3.958498898	0.993665457	0.976981315	0.985732222	0.976729146	0.967440794	0.965008647	0.943403386	0.99419696	0.993324697	1.023628634	0.984883511	21	31666463	G	C	G	R	rs1568810268	21	33038776	21:31666463:G:C	SOD1;SOD1	P00441	P00441;H7BYH4	p.Gly62Arg	p.Gly62Arg;p.Gly43Arg	4.415563	0.974	0.821261204	2.830030689	3.934563881	3.978683172	1	Gly	62	Arg	G62R	8	7.847	6.3955	-7.85975	98.35	0	0.790594498	Pathogenic
21:31666463:G:T:G:62:C	4.280229069	4.01289558	0.993665457	0.984339454	0.985865556	0.977409462	0.967440794	1	0.943403386	0.996765556	0.993324697	1.016144829	0.985858889	21	31666463	G	T	G	C		21	33038776	21:31666463:G:T	SOD1;SOD1	P00441	P00441;H7BYH4	p.Gly62Cys	p.Gly62Cys;p.Gly43Cys	4.594811	0.978	0.815529689	2.923200743	3.864363741	4.098367832	1	Gly	62	Cys	G62C	9	7.847	6.3955	-7.85975	98.35	0	0.523398937	Uncertain
21:31666464:G:A:G:62:D	4.184239707	3.859546273	0.99051851	0.963227784	0.981655238	0.967443748	0.967440794	0.949666306	0.943403386	0.989216877	0.993324697	1.023868066	0.97911155	21	31666464	G	A	G	D		21	33038777	21:31666464:G:A	SOD1;SOD1	P00441	P00441;H7BYH4	p.Gly62Asp	p.Gly62Asp;p.Gly43Asp	4.302793	0.972	0.823545449	2.738886022	3.959961708	3.906371794	1	Gly	62	Asp	G62D	7	7.847	6.3955	-7.85975	98.35	0	0.893720666	Pathogenic
21:31666464:G:C:G:62:A	4.044893441	3.748925684	0.985450029	0.945538942	0.978727778	0.965876775	0.967440794	0.919470005	0.943403386	0.981696905	0.99052155	1.015907349	0.972530809	21	31666464	G	C	G	A		21	33038777	21:31666464:G:C	SOD1;SOD1	P00441	P00441;H7BYH4	p.Gly62Ala	p.Gly62Ala;p.Gly43Ala	4.183565	0.953	0.820559111	2.509577859	3.789356992	3.732315219	1	Gly	62	Ala	G62A	6	7.847	6.3955	-7.85975	98.35	0	0.321810545	Benign
21:31666464:G:T:G:62:V	4.259362111	3.937288048	0.993665457	0.984339454	0.985865556	0.977409462	0.967440794	1	0.943403386	0.996765556	0.993324697	1.016144829	0.985858889	21	31666464	G	T	G	V		21	33038777	21:31666464:G:T	SOD1;SOD1	P00441	P00441;H7BYH4	p.Gly62Val	p.Gly62Val;p.Gly43Val	4.273334	0.972	0.82006054	2.614615679	3.901817825	3.890501852	1	Gly	62	Val	G62V	9	7.847	6.3955	-7.85975	98.35	0	0.895230978	Pathogenic
21:31666466:C:A:P:63:T	3.818527878	3.840125847	0.992387056	1.038780579	0.995739683	0.988528214	0.96538418	0.965008647	1	0.997631405	0.994005799	1.021190543	0.987809437	21	31666466	C	A	P	T		21	33038779	21:31666466:C:A	SOD1;SOD1	P00441	P00441;H7BYH4	p.Pro63Thr	p.Pro63Thr;p.Pro44Thr	3.756135	0.839	0.795401009	1.331803739	2.644931813	2.843091678	0.981	Pro	63	Thr	P63T	8	10.26457143	5.092714286	-5.864857143	98.43	3.394333475	0.288119669	Benign
21:31666466:C:G:P:63:A	2.844736467	3.469539175	0.992387056	1.038780579	0.995739683	0.988528214	0.96538418	0.965008647	1	0.997631405	0.994005799	1.021190543	0.987809437	21	31666466	C	G	P	A		21	33038779	21:31666466:C:G	SOD1;SOD1	P00441	P00441;H7BYH4	p.Pro63Ala	p.Pro63Ala;p.Pro44Ala	2.180431	0.559	0.80056623	-0.600176877	0.951206493	0.375737727	0.057	Pro	63	Ala	P63A	8	10.26457143	5.092714286	-5.864857143	98.43	3.394333475	0.104925196	Benign
21:31666466:C:T:P:63:S	3.401188702	3.571491056	0.992387056	1.038780579	0.995739683	0.988528214	0.96538418	0.965008647	1	0.997631405	0.994005799	1.021190543	0.987809437	21	31666466	C	T	P	S		21	33038779	21:31666466:C:T	SOD1;SOD1	P00441	P00441;H7BYH4	p.Pro63Ser	p.Pro63Ser;p.Pro44Ser	2.613922	0.719	0.795535881	-0.157507322	1.884365928	1.534123154	0.824	Pro	63	Ser	P63S	8	10.26457143	5.092714286	-5.864857143	98.43	3.394333475	0.143007037	Benign
21:31666467:C:A:P:63:H	3.944919316	3.929389722	0.992387056	1.034002684	0.995806349	0.989361466	0.96538418	1	1	1	0.994005799	1.011980442	0.989478148	21	31666467	C	A	P	H		21	33038780	21:31666467:C:A	SOD1;SOD1	P00441	P00441;H7BYH4	p.Pro63His	p.Pro63His;p.Pro44His	4.046642	0.87	0.791522449	1.615972327	2.777280891	3.178782822	1	Pro	63	His	P63H	9	10.26457143	5.092714286	-5.864857143	98.43	3.394333475	0.463342556	Uncertain
21:31666467:C:G:P:63:R	3.955352796	3.929238026	0.992387056	1.034002684	0.995806349	0.989361466	0.96538418	1	1	1	0.994005799	1.011980442	0.989478148	21	31666467	C	G	P	R		21	33038780	21:31666467:C:G	SOD1;SOD1	P00441	P00441;H7BYH4	p.Pro63Arg	p.Pro63Arg;p.Pro44Arg	4.045997	0.873	0.800097001	1.826173963	2.939413243	3.195776444	0.999	Pro	63	Arg	P63R	9	10.26457143	5.092714286	-5.864857143	98.43	3.394333475	0.522498729	Uncertain
21:31666467:C:T:P:63:L	3.925062635	3.948475363	0.992387056	1.02335435	0.995806349	0.989416437	0.96538418	1	1	1	0.994005799	0.99999618	0.989568889	21	31666467	C	T	P	L		21	33038780	21:31666467:C:T	SOD1;SOD1	P00441	P00441;H7BYH4	p.Pro63Leu	p.Pro63Leu;p.Pro44Leu	4.122951	0.864	0.799874212	1.921253048	2.878484897	3.185209277	0.998	Pro	63	Leu	P63L	10	10.26457143	5.092714286	-5.864857143	98.43	3.394333475	0.349660976	Benign
21:31666469:C:A:H:64:N	3.910626049	3.921414929	0.974698007	1.038630656	0.834514444	0.766711439	0.97944881	0.949666306	1	0.989062609	0.999661088	1.019675798	0.990458823	21	31666469	C	A	H	N		21	33038782	21:31666469:C:A	SOD1;SOD1	P00441	P00441;H7BYH4	p.His64Asn	p.His64Asn;p.His45Asn	3.960409	0.857	0.845819761	2.839697787	3.600564881	3.057183262	1	His	64	Asn	H64N	7	8.8784	1.8195	-2.4568	98.77	4.868837065	0.916644115	Pathogenic
21:31666469:C:G:H:64:D	4.204919034	3.976393153	0.97644341	1.028909717	0.850576667	0.820119981	0.97944881	1	1	1	0.999697208	1.003210928	0.99565037	21	31666469	C	G	H	D		21	33038782	21:31666469:C:G	SOD1;SOD1	P00441	P00441;H7BYH4	p.His64Asp	p.His64Asp;p.His45Asp	3.917172	0.925	0.854070998	2.986282956	4.170494957	3.42695569	1	His	64	Asp	H64D	9	8.8784	1.8195	-2.4568	98.77	4.868837065	0.920532936	Pathogenic
21:31666469:C:T:H:64:Y	4.064889284	3.814242049	0.957148671	1.038087892	0.812426667	0.677856399	0.97944881	0.919470005	1	0.972302804	0.99962008	1.025812427	0.982448445	21	31666469	C	T	H	Y		21	33038782	21:31666469:C:T	SOD1;SOD1	P00441	P00441;H7BYH4	p.His64Tyr	p.His64Tyr;p.His45Tyr	3.93212	0.927	0.845876544	2.80412764	4.046488358	3.446569098	1	His	64	Tyr	H64Y	6	8.8784	1.8195	-2.4568	98.77	4.868837065	0.829307726	Pathogenic
21:31666470:A:C:H:64:P	4.379552603	4.032833353	0.97644341	1.017912445	0.850576667	0.823052402	0.97944881	1	1	1	0.999697208	0.993831017	0.995717037	21	31666470	A	C	H	P		21	33038783	21:31666470:A:C	SOD1;SOD1	P00441	P00441;H7BYH4	p.His64Pro	p.His64Pro;p.His45Pro	4.153594	0.975	0.859594042	3.431174544	4.580484135	3.843337465	1	His	64	Pro	H64P	10	8.8784	1.8195	-2.4568	98.77	4.868837065	0.816199274	Pathogenic
21:31666470:A:G:H:64:R	4.405384835	3.968890816	0.97644341	1.035783269	0.85051	0.813545993	0.97944881	0.965008647	1	0.997731522	0.999697208	1.011986247	0.995225894	21	31666470	A	G	H	R		21	33038783	21:31666470:A:G	SOD1;SOD1	P00441	P00441;H7BYH4	p.His64Arg	p.His64Arg;p.His45Arg	3.907921	0.984	0.849969362	2.873240753	4.477112573	3.763013536	1	His	64	Arg	H64R	8	8.8784	1.8195	-2.4568	98.77	4.868837065	0.91897528	Pathogenic
21:31666470:A:T:H:64:L	4.38303043	4.025382832	0.97644341	1.003488268	0.85108	0.825925735	0.97944881	1	1	1	0.999697208	0.98441579	0.995717037	21	31666470	A	T	H	L		21	33038783	21:31666470:A:T	SOD1;SOD1	P00441	P00441;H7BYH4	p.His64Leu	p.His64Leu;p.His45Leu	4.121915	0.976	0.847069544	3.081512715	4.377876205	3.832051945	1	His	64	Leu	H64L	11	8.8784	1.8195	-2.4568	98.77	4.868837065	0.916909998	Pathogenic
21:31666471:C:A:H:64:Q	4.141070023	3.870889858	0.97644341	1.035783269	0.85051	0.813545993	0.97944881	0.965008647	1	0.997731522	0.999697208	1.011986247	0.995225894	21	31666471	C	A	H	Q		21	33038784	21:31666471:C:A	SOD1;SOD1	P00441	P00441;H7BYH4	p.His64Gln	p.His64Gln;p.His45Gln	3.491229	0.908	0.844821151	2.202000142	3.908100449	3.099228527	1	His	64	Gln	H64Q	8	8.8784	1.8195	-2.4568	98.77	4.868837065	0.917990475	Pathogenic
21:31666471:C:G:H:64:Q	4.141070023	3.881688751	0.97644341	1.035783269	0.85051	0.813545993	0.97944881	0.965008647	1	0.997731522	0.999697208	1.011986247	0.995225894	21	31666471	C	G	H	Q		21	33038784	21:31666471:C:G	SOD1;SOD1	P00441	P00441;H7BYH4	p.His64Gln	p.His64Gln;p.His45Gln	3.537145	0.908	0.844821151	2.262002636	3.908100449	3.123964067	1	His	64	Gln	H64Q	8	8.8784	1.8195	-2.4568	98.77	4.868837065	0.917990475	Pathogenic
21:31666472:T:A:F:65:I	4.176941276	3.840051911	0.990629256	0.977350655	0.990434444	0.972913941	0.998754444	0.919470005	0.819022234	0.866452883	0.994769514	0.984619756	0.97845602	21	31666472	T	A	F	I		21	33038785	21:31666472:T:A	SOD1;SOD1	P00441	P00441;H7BYH4	p.Phe65Ile	p.Phe65Ile;p.Phe46Ile	4.254881	0.972	0.841036433	3.106778842	4.251789683	3.880560983	0.999	Phe	65	Ile	F65I	6	10.22009091	7.435	1.755545455	98.82	0	0.859971495	Pathogenic
21:31666472:T:C:F:65:L	4.16302997	3.850563168	0.990629256	0.977350655	0.990434444	0.972913941	0.998754444	0.919470005	0.819022234	0.866452883	0.994769514	0.984619756	0.97845602	21	31666472	T	C	F	L	rs1030039318	21	33038785	21:31666472:T:C	SOD1;SOD1	P00441	P00441;H7BYH4	p.Phe65Leu	p.Phe65Leu;p.Phe46Leu	4.299574	0.968	0.848357367	3.345372464	4.348508448	3.881516221	0.995	Phe	65	Leu	F65L	6	10.22009091	7.435	1.755545455	98.82	0	0.286451426	Benign
21:31666472:T:G:F:65:V	4.188557845	3.863760215	0.993393838	0.983771832	0.990941534	0.965723039	0.998754444	0.949666306	0.819022234	0.908933927	0.997429192	0.98319178	0.980748881	21	31666472	T	G	F	V		21	33038785	21:31666472:T:G	SOD1;SOD1	P00441	P00441;H7BYH4	p.Phe65Val	p.Phe65Val;p.Phe46Val	4.233349	0.968	0.846710129	3.218287135	4.321025149	3.845839962	0.999	Phe	65	Val	F65V	7	10.22009091	7.435	1.755545455	98.82	0	0.832501044	Pathogenic
21:31666473:T:A:F:65:Y	2.896538656	3.029132587	0.992366254	0.970239511	0.962567698	0.958997065	0.998754444	0.904865256	0.819022234	0.770363823	0.99681133	0.995877455	0.942170442	21	31666473	T	A	F	Y		21	33038786	21:31666473:T:A	SOD1;SOD1	P00441	P00441;H7BYH4	p.Phe65Tyr	p.Phe65Tyr;p.Phe46Tyr	2.74297	0.72	0.849176897	1.331391496	2.785695175	1.609423336	0.556	Phe	65	Tyr	F65Y	3	10.22009091	7.435	1.755545455	98.82	0	0.136607358	Benign
21:31666473:T:C:F:65:S	4.249531964	4.039628656	0.996022046	0.989053664	0.997463333	0.988600448	0.998754444	0.965008647	0.819022234	0.992782051	0.997701824	0.982397729	0.995908957	21	31666473	T	C	F	S		21	33038786	21:31666473:T:C	SOD1;SOD1	P00441	P00441;H7BYH4	p.Phe65Ser	p.Phe65Ser;p.Phe46Ser	4.172247	0.937	0.849523832	3.207693104	4.170909475	3.633732242	1	Phe	65	Ser	F65S	8	10.22009091	7.435	1.755545455	98.82	0	0.773920263	Pathogenic
21:31666473:T:G:F:65:C	4.259965444	4.029413736	0.996022046	0.989053664	0.997463333	0.988600448	0.998754444	0.965008647	0.819022234	0.992782051	0.997701824	0.982397729	0.995908957	21	31666473	T	G	F	C		21	33038786	21:31666473:T:G	SOD1;SOD1	P00441	P00441;H7BYH4	p.Phe65Cys	p.Phe65Cys;p.Phe46Cys	4.128814	0.94	0.849171238	3.142257025	4.184097043	3.627675419	1	Phe	65	Cys	F65C	8	10.22009091	7.435	1.755545455	98.82	0	0.862770892	Pathogenic
21:31666474:T:A:F:65:L	3.957838208	3.637629128	0.990629256	0.977350655	0.990434444	0.972913941	0.998754444	0.919470005	0.819022234	0.866452883	0.994769514	0.984619756	0.97845602	21	31666474	T	A	F	L		21	33038787	21:31666474:T:A	SOD1;SOD1	P00441	P00441;H7BYH4	p.Phe65Leu	p.Phe65Leu;p.Phe46Leu	3.394196	0.909	0.848357367	2.162235043	3.973457175	3.052735966	0.995	Phe	65	Leu	F65L	6	10.22009091	7.435	1.755545455	98.82	0	0.286451426	Benign
21:31666474:T:G:F:65:L	3.957838208	3.640329086	0.990629256	0.977350655	0.990434444	0.972913941	0.998754444	0.919470005	0.819022234	0.866452883	0.994769514	0.984619756	0.97845602	21	31666474	T	G	F	L		21	33038787	21:31666474:T:G	SOD1;SOD1	P00441	P00441;H7BYH4	p.Phe65Leu	p.Phe65Leu;p.Phe46Leu	3.405676	0.909	0.848357367	2.177236973	3.973457175	3.058920389	0.995	Phe	65	Leu	F65L	6	10.22009091	7.435	1.755545455	98.82	0	0.286451426	Benign
21:31666475:A:C:N:66:H	3.817532529	3.500008649	0.993782103	0.974953539	0.964724024	0.917885814	0.990772381	0.87491319	0.990252222	0.868018646	0.995974004	1.001922538	0.957420032	21	31666475	A	C	N	H		21	33038788	21:31666475:A:C	SOD1;SOD1	P00441	P00441;H7BYH4	p.Asn66His	p.Asn66His;p.Asn47His	3.93144	0.936	0.815087471	2.045430989	3.589999914	3.498226049	1	Asn	66	His	N66H	5	14.6945	4.581875	0.6405	98.69	0	0.921924301	Pathogenic
21:31666475:A:G:N:66:D	3.775798611	3.534288947	0.993782103	0.974953539	0.964724024	0.917885814	0.990772381	0.87491319	0.990252222	0.868018646	0.995974004	1.001922538	0.957420032	21	31666475	A	G	N	D		21	33038788	21:31666475:A:G	SOD1;SOD1	P00441	P00441;H7BYH4	p.Asn66Asp	p.Asn66Asp;p.Asn47Asp	4.077197	0.924	0.826629576	2.519989083	3.70629231	3.507382852	1	Asn	66	Asp	N66D	5	14.6945	4.581875	0.6405	98.69	0	0.3560008	Benign
21:31666475:A:T:N:66:Y	4.208454739	3.885886571	0.999031544	0.992642492	0.995511111	0.985048286	0.990772381	0.965008647	0.990252222	0.996643105	0.999487638	0.993101884	0.984410206	21	31666475	A	T	N	Y		21	33038788	21:31666475:A:T	SOD1;SOD1	P00441	P00441;H7BYH4	p.Asn66Tyr	p.Asn66Tyr;p.Asn47Tyr	4.132075	0.962	0.818486882	2.391287776	3.811994135	3.756600171	1	Asn	66	Tyr	N66Y	8	14.6945	4.581875	0.6405	98.69	0	0.921614629	Pathogenic
21:31666476:A:C:N:66:T	4.111185179	3.891205083	0.99864012	0.982063854	0.992924444	0.971516405	0.990772381	0.919470005	0.990252222	0.975495365	0.999357402	0.999844576	0.987231389	21	31666476	A	C	N	T		21	33038789	21:31666476:A:C	SOD1;SOD1	P00441	P00441;H7BYH4	p.Asn66Thr	p.Asn66Thr;p.Asn47Thr	4.004162	0.925	0.818352705	2.220830097	3.574553832	3.473818322	1	Asn	66	Thr	N66T	6	14.6945	4.581875	0.6405	98.69	0	0.921976355	Pathogenic
21:31666476:A:G:N:66:S	3.838399487	3.497664531	0.993782103	0.974953539	0.964724024	0.917885814	0.990772381	0.87491319	0.990252222	0.868018646	0.995974004	1.001922538	0.957420032	21	31666476	A	G	N	S	rs1568810275	21	33038789	21:31666476:A:G	SOD1;SOD1	P00441	P00441;H7BYH4	p.Asn66Ser	p.Asn66Ser;p.Asn47Ser	3.921473	0.942	0.818464169	2.115516524	3.68447917	3.527538883	1	Asn	66	Ser	N66S	5	14.6945	4.581875	0.6405	98.69	0	0.736228163	Pathogenic
21:31666476:A:T:N:66:I	4.096718173	3.948808079	0.999031544	0.992671621	0.995511111	0.985798569	0.990772381	1	0.990252222	0.999092222	0.999487638	0.988302986	0.988743333	21	31666476	A	T	N	I		21	33038789	21:31666476:A:T	SOD1;SOD1	P00441	P00441;H7BYH4	p.Asn66Ile	p.Asn66Ile;p.Asn47Ile	4.168414	0.916	0.819680443	2.468152152	3.53949523	3.510279711	1	Asn	66	Ile	N66I	9	14.6945	4.581875	0.6405	98.69	0	0.838607522	Pathogenic
21:31666477:T:A:N:66:K	3.926860377	3.629968366	0.99864012	0.982063854	0.992924444	0.971516405	0.990772381	0.919470005	0.990252222	0.975495365	0.999357402	0.999844576	0.987231389	21	31666477	T	A	N	K		21	33038790	21:31666477:T:A	SOD1;SOD1	P00441	P00441;H7BYH4	p.Asn66Lys	p.Asn66Lys;p.Asn47Lys	2.893405	0.872	0.823612637	0.898767895	3.325402582	2.569079941	1	Asn	66	Lys	N66K	6	14.6945	4.581875	0.6405	98.69	0	0.925080623	Pathogenic
21:31666477:T:G:N:66:K	3.926860377	3.62524438	0.99864012	0.982063854	0.992924444	0.971516405	0.990772381	0.919470005	0.990252222	0.975495365	0.999357402	0.999844576	0.987231389	21	31666477	T	G	N	K		21	33038790	21:31666477:T:G	SOD1;SOD1	P00441	P00441;H7BYH4	p.Asn66Lys	p.Asn66Lys;p.Asn47Lys	2.873319	0.872	0.823612637	0.872519744	3.325402582	2.558259355	1	Asn	66	Lys	N66K	6	14.6945	4.581875	0.6405	98.69	0	0.925080623	Pathogenic
21:31666478:C:A:P:67:T	4.274887088	3.904720481	0.999488592	0.993713475	0.998731111	0.991793819	0.997633333	0.965008647	1	0.997631405	0.999612749	0.984804807	0.990064651	21	31666478	C	A	P	T		21	33038791	21:31666478:C:A	SOD1;SOD1	P00441	P00441;H7BYH4	p.Pro67Thr	p.Pro67Thr;p.Pro48Thr	3.910457	0.963	0.79776345	1.591616433	3.472591267	3.642992067	1	Pro	67	Thr	P67T	8	15.31714286	7.889	3.195	98.49	0	0.77517908	Pathogenic
21:31666478:C:G:P:67:A	4.281842741	3.84165529	0.999488592	0.993713475	0.998731111	0.991793819	0.997633333	0.965008647	1	0.997631405	0.999612749	0.984804807	0.990064651	21	31666478	C	G	P	A	rs1356474292	21	33038791	21:31666478:C:G	SOD1;SOD1	P00441	P00441;H7BYH4	p.Pro67Ala	p.Pro67Ala;p.Pro48Ala	3.642309	0.965	0.801186881	1.325464271	3.542423029	3.510098018	1	Pro	67	Ala	P67A	8	15.31714286	7.889	3.195	98.49	0	0.708383313	Pathogenic
21:31666478:C:T:P:67:S	4.254020129	3.929314561	0.999488592	0.993713475	0.998731111	0.991793819	0.997633333	0.965008647	1	0.997631405	0.999612749	0.984804807	0.990064651	21	31666478	C	T	P	S	rs1356474292	21	33038791	21:31666478:C:T	SOD1;SOD1	P00441	P00441;H7BYH4	p.Pro67Ser	p.Pro67Ser;p.Pro48Ser	4.015029	0.957	0.797980281	1.733606735	3.438068167	3.664644164	1	Pro	67	Ser	P67S	8	15.31714286	7.889	3.195	98.49	0	0.893128452	Pathogenic
21:31666479:C:A:P:67:H	4.278764979	3.94429455	0.999488592	0.993068012	0.998731111	0.992342336	0.997633333	1	1	1	0.999612749	0.982535571	0.993536667	21	31666479	C	A	P	H		21	33038792	21:31666479:C:A	SOD1;SOD1	P00441	P00441;H7BYH4	p.Pro67His	p.Pro67His;p.Pro48His	3.89347	0.953	0.796743705	1.54431914	3.392009334	3.576037311	1	Pro	67	His	P67H	9	15.31714286	7.889	3.195	98.49	0	0.906470618	Pathogenic
21:31666479:C:G:P:67:R	4.289198458	3.943757381	0.999488592	0.993068012	0.998731111	0.992342336	0.997633333	1	1	1	0.999612749	0.982535571	0.993536667	21	31666479	C	G	P	R	rs1568810284	21	33038792	21:31666479:C:G	SOD1;SOD1	P00441	P00441;H7BYH4	p.Pro67Arg	p.Pro67Arg;p.Pro48Arg	3.891186	0.956	0.802510439	1.68327042	3.507294693	3.592147983	1	Pro	67	Arg	P67R	9	15.31714286	7.889	3.195	98.49	0	0.909725326	Pathogenic
21:31666479:C:T:P:67:L	4.2683315	3.963175208	0.999488592	0.987880476	0.998731111	0.992342336	0.997633333	1	1	1	0.999612749	0.978727642	0.993536667	21	31666479	C	T	P	L		21	33038792	21:31666479:C:T	SOD1;SOD1	P00441	P00441;H7BYH4	p.Pro67Leu	p.Pro67Leu;p.Pro48Leu	3.973749	0.95	0.80065698	1.74554382	3.438229897	3.601943549	1	Pro	67	Leu	P67L	10	15.31714286	7.889	3.195	98.49	0	0.493344011	Uncertain
21:31666481:C:A:L:68:I	2.050318941	2.865801618	0.998464584	0.967847	0.968999656	0.911913646	0.998372222	0.987323783	0.999816667	0.859645384	0.999357522	0.990155744	0.958626607	21	31666481	C	A	L	I		21	33038794	21:31666481:C:A	SOD1;SOD1	P00441	P00441;H7BYH4	p.Leu68Ile	p.Leu68Ile;p.Leu49Ile	1.170466	0.424	0.782462936	-2.365561757	-0.209005723	-0.948692559	0.008	Leu	68	Ile	L68I	2	17.732625	5.38775	5.267	98.22	0	0.191695914	Benign
21:31666481:C:G:L:68:V	1.861437616	2.728422114	0.998464584	0.974495909	0.968697434	0.89947579	0.998372222	0.904865256	0.999816667	0.784157012	0.999357522	0.994186481	0.953844153	21	31666481	C	G	L	V		21	33038794	21:31666481:C:G	SOD1;SOD1	P00441	P00441;H7BYH4	p.Leu68Val	p.Leu68Val;p.Leu49Val	0.841512	0.385	0.784042601	-2.75655489	-0.430565081	-1.351338509	0.002	Leu	68	Val	L68V	3	17.732625	5.38775	5.267	98.22	0	0.213823764	Benign
21:31666482:T:A:L:68:Q	2.598171682	3.090487106	0.998889983	0.994975567	0.997981111	0.985030651	0.998372222	0.919470005	0.999816667	0.989256532	0.998827279	0.998119163	0.991590306	21	31666482	T	A	L	Q		21	33038795	21:31666482:T:A	SOD1;SOD1	P00441	P00441;H7BYH4	p.Leu68Gln	p.Leu68Gln;p.Leu49Gln	0.367001	0.476	0.771276035	-3.690862421	-0.065099687	-1.080950561	0.001	Leu	68	Gln	L68Q	6	17.732625	5.38775	5.267	98.22	0	0.119603008	Benign
21:31666482:T:C:L:68:P	3.062566121	3.132928363	0.999090075	0.999185165	0.997394868	0.984240466	0.998372222	0.949666306	0.999816667	0.994560863	0.998927653	0.996884393	0.991755887	21	31666482	T	C	L	P	rs1568810289	21	33038795	21:31666482:T:C	SOD1;SOD1	P00441	P00441;H7BYH4	p.Leu68Pro	p.Leu68Pro;p.Leu49Pro	0.538623	0.609	0.792777181	-2.937383456	1.139090317	-0.219707162	0.001	Leu	68	Pro	L68P	7	17.732625	5.38775	5.267	98.22	0	0.296001813	Benign
21:31666482:T:G:L:68:R	3.105934346	3.101273533	0.998889983	0.994975567	0.997981111	0.985030651	0.998372222	0.919470005	0.999816667	0.989256532	0.998827279	0.998119163	0.991590306	21	31666482	T	G	L	R	rs1568810289	21	33038795	21:31666482:T:G	SOD1;SOD1	P00441	P00441;H7BYH4	p.Leu68Arg	p.Leu68Arg;p.Leu49Arg	0.412864	0.622	0.786018305	-3.268079323	1.108960401	-0.212310421	0.049	Leu	68	Arg	L68R	6	17.732625	5.38775	5.267	98.22	0	0.140411653	Benign
21:31666484:T:A:S:69:T	1.633660725	2.902410825	0.99859792	0.965153525	0.961897434	0.900551619	0.982471111	0.904865256	1	0.788005266	0.999245167	1.006668035	0.947754778	21	31666484	T	A	S	T		21	33038797	21:31666484:T:A	SOD1;SOD1	P00441	P00441;H7BYH4	p.Ser69Thr	p.Ser69Thr;p.Ser50Thr	1.906202	0.339	0.776444735	-1.552235838	-0.849744379	-1.043673055	0.002	Ser	69	Thr	S69T	3	19.48783333	3.706	1.0785	98.04	0	0.191099761	Benign
21:31666484:T:C:S:69:P	2.826117348	3.471545336	0.997042596	0.983394656	0.978020135	0.962765373	0.982471111	0.87491319	1	0.972302545	0.996798754	1.01373091	0.975516486	21	31666484	T	C	S	P		21	33038797	21:31666484:T:C	SOD1;SOD1	P00441	P00441;H7BYH4	p.Ser69Pro	p.Ser69Pro;p.Ser50Pro	2.844863	0.593	0.786268211	-0.083820449	0.928782721	0.930208171	0.805	Ser	69	Pro	S69P	5	19.48783333	3.706	1.0785	98.04	0	0.27618203	Benign
21:31666484:T:G:S:69:A	1.546715063	2.825747769	0.99859792	0.965153525	0.961897434	0.900551619	0.982471111	0.904865256	1	0.788005266	0.999245167	1.006668035	0.947754778	21	31666484	T	G	S	A		21	33038797	21:31666484:T:G	SOD1;SOD1	P00441	P00441;H7BYH4	p.Ser69Ala	p.Ser69Ala;p.Ser50Ala	1.580237	0.314	0.780109264	-1.888008442	-0.947523641	-1.363783695	0.009	Ser	69	Ala	S69A	3	19.48783333	3.706	1.0785	98.04	0	0.127318637	Benign
21:31666485:C:A:S:69:Y	2.662665588	3.627378297	0.998929203	0.991575584	0.988045556	0.985230651	0.982471111	0.919470005	1	0.989584866	0.999036312	1.012611301	0.984888168	21	31666485	C	A	S	Y	rs778327622	21	33038798	21:31666485:C:A	SOD1;SOD1	P00441	P00441;H7BYH4	p.Ser69Tyr	p.Ser69Tyr;p.Ser50Tyr	3.007417	0.516	0.77655242	-0.110530456	0.277206115	0.57269007	0.979	Ser	69	Tyr	S69Y	6	19.48783333	3.706	1.0785	98.04	0	0.178807032	Benign
21:31666485:C:G:S:69:C	2.530502098	3.481386307	0.997042596	0.983394656	0.978020135	0.962765373	0.982471111	0.87491319	1	0.972302545	0.996798754	1.01373091	0.975516486	21	31666485	C	G	S	C		21	33038798	21:31666485:C:G	SOD1;SOD1	P00441	P00441;H7BYH4	p.Ser69Cys	p.Ser69Cys;p.Ser50Cys	2.886706	0.508	0.776288805	-0.274762527	0.221953414	0.461418589	0.979	Ser	69	Cys	S69C	5	19.48783333	3.706	1.0785	98.04	0	0.221420922	Benign
21:31666485:C:T:S:69:F	2.607020365	3.665683131	0.998929203	0.991575584	0.988045556	0.985230651	0.982471111	0.919470005	1	0.989584866	0.999036312	1.012611301	0.984888168	21	31666485	C	T	S	F	rs778327622	21	33038798	21:31666485:C:T	SOD1;SOD1	P00441	P00441;H7BYH4	p.Ser69Phe	p.Ser69Phe;p.Ser50Phe	3.170286	0.5	0.779558922	0.176303554	0.225659214	0.567943871	0.884	Ser	69	Phe	S69F	6	19.48783333	3.706	1.0785	98.04	0	0.212695522	Benign
21:31666487:A:G:R:70:G	2.744836915	3.76563642	0.963369548	0.99212336	0.802762222	0.79337784	0.995506667	0.949666306	0.999816667	0.994560863	0.997558713	1.007188885	0.986021203	21	31666487	A	G	R	G	rs1457291290	21	33038800	21:31666487:A:G	SOD1;SOD1	P00441	P00441;H7BYH4	p.Arg70Gly	p.Arg70Gly;p.Arg51Gly	3.534825	0.536	0.845143031	2.266893303	1.548740804	0.972418826	0.075	Arg	70	Gly	R70G	7	17.65081818	0.675909091	5.174090909	98.21	4.713466793	0.176869743	Benign
21:31666488:G:A:R:70:K	1.929998667	3.024907451	0.974912345	0.976491968	0.756278545	0.557656111	0.995506667	0.904865256	0.999816667	0.784157012	0.999310374	1.007192818	0.958440309	21	31666488	G	A	R	K		21	33038801	21:31666488:G:A	SOD1;SOD1	P00441	P00441;H7BYH4	p.Arg70Lys	p.Arg70Lys;p.Arg51Lys	1.856911	0.39	0.821252055	-0.513811124	0.222039312	-0.775428184	0	Arg	70	Lys	R70K	3	17.65081818	0.675909091	5.174090909	98.21	4.713466793	0.039020555	Benign
21:31666488:G:C:R:70:T	2.399279066	3.463256898	0.955664694	0.987968235	0.784998889	0.734068027	0.995506667	0.919470005	0.999816667	0.989256532	0.997330189	1.010250039	0.974663296	21	31666488	G	C	R	T		21	33038801	21:31666488:G:C	SOD1;SOD1	P00441	P00441;H7BYH4	p.Arg70Thr	p.Arg70Thr;p.Arg51Thr	2.855144	0.473	0.800587845	0.282062213	0.40488222	0.242102992	0.075	Arg	70	Thr	R70T	6	17.65081818	0.675909091	5.174090909	98.21	4.713466793	0.110523313	Benign
21:31666488:G:T:R:70:I	2.921876189	3.738590168	0.962802231	0.994918583	0.813365556	0.818983711	0.995506667	0.965008647	0.999816667	0.997460135	0.997558713	1.002440691	0.987241059	21	31666488	G	T	R	I		21	33038801	21:31666488:G:T	SOD1;SOD1	P00441	P00441;H7BYH4	p.Arg70Ile	p.Arg70Ile;p.Arg51Ile	3.35474	0.583	0.822840453	1.482629426	1.475403543	1.14708183	0.275	Arg	70	Ile	R70I	8	17.65081818	0.675909091	5.174090909	98.21	4.713466793	0.21220671	Benign
21:31666489:A:C:R:70:S	2.63229344	3.472062101	0.955664694	0.987968235	0.784998889	0.734068027	0.995506667	0.919470005	0.999816667	0.989256532	0.997330189	1.010250039	0.974663296	21	31666489	A	C	R	S		21	33038802	21:31666489:A:C	SOD1;SOD1	P00441	P00441;H7BYH4	p.Arg70Ser	p.Arg70Ser;p.Arg51Ser	2.892583	0.54	0.801372269	0.350294005	0.843875609	0.649556254	0.017	Arg	70	Ser	R70S	6	17.65081818	0.675909091	5.174090909	98.21	4.713466793	0.115290531	Benign
21:31666489:A:T:R:70:S	2.63229344	3.530053112	0.955664694	0.987968235	0.784998889	0.734068027	0.995506667	0.919470005	0.999816667	0.989256532	0.997330189	1.010250039	0.974663296	21	31666489	A	T	R	S		21	33038802	21:31666489:A:T	SOD1;SOD1	P00441	P00441;H7BYH4	p.Arg70Ser	p.Arg70Ser;p.Arg51Ser	3.139156	0.54	0.801372269	0.672512729	0.843875609	0.782388302	0.017	Arg	70	Ser	R70S	6	17.65081818	0.675909091	5.174090909	98.21	4.713466793	0.115290531	Benign
21:31666490:A:C:K:71:Q	2.178871913	3.315542704	0.945995748	0.927690933	0.792337778	0.74282736	0.981018889	0.90656519	0.842298148	0.911000089	0.99981302	1.025163515	0.976732764	21	31666490	A	C	K	Q		21	33038803	21:31666490:A:C	SOD1;SOD1	P00441	P00441;H7BYH4	p.Lys71Gln	p.Lys71Gln;p.Lys52Gln	2.116657	0.403	0.790638722	-0.927860662	-0.206089811	-0.560354939	0	Lys	71	Gln	K71Q	4	17.77944444	-4.066	0.760555556	98.32	6.491376345	0.091724944	Benign
21:31666490:A:G:K:71:E	2.300595839	3.290639117	0.945995748	0.927690933	0.792337778	0.74282736	0.981018889	0.90656519	0.842298148	0.911000089	0.99981302	1.025163515	0.976732764	21	31666490	A	G	K	E		21	33038803	21:31666490:A:G	SOD1;SOD1	P00441	P00441;H7BYH4	p.Lys71Glu	p.Lys71Glu;p.Lys52Glu	2.010769	0.438	0.809100657	-0.611832309	0.324426009	-0.415085425	0.011	Lys	71	Glu	K71E	4	17.77944444	-4.066	0.760555556	98.32	6.491376345	0.063969747	Benign
21:31666491:A:C:K:71:T	2.567001075	3.31618561	0.947511554	0.934071146	0.800707778	0.806118219	0.981018889	0.919470005	0.842298148	0.976098299	0.999626398	1.020090768	0.98441743	21	31666491	A	C	K	T		21	33038804	21:31666491:A:C	SOD1;SOD1	P00441	P00441;H7BYH4	p.Lys71Thr	p.Lys71Thr;p.Lys52Thr	1.709368	0.49	0.80025689	-1.223370271	0.50742603	-0.276875091	0	Lys	71	Thr	K71T	6	17.77944444	-4.066	0.760555556	98.32	6.491376345	0.051930776	Benign
21:31666491:A:G:K:71:R	2.269415794	3.128815903	0.945995748	0.928209368	0.781558254	0.676832865	0.981018889	0.904865256	0.842298148	0.734979499	0.999808729	1.021729347	0.95893842	21	31666491	A	G	K	R		21	33038804	21:31666491:A:G	SOD1;SOD1	P00441	P00441;H7BYH4	p.Lys71Arg	p.Lys71Arg;p.Lys52Arg	2.272144	0.486	0.80621841	-0.341210912	0.581463689	0.003178124	0.016	Lys	71	Arg	K71R	3	17.77944444	-4.066	0.760555556	98.32	6.491376345	0.143587444	Benign
21:31666491:A:T:K:71:I	2.840406364	3.580463518	0.970425129	0.948246502	0.820164444	0.830347889	0.981018889	0.965008647	0.842298148	0.988584897	0.999727547	1.005019563	0.982110206	21	31666491	A	T	K	I		21	33038804	21:31666491:A:T	SOD1;SOD1	P00441	P00441;H7BYH4	p.Lys71Ile	p.Lys71Ile;p.Lys52Ile	2.95616	0.576	0.80831398	0.604231248	1.188539287	0.891899108	0.017	Lys	71	Ile	K71I	8	17.77944444	-4.066	0.760555556	98.32	6.491376345	0.153011196	Benign
21:31666492:A:C:K:71:N	2.078589526	3.228343791	0.90196991	0.929472058	0.798708333	0.79036509	0.981018889	0.87491319	0.842298148	0.934683575	0.999187171	1.024400994	0.970536948	21	31666492	A	C	K	N		21	33038805	21:31666492:A:C	SOD1;SOD1	P00441	P00441;H7BYH4	p.Lys71Asn	p.Lys71Asn;p.Lys52Asn	2.076478	0.394	0.799675287	-0.757950141	-0.112530639	-0.63402316	0	Lys	71	Asn	K71N	5	17.77944444	-4.066	0.760555556	98.32	6.491376345	0.066451894	Benign
21:31666492:A:T:K:71:N	2.082067353	3.226463463	0.90196991	0.929472058	0.798708333	0.79036509	0.981018889	0.87491319	0.842298148	0.934683575	0.999187171	1.024400994	0.970536948	21	31666492	A	T	K	N		21	33038805	21:31666492:A:T	SOD1;SOD1	P00441	P00441;H7BYH4	p.Lys71Asn	p.Lys71Asn;p.Lys52Asn	2.068483	0.395	0.799675287	-0.768397913	-0.106173837	-0.632549805	0	Lys	71	Asn	K71N	5	17.77944444	-4.066	0.760555556	98.32	6.491376345	0.066451894	Benign
21:31666493:C:A:H:72:N	3.956518104	3.886361126	0.99823451	0.994340521	0.995269312	0.977833649	0.976664603	0.949666306	0.998381905	0.990784794	0.999664664	1.014893074	0.9886457	21	31666493	C	A	H	N		21	33038806	21:31666493:C:A	SOD1;SOD1	P00441	P00441;H7BYH4	p.His72Asn	p.His72Asn;p.His53Asn	3.908104	0.876	0.850673245	2.890804499	3.802321968	3.138832803	0.999	His	72	Asn	H72N	7	11.3071	-4.2714	0.3083	98.7	0	0.931812522	Pathogenic
21:31666493:C:G:H:72:D	4.154467619	3.943530591	0.998647988	0.995673088	0.99641	0.989172424	0.976664603	1	0.998381905	0.999779683	0.999700427	1.000049038	0.992368413	21	31666493	C	G	H	D		21	33038806	21:31666493:C:G	SOD1;SOD1	P00441	P00441;H7BYH4	p.His72Asp	p.His72Asp;p.His53Asp	3.952555	0.921	0.857143846	3.108152731	4.196336632	3.422895511	0.999	His	72	Asp	H72D	9	11.3071	-4.2714	0.3083	98.7	0	0.923628041	Pathogenic
21:31666493:C:T:H:72:Y	4.0567641	3.805487735	0.996748447	0.990989226	0.992763333	0.977153457	0.976664603	0.919470005	0.998381905	0.979370228	0.999540329	1.021984337	0.982031029	21	31666493	C	T	H	Y		21	33038806	21:31666493:C:T	SOD1;SOD1	P00441	P00441;H7BYH4	p.His72Tyr	p.His72Tyr;p.His53Tyr	3.917169	0.926	0.850730028	2.904048124	4.12110942	3.432734438	1	His	72	Tyr	H72Y	6	11.3071	-4.2714	0.3083	98.7	0	0.891264392	Pathogenic
21:31666494:A:C:H:72:P	4.366615034	3.988732313	0.998647988	0.99127244	0.99641	0.989172424	0.976664603	1	0.998381905	0.999779683	0.999700427	0.992347686	0.992368413	21	31666494	A	C	H	P		21	33038807	21:31666494:A:C	SOD1;SOD1	P00441	P00441;H7BYH4	p.His72Pro	p.His72Pro;p.His53Pro	4.144749	0.982	0.862749151	3.497272347	4.677623094	3.879035098	1	His	72	Pro	H72P	10	11.3071	-4.2714	0.3083	98.7	0	0.93090397	Pathogenic
21:31666494:A:G:H:72:R	4.300881037	3.922359792	0.998647988	0.996386283	0.99641	0.988553006	0.976664603	0.965008647	0.998381905	0.997397232	0.999700427	1.007518358	0.991149889	21	31666494	A	G	H	R		21	33038807	21:31666494:A:G	SOD1;SOD1	P00441	P00441;H7BYH4	p.His72Arg	p.His72Arg;p.His53Arg	3.927554	0.967	0.854507384	3.01059077	4.444761493	3.675323897	0.995	His	72	Arg	H72R	8	11.3071	-4.2714	0.3083	98.7	0	0.93167758	Pathogenic
21:31666494:A:T:H:72:L	4.345748075	3.994769589	0.998647988	0.983184651	0.99641	0.989172424	0.976664603	1	0.998381905	0.999779683	0.999700427	0.984383155	0.992368413	21	31666494	A	T	H	L		21	33038807	21:31666494:A:T	SOD1;SOD1	P00441	P00441;H7BYH4	p.His72Leu	p.His72Leu;p.His53Leu	4.170419	0.976	0.851662765	3.257949626	4.454511714	3.858181673	1	His	72	Leu	H72L	11	11.3071	-4.2714	0.3083	98.7	0	0.931098794	Pathogenic
21:31666495:C:A:H:72:Q	4.022654919	3.614407213	0.998647988	0.996386283	0.99641	0.988553006	0.976664603	0.965008647	0.998381905	0.997397232	0.999700427	1.007518358	0.991149889	21	31666495	C	A	H	Q		21	33038808	21:31666495:C:A	SOD1;SOD1	P00441	P00441;H7BYH4	p.His72Gln	p.His72Gln;p.His53Gln	2.618165	0.887	0.847732482	1.13274655	3.823181668	2.507510073	1	His	72	Gln	H72Q	8	11.3071	-4.2714	0.3083	98.7	0	0.890079367	Pathogenic
21:31666495:C:G:H:72:Q	4.022654919	3.669863602	0.998647988	0.996386283	0.99641	0.988553006	0.976664603	0.965008647	0.998381905	0.997397232	0.999700427	1.007518358	0.991149889	21	31666495	C	G	H	Q		21	33038808	21:31666495:C:G	SOD1;SOD1	P00441	P00441;H7BYH4	p.His72Gln	p.His72Gln;p.His53Gln	2.853961	0.887	0.847732482	1.440882015	3.823181668	2.634536412	1	His	72	Gln	H72Q	8	11.3071	-4.2714	0.3083	98.7	0	0.890079367	Pathogenic
21:31666496:G:A:G:73:S	4.140963268	3.96972152	0.998519361	0.991522003	0.997008889	0.985359884	0.996517778	0.919470005	1	0.989661376	0.9996171	1.010108972	0.989281253	21	31666496	G	A	G	S	rs121912455	21	33038809	21:31666496:G:A	SOD1;SOD1	P00441	P00441;H7BYH4	p.Gly73Ser	p.Gly73Ser;p.Gly54Ser	4.228635	0.927	0.82849445	2.763786434	3.756477166	3.606305543	0.97	Gly	73	Ser	G73S	6	10.5885	-4.94325	3.50575	98.52	0	0.398959275	Uncertain
21:31666496:G:C:G:73:R	4.078706571	4.107983882	0.999184787	0.997442966	0.99924	0.991793819	0.996517778	0.965008647	1	0.997631405	0.999649525	1.001403815	0.998683302	21	31666496	G	C	G	R		21	33038809	21:31666496:G:C	SOD1;SOD1	P00441	P00441;H7BYH4	p.Gly73Arg	p.Gly73Arg;p.Gly54Arg	4.31486	0.879	0.833355363	2.996105372	3.53245251	3.375298585	1	Gly	73	Arg	G73R	8	10.5885	-4.94325	3.50575	98.52	0	0.892413791	Pathogenic
21:31666496:G:T:G:73:C	4.322017033	4.139876653	0.999184787	0.997343019	0.99924	0.992342336	0.996517778	1	1	1	0.999649525	0.997242132	0.998983333	21	31666496	G	T	G	C	rs121912455	21	33038809	21:31666496:G:T	SOD1;SOD1	P00441	P00441;H7BYH4	p.Gly73Cys	p.Gly73Cys;p.Gly54Cys	4.434457	0.948	0.828330669	3.028721094	3.887237386	3.838572147	1	Gly	73	Cys	G73C	9	10.5885	-4.94325	3.50575	98.52	0	0.89434011	Pathogenic
21:31666497:G:A:G:73:D	4.074910489	4.009410835	0.999026179	0.994955221	0.998682646	0.984341516	0.996517778	0.949666306	1	0.994485827	0.999649525	1.005485731	0.997092861	21	31666497	G	A	G	D		21	33038810	21:31666497:G:A	SOD1;SOD1	P00441	P00441;H7BYH4	p.Gly73Asp	p.Gly73Asp;p.Gly54Asp	3.980595	0.883	0.836038519	2.625331982	3.602646774	3.218347186	0.998	Gly	73	Asp	G73D	7	10.5885	-4.94325	3.50575	98.52	0	0.893673302	Pathogenic
21:31666497:G:C:G:73:A	3.177605336	3.706953259	0.998519361	0.991522003	0.997008889	0.985359884	0.996517778	0.919470005	1	0.989661376	0.9996171	1.010108972	0.989281253	21	31666497	G	C	G	A		21	33038810	21:31666497:G:C	SOD1;SOD1	P00441	P00441;H7BYH4	p.Gly73Ala	p.Gly73Ala;p.Gly54Ala	3.111366	0.65	0.831679977	1.382157358	2.048792094	1.403257517	0.396	Gly	73	Ala	G73A	6	10.5885	-4.94325	3.50575	98.52	0	0.230547742	Benign
21:31666497:G:T:G:73:V	4.022923957	4.033144811	0.999184787	0.997343019	0.99924	0.992342336	0.996517778	1	1	1	0.999649525	0.997242132	0.998983333	21	31666497	G	T	G	V		21	33038810	21:31666497:G:T	SOD1;SOD1	P00441	P00441;H7BYH4	p.Gly73Val	p.Gly73Val;p.Gly54Val	3.980642	0.862	0.831100884	2.503863952	3.386772088	3.09698486	1	Gly	73	Val	G73V	9	10.5885	-4.94325	3.50575	98.52	0	0.893336056	Pathogenic
21:31666499:G:A:G:74:R	4.267621227	4.257590001	0.998928607	0.986844448	0.998838889	0.991793819	0.996753333	0.965008647	1	0.997631405	0.999075294	0.989068379	0.997221326	21	31666499	G	A	G	R	rs1555836720	21	33038812	21:31666499:G:A	SOD1;SOD1	P00441	P00441;H7BYH4	p.Gly74Arg	p.Gly74Arg;p.Gly55Arg	5.028978	0.938	0.81821014	3.556538757	3.654813617	4.101044618	1	Gly	74	Arg	G74R	8	8.9015	-5.54225	6.22875	98.56	0	0.35457058	Benign
21:31666499:G:C:G:74:R	4.264143401	4.124158912	0.998928607	0.986844448	0.998838889	0.991793819	0.996753333	0.965008647	1	0.997631405	0.999075294	0.989068379	0.997221326	21	31666499	G	C	G	R		21	33038812	21:31666499:G:C	SOD1;SOD1	P00441	P00441;H7BYH4	p.Gly74Arg	p.Gly74Arg;p.Gly55Arg	4.46164	0.937	0.81821014	2.815148069	3.648456816	3.789631975	1	Gly	74	Arg	G74R	8	8.9015	-5.54225	6.22875	98.56	0	0.35457058	Benign
21:31666499:G:T:G:74:W	4.159808607	4.170028803	0.998928607	0.986844448	0.998838889	0.991793819	0.996753333	0.965008647	1	0.997631405	0.999075294	0.989068379	0.997221326	21	31666499	G	T	G	W		21	33038812	21:31666499:G:T	SOD1;SOD1	P00441	P00441;H7BYH4	p.Gly74Trp	p.Gly74Trp;p.Gly55Trp	4.656675	0.907	0.812297967	2.924501879	3.359111252	3.721288917	1	Gly	74	Trp	G74W	8	8.9015	-5.54225	6.22875	98.56	0	0.718832047	Pathogenic
21:31666500:G:A:G:74:E	4.083296424	4.005563011	0.998928607	0.986844448	0.998838889	0.991793819	0.996753333	0.965008647	1	0.997631405	0.999075294	0.989068379	0.997221326	21	31666500	G	A	G	E		21	33038813	21:31666500:G:A	SOD1;SOD1	P00441	P00441;H7BYH4	p.Gly74Glu	p.Gly74Glu;p.Gly55Glu	3.95738	0.885	0.820344487	2.208719428	3.353513625	3.217401695	1	Gly	74	Glu	G74E	8	8.9015	-5.54225	6.22875	98.56	0	0.478262647	Uncertain
21:31666500:G:C:G:74:A	3.013451948	3.465869421	0.998181224	0.980070999	0.993125556	0.985359884	0.996753333	0.919470005	1	0.989661376	0.998763561	0.989840436	0.974537335	21	31666500	G	C	G	A		21	33038813	21:31666500:G:C	SOD1;SOD1	P00441	P00441;H7BYH4	p.Gly74Ala	p.Gly74Ala;p.Gly55Ala	2.872973	0.65	0.817787823	0.728702094	1.817008718	1.274832141	0.756	Gly	74	Ala	G74A	6	8.9015	-5.54225	6.22875	98.56	0	0.081068063	Benign
21:31666500:G:T:G:74:V	4.066470639	4.050861973	0.998928607	0.988399772	0.998838889	0.992342336	0.996753333	1	1	1	0.999075294	0.989556828	0.997896667	21	31666500	G	T	G	V		21	33038813	21:31666500:G:T	SOD1;SOD1	P00441	P00441;H7BYH4	p.Gly74Val	p.Gly74Val;p.Gly55Val	4.113954	0.878	0.816925643	2.329180876	3.251974382	3.261287574	1	Gly	74	Val	G74V	9	8.9015	-5.54225	6.22875	98.56	0	0.710560298	Pathogenic
21:31666502:C:A:P:75:T	4.110293307	3.959414283	0.998756409	0.987264415	0.996942222	0.991793819	0.992260079	0.965008647	1	0.997631405	0.999339759	0.98464689	0.995897676	21	31666502	C	A	P	T		21	33038815	21:31666502:C:A	SOD1;SOD1	P00441	P00441;H7BYH4	p.Pro75Thr	p.Pro75Thr;p.Pro56Thr	3.831784	0.897	0.819265537	2.018035962	3.41179352	3.219105882	1	Pro	75	Thr	P75T	8	6.558857143	-3.988142857	8.414857143	98.44	0	0.681043919	Pathogenic
21:31666502:C:G:P:75:A	4.005958513	4.003325999	0.998756409	0.987264415	0.996942222	0.991793819	0.992260079	0.965008647	1	0.997631405	0.999339759	0.98464689	0.995897676	21	31666502	C	G	P	A		21	33038815	21:31666502:C:G	SOD1;SOD1	P00441	P00441;H7BYH4	p.Pro75Ala	p.Pro75Ala;p.Pro56Ala	4.018493	0.867	0.823030414	2.354689606	3.283904496	3.146277501	1	Pro	75	Ala	P75A	8	6.558857143	-3.988142857	8.414857143	98.44	0	0.60851076	Uncertain
21:31666502:C:T:P:75:S	4.005958513	4.073685782	0.998756409	0.987264415	0.996942222	0.991793819	0.992260079	0.965008647	1	0.997631405	0.999339759	0.98464689	0.995897676	21	31666502	C	T	P	S		21	33038815	21:31666502:C:T	SOD1;SOD1	P00441	P00441;H7BYH4	p.Pro75Ser	p.Pro75Ser;p.Pro56Ser	4.317657	0.867	0.819510481	2.658997919	3.225176249	3.307440997	1	Pro	75	Ser	P75S	8	6.558857143	-3.988142857	8.414857143	98.44	0	0.6096782	Uncertain
21:31666503:C:A:P:75:Q	3.988569381	4.018013254	0.998756409	0.987264415	0.996942222	0.991793819	0.992260079	0.965008647	1	0.997631405	0.999339759	0.98464689	0.995897676	21	31666503	C	A	P	Q		21	33038816	21:31666503:C:A	SOD1;SOD1	P00441	P00441;H7BYH4	p.Pro75Gln	p.Pro75Gln;p.Pro56Gln	4.080942	0.862	0.812361498	2.17370438	3.074115175	3.15101776	1	Pro	75	Gln	P75Q	8	6.558857143	-3.988142857	8.414857143	98.44	0	0.328906393	Benign
21:31666503:C:G:P:75:R	4.056844356	4.001363816	0.998756409	0.989214452	0.996875556	0.992342336	0.992260079	1	1	1	0.999339759	0.987672981	0.996719683	21	31666503	C	G	P	R		21	33038816	21:31666503:C:G	SOD1;SOD1	P00441	P00441;H7BYH4	p.Pro75Arg	p.Pro75Arg;p.Pro56Arg	3.966291	0.879	0.824315011	2.318090273	3.381618935	3.187519981	1	Pro	75	Arg	P75R	9	6.558857143	-3.988142857	8.414857143	98.44	0	0.24858173	Benign
21:31666503:C:T:P:75:L	4.029021744	4.0770118	0.998756409	0.987846751	0.996875556	0.992342336	0.992260079	1	1	1	0.999339759	0.988556272	0.996719683	21	31666503	C	T	P	L		21	33038816	21:31666503:C:T	SOD1;SOD1	P00441	P00441;H7BYH4	p.Pro75Leu	p.Pro75Leu;p.Pro56Leu	4.28794	0.871	0.822701268	2.698698572	3.303840071	3.314553523	1	Pro	75	Leu	P75L	10	6.558857143	-3.988142857	8.414857143	98.44	0	0.337020602	Benign
21:31666505:A:C:K:76:Q	1.626672683	2.728428046	0.996464968	0.957224511	0.939149206	0.971616733	0.939113492	0.90656519	0.999816667	0.962468123	0.997901559	0.975462103	0.961496201	21	31666505	A	C	K	Q		21	33038818	21:31666505:A:C	SOD1;SOD1	P00441	P00441;H7BYH4	p.Lys76Gln	p.Lys76Gln;p.Lys57Gln	0.433255	0.293	0.764853196	-3.762367088	-1.335556036	-2.1030653	0	Lys	76	Gln	K76Q	4	7.252888889	-6.689888889	11.88455556	98.25	4.451956734	0.074893749	Benign
21:31666505:A:G:K:76:E	1.741440957	2.66638898	0.996464968	0.957224511	0.939149206	0.971616733	0.939113492	0.90656519	0.999816667	0.962468123	0.997901559	0.975462103	0.961496201	21	31666505	A	G	K	E		21	33038818	21:31666505:A:G	SOD1;SOD1	P00441	P00441;H7BYH4	p.Lys76Glu	p.Lys76Glu;p.Lys57Glu	0.16947	0.326	0.78161772	-3.69445487	-0.846074229	-2.054417659	0	Lys	76	Glu	K76E	4	7.252888889	-6.689888889	11.88455556	98.25	4.451956734	0.053050861	Benign
21:31666506:A:C:K:76:T	1.84408332	2.714399916	0.991354525	0.955896025	0.936325556	0.978823338	0.939113492	0.919470005	0.999816667	0.989256532	0.992316842	0.975520205	0.94541326	21	31666506	A	C	K	T		21	33038819	21:31666506:A:C	SOD1;SOD1	P00441	P00441;H7BYH4	p.Lys76Thr	p.Lys76Thr;p.Lys57Thr	1.231729	0.407	0.775042759	-2.468135984	-0.440873141	-1.013955582	0	Lys	76	Thr	K76T	6	7.252888889	-6.689888889	11.88455556	98.25	4.451956734	0.054562035	Benign
21:31666506:A:G:K:76:R	1.62302777	2.815092819	0.996464968	0.96010382	0.929374603	0.914431764	0.939113492	0.904865256	0.999816667	0.784157012	0.997852921	0.97735915	0.943363665	21	31666506	A	G	K	R		21	33038819	21:31666506:A:G	SOD1;SOD1	P00441	P00441;H7BYH4	p.Lys76Arg	p.Lys76Arg;p.Lys57Arg	1.769225	0.35	0.77918292	-1.663841136	-0.73413437	-1.053880322	0.004	Lys	76	Arg	K76R	3	7.252888889	-6.689888889	11.88455556	98.25	4.451956734	0.133631951	Benign
21:31666506:A:T:K:76:M	1.819738535	2.870426457	0.991354525	0.955896025	0.936325556	0.978823338	0.939113492	0.919470005	0.999816667	0.989256532	0.992316842	0.975520205	0.94541326	21	31666506	A	T	K	M		21	33038819	21:31666506:A:T	SOD1;SOD1	P00441	P00441;H7BYH4	p.Lys76Met	p.Lys76Met;p.Lys57Met	1.895141	0.4	0.766510346	-1.811204234	-0.627729611	-0.697029551	0.039	Lys	76	Met	K76M	6	7.252888889	-6.689888889	11.88455556	98.25	4.451956734	0.129111536	Benign
21:31666507:G:C:K:76:N	1.35131541	2.606330972	0.987832427	0.955340078	0.921377852	0.982115029	0.939113492	0.87491319	0.999816667	0.969045296	0.979190528	0.974448708	0.933328097	21	31666507	G	C	K	N		21	33038820	21:31666507:G:C	SOD1;SOD1	P00441	P00441;H7BYH4	p.Lys76Asn	p.Lys76Asn;p.Lys57Asn	1.417044	0.304	0.774217851	-2.246271856	-1.109386819	-1.509501504	0	Lys	76	Asn	K76N	5	7.252888889	-6.689888889	11.88455556	98.25	4.451956734	0.069076668	Benign
21:31666507:G:T:K:76:N	1.35131541	2.614092647	0.987832427	0.955340078	0.921377852	0.982115029	0.939113492	0.87491319	0.999816667	0.969045296	0.979190528	0.974448708	0.933328097	21	31666507	G	T	K	N		21	33038820	21:31666507:G:T	SOD1;SOD1	P00441	P00441;H7BYH4	p.Lys76Asn	p.Lys76Asn;p.Lys57Asn	1.450046	0.304	0.774217851	-2.203145227	-1.109386819	-1.491722902	0	Lys	76	Asn	K76N	5	7.252888889	-6.689888889	11.88455556	98.25	4.451956734	0.069076668	Benign
21:31666508:G:A:D:77:N	3.177022806	3.547116828	0.996160388	0.97838978	0.9804745	0.961416672	0.994945556	0.87491319	0.99909	0.968233074	0.996484876	0.992950243	0.966425835	21	31666508	G	A	D	N		21	33038821	21:31666508:G:A	SOD1;SOD1	P00441	P00441;H7BYH4	p.Asp77Asn	p.Asp77Asn;p.Asp58Asn	3.651227	0.723	0.811219571	1.584051705	2.171467348	2.116054159	0.967	Asp	77	Asn	D77N	5	11.8695	-6.332375	8.72075	98.26	0	0.266848024	Benign
21:31666508:G:C:D:77:H	3.676693892	3.8121752	0.998225629	0.987348537	0.994404868	0.983973799	0.994945556	0.949666306	0.99909	0.994483085	0.998790085	0.99237036	0.986003193	21	31666508	G	C	D	H		21	33038821	21:31666508:G:C	SOD1;SOD1	P00441	P00441;H7BYH4	p.Asp77His	p.Asp77His;p.Asp58His	3.733665	0.804	0.809898751	1.659271533	2.664331058	2.628674058	0.999	Asp	77	His	D77H	7	11.8695	-6.332375	8.72075	98.26	0	0.259789439	Benign
21:31666508:G:T:D:77:Y	4.075559023	3.986102524	0.998514473	0.990408249	0.997865556	0.991936257	0.994945556	1	0.99909	0.999911111	0.998790085	0.991057679	0.997151111	21	31666508	G	T	D	Y	rs1601157750	21	33038821	21:31666508:G:T	SOD1;SOD1	P00441	P00441;H7BYH4	p.Asp77Tyr	p.Asp77Tyr;p.Asp58Tyr	3.878382	0.883	0.811512191	1.888097422	3.193437748	3.163283728	1	Asp	77	Tyr	D77Y	9	11.8695	-6.332375	8.72075	98.26	0	0.511865369	Uncertain
21:31666509:A:C:D:77:A	3.773522801	3.900486348	0.998514473	0.990326592	0.997865556	0.991381054	0.994945556	0.965008647	0.99909	0.997415691	0.998790085	0.992267034	0.995637279	21	31666509	A	C	D	A		21	33038822	21:31666509:A:C	SOD1;SOD1	P00441	P00441;H7BYH4	p.Asp77Ala	p.Asp77Ala;p.Asp58Ala	3.595121	0.801	0.817164921	1.657065284	2.766492919	2.53669753	0.985	Asp	77	Ala	D77A	8	11.8695	-6.332375	8.72075	98.26	0	0.159609663	Benign
21:31666509:A:G:D:77:G	3.857540868	3.885993187	0.998225629	0.987348537	0.994404868	0.983973799	0.994945556	0.949666306	0.99909	0.994483085	0.998790085	0.99237036	0.986003193	21	31666509	A	G	D	G		21	33038822	21:31666509:A:G	SOD1;SOD1	P00441	P00441;H7BYH4	p.Asp77Gly	p.Asp77Gly;p.Asp58Gly	4.047533	0.856	0.827943684	2.513568508	3.295955034	3.098337718	0.979	Asp	77	Gly	D77G	7	11.8695	-6.332375	8.72075	98.26	0	0.386430265	Uncertain
21:31666509:A:T:D:77:V	4.0199138	3.963334445	0.998514473	0.990408249	0.997865556	0.991936257	0.994945556	1	0.99909	0.999911111	0.998790085	0.991057679	0.997151111	21	31666509	A	T	D	V	rs1568810316	21	33038822	21:31666509:A:T	SOD1;SOD1	P00441	P00441;H7BYH4	p.Asp77Val	p.Asp77Val;p.Asp58Val	3.781574	0.867	0.816542199	1.885392906	3.175652009	3.018646188	0.988	Asp	77	Val	D77V	9	11.8695	-6.332375	8.72075	98.26	0	0.40877131	Uncertain
21:31666510:T:A:D:77:E	3.408182141	3.476317071	0.998513997	0.974498091	0.988049048	0.958155994	0.994945556	0.90656519	0.99909	0.961669427	0.999651074	0.993710687	0.981253036	21	31666510	T	A	D	E		21	33038823	21:31666510:T:A	SOD1;SOD1	P00441	P00441;H7BYH4	p.Asp77Glu	p.Asp77Glu;p.Asp58Glu	2.559073	0.742	0.818095032	0.326062532	2.406960054	1.637523665	0.808	Asp	77	Glu	D77E	4	11.8695	-6.332375	8.72075	98.26	0	0.281363175	Benign
21:31666510:T:G:D:77:E	3.408182141	3.490278066	0.998513997	0.974498091	0.988049048	0.958155994	0.994945556	0.90656519	0.99909	0.961669427	0.999651074	0.993710687	0.981253036	21	31666510	T	G	D	E		21	33038823	21:31666510:T:G	SOD1;SOD1	P00441	P00441;H7BYH4	p.Asp77Glu	p.Asp77Glu;p.Asp58Glu	2.618434	0.742	0.818095032	0.403634795	2.406960054	1.669502199	0.808	Asp	77	Glu	D77E	4	11.8695	-6.332375	8.72075	98.26	0	0.281363175	Benign
21:31666511:G:A:E:78:K	2.036473669	3.074216027	0.922117472	0.925361112	0.808031429	0.786401497	0.945543492	0.90656519	1	0.966358463	0.997294486	0.9930341	0.962068621	21	31666511	G	A	E	K		21	33038824	21:31666511:G:A	SOD1;SOD1	P00441	P00441;H7BYH4	p.Glu78Lys	p.Glu78Lys;p.Glu59Lys	1.872975	0.409	0.781851996	-1.462568176	-0.314550956	-0.656947383	0.013	Glu	78	Lys	E78K	4	16.51266667	-3.429111111	11.19666667	97.86	6.009833712	0.151435592	Benign
21:31666511:G:C:E:78:Q	1.765836049	2.752786372	0.922117472	0.9259075	0.798561825	0.71431959	0.945543492	0.904865256	1	0.788505266	0.997231781	0.989983984	0.947131645	21	31666511	G	C	E	Q		21	33038824	21:31666511:G:C	SOD1;SOD1	P00441	P00441;H7BYH4	p.Glu78Gln	p.Glu78Gln;p.Glu59Gln	1.303259	0.379	0.774631254	-2.384789716	-0.625729306	-1.137271644	0.004	Glu	78	Gln	E78Q	3	16.51266667	-3.429111111	11.19666667	97.86	6.009833712	0.165803266	Benign
21:31666512:A:C:E:78:A	1.679830775	2.926099384	0.842836142	0.930209734	0.811215556	0.861543515	0.945543492	0.919470005	1	0.989618199	0.987561941	0.995247548	0.949402707	21	31666512	A	C	E	A		21	33038825	21:31666512:A:C	SOD1;SOD1	P00441	P00441;H7BYH4	p.Glu78Ala	p.Glu78Ala;p.Glu59Ala	1.918997	0.347	0.783515732	-1.361477816	-0.680914064	-0.990537311	0	Glu	78	Ala	E78A	6	16.51266667	-3.429111111	11.19666667	97.86	6.009833712	0.112038489	Benign
21:31666512:A:G:E:78:G	1.969834546	3.229609141	0.884061098	0.935599673	0.825427778	0.88520011	0.945543492	0.949666306	1	0.994591974	0.990383327	0.994458299	0.96326777	21	31666512	A	G	E	G		21	33038825	21:31666512:A:G	SOD1;SOD1	P00441	P00441;H7BYH4	p.Glu78Gly	p.Glu78Gly;p.Glu59Gly	2.469712	0.386	0.798039841	-0.284329573	-0.190671608	-0.468425858	0.002	Glu	78	Gly	E78G	7	16.51266667	-3.429111111	11.19666667	97.86	6.009833712	0.248833723	Benign
21:31666512:A:T:E:78:V	2.373262416	3.351745092	0.884061098	0.935599673	0.825427778	0.88520011	0.945543492	0.949666306	1	0.994591974	0.990383327	0.994458299	0.96326777	21	31666512	A	T	E	V		21	33038825	21:31666512:A:T	SOD1;SOD1	P00441	P00441;H7BYH4	p.Glu78Val	p.Glu78Val;p.Glu59Val	2.989024	0.502	0.78305795	0.02555366	0.296752269	0.481856428	0.004	Glu	78	Val	E78V	7	16.51266667	-3.429111111	11.19666667	97.86	6.009833712	0.193469235	Benign
21:31666513:A:C:E:78:D	1.856259537	2.99489031	0.922117472	0.9259075	0.798561825	0.71431959	0.945543492	0.904865256	1	0.788505266	0.997231781	0.989983984	0.947131645	21	31666513	A	C	E	D		21	33038826	21:31666513:A:C	SOD1;SOD1	P00441	P00441;H7BYH4	p.Glu78Asp	p.Glu78Asp;p.Glu59Asp	2.332665	0.405	0.78364984	-0.817600492	-0.30998206	-0.432427923	0	Glu	78	Asp	E78D	3	16.51266667	-3.429111111	11.19666667	97.86	6.009833712	0.134705422	Benign
21:31666513:A:T:E:78:D	1.856259537	3.030580794	0.922117472	0.9259075	0.798561825	0.71431959	0.945543492	0.904865256	1	0.788505266	0.997231781	0.989983984	0.947131645	21	31666513	A	T	E	D		21	33038826	21:31666513:A:T	SOD1;SOD1	P00441	P00441;H7BYH4	p.Glu78Asp	p.Glu78Asp;p.Glu59Asp	2.484418	0.405	0.78364984	-0.61929144	-0.30998206	-0.350676629	0	Glu	78	Asp	E78D	3	16.51266667	-3.429111111	11.19666667	97.86	6.009833712	0.134705422	Benign
21:31666514:G:A:E:79:K	2.817182105	3.543376666	0.959470987	0.936694506	0.779928889	0.756965363	0.981888889	0.90656519	0.999816667	0.962468123	0.999651074	1.009539345	0.978150024	21	31666514	G	A	E	K		21	33038827	21:31666514:G:A	SOD1;SOD1	P00441	P00441;H7BYH4	p.Glu79Lys	p.Glu79Lys;p.Glu60Lys	3.009769	0.582	0.796633708	0.38680163	1.031800838	0.95546115	0.023	Glu	79	Lys	E79K	4	16.84755556	-3.862333333	5.824	98.25	6.26684159	0.195204075	Benign
21:31666514:G:C:E:79:Q	2.483018522	3.277965021	0.959470987	0.936642648	0.769686508	0.697821435	0.981888889	0.904865256	0.999816667	0.784157012	0.999642968	1.00707001	0.960318618	21	31666514	G	C	E	Q		21	33038827	21:31666514:G:C	SOD1;SOD1	P00441	P00441;H7BYH4	p.Glu79Gln	p.Glu79Gln;p.Glu60Gln	2.832672	0.543	0.785985697	-0.106704997	0.606229057	0.63462252	0.139	Glu	79	Gln	E79Q	3	16.84755556	-3.862333333	5.824	98.25	6.26684159	0.218388282	Benign
21:31666515:A:C:E:79:A	2.926061624	3.428190628	0.939472139	0.943068414	0.782612222	0.770647543	0.981888889	0.919470005	0.999816667	0.989256532	0.998382092	1.007647549	0.970436571	21	31666515	A	C	E	A		21	33038828	21:31666515:A:C	SOD1;SOD1	P00441	P00441;H7BYH4	p.Glu79Ala	p.Glu79Ala;p.Glu60Ala	2.931566	0.638	0.799477133	0.354591753	1.435222765	1.237032575	0.463	Glu	79	Ala	E79A	6	16.84755556	-3.862333333	5.824	98.25	6.26684159	0.250501264	Benign
21:31666515:A:G:E:79:G	3.042573097	3.86314332	0.956652701	0.949333794	0.796186667	0.801865756	0.981888889	0.949666306	0.999816667	0.994560863	0.998790085	1.00438423	0.981526133	21	31666515	A	G	E	G		21	33038828	21:31666515:A:G	SOD1;SOD1	P00441	P00441;H7BYH4	p.Glu79Gly	p.Glu79Gly;p.Glu60Gly	4.189255	0.636	0.81537252	2.389356489	1.687715427	1.903005092	0.851	Glu	79	Gly	E79G	7	16.84755556	-3.862333333	5.824	98.25	6.26684159	0.397107439	Uncertain
21:31666515:A:T:E:79:V	2.440909118	3.617297541	0.956652701	0.949333794	0.796186667	0.801865756	0.981888889	0.949666306	0.999816667	0.994560863	0.998790085	1.00438423	0.981526133	21	31666515	A	T	E	V		21	33038828	21:31666515:A:T	SOD1;SOD1	P00441	P00441;H7BYH4	p.Glu79Val	p.Glu79Val;p.Glu60Val	3.143939	0.463	0.798821785	0.61598831	0.311848411	0.339876933	0.003	Glu	79	Val	E79V	7	16.84755556	-3.862333333	5.824	98.25	6.26684159	0.09947579	Benign
21:31666516:G:C:E:79:D	2.319560678	3.06205256	0.959470987	0.936642648	0.769686508	0.697821435	0.981888889	0.904865256	0.999816667	0.784157012	0.999642968	1.00707001	0.960318618	21	31666516	G	C	E	D		21	33038829	21:31666516:G:C	SOD1;SOD1	P00441	P00441;H7BYH4	p.Glu79Asp	p.Glu79Asp;p.Glu60Asp	1.91463	0.496	0.798966453	-0.986897665	0.524036566	-0.131615627	0.001	Glu	79	Asp	E79D	3	16.84755556	-3.862333333	5.824	98.25	6.26684159	0.139721144	Benign
21:31666516:G:T:E:79:D	2.309127199	3.203466165	0.959470987	0.936642648	0.769686508	0.697821435	0.981888889	0.904865256	0.999816667	0.784157012	0.999642968	1.00707001	0.960318618	21	31666516	G	T	E	D		21	33038829	21:31666516:G:T	SOD1;SOD1	P00441	P00441;H7BYH4	p.Glu79Asp	p.Glu79Asp;p.Glu60Asp	2.515909	0.493	0.798966453	-0.201153274	0.504966163	0.174960014	0.001	Glu	79	Asp	E79D	3	16.84755556	-3.862333333	5.824	98.25	6.26684159	0.139721144	Benign
21:31666517:A:G:R:80:G	4.004889248	4.153743589	0.997395873	1.002125708	0.955909312	0.924380194	0.968206667	0.949666306	1	0.989195942	0.998039424	0.993001766	0.970499571	21	31666517	A	G	R	G		21	33038830	21:31666517:A:G	SOD1;SOD1	P00441	P00441;H7BYH4	p.Arg80Gly	p.Arg80Gly;p.Arg61Gly	6.013196	0.948	0.869563143	6.106649169	4.575179778	4.689059158	1	Arg	80	Gly	R80G	7	11.09454545	-1.029636364	6.695272727	98.73	4.606592453	0.660899109	Pathogenic
21:31666517:A:T:R:80:W	4.071464148	4.36920116	0.998476803	1.001006574	0.961158889	0.945150149	0.968206667	0.965008647	1	0.997731522	0.998247504	0.99280186	0.981789501	21	31666517	A	T	R	W		21	33038830	21:31666517:A:T	SOD1;SOD1	P00441	P00441;H7BYH4	p.Arg80Trp	p.Arg80Trp;p.Arg61Trp	6.326919	0.931	0.840246586	5.795053545	3.977982648	4.759799585	1	Arg	80	Trp	R80W	8	11.09454545	-1.029636364	6.695272727	98.73	4.606592453	0.930893273	Pathogenic
21:31666518:G:A:R:80:K	3.86406691	4.358971022	0.999230266	1.00725609	0.937803069	0.777742398	0.968206667	0.904865256	1	0.959599948	0.999756277	1.000939859	0.966909964	21	31666518	G	A	R	K		21	33038831	21:31666518:G:A	SOD1;SOD1	P00441	P00441;H7BYH4	p.Arg80Lys	p.Arg80Lys;p.Arg61Lys	7.077333	0.919	0.853918355	7.112187543	4.129807378	5.094692892	1	Arg	80	Lys	R80K	3	11.09454545	-1.029636364	6.695272727	98.73	4.606592453	0.349395399	Benign
21:31666518:G:C:R:80:T	3.822589526	4.206387071	0.996301293	1.003257115	0.945136667	0.880577935	0.968206667	0.919470005	1	0.980198263	0.997840762	0.993816858	0.951002075	21	31666518	G	C	R	T		21	33038831	21:31666518:G:C	SOD1;SOD1	P00441	P00441;H7BYH4	p.Arg80Thr	p.Arg80Thr;p.Arg61Thr	7.277339	0.958	0.841626372	7.071011853	4.172637297	5.427872896	1	Arg	80	Thr	R80T	6	11.09454545	-1.029636364	6.695272727	98.73	4.606592453	0.89681255	Pathogenic
21:31666518:G:T:R:80:M	3.80867822	4.231503738	0.996301293	1.003257115	0.945136667	0.880577935	0.968206667	0.919470005	1	0.980198263	0.997840762	0.993816858	0.951002075	21	31666518	G	T	R	M		21	33038831	21:31666518:G:T	SOD1;SOD1	P00441	P00441;H7BYH4	p.Arg80Met	p.Arg80Met;p.Arg61Met	7.384133	0.954	0.842944345	7.243008136	4.169199788	5.462282741	1	Arg	80	Met	R80M	6	11.09454545	-1.029636364	6.695272727	98.73	4.606592453	0.897898942	Pathogenic
21:31667258:G:C:R:80:S	3.471329052	3.562906355	0.996301293	1.003257115	0.945136667	0.880577935	0.968206667	0.919470005	1	0.980198263	0.997840762	0.993816858	0.951002075	21	31667258	G	C	R	S		21	33039571	21:31667258:G:C	SOD1;SOD1	P00441	P00441;H7BYH4	p.Arg80Ser	p.Arg80Ser;p.Arg61Ser	4.541312	0.857	0.843037036	3.530324164	3.554136567	3.370123182	1	Arg	80	Ser	R80S	6	11.09454545	-1.029636364	6.695272727	98.73	4.606592453	0.51730115	Uncertain
21:31667258:G:T:R:80:S	3.471329052	3.617401766	0.996301293	1.003257115	0.945136667	0.880577935	0.968206667	0.919470005	1	0.980198263	0.997840762	0.993816858	0.951002075	21	31667258	G	T	R	S		21	33039571	21:31667258:G:T	SOD1;SOD1	P00441	P00441;H7BYH4	p.Arg80Ser	p.Arg80Ser;p.Arg61Ser	4.773022	0.857	0.843037036	3.833120092	3.554136567	3.49494834	1	Arg	80	Ser	R80S	6	11.09454545	-1.029636364	6.695272727	98.73	4.606592453	0.51730115	Uncertain
21:31667259:C:A:H:81:N	3.831576215	3.967454533	0.991518795	0.98984153	0.993641217	0.965723039	0.998867778	0.949666306	0.819022234	0.908933927	0.997028887	1.002286757	0.986170071	21	31667259	C	A	H	N		21	33039572	21:31667259:C:A	SOD1;SOD1	P00441	P00441;H7BYH4	p.His81Asn	p.His81Asn;p.His62Asn	4.384996	0.848	0.854010077	3.596130471	3.68000483	3.233890465	1	His	81	Asn	H81N	7	12.3358	0.645	1.7316	98.82	0	0.883607873	Pathogenic
21:31667259:C:G:H:81:D	4.208098899	4.146303802	0.994889081	0.992283081	0.998251905	0.989290026	0.998867778	1	0.819022234	0.995137334	0.997343957	0.992623253	0.997810206	21	31667259	C	G	H	D		21	33039572	21:31667259:C:G	SOD1;SOD1	P00441	P00441;H7BYH4	p.His81Asp	p.His81Asp;p.His62Asp	4.524378	0.919	0.862225964	3.980489963	4.268415518	3.719383189	1	His	81	Asp	H81D	9	12.3358	0.645	1.7316	98.82	0	0.920584261	Pathogenic
21:31667259:C:T:H:81:Y	3.940183702	3.899728975	0.987978935	0.985954126	0.992694127	0.972913941	0.998867778	0.919470005	0.819022234	0.866452883	0.993957639	1.007016516	0.979056927	21	31667259	C	T	H	Y		21	33039572	21:31667259:C:T	SOD1;SOD1	P00441	P00441;H7BYH4	p.His81Tyr	p.His81Tyr;p.His62Tyr	4.476561	0.902	0.85406686	3.717184135	4.024219487	3.595357368	1	His	81	Tyr	H81Y	6	12.3358	0.645	1.7316	98.82	0	0.921949177	Pathogenic
21:31667260:A:C:H:81:P	4.371556743	4.050686709	0.994889081	0.988313338	0.998251905	0.989290026	0.998867778	1	0.819022234	0.995137334	0.997343957	0.986964281	0.997810206	21	31667260	A	C	H	P		21	33039573	21:31667260:A:C	SOD1;SOD1	P00441	P00441;H7BYH4	p.His81Pro	p.His81Pro;p.His62Pro	4.117822	0.966	0.867026805	3.567369882	4.647284706	3.772043352	1	His	81	Pro	H81P	10	12.3358	0.645	1.7316	98.82	0	0.922435795	Pathogenic
21:31667260:A:G:H:81:R	4.37977087	4.000055539	0.994889081	0.992478639	0.998251905	0.988600448	0.998867778	0.965008647	0.819022234	0.992782051	0.997343957	0.997595893	0.996986126	21	31667260	A	G	H	R	rs121912458	21	33039573	21:31667260:A:G	SOD1;SOD1	P00441	P00441;H7BYH4	p.His81Arg	p.His81Arg;p.His62Arg	3.946512	0.971	0.858670914	3.137841359	4.539655025	3.708658272	1	His	81	Arg	H81R	8	12.3358	0.645	1.7316	98.82	0	0.79806985	Pathogenic
21:31667260:A:T:H:81:L	4.24635499	4.053155007	0.994889081	0.980622393	0.998251905	0.989290026	0.998867778	1	0.819022234	0.995137334	0.997343957	0.980548062	0.997810206	21	31667260	A	T	H	L		21	33039573	21:31667260:A:T	SOD1;SOD1	P00441	P00441;H7BYH4	p.His81Leu	p.His81Leu;p.His62Leu	4.128317	0.93	0.855527723	3.298059	4.226583666	3.569604038	1	His	81	Leu	H81L	11	12.3358	0.645	1.7316	98.82	0	0.923615353	Pathogenic
21:31667261:T:A:H:81:Q	3.84766342	3.700270099	0.994889081	0.992478639	0.998251905	0.988600448	0.998867778	0.965008647	0.819022234	0.992782051	0.997343957	0.997595893	0.996986126	21	31667261	T	A	H	Q		21	33039574	21:31667261:T:A	SOD1;SOD1	P00441	P00441;H7BYH4	p.His81Gln	p.His81Gln;p.His62Gln	2.671849	0.818	0.851229812	1.288979576	3.442913518	2.137585215	1	His	81	Gln	H81Q	8	12.3358	0.645	1.7316	98.82	0	0.923286423	Pathogenic
21:31667261:T:G:H:81:Q	3.84766342	3.824151379	0.994889081	0.992478639	0.998251905	0.988600448	0.998867778	0.965008647	0.819022234	0.992782051	0.997343957	0.997595893	0.996986126	21	31667261	T	G	H	Q		21	33039574	21:31667261:T:G	SOD1;SOD1	P00441	P00441;H7BYH4	p.His81Gln	p.His81Gln;p.His62Gln	3.198582	0.818	0.851229812	1.977308123	3.442913518	2.421343058	1	His	81	Gln	H81Q	8	12.3358	0.645	1.7316	98.82	0	0.923286423	Pathogenic
21:31667262:G:A:V:82:I	2.71471468	3.323821664	0.992918909	1.01486329	0.751573386	0.480955439	0.992226667	0.987323783	0.509922915	0.842069083	0.999463618	1.000864663	0.955827022	21	31667262	G	A	V	I		21	33039575	21:31667262:G:A	SOD1;SOD1	P00441	P00441;H7BYH4	p.Val82Ile	p.Val82Ile;p.Val63Ile	3.267304	0.624	0.821465361	1.334524088	1.713089696	1.336973858	0.049	Val	82	Ile	V82I	1	10.38157143	4.494142857	5.522	98.71	4.78130699	0.174901017	Benign
21:31667262:G:C:V:82:L	2.825064543	3.269954568	0.992918909	1.029905308	0.751471164	0.451252271	0.992226667	0.904865256	0.509922915	0.787147347	0.999463618	1.000526418	0.951056973	21	31667262	G	C	V	L		21	33039575	21:31667262:G:C	SOD1;SOD1	P00441	P00441;H7BYH4	p.Val82Leu	p.Val82Leu;p.Val63Leu	3.292776	0.671	0.837153278	1.753935585	2.2736041	1.622373063	0.448	Val	82	Leu	V82L	3	10.38157143	4.494142857	5.522	98.71	4.78130699	0.207843096	Benign
21:31667262:G:T:V:82:F	3.450718066	3.45972195	0.965479612	1.028910565	0.766388095	0.573817632	0.992226667	0.87491319	0.509922915	0.74477623	0.991912246	0.992465202	0.94946321	21	31667262	G	T	V	F		21	33039575	21:31667262:G:T	SOD1;SOD1	P00441	P00441;H7BYH4	p.Val82Phe	p.Val82Phe;p.Val63Phe	4.184688	0.856	0.836264533	2.897601198	3.43478407	3.172224881	1	Val	82	Phe	V82F	5	10.38157143	4.494142857	5.522	98.71	4.78130699	0.2778636	Benign
21:31667263:T:A:V:82:D	3.771377897	3.823601407	0.981823981	1.019901269	0.799098095	0.723033583	0.992226667	0.949666306	0.509922915	0.935681233	0.998508871	0.988388792	0.976389986	21	31667263	T	A	V	D		21	33039576	21:31667263:T:A	SOD1;SOD1	P00441	P00441;H7BYH4	p.Val82Asp	p.Val82Asp;p.Val63Asp	4.29517	0.862	0.848875069	3.352359524	3.683325115	3.26642514	1	Val	82	Asp	V82D	7	10.38157143	4.494142857	5.522	98.71	4.78130699	0.54100786	Uncertain
21:31667263:T:C:V:82:A	3.426288917	3.394490749	0.992918909	1.030974361	0.760313651	0.473857974	0.992226667	0.90656519	0.509922915	0.511106832	0.99944073	0.996598885	0.956952541	21	31667263	T	C	V	A		21	33039576	21:31667263:T:C	SOD1;SOD1	P00441	P00441;H7BYH4	p.Val82Ala	p.Val82Ala;p.Val63Ala	3.50773	0.825	0.836479112	2.018241774	3.241303366	2.628347612	0.996	Val	82	Ala	V82A	4	10.38157143	4.494142857	5.522	98.71	4.78130699	0.130333847	Benign
21:31667263:T:G:V:82:G	3.733121806	3.805550258	0.981823981	1.019901269	0.799098095	0.723033583	0.992226667	0.949666306	0.509922915	0.935681233	0.998508871	0.988388792	0.976389986	21	31667263	T	G	V	G		21	33039576	21:31667263:T:G	SOD1;SOD1	P00441	P00441;H7BYH4	p.Val82Gly	p.Val82Gly;p.Val63Gly	4.218418	0.851	0.856661805	3.443714985	3.743317946	3.161493846	1	Val	82	Gly	V82G	7	10.38157143	4.494142857	5.522	98.71	4.78130699	0.730632387	Pathogenic
21:31667265:G:A:G:83:R	4.126017391	4.155376445	0.998382807	1.032058038	0.991454444	0.949639995	0.987051667	0.965008647	1	0.997553744	0.999610364	0.991130359	0.992624413	21	31667265	G	A	G	R		21	33039578	21:31667265:G:A	SOD1;SOD1	P00441	P00441;H7BYH4	p.Gly83Arg	p.Gly83Arg;p.Gly64Arg	4.839647	0.912	0.851805098	4.135992195	4.05005118	3.848760107	1	Gly	83	Arg	G83R	8	7.33075	2.8825	3.02975	98.8	3.686338671	0.886960938	Pathogenic
21:31667265:G:C:G:83:R	4.129495218	4.050683448	0.998382807	1.032058038	0.991454444	0.949639995	0.987051667	0.965008647	1	0.997553744	0.999610364	0.991130359	0.992624413	21	31667265	G	C	G	R		21	33039578	21:31667265:G:C	SOD1;SOD1	P00441	P00441;H7BYH4	p.Gly83Arg	p.Gly83Arg;p.Gly64Arg	4.394501	0.913	0.851805098	3.554280589	4.056407982	3.614734594	1	Gly	83	Arg	G83R	8	7.33075	2.8825	3.02975	98.8	3.686338671	0.886960938	Pathogenic
21:31667266:G:A:G:83:E	4.007771292	4.025364284	0.998382807	1.032058038	0.991454444	0.949639995	0.987051667	0.965008647	1	0.997553744	0.999610364	0.991130359	0.992624413	21	31667266	G	A	G	E		21	33039579	21:31667266:G:A	SOD1;SOD1	P00441	P00441;H7BYH4	p.Gly83Glu	p.Gly83Glu;p.Gly64Glu	4.286846	0.878	0.855408996	3.502300643	3.894049109	3.354426719	1	Gly	83	Glu	G83E	8	7.33075	2.8825	3.02975	98.8	3.686338671	0.930542929	Pathogenic
21:31667266:G:C:G:83:A	3.959023088	3.904957059	0.997526944	1.042022673	0.983946667	0.843543093	0.987051667	0.919470005	1	0.970931101	0.999511123	0.997710193	0.98293564	21	31667266	G	C	G	A		21	33039579	21:31667266:G:C	SOD1;SOD1	P00441	P00441;H7BYH4	p.Gly83Ala	p.Gly83Ala;p.Gly64Ala	4.291838	0.895	0.847419008	3.312167432	3.868805932	3.455382163	1	Gly	83	Ala	G83A	6	7.33075	2.8825	3.02975	98.8	3.686338671	0.895188019	Pathogenic
21:31667266:G:T:G:83:V	3.956875106	4.115120202	0.998382807	1.024764812	0.991476667	0.953044838	0.987051667	1	1	0.999955556	0.999610364	0.989268912	0.993363333	21	31667266	G	T	G	V		21	33039579	21:31667266:G:T	SOD1;SOD1	P00441	P00441;H7BYH4	p.Gly83Val	p.Gly83Val;p.Gly64Val	4.629055	0.861	0.846486244	3.729880673	3.637112016	3.440512921	1	Gly	83	Val	G83V	9	7.33075	2.8825	3.02975	98.8	3.686338671	0.930118632	Pathogenic
21:31667268:G:A:D:84:N	3.730310446	3.621090354	0.986458004	0.983047002	0.955633151	0.920478295	0.999026111	0.87491319	0.999986667	0.921285933	0.986788154	1.004367301	0.954896235	21	31667268	G	A	D	N	rs1555836789	21	33039581	21:31667268:G:A	SOD1;SOD1	P00441	P00441;H7BYH4	p.Asp84Asn	p.Asp84Asn;p.Asp65Asn	4.580929	0.919	0.857787858	3.945155537	4.194368026	3.749847941	1	Asp	84	Asn	D84N	5	8.102125	-0.717875	3.206875	98.87	0	0.744852063	Pathogenic
21:31667268:G:C:D:84:H	3.937239962	3.844865846	0.995504677	0.984895536	0.979242169	0.934639034	0.999026111	0.949666306	0.999986667	0.842014514	0.987502992	0.992739641	0.974731701	21	31667268	G	C	D	H		21	33039581	21:31667268:G:C	SOD1;SOD1	P00441	P00441;H7BYH4	p.Asp84His	p.Asp84His;p.Asp65His	4.474064	0.915	0.85614161	3.764986697	4.141474042	3.669156934	1	Asp	84	His	D84H	7	8.102125	-0.717875	3.206875	98.87	0	0.921624812	Pathogenic
21:31667268:G:T:D:84:Y	4.026325872	4.097499582	0.99729532	0.988589624	0.988957302	0.982743275	0.999026111	1	0.999986667	0.995346032	0.988816738	0.988489614	0.99241672	21	31667268	G	T	D	Y		21	33039581	21:31667268:G:T	SOD1;SOD1	P00441	P00441;H7BYH4	p.Asp84Tyr	p.Asp84Tyr;p.Asp65Tyr	4.604641	0.884	0.85788805	3.978608128	3.973551642	3.560309158	1	Asp	84	Tyr	D84Y	9	8.102125	-0.717875	3.206875	98.87	0	0.921973251	Pathogenic
21:31667269:A:C:D:84:A	4.088570955	4.03409765	0.99729532	0.987437936	0.989023968	0.981045749	0.999026111	0.965008647	0.999986667	0.991308805	0.988816738	0.990165014	0.991760021	21	31667269	A	C	D	A		21	33039582	21:31667269:A:C	SOD1;SOD1	P00441	P00441;H7BYH4	p.Asp84Ala	p.Asp84Ala;p.Asp65Ala	4.3701	0.904	0.858400385	3.684722726	4.109235709	3.549566185	1	Asp	84	Ala	D84A	8	8.102125	-0.717875	3.206875	98.87	0	0.920562624	Pathogenic
21:31667269:A:G:D:84:G	3.9685404	3.846995709	0.995504677	0.984895536	0.979242169	0.934639034	0.999026111	0.949666306	0.999986667	0.842014514	0.987502992	0.992739641	0.974731701	21	31667269	A	G	D	G	rs1568810615	21	33039582	21:31667269:A:G	SOD1;SOD1	P00441	P00441;H7BYH4	p.Asp84Gly	p.Asp84Gly;p.Asp65Gly	4.48312	0.924	0.866951519	4.042884058	4.379042955	3.726058794	1	Asp	84	Gly	D84G	7	8.102125	-0.717875	3.206875	98.87	0	0.921776374	Pathogenic
21:31667269:A:T:D:84:V	4.120227187	4.045325476	0.99729532	0.988589624	0.988957302	0.982743275	0.999026111	1	0.999986667	0.995346032	0.988816738	0.988489614	0.99241672	21	31667269	A	T	D	V		21	33039582	21:31667269:A:T	SOD1;SOD1	P00441	P00441;H7BYH4	p.Asp84Val	p.Asp84Val;p.Asp65Val	4.382801	0.911	0.857462804	3.678243674	4.138090272	3.596870926	1	Asp	84	Val	D84V	9	8.102125	-0.717875	3.206875	98.87	0	0.927843877	Pathogenic
21:31667270:C:A:D:84:E	3.561333518	3.532565056	0.997682214	0.985382532	0.965868571	0.959410507	0.999026111	0.90656519	0.999986667	0.95842097	0.99820745	1.011982317	0.974392278	21	31667270	C	A	D	E		21	33039583	21:31667270:C:A	SOD1;SOD1	P00441	P00441;H7BYH4	p.Asp84Glu	p.Asp84Glu;p.Asp65Glu	3.164297	0.808	0.864234542	2.252588865	3.596322659	2.345069647	1	Asp	84	Glu	D84E	4	8.102125	-0.717875	3.206875	98.87	0	0.924574392	Pathogenic
21:31667270:C:G:D:84:E	3.561333518	3.54772598	0.997682214	0.985382532	0.965868571	0.959410507	0.999026111	0.90656519	0.999986667	0.95842097	0.99820745	1.011982317	0.974392278	21	31667270	C	G	D	E		21	33039583	21:31667270:C:G	SOD1;SOD1	P00441	P00441;H7BYH4	p.Asp84Glu	p.Asp84Glu;p.Asp65Glu	3.22876	0.808	0.864234542	2.336828362	3.596322659	2.379796695	1	Asp	84	Glu	D84E	4	8.102125	-0.717875	3.206875	98.87	0	0.924574392	Pathogenic
21:31667271:T:A:L:85:M	3.680636031	3.863847823	0.995205164	1.001610243	0.996697778	0.967425684	0.997784444	0.987323783	0.999986667	0.988186486	0.996650636	1.016632768	0.993541805	21	31667271	T	A	L	M		21	33039584	21:31667271:T:A	SOD1;SOD1	P00441	P00441;H7BYH4	p.Leu85Met	p.Leu85Met;p.Leu66Met	3.551143	0.781	0.822742002	1.736863425	2.73240759	2.397398735	1	Leu	85	Met	L85M	2	3.232	0.055125	5.35725	98.88	0	0.278407264	Benign
21:31667271:T:G:L:85:V	3.614120704	3.681670221	0.995205164	0.994704952	0.996862222	0.964779854	0.997784444	0.904865256	0.999986667	0.975149043	0.996650636	1.008759789	0.992877846	21	31667271	T	G	L	V	rs121912452	21	33039584	21:31667271:T:G	SOD1;SOD1	P00441	P00441;H7BYH4	p.Leu85Val	p.Leu85Val;p.Leu66Val	2.811965	0.764	0.831182308	0.978654532	2.765164075	1.900927848	0.749	Leu	85	Val	L85V	3	3.232	0.055125	5.35725	98.88	0	0.896764544	Pathogenic
21:31667272:T:C:L:85:S	3.106930013	3.170663157	0.973745286	0.974984777	0.979201429	0.95406479	0.997784444	0.919470005	0.999986667	0.889948451	0.934398592	0.975289442	0.922333332	21	31667272	T	C	L	S		21	33039585	21:31667272:T:C	SOD1;SOD1	P00441	P00441;H7BYH4	p.Leu85Ser	p.Leu85Ser;p.Leu66Ser	4.403174	0.844	0.83487776	3.148983678	3.335364877	3.220561732	1	Leu	85	Ser	L85S	6	3.232	0.055125	5.35725	98.88	0	0.893977718	Pathogenic
21:31667272:T:G:L:85:W	3.200831327	3.174374894	0.973745286	0.974984777	0.979201429	0.95406479	0.997784444	0.919470005	0.999986667	0.889948451	0.934398592	0.975289442	0.922333332	21	31667272	T	G	L	W		21	33039585	21:31667272:T:G	SOD1;SOD1	P00441	P00441;H7BYH4	p.Leu85Trp	p.Leu85Trp;p.Leu66Trp	4.418956	0.871	0.832605901	3.1136904	3.469093726	3.385133527	1	Leu	85	Trp	L85W	6	3.232	0.055125	5.35725	98.88	0	0.479270892	Uncertain
21:31667273:G:C:L:85:F	3.625632324	3.8266119	0.995205164	0.986087499	0.99663377	0.959454952	0.997784444	0.90656519	0.999986667	0.958885573	0.996508062	0.996658871	0.99234994	21	31667273	G	C	L	F	rs1315541036	21	33039586	21:31667273:G:C	SOD1;SOD1	P00441	P00441;H7BYH4	p.Leu85Phe	p.Leu85Phe;p.Leu66Phe	3.456412	0.769	0.833034208	1.866390987	2.827846079	2.277001558	1	Leu	85	Phe	L85F	4	3.232	0.055125	5.35725	98.88	0	0.31402244	Benign
21:31667273:G:T:L:85:F	3.625632324	3.823752249	0.995205164	0.986087499	0.99663377	0.959454952	0.997784444	0.90656519	0.999986667	0.958885573	0.996508062	0.996658871	0.99234994	21	31667273	G	T	L	F		21	33039586	21:31667273:G:T	SOD1;SOD1	P00441	P00441;H7BYH4	p.Leu85Phe	p.Leu85Phe;p.Leu66Phe	3.444253	0.769	0.833034208	1.850501748	2.827846079	2.270451348	1	Leu	85	Phe	L85F	4	3.232	0.055125	5.35725	98.88	0	0.31402244	Benign
21:31667274:G:A:G:86:S	4.126395442	4.081001944	0.999034047	0.986942786	0.99855	0.981908505	0.999594444	0.919470005	1	0.980211596	0.999741375	0.988877767	0.994844967	21	31667274	G	A	G	S	rs121912436	21	33039587	21:31667274:G:A	SOD1;SOD1	P00441	P00441;H7BYH4	p.Gly86Ser	p.Gly86Ser;p.Gly67Ser	4.404933	0.905	0.837237665	3.209366397	3.762503537	3.574111535	1	Gly	86	Ser	G86S	6	2.98525	-4.01	3.245	98.72	0	0.920194843	Pathogenic
21:31667274:G:C:G:86:R	4.141798949	4.147909197	0.99955374	0.989281829	0.999712222	0.990504853	0.999594444	0.965008647	1	0.997731522	0.999856591	0.982775219	0.99935219	21	31667274	G	C	G	R	rs121912436	21	33039587	21:31667274:G:C	SOD1;SOD1	P00441	P00441;H7BYH4	p.Gly86Arg	p.Gly86Arg;p.Gly67Arg	4.44893	0.895	0.842315356	3.391837809	3.783654156	3.540009644	1	Gly	86	Arg	G86R	8	2.98525	-4.01	3.245	98.72	0	0.860924748	Pathogenic
21:31667274:G:T:G:86:C	4.084222595	4.17371338	0.99955374	0.990968719	0.999645556	0.991095682	0.999594444	1	1	1	0.999856591	0.984402365	0.999491111	21	31667274	G	T	G	C		21	33039587	21:31667274:G:T	SOD1;SOD1	P00441	P00441;H7BYH4	p.Gly86Cys	p.Gly86Cys;p.Gly67Cys	4.551235	0.878	0.837389871	3.404298382	3.593409386	3.496856475	1	Gly	86	Cys	G86C	9	2.98525	-4.01	3.245	98.72	0	0.920948899	Pathogenic
21:31667275:G:A:G:86:D	4.126226927	4.100988726	0.999417067	0.987209516	0.998689312	0.979524497	0.999594444	0.949666306	1	0.989195942	0.999839544	0.983582066	0.997641172	21	31667275	G	A	G	D		21	33039588	21:31667275:G:A	SOD1;SOD1	P00441	P00441;H7BYH4	p.Gly86Asp	p.Gly86Asp;p.Gly67Asp	4.340721	0.896	0.84505015	3.317742719	3.835639564	3.487496428	1	Gly	86	Asp	G86D	7	2.98525	-4.01	3.245	98.72	0	0.923371361	Pathogenic
21:31667275:G:C:G:86:A	4.143784574	4.036374316	0.999034047	0.986942786	0.99855	0.981908505	0.999594444	0.919470005	1	0.980211596	0.999741375	0.988877767	0.994844967	21	31667275	G	C	G	A		21	33039588	21:31667275:G:C	SOD1;SOD1	P00441	P00441;H7BYH4	p.Gly86Ala	p.Gly86Ala;p.Gly67Ala	4.21518	0.91	0.839247942	3.010878118	3.827827973	3.500790973	1	Gly	86	Ala	G86A	6	2.98525	-4.01	3.245	98.72	0	0.879670447	Pathogenic
21:31667275:G:T:G:86:V	4.084222595	4.117274375	0.99955374	0.990968719	0.999645556	0.991095682	0.999594444	1	1	1	0.999856591	0.984402365	0.999491111	21	31667275	G	T	G	V		21	33039588	21:31667275:G:T	SOD1;SOD1	P00441	P00441;H7BYH4	p.Gly86Val	p.Gly86Val;p.Gly67Val	4.311261	0.878	0.83850336	3.118109334	3.611987369	3.367579394	1	Gly	86	Val	G86V	9	2.98525	-4.01	3.245	98.72	0	0.904337217	Pathogenic
21:31667277:A:C:N:87:H	3.994538645	3.885787505	0.991280138	0.986881244	0.993402675	0.94348275	0.999758889	0.87491319	0.99982943	0.907558962	0.997808635	0.985844732	0.984563718	21	31667277	A	C	N	H		21	33039590	21:31667277:A:C	SOD1;SOD1	P00441	P00441;H7BYH4	p.Asn87His	p.Asn87His;p.Asn68His	4.123463	0.9	0.82642922	2.575517608	3.550386241	3.393578204	1	Asn	87	His	N87H	5	0.37275	-6.509875	2.71375	98.83	0	0.924713203	Pathogenic
21:31667277:A:G:N:87:D	3.97019386	3.921600287	0.991280138	0.986881244	0.993402675	0.94348275	0.999758889	0.87491319	0.99982943	0.907558962	0.997808635	0.985844732	0.984563718	21	31667277	A	G	N	D	rs1555836792	21	33039590	21:31667277:A:G	SOD1;SOD1	P00441	P00441;H7BYH4	p.Asn87Asp	p.Asn87Asp;p.Asn68Asp	4.275736	0.893	0.834761027	2.979576049	3.644900508	3.43514708	1	Asn	87	Asp	N87D	5	0.37275	-6.509875	2.71375	98.83	0	0.925703121	Pathogenic
21:31667277:A:T:N:87:Y	4.068720087	4.125149145	0.998603284	0.983425727	0.998551111	0.988983506	0.999758889	0.965008647	0.99982943	0.997818185	0.999177873	0.970670146	0.998411079	21	31667277	A	T	N	Y		21	33039590	21:31667277:A:T	SOD1;SOD1	P00441	P00441;H7BYH4	p.Asn87Tyr	p.Asn87Tyr;p.Asn68Tyr	4.40237	0.877	0.827622405	2.969357755	3.424087483	3.41088062	1	Asn	87	Tyr	N87Y	8	0.37275	-6.509875	2.71375	98.83	0	0.925142358	Pathogenic
21:31667278:A:C:N:87:T	3.896308173	3.883996215	0.99615413	0.982859257	0.996303333	0.974340986	0.999758889	0.919470005	0.99982943	0.901736212	0.998184741	0.97494764	0.985736738	21	31667278	A	C	N	T		21	33039591	21:31667278:A:C	SOD1;SOD1	P00441	P00441;H7BYH4	p.Asn87Thr	p.Asn87Thr;p.Asn68Thr	4.053259	0.868	0.827591459	2.512381906	3.36635996	3.170786757	1	Asn	87	Thr	N87T	6	0.37275	-6.509875	2.71375	98.83	0	0.919332928	Pathogenic
21:31667278:A:G:N:87:S	3.831080801	3.83064956	0.991280138	0.986881244	0.993402675	0.94348275	0.999758889	0.87491319	0.99982943	0.907558962	0.997808635	0.985844732	0.984563718	21	31667278	A	G	N	S	rs11556620	21	33039591	21:31667278:A:G	SOD1;SOD1	P00441	P00441;H7BYH4	p.Asn87Ser	p.Asn87Ser;p.Asn68Ser	3.889021	0.853	0.827746308	2.301568878	3.273591514	2.995604172	1	Asn	87	Ser	N87S	5	0.37275	-6.509875	2.71375	98.83	0	0.455336698	Uncertain
21:31667278:A:T:N:87:I	4.018518331	4.092754313	0.998603284	0.985077893	0.998551111	0.989664557	0.999758889	1	0.99982943	0.99997	0.999177873	0.974892891	0.9989	21	31667278	A	T	N	I	rs11556620	21	33039591	21:31667278:A:T	SOD1;SOD1	P00441	P00441;H7BYH4	p.Asn87Ile	p.Asn87Ile;p.Asn68Ile	4.238543	0.861	0.828788043	2.78396026	3.341826727	3.230139083	1	Asn	87	Ile	N87I	9	0.37275	-6.509875	2.71375	98.83	0	0.926772039	Pathogenic
21:31667279:T:A:N:87:K	3.499835956	3.481817916	0.99615413	0.982859257	0.996303333	0.974340986	0.999758889	0.919470005	0.99982943	0.901736212	0.998184741	0.97494764	0.985736738	21	31667279	T	A	N	K	rs1555836793	21	33039592	21:31667279:T:A	SOD1;SOD1	P00441	P00441;H7BYH4	p.Asn87Lys	p.Asn87Lys;p.Asn68Lys	2.34323	0.754	0.832244614	0.392263527	2.719320094	1.590610633	1	Asn	87	Lys	N87K	6	0.37275	-6.509875	2.71375	98.83	0	0.916327984	Pathogenic
21:31667279:T:G:N:87:K	3.499835956	3.485818229	0.99615413	0.982859257	0.996303333	0.974340986	0.999758889	0.919470005	0.99982943	0.901736212	0.998184741	0.97494764	0.985736738	21	31667279	T	G	N	K		21	33039592	21:31667279:T:G	SOD1;SOD1	P00441	P00441;H7BYH4	p.Asn87Lys	p.Asn87Lys;p.Asn68Lys	2.360239	0.754	0.832244614	0.41449069	2.719320094	1.5997736	1	Asn	87	Lys	N87K	6	0.37275	-6.509875	2.71375	98.83	0	0.916327984	Pathogenic
21:31667280:G:A:V:88:M	3.954307972	4.034293825	0.999588668	1.011128293	0.998103148	0.965406066	0.994672222	0.904865256	1	0.955444133	0.999817431	1.014752108	0.994382243	21	31667280	G	A	V	M	rs1568810641	21	33039593	21:31667280:G:A	SOD1;SOD1	P00441	P00441;H7BYH4	p.Val88Met	p.Val88Met;p.Val69Met	4.231023	0.857	0.807539042	2.251133916	2.961871006	3.202966506	1	Val	88	Met	V88M	3	-3.746142857	-4.495714286	2.695857143	98.79	0	0.435887141	Uncertain
21:31667280:G:C:V:88:L	3.721293598	3.973545	0.999588668	1.011128293	0.998103148	0.965406066	0.994672222	0.904865256	1	0.955444133	0.999817431	1.014752108	0.994382243	21	31667280	G	C	V	L		21	33039593	21:31667280:G:C	SOD1;SOD1	P00441	P00441;H7BYH4	p.Val88Leu	p.Val88Leu;p.Val69Leu	3.972724	0.79	0.82273208	2.287536352	2.789453256	2.67653312	0.991	Val	88	Leu	V88L	3	-3.746142857	-4.495714286	2.695857143	98.79	0	0.1764258	Benign
21:31667280:G:T:V:88:L	3.721293598	3.984168207	0.999588668	1.011128293	0.998103148	0.965406066	0.994672222	0.904865256	1	0.955444133	0.999817431	1.014752108	0.994382243	21	31667280	G	T	V	L		21	33039593	21:31667280:G:T	SOD1;SOD1	P00441	P00441;H7BYH4	p.Val88Leu	p.Val88Leu;p.Val69Leu	4.017893	0.79	0.82273208	2.346562675	2.789453256	2.700866241	0.991	Val	88	Leu	V88L	3	-3.746142857	-4.495714286	2.695857143	98.79	0	0.1764258	Benign
21:31667281:T:A:V:88:E	3.82431083	3.774719723	0.999226928	0.989443038	0.992261111	0.980858006	0.994672222	0.919470005	1	0.970931101	0.999574959	0.976290288	0.973335033	21	31667281	T	A	V	E		21	33039594	21:31667281:T:A	SOD1;SOD1	P00441	P00441;H7BYH4	p.Val88Glu	p.Val88Glu;p.Val69Glu	4.250329	0.887	0.832749432	2.896863298	3.573197275	3.386777818	1	Val	88	Glu	V88E	6	-3.746142857	-4.495714286	2.695857143	98.79	0	0.769977022	Pathogenic
21:31667281:T:C:V:88:A	4.09268756	4.003855351	0.999588668	1.003115944	0.997898214	0.964464699	0.994672222	0.90656519	1	0.955690952	0.999746859	1.001390153	0.994003993	21	31667281	T	C	V	A	rs1339283341	21	33039594	21:31667281:T:C	SOD1;SOD1	P00441	P00441;H7BYH4	p.Val88Ala	p.Val88Ala;p.Val69Ala	4.121783	0.898	0.822242452	2.470273756	3.4678186	3.381112438	0.999	Val	88	Ala	V88A	4	-3.746142857	-4.495714286	2.695857143	98.79	0	0.322761321	Benign
21:31667281:T:G:V:88:G	3.894940364	3.835397973	0.999533534	0.987422156	0.990821534	0.97925783	0.994672222	0.949666306	1	0.987950387	0.999736369	0.971897522	0.978429347	21	31667281	T	G	V	G		21	33039594	21:31667281:T:G	SOD1;SOD1	P00441	P00441;H7BYH4	p.Val88Gly	p.Val88Gly;p.Val69Gly	4.236516	0.891	0.840416216	3.06751435	3.726540791	3.402458033	1	Val	88	Gly	V88G	7	-3.746142857	-4.495714286	2.695857143	98.79	0	0.773258634	Pathogenic
21:31667283:A:C:T:89:P	-2.217212332	-2.354734719	0.224239126	0.944412774	0.485301111	0.638059469	0.423103333	0.919470005	0.755622033	0.685459589	0.180316597	0.958773819	0.50379277	21	31667283	A	C	T	P		21	33039596	21:31667283:A:C	SOD1;SOD1	P00441	P00441;H7BYH4	p.Thr89Pro	p.Thr89Pro;p.Thr70Pro	3.241263	0.653	0.797739874	0.716541228	1.501589526	1.490575794	0.88	Thr	89	Pro	T89P	6	-6.390714286	-8.028142857	3.725714286	98.81	3.978360816	0.262048323	Benign
21:31667283:A:G:T:89:A	-1.691082058	-1.066096871	0.225383237	0.946636337	0.521308981	0.723542904	0.423103333	0.87491319	0.755622033	0.850189845	0.207154974	0.968885555	0.623518818	21	31667283	A	G	T	A	rs1601158309	21	33039596	21:31667283:A:G	SOD1;SOD1	P00441	P00441;H7BYH4	p.Thr89Ala	p.Thr89Ala;p.Thr70Ala	2.332349	0.421	0.78624389	-0.754166391	-0.164992879	-0.340112331	0.002	Thr	89	Ala	T89A	5	-6.390714286	-8.028142857	3.725714286	98.81	3.978360816	0.184940747	Benign
21:31667283:A:T:T:89:S	-0.560890423	-0.182397129	0.695229769	0.95225437	0.557658889	0.740611344	0.423103333	0.90656519	0.755622033	0.885595847	0.839255095	0.983266836	0.695979774	21	31667283	A	T	T	S		21	33039596	21:31667283:A:T	SOD1;SOD1	P00441	P00441;H7BYH4	p.Thr89Ser	p.Thr89Ser;p.Thr70Ser	2.223545	0.514	0.783451719	-0.965073569	0.379603727	0.138847411	0.029	Thr	89	Ser	T89S	4	-6.390714286	-8.028142857	3.725714286	98.81	3.978360816	0.190949959	Benign
21:31667284:C:A:T:89:N	-1.329388105	-1.240158568	0.225383237	0.946636337	0.521308981	0.723542904	0.423103333	0.87491319	0.755622033	0.850189845	0.207154974	0.968885555	0.623518818	21	31667284	C	A	T	N		21	33039597	21:31667284:C:A	SOD1;SOD1	P00441	P00441;H7BYH4	p.Thr89Asn	p.Thr89Asn;p.Thr70Asn	1.592253	0.525	0.782819099	-1.805609209	0.438973603	-0.137653706	0.783	Thr	89	Asn	T89N	5	-6.390714286	-8.028142857	3.725714286	98.81	3.978360816	0.166343765	Benign
21:31667284:C:G:T:89:S	-0.752170878	-0.443194514	0.695229769	0.95225437	0.557658889	0.740611344	0.423103333	0.90656519	0.755622033	0.885595847	0.839255095	0.983266836	0.695979774	21	31667284	C	G	T	S		21	33039597	21:31667284:C:G	SOD1;SOD1	P00441	P00441;H7BYH4	p.Thr89Ser	p.Thr89Ser;p.Thr70Ser	1.114656	0.459	0.783451719	-2.414156794	0.029979659	-0.776445382	0.029	Thr	89	Ser	T89S	4	-6.390714286	-8.028142857	3.725714286	98.81	3.978360816	0.190949959	Benign
21:31667284:C:T:T:89:I	-3.12492504	-2.849192322	0.224239126	0.944412774	0.485301111	0.638059469	0.423103333	0.919470005	0.755622033	0.685459589	0.180316597	0.958773819	0.50379277	21	31667284	C	T	T	I		21	33039597	21:31667284:C:T	SOD1;SOD1	P00441	P00441;H7BYH4	p.Thr89Ile	p.Thr89Ile;p.Thr70Ile	1.13887	0.392	0.7856175	-2.329208111	-0.359791106	-1.15068538	0.034	Thr	89	Ile	T89I	6	-6.390714286	-8.028142857	3.725714286	98.81	3.978360816	0.11705035	Benign
21:31667286:G:A:A:90:T	3.480960817	3.500749287	0.9956792	1.008249592	0.974166944	0.964464699	0.973324444	0.90656519	1	0.955690952	0.994588614	0.98990152	0.963424914	21	31667286	G	A	A	T	rs1568810660	21	33039599	21:31667286:G:A	SOD1;SOD1	P00441	P00441;H7BYH4	p.Ala90Thr	p.Ala90Thr;p.Ala71Thr	3.614193	0.82	0.824976866	1.874262892	3.017610382	2.656798779	0.999	Ala	90	Thr	A90T	4	-9.2178	-8.1436	0.929	98.8	0	0.198414381	Benign
21:31667286:G:C:A:90:P	3.585764656	3.393873985	0.985427141	1.003288996	0.962665709	0.95235651	0.973324444	0.87491319	1	0.947848379	0.978769898	0.980391524	0.945349514	21	31667286	G	C	A	P		21	33039599	21:31667286:G:C	SOD1;SOD1	P00441	P00441;H7BYH4	p.Ala90Pro	p.Ala90Pro;p.Ala71Pro	4.124198	0.908	0.841272174	2.941806079	3.848887614	3.440217071	1	Ala	90	Pro	A90P	5	-9.2178	-8.1436	0.929	98.8	0	0.640956745	Pathogenic
21:31667286:G:T:A:90:S	3.41026082	3.586493288	0.9956792	1.011908403	0.975336481	0.965406066	0.973324444	0.904865256	1	0.955444133	0.996090591	0.998987417	0.964884066	21	31667286	G	T	A	S		21	33039599	21:31667286:G:T	SOD1;SOD1	P00441	P00441;H7BYH4	p.Ala90Ser	p.Ala90Ser;p.Ala71Ser	3.900915	0.795	0.825486447	2.261490106	2.867192435	2.666750508	0.857	Ala	90	Ser	A90S	3	-9.2178	-8.1436	0.929	98.8	0	0.19236014	Benign
21:31667287:C:A:A:90:D	3.369006801	3.075956807	0.988935649	0.998965965	0.962051111	0.980858006	0.973324444	0.919470005	1	0.970931101	0.987522781	0.97388688	0.924943658	21	31667287	C	A	A	D		21	33039600	21:31667287:C:A	SOD1;SOD1	P00441	P00441;H7BYH4	p.Ala90Asp	p.Ala90Asp;p.Ala71Asp	3.861214	0.911	0.83477704	2.438277653	3.759590097	3.315885299	1	Ala	90	Asp	A90D	6	-9.2178	-8.1436	0.929	98.8	0	0.818826998	Pathogenic
21:31667287:C:G:A:90:G	3.846132597	3.546850604	0.9956792	1.008249592	0.974166944	0.964464699	0.973324444	0.90656519	1	0.955690952	0.994588614	0.98990152	0.963424914	21	31667287	C	G	A	G		21	33039600	21:31667287:C:G	SOD1;SOD1	P00441	P00441;H7BYH4	p.Ala90Gly	p.Ala90Gly;p.Ala71Gly	3.810212	0.925	0.84073422	2.518252236	3.947977756	3.369334962	0.982	Ala	90	Gly	A90G	4	-9.2178	-8.1436	0.929	98.8	0	0.562875702	Uncertain
21:31667287:C:T:A:90:V	3.508783429	3.592711323	0.9956792	1.008249592	0.974166944	0.964464699	0.973324444	0.90656519	1	0.955690952	0.994588614	0.98990152	0.963424914	21	31667287	C	T	A	V	rs1280042397	21	33039600	21:31667287:C:T	SOD1;SOD1	P00441	P00441;H7BYH4	p.Ala90Val	p.Ala90Val;p.Ala71Val	4.005208	0.828	0.825888556	2.407676043	3.083675851	2.913686503	1	Ala	90	Val	A90V	4	-9.2178	-8.1436	0.929	98.8	0	0.206196075	Benign
21:31667289:G:A:D:91:N	1.591074049	2.785175822	0.980990529	0.999567935	0.968284995	0.930208903	0.99218	0.87491319	0.998381905	0.881268001	0.971687138	0.978338407	0.940806019	21	31667289	G	A	D	N	rs1343616996	21	33039602	21:31667289:G:A	SOD1;SOD1	P00441	P00441;H7BYH4	p.Asp91Asn	p.Asp91Asn;p.Asp72Asn	1.778486	0.349	0.788109572	-1.432028265	-0.591554623	-1.054671666	0	Asp	91	Asn	D91N	5	-13.228875	-8.9095	1.751875	98.7	0	0.104882941	Benign
21:31667289:G:C:D:91:H	2.323920882	3.333933813	0.99045521	0.994393076	0.989226138	0.977833649	0.99218	0.949666306	0.998381905	0.990784794	0.99095434	0.975160448	0.973517461	21	31667289	G	C	D	H		21	33039602	21:31667289:G:C	SOD1;SOD1	P00441	P00441;H7BYH4	p.Asp91His	p.Asp91His;p.Asp72His	2.36641	0.455	0.786306377	-0.708117883	0.052180929	-0.125230854	0	Asp	91	His	D91H	7	-13.228875	-8.9095	1.751875	98.7	0	0.275813387	Benign
21:31667289:G:T:D:91:Y	2.638309686	3.597171464	0.992677093	0.990942522	0.994008889	0.989172424	0.99218	1	0.998381905	0.999779683	0.99249059	0.983214278	0.990822222	21	31667289	G	T	D	Y		21	33039602	21:31667289:G:T	SOD1;SOD1	P00441	P00441;H7BYH4	p.Asp91Tyr	p.Asp91Tyr;p.Asp72Tyr	2.562363	0.49	0.788487643	-0.398361515	0.311062268	0.182644289	0.104	Asp	91	Tyr	D91Y	9	-13.228875	-8.9095	1.751875	98.7	0	0.307518191	Benign
21:31667290:A:C:D:91:A	2.852413511	3.302119491	0.992677093	0.99291475	0.993986667	0.988553006	0.99218	0.965008647	0.998381905	0.997397232	0.99249059	0.978656435	0.989748458	21	31667290	A	C	D	A	rs80265967	21	33039603	21:31667290:A:C	SOD1;SOD1	P00441	P00441;H7BYH4	p.Asp91Ala	p.Asp91Ala;p.Asp72Ala	1.365118	0.555	0.794834849	-1.806684247	0.830154182	-0.086603332	0	Asp	91	Ala	D91A	8	-13.228875	-8.9095	1.751875	98.7	0	0.204435373	Benign
21:31667290:A:G:D:91:G	2.29609827	2.866368076	0.99045521	0.994393076	0.989226138	0.977833649	0.99218	0.949666306	0.998381905	0.990784794	0.99095434	0.975160448	0.973517461	21	31667290	A	G	D	G		21	33039603	21:31667290:A:G	SOD1;SOD1	P00441	P00441;H7BYH4	p.Asp91Gly	p.Asp91Gly;p.Asp72Gly	0.378359	0.447	0.807709679	-2.779282656	0.358429482	-1.242462417	0	Asp	91	Gly	D91G	7	-13.228875	-8.9095	1.751875	98.7	0	0.090110796	Benign
21:31667290:A:T:D:91:V	3.086949301	3.329454378	0.992677093	0.990942522	0.994008889	0.989172424	0.99218	1	0.998381905	0.999779683	0.99249059	0.983214278	0.990822222	21	31667290	A	T	D	V	rs80265967	21	33039603	21:31667290:A:T	SOD1;SOD1	P00441	P00441;H7BYH4	p.Asp91Val	p.Asp91Val;p.Asp72Val	1.424052	0.619	0.793976184	-1.75080422	1.222663074	0.315088472	0.006	Asp	91	Val	D91V	9	-13.228875	-8.9095	1.751875	98.7	0	0.239484269	Benign
21:31667291:C:A:D:91:E	1.383450013	2.333609415	0.994345844	1.002741959	0.958296786	0.916343675	0.99218	0.90656519	0.998381905	0.730315215	0.992744207	0.984176789	0.924968998	21	31667291	C	A	D	E		21	33039604	21:31667291:C:A	SOD1;SOD1	P00441	P00441;H7BYH4	p.Asp91Glu	p.Asp91Glu;p.Asp72Glu	0.703462	0.34	0.794820581	-2.671679781	-0.53679614	-1.685824202	0	Asp	91	Glu	D91E	4	-13.228875	-8.9095	1.751875	98.7	0	0.183440275	Benign
21:31667291:C:G:D:91:E	1.383450013	2.349761657	0.994345844	1.002741959	0.958296786	0.916343675	0.99218	0.90656519	0.998381905	0.730315215	0.992744207	0.984176789	0.924968998	21	31667291	C	G	D	E	rs1256439749	21	33039604	21:31667291:C:G	SOD1;SOD1	P00441	P00441;H7BYH4	p.Asp91Glu	p.Asp91Glu;p.Asp72Glu	0.77214	0.34	0.794820581	-2.581932171	-0.53679614	-1.64882648	0	Asp	91	Glu	D91E	4	-13.228875	-8.9095	1.751875	98.7	0	0.183440275	Benign
21:31667292:A:C:K:92:Q	-0.190778717	0.503680413	0.607047915	0.918065716	0.469763333	0.755117137	0.794631111	0.90656519	1	0.978525552	0.945773304	0.981215626	0.774828635	21	31667292	A	C	K	Q		21	33039605	21:31667292:A:C	SOD1;SOD1	P00441	P00441;H7BYH4	p.Lys92Gln	p.Lys92Gln;p.Lys73Gln	0.933635	0.368	0.768459452	-3.019715949	-0.798627436	-1.399976852	0.002	Lys	92	Gln	K92Q	4	-15.12944444	-13.143	-0.337777778	98.39	5.08684205	0.103246953	Benign
21:31667292:A:G:K:92:E	-0.107310881	0.473367031	0.607047915	0.918065716	0.469763333	0.755117137	0.794631111	0.90656519	1	0.978525552	0.945773304	0.981215626	0.774828635	21	31667292	A	G	K	E	rs1345907062	21	33039605	21:31667292:A:G	SOD1;SOD1	P00441	P00441;H7BYH4	p.Lys92Glu	p.Lys92Glu;p.Lys73Glu	0.804745	0.392	0.784723761	-2.787836257	-0.374702669	-1.330682816	0	Lys	92	Glu	K92E	4	-15.12944444	-13.143	-0.337777778	98.39	5.08684205	0.062899597	Benign
21:31667293:A:C:K:92:T	0.120889636	0.812839669	0.465105176	0.934323505	0.487833333	0.84443182	0.794631111	0.919470005	1	0.989661376	0.941628218	0.977310897	0.795949876	21	31667293	A	C	K	T		21	33039606	21:31667293:A:C	SOD1;SOD1	P00441	P00441;H7BYH4	p.Lys92Thr	p.Lys92Thr;p.Lys73Thr	1.121211	0.39	0.778032763	-2.538966964	-0.499052089	-1.171759239	0.001	Lys	92	Thr	K92T	6	-15.12944444	-13.143	-0.337777778	98.39	5.08684205	0.108612347	Benign
21:31667293:A:G:K:92:R	-0.248167508	0.482981942	0.607047915	0.913310303	0.463634815	0.691190459	0.794631111	0.904865256	1	0.897609341	0.954582036	0.983149702	0.76904935	21	31667293	A	G	K	R		21	33039606	21:31667293:A:G	SOD1;SOD1	P00441	P00441;H7BYH4	p.Lys92Arg	p.Lys92Arg;p.Lys73Arg	1.153986	0.37	0.782097711	-2.396086872	-0.558366579	-1.269710206	0.039	Lys	92	Arg	K92R	3	-15.12944444	-13.143	-0.337777778	98.39	5.08684205	0.124669228	Benign
21:31667293:A:T:K:92:I	0.850083677	1.528330331	0.63813895	0.952315314	0.539352222	0.921429533	0.794631111	0.965008647	1	0.997631405	0.967736602	0.97885897	0.843951791	21	31667293	A	T	K	I		21	33039606	21:31667293:A:T	SOD1;SOD1	P00441	P00441;H7BYH4	p.Lys92Ile	p.Lys92Ile;p.Lys73Ile	1.602231	0.446	0.78432825	-1.755425516	-0.038034301	-0.58892719	0.043	Lys	92	Ile	K92I	8	-15.12944444	-13.143	-0.337777778	98.39	5.08684205	0.179378942	Benign
21:31667294:A:C:K:92:N	-0.377805739	0.504955701	0.46673885	0.925262495	0.476865556	0.813458752	0.794631111	0.87491319	1	0.964241556	0.922785282	0.978803891	0.782707578	21	31667294	A	C	K	N		21	33039607	21:31667294:A:C	SOD1;SOD1	P00441	P00441;H7BYH4	p.Lys92Asn	p.Lys92Asn;p.Lys73Asn	0.518669	0.289	0.77761107	-3.336740923	-1.148124749	-2.080173135	0.18	Lys	92	Asn	K92N	5	-15.12944444	-13.143	-0.337777778	98.39	5.08684205	0.100605593	Benign
21:31667294:A:T:K:92:N	-0.377805739	0.523792848	0.46673885	0.925262495	0.476865556	0.813458752	0.794631111	0.87491319	1	0.964241556	0.922785282	0.978803891	0.782707578	21	31667294	A	T	K	N		21	33039607	21:31667294:A:T	SOD1;SOD1	P00441	P00441;H7BYH4	p.Lys92Asn	p.Lys92Asn;p.Lys73Asn	0.598763	0.289	0.77761107	-3.232075017	-1.148124749	-2.037025467	0.18	Lys	92	Asn	K92N	5	-15.12944444	-13.143	-0.337777778	98.39	5.08684205	0.100605593	Benign
21:31667295:G:A:D:93:N	1.582149701	2.677892825	0.980282307	0.87453669	0.73972	0.819785057	0.94831	0.87491319	0.943403386	0.93989429	0.992241383	0.970989392	0.942503422	21	31667295	G	A	D	N		21	33039608	21:31667295:G:A	SOD1;SOD1	P00441	P00441;H7BYH4	p.Asp93Asn	p.Asp93Asn;p.Asp74Asn	1.231761	0.341	0.774373499	-2.484566582	-0.871588273	-1.39544237	0.001	Asp	93	Asn	D93N	5	-17.294125	-8.01225	-0.34125	98.33	4.659666017	0.110378246	Benign
21:31667295:G:C:D:93:H	2.634815387	3.377497304	0.991114497	0.903376717	0.789075556	0.912541701	0.94831	0.949666306	0.943403386	0.989216877	0.997556329	0.980169718	0.976451668	21	31667295	G	C	D	H		21	33039608	21:31667295:G:C	SOD1;SOD1	P00441	P00441;H7BYH4	p.Asp93His	p.Asp93His;p.Asp74His	2.395081	0.535	0.77444168	-0.962675412	0.362768742	0.352643706	0.658	Asp	93	His	D93H	7	-17.294125	-8.01225	-0.34125	98.33	4.659666017	0.227151681	Benign
21:31667295:G:T:D:93:Y	2.709239502	3.550943699	0.992552638	0.932488004	0.801547778	0.926608089	0.94831	1	0.943403386	0.996765556	0.997556329	0.988441832	0.98626	21	31667295	G	T	D	Y		21	33039608	21:31667295:G:T	SOD1;SOD1	P00441	P00441;H7BYH4	p.Asp93Tyr	p.Asp93Tyr;p.Asp74Tyr	2.609228	0.525	0.775024502	-0.668485694	0.308924798	0.41020381	0.97	Asp	93	Tyr	D93Y	9	-17.294125	-8.01225	-0.34125	98.33	4.659666017	0.230265641	Benign
21:31667296:A:C:D:93:A	2.534494769	3.597134532	0.992552638	0.919239893	0.801547778	0.923937034	0.94831	0.965008647	0.943403386	0.99419696	0.997556329	0.985213273	0.985246235	21	31667296	A	C	D	A		21	33039609	21:31667296:A:C	SOD1;SOD1	P00441	P00441;H7BYH4	p.Asp93Ala	p.Asp93Ala;p.Asp74Ala	2.859718	0.478	0.780548196	-0.205194197	0.102315111	0.273468885	0.005	Asp	93	Ala	D93A	8	-17.294125	-8.01225	-0.34125	98.33	4.659666017	0.177350109	Benign
21:31667296:A:G:D:93:G	2.624381907	3.386970912	0.991114497	0.903376717	0.789075556	0.912541701	0.94831	0.949666306	0.943403386	0.989216877	0.997556329	0.980169718	0.976451668	21	31667296	A	G	D	G	rs774994509	21	33039609	21:31667296:A:G	SOD1;SOD1	P00441	P00441;H7BYH4	p.Asp93Gly	p.Asp93Gly;p.Asp74Gly	2.435362	0.532	0.791888249	-0.480626208	0.634785258	0.357002507	0	Asp	93	Gly	D93G	7	-17.294125	-8.01225	-0.34125	98.33	4.659666017	0.170377371	Benign
21:31667296:A:T:D:93:V	3.032677364	3.766080981	0.992552638	0.932488004	0.801547778	0.926608089	0.94831	1	0.943403386	0.996765556	0.997556329	0.988441832	0.98626	21	31667296	A	T	D	V		21	33039609	21:31667296:A:T	SOD1;SOD1	P00441	P00441;H7BYH4	p.Asp93Val	p.Asp93Val;p.Asp74Val	3.523974	0.618	0.780174679	0.653654466	0.986035341	1.440563105	0.474	Asp	93	Val	D93V	9	-17.294125	-8.01225	-0.34125	98.33	4.659666017	0.346748869	Benign
21:31667297:T:A:D:93:E	1.803443112	2.258066631	0.991264224	0.866297882	0.726097778	0.766067486	0.94831	0.90656519	0.943403386	0.916843945	0.995603681	0.968829317	0.925519739	21	31667297	T	A	D	E		21	33039610	21:31667297:T:A	SOD1;SOD1	P00441	P00441;H7BYH4	p.Asp93Glu	p.Asp93Glu;p.Asp74Glu	0.352875	0.459	0.781337809	-3.461672763	-0.00528983	-1.186826607	0	Asp	93	Glu	D93E	4	-17.294125	-8.01225	-0.34125	98.33	4.659666017	0.148788541	Benign
21:31667297:T:G:D:93:E	1.803443112	2.329480997	0.991264224	0.866297882	0.726097778	0.766067486	0.94831	0.90656519	0.943403386	0.916843945	0.995603681	0.968829317	0.925519739	21	31667297	T	G	D	E		21	33039610	21:31667297:T:G	SOD1;SOD1	P00441	P00441;H7BYH4	p.Asp93Glu	p.Asp93Glu;p.Asp74Glu	0.656523	0.459	0.781337809	-3.064869095	-0.00528983	-1.023247523	0	Asp	93	Glu	D93E	4	-17.294125	-8.01225	-0.34125	98.33	4.659666017	0.148788541	Benign
21:31667298:G:A:G:94:S	3.696481398	3.72954133	0.999125779	1.002171497	0.995224444	0.985359884	0.997977778	0.919470005	1	0.989661376	0.999673128	0.974879219	0.977784588	21	31667298	G	A	G	S	rs121912437	21	33039611	21:31667298:G:A	SOD1;SOD1	P00441	P00441;H7BYH4	p.Gly94Ser	p.Gly94Ser;p.Gly75Ser	3.820824	0.836	0.813569444	1.863516241	2.928992288	2.860599382	0.856	Gly	94	Ser	G94S	6	-13.313	-5.9065	-1.78075	98.53	0	0.255953359	Benign
21:31667298:G:C:G:94:R	4.142898812	3.955993008	0.99956876	0.999243827	0.999533333	0.991793819	0.997977778	0.965008647	1	0.997631405	0.999824226	0.988242542	0.998826235	21	31667298	G	C	G	R	rs121912437	21	33039611	21:31667298:G:C	SOD1;SOD1	P00441	P00441;H7BYH4	p.Gly94Arg	p.Gly94Arg;p.Gly75Arg	3.660981	0.897	0.818853164	1.784682899	3.404913291	3.127092109	1	Gly	94	Arg	G94R	8	-13.313	-5.9065	-1.78075	98.53	0	0.360182518	Uncertain
21:31667298:G:T:G:94:C	4.05008927	4.009736755	0.99956876	0.996547491	0.999533333	0.992342336	0.997977778	1	1	1	0.999824226	0.992868896	0.999236667	21	31667298	G	T	G	C	rs121912437	21	33039611	21:31667298:G:T	SOD1;SOD1	P00441	P00441;H7BYH4	p.Gly94Cys	p.Gly94Cys;p.Gly75Cys	3.867596	0.869	0.813413741	1.920805045	3.136168905	3.076548074	1	Gly	94	Cys	G94C	9	-13.313	-5.9065	-1.78075	98.53	0	0.689352406	Pathogenic
21:31667299:G:A:G:94:D	4.099729455	3.855428005	0.999484777	1.000744299	0.997976296	0.984341516	0.997977778	0.949666306	1	0.994485827	0.999824226	0.98148398	0.992137512	21	31667299	G	A	G	D	rs121912438	21	33039612	21:31667299:G:A	SOD1;SOD1	P00441	P00441;H7BYH4	p.Gly94Asp	p.Gly94Asp;p.Gly75Asp	3.59027	0.906	0.821735636	1.763224554	3.510217049	3.14102246	0.997	Gly	94	Asp	G94D	7	-13.313	-5.9065	-1.78075	98.53	0	0.650080055	Pathogenic
21:31667299:G:C:G:94:A	3.8808062	3.63754872	0.999125779	1.002171497	0.995224444	0.985359884	0.997977778	0.919470005	1	0.989661376	0.999673128	0.974879219	0.977784588	21	31667299	G	C	G	A	rs121912438	21	33039612	21:31667299:G:C	SOD1;SOD1	P00441	P00441;H7BYH4	p.Gly94Ala	p.Gly94Ala;p.Gly75Ala	3.429679	0.889	0.818020909	1.46193594	3.340173139	2.956243833	0.991	Gly	94	Ala	G94A	6	-13.313	-5.9065	-1.78075	98.53	0	0.324233314	Benign
21:31667299:G:T:G:94:V	4.206591461	3.946073951	0.99956876	0.996547491	0.999533333	0.992342336	0.997977778	1	1	1	0.999824226	0.992868896	0.999236667	21	31667299	G	T	G	V	rs121912438	21	33039612	21:31667299:G:T	SOD1;SOD1	P00441	P00441;H7BYH4	p.Gly94Val	p.Gly94Val;p.Gly75Val	3.596907	0.914	0.817393499	1.665025153	3.48862515	3.190840809	1	Gly	94	Val	G94V	9	-13.313	-5.9065	-1.78075	98.53	0	0.749260334	Pathogenic
21:31667301:G:A:V:95:M	1.093263084	1.87835004	0.995775402	1.002680646	0.939770556	0.958997065	0.993597778	0.904865256	0.819022234	0.770363823	0.997867346	0.979535162	0.849550361	21	31667301	G	A	V	M		21	33039614	21:31667301:G:A	SOD1;SOD1	P00441	P00441;H7BYH4	p.Val95Met	p.Val95Met;p.Val76Met	2.791769	0.498	0.782672078	-0.24171429	0.264886998	0.352471165	0.99	Val	95	Met	V95M	3	-13.34657143	-4.482714286	1.518857143	98.82	0	0.278065128	Benign
21:31667301:G:C:V:95:L	1.211509184	1.667447318	0.995775402	1.002680646	0.939770556	0.958997065	0.993597778	0.904865256	0.819022234	0.770363823	0.997867346	0.979535162	0.849550361	21	31667301	G	C	V	L		21	33039614	21:31667301:G:C	SOD1;SOD1	P00441	P00441;H7BYH4	p.Val95Leu	p.Val95Leu;p.Val76Leu	1.895028	0.532	0.800361919	-0.978166882	0.776164034	0.06591763	0.159	Val	95	Leu	V95L	3	-13.34657143	-4.482714286	1.518857143	98.82	0	0.189415839	Benign
21:31667301:G:T:V:95:L	1.211509184	1.669148198	0.995775402	1.002680646	0.939770556	0.958997065	0.993597778	0.904865256	0.819022234	0.770363823	0.997867346	0.979535162	0.849550361	21	31667301	G	T	V	L		21	33039614	21:31667301:G:T	SOD1;SOD1	P00441	P00441;H7BYH4	p.Val95Leu	p.Val95Leu;p.Val76Leu	1.90226	0.532	0.800361919	-0.968716188	0.776164034	0.069813601	0.159	Val	95	Leu	V95L	3	-13.34657143	-4.482714286	1.518857143	98.82	0	0.189415839	Benign
21:31667302:T:A:V:95:E	1.779065381	1.998414133	0.991786063	0.9904241	0.950087778	0.972913941	0.993597778	0.919470005	0.819022234	0.866452883	0.987839103	0.972463871	0.857419862	21	31667302	T	A	V	E		21	33039615	21:31667302:T:A	SOD1;SOD1	P00441	P00441;H7BYH4	p.Val95Glu	p.Val95Glu;p.Val76Glu	2.882387	0.67	0.801774917	0.346880326	1.676977745	1.395510865	0.805	Val	95	Glu	V95E	6	-13.34657143	-4.482714286	1.518857143	98.82	0	0.199982566	Benign
21:31667302:T:C:V:95:A	2.002156857	1.931224999	0.995775402	0.998604665	0.944970278	0.959801754	0.993597778	0.90656519	0.819022234	0.813104911	0.997045934	0.9749268	0.865275001	21	31667302	T	C	V	A	rs202198235	21	33039615	21:31667302:T:C	SOD1;SOD1	P00441	P00441;H7BYH4	p.Val95Ala	p.Val95Ala;p.Val76Ala	2.177586	0.709	0.799075852	-0.640577199	1.879860496	1.241259696	0.747	Val	95	Ala	V95A	4	-13.34657143	-4.482714286	1.518857143	98.82	0	0.226014208	Benign
21:31667302:T:G:V:95:G	2.095509095	2.502887611	0.995028794	0.98893983	0.951776296	0.965723039	0.993597778	0.949666306	0.819022234	0.908933927	0.996264875	0.976702334	0.892401977	21	31667302	T	G	V	G		21	33039615	21:31667302:T:G	SOD1;SOD1	P00441	P00441;H7BYH4	p.Val95Gly	p.Val95Gly;p.Val76Gly	3.160863	0.649	0.819327394	1.142806691	1.836338864	1.424141823	0.986	Val	95	Gly	V95G	7	-13.34657143	-4.482714286	1.518857143	98.82	0	0.42749798	Uncertain
21:31667304:G:A:A:96:T	3.458209313	3.555121525	0.995775402	1.000034767	0.988082209	0.959801754	0.990710635	0.90656519	0.819022234	0.813104911	0.998260319	0.987496438	0.975125753	21	31667304	G	A	A	T	rs1568810686	21	33039617	21:31667304:G:A	SOD1;SOD1	P00441	P00441;H7BYH4	p.Ala96Thr	p.Ala96Thr;p.Ala77Thr	3.22107	0.776	0.830335438	1.492424278	2.827316116	2.190682343	1	Ala	96	Thr	A96T	4	-9.7604	-3.2988	3.0368	98.82	0	0.179796112	Benign
21:31667304:G:C:A:96:P	3.761481537	3.501040287	0.980968952	0.992490954	0.984267244	0.943083047	0.990710635	0.87491319	0.819022234	0.869518503	0.992131889	0.978310513	0.959570185	21	31667304	G	C	A	P		21	33039617	21:31667304:G:C	SOD1;SOD1	P00441	P00441;H7BYH4	p.Ala96Pro	p.Ala96Pro;p.Ala77Pro	3.821103	0.913	0.845748697	2.655905241	3.955360085	3.305837715	1	Ala	96	Pro	A96P	5	-9.7604	-3.2988	3.0368	98.82	0	0.779223389	Pathogenic
21:31667304:G:T:A:96:S	3.335324446	3.567341477	0.995775402	1.007373235	0.987839153	0.958997065	0.990710635	0.904865256	0.819022234	0.770363823	0.998744369	0.997167598	0.968774056	21	31667304	G	T	A	S		21	33039617	21:31667304:G:T	SOD1;SOD1	P00441	P00441;H7BYH4	p.Ala96Ser	p.Ala96Ser;p.Ala77Ser	3.611929	0.761	0.830820954	2.015144205	2.740064671	2.314537654	1	Ala	96	Ser	A96S	3	-9.7604	-3.2988	3.0368	98.82	0	0.23901688	Benign
21:31667305:C:A:A:96:D	3.419689215	2.995054637	0.991786063	0.987199986	0.98311209	0.972913941	0.990710635	0.919470005	0.819022234	0.866452883	0.992810667	0.973001039	0.926684507	21	31667305	C	A	A	D		21	33039618	21:31667305:C:A	SOD1;SOD1	P00441	P00441;H7BYH4	p.Ala96Asp	p.Ala96Asp;p.Ala77Asp	3.42434	0.92	0.840736252	2.014049226	3.91622766	3.132558931	1	Ala	96	Asp	A96D	6	-9.7604	-3.2988	3.0368	98.82	0	0.67254539	Pathogenic
21:31667305:C:G:A:96:G	3.750346737	3.651775326	0.995775402	1.000034767	0.988082209	0.959801754	0.990710635	0.90656519	0.819022234	0.813104911	0.998260319	0.987496438	0.975125753	21	31667305	C	G	A	G	rs1568810690	21	33039618	21:31667305:C:G	SOD1;SOD1	P00441	P00441;H7BYH4	p.Ala96Gly	p.Ala96Gly;p.Ala77Gly	3.632034	0.86	0.845742412	2.408677378	3.618344755	2.897624517	1	Ala	96	Gly	A96G	4	-9.7604	-3.2988	3.0368	98.82	0	0.266269171	Benign
21:31667305:C:T:A:96:V	3.694701513	3.622315913	0.995775402	1.000034767	0.988082209	0.959801754	0.990710635	0.90656519	0.819022234	0.813104911	0.998260319	0.987496438	0.975125753	21	31667305	C	T	A	V	rs1568810690	21	33039618	21:31667305:C:T	SOD1;SOD1	P00441	P00441;H7BYH4	p.Ala96Val	p.Ala96Val;p.Ala77Val	3.506775	0.844	0.829594348	1.847539859	3.247213886	2.737660058	1	Ala	96	Val	A96V	4	-9.7604	-3.2988	3.0368	98.82	0	0.157528783	Benign
21:31667307:G:A:D:97:N	1.219215856	1.866129432	0.912165523	0.974964443	0.961460709	0.935969282	0.965638889	0.87491319	0.755622033	0.850189845	0.886603057	0.970572717	0.916152878	21	31667307	G	A	D	N	rs121912459	21	33039620	21:31667307:G:A	SOD1;SOD1	P00441	P00441;H7BYH4	p.Asp97Asn	p.Asp97Asn;p.Asp78Asn	-0.813832	0.321	0.777092762	-5.09079476	-0.953354807	-2.613036917	0	Asp	97	Asn	D97N	5	-11.064875	-2.934875	6.8735	98.81	0	0.080540256	Benign
21:31667307:G:C:D:97:H	1.071936912	1.672966217	0.958592653	0.969101171	0.954640741	0.956009681	0.965638889	0.949666306	0.755622033	0.845103917	0.93697232	0.962196457	0.887930771	21	31667307	G	C	D	H		21	33039620	21:31667307:G:C	SOD1;SOD1	P00441	P00441;H7BYH4	p.Asp97His	p.Asp97His;p.Asp78His	-0.129329	0.369	0.775707897	-4.230379751	-0.671334105	-1.96682887	0.188	Asp	97	His	D97H	7	-11.064875	-2.934875	6.8735	98.81	0	0.09975337	Benign
21:31667307:G:T:D:97:Y	2.086017138	2.5257833	0.980582893	0.974896595	0.967431111	0.98200519	0.965638889	1	0.755622033	0.970979286	0.961753249	0.974963398	0.944340159	21	31667307	G	T	D	Y		21	33039620	21:31667307:G:T	SOD1;SOD1	P00441	P00441;H7BYH4	p.Asp97Tyr	p.Asp97Tyr;p.Asp78Tyr	0.487003	0.48	0.777502186	-3.380801621	0.064207622	-0.993182483	0.557	Asp	97	Tyr	D97Y	9	-11.064875	-2.934875	6.8735	98.81	0	0.14472366	Benign
21:31667308:A:C:D:97:A	1.770460046	2.131683136	0.980582893	0.971416109	0.966605556	0.980785471	0.965638889	0.965008647	0.755622033	0.962901243	0.961753249	0.967062675	0.937551085	21	31667308	A	C	D	A		21	33039621	21:31667308:A:C	SOD1;SOD1	P00441	P00441;H7BYH4	p.Asp97Ala	p.Asp97Ala;p.Asp78Ala	-0.826441	0.411	0.784392564	-4.927602837	-0.259449299	-2.099596783	0.002	Asp	97	Ala	D97A	8	-11.064875	-2.934875	6.8735	98.81	0	0.109145406	Benign
21:31667308:A:G:D:97:G	1.437108692	1.551429996	0.958592653	0.969101171	0.954640741	0.956009681	0.965638889	0.949666306	0.755622033	0.845103917	0.93697232	0.962196457	0.887930771	21	31667308	A	G	D	G		21	33039621	21:31667308:A:G	SOD1;SOD1	P00441	P00441;H7BYH4	p.Asp97Gly	p.Asp97Gly;p.Asp78Gly	-0.646091	0.474	0.796553048	-4.392618892	0.34392054	-1.638276983	0.003	Asp	97	Gly	D97G	7	-11.064875	-2.934875	6.8735	98.81	0	0.214508306	Benign
21:31667308:A:T:D:97:V	2.259908462	2.233808688	0.980582893	0.974896595	0.967431111	0.98200519	0.965638889	1	0.755622033	0.970979286	0.961753249	0.974963398	0.944340159	21	31667308	A	T	D	V	rs1555836803	21	33039621	21:31667308:A:T	SOD1;SOD1	P00441	P00441;H7BYH4	p.Asp97Val	p.Asp97Val;p.Asp78Val	-0.754449	0.53	0.783796847	-4.84818683	0.48707083	-1.372950444	0	Asp	97	Val	D97V	9	-11.064875	-2.934875	6.8735	98.81	0	0.087875562	Benign
21:31667309:T:A:D:97:E	1.548950893	2.076396359	0.987875521	0.982643816	0.97208123	0.955056773	0.965638889	0.90656519	0.755622033	0.885595847	0.993640006	0.981708747	0.948580338	21	31667309	T	A	D	E	rs111229903	21	33039622	21:31667309:T:A	SOD1;SOD1	P00441	P00441;H7BYH4	p.Asp97Glu	p.Asp97Glu;p.Asp78Glu	-1.649992	0.312	0.785226644	-5.983280566	-0.874856427	-3.115510343	0	Asp	97	Glu	D97E	4	-11.064875	-2.934875	6.8735	98.81	0	0.074316472	Benign
21:31667309:T:G:D:97:E	1.61155177	2.080396436	0.987875521	0.982643816	0.97208123	0.955056773	0.965638889	0.90656519	0.755622033	0.885595847	0.993640006	0.981708747	0.948580338	21	31667309	T	G	D	E		21	33039622	21:31667309:T:G	SOD1;SOD1	P00441	P00441;H7BYH4	p.Asp97Glu	p.Asp97Glu;p.Asp78Glu	-1.632984	0.33	0.785226644	-5.961054709	-0.760434005	-3.002301362	0	Asp	97	Glu	D97E	4	-11.064875	-2.934875	6.8735	98.81	0	0.074316472	Benign
21:31667310:G:A:V:98:M	3.449528658	3.564173124	0.991683125	0.994331625	0.984231508	0.958997065	0.956556984	0.904865256	0.819022234	0.770363823	0.997335613	0.996356437	0.971847105	21	31667310	G	A	V	M	rs1555836806	21	33039623	21:31667310:G:A	SOD1;SOD1	P00441	P00441;H7BYH4	p.Val98Met	p.Val98Met;p.Val79Met	3.434492	0.784	0.808587065	1.236031349	2.515310228	2.351898433	0.996	Val	98	Met	V98M	3	-6.702428571	-0.428857143	7.109285714	98.82	0	0.352401015	Benign
21:31667310:G:C:V:98:L	2.910465555	3.223965216	0.991683125	0.994331625	0.984231508	0.958997065	0.956556984	0.904865256	0.819022234	0.770363823	0.997335613	0.996356437	0.971847105	21	31667310	G	C	V	L	rs1555836806	21	33039623	21:31667310:G:C	SOD1;SOD1	P00441	P00441;H7BYH4	p.Val98Leu	p.Val98Leu;p.Val79Leu	1.987956	0.629	0.821230079	-0.343103947	1.740948141	0.676674452	0.027	Val	98	Leu	V98L	3	-6.702428571	-0.428857143	7.109285714	98.82	0	0.146680951	Benign
21:31667310:G:T:V:98:L	2.913943382	3.235976502	0.991683125	0.994331625	0.984231508	0.958997065	0.956556984	0.904865256	0.819022234	0.770363823	0.997335613	0.996356437	0.971847105	21	31667310	G	T	V	L		21	33039623	21:31667310:G:T	SOD1;SOD1	P00441	P00441;H7BYH4	p.Val98Leu	p.Val98Leu;p.Val79Leu	2.039027	0.63	0.821230079	-0.276364959	1.747304943	0.70996742	0.027	Val	98	Leu	V98L	3	-6.702428571	-0.428857143	7.109285714	98.82	0	0.146680951	Benign
21:31667311:T:A:V:98:E	2.419376064	2.136501121	0.948556304	0.96733569	0.952615556	0.972913941	0.956556984	0.919470005	0.819022234	0.866452883	0.913461387	0.958500898	0.854018863	21	31667311	T	A	V	E		21	33039624	21:31667311:T:A	SOD1;SOD1	P00441	P00441;H7BYH4	p.Val98Glu	p.Val98Glu;p.Val79Glu	3.650985	0.865	0.830625614	2.061374243	3.397912848	2.936735485	0.998	Val	98	Glu	V98E	6	-6.702428571	-0.428857143	7.109285714	98.82	0	0.270813131	Benign
21:31667311:T:C:V:98:A	3.430892388	3.340616747	0.991683125	0.983509039	0.979549008	0.959801754	0.956556984	0.90656519	0.819022234	0.813104911	0.994834542	0.981964975	0.962051583	21	31667311	T	C	V	A		21	33039624	21:31667311:T:C	SOD1;SOD1	P00441	P00441;H7BYH4	p.Val98Ala	p.Val98Ala;p.Val79Ala	3.006598	0.81	0.82091564	0.98030631	2.886282921	2.271675895	0.983	Val	98	Ala	V98A	4	-6.702428571	-0.428857143	7.109285714	98.82	0	0.226491884	Benign
21:31667311:T:G:V:98:G	2.721859743	2.433397579	0.963259161	0.966126555	0.952396296	0.965723039	0.956556984	0.949666306	0.819022234	0.908933927	0.94825542	0.956623454	0.88868423	21	31667311	T	G	V	G		21	33039624	21:31667311:T:G	SOD1;SOD1	P00441	P00441;H7BYH4	p.Val98Gly	p.Val98Gly;p.Val79Gly	3.063761	0.841	0.840378773	1.534050194	3.408076009	2.481661624	0.999	Val	98	Gly	V98G	7	-6.702428571	-0.428857143	7.109285714	98.82	0	0.189184153	Benign
21:31667313:T:A:S:99:T	1.477601929	2.306276976	0.99584645	0.950837662	0.906496429	0.93894168	0.808787302	0.904865256	1	0.937158307	0.996007562	0.980621533	0.934362642	21	31667313	T	A	S	T		21	33039626	21:31667313:T:A	SOD1;SOD1	P00441	P00441;H7BYH4	p.Ser99Thr	p.Ser99Thr;p.Ser80Thr	0.08604	0.337	0.77673933	-3.923551494	-0.857542814	-2.035778469	0.025	Ser	99	Thr	S99T	3	-5.343333333	-1.5465	11.24116667	98.59	4.276955629	0.099407415	Benign
21:31667313:T:C:S:99:P	1.108368453	1.583216972	0.985724926	0.923573665	0.850367553	0.979552828	0.808787302	0.87491319	1	0.947785315	0.953456223	0.95588093	0.855905033	21	31667313	T	C	S	P		21	33039626	21:31667313:T:C	SOD1;SOD1	P00441	P00441;H7BYH4	p.Ser99Pro	p.Ser99Pro;p.Ser80Pro	1.197828	0.482	0.787965835	-2.194363161	0.251501761	-0.598691183	0.518	Ser	99	Pro	S99P	5	-5.343333333	-1.5465	11.24116667	98.59	4.276955629	0.382151958	Uncertain
21:31667313:T:G:S:99:A	1.293277126	2.377523652	0.99584645	0.950837662	0.906496429	0.93894168	0.808787302	0.904865256	1	0.937158307	0.996007562	0.980621533	0.934362642	21	31667313	T	G	S	A		21	33039626	21:31667313:T:G	SOD1;SOD1	P00441	P00441;H7BYH4	p.Ser99Ala	p.Ser99Ala;p.Ser80Ala	0.388975	0.284	0.780593992	-3.432805187	-1.130140243	-2.178942782	0	Ser	99	Ala	S99A	3	-5.343333333	-1.5465	11.24116667	98.59	4.276955629	0.137158334	Benign
21:31667314:C:A:S:99:Y	0.905801756	1.400914671	0.991129518	0.913897759	0.870758889	0.977346514	0.808787302	0.919470005	1	0.989594709	0.980935812	0.94879083	0.868323287	21	31667314	C	A	S	Y		21	33039627	21:31667314:C:A	SOD1;SOD1	P00441	P00441;H7BYH4	p.Ser99Tyr	p.Ser99Tyr;p.Ser80Tyr	-0.239894	0.384	0.776904114	-4.345422439	-0.556023822	-1.939686198	0.014	Ser	99	Tyr	S99Y	6	-5.343333333	-1.5465	11.24116667	98.59	4.276955629	0.161936265	Benign
21:31667314:C:G:S:99:C	0.624950574	1.265192467	0.985724926	0.923573665	0.850367553	0.979552828	0.808787302	0.87491319	1	0.947785315	0.953456223	0.95588093	0.855905033	21	31667314	C	G	S	C		21	33039627	21:31667314:C:G	SOD1;SOD1	P00441	P00441;H7BYH4	p.Ser99Cys	p.Ser99Cys;p.Ser80Cys	-0.154386	0.343	0.776487862	-4.243926737	-0.823597615	-2.130616864	0.002	Ser	99	Cys	S99C	5	-5.343333333	-1.5465	11.24116667	98.59	4.276955629	0.17958614	Benign
21:31667314:C:T:S:99:F	1.166638741	1.464951424	0.991129518	0.913897759	0.870758889	0.977346514	0.808787302	0.919470005	1	0.989594709	0.980935812	0.94879083	0.868323287	21	31667314	C	T	S	F		21	33039627	21:31667314:C:T	SOD1;SOD1	P00441	P00441;H7BYH4	p.Ser99Phe	p.Ser99Phe;p.Ser80Phe	0.032385	0.459	0.780019276	-3.912938269	-0.027288867	-1.359478693	0.777	Ser	99	Phe	S99F	6	-5.343333333	-1.5465	11.24116667	98.59	4.276955629	0.217386587	Benign
21:31667316:A:C:I:100:L	0.27077307	0.401212953	0.788409829	0.990550869	0.670900317	0.889269284	0.576456111	0.987323783	0.566384524	0.896145217	0.939793944	0.994195662	0.7681791	21	31667316	A	C	I	L		21	33039629	21:31667316:A:C	SOD1;SOD1	P00441	P00441;H7BYH4	p.Ile100Leu	p.Ile100Leu;p.Ile81Leu	0.852744	0.522	0.803053909	-2.273953808	0.75751048	-0.553377811	0.002	Ile	100	Leu	I100L	2	-1.3745	-0.317	10.22675	98.68	0	0.139803223	Benign
21:31667316:A:G:I:100:V	0.656811808	0.359578797	0.788409829	0.992976852	0.670900317	0.889269284	0.576456111	0.987323783	0.566384524	0.896145217	0.939793944	0.998229904	0.7681791	21	31667316	A	G	I	V	rs760740095	21	33039629	21:31667316:A:G	SOD1;SOD1	P00441	P00441;H7BYH4	p.Ile100Val	p.Ile100Val;p.Ile81Val	0.675719	0.633	0.800544145	-2.567060562	1.421241309	-0.007123046	0.158	Ile	100	Val	I100V	1	-1.3745	-0.317	10.22675	98.68	0	0.193870632	Benign
21:31667316:A:T:I:100:F	-0.183550043	-0.066401341	0.788409829	0.975239488	0.64832381	0.854807066	0.576456111	0.90656519	0.566384524	0.724150189	0.889272392	0.971308391	0.728622222	21	31667316	A	T	I	F		21	33039629	21:31667316:A:T	SOD1;SOD1	P00441	P00441;H7BYH4	p.Ile100Phe	p.Ile100Phe;p.Ile81Phe	0.975081	0.518	0.801663934	-2.148296555	0.708892258	-0.510594751	0.063	Ile	100	Phe	I100F	4	-1.3745	-0.317	10.22675	98.68	0	0.14739628	Benign
21:31667317:T:A:I:100:N	0.700906397	0.496715695	0.570445895	0.964747175	0.667545344	0.928064888	0.576456111	0.949666306	0.566384524	0.909931957	0.728731275	0.952802487	0.731531331	21	31667317	T	A	I	N		21	33039630	21:31667317:T:A	SOD1;SOD1	P00441	P00441;H7BYH4	p.Ile100Asn	p.Ile100Asn;p.Ile81Asn	3.21419	0.763	0.798749503	0.706012442	2.217682802	2.111831266	0.994	Ile	100	Asn	I100N	7	-1.3745	-0.317	10.22675	98.68	0	0.433396995	Uncertain
21:31667317:T:C:I:100:T	-1.090138037	-1.585150275	0.268935591	0.967900274	0.547225585	0.841567605	0.576456111	0.87491319	0.566384524	0.654732012	0.327737421	0.959381919	0.579409816	21	31667317	T	C	I	T		21	33039630	21:31667317:T:C	SOD1;SOD1	P00441	P00441;H7BYH4	p.Ile100Thr	p.Ile100Thr;p.Ile81Thr	2.478854	0.735	0.798617531	-0.258164285	2.037490485	1.553846109	0.961	Ile	100	Thr	I100T	5	-1.3745	-0.317	10.22675	98.68	0	0.275141492	Benign
21:31667317:T:G:I:100:S	0.06593371	-0.199112583	0.482929319	0.964159013	0.636974603	0.914321406	0.576456111	0.919470005	0.566384524	0.851542291	0.63779366	0.952567677	0.674499397	21	31667317	T	G	I	S		21	33039630	21:31667317:T:G	SOD1;SOD1	P00441	P00441;H7BYH4	p.Ile100Ser	p.Ile100Ser;p.Ile81Ser	3.298578	0.763	0.799122593	0.825472506	2.223907605	2.157292167	0.988	Ile	100	Ser	I100S	6	-1.3745	-0.317	10.22675	98.68	0	0.406503785	Uncertain
21:31667318:T:G:I:100:M	0.215428057	0.03923775	0.788409829	0.983803059	0.67064254	0.881582511	0.576456111	0.904865256	0.566384524	0.85353285	0.939793944	0.984325614	0.762583383	21	31667318	T	G	I	M		21	33039631	21:31667318:T:G	SOD1;SOD1	P00441	P00441;H7BYH4	p.Ile100Met	p.Ile100Met;p.Ile81Met	-0.38778	0.524	0.791826255	-4.171401143	0.582896504	-1.210103321	0.366	Ile	100	Met	I100M	3	-1.3745	-0.317	10.22675	98.68	0	0.156223647	Benign
21:31667319:G:A:E:101:K	2.837078853	3.221867416	0.994167209	0.974907138	0.978157937	0.962927144	0.981515714	0.90656519	1	0.977841848	0.995852828	0.974973749	0.978687624	21	31667319	G	A	E	K	rs76731700	21	33039632	21:31667319:G:A	SOD1;SOD1	P00441	P00441;H7BYH4	p.Glu101Lys	p.Glu101Lys;p.Glu82Lys	1.614054	0.586	0.784355773	-1.739297929	0.852377084	0.22669298	0	Glu	101	Lys	E101K	4	0.864555556	0.824222222	15.40244444	98.58	0	0.082278484	Benign
21:31667319:G:C:E:101:Q	2.122135337	3.113947051	0.994167209	0.97661918	0.976824444	0.947903609	0.981515714	0.904865256	1	0.937158307	0.995756805	0.978563411	0.976634741	21	31667319	G	C	E	Q		21	33039632	21:31667319:G:C	SOD1;SOD1	P00441	P00441;H7BYH4	p.Glu101Gln	p.Glu101Gln;p.Glu82Gln	1.264719	0.387	0.779551414	-2.314054007	-0.492784601	-1.111790725	0.004	Glu	101	Gln	E101Q	3	0.864555556	0.824222222	15.40244444	98.58	0	0.108583379	Benign
21:31667320:A:C:E:101:A	2.711518901	2.983768466	0.989912212	0.973533784	0.975346667	0.985359884	0.981515714	0.919470005	1	0.989594709	0.987060666	0.972193866	0.957726582	21	31667320	A	C	E	A		21	33039633	21:31667320:A:C	SOD1;SOD1	P00441	P00441;H7BYH4	p.Glu101Ala	p.Glu101Ala;p.Glu82Ala	1.720073	0.617	0.78640805	-1.550241081	1.083679087	0.462998065	0.046	Glu	101	Ala	E101A	6	0.864555556	0.824222222	15.40244444	98.58	0	0.153216986	Benign
21:31667320:A:G:E:101:G	2.968313453	3.213905068	0.991716921	0.974971756	0.981825661	0.984341516	0.981515714	0.949666306	1	0.994485827	0.989601195	0.97488505	0.97610577	21	31667320	A	G	E	G	rs121912439	21	33039633	21:31667320:A:G	SOD1;SOD1	P00441	P00441;H7BYH4	p.Glu101Gly	p.Glu101Gly;p.Glu82Gly	1.717956	0.632	0.802028841	-1.168534733	1.439655888	0.54856307	0.439	Glu	101	Gly	E101G	7	0.864555556	0.824222222	15.40244444	98.58	0	0.243396028	Benign
21:31667320:A:T:E:101:V	2.446639482	3.26942778	0.991716921	0.974971756	0.981825661	0.984341516	0.981515714	0.949666306	1	0.994485827	0.989601195	0.97488505	0.97610577	21	31667320	A	T	E	V		21	33039633	21:31667320:A:T	SOD1;SOD1	P00441	P00441;H7BYH4	p.Glu101Val	p.Glu101Val;p.Glu82Val	1.954034	0.482	0.785912746	-1.256694425	0.217247038	-0.191313282	0	Glu	101	Val	E101V	7	0.864555556	0.824222222	15.40244444	98.58	0	0.094805113	Benign
21:31667321:A:C:E:101:D	2.24733709	3.012633	0.994167209	0.97661918	0.976824444	0.947903609	0.981515714	0.904865256	1	0.937158307	0.995756805	0.978563411	0.976634741	21	31667321	A	C	E	D		21	33039634	21:31667321:A:C	SOD1;SOD1	P00441	P00441;H7BYH4	p.Glu101Asp	p.Glu101Asp;p.Glu82Asp	0.83394	0.423	0.787044007	-2.692576609	-0.138929731	-1.135763809	0.029	Glu	101	Asp	E101D	3	0.864555556	0.824222222	15.40244444	98.58	0	0.147226726	Benign
21:31667321:A:T:E:101:D	2.24733709	3.03305602	0.994167209	0.97661918	0.976824444	0.947903609	0.981515714	0.904865256	1	0.937158307	0.995756805	0.978563411	0.976634741	21	31667321	A	T	E	D		21	33039634	21:31667321:A:T	SOD1;SOD1	P00441	P00441;H7BYH4	p.Glu101Asp	p.Glu101Asp;p.Glu82Asp	0.920777	0.423	0.787044007	-2.579099029	-0.138929731	-1.0889836	0.029	Glu	101	Asp	E101D	3	0.864555556	0.824222222	15.40244444	98.58	0	0.147226726	Benign
21:31667322:G:A:D:102:N	3.319047898	3.411881482	0.96920985	0.974969945	0.962001537	0.9523159	0.99359	0.87491319	1	0.947221535	0.934557438	0.974874947	0.946695632	21	31667322	G	A	D	N	rs1568810715	21	33039635	21:31667322:G:A	SOD1;SOD1	P00441	P00441;H7BYH4	p.Asp102Asn	p.Asp102Asn;p.Asp83Asn	4.128941	0.827	0.82572007	2.565221975	3.07450796	2.974562698	1	Asp	102	Asn	D102N	5	4.72	2.073125	11.567	98.74	0	0.389839801	Uncertain
21:31667322:G:C:D:102:H	4.036470567	3.752240704	0.983365357	0.974937955	0.981742328	0.979524497	0.99359	0.949666306	1	0.989195942	0.976674795	0.97498525	0.975522738	21	31667322	G	C	D	H	rs1568810715	21	33039635	21:31667322:G:C	SOD1;SOD1	P00441	P00441;H7BYH4	p.Asp102His	p.Asp102His;p.Asp83His	4.038023	0.941	0.825002347	2.428746159	3.787208468	3.584545503	1	Asp	102	His	D102H	7	4.72	2.073125	11.567	98.74	0	0.82194733	Pathogenic
21:31667322:G:T:D:102:Y	4.040798307	3.933181946	0.988142669	0.978702144	0.986186667	0.991095682	0.99359	1	1	1	0.979102671	0.982779415	0.988406294	21	31667322	G	T	D	Y	rs1568810715	21	33039635	21:31667322:G:T	SOD1;SOD1	P00441	P00441;H7BYH4	p.Asp102Tyr	p.Asp102Tyr;p.Asp83Tyr	4.119956	0.901	0.825834385	2.556294097	3.546818533	3.397469302	1	Asp	102	Tyr	D102Y	9	4.72	2.073125	11.567	98.74	0	0.496107326	Uncertain
21:31667323:A:C:D:102:A	4.004325604	3.824795218	0.988142669	0.977194651	0.985913333	0.990504853	0.99359	0.965008647	1	0.997731522	0.979102671	0.978954558	0.986379876	21	31667323	A	C	D	A		21	33039636	21:31667323:A:C	SOD1;SOD1	P00441	P00441;H7BYH4	p.Asp102Ala	p.Asp102Ala;p.Asp83Ala	3.767226	0.897	0.82886173	2.169862342	3.571900998	3.184327657	1	Asp	102	Ala	D102A	8	4.72	2.073125	11.567	98.74	0	0.398016361	Uncertain
21:31667323:A:G:D:102:G	4.074726658	3.728418041	0.983365357	0.974937955	0.981742328	0.979524497	0.99359	0.949666306	1	0.989195942	0.976674795	0.97498525	0.975522738	21	31667323	A	G	D	G	rs1568810721	21	33039636	21:31667323:A:G	SOD1;SOD1	P00441	P00441;H7BYH4	p.Asp102Gly	p.Asp102Gly;p.Asp83Gly	3.936731	0.952	0.839641392	2.656688135	4.101378122	3.593562204	1	Asp	102	Gly	D102G	7	4.72	2.073125	11.567	98.74	0	0.514646112	Uncertain
21:31667323:A:T:D:102:V	4.058187439	3.879678557	0.988142669	0.978702144	0.986186667	0.991095682	0.99359	1	1	1	0.979102671	0.982779415	0.988406294	21	31667323	A	T	D	V		21	33039636	21:31667323:A:T	SOD1;SOD1	P00441	P00441;H7BYH4	p.Asp102Val	p.Asp102Val;p.Asp83Val	3.892464	0.906	0.827973469	2.311659237	3.614292041	3.303818255	1	Asp	102	Val	D102V	9	4.72	2.073125	11.567	98.74	0	0.40462811	Uncertain
21:31667324:T:A:D:102:E	3.448307953	3.210200541	0.996358216	0.978337438	0.980538413	0.964134144	0.99359	0.90656519	1	0.952845469	0.995216966	0.979594726	0.978922001	21	31667324	T	A	D	E		21	33039637	21:31667324:T:A	SOD1;SOD1	P00441	P00441;H7BYH4	p.Asp102Glu	p.Asp102Glu;p.Asp83Glu	1.551942	0.761	0.832989192	-0.623456192	2.776240602	1.204796155	0.999	Asp	102	Glu	D102E	4	4.72	2.073125	11.567	98.74	0	0.686584626	Pathogenic
21:31667324:T:G:D:102:E	3.448307953	3.214795644	0.996358216	0.978337438	0.980538413	0.964134144	0.99359	0.90656519	1	0.952845469	0.995216966	0.979594726	0.978922001	21	31667324	T	G	D	E		21	33039637	21:31667324:T:G	SOD1;SOD1	P00441	P00441;H7BYH4	p.Asp102Glu	p.Asp102Glu;p.Asp83Glu	1.57148	0.761	0.832989192	-0.597924161	2.776240602	1.215321527	0.999	Asp	102	Glu	D102E	4	4.72	2.073125	11.567	98.74	0	0.686584626	Pathogenic
21:31667325:T:A:S:103:T	1.852107699	2.402210864	0.997267365	0.987780772	0.959829841	0.890947674	0.994001111	0.904865256	1	0.788505266	0.995573282	0.98999343	0.956129871	21	31667325	T	A	S	T		21	33039638	21:31667325:T:A	SOD1;SOD1	P00441	P00441;H7BYH4	p.Ser103Thr	p.Ser103Thr;p.Ser84Thr	-0.667468	0.375	0.779843084	-4.831834603	-0.564199838	-2.222049089	0	Ser	103	Thr	S103T	3	7.566166667	2.794833333	14.34166667	97.79	4.039839443	0.156834764	Benign
21:31667325:T:C:S:103:P	1.798989037	2.605448537	0.991902173	0.990130525	0.96511817	0.938767204	0.994001111	0.87491319	1	0.972855879	0.957933128	0.997759077	0.965727937	21	31667325	T	C	S	P	rs936838632	21	33039638	21:31667325:T:C	SOD1;SOD1	P00441	P00441;H7BYH4	p.Ser103Pro	p.Ser103Pro;p.Ser84Pro	-0.315432	0.329	0.79284829	-4.051702365	-0.6396276	-2.298299513	0.001	Ser	103	Pro	S103P	5	7.566166667	2.794833333	14.34166667	97.79	4.039839443	0.156908337	Benign
21:31667325:T:G:S:103:A	1.399990258	2.421705127	0.997267365	0.987780772	0.959829841	0.890947674	0.994001111	0.904865256	1	0.788505266	0.995573282	0.98999343	0.956129871	21	31667325	T	G	S	A	rs936838632	21	33039638	21:31667325:T:G	SOD1;SOD1	P00441	P00441;H7BYH4	p.Ser103Ala	p.Ser103Ala;p.Ser84Ala	-0.58458	0.245	0.784249248	-4.615069126	-1.31706946	-2.928843583	0	Ser	103	Ala	S103A	3	7.566166667	2.794833333	14.34166667	97.79	4.039839443	0.146871164	Benign
21:31667326:C:A:S:103:Y	2.497408316	3.204884617	0.994098544	0.989820528	0.976924444	0.91716458	0.994001111	0.919470005	1	0.989618199	0.986506164	1.001068424	0.977854381	21	31667326	C	A	S	Y		21	33039639	21:31667326:C:A	SOD1;SOD1	P00441	P00441;H7BYH4	p.Ser103Tyr	p.Ser103Tyr;p.Ser84Tyr	1.586303	0.491	0.779979002	-1.883287602	0.175456814	-0.337391426	0.696	Ser	103	Tyr	S103Y	6	7.566166667	2.794833333	14.34166667	97.79	4.039839443	0.236252192	Benign
21:31667326:C:G:S:103:C	1.990269492	2.914953828	0.991902173	0.990130525	0.96511817	0.938767204	0.994001111	0.87491319	1	0.972855879	0.957933128	0.997759077	0.965727937	21	31667326	C	G	S	C	rs1601158419	21	33039639	21:31667326:C:G	SOD1;SOD1	P00441	P00441;H7BYH4	p.Ser103Cys	p.Ser103Cys;p.Ser84Cys	1.000559	0.384	0.779627573	-2.657380708	-0.51058432	-1.271438208	0.003	Ser	103	Cys	S103C	5	7.566166667	2.794833333	14.34166667	97.79	4.039839443	0.191372635	Benign
21:31667326:C:T:S:103:F	2.493930489	3.268562238	0.994098544	0.989820528	0.976924444	0.91716458	0.994001111	0.919470005	1	0.989618199	0.986506164	1.001068424	0.977854381	21	31667326	C	T	S	F		21	33039639	21:31667326:C:T	SOD1;SOD1	P00441	P00441;H7BYH4	p.Ser103Phe	p.Ser103Phe;p.Ser84Phe	1.857055	0.49	0.783746898	-1.436733236	0.231965396	-0.197314204	0.823	Ser	103	Phe	S103F	6	7.566166667	2.794833333	14.34166667	97.79	4.039839443	0.262194713	Benign
21:31667328:G:A:V:104:M	1.942780388	2.308436897	0.997484803	1.011526308	0.963262698	0.929016585	0.940039127	0.904865256	1	0.897609341	0.994894505	0.994436268	0.954902769	21	31667328	G	A	V	M		21	33039641	21:31667328:G:A	SOD1;SOD1	P00441	P00441;H7BYH4	p.Val104Met	p.Val104Met;p.Val85Met	-1.000714	0.405	0.793623807	-4.928133186	-0.14357161	-2.228162075	0.02	Val	104	Met	V104M	3	9.594714286	3.700428571	10.52771429	98.4	4.474126455	0.102485249	Benign
21:31667328:G:C:V:104:L	2.043637356	2.17664013	0.997484803	1.011526308	0.963262698	0.929016585	0.940039127	0.904865256	1	0.897609341	0.994894505	0.994436268	0.954902769	21	31667328	G	C	V	L		21	33039641	21:31667328:G:C	SOD1;SOD1	P00441	P00441;H7BYH4	p.Val104Leu	p.Val104Leu;p.Val85Leu	-1.561103	0.434	0.809822125	-5.2617556	0.311036129	-2.362420281	0	Val	104	Leu	V104L	3	9.594714286	3.700428571	10.52771429	98.4	4.474126455	0.075333777	Benign
21:31667328:G:T:V:104:L	2.043637356	2.192118793	0.997484803	1.011526308	0.963262698	0.929016585	0.940039127	0.904865256	1	0.897609341	0.994894505	0.994436268	0.954902769	21	31667328	G	T	V	L		21	33039641	21:31667328:G:T	SOD1;SOD1	P00441	P00441;H7BYH4	p.Val104Leu	p.Val104Leu;p.Val85Leu	-1.495289	0.434	0.809822125	-5.175750632	0.311036129	-2.326965432	0	Val	104	Leu	V104L	3	9.594714286	3.700428571	10.52771429	98.4	4.474126455	0.075333777	Benign
21:31667329:T:A:V:104:E	2.13322959	3.073677422	0.994566917	1.006035431	0.96799	0.977842546	0.940039127	0.919470005	1	0.989661376	0.984458804	0.996368151	0.96076316	21	31667329	T	A	V	E		21	33039642	21:31667329:T:A	SOD1;SOD1	P00441	P00441;H7BYH4	p.Val104Glu	p.Val104Glu;p.Val85Glu	1.940339	0.441	0.812758504	-0.613839217	0.404525695	-0.43568588	0.072	Val	104	Glu	V104E	6	9.594714286	3.700428571	10.52771429	98.4	4.474126455	0.193034482	Benign
21:31667329:T:C:V:104:A	2.162963123	3.21719373	0.997484803	1.011624561	0.973902222	0.972879916	0.940039127	0.90656519	1	0.978525552	0.995010018	0.994709747	0.974679127	21	31667329	T	C	V	A		21	33039642	21:31667329:T:C	SOD1;SOD1	P00441	P00441;H7BYH4	p.Val104Ala	p.Val104Ala;p.Val85Ala	1.808059	0.405	0.808374086	-0.894614367	0.102529123	-0.715039924	0.138	Val	104	Ala	V104A	4	9.594714286	3.700428571	10.52771429	98.4	4.474126455	0.192437538	Benign
21:31667329:T:G:V:104:G	2.673444727	3.019189411	0.995542705	1.002363389	0.965660741	0.989221288	0.940039127	0.949666306	1	0.994485827	0.985334396	0.997997021	0.955243952	21	31667329	T	G	V	G		21	33039642	21:31667329:T:G	SOD1;SOD1	P00441	P00441;H7BYH4	p.Val104Gly	p.Val104Gly;p.Val85Gly	2.003143	0.614	0.82943873	-0.121219125	1.7825532	0.598150423	0.564	Val	104	Gly	V104G	7	9.594714286	3.700428571	10.52771429	98.4	4.474126455	0.186437242	Benign
21:31667331:A:C:I:105:L	2.599329726	3.29626405	0.998859882	0.995121861	0.966868069	0.953753777	0.981701905	0.987323783	1	0.967950606	0.999480307	0.99786493	0.967641738	21	31667331	A	C	I	L		21	33039644	21:31667331:A:C	SOD1;SOD1	P00441	P00441;H7BYH4	p.Ile105Leu	p.Ile105Leu;p.Ile86Leu	2.519746	0.553	0.832609632	0.631916723	1.447693179	0.523848898	0.002	Ile	105	Leu	I105L	2	5.962625	5.998625	9.285125	98.57	0	0.152173057	Benign
21:31667331:A:G:I:105:V	2.835821926	3.343799778	0.998859882	0.994443782	0.966868069	0.953753777	0.981701905	0.987323783	1	0.967950606	0.999480307	0.997965926	0.967641738	21	31667331	A	G	I	V		21	33039644	21:31667331:A:G	SOD1;SOD1	P00441	P00441;H7BYH4	p.Ile105Val	p.Ile105Val;p.Ile86Val	2.721864	0.621	0.829466013	0.818668611	1.827506007	1.025797221	0.73	Ile	105	Val	I105V	1	5.962625	5.998625	9.285125	98.57	0	0.131687135	Benign
21:31667331:A:T:I:105:F	3.765845885	3.813239965	0.998859882	0.990150192	0.976397579	0.963038255	0.981701905	0.90656519	1	0.978197404	0.999492049	0.989609931	0.984327134	21	31667331	A	T	I	F	rs121912445	21	33039644	21:31667331:A:T	SOD1;SOD1	P00441	P00441;H7BYH4	p.Ile105Phe	p.Ile105Phe;p.Ile86Phe	3.82762	0.835	0.832033376	2.326847899	3.230696592	2.858480111	0.999	Ile	105	Phe	I105F	4	5.962625	5.998625	9.285125	98.57	0	0.363768426	Uncertain
21:31667332:T:A:I:105:N	3.763853432	3.785561781	0.999324441	0.989543723	0.977763122	0.984341516	0.981701905	0.949666306	1	0.994485827	0.999414921	0.984270844	0.97727601	21	31667332	T	A	I	N		21	33039645	21:31667332:T:A	SOD1;SOD1	P00441	P00441;H7BYH4	p.Ile105Asn	p.Ile105Asn;p.Ile86Asn	4.086154	0.857	0.83387442	2.710010533	3.401263082	3.124923712	1	Ile	105	Asn	I105N	7	5.962625	5.998625	9.285125	98.57	0	0.799201486	Pathogenic
21:31667332:T:C:I:105:T	3.824021138	3.576290185	0.997469902	0.988155892	0.961863098	0.956116283	0.981701905	0.87491319	1	0.947785315	0.994890809	0.98545708	0.963937878	21	31667332	T	C	I	T	rs957386804	21	33039645	21:31667332:T:C	SOD1;SOD1	P00441	P00441;H7BYH4	p.Ile105Thr	p.Ile105Thr;p.Ile86Thr	3.908017	0.917	0.833755463	2.474295303	3.780686421	3.375780861	0.999	Ile	105	Thr	I105T	5	5.962625	5.998625	9.285125	98.57	0	0.515204114	Uncertain
21:31667332:T:G:I:105:S	3.98442869	3.815397378	0.999175847	0.988059187	0.97782	0.985359884	0.981701905	0.919470005	1	0.989594709	0.999247432	0.98362068	0.978970095	21	31667332	T	G	I	S		21	33039645	21:31667332:T:G	SOD1;SOD1	P00441	P00441;H7BYH4	p.Ile105Ser	p.Ile105Ser;p.Ile86Ser	4.122623	0.915	0.83410346	2.763305141	3.773778972	3.479831146	1	Ile	105	Ser	I105S	6	5.962625	5.998625	9.285125	98.57	0	0.522943346	Uncertain
21:31667333:C:G:I:105:M	3.039360731	3.148292913	0.998859882	0.993076404	0.966725847	0.947948053	0.981701905	0.904865256	1	0.937158307	0.999480307	0.994488477	0.964369561	21	31667333	C	G	I	M		21	33039646	21:31667333:C:G	SOD1;SOD1	P00441	P00441;H7BYH4	p.Ile105Met	p.Ile105Met;p.Ile86Met	2.065175	0.69	0.825281235	-0.142484396	2.196304451	1.070875528	0.958	Ile	105	Met	I105M	3	5.962625	5.998625	9.285125	98.57	0	0.234408492	Benign
21:31667334:T:A:S:106:T	1.636597091	2.497090718	0.993487	0.989006056	0.955155794	0.943963843	0.984840635	0.904865256	1	0.92394809	0.996244967	0.986525355	0.947393774	21	31667334	T	A	S	T		21	33039647	21:31667334:T:A	SOD1;SOD1	P00441	P00441;H7BYH4	p.Ser106Thr	p.Ser106Thr;p.Ser87Thr	0.202076	0.341	0.832559572	-2.398019558	0.099216089	-1.950146927	0.01	Ser	106	Thr	S106T	3	6.695333333	10.28533333	10.44783333	98.44	0	0.127285398	Benign
21:31667334:T:C:S:106:P	2.401240155	2.792426856	0.980842352	0.989200866	0.952045268	0.95961785	0.984840635	0.87491319	1	0.964241556	0.96411097	0.983590894	0.951099227	21	31667334	T	C	S	P		21	33039647	21:31667334:T:C	SOD1;SOD1	P00441	P00441;H7BYH4	p.Ser106Pro	p.Ser106Pro;p.Ser87Pro	1.260113	0.549	0.847750047	-0.641507651	1.674875919	-0.17785306	0.979	Ser	106	Pro	S106P	5	6.695333333	10.28533333	10.44783333	98.44	0	0.152933814	Benign
21:31667334:T:G:S:106:A	1.838311026	2.55407089	0.993487	0.989006056	0.955155794	0.943963843	0.984840635	0.904865256	1	0.92394809	0.996244967	0.986525355	0.947393774	21	31667334	T	G	S	A		21	33039647	21:31667334:T:G	SOD1;SOD1	P00441	P00441;H7BYH4	p.Ser106Ala	p.Ser106Ala;p.Ser87Ala	0.444351	0.399	0.834662149	-2.029666903	0.502990972	-1.484369152	0.002	Ser	106	Ala	S106A	3	6.695333333	10.28533333	10.44783333	98.44	0	0.179508094	Benign
21:31667335:C:T:S:106:L	2.780049171	3.524668694	0.99174422	0.99053557	0.978328095	0.985359884	0.984840635	0.919470005	1	0.989661376	0.994570196	0.98407886	0.978875646	21	31667335	C	T	S	L	rs1378590183	21	33039648	21:31667335:C:T	SOD1;SOD1	P00441	P00441;H7BYH4	p.Ser106Leu	p.Ser106Leu;p.Ser87Leu	2.891508	0.569	0.83454921	1.165469595	1.581762851	0.816607695	0.924	Ser	106	Leu	S106L	6	6.695333333	10.28533333	10.44783333	98.44	0	0.474366603	Uncertain
21:31667337:C:A:L:107:I	3.385094842	3.672117698	0.990961611	0.990798043	0.984036481	0.944810893	0.994917778	0.987323783	1	0.9425245	0.994515836	0.988481233	0.981678352	21	31667337	C	A	L	I		21	33039650	21:31667337:C:A	SOD1;SOD1	P00441	P00441;H7BYH4	p.Leu107Ile	p.Leu107Ile;p.Leu88Ile	3.368908	0.734	0.821181597	1.460314762	2.407603378	2.027549286	1	Leu	107	Ile	L107I	2	3.265375	12.668125	10.357	98.42	0	0.320704227	Benign
21:31667337:C:G:L:107:V	3.722428298	3.631162323	0.990961611	0.989769573	0.983904259	0.936555661	0.994917778	0.904865256	1	0.897609341	0.994515836	0.986352298	0.978553229	21	31667337	C	G	L	V	rs121912440	21	33039650	21:31667337:C:G	SOD1;SOD1	P00441	P00441;H7BYH4	p.Leu107Val	p.Leu107Val;p.Leu88Val	3.361513	0.841	0.826979313	1.593349602	3.184512983	2.642064458	0.997	Leu	107	Val	L107V	3	3.265375	12.668125	10.357	98.42	0	0.331385465	Benign
21:31667337:C:T:L:107:F	4.091806668	3.883268296	0.990961611	0.988090209	0.99471381	0.963607144	0.994917778	0.90656519	1	0.978525552	0.994639814	0.983742723	0.995486729	21	31667337	C	T	L	F	rs121912440	21	33039650	21:31667337:C:T	SOD1;SOD1	P00441	P00441;H7BYH4	p.Leu107Phe	p.Leu107Phe;p.Leu88Phe	3.529944	0.893	0.82868924	1.855539523	3.543595896	3.033379335	1	Leu	107	Phe	L107F	4	3.265375	12.668125	10.357	98.42	0	0.340707495	Benign
21:31667338:T:A:L:107:H	4.016457131	3.75941567	0.99059689	0.98819351	0.983393439	0.984341516	0.994917778	0.949666306	1	0.994485827	0.993637979	0.983000598	0.977785998	21	31667338	T	A	L	H		21	33039651	21:31667338:T:A	SOD1;SOD1	P00441	P00441;H7BYH4	p.Leu107His	p.Leu107His;p.Leu88His	3.947772	0.928	0.826950802	2.358764293	3.737078998	3.460781396	1	Leu	107	His	L107H	7	3.265375	12.668125	10.357	98.42	0	0.890483724	Pathogenic
21:31667338:T:C:L:107:P	4.092969314	3.793282037	0.99059689	0.98819351	0.983393439	0.984341516	0.994917778	0.949666306	1	0.994485827	0.993637979	0.983000598	0.977785998	21	31667338	T	C	L	P		21	33039651	21:31667338:T:C	SOD1;SOD1	P00441	P00441;H7BYH4	p.Leu107Pro	p.Leu107Pro;p.Leu88Pro	4.091769	0.95	0.840641752	2.883911738	4.105355007	3.665522441	1	Leu	107	Pro	L107P	7	3.265375	12.668125	10.357	98.42	0	0.850370525	Pathogenic
21:31667338:T:G:L:107:R	4.17100246	3.832423327	0.988550961	0.98728546	0.985937778	0.985359884	0.994917778	0.919470005	1	0.989661376	0.992075801	0.981953457	0.983232918	21	31667338	T	G	L	R		21	33039651	21:31667338:T:G	SOD1;SOD1	P00441	P00441;H7BYH4	p.Leu107Arg	p.Leu107Arg;p.Leu88Arg	3.967569	0.955	0.834738058	2.57630165	4.038638945	3.627516124	1	Leu	107	Arg	L107R	6	3.265375	12.668125	10.357	98.42	0	0.890671361	Pathogenic
21:31667340:T:A:S:108:T	1.303820287	2.49664387	0.994867086	0.974459739	0.951963413	0.904897163	0.990444815	0.904865256	1	0.817721482	0.994284809	0.969641371	0.937183834	21	31667340	T	A	S	T		21	33039653	21:31667340:T:A	SOD1;SOD1	P00441	P00441;H7BYH4	p.Ser108Thr	p.Ser108Thr;p.Ser89Thr	0.744937	0.278	0.789194131	-2.755963928	-1.024792209	-2.021863657	0	Ser	108	Thr	S108T	3	7.707833333	14.6035	11.2445	96.89	3.649930465	0.083105804	Benign
21:31667340:T:C:S:108:P	2.229594767	3.096788786	0.98825258	0.987413268	0.965792781	0.953305323	0.990444815	0.87491319	1	0.971314285	0.940178692	0.976512554	0.960984459	21	31667340	T	C	S	P		21	33039653	21:31667340:T:C	SOD1;SOD1	P00441	P00441;H7BYH4	p.Ser108Pro	p.Ser108Pro;p.Ser89Pro	2.026799	0.468	0.802384854	-0.756179795	0.403080376	-0.233038937	0.801	Ser	108	Pro	S108P	5	7.707833333	14.6035	11.2445	96.89	3.649930465	0.287688455	Benign
21:31667340:T:G:S:108:A	1.422066387	2.591294105	0.994867086	0.974459739	0.951963413	0.904897163	0.990444815	0.904865256	1	0.817721482	0.994284809	0.969641371	0.937183834	21	31667340	T	G	S	A		21	33039653	21:31667340:T:G	SOD1;SOD1	P00441	P00441;H7BYH4	p.Ser108Ala	p.Ser108Ala;p.Ser89Ala	1.147382	0.312	0.793193287	-2.131622705	-0.741937129	-1.60852898	0	Ser	108	Ala	S108A	3	7.707833333	14.6035	11.2445	96.89	3.649930465	0.151088886	Benign
21:31667341:C:T:S:108:L	1.794442689	3.199817787	0.991662621	0.991451691	0.98512746	0.941780002	0.990444815	0.919470005	1	0.987491635	0.990754545	0.979321962	0.981562895	21	31667341	C	T	S	L		21	33039654	21:31667341:C:T	SOD1;SOD1	P00441	P00441;H7BYH4	p.Ser108Leu	p.Ser108Leu;p.Ser89Leu	1.366888	0.277	0.792771139	-1.855165106	-0.971468493	-1.692591016	0.515	Ser	108	Leu	S108L	6	7.707833333	14.6035	11.2445	96.89	3.649930465	0.166969784	Benign
21:31667343:G:A:G:109:R	3.505963909	3.385137422	0.997404158	0.970400284	0.968253333	0.97687622	0.981192698	0.965008647	0.746381111	0.893043521	0.994551361	0.977454805	0.943492286	21	31667343	G	A	G	R		21	33039656	21:31667343:G:A	SOD1;SOD1	P00441	P00441;H7BYH4	p.Gly109Arg	p.Gly109Arg;p.Gly90Arg	4.186145	0.891	0.779107734	1.492711224	2.703640662	3.375322528	1	Gly	109	Arg	G109R	8	10.83025	14.92825	9.3825	96.5	0	0.764842321	Pathogenic
21:31667343:G:C:G:109:R	3.505963909	3.387941568	0.997404158	0.970400284	0.968253333	0.97687622	0.981192698	0.965008647	0.746381111	0.893043521	0.994551361	0.977454805	0.943492286	21	31667343	G	C	G	R	rs1568810758	21	33039656	21:31667343:G:C	SOD1;SOD1	P00441	P00441;H7BYH4	p.Gly109Arg	p.Gly109Arg;p.Gly90Arg	4.198068	0.891	0.779107734	1.508292062	2.703640662	3.381745601	1	Gly	109	Arg	G109R	8	10.83025	14.92825	9.3825	96.5	0	0.764842321	Pathogenic
21:31667344:G:A:G:109:E	3.530308695	3.326610418	0.997404158	0.970400284	0.968253333	0.97687622	0.981192698	0.965008647	0.746381111	0.893043521	0.994551361	0.977454805	0.943492286	21	31667344	G	A	G	E	rs1359299834	21	33039657	21:31667344:G:A	SOD1;SOD1	P00441	P00441;H7BYH4	p.Gly109Glu	p.Gly109Glu;p.Gly90Glu	3.937293	0.898	0.780243598	1.195471208	2.767089559	3.281725302	1	Gly	109	Glu	G109E	8	10.83025	14.92825	9.3825	96.5	0	0.709773165	Pathogenic
21:31667344:G:C:G:109:A	3.015785812	2.783694808	0.996884644	0.968705524	0.957244444	0.947959902	0.981192698	0.919470005	0.746381111	0.649872618	0.994043052	0.976925443	0.901652101	21	31667344	G	C	G	A		21	33039657	21:31667344:G:C	SOD1;SOD1	P00441	P00441;H7BYH4	p.Gly109Ala	p.Gly109Ala;p.Gly90Ala	3.861283	0.884	0.778615652	1.05607377	2.650932909	3.15985264	1	Gly	109	Ala	G109A	6	10.83025	14.92825	9.3825	96.5	0	0.528984173	Uncertain
21:31667344:G:T:G:109:V	3.671174471	3.504634643	0.997404158	0.96724451	0.968833333	0.980731867	0.981192698	1	0.746381111	0.938796799	0.994551361	0.975147672	0.953020847	21	31667344	G	T	G	V	rs1359299834	21	33039657	21:31667344:G:T	SOD1;SOD1	P00441	P00441;H7BYH4	p.Gly109Val	p.Gly109Val;p.Gly90Val	4.185832	0.908	0.778270449	1.471694197	2.797736618	3.473420099	1	Gly	109	Val	G109V	9	10.83025	14.92825	9.3825	96.5	0	0.884045784	Pathogenic
21:31667346:G:A:D:110:N	1.612690558	3.0207956	0.991789699	0.97508504	0.966993654	0.96299277	0.98504619	0.87491319	1	0.971447618	0.983712256	0.981304299	0.961177469	21	31667346	G	A	D	N	rs567432143	21	33039659	21:31667346:G:A	SOD1;SOD1	P00441	P00441;H7BYH4	p.Asp110Asn	p.Asp110Asn;p.Asp91Asn	1.693384	0.29	0.773760791	-1.896403535	-1.206007847	-1.441558688	0	Asp	110	Asn	D110N	5	14.17125	13.347375	7.854625	97.04	0	0.131531517	Benign
21:31667346:G:C:D:110:H	1.984094205	3.225391226	0.997798622	0.983823426	0.991345979	0.984240466	0.98504619	0.949666306	1	0.994425308	0.997208536	0.985069806	0.977980504	21	31667346	G	C	D	H		21	33039659	21:31667346:G:C	SOD1;SOD1	P00441	P00441;H7BYH4	p.Asp110His	p.Asp110His;p.Asp91His	1.666766	0.343	0.772826221	-1.954190095	-0.884690196	-1.149538852	0.099	Asp	110	His	D110H	7	14.17125	13.347375	7.854625	97.04	0	0.154077256	Benign
21:31667346:G:T:D:110:Y	3.032531334	3.376953341	0.997763276	0.980349185	0.993987778	0.99206959	0.98504619	1	1	1	0.997208536	0.981136812	0.988121111	21	31667346	G	T	D	Y	rs567432143	21	33039659	21:31667346:G:T	SOD1;SOD1	P00441	P00441;H7BYH4	p.Asp110Tyr	p.Asp110Tyr;p.Asp91Tyr	1.770134	0.612	0.774293025	-1.78300772	0.849762191	0.461064749	0.078	Asp	110	Tyr	D110Y	9	14.17125	13.347375	7.854625	97.04	0	0.211607216	Benign
21:31667347:A:C:D:110:A	1.621900753	2.961975653	0.997763276	0.98383936	0.993987778	0.991514388	0.98504619	0.965008647	1	0.997437913	0.997208536	0.984142723	0.981371723	21	31667347	A	C	D	A		21	33039660	21:31667347:A:C	SOD1;SOD1	P00441	P00441;H7BYH4	p.Asp110Ala	p.Asp110Ala;p.Asp91Ala	0.365803	0.228	0.779262453	-3.495859108	-1.508337147	-2.515126223	0	Asp	110	Ala	D110A	8	14.17125	13.347375	7.854625	97.04	0	0.072382709	Benign
21:31667347:A:G:D:110:G	1.855414626	2.947189223	0.997798622	0.983823426	0.991345979	0.984240466	0.98504619	0.949666306	1	0.994425308	0.997208536	0.985069806	0.977980504	21	31667347	A	G	D	G		21	33039660	21:31667347:A:G	SOD1;SOD1	P00441	P00441;H7BYH4	p.Asp110Gly	p.Asp110Gly;p.Asp91Gly	0.483874	0.306	0.792797664	-3.008424663	-0.786678706	-2.00065146	0.001	Asp	110	Gly	D110G	7	14.17125	13.347375	7.854625	97.04	0	0.170240649	Benign
21:31667347:A:T:D:110:V	1.877892946	3.055143956	0.997763276	0.980349185	0.993987778	0.99206959	0.98504619	1	1	1	0.997208536	0.981136812	0.988121111	21	31667347	A	T	D	V		21	33039660	21:31667347:A:T	SOD1;SOD1	P00441	P00441;H7BYH4	p.Asp110Val	p.Asp110Val;p.Asp91Val	0.401827	0.28	0.778993068	-3.455413726	-1.182278044	-2.1951407	0	Asp	110	Val	D110V	9	14.17125	13.347375	7.854625	97.04	0	0.095575798	Benign
21:31667348:C:A:D:110:E	1.449749429	2.390710651	0.996288776	0.968217121	0.967231587	0.961193319	0.98504619	0.90656519	1	0.973429129	0.99836427	0.977690013	0.962473364	21	31667348	C	A	D	E	rs761014216	21	33039661	21:31667348:C:A	SOD1;SOD1	P00441	P00441;H7BYH4	p.Asp110Glu	p.Asp110Glu;p.Asp91Glu	-1.054829	0.239	0.780204649	-5.329134302	-1.422692293	-3.216854954	0	Asp	110	Glu	D110E	4	14.17125	13.347375	7.854625	97.04	0	0.062658488	Benign
21:31667348:C:G:D:110:E	1.449749429	2.392983507	0.996288776	0.968217121	0.967231587	0.961193319	0.98504619	0.90656519	1	0.973429129	0.99836427	0.977690013	0.962473364	21	31667348	C	G	D	E	rs761014216	21	33039661	21:31667348:C:G	SOD1;SOD1	P00441	P00441;H7BYH4	p.Asp110Glu	p.Asp110Glu;p.Asp91Glu	-1.045165	0.239	0.780204649	-5.3165055	-1.422692293	-3.211648833	0	Asp	110	Glu	D110E	4	14.17125	13.347375	7.854625	97.04	0	0.062658488	Benign
21:31667349:C:A:H:111:N	1.589388509	2.985939455	0.993021309	1.008584401	0.897966984	0.907113151	0.997897778	0.949666306	1	0.994591974	0.998730242	0.992413492	0.991258759	21	31667349	C	A	H	N		21	33039662	21:31667349:C:A	SOD1;SOD1	P00441	P00441;H7BYH4	p.His111Asn	p.His111Asn;p.His92Asn	-0.059837	0.187	0.81160771	-3.25597028	-1.22930222	-2.981418893	0.001	His	111	Asn	H111N	7	11.7193	9.0371	8.5384	98.16	5.005804394	0.088127622	Benign
21:31667349:C:G:H:111:D	1.823588583	3.18653701	0.992909849	0.996651177	0.904910317	0.929252071	0.997897778	1	1	1	0.998730242	0.990764	0.997925051	21	31667349	C	G	H	D		21	33039662	21:31667349:C:G	SOD1;SOD1	P00441	P00441;H7BYH4	p.His111Asp	p.His111Asp;p.His92Asp	0.437401	0.233	0.818750709	-2.430375596	-0.817712131	-2.447653639	0.001	His	111	Asp	H111D	9	11.7193	9.0371	8.5384	98.16	5.005804394	0.163592539	Benign
21:31667349:C:T:H:111:Y	1.572020637	3.052765375	0.991498411	1.011616488	0.888030317	0.85381931	0.997897778	0.919470005	1	0.989584866	0.998611212	0.990887927	0.990323555	21	31667349	C	T	H	Y		21	33039662	21:31667349:C:T	SOD1;SOD1	P00441	P00441;H7BYH4	p.His111Tyr	p.His111Tyr;p.His92Tyr	0.2742	0.185	0.811735024	-2.816321055	-1.239891655	-2.813029592	0.001	His	111	Tyr	H111Y	6	11.7193	9.0371	8.5384	98.16	5.005804394	0.123139616	Benign
21:31667350:A:C:H:111:P	2.985182624	3.797617287	0.992909849	0.987547676	0.904910317	0.930019264	0.997897778	1	1	1	0.998730242	0.986419809	0.997925051	21	31667350	A	C	H	P		21	33039663	21:31667350:A:C	SOD1;SOD1	P00441	P00441;H7BYH4	p.His111Pro	p.His111Pro;p.His92Pro	3.035664	0.567	0.832206175	1.296182118	1.529956931	0.882705659	0.753	His	111	Pro	H111P	10	11.7193	9.0371	8.5384	98.16	5.005804394	0.342045183	Benign
21:31667350:A:G:H:111:R	2.281782772	3.46540352	0.992909849	1.003652518	0.904826984	0.926194512	0.997897778	0.965008647	1	0.99750458	0.998730242	0.992678182	0.996908996	21	31667350	A	G	H	R		21	33039663	21:31667350:A:G	SOD1;SOD1	P00441	P00441;H7BYH4	p.His111Arg	p.His111Arg;p.His92Arg	1.677331	0.368	0.816026787	-0.877093122	-0.004991195	-0.999338249	0.002	His	111	Arg	H111R	8	11.7193	9.0371	8.5384	98.16	5.005804394	0.158742211	Benign
21:31667350:A:T:H:111:L	2.362651686	3.520387787	0.992909849	0.97668932	0.905043651	0.93220482	0.997897778	1	1	1	0.998730242	0.980189563	0.997925051	21	31667350	A	T	H	L		21	33039663	21:31667350:A:T	SOD1;SOD1	P00441	P00441;H7BYH4	p.His111Leu	p.His111Leu;p.His92Leu	1.856907	0.388	0.817522331	-0.605615634	0.147097206	-0.786991067	0.001	His	111	Leu	H111L	11	11.7193	9.0371	8.5384	98.16	5.005804394	0.12483927	Benign
21:31667351:T:A:H:111:Q	2.208748416	3.370630988	0.992909849	1.003652518	0.904826984	0.926194512	0.997897778	0.965008647	1	0.99750458	0.998730242	0.992678182	0.996908996	21	31667351	T	A	H	Q		21	33039664	21:31667351:T:A	SOD1;SOD1	P00441	P00441;H7BYH4	p.His111Gln	p.His111Gln;p.His92Gln	1.274366	0.347	0.80728049	-1.618954727	-0.284411435	-1.337808324	0.008	His	111	Gln	H111Q	8	11.7193	9.0371	8.5384	98.16	5.005804394	0.153241344	Benign
21:31667351:T:G:H:111:Q	2.208748416	3.374631066	0.992909849	1.003652518	0.904826984	0.926194512	0.997897778	0.965008647	1	0.99750458	0.998730242	0.992678182	0.996908996	21	31667351	T	G	H	Q		21	33039664	21:31667351:T:G	SOD1;SOD1	P00441	P00441;H7BYH4	p.His111Gln	p.His111Gln;p.His92Gln	1.291374	0.347	0.80728049	-1.596728871	-0.284411435	-1.328645896	0.008	His	111	Gln	H111Q	8	11.7193	9.0371	8.5384	98.16	5.005804394	0.153241344	Benign
21:31667352:T:A:C:112:S	2.436771121	3.527972945	0.998091161	0.991225589	0.995833016	0.99206959	0.986155291	1	1	1	0.998950601	0.98311963	0.997085397	21	31667352	T	A	C	S		21	33039665	21:31667352:T:A	SOD1;SOD1	P00441	P00441;H7BYH4	p.Cys112Ser	p.Cys112Ser;p.Cys93Ser	1.933959	0.412	0.811954785	-0.641958372	0.206768827	-0.606753426	0	Cys	112	Ser	C112S	10	7.752166667	12.9445	6.447333333	98.1	0	0.031835433	Benign
21:31667352:T:C:C:112:R	2.899322041	3.827595401	0.998091161	0.970791615	0.995833016	0.99206959	0.986155291	1	1	1	0.998950601	0.971357841	0.997085397	21	31667352	T	C	C	R		21	33039665	21:31667352:T:C	SOD1;SOD1	P00441	P00441;H7BYH4	p.Cys112Arg	p.Cys112Arg;p.Cys93Arg	3.207929	0.545	0.817052392	1.14831761	1.137274305	0.848339022	0.109	Cys	112	Arg	C112R	12	7.752166667	12.9445	6.447333333	98.1	0	0.254643902	Benign
21:31667352:T:G:C:112:G	2.701085932	3.80466904	0.998091161	0.970791615	0.995833016	0.99206959	0.986155291	1	1	1	0.998950601	0.971357841	0.997085397	21	31667352	T	G	C	G		21	33039665	21:31667352:T:G	SOD1;SOD1	P00441	P00441;H7BYH4	p.Cys112Gly	p.Cys112Gly;p.Cys93Gly	3.110448	0.488	0.832732694	1.406868122	1.036554322	0.466344002	0.001	Cys	112	Gly	C112G	12	7.752166667	12.9445	6.447333333	98.1	0	0.086953934	Benign
21:31667353:G:A:C:112:Y	3.2749273	3.700748165	0.998091161	0.982286678	0.995833016	0.99206959	0.986155291	1	1	1	0.998950601	0.97772827	0.997085397	21	31667353	G	A	C	Y	rs1601158483	21	33039666	21:31667353:G:A	SOD1;SOD1	P00441	P00441;H7BYH4	p.Cys112Tyr	p.Cys112Tyr;p.Cys93Tyr	2.668585	0.653	0.811615674	0.309695824	1.733100033	1.182066788	0.198	Cys	112	Tyr	C112Y	11	7.752166667	12.9445	6.447333333	98.1	0	0.127665376	Benign
21:31667353:G:C:C:112:S	2.248968491	3.385170555	0.998091161	0.991225589	0.995833016	0.99206959	0.986155291	1	1	1	0.998950601	0.98311963	0.997085397	21	31667353	G	C	C	S	rs1601158483	21	33039666	21:31667353:G:C	SOD1;SOD1	P00441	P00441;H7BYH4	p.Cys112Ser	p.Cys112Ser;p.Cys93Ser	1.326775	0.358	0.811954785	-1.435419349	-0.136498439	-1.245990917	0	Cys	112	Ser	C112S	10	7.752166667	12.9445	6.447333333	98.1	0	0.031835433	Benign
21:31667353:G:T:C:112:F	3.174070332	3.688188655	0.998091161	0.982286678	0.995833016	0.99206959	0.986155291	1	1	1	0.998950601	0.97772827	0.997085397	21	31667353	G	T	C	F		21	33039666	21:31667353:G:T	SOD1;SOD1	P00441	P00441;H7BYH4	p.Cys112Phe	p.Cys112Phe;p.Cys93Phe	2.615183	0.624	0.814796063	0.318189265	1.601815926	0.985667886	0.198	Cys	112	Phe	C112F	11	7.752166667	12.9445	6.447333333	98.1	0	0.193559278	Benign
21:31667354:C:G:C:112:W	3.08712467	3.81263862	0.998091161	0.982286678	0.995833016	0.99206959	0.986155291	1	1	1	0.998950601	0.97772827	0.997085397	21	31667354	C	G	C	W		21	33039667	21:31667354:C:G	SOD1;SOD1	P00441	P00441;H7BYH4	p.Cys112Trp	p.Cys112Trp;p.Cys93Trp	3.144334	0.599	0.810809809	0.911564399	1.376387321	1.126219236	0.909	Cys	112	Trp	C112W	11	7.752166667	12.9445	6.447333333	98.1	0	0.257085911	Benign
21:31667355:A:C:I:113:L	3.270407747	3.504437389	0.996617854	0.993858155	0.978412884	0.969930573	0.992144206	0.987323783	1	0.987327624	0.999414682	1.001081991	0.972626879	21	31667355	A	C	I	L		21	33039668	21:31667355:A:C	SOD1;SOD1	P00441	P00441;H7BYH4	p.Ile113Leu	p.Ile113Leu;p.Ile94Leu	3.138895	0.73	0.842144979	1.675705853	2.731939294	1.880516867	0.495	Ile	113	Leu	I113L	2	4.512125	10.33475	5.060375	98.8	0	0.405206568	Uncertain
21:31667355:A:G:I:113:V	2.362695038	3.127713251	0.996617854	0.997527791	0.978412884	0.969930573	0.992144206	0.987323783	1	0.987327624	0.999414682	1.004280825	0.972626879	21	31667355	A	G	I	V		21	33039668	21:31667355:A:G	SOD1;SOD1	P00441	P00441;H7BYH4	p.Ile113Val	p.Ile113Val;p.Ile94Val	1.537095	0.469	0.838345563	-0.511022314	1.009422904	-0.491068418	0.019	Ile	113	Val	I113V	1	4.512125	10.33475	5.060375	98.8	0	0.113623163	Benign
21:31667355:A:T:I:113:F	3.900563781	3.684143789	0.996617854	0.982282535	0.987247579	0.964464699	0.992144206	0.90656519	1	0.955690952	0.999389648	0.986388692	0.984557112	21	31667355	A	T	I	F		21	33039668	21:31667355:A:T	SOD1;SOD1	P00441	P00441;H7BYH4	p.Ile113Phe	p.Ile113Phe;p.Ile94Phe	3.266443	0.873	0.841413502	1.82438033	3.628757556	2.775820675	0.996	Ile	113	Phe	I113F	4	4.512125	10.33475	5.060375	98.8	0	0.833349896	Pathogenic
21:31667356:T:A:I:113:N	4.161739569	3.94625929	0.993508101	0.982846615	0.993573122	0.97925783	0.992144206	0.949666306	1	0.987950387	0.998616219	0.97664832	0.987086512	21	31667356	T	A	I	N		21	33039669	21:31667356:T:A	SOD1;SOD1	P00441	P00441;H7BYH4	p.Ile113Asn	p.Ile113Asn;p.Ile94Asn	4.245978	0.94	0.844202078	3.17306018	4.101189186	3.690793173	1	Ile	113	Asn	I113N	7	4.512125	10.33475	5.060375	98.8	0	0.851166822	Pathogenic
21:31667356:T:C:I:113:T	4.120020191	3.753616107	0.978471935	0.979297888	0.982310056	0.95235651	0.992144206	0.87491319	1	0.947848379	0.991179883	0.980020277	0.975217713	21	31667356	T	C	I	T	rs74315452	21	33039669	21:31667356:T:C	SOD1;SOD1	P00441	P00441;H7BYH4	p.Ile113Thr	p.Ile113Thr;p.Ile94Thr	4.060146	0.966	0.844055089	2.926599263	4.264013583	3.740972549	0.994	Ile	113	Thr	I113T	5	4.512125	10.33475	5.060375	98.8	0	0.786700178	Pathogenic
21:31667356:T:G:I:113:S	4.211145968	3.908412325	0.992090583	0.97976857	0.992285556	0.980858006	0.992144206	0.919470005	1	0.970931101	0.998534203	0.976791534	0.983714813	21	31667356	T	G	I	S		21	33039669	21:31667356:T:G	SOD1;SOD1	P00441	P00441;H7BYH4	p.Ile113Ser	p.Ile113Ser;p.Ile94Ser	4.264956	0.965	0.84459035	3.207416914	4.26658734	3.845525967	0.998	Ile	113	Ser	I113S	6	4.512125	10.33475	5.060375	98.8	0	0.712641956	Pathogenic
21:31667357:C:G:I:113:M	3.782126924	3.389576273	0.996617854	0.98787959	0.97819955	0.965406066	0.992144206	0.904865256	1	0.955444133	0.999414682	0.994289418	0.968296677	21	31667357	C	G	I	M	rs1299542356	21	33039670	21:31667357:C:G	SOD1;SOD1	P00441	P00441;H7BYH4	p.Ile113Met	p.Ile113Met;p.Ile94Met	2.881557	0.891	0.835765715	1.182407441	3.648949596	2.672524188	0.996	Ile	113	Met	I113M	3	4.512125	10.33475	5.060375	98.8	0	0.787339313	Pathogenic
21:31667358:A:C:I:114:L	3.746083897	3.675325913	0.99835664	0.983445205	0.989770741	0.95378711	0.999727143	0.987323783	1	0.967906162	0.999435365	0.986229758	0.985675865	21	31667358	A	C	I	L		21	33039671	21:31667358:A:C	SOD1;SOD1	P00441	P00441;H7BYH4	p.Ile114Leu	p.Ile114Leu;p.Ile95Leu	3.169258	0.825	0.80431108	0.784182294	2.704596487	2.446008391	0.85	Ile	114	Leu	I114L	2	3.218875	14.936375	4.8965	98.56	0	0.139602674	Benign
21:31667358:A:G:I:114:V	2.761859007	3.455674668	0.99835664	0.9868694	0.989770741	0.95378711	0.999727143	0.987323783	1	0.967906162	0.999435365	0.989811617	0.985675865	21	31667358	A	G	I	V		21	33039671	21:31667358:A:G	SOD1;SOD1	P00441	P00441;H7BYH4	p.Ile114Val	p.Ile114Val;p.Ile95Val	2.235319	0.542	0.801147348	-0.514146891	0.85283652	0.30704041	0.102	Ile	114	Val	I114V	1	3.218875	14.936375	4.8965	98.56	0	0.119591749	Benign
21:31667358:A:T:I:114:F	4.344200993	3.984839661	0.99835664	0.975505752	0.997789643	0.963382699	0.999727143	0.90656519	1	0.978581848	0.99944824	0.976865352	0.996915025	21	31667358	A	T	I	F	rs1568810780	21	33039671	21:31667358:A:T	SOD1;SOD1	P00441	P00441;H7BYH4	p.Ile114Phe	p.Ile114Phe;p.Ile95Phe	3.885609	0.961	0.802421125	1.673784178	3.537588537	3.618045401	1	Ile	114	Phe	I114F	4	3.218875	14.936375	4.8965	98.56	0	0.470440604	Uncertain
21:31667359:T:A:I:114:N	4.324645659	4.040960189	0.99902606	0.9822726	0.998199788	0.984341516	0.999727143	0.949666306	1	0.994485827	0.999364436	0.978771913	0.994533863	21	31667359	T	A	I	N		21	33039672	21:31667359:T:A	SOD1;SOD1	P00441	P00441;H7BYH4	p.Ile114Asn	p.Ile114Asn;p.Ile95Asn	4.251278	0.963	0.799761581	2.086177126	3.505929046	3.826596724	1	Ile	114	Asn	I114N	7	3.218875	14.936375	4.8965	98.56	0	0.826962154	Pathogenic
21:31667359:T:C:I:114:T	4.325527354	3.908659996	0.996355414	0.975084389	0.992326723	0.956260728	0.999727143	0.87491319	1	0.948054269	0.994451702	0.975062306	0.987740889	21	31667359	T	C	I	T	rs121912441	21	33039672	21:31667359:T:C	SOD1;SOD1	P00441	P00441;H7BYH4	p.Ile114Thr	p.Ile114Thr;p.Ile95Thr	4.051194	0.985	0.799614611	1.821092321	3.643326549	3.845976908	0.999	Ile	114	Thr	I114T	5	3.218875	14.936375	4.8965	98.56	0	0.44181565	Uncertain
21:31667359:T:G:I:114:S	4.385567499	4.038255244	0.99881196	0.977786238	0.998584444	0.985359884	0.999727143	0.919470005	1	0.989661376	0.999182403	0.976078502	0.993758313	21	31667359	T	G	I	S		21	33039672	21:31667359:T:G	SOD1;SOD1	P00441	P00441;H7BYH4	p.Ile114Ser	p.Ile114Ser;p.Ile95Ser	4.281157	0.983	0.800204201	2.136116799	3.640449946	3.958300207	1	Ile	114	Ser	I114S	6	3.218875	14.936375	4.8965	98.56	0	0.782780647	Pathogenic
21:31667360:T:G:I:114:M	3.867757449	3.580345409	0.99835664	0.978851359	0.98969963	0.947981386	0.999727143	0.904865256	1	0.937113862	0.999435365	0.981160368	0.983172371	21	31667360	T	G	I	M	rs750335577	21	33039673	21:31667360:T:G	SOD1;SOD1	P00441	P00441;H7BYH4	p.Ile114Met	p.Ile114Met;p.Ile95Met	2.898985	0.868	0.793408577	0.162650591	2.796036353	2.548964503	1	Ile	114	Met	I114M	3	3.218875	14.936375	4.8965	98.56	0	0.322095186	Benign
21:31667361:G:A:G:115:S	4.178817833	3.979581383	0.999015689	0.963432673	0.988486243	0.984026065	0.971088915	0.919470005	1	0.986543163	0.999692202	0.974899411	0.987995704	21	31667361	G	A	G	S		21	33039674	21:31667361:G:A	SOD1;SOD1	P00441	P00441;H7BYH4	p.Gly115Ser	p.Gly115Ser;p.Gly96Ser	4.33915	0.942	0.787127357	1.890042466	3.16164076	3.752546856	1	Gly	115	Ser	G115S	6	3.574	14.771	0.24825	98.63	0	0.674433695	Pathogenic
21:31667361:G:C:G:115:R	4.334400001	4.050969505	0.999437988	0.982145322	0.99364291	0.991727152	0.971088915	0.965008647	1	0.997631405	0.99984169	0.985548283	0.995722349	21	31667361	G	C	G	R		21	33039674	21:31667361:G:C	SOD1;SOD1	P00441	P00441;H7BYH4	p.Gly115Arg	p.Gly115Arg;p.Gly96Arg	4.230424	0.962	0.793030106	1.893244313	3.387261086	3.809582042	1	Gly	115	Arg	G115R	8	3.574	14.771	0.24825	98.63	0	0.917292145	Pathogenic
21:31667361:G:T:G:115:C	4.218563008	4.089884937	0.999437988	0.98705511	0.99364291	0.992342336	0.971088915	1	1	1	0.99984169	0.986423895	0.99593873	21	31667361	G	T	G	C		21	33039674	21:31667361:G:T	SOD1;SOD1	P00441	P00441;H7BYH4	p.Gly115Cys	p.Gly115Cys;p.Gly96Cys	4.384344	0.928	0.786973319	1.945310125	3.070075489	3.695968349	1	Gly	115	Cys	G115C	9	3.574	14.771	0.24825	98.63	0	0.912402333	Pathogenic
21:31667362:G:A:G:115:D	4.327895336	3.986630464	0.999446809	0.973325877	0.99191381	0.984274849	0.971088915	0.949666306	1	0.994419161	0.99984169	0.981140971	0.992639144	21	31667362	G	A	G	D		21	33039675	21:31667362:G:A	SOD1;SOD1	P00441	P00441;H7BYH4	p.Gly115Asp	p.Gly115Asp;p.Gly96Asp	4.121367	0.97	0.795458454	1.810498536	3.478631206	3.797074546	1	Gly	115	Asp	G115D	7	3.574	14.771	0.24825	98.63	0	0.876303877	Pathogenic
21:31667362:G:C:G:115:A	4.227507404	3.919001187	0.999015689	0.963432673	0.988486243	0.984026065	0.971088915	0.919470005	1	0.986543163	0.999692202	0.974899411	0.987995704	21	31667362	G	C	G	A	rs1568810789	21	33039675	21:31667362:G:C	SOD1;SOD1	P00441	P00441;H7BYH4	p.Gly115Ala	p.Gly115Ala;p.Gly96Ala	4.081568	0.956	0.793251417	1.704168105	3.352812721	3.694709216	1	Gly	115	Ala	G115A	6	3.574	14.771	0.24825	98.63	0	0.789137369	Pathogenic
21:31667362:G:T:G:115:V	4.249863446	4.037799968	0.999437988	0.98705511	0.99364291	0.992342336	0.971088915	1	1	1	0.99984169	0.986423895	0.99593873	21	31667362	G	T	G	V		21	33039675	21:31667362:G:T	SOD1;SOD1	P00441	P00441;H7BYH4	p.Gly115Val	p.Gly115Val;p.Gly96Val	4.162883	0.937	0.792570947	1.793681272	3.220680213	3.628687735	1	Gly	115	Val	G115V	9	3.574	14.771	0.24825	98.63	0	0.912390147	Pathogenic
21:31667364:C:A:R:116:S	1.828541491	1.132351017	0.85075134	0.966140219	0.750750238	0.917400862	0.707970955	0.919470005	0.507570871	0.617722864	0.836497188	0.974966539	0.770026576	21	31667364	C	A	R	S		21	33039677	21:31667364:C:A	SOD1;SOD1	P00441	P00441;H7BYH4	p.Arg116Ser	p.Arg116Ser;p.Arg97Ser	3.862909	0.964	0.830490202	2.334981171	4.024976888	3.623157712	1	Arg	116	Ser	R116S	6	6.404454545	11.67018182	0.521636364	98.84	0	0.912644436	Pathogenic
21:31667364:C:G:R:116:G	2.730022081	2.123834988	0.923167586	0.974909227	0.812039233	0.927736438	0.707970955	0.949666306	0.507570871	0.806425673	0.937109828	0.977185779	0.847871987	21	31667364	C	G	R	G	rs1301635320	21	33039677	21:31667364:C:G	SOD1;SOD1	P00441	P00441;H7BYH4	p.Arg116Gly	p.Arg116Gly;p.Arg97Gly	3.925102	0.974	0.8644116	3.251157899	4.654505794	3.714465521	1	Arg	116	Gly	R116G	7	6.404454545	11.67018182	0.521636364	98.84	0	0.89935118	Pathogenic
21:31667364:C:T:R:116:C	3.303906701	2.811582973	0.95239526	0.982883817	0.846655635	0.966552239	0.707970955	0.965008647	0.507570871	0.957173664	0.94341749	0.979350042	0.89754289	21	31667364	C	T	R	C	rs1301635320	21	33039677	21:31667364:C:T	SOD1;SOD1	P00441	P00441;H7BYH4	p.Arg116Cys	p.Arg116Cys;p.Arg97Cys	4.199112	0.98	0.827410915	2.698537195	4.075309414	3.896760418	1	Arg	116	Cys	R116C	8	6.404454545	11.67018182	0.521636364	98.84	0	0.935217858	Pathogenic
21:31667365:G:A:R:116:H	0.115758433	-0.753970044	0.346059412	0.959626726	0.621203998	0.85894993	0.707970955	0.87491319	0.507570871	0.585465327	0.363106668	0.974492105	0.619936397	21	31667365	G	A	R	H	rs1240334553	21	33039678	21:31667365:G:A	SOD1;SOD1	P00441	P00441;H7BYH4	p.Arg116His	p.Arg116His;p.Arg97His	3.85063	0.952	0.811410639	1.849331953	3.630362698	3.547178488	1	Arg	116	His	R116H	5	6.404454545	11.67018182	0.521636364	98.84	0	0.495997587	Uncertain
21:31667365:G:C:R:116:P	2.74045556	2.248442764	0.923167586	0.974909227	0.812039233	0.927736438	0.707970955	0.949666306	0.507570871	0.806425673	0.937109828	0.977185779	0.847871987	21	31667365	G	C	R	P		21	33039678	21:31667365:G:C	SOD1;SOD1	P00441	P00441;H7BYH4	p.Arg116Pro	p.Arg116Pro;p.Arg97Pro	4.454924	0.977	0.8610731	3.86135297	4.617875052	4.017228541	1	Arg	116	Pro	R116P	7	6.404454545	11.67018182	0.521636364	98.84	0	0.911315377	Pathogenic
21:31667365:G:T:R:116:L	2.743933387	2.225034973	0.923167586	0.974909227	0.812039233	0.927736438	0.707970955	0.949666306	0.507570871	0.806425673	0.937109828	0.977185779	0.847871987	21	31667365	G	T	R	L		21	33039678	21:31667365:G:T	SOD1;SOD1	P00441	P00441;H7BYH4	p.Arg116Leu	p.Arg116Leu;p.Arg97Leu	4.355396	0.978	0.847437959	3.395690733	4.396736627	3.969391891	1	Arg	116	Leu	R116L	7	6.404454545	11.67018182	0.521636364	98.84	0	0.491822428	Uncertain
21:31667367:A:C:T:117:P	4.023785226	3.671476319	0.992057502	0.969406993	0.972662222	0.878637035	0.998891111	0.919470005	0.801434149	0.810454868	0.991558433	0.997672334	0.972821511	21	31667367	A	C	T	P		21	33039680	21:31667367:A:C	SOD1;SOD1	P00441	P00441;H7BYH4	p.Thr117Pro	p.Thr117Pro;p.Thr98Pro	3.838746	0.946	0.867055446	3.203381576	4.520626556	3.50609424	1	Thr	117	Pro	T117P	6	2.131285714	8.885	-2.861	98.89	0	0.485246262	Uncertain
21:31667367:A:G:T:117:A	3.299329787	2.978042213	0.938887954	0.962403774	0.946240347	0.873055461	0.998891111	0.87491319	0.801434149	0.895998316	0.938650191	0.993354681	0.934616343	21	31667367	A	G	T	A		21	33039680	21:31667367:A:G	SOD1;SOD1	P00441	P00441;H7BYH4	p.Thr117Ala	p.Thr117Ala;p.Thr98Ala	2.928794	0.86	0.854407248	1.702958188	3.762913035	2.518780082	0.99	Thr	117	Ala	T117A	5	2.131285714	8.885	-2.861	98.89	0	0.109394432	Benign
21:31667367:A:T:T:117:S	3.432799642	3.384293589	0.985642612	0.960029125	0.969493452	0.915396553	0.998891111	0.90656519	0.801434149	0.932574763	0.97477901	0.990589614	0.966283714	21	31667367	A	T	T	S		21	33039680	21:31667367:A:T	SOD1;SOD1	P00441	P00441;H7BYH4	p.Thr117Ser	p.Thr117Ser;p.Thr98Ser	2.966499	0.797	0.855833257	1.78732885	3.38622678	2.174929316	0.99	Thr	117	Ser	T117S	4	2.131285714	8.885	-2.861	98.89	0	0.102210437	Benign
21:31667368:C:A:T:117:K	3.99944044	3.603658449	0.992057502	0.969406993	0.972662222	0.878637035	0.998891111	0.919470005	0.801434149	0.810454868	0.991558433	0.997672334	0.972821511	21	31667368	C	A	T	K		21	33039681	21:31667368:C:A	SOD1;SOD1	P00441	P00441;H7BYH4	p.Thr117Lys	p.Thr117Lys;p.Thr98Lys	3.55039	0.939	0.859649807	2.644287129	4.352569705	3.310290604	1	Thr	117	Lys	T117K	6	2.131285714	8.885	-2.861	98.89	0	0.729513624	Pathogenic
21:31667368:C:G:T:117:R	4.037696532	3.580228079	0.992057502	0.969406993	0.972662222	0.878637035	0.998891111	0.919470005	0.801434149	0.810454868	0.991558433	0.997672334	0.972821511	21	31667368	C	G	T	R	rs1568810800	21	33039681	21:31667368:C:G	SOD1;SOD1	P00441	P00441;H7BYH4	p.Thr117Arg	p.Thr117Arg;p.Thr98Arg	3.450766	0.95	0.859628335	2.513571161	4.422136271	3.320205878	1	Thr	117	Arg	T117R	6	2.131285714	8.885	-2.861	98.89	0	0.598933823	Uncertain
21:31667368:C:T:T:117:I	3.992484787	3.588679325	0.992057502	0.969406993	0.972662222	0.878637035	0.998891111	0.919470005	0.801434149	0.810454868	0.991558433	0.997672334	0.972821511	21	31667368	C	T	T	I		21	33039681	21:31667368:C:T	SOD1;SOD1	P00441	P00441;H7BYH4	p.Thr117Ile	p.Thr117Ile;p.Thr98Ile	3.4867	0.937	0.852269093	2.379397094	4.216712738	3.264419254	1	Thr	117	Ile	T117I	6	2.131285714	8.885	-2.861	98.89	0	0.580592687	Uncertain
21:31667370:C:A:L:118:M	2.422604714	2.946703249	0.985642612	1.006269985	0.984564815	0.940455625	0.999367778	0.987323783	0.999986667	0.985795197	0.985990822	1.021359988	0.984567637	21	31667370	C	A	L	M		21	33039683	21:31667370:C:A	SOD1;SOD1	P00441	P00441;H7BYH4	p.Leu118Met	p.Leu118Met;p.Leu99Met	0.130345	0.448	0.842164265	-2.25535753	0.939643138	-1.370290386	0.003	Leu	118	Met	L118M	2	-0.564125	5.8865	-0.125625	98.94	0	0.106625796	Benign
21:31667370:C:G:L:118:V	2.646994254	2.879860779	0.985642612	0.998958155	0.984462593	0.937812247	0.999367778	0.904865256	0.999986667	0.972944064	0.985990822	1.017223438	0.98316823	21	31667370	C	G	L	V	rs199474723	21	33039683	21:31667370:C:G	SOD1;SOD1	P00441	P00441;H7BYH4	p.Leu118Val	p.Leu118Val;p.Leu99Val	-0.079197	0.517	0.847447192	-2.399156477	1.466405311	-1.084328237	0.109	Leu	118	Val	L118V	3	-0.564125	5.8865	-0.125625	98.94	0	0.080986431	Benign
21:31667371:T:A:L:118:Q	3.604755267	3.742507048	0.992057502	0.98651648	0.980728466	0.900658207	0.999367778	0.919470005	0.999986667	0.852253054	0.995148957	1.004225907	0.973606762	21	31667371	T	A	L	Q		21	33039684	21:31667371:T:A	SOD1;SOD1	P00441	P00441;H7BYH4	p.Leu118Gln	p.Leu118Gln;p.Leu99Gln	4.098865	0.823	0.852370686	3.181867676	3.493732421	2.935238913	0.978	Leu	118	Gln	L118Q	6	-0.564125	5.8865	-0.125625	98.94	0	0.58867038	Uncertain
21:31667371:T:C:L:118:P	3.651352894	3.445300662	0.995889723	0.989125818	0.961670159	0.854130563	0.999367778	0.949666306	0.999986667	0.694414382	0.995827854	1.003069455	0.953114741	21	31667371	T	C	L	P		21	33039684	21:31667371:T:C	SOD1;SOD1	P00441	P00441;H7BYH4	p.Leu118Pro	p.Leu118Pro;p.Leu99Pro	3.928539	0.902	0.863200365	3.225837339	4.17660728	3.300130866	0.991	Leu	118	Pro	L118P	7	-0.564125	5.8865	-0.125625	98.94	0	0.575743365	Uncertain
21:31667371:T:G:L:118:R	3.649967011	3.689411946	0.992057502	0.98651648	0.980728466	0.900658207	0.999367778	0.919470005	0.999986667	0.852253054	0.995148957	1.004225907	0.973606762	21	31667371	T	G	L	R		21	33039684	21:31667371:T:G	SOD1;SOD1	P00441	P00441;H7BYH4	p.Leu118Arg	p.Leu118Arg;p.Leu99Arg	3.873109	0.836	0.856488589	2.98820585	3.645075902	2.888765984	0.955	Leu	118	Arg	L118R	6	-0.564125	5.8865	-0.125625	98.94	0	0.588121161	Uncertain
21:31667373:G:A:V:119:M	4.106600644	4.033110538	0.988563538	0.992288783	0.995681481	0.964779854	0.99826	0.904865256	0.999986667	0.975149043	0.991334498	1.023073485	0.989318585	21	31667373	G	A	V	M		21	33039686	21:31667373:G:A	SOD1;SOD1	P00441	P00441;H7BYH4	p.Val119Met	p.Val119Met;p.Val100Met	4.496168	0.917	0.840044617	3.397678427	3.885617682	3.692625371	1	Val	119	Met	V119M	3	0.343428571	2.968142857	-3.372142857	98.87	0	0.335364922	Benign
21:31667373:G:C:V:119:L	4.148334562	4.003835982	0.988563538	0.992288783	0.995681481	0.964779854	0.99826	0.904865256	0.999986667	0.975149043	0.991334498	1.023073485	0.989318585	21	31667373	G	C	V	L	rs1235629842	21	33039686	21:31667373:G:C	SOD1;SOD1	P00441	P00441;H7BYH4	p.Val119Leu	p.Val119Leu;p.Val100Leu	4.371695	0.929	0.848750433	3.449293854	4.107151313	3.694934534	1	Val	119	Leu	V119L	3	0.343428571	2.968142857	-3.372142857	98.87	0	0.467101159	Uncertain
21:31667373:G:T:V:119:L	4.155290215	4.038357112	0.988563538	0.992288783	0.995681481	0.964779854	0.99826	0.904865256	0.999986667	0.975149043	0.991334498	1.023073485	0.989318585	21	31667373	G	T	V	L	rs1235629842	21	33039686	21:31667373:G:T	SOD1;SOD1	P00441	P00441;H7BYH4	p.Val119Leu	p.Val119Leu;p.Val100Leu	4.518476	0.931	0.848750433	3.641105555	4.119864915	3.785568075	1	Val	119	Leu	V119L	3	0.343428571	2.968142857	-3.372142857	98.87	0	0.467101159	Uncertain
21:31667374:T:A:V:119:E	4.040470487	3.701815925	0.992607832	0.991178456	0.989431429	0.954774235	0.99826	0.919470005	0.999986667	0.893794117	0.99367106	1.02093735	0.96463664	21	31667374	T	A	V	E		21	33039687	21:31667374:T:A	SOD1;SOD1	P00441	P00441;H7BYH4	p.Val119Glu	p.Val119Glu;p.Val100Glu	4.404459	0.977	0.860024037	3.769585439	4.600371992	3.990042396	1	Val	119	Glu	V119E	6	0.343428571	2.968142857	-3.372142857	98.87	0	0.802033496	Pathogenic
21:31667374:T:C:V:119:A	4.20040641	3.925790237	0.988563538	0.989367186	0.993284246	0.959410507	0.99826	0.90656519	0.999986667	0.95842097	0.990967929	1.022836691	0.980875981	21	31667374	T	C	V	A		21	33039687	21:31667374:T:C	SOD1;SOD1	P00441	P00441;H7BYH4	p.Val119Ala	p.Val119Ala;p.Val100Ala	4.490314	0.971	0.848145815	3.589422373	4.36404922	4.001611405	1	Val	119	Ala	V119A	4	0.343428571	2.968142857	-3.372142857	98.87	0	0.371995277	Uncertain
21:31667374:T:G:V:119:G	3.884309529	3.636298152	0.995329618	0.995319743	0.975445344	0.934639034	0.99826	0.949666306	0.999986667	0.842014514	0.994555712	1.018908366	0.954671411	21	31667374	T	G	V	G		21	33039687	21:31667374:T:G	SOD1;SOD1	P00441	P00441;H7BYH4	p.Val119Gly	p.Val119Gly;p.Val100Gly	4.657587	0.964	0.865388005	4.232392901	4.607228584	4.051260974	1	Val	119	Gly	V119G	7	0.343428571	2.968142857	-3.372142857	98.87	0	0.660440335	Pathogenic
21:31668471:G:A:V:120:I	2.491284456	3.274969474	0.990896642	1.009238584	0.96697037	0.930791107	0.984857619	0.987323783	0.927577621	0.978508901	0.993810236	1.017723504	0.969495069	21	31668471	G	A	V	I		21	33040784	21:31668471:G:A	SOD1;SOD1	P00441	P00441;H7BYH4	p.Val120Ile	p.Val120Ile;p.Val101Ile	2.330317	0.516	0.820378331	0.083325445	1.008418634	0.207927589	0.01	Val	120	Ile	V120I	1	-2.920285714	-0.037	-3.459571429	98.9	0	0.140756116	Benign
21:31668471:G:C:V:120:L	3.419150673	3.571119426	0.990896642	1.007182902	0.967023704	0.928147729	0.984857619	0.904865256	0.927577621	0.965617768	0.993810236	1.020064999	0.968806246	21	31668471	G	C	V	L	rs1457889952	21	33040784	21:31668471:G:C	SOD1;SOD1	P00441	P00441;H7BYH4	p.Val120Leu	p.Val120Leu;p.Val101Leu	3.626275	0.785	0.838927341	2.233413004	3.027878755	2.460994766	0.348	Val	120	Leu	V120L	3	-2.920285714	-0.037	-3.459571429	98.9	0	0.234213285	Benign
21:31668471:G:T:V:120:F	3.476698437	3.364366361	0.960566938	1.000497288	0.942460365	0.878731515	0.984857619	0.87491319	0.927577621	0.919543876	0.975933492	1.015264665	0.932742071	21	31668471	G	T	V	F		21	33040784	21:31668471:G:T	SOD1;SOD1	P00441	P00441;H7BYH4	p.Val120Phe	p.Val120Phe;p.Val101Phe	4.671416	0.917	0.83798547	3.576008925	3.851261893	3.787033724	0.997	Val	120	Phe	V120F	5	-2.920285714	-0.037	-3.459571429	98.9	0	0.86450194	Pathogenic
21:31668472:T:A:V:120:D	3.406940245	3.124148741	0.995087326	1.000176777	0.931705344	0.835031286	0.984857619	0.949666306	0.927577621	0.659383482	0.991839349	1.01167564	0.908671377	21	31668472	T	A	V	D		21	33040785	21:31668472:T:A	SOD1;SOD1	P00441	P00441;H7BYH4	p.Val120Asp	p.Val120Asp;p.Val101Asp	4.934345	0.974	0.852010941	4.264808831	4.447607241	4.25815771	1	Val	120	Asp	V120D	7	-2.920285714	-0.037	-3.459571429	98.9	0	0.868836709	Pathogenic
21:31668472:T:C:V:120:A	3.924011968	3.745154741	0.990896642	1.003422028	0.963867103	0.920069257	0.984857619	0.90656519	0.927577621	0.94868906	0.9914397	1.017804805	0.961673485	21	31668472	T	C	V	A		21	33040785	21:31668472:T:C	SOD1;SOD1	P00441	P00441;H7BYH4	p.Val120Ala	p.Val120Ala;p.Val101Ala	4.746834	0.953	0.838214828	3.680209442	4.08393345	4.035755476	0.98	Val	120	Ala	V120A	4	-2.920285714	-0.037	-3.459571429	98.9	0	0.864725829	Pathogenic
21:31668472:T:G:V:120:G	3.420851551	3.084842241	0.995087326	1.000176777	0.931705344	0.835031286	0.984857619	0.949666306	0.927577621	0.659383482	0.991839349	1.01167564	0.908671377	21	31668472	T	G	V	G		21	33040785	21:31668472:T:G	SOD1;SOD1	P00441	P00441;H7BYH4	p.Val120Gly	p.Val120Gly;p.Val101Gly	4.767217	0.978	0.85553746	4.133205736	4.531872585	4.191245162	0.999	Val	120	Gly	V120G	7	-2.920285714	-0.037	-3.459571429	98.9	0	0.868819425	Pathogenic
21:31668474:C:A:H:121:N	4.04267615	3.985736682	0.999008	1.010769139	0.998692646	0.984274849	0.999654444	0.949666306	1	0.994419161	0.999648213	1.033367579	0.99700898	21	31668474	C	A	H	N		21	33040787	21:31668474:C:A	SOD1;SOD1	P00441	P00441;H7BYH4	p.His121Asn	p.His121Asn;p.His102Asn	3.88441	0.874	0.853707926	2.934533711	3.84024043	3.114507812	1	His	121	Asn	H121N	7	0.6262	-2.1527	-5.1834	98.63	0	0.800984756	Pathogenic
21:31668474:C:G:H:121:D	4.311605353	4.042631936	0.999169588	1.008812464	0.999234444	0.992342336	0.999654444	1	1	1	0.999648213	1.015065313	0.998985291	21	31668474	C	G	H	D		21	33040787	21:31668474:C:G	SOD1;SOD1	P00441	P00441;H7BYH4	p.His121Asp	p.His121Asp;p.His102Asp	4.020876	0.945	0.860994925	3.292220005	4.413153115	3.59842965	1	His	121	Asp	H121D	9	0.6262	-2.1527	-5.1834	98.63	0	0.657819373	Pathogenic
21:31668474:C:T:H:121:Y	4.286874397	3.945281416	0.998847961	1.008824888	0.997236667	0.984026065	0.999654444	0.919470005	1	0.986543163	0.999529123	1.039398294	0.993952667	21	31668474	C	T	H	Y		21	33040787	21:31668474:C:T	SOD1;SOD1	P00441	P00441;H7BYH4	p.His121Tyr	p.His121Tyr;p.His102Tyr	3.87547	0.954	0.853764709	2.924248611	4.34973192	3.572120843	1	His	121	Tyr	H121Y	6	0.6262	-2.1527	-5.1834	98.63	0	0.738043798	Pathogenic
21:31668475:A:C:H:121:P	4.364040782	4.085224833	0.999169588	1.002637193	0.999234444	0.992342336	0.999654444	1	1	1	0.999648213	1.003963553	0.999009365	21	31668475	A	C	H	P		21	33040788	21:31668475:A:C	SOD1;SOD1	P00441	P00441;H7BYH4	p.His121Pro	p.His121Pro;p.His102Pro	4.200693	0.96	0.866455846	3.66161181	4.59961776	3.782004842	1	His	121	Pro	H121P	10	0.6262	-2.1527	-5.1834	98.63	0	0.89590086	Pathogenic
21:31668475:A:G:H:121:R	4.381259952	4.034776012	0.999169588	1.01123808	0.999167778	0.991727152	0.999654444	0.965008647	1	0.997631405	0.999648213	1.025089716	0.998369357	21	31668475	A	G	H	R	rs1410925719	21	33040788	21:31668475:A:G	SOD1;SOD1	P00441	P00441;H7BYH4	p.His121Arg	p.His121Arg;p.His102Arg	4.020337	0.967	0.857476784	3.204924025	4.494304386	3.725307293	1	His	121	Arg	H121R	8	0.6262	-2.1527	-5.1834	98.63	0	0.819590834	Pathogenic
21:31668475:A:T:H:121:L	4.329262517	4.087693131	0.999169588	0.992792021	0.999234444	0.992342336	0.999654444	1	1	1	0.999648213	0.992605603	0.999009365	21	31668475	A	T	H	L	rs1410925719	21	33040788	21:31668475:A:T	SOD1;SOD1	P00441	P00441;H7BYH4	p.His121Leu	p.His121Leu;p.His102Leu	4.211188	0.95	0.854509666	3.381296526	4.336733935	3.729854993	1	His	121	Leu	H121L	11	0.6262	-2.1527	-5.1834	98.63	0	0.895894948	Pathogenic
21:31668476:T:A:H:121:Q	4.148245578	3.501460413	0.999169588	1.01123808	0.999167778	0.991727152	0.999654444	0.965008647	1	0.997631405	0.999648213	1.025089716	0.998369357	21	31668476	T	A	H	Q		21	33040789	21:31668476:T:A	SOD1;SOD1	P00441	P00441;H7BYH4	p.His121Gln	p.His121Gln;p.His102Gln	1.752723	0.9	0.850439789	0.068431676	3.950990094	2.116430066	1	His	121	Gln	H121Q	8	0.6262	-2.1527	-5.1834	98.63	0	0.844277128	Pathogenic
21:31668476:T:G:H:121:Q	4.148245578	3.521791239	0.999169588	1.01123808	0.999167778	0.991727152	0.999654444	0.965008647	1	0.997631405	0.999648213	1.025089716	0.998369357	21	31668476	T	G	H	Q		21	33040789	21:31668476:T:G	SOD1;SOD1	P00441	P00441;H7BYH4	p.His121Gln	p.His121Gln;p.His102Gln	1.839168	0.9	0.850439789	0.181396995	3.950990094	2.1629991	1	His	121	Gln	H121Q	8	0.6262	-2.1527	-5.1834	98.63	0	0.844277128	Pathogenic
21:31668477:G:A:E:122:K	3.525572063	3.480796047	0.984535098	1.007501752	0.962959802	0.958502392	0.991403492	0.90656519	0.999816667	0.962468123	0.982910812	1.024217955	0.953999843	21	31668477	G	A	E	K		21	33040790	21:31668477:G:A	SOD1;SOD1	P00441	P00441;H7BYH4	p.Glu122Lys	p.Glu122Lys;p.Glu103Lys	4.032237	0.863	0.797546783	1.745424304	2.833296159	3.130560114	0.997	Glu	122	Lys	E122K	4	-2.004888889	-6.318333333	-9.109777778	98.23	0	0.211662996	Benign
21:31668477:G:C:E:122:Q	2.653839593	2.652597226	0.984535098	1.001920847	0.916181217	0.89947579	0.991403492	0.904865256	0.999816667	0.784157012	0.985777557	1.01786297	0.893195421	21	31668477	G	C	E	Q		21	33040790	21:31668477:G:C	SOD1;SOD1	P00441	P00441;H7BYH4	p.Glu122Gln	p.Glu122Gln;p.Glu103Gln	3.755081	0.807	0.791205227	1.227156073	2.371509738	2.657552225	0.998	Glu	122	Gln	E122Q	3	-2.004888889	-6.318333333	-9.109777778	98.23	0	0.200656557	Benign
21:31668478:A:C:E:122:A	3.158039229	3.554125735	0.997596681	1.013839921	0.988108889	0.985030651	0.991403492	0.919470005	0.999816667	0.989256532	0.998759747	1.028046031	0.989710464	21	31668478	A	C	E	A		21	33040791	21:31668478:A:C	SOD1;SOD1	P00441	P00441;H7BYH4	p.Glu122Ala	p.Glu122Ala;p.Glu103Ala	2.438655	0.643	0.800378849	-0.267344761	1.482051435	1.000396898	0.285	Glu	122	Ala	E122A	6	-2.004888889	-6.318333333	-9.109777778	98.23	0	0.06942145	Benign
21:31668478:A:G:E:122:G	4.188619366	3.929498828	0.997929931	1.013854216	0.989544127	0.984240466	0.991403492	0.949666306	0.999816667	0.994560863	0.999097109	1.024503227	0.993249254	21	31668478	A	G	E	G	rs1555836922	21	33040791	21:31668478:A:G	SOD1;SOD1	P00441	P00441;H7BYH4	p.Glu122Gly	p.Glu122Gly;p.Glu103Gly	3.845895	0.928	0.815137963	1.934884532	3.539987935	3.405898945	0.997	Glu	122	Gly	E122G	7	-2.004888889	-6.318333333	-9.109777778	98.23	0	0.186765321	Benign
21:31668478:A:T:E:122:V	4.011250216	3.929677806	0.997929931	1.013854216	0.989544127	0.984240466	0.991403492	0.949666306	0.999816667	0.994560863	0.999097109	1.024503227	0.993249254	21	31668478	A	T	E	V		21	33040791	21:31668478:A:T	SOD1;SOD1	P00441	P00441;H7BYH4	p.Glu122Val	p.Glu122Val;p.Glu103Val	3.846656	0.877	0.799315039	1.546431114	2.951793814	3.111510339	0.983	Glu	122	Val	E122V	7	-2.004888889	-6.318333333	-9.109777778	98.23	0	0.171160526	Benign
21:31668479:A:C:E:122:D	2.34083521	2.314173924	0.984535098	1.001920847	0.916181217	0.89947579	0.991403492	0.904865256	0.999816667	0.784157012	0.985777557	1.01786297	0.893195421	21	31668479	A	C	E	D		21	33040792	21:31668479:A:C	SOD1;SOD1	P00441	P00441;H7BYH4	p.Glu122Asp	p.Glu122Asp;p.Glu103Asp	2.316133	0.717	0.800174299	-0.432489633	1.949041927	1.36213966	0.935	Glu	122	Asp	E122D	3	-2.004888889	-6.318333333	-9.109777778	98.23	0	0.1810437	Benign
21:31668479:A:T:E:122:D	2.34083521	2.315562474	0.984535098	1.001920847	0.916181217	0.89947579	0.991403492	0.904865256	0.999816667	0.784157012	0.985777557	1.01786297	0.893195421	21	31668479	A	T	E	D		21	33040792	21:31668479:A:T	SOD1;SOD1	P00441	P00441;H7BYH4	p.Glu122Asp	p.Glu122Asp;p.Glu103Asp	2.322037	0.717	0.800174299	-0.424774355	1.949041927	1.365320221	0.935	Glu	122	Asp	E122D	3	-2.004888889	-6.318333333	-9.109777778	98.23	0	0.1810437	Benign
21:31668480:A:C:K:123:Q	2.975131749	3.223860955	0.95626545	1.005906475	0.937844444	0.926132375	0.986693889	0.90656519	0.943111587	0.911172765	0.927193701	1.038940448	0.945481057	21	31668480	A	C	K	Q		21	33040793	21:31668480:A:C	SOD1;SOD1	P00441	P00441;H7BYH4	p.Lys123Gln	p.Lys123Gln;p.Lys104Gln	3.394298	0.732	0.791385161	0.760117731	1.89775174	2.029666477	0.96	Lys	123	Gln	K123Q	4	0.513777778	-8.664777778	-7.388555556	98.27	3.848647717	0.15166349	Benign
21:31668480:A:G:K:123:E	3.051643932	3.216252153	0.95626545	1.005906475	0.937844444	0.926132375	0.986693889	0.90656519	0.943111587	0.911172765	0.927193701	1.038940448	0.945481057	21	31668480	A	G	K	E		21	33040793	21:31668480:A:G	SOD1;SOD1	P00441	P00441;H7BYH4	p.Lys123Glu	p.Lys123Glu;p.Lys104Glu	3.361946	0.754	0.80574679	1.071321694	2.277217671	2.139406048	0.944	Lys	123	Glu	K123E	4	0.513777778	-8.664777778	-7.388555556	98.27	3.848647717	0.183001431	Benign
21:31668481:A:C:K:123:T	3.698802754	3.670451216	0.972367883	1.023059845	0.963922222	0.904380541	0.986693889	0.919470005	0.943111587	0.973856253	0.988654613	1.032327521	0.982366284	21	31668481	A	C	K	T		21	33040794	21:31668481:A:C	SOD1;SOD1	P00441	P00441;H7BYH4	p.Lys123Thr	p.Lys123Thr;p.Lys104Thr	3.325117	0.822	0.799741088	0.875376324	2.609278153	2.512630547	0.777	Lys	123	Thr	K123T	6	0.513777778	-8.664777778	-7.388555556	98.27	3.848647717	0.278928287	Benign
21:31668481:A:G:K:123:R	1.812902272	2.347228623	0.95626545	0.995912889	0.898378439	0.87459786	0.986693889	0.904865256	0.943111587	0.726964725	0.925626099	1.035595919	0.888572428	21	31668481	A	G	K	R		21	33040794	21:31668481:A:G	SOD1;SOD1	P00441	P00441;H7BYH4	p.Lys123Arg	p.Lys123Arg;p.Lys104Arg	2.703343	0.58	0.803089259	0.145257452	1.126794736	0.778824794	0.07	Lys	123	Arg	K123R	3	0.513777778	-8.664777778	-7.388555556	98.27	3.848647717	0.178917968	Benign
21:31668481:A:T:K:123:I	3.847330149	3.891650666	0.983965874	1.030072262	0.97761	0.972465402	0.986693889	0.965008647	0.943111587	0.992655691	0.991718531	1.013982338	0.991333511	21	31668481	A	T	K	I		21	33040794	21:31668481:A:T	SOD1;SOD1	P00441	P00441;H7BYH4	p.Lys123Ile	p.Lys123Ile;p.Lys104Ile	3.787184	0.836	0.804526742	1.596988876	2.778119522	2.842477081	0.922	Lys	123	Ile	K123I	8	0.513777778	-8.664777778	-7.388555556	98.27	3.848647717	0.37190596	Uncertain
21:31668482:A:C:K:123:N	2.597729168	3.119880337	0.96589148	1.015166629	0.947011908	0.924157999	0.986693889	0.87491319	0.943111587	0.935382288	0.96311295	1.037646777	0.953441276	21	31668482	A	C	K	N		21	33040795	21:31668482:A:C	SOD1;SOD1	P00441	P00441;H7BYH4	p.Lys123Asn	p.Lys123Asn;p.Lys104Asn	2.527456	0.598	0.799155475	-0.1814114	1.175584033	0.788118757	0.995	Lys	123	Asn	K123N	5	0.513777778	-8.664777778	-7.388555556	98.27	3.848647717	0.113075999	Benign
21:31668482:A:T:K:123:N	2.597729168	3.118193334	0.96589148	1.015166629	0.947011908	0.924157999	0.986693889	0.87491319	0.943111587	0.935382288	0.96311295	1.037646777	0.953441276	21	31668482	A	T	K	N		21	33040795	21:31668482:A:T	SOD1;SOD1	P00441	P00441;H7BYH4	p.Lys123Asn	p.Lys123Asn;p.Lys104Asn	2.520283	0.598	0.799155475	-0.190784993	1.175584033	0.78425457	0.995	Lys	123	Asn	K123N	5	0.513777778	-8.664777778	-7.388555556	98.27	3.848647717	0.113075999	Benign
21:31668483:G:A:A:124:T	2.299474221	3.044034215	0.996807098	0.996948204	0.935007778	0.820197881	0.991142222	0.90656519	0.998381905	0.730315215	0.996248066	1.027318835	0.975694909	21	31668483	G	A	A	T		21	33040796	21:31668483:G:A	SOD1;SOD1	P00441	P00441;H7BYH4	p.Ala124Thr	p.Ala124Thr;p.Ala105Thr	1.017601	0.441	0.790751309	-2.361323147	0.037347092	-0.932776712	0.329	Ala	124	Thr	A124T	4	1.3776	-9.5204	-2.8492	98.7	4.606463785	0.087296726	Benign
21:31668483:G:C:A:124:P	2.026468457	2.780329629	0.98709178	1.003482404	0.931304558	0.889646297	0.991142222	0.87491319	0.998381905	0.881268001	0.991241038	1.0190922	0.96023286	21	31668483	G	C	A	P		21	33040796	21:31668483:G:C	SOD1;SOD1	P00441	P00441;H7BYH4	p.Ala124Pro	p.Ala124Pro;p.Ala105Pro	0.721343	0.412	0.810720121	-2.256979476	0.186169104	-1.260005266	0.005	Ala	124	Pro	A124P	5	1.3776	-9.5204	-2.8492	98.7	4.606463785	0.060440955	Benign
21:31668483:G:T:A:124:S	2.300716389	3.098878483	0.996807098	0.990437385	0.934903704	0.800520837	0.991142222	0.904865256	0.998381905	0.912762288	0.996401191	1.031655782	0.979242561	21	31668483	G	T	A	S		21	33040796	21:31668483:G:T	SOD1;SOD1	P00441	P00441;H7BYH4	p.Ala124Ser	p.Ala124Ser;p.Ala105Ser	1.061506	0.43	0.791931131	-2.274909775	-0.012893005	-0.972708528	0.003	Ala	124	Ser	A124S	3	1.3776	-9.5204	-2.8492	98.7	4.606463785	0.141682495	Benign
21:31668484:C:A:A:124:E	2.02299063	2.576940458	0.98709178	1.003482404	0.931304558	0.889646297	0.991142222	0.87491319	0.998381905	0.881268001	0.991241038	1.0190922	0.96023286	21	31668484	C	A	A	E		21	33040797	21:31668484:C:A	SOD1;SOD1	P00441	P00441;H7BYH4	p.Ala124Glu	p.Ala124Glu;p.Ala105Glu	-0.143451	0.411	0.799151058	-3.671830287	-0.013211508	-1.731661283	0.003	Ala	124	Glu	A124E	5	1.3776	-9.5204	-2.8492	98.7	4.606463785	0.056134212	Benign
21:31668484:C:G:A:124:G	2.247306824	2.900137024	0.996807098	0.996948204	0.935007778	0.820197881	0.991142222	0.90656519	0.998381905	0.730315215	0.996248066	1.027318835	0.975694909	21	31668484	C	G	A	G		21	33040797	21:31668484:C:G	SOD1;SOD1	P00441	P00441;H7BYH4	p.Ala124Gly	p.Ala124Gly;p.Ala105Gly	0.405762	0.426	0.814679314	-2.571929883	0.341221388	-1.349087714	0.068	Ala	124	Gly	A124G	4	1.3776	-9.5204	-2.8492	98.7	4.606463785	0.199730298	Benign
21:31668484:C:T:A:124:V	2.285562915	2.880611011	0.996807098	0.996948204	0.935007778	0.820197881	0.991142222	0.90656519	0.998381905	0.730315215	0.996248066	1.027318835	0.975694909	21	31668484	C	T	A	V		21	33040797	21:31668484:C:T	SOD1;SOD1	P00441	P00441;H7BYH4	p.Ala124Val	p.Ala124Val;p.Ala105Val	0.322739	0.437	0.795853193	-3.143788596	0.097042174	-1.330229267	0.007	Ala	124	Val	A124V	4	1.3776	-9.5204	-2.8492	98.7	4.606463785	0.064769749	Benign
21:31668486:G:A:D:125:N	3.519515367	3.696314698	0.996489286	1.000190958	0.973505056	0.925031274	0.997305556	0.87491319	0.99971	0.838039643	0.99961412	1.022551502	0.961889865	21	31668486	G	A	D	N		21	33040799	21:31668486:G:A	SOD1;SOD1	P00441	P00441;H7BYH4	p.Asp125Asn	p.Asp125Asn;p.Asp106Asn	4.527625	0.836	0.849914597	3.681714787	3.53539226	3.241362174	1	Asp	125	Asn	D125N	5	4.634875	-7.374625	-0.398625	98.65	0	0.9268042	Pathogenic
21:31668486:G:C:D:125:H	4.309349547	4.118034455	0.999437034	1.000213754	0.997873757	0.984049447	0.997305556	0.949666306	0.99971	0.993871013	0.999933124	1.004605548	0.996908452	21	31668486	G	C	D	H		21	33040799	21:31668486:G:C	SOD1;SOD1	P00441	P00441;H7BYH4	p.Asp125His	p.Asp125His;p.Asp106His	4.452293	0.951	0.848543551	3.549526413	4.243549218	3.865521722	1	Asp	125	His	D125H	7	4.634875	-7.374625	-0.398625	98.65	0	0.936158822	Pathogenic
21:31668486:G:T:D:125:Y	4.389544769	4.154119726	0.999528766	0.999134529	0.998956667	0.992265369	0.997305556	1	0.99971	0.999933333	0.999933124	0.9935981	0.998801111	21	31668486	G	T	D	Y		21	33040799	21:31668486:G:T	SOD1;SOD1	P00441	P00441;H7BYH4	p.Asp125Tyr	p.Asp125Tyr;p.Asp106Tyr	4.50474	0.968	0.849971379	3.653206524	4.375437414	3.992041785	1	Asp	125	Tyr	D125Y	9	4.634875	-7.374625	-0.398625	98.65	0	0.936636746	Pathogenic
21:31668487:A:C:D:125:A	4.426167579	4.136837593	0.999528766	1.000497219	0.998956667	0.991650185	0.997305556	0.965008647	0.99971	0.997564738	0.999933124	0.998313792	0.998654413	21	31668487	A	C	D	A	rs1568811366	21	33040800	21:31668487:A:C	SOD1;SOD1	P00441	P00441;H7BYH4	p.Asp125Ala	p.Asp125Ala;p.Asp106Ala	4.439085	0.979	0.8513019	3.600157295	4.467561273	4.020256596	1	Asp	125	Ala	D125A	8	4.634875	-7.374625	-0.398625	98.65	0	0.93666098	Pathogenic
21:31668487:A:G:D:125:G	4.451940432	4.131092093	0.999437034	1.000213754	0.997873757	0.984049447	0.997305556	0.949666306	0.99971	0.993871013	0.999933124	1.004605548	0.996908452	21	31668487	A	G	D	G	rs1568811366	21	33040800	21:31668487:A:G	SOD1;SOD1	P00441	P00441;H7BYH4	p.Asp125Gly	p.Asp125Gly;p.Asp106Gly	4.507813	0.992	0.861224797	3.93420141	4.715758063	4.132425987	1	Asp	125	Gly	D125G	7	4.634875	-7.374625	-0.398625	98.65	0	0.941790376	Pathogenic
21:31668487:A:T:D:125:V	4.452145646	4.134227525	0.999528766	0.999134529	0.998956667	0.992265369	0.997305556	1	0.99971	0.999933333	0.999933124	0.9935981	0.998801111	21	31668487	A	T	D	V	rs1568811366	21	33040800	21:31668487:A:T	SOD1;SOD1	P00441	P00441;H7BYH4	p.Asp125Val	p.Asp125Val;p.Asp106Val	4.42016	0.986	0.850625074	3.558767673	4.500766386	4.050524004	1	Asp	125	Val	D125V	9	4.634875	-7.374625	-0.398625	98.65	0	0.928939941	Pathogenic
21:31668488:T:A:D:125:E	3.95754781	3.689819066	0.998378754	1.001300294	0.984389325	0.928384168	0.997305556	0.90656519	0.99971	0.869188269	0.999782026	1.030973726	0.978429937	21	31668488	T	A	D	E		21	33040801	21:31668488:T:A	SOD1;SOD1	P00441	P00441;H7BYH4	p.Asp125Glu	p.Asp125Glu;p.Asp106Glu	3.617495	0.909	0.857475693	2.67846794	4.125591712	3.17303001	1	Asp	125	Glu	D125E	4	4.634875	-7.374625	-0.398625	98.65	0	0.936778875	Pathogenic
21:31668488:T:G:D:125:E	3.95754781	3.695303885	0.998378754	1.001300294	0.984389325	0.928384168	0.997305556	0.90656519	0.99971	0.869188269	0.999782026	1.030973726	0.978429937	21	31668488	T	G	D	E		21	33040801	21:31668488:T:G	SOD1;SOD1	P00441	P00441;H7BYH4	p.Asp125Glu	p.Asp125Glu;p.Asp106Glu	3.640816	0.909	0.857475693	2.708943551	4.125591712	3.185593332	1	Asp	125	Glu	D125E	4	4.634875	-7.374625	-0.398625	98.65	0	0.936778875	Pathogenic
21:31668489:G:A:D:126:N	3.664778198	3.82415248	0.980258107	0.995139709	0.987700612	0.959551184	0.993737778	0.87491319	1	0.964241556	0.953788042	1.017679242	0.971188618	21	31668489	G	A	D	N		21	33040802	21:31668489:G:A	SOD1;SOD1	P00441	P00441;H7BYH4	p.Asp126Asn	p.Asp126Asn;p.Asp107Asn	4.575037	0.848	0.825371627	3.139598846	3.202187199	3.336267997	1	Asp	126	Asn	D126N	5	7.659	-10.624375	-1.182	98.4	0	0.718623021	Pathogenic
21:31668489:G:C:D:126:H	4.338216386	4.117126054	0.991807044	0.999455495	0.998051534	0.984341516	0.993737778	0.949666306	1	0.994485827	0.974262416	1.000186778	0.9963775	21	31668489	G	C	D	H	rs1568811372	21	33040802	21:31668489:G:C	SOD1;SOD1	P00441	P00441;H7BYH4	p.Asp126His	p.Asp126His;p.Asp107His	4.47676	0.961	0.824140707	2.980875097	3.899968469	3.93650605	1	Asp	126	His	D126H	7	7.659	-10.624375	-1.182	98.4	0	0.919324703	Pathogenic
21:31668489:G:T:D:126:Y	4.374500333	4.147625504	0.993133783	0.998048199	0.9987	0.992342336	0.993737778	1	1	1	0.974262416	0.986825284	0.997762222	21	31668489	G	T	D	Y		21	33040802	21:31668489:G:T	SOD1;SOD1	P00441	P00441;H7BYH4	p.Asp126Tyr	p.Asp126Tyr;p.Asp107Tyr	4.532558	0.967	0.825618142	3.090155224	3.962759516	4.001247335	1	Asp	126	Tyr	D126Y	9	7.659	-10.624375	-1.182	98.4	0	0.917025617	Pathogenic
21:31668490:A:C:D:126:A	4.321963123	4.128019733	0.993133783	1.000035001	0.9987	0.991793819	0.993737778	0.965008647	1	0.997631405	0.974262416	0.992812516	0.997416635	21	31668490	A	C	D	A	rs1164911383	21	33040803	21:31668490:A:C	SOD1;SOD1	P00441	P00441;H7BYH4	p.Asp126Ala	p.Asp126Ala;p.Asp107Ala	4.467635	0.953	0.82995088	3.111955795	3.946053771	3.885347383	1	Asp	126	Ala	D126A	8	7.659	-10.624375	-1.182	98.4	0	0.919975372	Pathogenic
21:31668490:A:G:D:126:G	4.181714195	4.120543571	0.991807044	0.999455495	0.998051534	0.984341516	0.993737778	0.949666306	1	0.994485827	0.974262416	1.000186778	0.9963775	21	31668490	A	G	D	G		21	33040803	21:31668490:A:G	SOD1;SOD1	P00441	P00441;H7BYH4	p.Asp126Gly	p.Asp126Gly;p.Asp107Gly	4.491291	0.916	0.842378755	3.448755093	3.918204754	3.684217705	1	Asp	126	Gly	D126G	7	7.659	-10.624375	-1.182	98.4	0	0.917849876	Pathogenic
21:31668490:A:T:D:126:V	4.353633374	4.122851741	0.993133783	0.998048199	0.9987	0.992342336	0.993737778	1	1	1	0.974262416	0.986825284	0.997762222	21	31668490	A	T	D	V		21	33040803	21:31668490:A:T	SOD1;SOD1	P00441	P00441;H7BYH4	p.Asp126Val	p.Asp126Val;p.Asp107Val	4.427222	0.961	0.829224386	3.041263443	3.984787008	3.909819292	1	Asp	126	Val	D126V	9	7.659	-10.624375	-1.182	98.4	0	0.75665977	Pathogenic
21:31668491:C:A:D:126:E	3.947239448	3.713303741	0.990802765	0.992677138	0.992137937	0.963607144	0.993737778	0.90656519	1	0.978525552	0.9788481	1.024436161	0.982189629	21	31668491	C	A	D	E		21	33040804	21:31668491:C:A	SOD1;SOD1	P00441	P00441;H7BYH4	p.Asp126Glu	p.Asp126Glu;p.Asp107Glu	3.516748	0.894	0.832441483	1.930648675	3.612556912	3.032050844	1	Asp	126	Glu	D126E	4	7.659	-10.624375	-1.182	98.4	0	0.882250194	Pathogenic
21:31668491:C:G:D:126:E	3.947239448	3.725287511	0.990802765	0.992677138	0.992137937	0.963607144	0.993737778	0.90656519	1	0.978525552	0.9788481	1.024436161	0.982189629	21	31668491	C	G	D	E		21	33040804	21:31668491:C:G	SOD1;SOD1	P00441	P00441;H7BYH4	p.Asp126Glu	p.Asp126Glu;p.Asp107Glu	3.567702	0.894	0.832441483	1.997234769	3.612556912	3.059500419	1	Asp	126	Glu	D126E	4	7.659	-10.624375	-1.182	98.4	0	0.882250194	Pathogenic
21:31668492:T:A:L:127:M	3.470886672	3.499186511	0.997285366	0.984985152	0.973964735	0.885558584	0.979569444	0.987323783	0.943403386	0.832852535	0.998333633	1.015148027	0.967518014	21	31668492	T	A	L	M		21	33040805	21:31668492:T:A	SOD1;SOD1	P00441	P00441;H7BYH4	p.Leu127Met	p.Leu127Met;p.Leu108Met	3.389157	0.804	0.792304386	0.776024317	2.370778221	2.443083166	1	Leu	127	Met	L127M	2	7.597625	-8.839625	2.910875	98.33	0	0.408784912	Uncertain
21:31668492:T:G:L:127:V	3.59500718	3.431582601	0.997285366	0.987301101	0.973845847	0.871542377	0.979569444	0.904865256	0.943403386	0.744072685	0.998333633	1.015218349	0.964297187	21	31668492	T	G	L	V		21	33040805	21:31668492:T:G	SOD1;SOD1	P00441	P00441;H7BYH4	p.Leu127Val	p.Leu127Val;p.Leu108Val	3.273561	0.85	0.80383376	0.908736019	2.855552685	2.64670686	0.999	Leu	127	Val	L127V	3	7.597625	-8.839625	2.910875	98.33	0	0.786529694	Pathogenic
21:31668493:T:C:L:127:S	4.296779825	3.935157667	0.994955719	0.992433595	0.988405556	0.965876775	0.979569444	0.919470005	0.943403386	0.981696905	0.995587349	0.996089922	0.984534103	21	31668493	T	C	L	S	rs121912454	21	33040806	21:31668493:T:C	SOD1;SOD1	P00441	P00441;H7BYH4	p.Leu127Ser	p.Leu127Ser;p.Leu108Ser	4.334961	0.987	0.800469951	2.212968122	3.670311056	4.01040657	1	Leu	127	Ser	L127S	6	7.597625	-8.839625	2.910875	98.33	0	0.868334051	Pathogenic
21:31668493:T:G:L:127:W	4.112455022	3.93204707	0.994955719	0.992433595	0.988405556	0.965876775	0.979569444	0.919470005	0.943403386	0.981696905	0.995587349	0.996089922	0.984534103	21	31668493	T	G	L	W		21	33040806	21:31668493:T:G	SOD1;SOD1	P00441	P00441;H7BYH4	p.Leu127Trp	p.Leu127Trp;p.Leu108Trp	4.321735	0.934	0.798494729	2.147068612	3.300445035	3.696922259	1	Leu	127	Trp	L127W	6	7.597625	-8.839625	2.910875	98.33	0	0.870493376	Pathogenic
21:31668494:G:C:L:127:F	3.914071335	3.864348585	0.997285366	0.988591838	0.986087937	0.927825259	0.979569444	0.90656519	0.943403386	0.916843945	0.998371422	1.010634365	0.984833219	21	31668494	G	C	L	F		21	33040807	21:31668494:G:C	SOD1;SOD1	P00441	P00441;H7BYH4	p.Leu127Phe	p.Leu127Phe;p.Leu108Phe	4.017927	0.876	0.80441176	1.895691095	3.030473153	3.197995866	1	Leu	127	Phe	L127F	4	7.597625	-8.839625	2.910875	98.33	0	0.232189069	Benign
21:31668494:G:T:L:127:F	3.914071335	3.861489169	0.997285366	0.988591838	0.986087937	0.927825259	0.979569444	0.90656519	0.943403386	0.916843945	0.998371422	1.010634365	0.984833219	21	31668494	G	T	L	F		21	33040807	21:31668494:G:T	SOD1;SOD1	P00441	P00441;H7BYH4	p.Leu127Phe	p.Leu127Phe;p.Leu108Phe	4.005769	0.876	0.80441176	1.879803162	3.030473153	3.191446195	1	Leu	127	Phe	L127F	4	7.597625	-8.839625	2.910875	98.33	0	0.232189069	Benign
21:31668495:G:A:G:128:S	3.955406936	3.933956974	0.994504511	0.996806981	0.996658889	0.985230651	0.991641111	0.919470005	1	0.989584866	0.989062488	0.993336151	0.984797443	21	31668495	G	A	G	S		21	33040808	21:31668495:G:A	SOD1;SOD1	P00441	P00441;H7BYH4	p.Gly128Ser	p.Gly128Ser;p.Gly109Ser	4.315805	0.888	0.829453374	2.901301063	3.524561064	3.427830945	1	Gly	128	Ser	G128S	6	11.83775	-9.752	0.65625	97.94	0	0.889514007	Pathogenic
21:31668495:G:C:G:128:R	4.262390089	4.09431184	0.996969163	1.001963428	0.998866667	0.991514388	0.991641111	0.965008647	1	0.99750458	0.990265667	0.974925072	0.996751476	21	31668495	G	C	G	R	rs1568811389	21	33040808	21:31668495:G:C	SOD1;SOD1	P00441	P00441;H7BYH4	p.Gly128Arg	p.Gly128Arg;p.Gly109Arg	4.359802	0.938	0.83512704	3.098441154	3.937063298	3.740550898	1	Gly	128	Arg	G128R	8	11.83775	-9.752	0.65625	97.94	0	0.920189177	Pathogenic
21:31668495:G:T:G:128:C	4.170149784	4.132004402	0.996969163	1.000006931	0.998866667	0.99206959	0.991641111	1	1	1	0.990265667	0.969406996	0.997837778	21	31668495	G	T	G	C		21	33040808	21:31668495:G:T	SOD1;SOD1	P00441	P00441;H7BYH4	p.Gly128Cys	p.Gly128Cys;p.Gly109Cys	4.462107	0.908	0.828972152	3.080642546	3.643668149	3.622252996	1	Gly	128	Cys	G128C	9	11.83775	-9.752	0.65625	97.94	0	0.877285635	Pathogenic
21:31668496:G:A:G:128:D	4.336747547	4.041493724	0.996380866	1.000518313	0.998001534	0.984240466	0.991641111	0.949666306	1	0.994591974	0.990265667	0.98298412	0.994683716	21	31668496	G	A	G	D		21	33040809	21:31668496:G:A	SOD1;SOD1	P00441	P00441;H7BYH4	p.Gly128Asp	p.Gly128Asp;p.Gly109Asp	4.245551	0.966	0.838726623	3.037735401	4.175110892	3.840852608	1	Gly	128	Asp	G128D	7	11.83775	-9.752	0.65625	97.94	0	0.880966792	Pathogenic
21:31668496:G:C:G:128:A	4.004096506	3.88790834	0.994504511	0.996806981	0.996658889	0.985230651	0.991641111	0.919470005	1	0.989584866	0.989062488	0.993336151	0.984797443	21	31668496	G	C	G	A		21	33040809	21:31668496:G:C	SOD1;SOD1	P00441	P00441;H7BYH4	p.Gly128Ala	p.Gly128Ala;p.Gly109Ala	4.12001	0.902	0.832656306	2.724271844	3.666995532	3.403278757	1	Gly	128	Ala	G128A	6	11.83775	-9.752	0.65625	97.94	0	0.922382007	Pathogenic
21:31668496:G:T:G:128:V	4.30230719	4.074144391	0.996969163	1.000006931	0.998866667	0.99206959	0.991641111	1	1	1	0.990265667	0.969406996	0.997837778	21	31668496	G	T	G	V		21	33040809	21:31668496:G:T	SOD1;SOD1	P00441	P00441;H7BYH4	p.Gly128Val	p.Gly128Val;p.Gly109Val	4.216091	0.946	0.831743991	2.827374671	3.931473288	3.709374846	1	Gly	128	Val	G128V	9	11.83775	-9.752	0.65625	97.94	0	0.806964892	Pathogenic
21:31668498:A:C:K:129:Q	0.624041361	0.454698294	0.973643184	0.942207049	0.772945556	0.961721402	0.626197778	0.90656519	1	0.965871796	0.951817036	0.989376972	0.739308918	21	31668498	A	C	K	Q		21	33040811	21:31668498:A:C	SOD1;SOD1	P00441	P00441;H7BYH4	p.Lys129Gln	p.Lys129Gln;p.Lys110Gln	2.620555	0.716	0.777184198	-0.600527334	1.559107244	1.520355344	0.031	Lys	129	Gln	K129Q	4	11.45455556	-12.50822222	2.314111111	98.08	3.239151491	0.177804984	Benign
21:31668498:A:G:K:129:E	0.874444867	0.624251438	0.973643184	0.942207049	0.772945556	0.961721402	0.626197778	0.90656519	1	0.965871796	0.951817036	0.989376972	0.739308918	21	31668498	A	G	K	E		21	33040811	21:31668498:A:G	SOD1;SOD1	P00441	P00441;H7BYH4	p.Lys129Glu	p.Lys129Glu;p.Lys110Glu	3.341481	0.788	0.793300252	0.738233016	2.285684908	2.324913667	0.361	Lys	129	Glu	K129E	4	11.45455556	-12.50822222	2.314111111	98.08	3.239151491	0.333779113	Benign
21:31668499:A:C:K:129:T	0.35090656	0.173877243	0.948250294	0.953287999	0.776131111	0.949529425	0.626197778	0.919470005	1	0.989584866	0.846175551	0.971528933	0.726958991	21	31668499	A	C	K	T		21	33040812	21:31668499:A:C	SOD1;SOD1	P00441	P00441;H7BYH4	p.Lys129Thr	p.Lys129Thr;p.Lys110Thr	2.085469	0.677	0.78632	-1.074913007	1.463618095	1.006663434	0.074	Lys	129	Thr	K129T	6	11.45455556	-12.50822222	2.314111111	98.08	3.239151491	0.28400149	Benign
21:31668499:A:G:K:129:R	-0.221064129	0.072391552	0.973643184	0.942521474	0.765786323	0.906843455	0.626197778	0.904865256	1	0.788005266	0.950751424	0.995694098	0.733062064	21	31668499	A	G	K	R		21	33040812	21:31668499:A:G	SOD1;SOD1	P00441	P00441;H7BYH4	p.Lys129Arg	p.Lys129Arg;p.Lys110Arg	1.328325	0.493	0.790559996	-1.959981401	0.364708803	-0.464806765	0.002	Lys	129	Arg	K129R	3	11.45455556	-12.50822222	2.314111111	98.08	3.239151491	0.12015609	Benign
21:31668499:A:T:K:129:I	1.285825266	1.152282698	0.970851243	0.976383521	0.793911111	0.988904476	0.626197778	0.965008647	1	0.99750458	0.860887647	0.961032853	0.790002587	21	31668499	A	T	K	I		21	33040812	21:31668499:A:T	SOD1;SOD1	P00441	P00441;H7BYH4	p.Lys129Ile	p.Lys129Ile;p.Lys110Ile	2.881818	0.744	0.793015332	0.130538069	2.001231918	1.822951277	0.279	Lys	129	Ile	K129I	8	11.45455556	-12.50822222	2.314111111	98.08	3.239151491	0.420646527	Uncertain
21:31668500:A:C:K:129:N	0.806462893	0.527582949	0.948571444	0.945516499	0.769844209	0.961006888	0.626197778	0.87491319	1	0.972302545	0.838325024	0.980456436	0.720083328	21	31668500	A	C	K	N		21	33040813	21:31668500:A:C	SOD1;SOD1	P00441	P00441;H7BYH4	p.Lys129Asn	p.Lys129Asn;p.Lys110Asn	3.956254	0.83	0.785557233	1.35103314	2.423482316	2.898875081	0.929	Lys	129	Asn	K129N	5	11.45455556	-12.50822222	2.314111111	98.08	3.239151491	0.483270531	Uncertain
21:31668500:A:T:K:129:N	0.80994072	0.524807731	0.948571444	0.945516499	0.769844209	0.961006888	0.626197778	0.87491319	1	0.972302545	0.838325024	0.980456436	0.720083328	21	31668500	A	T	K	N		21	33040813	21:31668500:A:T	SOD1;SOD1	P00441	P00441;H7BYH4	p.Lys129Asn	p.Lys129Asn;p.Lys110Asn	3.944454	0.831	0.785557233	1.335613038	2.429839117	2.898298633	0.929	Lys	129	Asn	K129N	5	11.45455556	-12.50822222	2.314111111	98.08	3.239151491	0.483270531	Uncertain
21:31668501:G:A:G:130:S	-3.306750695	-4.264510669	0.168664768	0.4998576	0.251285556	0.45368719	0.261451111	0.919470005	0.400401111	0.552113729	0.183854505	0.749145672	0.331275974	21	31668501	G	A	G	S	rs1464048449	21	33040814	21:31668501:G:A	SOD1;SOD1	P00441	P00441;H7BYH4	p.Gly130Ser	p.Gly130Ser;p.Gly111Ser	4.325849	0.892	0.799399158	2.174705347	3.048549308	3.456363234	1	Gly	130	Ser	G130S	6	11.1685	-14.20325	-3.04	96.52	5.345755374	0.316103416	Benign
21:31668501:G:C:G:130:R	-1.643831265	-2.619003433	0.308974177	0.5308925	0.296624444	0.630742992	0.261451111	0.965008647	0.400401111	0.796113971	0.248581156	0.736517727	0.461581317	21	31668501	G	C	G	R		21	33040814	21:31668501:G:C	SOD1;SOD1	P00441	P00441;H7BYH4	p.Gly130Arg	p.Gly130Arg;p.Gly111Arg	4.369846	0.953	0.804866066	2.366756528	3.527526707	3.832667191	1	Gly	130	Arg	G130R	8	11.1685	-14.20325	-3.04	96.52	5.345755374	0.607171993	Uncertain
21:31668501:G:T:G:130:C	-1.221892799	-2.091343564	0.308974177	0.580440122	0.297574444	0.654374547	0.261451111	1	0.400401111	0.851518889	0.248581156	0.757185318	0.501665556	21	31668501	G	T	G	C		21	33040814	21:31668501:G:T	SOD1;SOD1	P00441	P00441;H7BYH4	p.Gly130Cys	p.Gly130Cys;p.Gly111Cys	4.47468	0.946	0.799075571	2.361231567	3.386417703	3.848680067	1	Gly	130	Cys	G130C	9	11.1685	-14.20325	-3.04	96.52	5.345755374	0.862827337	Pathogenic
21:31668502:G:A:G:130:D	-2.130685379	-3.147119527	0.2723113	0.502059692	0.28063	0.566189635	0.261451111	0.949666306	0.400401111	0.731011198	0.248581156	0.733147304	0.422851026	21	31668502	G	A	G	D		21	33040815	21:31668502:G:A	SOD1;SOD1	P00441	P00441;H7BYH4	p.Gly130Asp	p.Gly130Asp;p.Gly111Asp	4.190831	0.937	0.806993698	2.185188971	3.461316313	3.643743682	1	Gly	130	Asp	G130D	7	11.1685	-14.20325	-3.04	96.52	5.345755374	0.698376757	Pathogenic
21:31668502:G:C:G:130:A	-3.122425892	-4.321193564	0.168664768	0.4998576	0.251285556	0.45368719	0.261451111	0.919470005	0.400401111	0.552113729	0.183854505	0.749145672	0.331275974	21	31668502	G	C	G	A		21	33040815	21:31668502:G:C	SOD1;SOD1	P00441	P00441;H7BYH4	p.Gly130Ala	p.Gly130Ala;p.Gly111Ala	4.084838	0.945	0.804710357	1.99047895	3.474074377	3.632886802	1	Gly	130	Ala	G130A	6	11.1685	-14.20325	-3.04	96.52	5.345755374	0.371212071	Uncertain
21:31668502:G:T:G:130:V	-1.214937146	-2.16043239	0.308974177	0.580440122	0.297574444	0.654374547	0.261451111	1	0.400401111	0.851518889	0.248581156	0.757185318	0.501665556	21	31668502	G	T	G	V		21	33040815	21:31668502:G:T	SOD1;SOD1	P00441	P00441;H7BYH4	p.Gly130Val	p.Gly130Val;p.Gly111Val	4.18092	0.948	0.804237774	2.104406142	3.48525997	3.701988504	1	Gly	130	Val	G130V	9	11.1685	-14.20325	-3.04	96.52	5.345755374	0.695886758	Pathogenic
21:31668504:G:A:G:131:R	-3.702111737	-4.790677547	0.120532542	0.446565731	0.191034444	0.353248272	0.134058889	0.965008647	0.623956667	0.619162807	0.203053072	0.695831892	0.287956183	21	31668504	G	A	G	R		21	33040817	21:31668504:G:A	SOD1;SOD1	P00441	P00441;H7BYH4	p.Gly131Arg	p.Gly131Arg;p.Gly112Arg	4.399999	0.917	0.775418192	1.681362853	2.807359407	3.640817894	0.99	Gly	131	Arg	G131R	8	14.312	-14.6925	-4.306	96.03	6.369069052	0.285303288	Benign
21:31668504:G:C:G:131:R	-3.702111737	-4.814376736	0.120532542	0.446565731	0.191034444	0.353248272	0.134058889	0.965008647	0.623956667	0.619162807	0.203053072	0.695831892	0.287956183	21	31668504	G	C	G	R		21	33040817	21:31668504:G:C	SOD1;SOD1	P00441	P00441;H7BYH4	p.Gly131Arg	p.Gly131Arg;p.Gly112Arg	4.299232	0.917	0.775418192	1.549681712	2.807359407	3.586533415	0.99	Gly	131	Arg	G131R	8	14.312	-14.6925	-4.306	96.03	6.369069052	0.285303288	Benign
21:31668505:G:A:G:131:E	-4.296820063	-5.122862722	0.120532542	0.446565731	0.191034444	0.353248272	0.134058889	0.965008647	0.623956667	0.619162807	0.203053072	0.695831892	0.287956183	21	31668505	G	A	G	E	rs1169621300	21	33040818	21:31668505:G:A	SOD1;SOD1	P00441	P00441;H7BYH4	p.Gly131Glu	p.Gly131Glu;p.Gly112Glu	2.987575	0.746	0.77699703	-0.125516611	1.746688486	1.891484661	0.314	Gly	131	Glu	G131E	8	14.312	-14.6925	-4.306	96.03	6.369069052	0.27838564	Benign
21:31668505:G:C:G:131:A	-4.217349331	-5.417162427	0.083316013	0.420116808	0.161117778	0.335106548	0.134058889	0.919470005	0.623956667	0.710303353	0.172894642	0.705675668	0.256047682	21	31668505	G	C	G	A		21	33040818	21:31668505:G:C	SOD1;SOD1	P00441	P00441;H7BYH4	p.Gly131Ala	p.Gly131Ala;p.Gly112Ala	3.438745	0.871	0.77426265	0.396766082	2.495666922	2.857081251	0.944	Gly	131	Ala	G131A	6	14.312	-14.6925	-4.306	96.03	6.369069052	0.315490999	Benign
21:31668505:G:T:G:131:V	-3.176663723	-4.131092769	0.120532542	0.499766576	0.192221111	0.413893769	0.134058889	1	0.623956667	0.784603307	0.203053072	0.720711203	0.355142593	21	31668505	G	T	G	V		21	33040818	21:31668505:G:T	SOD1;SOD1	P00441	P00441;H7BYH4	p.Gly131Val	p.Gly131Val;p.Gly112Val	3.619705	0.853	0.773992437	0.626591781	2.376736138	2.850520178	0.995	Gly	131	Val	G131V	9	14.312	-14.6925	-4.306	96.03	6.369069052	0.534742284	Uncertain
21:31668507:A:C:N:132:H	-3.938117712	-3.988728298	0.054249167	0.540224604	0.296153333	0.363192562	0.340246667	0.87491319	0.482521111	0.524627874	0.163128793	0.829373127	0.387333891	21	31668507	A	C	N	H		21	33040820	21:31668507:A:C	SOD1;SOD1	P00441	P00441;H7BYH4	p.Asn132His	p.Asn132His;p.Asn113His	2.50743	0.531	0.779184379	-0.699127522	0.416471003	0.390046102	1	Asn	132	His	N132H	5	13.47475	-12.002625	-6.76375	96.38	4.782321435	0.060708033	Benign
21:31668507:A:G:N:132:D	-3.889428141	-3.99885714	0.054249167	0.540224604	0.296153333	0.363192562	0.340246667	0.87491319	0.482521111	0.524627874	0.163128793	0.829373127	0.387333891	21	31668507	A	G	N	D		21	33040820	21:31668507:A:G	SOD1;SOD1	P00441	P00441;H7BYH4	p.Asn132Asp	p.Asn132Asp;p.Asn113Asp	2.464363	0.545	0.787404286	-0.553091321	0.642611087	0.447770451	0.022	Asn	132	Asp	N132D	5	13.47475	-12.002625	-6.76375	96.38	4.782321435	0.110932495	Benign
21:31668507:A:T:N:132:Y	-1.288261136	-1.969107976	0.119001016	0.544353292	0.377674444	0.595782747	0.340246667	0.965008647	0.482521111	0.837678521	0.226489946	0.785678198	0.524442638	21	31668507	A	T	N	Y		21	33040820	21:31668507:A:T	SOD1;SOD1	P00441	P00441;H7BYH4	p.Asn132Tyr	p.Asn132Tyr;p.Asn113Tyr	3.779123	0.854	0.780100357	0.985250939	2.485000416	2.94218107	1	Asn	132	Tyr	N132Y	8	13.47475	-12.002625	-6.76375	96.38	4.782321435	0.198279281	Benign
21:31668508:A:C:N:132:T	-2.230923246	-2.972584531	0.066537224	0.515514828	0.33237	0.417044914	0.340246667	0.919470005	0.482521111	0.598888898	0.161064446	0.801694378	0.439462305	21	31668508	A	C	N	T		21	33040821	21:31668508:A:C	SOD1;SOD1	P00441	P00441;H7BYH4	p.Asn132Thr	p.Asn132Thr;p.Asn113Thr	4.046629	0.855	0.779762826	1.326517037	2.485725679	3.092070358	0.988	Asn	132	Thr	N132T	6	13.47475	-12.002625	-6.76375	96.38	4.782321435	0.147598069	Benign
21:31668508:A:G:N:132:S	-3.082572401	-3.69899785	0.054249167	0.540224604	0.296153333	0.363192562	0.340246667	0.87491319	0.482521111	0.524627874	0.163128793	0.829373127	0.387333891	21	31668508	A	G	N	S	rs1447747586	21	33040821	21:31668508:A:G	SOD1;SOD1	P00441	P00441;H7BYH4	p.Asn132Ser	p.Asn132Ser;p.Asn113Ser	3.73934	0.777	0.779875822	0.927736501	1.991780457	2.475661424	0.879	Asn	132	Ser	N132S	5	13.47475	-12.002625	-6.76375	96.38	4.782321435	0.147650429	Benign
21:31668508:A:T:N:132:I	-0.62088547	-1.36576941	0.119001016	0.591547664	0.378483333	0.618338111	0.340246667	1	0.482521111	0.889864577	0.226489946	0.798695437	0.564705556	21	31668508	A	T	N	I		21	33040821	21:31668508:A:T	SOD1;SOD1	P00441	P00441;H7BYH4	p.Asn132Ile	p.Asn132Ile;p.Asn113Ile	4.196203	0.917	0.784811422	1.646239134	2.964080554	3.531030367	0.996	Asn	132	Ile	N132I	9	13.47475	-12.002625	-6.76375	96.38	4.782321435	0.356638881	Benign
21:31668509:T:A:N:132:K	-2.603050678	-3.242009553	0.066537224	0.515514828	0.33237	0.417044914	0.340246667	0.919470005	0.482521111	0.598888898	0.161064446	0.801694378	0.439462305	21	31668509	T	A	N	K		21	33040822	21:31668509:T:A	SOD1;SOD1	P00441	P00441;H7BYH4	p.Asn132Lys	p.Asn132Lys;p.Asn113Lys	2.901056	0.748	0.785777845	-0.022457408	1.905905415	1.856436491	0.997	Asn	132	Lys	N132K	6	13.47475	-12.002625	-6.76375	96.38	4.782321435	0.173487221	Benign
21:31668509:T:G:N:132:K	-2.603050678	-3.235431815	0.066537224	0.515514828	0.33237	0.417044914	0.340246667	0.919470005	0.482521111	0.598888898	0.161064446	0.801694378	0.439462305	21	31668509	T	G	N	K		21	33040822	21:31668509:T:G	SOD1;SOD1	P00441	P00441;H7BYH4	p.Asn132Lys	p.Asn132Lys;p.Asn113Lys	2.929024	0.748	0.785777845	0.014090848	1.905905415	1.871503212	0.997	Asn	132	Lys	N132K	6	13.47475	-12.002625	-6.76375	96.38	4.782321435	0.173487221	Benign
21:31668510:G:A:E:133:K	1.130961396	1.373075591	0.223595679	0.605561895	0.67819	0.634819681	0.772436667	0.90656519	0.958947778	0.827531313	0.733341157	0.928839291	0.783902314	21	31668510	G	A	E	K		21	33040823	21:31668510:G:A	SOD1;SOD1	P00441	P00441;H7BYH4	p.Glu133Lys	p.Glu133Lys;p.Glu114Lys	4.146097	0.719	0.786437735	1.620789451	1.732568092	2.359525538	0.54	Glu	133	Lys	E133K	4	17.1	-8.012333333	-8.031333333	96.17	5.207155167	0.198596951	Benign
21:31668510:G:C:E:133:Q	0.827927	0.854040318	0.223595679	0.660444571	0.650843624	0.594044011	0.772436667	0.904865256	0.958947778	0.762999018	0.750764132	0.947443486	0.746376142	21	31668510	G	C	E	Q		21	33040823	21:31668510:G:C	SOD1;SOD1	P00441	P00441;H7BYH4	p.Glu133Gln	p.Glu133Gln;p.Glu114Gln	3.941446	0.752	0.778878889	1.167308882	1.816227129	2.440029425	0.856	Glu	133	Gln	E133Q	3	17.1	-8.012333333	-8.031333333	96.17	5.207155167	0.243681756	Benign
21:31668511:A:C:E:133:A	1.104455672	1.225314831	0.316701055	0.540383179	0.713585556	0.679501766	0.772436667	0.919470005	0.958947778	0.815438983	0.793386102	0.889196286	0.794016472	21	31668511	A	C	E	A		21	33040824	21:31668511:A:C	SOD1;SOD1	P00441	P00441;H7BYH4	p.Glu133Ala	p.Glu133Ala;p.Glu114Ala	2.97818	0.679	0.788325098	0.141022588	1.509785718	1.499139062	0.005	Glu	133	Ala	E133A	6	17.1	-8.012333333	-8.031333333	96.17	5.207155167	0.1894145	Benign
21:31668511:A:G:E:133:G	1.689579131	1.785272809	0.369058758	0.541494613	0.734956667	0.757538505	0.772436667	0.949666306	0.958947778	0.933241299	0.85415262	0.875523914	0.815333933	21	31668511	A	G	E	G		21	33040824	21:31668511:A:G	SOD1;SOD1	P00441	P00441;H7BYH4	p.Glu133Gly	p.Glu133Gly;p.Glu114Gly	4.221662	0.779	0.803809255	2.147100213	2.403810939	2.747055219	0.513	Glu	133	Gly	E133G	7	17.1	-8.012333333	-8.031333333	96.17	5.207155167	0.42837027	Uncertain
21:31668511:A:T:E:133:V	1.713923916	1.791939212	0.369058758	0.541494613	0.734956667	0.757538505	0.772436667	0.949666306	0.958947778	0.933241299	0.85415262	0.875523914	0.815333933	21	31668511	A	T	E	V		21	33040824	21:31668511:A:T	SOD1;SOD1	P00441	P00441;H7BYH4	p.Glu133Val	p.Glu133Val;p.Glu114Val	4.250007	0.786	0.787634163	1.786025391	2.178435561	2.802787583	0.406	Glu	133	Val	E133V	7	17.1	-8.012333333	-8.031333333	96.17	5.207155167	0.315294583	Benign
21:31668512:A:C:E:133:D	-0.239765726	0.256550615	0.223595679	0.660444571	0.650843624	0.594044011	0.772436667	0.904865256	0.958947778	0.762999018	0.750764132	0.947443486	0.746376142	21	31668512	A	C	E	D		21	33040825	21:31668512:A:C	SOD1;SOD1	P00441	P00441;H7BYH4	p.Glu133Asp	p.Glu133Asp;p.Glu114Asp	1.400969	0.445	0.78823209	-1.922347574	0.020742435	-0.703129982	0	Glu	133	Asp	E133D	3	17.1	-8.012333333	-8.031333333	96.17	5.207155167	0.151848899	Benign
21:31668512:A:T:E:133:D	-0.236287899	0.256154793	0.223595679	0.660444571	0.650843624	0.594044011	0.772436667	0.904865256	0.958947778	0.762999018	0.750764132	0.947443486	0.746376142	21	31668512	A	T	E	D		21	33040825	21:31668512:A:T	SOD1;SOD1	P00441	P00441;H7BYH4	p.Glu133Asp	p.Glu133Asp;p.Glu114Asp	1.399286	0.446	0.78823209	-1.924546899	0.027099236	-0.698256272	0	Glu	133	Asp	E133D	3	17.1	-8.012333333	-8.031333333	96.17	5.207155167	0.151848899	Benign
21:31668513:G:A:E:134:K	2.895179154	2.881611041	0.95750922	0.974920223	0.968720635	0.942781687	0.974854444	0.90656519	0.958947778	0.827531313	0.958113551	0.974961394	0.907375133	21	31668513	G	A	E	K		21	33040826	21:31668513:G:A	SOD1;SOD1	P00441	P00441;H7BYH4	p.Glu134Lys	p.Glu134Lys;p.Glu115Lys	3.972257	0.831	0.807447504	1.910728504	2.795066908	2.913276467	1	Glu	134	Lys	E134K	4	12.09577778	-6.573	-8.054666667	96.2	0	0.24711815	Benign
21:31668513:G:C:E:134:Q	1.9667598	2.168300299	0.95750922	0.970394874	0.925664471	0.90003066	0.974854444	0.904865256	0.958947778	0.762999018	0.96161896	0.98416021	0.856160658	21	31668513	G	C	E	Q		21	33040826	21:31668513:G:C	SOD1;SOD1	P00441	P00441;H7BYH4	p.Glu134Gln	p.Glu134Gln;p.Glu115Gln	3.671915	0.728	0.7985284	1.298720145	1.991505763	2.156100871	1	Glu	134	Gln	E134Q	3	12.09577778	-6.573	-8.054666667	96.2	0	0.154643624	Benign
21:31668514:A:C:E:134:A	3.092888609	2.999161773	0.993240118	0.977220442	0.98478	0.966614667	0.974854444	0.919470005	0.958947778	0.815438983	0.98533684	0.947384043	0.920759791	21	31668514	A	C	E	A		21	33040827	21:31668514:A:C	SOD1;SOD1	P00441	P00441;H7BYH4	p.Glu134Ala	p.Glu134Ala;p.Glu115Ala	3.757922	0.845	0.808980143	1.668360697	2.909633409	2.878736542	1	Glu	134	Ala	E134A	6	12.09577778	-6.573	-8.054666667	96.2	0	0.204812556	Benign
21:31668514:A:G:E:134:G	3.57434588	3.466255881	0.994636118	0.974942264	0.986461905	0.977845371	0.974854444	0.949666306	0.958947778	0.933241299	0.990337014	0.933880615	0.945885759	21	31668514	A	G	E	G		21	33040827	21:31668514:A:G	SOD1;SOD1	P00441	P00441;H7BYH4	p.Glu134Gly	p.Glu134Gly;p.Glu115Gly	4.403348	0.903	0.823655262	2.872992961	3.523174611	3.561696947	1	Glu	134	Gly	E134G	7	12.09577778	-6.573	-8.054666667	96.2	0	0.189172104	Benign
21:31668514:A:T:E:134:V	3.50478935	3.482034173	0.994636118	0.974942264	0.986461905	0.977845371	0.974854444	0.949666306	0.958947778	0.933241299	0.990337014	0.933880615	0.945885759	21	31668514	A	T	E	V	rs1568811426	21	33040827	21:31668514:A:T	SOD1;SOD1	P00441	P00441;H7BYH4	p.Glu134Val	p.Glu134Val;p.Glu115Val	4.470436	0.883	0.807642337	2.566538404	3.128871248	3.482230834	1	Glu	134	Val	E134V	7	12.09577778	-6.573	-8.054666667	96.2	0	0.292544696	Benign
21:31668515:A:C:E:134:D	1.980671106	1.951353011	0.95750922	0.970394874	0.925664471	0.90003066	0.974854444	0.904865256	0.958947778	0.762999018	0.96161896	0.98416021	0.856160658	21	31668515	A	C	E	D		21	33040828	21:31668515:A:C	SOD1;SOD1	P00441	P00441;H7BYH4	p.Glu134Asp	p.Glu134Asp;p.Glu115Asp	2.749473	0.732	0.809705961	0.368395758	2.203424757	1.682290954	0.995	Glu	134	Asp	E134D	3	12.09577778	-6.573	-8.054666667	96.2	0	0.0936949	Benign
21:31668515:A:T:E:134:D	1.980671106	1.958095145	0.95750922	0.970394874	0.925664471	0.90003066	0.974854444	0.904865256	0.958947778	0.762999018	0.96161896	0.98416021	0.856160658	21	31668515	A	T	E	D		21	33040828	21:31668515:A:T	SOD1;SOD1	P00441	P00441;H7BYH4	p.Glu134Asp	p.Glu134Asp;p.Glu115Asp	2.77814	0.732	0.809705961	0.40585746	2.203424757	1.697734236	0.995	Glu	134	Asp	E134D	3	12.09577778	-6.573	-8.054666667	96.2	0	0.0936949	Benign
21:31668516:A:C:S:135:R	4.157970416	3.779248485	0.974425733	0.991867887	0.994925056	0.96299277	0.988781111	0.87491319	1	0.971447618	0.91963309	0.954126319	0.973940756	21	31668516	A	C	S	R		21	33040829	21:31668516:A:C	SOD1;SOD1	P00441	P00441;H7BYH4	p.Ser135Arg	p.Ser135Arg;p.Ser116Arg	4.237266	0.981	0.832690953	2.878353383	4.169760898	3.923094832	1	Ser	135	Arg	S135R	5	11.87766667	-8.857833333	-3.534166667	97.05	0	0.876264349	Pathogenic
21:31668516:A:G:S:135:G	4.317516385	3.958007518	0.988047719	0.988125237	0.997899048	0.961193319	0.988781111	0.90656519	1	0.973429129	0.968877554	0.974917698	0.989832701	21	31668516	A	G	S	G	rs1555836932	21	33040829	21:31668516:A:G	SOD1;SOD1	P00441	P00441;H7BYH4	p.Ser135Gly	p.Ser135Gly;p.Ser116Gly	4.149405	0.976	0.836794379	2.864534836	4.206440429	3.846861161	1	Ser	135	Gly	S135G	4	11.87766667	-8.857833333	-3.534166667	97.05	0	0.913135863	Pathogenic
21:31668516:A:T:S:135:C	4.09536954	3.781551211	0.974425733	0.991867887	0.994925056	0.96299277	0.988781111	0.87491319	1	0.971447618	0.91963309	0.954126319	0.973940756	21	31668516	A	T	S	C		21	33040829	21:31668516:A:T	SOD1;SOD1	P00441	P00441;H7BYH4	p.Ser135Cys	p.Ser135Cys;p.Ser116Cys	4.247057	0.963	0.828873448	2.797188325	3.991645394	3.824322817	1	Ser	135	Cys	S135C	5	11.87766667	-8.857833333	-3.534166667	97.05	0	0.877295752	Pathogenic
21:31668517:G:A:S:135:N	3.906224248	3.710417882	0.988047719	0.982653209	0.985621138	0.906546223	0.988781111	0.904865256	1	0.817721482	0.97150898	0.990941501	0.970696449	21	31668517	G	A	S	N	rs121912451	21	33040830	21:31668517:G:A	SOD1;SOD1	P00441	P00441;H7BYH4	p.Ser135Asn	p.Ser135Asn;p.Ser116Asn	4.117707	0.919	0.829181696	2.635742131	3.717089101	3.50030429	1	Ser	135	Asn	S135N	3	11.87766667	-8.857833333	-3.534166667	97.05	0	0.916780248	Pathogenic
21:31668517:G:C:S:135:T	4.020992522	3.699962364	0.988047719	0.982653209	0.985621138	0.906546223	0.988781111	0.904865256	1	0.817721482	0.97150898	0.990941501	0.970696449	21	31668517	G	C	S	T	rs121912451	21	33040830	21:31668517:G:C	SOD1;SOD1	P00441	P00441;H7BYH4	p.Ser135Thr	p.Ser135Thr;p.Ser116Thr	4.073251	0.952	0.829023915	2.573764095	3.924231043	3.667107284	0.999	Ser	135	Thr	S135T	3	11.87766667	-8.857833333	-3.534166667	97.05	0	0.555276944	Uncertain
21:31668517:G:T:S:135:I	4.01376831	3.722258247	0.983371675	0.993792364	0.997341111	0.985184818	0.988781111	0.919470005	1	0.98878752	0.939170003	0.933034726	0.967860987	21	31668517	G	T	S	I		21	33040830	21:31668517:G:T	SOD1;SOD1	P00441	P00441;H7BYH4	p.Ser135Ile	p.Ser135Ile;p.Ser116Ile	4.31934	0.959	0.830509841	2.931923261	3.993520551	3.840141143	1	Ser	135	Ile	S135I	6	11.87766667	-8.857833333	-3.534166667	97.05	0	0.916934181	Pathogenic
21:31668518:T:A:S:135:R	3.973645614	3.460353078	0.974425733	0.991867887	0.994925056	0.96299277	0.988781111	0.87491319	1	0.971447618	0.91963309	0.954126319	0.973940756	21	31668518	T	A	S	R		21	33040831	21:31668518:T:A	SOD1;SOD1	P00441	P00441;H7BYH4	p.Ser135Arg	p.Ser135Arg;p.Ser116Arg	2.881349	0.928	0.832690953	1.106456845	3.832850432	2.886285606	1	Ser	135	Arg	S135R	5	11.87766667	-8.857833333	-3.534166667	97.05	0	0.876264349	Pathogenic
21:31668518:T:G:S:135:R	3.973645614	3.464353391	0.974425733	0.991867887	0.994925056	0.96299277	0.988781111	0.87491319	1	0.971447618	0.91963309	0.954126319	0.973940756	21	31668518	T	G	S	R		21	33040831	21:31668518:T:G	SOD1;SOD1	P00441	P00441;H7BYH4	p.Ser135Arg	p.Ser135Arg;p.Ser116Arg	2.898358	0.928	0.832690953	1.128684008	3.832850432	2.895448573	1	Ser	135	Arg	S135R	5	11.87766667	-8.857833333	-3.534166667	97.05	0	0.876264349	Pathogenic
21:31668519:A:C:T:136:P	0.764702018	0.907301922	0.994873703	0.669255824	0.877921111	0.825752288	0.893761111	0.919470005	0.826688889	0.756102242	0.99714762	0.87860616	0.781930401	21	31668519	A	C	T	P		21	33040832	21:31668519:A:C	SOD1;SOD1	P00441	P00441;H7BYH4	p.Thr136Pro	p.Thr136Pro;p.Thr117Pro	2.270879	0.62	0.811660119	-0.208927836	1.524067125	0.777065435	0.301	Thr	136	Pro	T136P	6	15.04885714	-6.676571429	-2.495571429	95.3	3.986606653	0.10433229	Benign
21:31668519:A:G:T:136:A	0.310503293	0.771893057	0.987038136	0.686692677	0.87573809	0.838266888	0.893761111	0.87491319	0.826688889	0.712871319	0.993596673	0.895815526	0.777682639	21	31668519	A	G	T	A		21	33040832	21:31668519:A:G	SOD1;SOD1	P00441	P00441;H7BYH4	p.Thr136Ala	p.Thr136Ala;p.Thr117Ala	1.921775	0.503	0.796374136	-1.041365073	0.525282715	-0.087303975	0.004	Thr	136	Ala	T136A	5	15.04885714	-6.676571429	-2.495571429	95.3	3.986606653	0.086939812	Benign
21:31668519:A:T:T:136:S	0.38671578	1.039004337	0.992614746	0.716522751	0.87933	0.853433586	0.893761111	0.90656519	0.826688889	0.796674353	0.997636795	0.914860051	0.803270158	21	31668519	A	T	T	S		21	33040832	21:31668519:A:T	SOD1;SOD1	P00441	P00441;H7BYH4	p.Thr136Ser	p.Thr136Ser;p.Thr117Ser	1.692264	0.443	0.792996827	-1.424412697	0.087526004	-0.557766346	0.001	Thr	136	Ser	T136S	4	15.04885714	-6.676571429	-2.495571429	95.3	3.986606653	0.08859215	Benign
21:31668520:C:A:T:136:K	0.093481509	0.632319878	0.994873703	0.669255824	0.877921111	0.825752288	0.893761111	0.919470005	0.826688889	0.756102242	0.99714762	0.87860616	0.781930401	21	31668520	C	A	T	K		21	33040833	21:31668520:C:A	SOD1;SOD1	P00441	P00441;H7BYH4	p.Thr136Lys	p.Thr136Lys;p.Thr117Lys	1.101678	0.427	0.796149155	-2.118595704	0.038412135	-0.968408447	0.001	Thr	136	Lys	T136K	6	15.04885714	-6.676571429	-2.495571429	95.3	3.986606653	0.039906905	Benign
21:31668520:C:G:T:136:R	0.653411571	0.690951305	0.994873703	0.669255824	0.877921111	0.825752288	0.893761111	0.919470005	0.826688889	0.756102242	0.99714762	0.87860616	0.781930401	21	31668520	C	G	T	R		21	33040833	21:31668520:C:G	SOD1;SOD1	P00441	P00441;H7BYH4	p.Thr136Arg	p.Thr136Arg;p.Thr117Arg	1.350974	0.588	0.795779043	-1.801928138	1.055681996	0.096529127	0.005	Thr	136	Arg	T136R	6	15.04885714	-6.676571429	-2.495571429	95.3	3.986606653	0.091419171	Benign
21:31668520:C:T:T:136:I	0.538643298	0.76024404	0.994873703	0.669255824	0.877921111	0.825752288	0.893761111	0.919470005	0.826688889	0.756102242	0.99714762	0.87860616	0.781930401	21	31668520	C	T	T	I	rs781031581	21	33040833	21:31668520:C:T	SOD1;SOD1	P00441	P00441;H7BYH4	p.Thr136Ile	p.Thr136Ile;p.Thr117Ile	1.645601	0.555	0.795475008	-1.424396173	0.840834899	0.064496469	0.124	Thr	136	Ile	T136I	6	15.04885714	-6.676571429	-2.495571429	95.3	3.986606653	0.126512358	Benign
21:31668522:A:C:K:137:Q	0.857055544	0.812850062	0.976008415	0.741187716	0.889206032	0.894674419	0.818473333	0.90656519	0.51113	0.676522424	0.974320352	1.01027673	0.775231587	21	31668522	A	C	K	Q		21	33040835	21:31668522:A:C	SOD1;SOD1	P00441	P00441;H7BYH4	p.Lys137Gln	p.Lys137Gln;p.Lys118Gln	2.226699	0.668	0.793814039	-0.70590532	1.531441036	1.030722575	0.087	Lys	137	Gln	K137Q	4	14.28933333	-3.497555556	-5.831333333	96.32	4.383292783	0.248520412	Benign
21:31668522:A:G:K:137:E	1.22570515	0.973661268	0.976008415	0.741187716	0.889206032	0.894674419	0.818473333	0.90656519	0.51113	0.676522424	0.974320352	1.01027673	0.775231587	21	31668522	A	G	K	E		21	33040835	21:31668522:A:G	SOD1;SOD1	P00441	P00441;H7BYH4	p.Lys137Glu	p.Lys137Glu;p.Lys118Glu	2.910455	0.774	0.80829316	0.543992059	2.446838568	2.011789319	0.624	Lys	137	Glu	K137E	4	14.28933333	-3.497555556	-5.831333333	96.32	4.383292783	0.203605843	Benign
21:31668523:A:C:K:137:T	0.966396354	0.979691956	0.996550083	0.696720156	0.903054444	0.897926151	0.818473333	0.919470005	0.51113	0.646376675	0.988317311	0.989790574	0.772245134	21	31668523	A	C	K	T		21	33040836	21:31668523:A:C	SOD1;SOD1	P00441	P00441;H7BYH4	p.Lys137Thr	p.Lys137Thr;p.Lys118Thr	3.095442	0.709	0.801762042	0.624981217	1.924678173	1.735720532	0.921	Lys	137	Thr	K137T	6	14.28933333	-3.497555556	-5.831333333	96.32	4.383292783	0.069841693	Benign
21:31668523:A:G:K:137:R	0.499466399	0.595123395	0.976008415	0.777132443	0.866246693	0.858463445	0.818473333	0.904865256	0.51113	0.62552013	0.976502776	1.012957234	0.747799237	21	31668523	A	G	K	R		21	33040836	21:31668523:A:G	SOD1;SOD1	P00441	P00441;H7BYH4	p.Lys137Arg	p.Lys137Arg;p.Lys118Arg	2.764622	0.653	0.805773177	0.291395118	1.635621006	1.233803155	0.033	Lys	137	Arg	K137R	3	14.28933333	-3.497555556	-5.831333333	96.32	4.383292783	0.18350807	Benign
21:31668523:A:T:K:137:M	1.501981631	1.21467346	0.996550083	0.696720156	0.903054444	0.897926151	0.818473333	0.919470005	0.51113	0.646376675	0.988317311	0.989790574	0.772245134	21	31668523	A	T	K	M		21	33040836	21:31668523:A:T	SOD1;SOD1	P00441	P00441;H7BYH4	p.Lys137Met	p.Lys137Met;p.Lys118Met	4.094564	0.863	0.7941592	1.743494311	2.776776109	3.164136471	0.822	Lys	137	Met	K137M	6	14.28933333	-3.497555556	-5.831333333	96.32	4.383292783	0.312720168	Benign
21:31668524:G:C:K:137:N	0.848480401	0.830610636	0.981373608	0.712592933	0.890813646	0.887575241	0.818473333	0.87491319	0.51113	0.551221207	0.969787538	1.002068055	0.751658289	21	31668524	G	C	K	N		21	33040837	21:31668524:G:C	SOD1;SOD1	P00441	P00441;H7BYH4	p.Lys137Asn	p.Lys137Asn;p.Lys118Asn	3.559991	0.741	0.801313672	1.221012754	2.120614991	2.170950704	0.975	Lys	137	Asn	K137N	5	14.28933333	-3.497555556	-5.831333333	96.32	4.383292783	0.358702275	Benign
21:31668524:G:T:K:137:N	0.848480401	0.832311516	0.981373608	0.712592933	0.890813646	0.887575241	0.818473333	0.87491319	0.51113	0.551221207	0.969787538	1.002068055	0.751658289	21	31668524	G	T	K	N		21	33040837	21:31668524:G:T	SOD1;SOD1	P00441	P00441;H7BYH4	p.Lys137Asn	p.Lys137Asn;p.Lys118Asn	3.567223	0.741	0.801313672	1.230463448	2.120614991	2.174846676	0.975	Lys	137	Asn	K137N	5	14.28933333	-3.497555556	-5.831333333	96.32	4.383292783	0.358702275	Benign
21:31668525:A:C:T:138:P	3.697759851	3.257071183	0.995431304	0.983802083	0.97655	0.940072625	0.999278889	0.919470005	0.826688889	0.756102242	0.989728332	0.97492848	0.933542708	21	31668525	A	C	T	P		21	33040838	21:31668525:A:C	SOD1;SOD1	P00441	P00441;H7BYH4	p.Thr138Pro	p.Thr138Pro;p.Thr119Pro	4.172487	0.978	0.817897046	2.429580141	3.90386185	3.87085646	1	Thr	138	Pro	T138P	6	9.126714286	-3.926142857	-5.429	95.76	0	0.903537988	Pathogenic
21:31668525:A:G:T:138:A	3.555681286	3.025196644	0.978184164	0.984631354	0.971870056	0.917153647	0.999278889	0.87491319	0.826688889	0.712871319	0.966661692	0.985238175	0.917345422	21	31668525	A	G	T	A	rs1568811445	21	33040838	21:31668525:A:G	SOD1;SOD1	P00441	P00441;H7BYH4	p.Thr138Ala	p.Thr138Ala;p.Thr119Ala	4.050797	0.989	0.800920019	1.852703393	3.69053381	3.868884496	0.999	Thr	138	Ala	T138A	5	9.126714286	-3.926142857	-5.429	95.76	0	0.634316463	Uncertain
21:31668525:A:T:T:138:S	3.522994918	3.059841162	0.977041304	0.982530415	0.970091746	0.922653145	0.999278889	0.90656519	0.826688889	0.796674353	0.971649885	0.992374574	0.922843622	21	31668525	A	T	T	S		21	33040838	21:31668525:A:T	SOD1;SOD1	P00441	P00441;H7BYH4	p.Thr138Ser	p.Thr138Ser;p.Thr119Ser	3.904741	0.962	0.797186105	1.569936704	3.456601766	3.63413242	1	Thr	138	Ser	T138S	4	9.126714286	-3.926142857	-5.429	95.76	0	0.302429075	Benign
21:31668526:C:A:T:138:K	3.562124618	3.196216053	0.995431304	0.983802083	0.97655	0.940072625	0.999278889	0.919470005	0.826688889	0.756102242	0.989728332	0.97492848	0.933542708	21	31668526	C	A	T	K		21	33040839	21:31668526:C:A	SOD1;SOD1	P00441	P00441;H7BYH4	p.Thr138Lys	p.Thr138Lys;p.Thr119Lys	3.913736	0.939	0.800842206	1.671678473	3.371395479	3.506029769	1	Thr	138	Lys	T138K	6	9.126714286	-3.926142857	-5.429	95.76	0	0.90519675	Pathogenic
21:31668526:C:G:T:138:R	3.631681148	3.179722318	0.995431304	0.983802083	0.97655	0.940072625	0.999278889	0.919470005	0.826688889	0.756102242	0.989728332	0.97492848	0.933542708	21	31668526	C	G	T	R	rs1568811454	21	33040839	21:31668526:C:G	SOD1;SOD1	P00441	P00441;H7BYH4	p.Thr138Arg	p.Thr138Arg;p.Thr119Arg	3.843606	0.959	0.800557054	1.573014984	3.493773886	3.583857117	1	Thr	138	Arg	T138R	6	9.126714286	-3.926142857	-5.429	95.76	0	0.903485474	Pathogenic
21:31668526:C:T:T:138:I	3.569080271	3.188477192	0.995431304	0.983802083	0.97655	0.940072625	0.999278889	0.919470005	0.826688889	0.756102242	0.989728332	0.97492848	0.933542708	21	31668526	C	T	T	I		21	33040839	21:31668526:C:T	SOD1;SOD1	P00441	P00441;H7BYH4	p.Thr138Ile	p.Thr138Ile;p.Thr119Ile	3.880831	0.941	0.799441506	1.594203313	3.360739121	3.49986415	1	Thr	138	Ile	T138I	6	9.126714286	-3.926142857	-5.429	95.76	0	0.902024373	Pathogenic
21:31668528:G:A:G:139:R	4.306797396	4.107202064	0.998259842	1.023164622	0.999983333	0.991514388	0.999337937	0.965008647	1	0.99750458	0.999008238	0.999718841	0.998241079	21	31668528	G	A	G	R		21	33040841	21:31668528:G:A	SOD1;SOD1	P00441	P00441;H7BYH4	p.Gly139Arg	p.Gly139Arg;p.Gly120Arg	4.335131	0.946	0.857393778	3.614250122	4.359426637	3.773503225	1	Gly	139	Arg	G139R	8	7.79725	-7.187	-3.567	97.58	0	0.909060512	Pathogenic
21:31668528:G:C:G:139:R	4.306797396	4.098571841	0.998259842	1.023164622	0.999983333	0.991514388	0.999337937	0.965008647	1	0.99750458	0.999008238	0.999718841	0.998241079	21	31668528	G	C	G	R		21	33040841	21:31668528:G:C	SOD1;SOD1	P00441	P00441;H7BYH4	p.Gly139Arg	p.Gly139Arg;p.Gly120Arg	4.298436	0.946	0.857393778	3.566297523	4.359426637	3.753735157	1	Gly	139	Arg	G139R	8	7.79725	-7.187	-3.567	97.58	0	0.909060512	Pathogenic
21:31668529:G:A:G:139:E	4.324186528	4.073345576	0.998259842	1.023164622	0.999983333	0.991514388	0.999337937	0.965008647	1	0.99750458	0.999008238	0.999718841	0.998241079	21	31668529	G	A	G	E	rs1568811464	21	33040842	21:31668529:G:A	SOD1;SOD1	P00441	P00441;H7BYH4	p.Gly139Glu	p.Gly139Glu;p.Gly120Glu	4.191176	0.951	0.859747644	3.484066849	4.430483673	3.724854635	1	Gly	139	Glu	G139E	8	7.79725	-7.187	-3.567	97.58	0	0.930392348	Pathogenic
21:31668529:G:C:G:139:A	4.244231493	3.970014589	0.996173084	1.026371033	0.999566667	0.985230651	0.999337937	0.919470005	1	0.989618199	0.99888438	1.027943875	0.992621539	21	31668529	G	C	G	A		21	33040842	21:31668529:G:C	SOD1;SOD1	P00441	P00441;H7BYH4	p.Gly139Ala	p.Gly139Ala;p.Gly120Ala	4.051657	0.946	0.853502585	3.148036099	4.294504106	3.620792135	1	Gly	139	Ala	G139A	6	7.79725	-7.187	-3.567	97.58	0	0.90160092	Pathogenic
21:31668529:G:T:G:139:V	4.308008421	4.07852641	0.998259842	1.016109051	0.999983333	0.99206959	0.999337937	1	1	1	0.999008238	0.987014428	0.998662222	21	31668529	G	T	G	V		21	33040842	21:31668529:G:T	SOD1;SOD1	P00441	P00441;H7BYH4	p.Gly139Val	p.Gly139Val;p.Gly120Val	4.190734	0.945	0.852504279	3.305209122	4.271491099	3.68993434	1	Gly	139	Val	G139V	9	7.79725	-7.187	-3.567	97.58	0	0.930771641	Pathogenic
21:31668531:A:C:N:140:H	3.947862008	3.774442592	0.951476932	1.01345118	0.990646908	0.963134534	0.995520556	0.87491319	1	0.972730323	0.909518838	0.989148882	0.980371319	21	31668531	A	C	N	H	rs1568811471	21	33040844	21:31668531:A:C	SOD1;SOD1	P00441	P00441;H7BYH4	p.Asn140His	p.Asn140His;p.Asn121His	3.873723	0.9	0.807599789	1.785713577	3.236226977	3.259040053	1	Asn	140	His	N140H	5	7.367625	-9.007625	-6.57675	97.08	0	0.160787013	Benign
21:31668531:A:G:N:140:D	3.968728967	3.81323944	0.951476932	1.01345118	0.990646908	0.963134534	0.995520556	0.87491319	1	0.972730323	0.909518838	0.989148882	0.980371319	21	31668531	A	G	N	D	rs1568811471	21	33040844	21:31668531:A:G	SOD1;SOD1	P00441	P00441;H7BYH4	p.Asn140Asp	p.Asn140Asp;p.Asn121Asp	4.038684	0.906	0.815690359	2.200414993	3.409354735	3.38258885	1	Asn	140	Asp	N140D	5	7.367625	-9.007625	-6.57675	97.08	0	0.337047286	Benign
21:31668531:A:T:N:140:Y	4.311630938	4.03658368	0.985778928	1.005109127	0.999184444	0.991514388	0.995520556	0.965008647	1	0.99750458	0.96965313	0.949764274	0.997425733	21	31668531	A	T	N	Y		21	33040844	21:31668531:A:T	SOD1;SOD1	P00441	P00441;H7BYH4	p.Asn140Tyr	p.Asn140Tyr;p.Asn121Tyr	4.078371	0.95	0.808903287	2.085228061	3.575815231	3.658304766	1	Asn	140	Tyr	N140Y	8	7.367625	-9.007625	-6.57675	97.08	0	0.867364696	Pathogenic
21:31668532:A:C:N:140:T	4.276075083	3.979217016	0.973389804	1.013780772	0.998716667	0.985184818	0.995520556	0.919470005	1	0.988854187	0.964724123	0.974927193	0.994856922	21	31668532	A	C	N	T		21	33040845	21:31668532:A:C	SOD1;SOD1	P00441	P00441;H7BYH4	p.Asn140Thr	p.Asn140Thr;p.Asn121Thr	3.971514	0.948	0.808800968	1.943070214	3.56139449	3.589178797	1	Asn	140	Thr	N140T	6	7.367625	-9.007625	-6.57675	97.08	0	0.569963887	Uncertain
21:31668532:A:G:N:140:S	4.000029405	3.752587748	0.951476932	1.01345118	0.990646908	0.963134534	0.995520556	0.87491319	1	0.972730323	0.909518838	0.989148882	0.980371319	21	31668532	A	G	N	S		21	33040845	21:31668532:A:G	SOD1;SOD1	P00441	P00441;H7BYH4	p.Asn140Ser	p.Asn140Ser;p.Asn121Ser	3.780798	0.915	0.808643155	1.68996053	3.34898702	3.295685621	1	Asn	140	Ser	N140S	5	7.367625	-9.007625	-6.57675	97.08	0	0.334704549	Benign
[truncated: 92 more rows]
