# Supplementary material for: Accuracy of a machine learning method based on structural and locational information from AlphaFold2 for predicting the pathogenicity of TARDBP and FUS gene variants in ALS
Source: BMC Bioinformatics. 2023 May 19;24:206. doi: 10.1186/s12859-023-05338-5 (PMC10197232; doi:10.1186/s12859-023-05338-5)
Supplement: Supplementary file 8 — Additional file 8: Table S8. MOVA final dataset in VCP. [file 12859_2023_5338_MOESM8_ESM.csv]

ID	REVELMOVA	CADDMOVA	MOVA_plus_3d_distance_xgboost_predict	MOVA_plus_3d_distance_SVM_predict	MOVA_plus_3d_distance_predict	MOVA_3d_distance_predict	only_3d_coordinates_predict	only_BLOSUM62_predict	only_pLDDT_predict	without_3d_coordinates_predict	xgboost_predict	SVM_predict	MOVA value	Chromosome	Position	Reference	Alternate	aaref	aaalt	rs_dbSNP	hg19_chr	hg19_pos(1-based)	Protein_Consequence	genename	Uniprot_acc_split	Uniprot_acc	HGVSp_VEP_split	HGVSp_VEP	CADD_raw	REVEL_score	AlphScore	glm_AlphCadd	glm_AlphRevel	glm_RevelCadd	pph_prob	ref	Pos	alt	change	con	x	y	z	b	t_distance	EVE	EVE_class
9:35057121:C:A:G:806:V	-1.813277597	-1.689309838	0.013849581	0.045866576	0.325491534	0.096075203	0.332301429	0.664066692	0.007266667	0.13475563	0.110830076	0.025040243	0.31084426	9	35057121	C	A	G	V		9	35057118	9:35057121:C:A	VCP	P55072	P55072	p.Gly806Val	p.Gly806Val	2.964371	0.548	0.771123179	-0.300411779	0.390039689	0.734472286	0.32	Gly	806	Val	G806V	9	6.993	-25.2236	-48.0396	45.26	24.05047538
9:35057121:C:G:G:806:A	-2.832841721	-2.972834086	0.012506648	0.071882678	0.272072884	0.028675756	0.332301429	0.42874382	0.007266667	0.117831577	0.095589116	0.135541869	0.266350665	9	35057121	C	G	G	A		9	35057118	9:35057121:C:G	VCP	P55072	P55072	p.Gly806Ala	p.Gly806Ala	1.840141	0.365	0.771229925	-1.766915124	-0.771473939	-0.9289715	0.001	Gly	806	Ala	G806A	6	6.993	-25.2236	-48.0396	45.26	24.05047538
9:35057121:C:T:G:806:D	-2.020663716	-1.681257297	0.013849581	0.053521407	0.285409868	0.049290251	0.332301429	0.785203888	0.007266667	0.238156614	0.110830076	0.087990922	0.303918543	9	35057121	C	T	G	D	rs1221389724	9	35057118	9:35057121:C:T	VCP	P55072	P55072	p.Gly806Asp	p.Gly806Asp	3.01926	0.508	0.773772812	-0.163468353	0.179975386	0.532827134	0.87	Gly	806	Asp	G806D	7	6.993	-25.2236	-48.0396	45.26	24.05047538
9:35057122:C:A:G:806:C	-1.83864534	-1.287108675	0.013849581	0.045866576	0.325491534	0.096075203	0.332301429	0.664066692	0.007266667	0.13475563	0.110830076	0.025040243	0.31084426	9	35057122	C	A	G	C		9	35057119	9:35057122:C:A	VCP	P55072	P55072	p.Gly806Cys	p.Gly806Cys	3.409225	0.542	0.762280411	0.063272169	0.204361895	0.939438674	0.987	Gly	806	Cys	G806C	9	6.993	-25.2236	-48.0396	45.26	24.05047538
9:35057122:C:G:G:806:R	-1.996501596	-1.625725788	0.013849581	0.043599268	0.302414312	0.055530205	0.332301429	0.523028583	0.007266667	0.096836272	0.110830076	0.046743813	0.283805767	9	35057122	C	G	G	R		9	35057119	9:35057122:C:G	VCP	P55072	P55072	p.Gly806Arg	p.Gly806Arg	3.214217	0.54	0.772220332	0.053088154	0.357490697	0.822824628	0.87	Gly	806	Arg	G806R	8	6.993	-25.2236	-48.0396	45.26	24.05047538
9:35057122:C:T:G:806:S	-2.355082559	-2.492147216	0.012506648	0.071882678	0.272072884	0.028675756	0.332301429	0.42874382	0.007266667	0.117831577	0.095589116	0.135541869	0.266350665	9	35057122	C	T	G	S		9	35057119	9:35057122:C:T	VCP	P55072	P55072	p.Gly806Ser	p.Gly806Ser	2.371804	0.478	0.762492049	-1.287208488	-0.198942316	0.010623336	0.162	Gly	806	Ser	G806S	6	6.993	-25.2236	-48.0396	45.26	24.05047538
9:35057124:T:A:Y:805:F	-1.500249732	-1.0887621	0.014503104	0.094235251	0.264663201	0.016931582	0.360368555	0.332429531	0.007266667	0.166829382	0.090766057	0.150690952	0.261901763	9	35057124	T	A	Y	F		9	35057121	9:35057124:T:A	VCP	P55072	P55072	p.Tyr805Phe	p.Tyr805Phe	3.953554	0.686	0.746963479	0.397601008	0.864186228	2.065048133	0.993	Tyr	805	Phe	Y805F	4	3.3625	-26.5185	-52.15733333	41.51	29.18310331
9:35057124:T:C:Y:805:C	-0.812308736	-0.446544814	0.013976086	0.07697572	0.334692963	0.089437426	0.360368555	0.664066692	0.007266667	0.13475563	0.11446996	0.035265182	0.322130609	9	35057124	T	C	Y	C		9	35057121	9:35057124:T:C	VCP	P55072	P55072	p.Tyr805Cys	p.Tyr805Cys	4.263995	0.77	0.744068589	0.732030074	1.349857792	2.717837274	0.999	Tyr	805	Cys	Y805C	9	3.3625	-26.5185	-52.15733333	41.51	29.18310331
9:35057124:T:G:Y:805:S	-0.693925935	-0.527180518	0.013976086	0.07697572	0.334692963	0.089437426	0.360368555	0.664066692	0.007266667	0.13475563	0.11446996	0.035265182	0.322130609	9	35057124	T	G	Y	S		9	35057121	9:35057124:T:G	VCP	P55072	P55072	p.Tyr805Ser	p.Tyr805Ser	4.174808	0.798	0.744113604	0.616589514	1.528599294	2.831641283	0.998	Tyr	805	Ser	Y805S	9	3.3625	-26.5185	-52.15733333	41.51	29.18310331
9:35057125:A:C:Y:805:D	-0.695546271	-0.521607788	0.013976086	0.091693132	0.341476296	0.113390873	0.360368555	0.65746524	0.007266667	0.140503551	0.11446996	0.039703587	0.321072184	9	35057125	A	C	Y	D		9	35057122	9:35057125:A:C	VCP	P55072	P55072	p.Tyr805Asp	p.Tyr805Asp	4.187999	0.799	0.75019351	0.783471396	1.636396152	2.844527808	0.998	Tyr	805	Asp	Y805D	10	3.3625	-26.5185	-52.15733333	41.51	29.18310331
9:35057125:A:G:Y:805:H	-0.925516757	-0.609543263	0.02106634	0.081796342	0.294103201	0.035639996	0.360368555	0.434417846	0.007266667	0.208752095	0.257215947	0.135081609	0.312354674	9	35057125	A	G	Y	H		9	35057122	9:35057125:A:G	VCP	P55072	P55072	p.Tyr805His	p.Tyr805His	4.148617	0.756	0.745638839	0.619903855	1.287061391	2.574756564	0.998	Tyr	805	His	Y805H	5	3.3625	-26.5185	-52.15733333	41.51	29.18310331
9:35057125:A:T:Y:805:N	-0.723521635	-0.530143317	0.013976086	0.07697572	0.334692963	0.089437426	0.360368555	0.664066692	0.007266667	0.13475563	0.11446996	0.035265182	0.322130609	9	35057125	A	T	Y	N		9	35057122	9:35057125:A:T	VCP	P55072	P55072	p.Tyr805Asn	p.Tyr805Asn	4.171531	0.791	0.74420931	0.614662755	1.48569848	2.789413373	0.998	Tyr	805	Asn	Y805N	9	3.3625	-26.5185	-52.15733333	41.51	29.18310331
9:35057127:A:C:L:804:R	-1.047677609	-0.895703369	0.011055392	0.061249229	0.265166164	0.020391867	0.329755556	0.42874382	0.029944656	0.130917003	0.095589116	0.124446159	0.272646934	9	35057127	A	C	L	R		9	35057124	9:35057127:A:C	VCP	P55072	P55072	p.Leu804Arg	p.Leu804Arg	4.095745	0.779	0.753227549	0.737591413	1.559881492	2.679222111	0.952	Leu	804	Arg	L804R	6	6.5325	-27.33725	-55.47025	50.17	31.00512407
9:35057127:A:G:L:804:P	-0.843578522	-0.624690133	0.012244435	0.058623703	0.278432037	0.040657523	0.329755556	0.785203888	0.029944656	0.267150652	0.110830076	0.082687022	0.309584813	9	35057127	A	G	L	P		9	35057124	9:35057127:A:G	VCP	P55072	P55072	p.Leu804Pro	p.Leu804Pro	4.150254	0.779	0.748336272	0.688434677	1.478273079	2.70858681	0.984	Leu	804	Pro	L804P	7	6.5325	-27.33725	-55.47025	50.17	31.00512407
9:35057127:A:T:L:804:Q	-1.166060411	-0.949446942	0.011055392	0.061249229	0.265166164	0.020391867	0.329755556	0.42874382	0.029944656	0.130917003	0.095589116	0.124446159	0.272646934	9	35057127	A	T	L	Q		9	35057124	9:35057127:A:T	VCP	P55072	P55072	p.Leu804Gln	p.Leu804Gln	4.036302	0.751	0.746469266	0.493571133	1.26913263	2.485349209	0.952	Leu	804	Gln	L804Q	6	6.5325	-27.33725	-55.47025	50.17	31.00512407
9:35057128:G:C:L:804:V	-2.519253103	-2.381955444	0.011552937	0.094569156	0.232510053	0.013785055	0.329755556	0.099972516	0.029944656	0.105707909	0.065046087	0.169913941	0.201440952	9	35057128	G	C	L	V		9	35057125	9:35057128:G:C	VCP	P55072	P55072	p.Leu804Val	p.Leu804Val	2.924642	0.524	0.747075522	-0.94421151	-0.163746196	0.574341025	0.734	Leu	804	Val	L804V	3	6.5325	-27.33725	-55.47025	50.17	31.00512407
9:35057128:G:T:L:804:M	-2.554402092	-1.67648378	0.011552937	0.109525708	0.233320053	0.017699737	0.329755556	0.061173626	0.029944656	0.089899844	0.065046087	0.157003109	0.199670741	9	35057128	G	T	L	M		9	35057125	9:35057128:G:T	VCP	P55072	P55072	p.Leu804Met	p.Leu804Met	3.716681	0.518	0.736930066	-0.158893142	-0.371158647	0.96634044	0.984	Leu	804	Met	L804M	2	6.5325	-27.33725	-55.47025	50.17	31.00512407
9:35057129:G:C:D:803:E	-2.560693169	-2.68023736	0.012706989	0.071020933	0.237007884	0.016637138	0.332215873	0.332429531	0.00898963	0.167014779	0.087805159	0.136587433	0.224548173	9	35057129	G	C	D	E		9	35057126	9:35057129:G:C	VCP	P55072	P55072	p.Asp803Glu	p.Asp803Glu	2.44131	0.484	0.768741893	-1.042552126	-0.056526106	0.082749297	0.651	Asp	803	Glu	D803E	4	8.662375	-26.381125	-58.746	45.77	33.61205232
9:35057129:G:T:D:803:E	-2.560693169	-2.694278335	0.012706989	0.071020933	0.237007884	0.016637138	0.332215873	0.332429531	0.00898963	0.167014779	0.087805159	0.136587433	0.224548173	9	35057129	G	T	D	E		9	35057126	9:35057129:G:T	VCP	P55072	P55072	p.Asp803Glu	p.Asp803Glu	2.42578	0.484	0.768741893	-1.062846549	-0.056526106	0.074383086	0.651	Asp	803	Glu	D803E	4	8.662375	-26.381125	-58.746	45.77	33.61205232
9:35057130:T:A:D:803:V	-1.060259181	-1.33442744	0.012244435	0.085373118	0.319021534	0.083516314	0.332215873	0.664066692	0.00898963	0.152177693	0.110830076	0.024607755	0.31092426	9	35057130	T	A	D	V		9	35057127	9:35057130:T:A	VCP	P55072	P55072	p.Asp803Val	p.Asp803Val	3.356357	0.726	0.76775444	0.128916544	1.465344641	1.974544988	0.483	Asp	803	Val	D803V	9	8.662375	-26.381125	-58.746	45.77	33.61205232
9:35057130:T:C:D:803:G	-1.568830983	-1.322029218	0.012244435	0.062653349	0.277978757	0.04032419	0.332215873	0.785203888	0.00898963	0.258026135	0.110830076	0.058957608	0.303817432	9	35057130	T	C	D	G		9	35057127	9:35057130:T:C	VCP	P55072	P55072	p.Asp803Gly	p.Asp803Gly	3.417255	0.615	0.774446969	0.373219826	0.871401076	1.365731115	0.483	Asp	803	Gly	D803G	7	8.662375	-26.381125	-58.746	45.77	33.61205232
9:35057130:T:G:D:803:A	-1.640013924	-1.436597321	0.012244435	0.07164936	0.295445423	0.043681316	0.332215873	0.523028583	0.00898963	0.114451262	0.110830076	0.03406156	0.284048148	9	35057130	T	G	D	A		9	35057127	9:35057130:T:G	VCP	P55072	P55072	p.Asp803Ala	p.Asp803Ala	3.421793	0.624	0.767832294	0.216343758	0.818249869	1.42019907	0.002	Asp	803	Ala	D803A	8	8.662375	-26.381125	-58.746	45.77	33.61205232
9:35057131:C:A:D:803:Y	-1.385811884	-1.494867056	0.012244435	0.085373118	0.319021534	0.083516314	0.332215873	0.664066692	0.00898963	0.152177693	0.110830076	0.024607755	0.31092426	9	35057131	C	A	D	Y		9	35057128	9:35057131:C:A	VCP	P55072	P55072	p.Asp803Tyr	p.Asp803Tyr	3.178903	0.649	0.764934076	-0.172395573	0.928814647	1.433860203	0.006	Asp	803	Tyr	D803Y	9	8.662375	-26.381125	-58.746	45.77	33.61205232
9:35057131:C:G:D:803:H	-1.264418065	-1.510561634	0.012244435	0.062653349	0.277978757	0.04032419	0.332215873	0.785203888	0.00898963	0.258026135	0.110830076	0.058957608	0.303817432	9	35057131	C	G	D	H		9	35057128	9:35057131:C:G	VCP	P55072	P55072	p.Asp803His	p.Asp803His	3.208729	0.687	0.765876563	-0.110221965	1.186098006	1.669581687	0.868	Asp	803	His	D803H	7	8.662375	-26.381125	-58.746	45.77	33.61205232
9:35057131:C:T:D:803:N	-1.991464539	-1.520278868	0.018472651	0.062267455	0.264773995	0.034566663	0.332215873	0.434417846	0.00898963	0.210871948	0.250320196	0.119438261	0.287012903	9	35057131	C	T	D	N		9	35057128	9:35057131:C:T	VCP	P55072	P55072	p.Asp803Asn	p.Asp803Asn	3.309553	0.537	0.764168357	-0.020510229	0.204077289	0.856842266	0.791	Asp	803	Asn	D803N	5	8.662375	-26.381125	-58.746	45.77	33.61205232
9:35057132:A:C:D:802:E	-3.139927685	-3.26860329	0.012706989	0.06030505	0.236741217	0.016637138	0.332710317	0.332429531	0.007266667	0.166829382	0.087805159	0.101903004	0.22454738	9	35057132	A	C	D	E		9	35057129	9:35057132:A:C	VCP	P55072	P55072	p.Asp802Glu	p.Asp802Glu	1.790554	0.347	0.766783288	-1.941159414	-0.96008618	-1.059731208	0.001	Asp	802	Glu	D802E	4	9.58725	-24.914875	-62.0165	42.63	36.71545632
9:35057132:A:T:D:802:E	-3.139927685	-3.280796245	0.012706989	0.06030505	0.236741217	0.016637138	0.332710317	0.332429531	0.007266667	0.166829382	0.087805159	0.101903004	0.22454738	9	35057132	A	T	D	E		9	35057129	9:35057132:A:T	VCP	P55072	P55072	p.Asp802Glu	p.Asp802Glu	1.777068	0.347	0.766783288	-1.958782761	-0.96008618	-1.066996289	0.001	Asp	802	Glu	D802E	4	9.58725	-24.914875	-62.0165	42.63	36.71545632
9:35057133:T:A:D:802:V	-1.183044819	-1.295428639	0.012244435	0.098195412	0.319291534	0.082478537	0.332710317	0.664066692	0.007266667	0.13475563	0.110830076	0.023556632	0.310127434	9	35057133	T	A	D	V		9	35057130	9:35057133:T:A	VCP	P55072	P55072	p.Asp802Val	p.Asp802Val	3.404782	0.698	0.76619624	0.15384598	1.26135646	1.838781965	0.335	Asp	802	Val	D802V	9	9.58725	-24.914875	-62.0165	42.63	36.71545632
9:35057133:T:C:D:802:G	-1.605440595	-1.298859523	0.012244435	0.067424783	0.278293201	0.039324695	0.332710317	0.785203888	0.007266667	0.238156614	0.110830076	0.039360692	0.301782877	9	35057133	T	C	D	G		9	35057130	9:35057133:T:C	VCP	P55072	P55072	p.Asp802Gly	p.Asp802Gly	3.45639	0.609	0.772519868	0.376929468	0.801107593	1.352131458	0.501	Asp	802	Gly	D802G	7	9.58725	-24.914875	-62.0165	42.63	36.71545632
9:35057133:T:G:D:802:A	-1.707108155	-1.444257668	0.012244435	0.081598155	0.295804312	0.042731316	0.332710317	0.523028583	0.007266667	0.096836272	0.110830076	0.02497536	0.283383069	9	35057133	T	G	D	A		9	35057130	9:35057133:T:G	VCP	P55072	P55072	p.Asp802Ala	p.Asp802Ala	3.417736	0.609	0.766291123	0.173109458	0.697184222	1.331308051	0.501	Asp	802	Ala	D802A	8	9.58725	-24.914875	-62.0165	42.63	36.71545632
9:35057134:C:A:D:802:Y	-1.538193222	-1.535653182	0.012244435	0.098195412	0.319291534	0.082478537	0.332710317	0.664066692	0.007266667	0.13475563	0.110830076	0.023556632	0.310127434	9	35057134	C	A	D	Y		9	35057131	9:35057134:C:A	VCP	P55072	P55072	p.Asp802Tyr	p.Asp802Tyr	3.139082	0.614	0.763390902	-0.262415162	0.680579549	1.210095377	0.003	Asp	802	Tyr	D802Y	9	9.58725	-24.914875	-62.0165	42.63	36.71545632
9:35057134:C:G:D:802:H	-1.47860188	-1.583494414	0.012244435	0.067424783	0.278293201	0.039324695	0.332710317	0.785203888	0.007266667	0.238156614	0.110830076	0.039360692	0.301782877	9	35057134	C	G	D	H		9	35057131	9:35057134:C:G	VCP	P55072	P55072	p.Asp802His	p.Asp802His	3.14157	0.639	0.764458452	-0.232888392	0.85731109	1.355944795	0.779	Asp	802	His	D802H	7	9.58725	-24.914875	-62.0165	42.63	36.71545632
9:35057134:C:T:D:802:N	-2.331738179	-1.595365476	0.018472651	0.055116566	0.264926217	0.034499996	0.332710317	0.434417846	0.007266667	0.208752095	0.250320196	0.084269388	0.287409411	9	35057134	C	T	D	N		9	35057131	9:35057134:C:T	VCP	P55072	P55072	p.Asp802Asn	p.Asp802Asn	3.223871	0.456	0.762678524	-0.169147569	-0.335680704	0.342474782	0.501	Asp	802	Asn	D802N	5	9.58725	-24.914875	-62.0165	42.63	36.71545632
9:35057135:A:C:D:801:E	-4.218091811	-5.336406498	0.012706989	0.05156381	0.054729603	0.016637138	0.020926234	0.332429531	0.007266667	0.166829382	0.050881848	0.079249866	0.064619205	9	35057135	A	C	D	E		9	35057132	9:35057135:A:C	VCP	P55072	P55072	p.Asp801Glu	p.Asp801Glu	0.565288	0.301	0.767256753	-3.53066941	-1.244599522	-1.985694512	0.003	Asp	801	Glu	D801E	4	10.77625	-22.92075	-65.09375	42.42	39.75843028
9:35057135:A:T:D:801:E	-4.218091811	-5.348599453	0.012706989	0.05156381	0.054729603	0.016637138	0.020926234	0.332429531	0.007266667	0.166829382	0.050881848	0.079249866	0.064619205	9	35057135	A	T	D	E		9	35057132	9:35057135:A:T	VCP	P55072	P55072	p.Asp801Glu	p.Asp801Glu	0.551802	0.301	0.767256753	-3.548292758	-1.244599522	-1.992959593	0.003	Asp	801	Glu	D801E	4	10.77625	-22.92075	-65.09375	42.42	39.75843028
9:35057136:T:A:D:801:V	-2.582213644	-2.228329587	0.012244435	0.106590065	0.142439127	0.082478537	0.020926234	0.664066692	0.007266667	0.13475563	0.064913437	0.020210263	0.156378591	9	35057136	T	A	D	V		9	35057133	9:35057136:T:A	VCP	P55072	P55072	p.Asp801Val	p.Asp801Val	3.393746	0.568	0.766147436	0.138223058	0.434158032	1.081389403	0.335	Asp	801	Val	D801V	9	10.77625	-22.92075	-65.09375	42.42	39.75843028
9:35057136:T:C:D:801:G	-2.84183808	-2.324487924	0.012244435	0.069976123	0.095185794	0.039324695	0.020926234	0.785203888	0.007266667	0.238156614	0.064913437	0.025112935	0.137703248	9	35057136	T	C	D	G		9	35057133	9:35057136:T:C	VCP	P55072	P55072	p.Asp801Gly	p.Asp801Gly	3.411383	0.531	0.772923856	0.328058161	0.31201743	0.877017212	0.335	Asp	801	Gly	D801G	7	10.77625	-22.92075	-65.09375	42.42	39.75843028
9:35057136:T:G:D:801:A	-2.899118096	-2.838516711	0.012244435	0.087870868	0.118916905	0.042731316	0.020926234	0.523028583	0.007266667	0.096836272	0.064913437	0.016762625	0.126571527	9	35057136	T	G	D	A		9	35057133	9:35057136:T:G	VCP	P55072	P55072	p.Asp801Ala	p.Asp801Ala	2.91675	0.532	0.766189927	-0.484063948	0.206022117	0.616332416	0.501	Asp	801	Ala	D801A	8	10.77625	-22.92075	-65.09375	42.42	39.75843028
9:35057137:C:A:D:801:Y	-2.269344812	-1.872420246	0.012244435	0.106590065	0.142439127	0.082478537	0.020926234	0.664066692	0.007266667	0.13475563	0.064913437	0.020210263	0.156378591	9	35057137	C	A	D	Y		9	35057134	9:35057137:C:A	VCP	P55072	P55072	p.Asp801Tyr	p.Asp801Tyr	3.787399	0.642	0.763504584	0.587595975	0.860466704	1.721202279	0.877	Asp	801	Tyr	D801Y	9	10.77625	-22.92075	-65.09375	42.42	39.75843028
9:35057137:C:G:D:801:H	-2.647352049	-2.044367301	0.012244435	0.069976123	0.095185794	0.039324695	0.020926234	0.785203888	0.007266667	0.238156614	0.064913437	0.025112935	0.137703248	9	35057137	C	G	D	H		9	35057134	9:35057137:C:G	VCP	P55072	P55072	p.Asp801His	p.Asp801His	3.72121	0.577	0.764565257	0.527207188	0.464971401	1.30982175	0.779	Asp	801	His	D801H	7	10.77625	-22.92075	-65.09375	42.42	39.75843028
9:35057137:C:T:D:801:N	-3.384742219	-2.702190042	0.018472651	0.049044958	0.075474048	0.034499996	0.020926234	0.434417846	0.007266667	0.208752095	0.156804442	0.061316056	0.100662486	9	35057137	C	T	D	N		9	35057134	9:35057137:C:T	VCP	P55072	P55072	p.Asp801Asn	p.Asp801Asn	3.239554	0.451	0.762776258	-0.146247683	-0.365834063	0.322021595	0.003	Asp	801	Asn	D801N	5	10.77625	-22.92075	-65.09375	42.42	39.75843028
9:35057138:A:C:N:800:K	-4.227456067	-4.055715644	0.007011091	0.056063897	0.055686746	0.019840756	0.020058615	0.42874382	0.007266667	0.117831577	0.043820675	0.031237214	0.086644924	9	35057138	A	C	N	K		9	35057135	9:35057138:A:C	VCP	P55072	P55072	p.Asn800Lys	p.Asn800Lys	1.835557	0.27	0.767414873	-1.866804901	-1.439022217	-1.480575545	0.013	Asn	800	Lys	N800K	6	12.980875	-20.82625	-67.03775	43.94	41.74449619
9:35057138:A:T:N:800:K	-4.227456067	-4.067908599	0.007011091	0.056063897	0.055686746	0.019840756	0.020058615	0.42874382	0.007266667	0.117831577	0.043820675	0.031237214	0.086644924	9	35057138	A	T	N	K		9	35057135	9:35057138:A:T	VCP	P55072	P55072	p.Asn800Lys	p.Asn800Lys	1.822071	0.27	0.767414873	-1.884428248	-1.439022217	-1.487840626	0.013	Asn	800	Lys	N800K	6	12.980875	-20.82625	-67.03775	43.94	41.74449619
9:35057139:T:A:N:800:I	-3.445877419	-2.488988634	0.007768574	0.110912687	0.113967381	0.082478537	0.020058615	0.664066692	0.007266667	0.13475563	0.051275518	0.01583704	0.143160566	9	35057139	T	A	N	I		9	35057136	9:35057139:T:A	VCP	P55072	P55072	p.Asn800Ile	p.Asn800Ile	3.193204	0.381	0.765882103	-0.130373498	-0.758990737	-0.10757323	0.128	Asn	800	Ile	N800I	9	12.980875	-20.82625	-67.03775	43.94	41.74449619
9:35057139:T:C:N:800:S	-3.916817554	-3.536397789	0.011747185	0.04735961	0.056413413	0.034499996	0.020058615	0.434417846	0.007266667	0.208752095	0.126471773	0.049877295	0.100779629	9	35057139	T	C	N	S		9	35057136	9:35057139:T:C	VCP	P55072	P55072	p.Asn800Ser	p.Asn800Ser	2.316102	0.325	0.760872949	-1.399849927	-1.198546736	-0.903779748	0.006	Asn	800	Ser	N800S	5	12.980875	-20.82625	-67.03775	43.94	41.74449619
9:35057139:T:G:N:800:T	-3.990690465	-3.429107508	0.007011091	0.056063897	0.055686746	0.019840756	0.020058615	0.42874382	0.007266667	0.117831577	0.043820675	0.031237214	0.086644924	9	35057139	T	G	N	T		9	35057136	9:35057139:T:G	VCP	P55072	P55072	p.Asn800Thr	p.Asn800Thr	2.528616	0.326	0.761077158	-1.117112949	-1.188782823	-0.783515358	0.057	Asn	800	Thr	N800T	6	12.980875	-20.82625	-67.03775	43.94	41.74449619
9:35057140:T:A:N:800:Y	-3.330616353	-2.659596379	0.007768574	0.091410964	0.089804048	0.042731316	0.020058615	0.523028583	0.007266667	0.096836272	0.051275518	0.010304404	0.113518897	9	35057140	T	A	N	Y		9	35057137	9:35057140:T:A	VCP	P55072	P55072	p.Asn800Tyr	p.Asn800Tyr	3.201306	0.447	0.761495892	-0.22774324	-0.412623516	0.278295449	0.761	Asn	800	Tyr	N800Y	8	12.980875	-20.82625	-67.03775	43.94	41.74449619
9:35057140:T:C:N:800:D	-3.764611096	-3.77703009	0.011747185	0.04735961	0.056413413	0.034499996	0.020058615	0.434417846	0.007266667	0.208752095	0.126471773	0.049877295	0.100779629	9	35057140	T	C	N	D		9	35057137	9:35057140:T:C	VCP	P55072	P55072	p.Asn800Asp	p.Asn800Asp	2.049951	0.361	0.767807442	-1.576975048	-0.854003486	-0.83906561	0	Asn	800	Asp	N800D	5	12.980875	-20.82625	-67.03775	43.94	41.74449619
9:35057140:T:G:N:800:H	-3.485565921	-2.916553371	0.011747185	0.04735961	0.056413413	0.034499996	0.020058615	0.434417846	0.007266667	0.208752095	0.126471773	0.049877295	0.100779629	9	35057140	T	G	N	H		9	35057137	9:35057140:T:G	VCP	P55072	P55072	p.Asn800His	p.Asn800His	3.00168	0.427	0.762304389	-0.468712732	-0.526270194	0.055147074	0.511	Asn	800	His	N800H	5	12.980875	-20.82625	-67.03775	43.94	41.74449619
9:35057141:G:C:D:799:E	-4.054388483	-4.15090841	0.012706989	0.049882917	0.05109119	0.016637138	0.019217504	0.332429531	0.007266667	0.166829382	0.008956301	0.046462622	0.063639205	9	35057141	G	C	D	E	rs1329151473	9	35057138	9:35057141:G:C	VCP	P55072	P55072	p.Asp799Glu	p.Asp799Glu	1.883013	0.341	0.7693351	-1.757527601	-0.95565133	-1.044604539	0.002	Asp	799	Glu	D799E	4	11.22525	-18.506125	-69.981125	39.82	45.23761944
9:35057141:G:T:D:799:E	-4.054388483	-4.161138522	0.012706989	0.049882917	0.05109119	0.016637138	0.019217504	0.332429531	0.007266667	0.166829382	0.008956301	0.046462622	0.063639205	9	35057141	G	T	D	E		9	35057138	9:35057141:G:T	VCP	P55072	P55072	p.Asp799Glu	p.Asp799Glu	1.871698	0.341	0.7693351	-1.772313911	-0.95565133	-1.050700075	0.002	Asp	799	Glu	D799E	4	11.22525	-18.506125	-69.981125	39.82	45.23761944
9:35057142:T:A:D:799:V	-2.974722492	-2.254782304	0.012244435	0.121808827	0.136912937	0.082478537	0.019217504	0.664066692	0.007266667	0.13475563	0.017781489	0.02548853	0.152677798	9	35057142	T	A	D	V		9	35057139	9:35057142:T:A	VCP	P55072	P55072	p.Asp799Val	p.Asp799Val	3.389059	0.48	0.768168889	0.181851925	-0.091513595	0.57019242	0.664	Asp	799	Val	D799V	9	11.22525	-18.506125	-69.981125	39.82	45.23761944
9:35057142:T:C:D:799:G	-3.499297926	-2.848186806	0.012244435	0.080999852	0.090082937	0.039324695	0.019217504	0.785203888	0.007266667	0.238156614	0.017781489	0.012033969	0.134257692	9	35057142	T	C	D	G	rs111903589	9	35057139	9:35057142:T:C	VCP	P55072	P55072	p.Asp799Gly	p.Asp799Gly	2.855023	0.38	0.774504772	-0.360075707	-0.621482804	-0.295536049	0.002	Asp	799	Gly	D799G	7	11.22525	-18.506125	-69.981125	39.82	45.23761944
9:35057142:T:G:D:799:A	-3.351880467	-2.920648036	0.012244435	0.101983206	0.113390714	0.042731316	0.019217504	0.523028583	0.007266667	0.096836272	0.017781489	0.014442505	0.122678511	9	35057142	T	G	D	A		9	35057139	9:35057142:T:G	VCP	P55072	P55072	p.Asp799Ala	p.Asp799Ala	2.851756	0.43	0.768343602	-0.515989169	-0.406438651	-0.008277821	0.22	Asp	799	Ala	D799A	8	11.22525	-18.506125	-69.981125	39.82	45.23761944
9:35057143:C:A:D:799:Y	-3.038141849	-2.412110846	0.012244435	0.121808827	0.136912937	0.082478537	0.019217504	0.664066692	0.007266667	0.13475563	0.017781489	0.02548853	0.152677798	9	35057143	C	A	D	Y		9	35057140	9:35057143:C:A	VCP	P55072	P55072	p.Asp799Tyr	p.Asp799Tyr	3.215046	0.465	0.765340061	-0.115171858	-0.234063131	0.389743917	0.004	Asp	799	Tyr	D799Y	9	11.22525	-18.506125	-69.981125	39.82	45.23761944
9:35057143:C:G:D:799:H	-3.266760281	-2.51290947	0.012244435	0.080999852	0.090082937	0.039324695	0.019217504	0.785203888	0.007266667	0.238156614	0.017781489	0.012033969	0.134257692	9	35057143	C	G	D	H		9	35057140	9:35057143:C:G	VCP	P55072	P55072	p.Asp799His	p.Asp799His	3.225856	0.435	0.765892625	-0.087445276	-0.415547923	0.222156482	0.664	Asp	799	His	D799H	7	11.22525	-18.506125	-69.981125	39.82	45.23761944
9:35057143:C:T:D:799:N	-3.518911386	-3.200959524	0.018472651	0.051060419	0.071582302	0.034499996	0.019217504	0.434417846	0.007266667	0.208752095	0.030396009	0.030066653	0.09933582	9	35057143	C	T	D	N		9	35057140	9:35057143:C:T	VCP	P55072	P55072	p.Asp799Asn	p.Asp799Asn	2.696699	0.421	0.764523495	-0.812639736	-0.52738637	-0.143832299	0.002	Asp	799	Asn	D799N	5	11.22525	-18.506125	-69.981125	39.82	45.23761944
9:35057144:T:A:E:798:D	-4.038644761	-4.36165855	0.011552937	0.067423469	0.04866119	0.013601721	0.018734488	0.099972516	0.007266667	0.101927989	0.006489434	0.056953975	0.0473591	9	35057144	T	A	E	D		9	35057141	9:35057144:T:A	VCP	P55072	P55072	p.Glu798Asp	p.Glu798Asp	1.758003	0.366	0.765406872	-2.017574261	-0.862271745	-0.967439933	0	Glu	798	Asp	E798D	3	11.72311111	-16.30744444	-73.35188889	40.6	48.94880248
9:35057144:T:G:E:798:D	-4.038644761	-4.389727843	0.011552937	0.067423469	0.04866119	0.013601721	0.018734488	0.099972516	0.007266667	0.101927989	0.006489434	0.056953975	0.0473591	9	35057144	T	G	E	D		9	35057141	9:35057144:T:G	VCP	P55072	P55072	p.Glu798Asp	p.Glu798Asp	1.726957	0.366	0.765406872	-2.058144813	-0.862271745	-0.984164813	0	Glu	798	Asp	E798D	3	11.72311111	-16.30744444	-73.35188889	40.6	48.94880248
9:35057145:T:A:E:798:V	-3.794725527	-2.326788496	0.012244435	0.091702366	0.089768492	0.039324695	0.018734488	0.785203888	0.007266667	0.238156614	0.017781489	0.010753534	0.133588327	9	35057145	T	A	E	V		9	35057142	9:35057145:T:A	VCP	P55072	P55072	p.Glu798Val	p.Glu798Val	3.436159	0.311	0.764988238	0.165116657	-1.218880501	-0.381315729	0.049	Glu	798	Val	E798V	7	11.72311111	-16.30744444	-73.35188889	40.6	48.94880248
9:35057145:T:C:E:798:G	-3.798953484	-2.783108442	0.012244435	0.091702366	0.089768492	0.039324695	0.018734488	0.785203888	0.007266667	0.238156614	0.017781489	0.010753534	0.133588327	9	35057145	T	C	E	G		9	35057142	9:35057145:T:C	VCP	P55072	P55072	p.Glu798Gly	p.Glu798Gly	2.931447	0.31	0.774179798	-0.268204248	-1.071880901	-0.658990941	0.049	Glu	798	Gly	E798G	7	11.72311111	-16.30744444	-73.35188889	40.6	48.94880248
9:35057145:T:G:E:798:A	-3.954687565	-3.317103406	0.011055392	0.073442235	0.070127857	0.019840756	0.018734488	0.42874382	0.007266667	0.117831577	0.009825564	0.013261884	0.085508971	9	35057145	T	G	E	A		9	35057142	9:35057145:T:G	VCP	P55072	P55072	p.Glu798Ala	p.Glu798Ala	2.66004	0.336	0.765115046	-0.845985498	-1.057844745	-0.654911918	0	Glu	798	Ala	E798A	6	11.72311111	-16.30744444	-73.35188889	40.6	48.94880248
9:35057146:C:G:E:798:Q	-4.089380247	-3.749873453	0.011552937	0.067423469	0.04866119	0.013601721	0.018734488	0.099972516	0.007266667	0.101927989	0.006489434	0.056953975	0.0473591	9	35057146	C	G	E	Q		9	35057143	9:35057146:C:G	VCP	P55072	P55072	p.Glu798Gln	p.Glu798Gln	2.434667	0.354	0.765285486	-1.136305291	-0.940578623	-0.6722767	0.003	Glu	798	Gln	E798Q	3	11.72311111	-16.30744444	-73.35188889	40.6	48.94880248
9:35057146:C:T:E:798:K	-3.931380757	-3.33777347	0.012706989	0.059185197	0.050944524	0.016637138	0.018734488	0.332429531	0.007266667	0.166829382	0.008956301	0.038431536	0.062945872	9	35057146	C	T	E	K		9	35057143	9:35057146:C:T	VCP	P55072	P55072	p.Glu798Lys	p.Glu798Lys	2.786983	0.371	0.764724218	-0.689717267	-0.841877462	-0.384213349	0.049	Glu	798	Lys	E798K	4	11.72311111	-16.30744444	-73.35188889	40.6	48.94880248
9:35057148:G:A:T:797:I	-4.270586721	-3.483674972	0.011055392	0.081137378	0.085039921	0.019840756	0.052586667	0.42874382	0.007266667	0.117831577	0.021194959	0.01384089	0.092612305	9	35057148	G	A	T	I		9	35057145	9:35057148:G:A	VCP	P55072	P55072	p.Thr797Ile	p.Thr797Ile	2.428642	0.252	0.766401095	-1.116720321	-1.570358986	-1.265119578	0.001	Thr	797	Ile	T797I	6	12.65385714	-12.38571429	-73.494	41.33	49.9643752
9:35057148:G:C:T:797:R	-4.194483491	-3.744747606	0.011055392	0.081137378	0.085039921	0.019840756	0.052586667	0.42874382	0.007266667	0.117831577	0.021194959	0.01384089	0.092612305	9	35057148	G	C	T	R		9	35057145	9:35057148:G:C	VCP	P55072	P55072	p.Thr797Arg	p.Thr797Arg	2.139883	0.27	0.769568454	-1.416109377	-1.403090838	-1.316631213	0	Thr	797	Arg	T797R	6	12.65385714	-12.38571429	-73.494	41.33	49.9643752
9:35057148:G:T:T:797:K	-4.215623277	-3.877040175	0.011055392	0.081137378	0.085039921	0.019840756	0.052586667	0.42874382	0.007266667	0.117831577	0.021194959	0.01384089	0.092612305	9	35057148	G	T	T	K		9	35057145	9:35057148:G:T	VCP	P55072	P55072	p.Thr797Lys	p.Thr797Lys	1.993561	0.265	0.769917549	-1.598729014	-1.429050368	-1.424358577	0	Thr	797	Lys	T797K	6	12.65385714	-12.38571429	-73.494	41.33	49.9643752
9:35057149:T:A:T:797:S	-4.331376509	-4.048230676	0.012706989	0.067550818	0.066134365	0.016637138	0.052586667	0.332429531	0.007266667	0.166829382	0.019339487	0.037064545	0.070898094	9	35057149	T	A	T	S		9	35057146	9:35057149:T:A	VCP	P55072	P55072	p.Thr797Ser	p.Thr797Ser	1.948385	0.266	0.766038114	-1.753248593	-1.487419924	-1.442915106	0	Thr	797	Ser	T797S	4	12.65385714	-12.38571429	-73.494	41.33	49.9643752
9:35057149:T:C:T:797:A	-4.119481805	-3.700789247	0.018472651	0.069866552	0.08686881	0.034499996	0.052586667	0.434417846	0.007266667	0.208752095	0.064028904	0.022558342	0.106951296	9	35057149	T	C	T	A		9	35057146	9:35057149:T:C	VCP	P55072	P55072	p.Thr797Ala	p.Thr797Ala	2.093301	0.269	0.76622287	-1.559326669	-1.465266959	-1.3475059	0	Thr	797	Ala	T797A	5	12.65385714	-12.38571429	-73.494	41.33	49.9643752
9:35057149:T:G:T:797:P	-4.109924347	-3.367906994	0.011055392	0.081137378	0.085039921	0.019840756	0.052586667	0.42874382	0.007266667	0.117831577	0.021194959	0.01384089	0.092612305	9	35057149	T	G	T	P		9	35057146	9:35057149:T:G	VCP	P55072	P55072	p.Thr797Pro	p.Thr797Pro	2.556687	0.29	0.769389052	-0.875850349	-1.278948029	-0.976486255	0.004	Thr	797	Pro	T797P	6	12.65385714	-12.38571429	-73.494	41.33	49.9643752
9:35057151:T:A:Y:796:F	-4.373330797	-4.028283572	0.012706989	0.075596286	0.055484365	0.016637138	0.020982063	0.332429531	0.007266667	0.166829382	0.008956301	0.039800233	0.064835554	9	35057151	T	A	Y	F		9	35057148	9:35057151:T:A	VCP	P55072	P55072	p.Tyr796Phe	p.Tyr796Phe	2.010699	0.264	0.744500048	-2.201931412	-1.859484947	-1.42090648	0	Tyr	796	Phe	Y796F	4	7.711166667	-11.14225	-76.52466667	37.58	50.52380004
9:35057151:T:C:Y:796:C	-3.466984397	-2.797561073	0.012244435	0.138574759	0.139161667	0.082478537	0.020982063	0.664066692	0.007266667	0.13475563	0.017781489	0.048168414	0.154644147	9	35057151	T	C	Y	C		9	35057148	9:35057151:T:C	VCP	P55072	P55072	p.Tyr796Cys	p.Tyr796Cys	2.775664	0.361	0.741638517	-1.272714631	-1.290618399	-0.44811468	0.291	Tyr	796	Cys	Y796C	9	7.711166667	-11.14225	-76.52466667	37.58	50.52380004
9:35057151:T:G:Y:796:S	-3.653014514	-3.020709512	0.012244435	0.138574759	0.139161667	0.082478537	0.020982063	0.664066692	0.007266667	0.13475563	0.017781489	0.048168414	0.154644147	9	35057151	T	G	Y	S		9	35057148	9:35057151:T:G	VCP	P55072	P55072	p.Tyr796Ser	p.Tyr796Ser	2.528851	0.317	0.741514544	-1.598298295	-1.572386063	-0.835412037	0	Tyr	796	Ser	Y796S	9	7.711166667	-11.14225	-76.52466667	37.58	50.52380004
9:35057152:A:C:Y:796:D	-3.609817517	-2.766881156	0.012244435	0.151344474	0.147905	0.108019762	0.020982063	0.65746524	0.007266667	0.140503551	0.017781489	0.064603265	0.152514654	9	35057152	A	C	Y	D		9	35057149	9:35057152:A:C	VCP	P55072	P55072	p.Tyr796Asp	p.Tyr796Asp	2.823736	0.33	0.74769094	-1.060927064	-1.386697695	-0.601408961	0	Tyr	796	Asp	Y796D	10	7.711166667	-11.14225	-76.52466667	37.58	50.52380004
9:35057152:A:G:Y:796:H	-4.045372622	-3.262848271	0.018472651	0.078131961	0.075639921	0.034499996	0.020982063	0.434417846	0.007266667	0.208752095	0.030396009	0.028165397	0.098938651	9	35057152	A	G	Y	H		9	35057149	9:35057152:A:G	VCP	P55072	P55072	p.Tyr796His	p.Tyr796His	2.630884	0.297	0.742414448	-1.442813539	-1.684507669	-0.896052828	0	Tyr	796	His	Y796H	5	7.711166667	-11.14225	-76.52466667	37.58	50.52380004
9:35057152:A:T:Y:796:N	-3.784081186	-2.813481713	0.012244435	0.138574759	0.139161667	0.082478537	0.020982063	0.664066692	0.007266667	0.13475563	0.017781489	0.048168414	0.154644147	9	35057152	A	T	Y	N		9	35057149	9:35057152:A:T	VCP	P55072	P55072	p.Tyr796Asn	p.Tyr796Asn	2.758055	0.286	0.741877992	-1.289831692	-1.763382973	-0.891128179	0	Tyr	796	Asn	Y796N	9	7.711166667	-11.14225	-76.52466667	37.58	50.52380004
9:35057154:A:C:V:795:G	-3.472989285	-3.190883455	0.012244435	0.11073655	0.084719444	0.039324695	0.020347778	0.785203888	0.007266667	0.238156614	0.016630881	0.028399469	0.135193152	9	35057154	A	C	V	G		9	35057151	9:35057154:A:C	VCP	P55072	P55072	p.Val795Gly	p.Val795Gly	2.469773	0.385	0.774479017	-0.864149813	-0.5901285	-0.47417336	0	Val	795	Gly	V795G	7	10.44828571	-6.881142857	-77.38514286	43.01	50.12387913
9:35057154:A:G:V:795:A	-3.846672323	-3.965137642	0.012706989	0.08489489	0.047157698	0.016637138	0.020347778	0.332429531	0.007266667	0.166829382	0.008371887	0.043965162	0.061442538	9	35057154	A	G	V	A		9	35057151	9:35057154:A:G	VCP	P55072	P55072	p.Val795Ala	p.Val795Ala	2.103069	0.393	0.758532764	-1.735837689	-0.805329025	-0.62547861	0	Val	795	Ala	V795A	4	10.44828571	-6.881142857	-77.38514286	43.01	50.12387913
9:35057154:A:T:V:795:E	-3.744323518	-3.79963949	0.011055392	0.096461206	0.064909921	0.019840756	0.020347778	0.42874382	0.007266667	0.117831577	0.009184955	0.02735426	0.079965638	9	35057154	A	T	V	E		9	35057151	9:35057154:A:T	VCP	P55072	P55072	p.Val795Glu	p.Val795Glu	2.163136	0.393	0.766201428	-1.468594856	-0.677381357	-0.593119745	0	Val	795	Glu	V795E	6	10.44828571	-6.881142857	-77.38514286	43.01	50.12387913
9:35057155:C:A:V:795:L	-4.018172222	-4.186663841	0.011552937	0.090950274	0.045237698	0.013601721	0.020347778	0.099972516	0.007266667	0.101927989	0.006065003	0.058984602	0.045707989	9	35057155	C	A	V	L		9	35057152	9:35057155:C:A	VCP	P55072	P55072	p.Val795Leu	p.Val795Leu	1.962518	0.373	0.760011346	-1.883115919	-0.907795675	-0.816802523	0	Val	795	Leu	V795L	3	10.44828571	-6.881142857	-77.38514286	43.01	50.12387913
9:35057155:C:G:V:795:L	-4.018172222	-4.190883366	0.011552937	0.090950274	0.045237698	0.013601721	0.020347778	0.099972516	0.007266667	0.101927989	0.006065003	0.058984602	0.045707989	9	35057155	C	G	V	L		9	35057152	9:35057155:C:G	VCP	P55072	P55072	p.Val795Leu	p.Val795Leu	1.957851	0.373	0.760011346	-1.8892147	-0.907795675	-0.819316696	0	Val	795	Leu	V795L	3	10.44828571	-6.881142857	-77.38514286	43.01	50.12387913
9:35057155:C:T:V:795:I	-4.292497066	-4.094275549	0.011552937	0.119525032	0.047594365	0.02223958	0.020347778	0.163939514	0.007266667	0.095014319	0.006065003	0.089964949	0.046562275	9	35057155	C	T	V	I		9	35057152	9:35057155:C:T	VCP	P55072	P55072	p.Val795Ile	p.Val795Ile	2.059032	0.307	0.757710547	-1.813621864	-1.365732194	-1.146313217	0.002	Val	795	Ile	V795I	1	10.44828571	-6.881142857	-77.38514286	43.01	50.12387913
9:35057156:A:C:S:794:R	-4.340364643	-4.279829226	0.018472651	0.095920968	0.065466587	0.034499996	0.021177619	0.434417846	0.007266667	0.208752095	0.02845278	0.042283288	0.094522236	9	35057156	A	C	S	R		9	35057153	9:35057156:A:C	VCP	P55072	P55072	p.Ser794Arg	p.Ser794Arg	1.535376	0.233	0.770037675	-2.194523187	-1.630463768	-1.856160381	0.028	Ser	794	Arg	S794R	5	8.002833333	-5.376333333	-79.8175	39.29	51.12385702
9:35057156:A:T:S:794:R	-4.340364643	-4.34309137	0.018472651	0.095920968	0.065466587	0.034499996	0.021177619	0.434417846	0.007266667	0.208752095	0.02845278	0.042283288	0.094522236	9	35057156	A	T	S	R		9	35057153	9:35057156:A:T	VCP	P55072	P55072	p.Ser794Arg	p.Ser794Arg	1.465405	0.233	0.770037675	-2.285960475	-1.630463768	-1.893854659	0.028	Ser	794	Arg	S794R	5	8.002833333	-5.376333333	-79.8175	39.29	51.12385702
9:35057157:C:A:S:794:I	-4.45046638	-3.625216068	0.011055392	0.104791362	0.063092143	0.019840756	0.021177619	0.42874382	0.007266667	0.117831577	0.009184955	0.039231967	0.079187067	9	35057157	C	A	S	I		9	35057154	9:35057157:C:A	VCP	P55072	P55072	p.Ser794Ile	p.Ser794Ile	2.361226	0.227	0.768173255	-1.161200802	-1.69971146	-1.445946546	0.028	Ser	794	Ile	S794I	6	8.002833333	-5.376333333	-79.8175	39.29	51.12385702
9:35057157:C:G:S:794:T	-4.49031558	-4.163998531	0.011552937	0.098923833	0.045125476	0.013601721	0.021177619	0.099972516	0.007266667	0.101927989	0.006065003	0.06436747	0.046724338	9	35057157	C	G	S	T		9	35057154	9:35057157:C:G	VCP	P55072	P55072	p.Ser794Thr	p.Ser794Thr	1.980839	0.26	0.767413336	-1.676989908	-1.502615876	-1.460113903	0	Ser	794	Thr	S794T	3	8.002833333	-5.376333333	-79.8175	39.29	51.12385702
9:35057157:C:T:S:794:N	-4.46071988	-4.471231889	0.011552937	0.098923833	0.045125476	0.013601721	0.021177619	0.099972516	0.007266667	0.101927989	0.006065003	0.06436747	0.046724338	9	35057157	C	T	S	N		9	35057154	9:35057157:C:T	VCP	P55072	P55072	p.Ser794Asn	p.Ser794Asn	1.641024	0.267	0.767389783	-2.121635896	-1.458511234	-1.602714067	0	Ser	794	Asn	S794N	3	8.002833333	-5.376333333	-79.8175	39.29	51.12385702
9:35057158:T:A:S:794:C	-3.782274295	-2.645573612	0.018472651	0.095920968	0.065466587	0.034499996	0.021177619	0.434417846	0.007266667	0.208752095	0.02845278	0.042283288	0.094522236	9	35057158	T	A	S	C		9	35057155	9:35057158:T:A	VCP	P55072	P55072	p.Ser794Cys	p.Ser794Cys	3.342942	0.365	0.767690879	0.10982156	-0.830521084	-0.119393267	0.291	Ser	794	Cys	S794C	5	8.002833333	-5.376333333	-79.8175	39.29	51.12385702
9:35057158:T:C:S:794:G	-4.463663082	-3.506153932	0.012706989	0.09373214	0.047034365	0.016637138	0.021177619	0.332429531	0.007266667	0.166829382	0.008371887	0.05120019	0.063025554	9	35057158	T	C	S	G	rs749367752	9	35057155	9:35057158:T:C	VCP	P55072	P55072	p.Ser794Gly	p.Ser794Gly	2.600217	0.245	0.77152285	-0.766446928	-1.529402782	-1.213152466	0	Ser	794	Gly	S794G	4	8.002833333	-5.376333333	-79.8175	39.29	51.12385702
9:35057158:T:G:S:794:R	-4.361504429	-3.217224846	0.018472651	0.095920968	0.065466587	0.034499996	0.021177619	0.434417846	0.007266667	0.208752095	0.02845278	0.042283288	0.094522236	9	35057158	T	G	S	R		9	35057155	9:35057158:T:G	VCP	P55072	P55072	p.Ser794Arg	p.Ser794Arg	2.710668	0.228	0.770037675	-0.658665295	-1.662247774	-1.251917281	0.028	Ser	794	Arg	S794R	5	8.002833333	-5.376333333	-79.8175	39.29	51.12385702
9:35057160:C:A:G:793:V	-3.306025091	-2.997413073	0.017289747	0.148510748	0.130123095	0.082478537	0.019574286	0.664066692	0.007266667	0.13475563	0.016630881	0.071715498	0.157758591	9	35057160	C	A	G	V		9	35057157	9:35057160:C:A	VCP	P55072	P55072	p.Gly793Val	p.Gly793Val	2.53394	0.395	0.763882354	-1.041111636	-0.703360308	-0.381802131	0.049	Gly	793	Val	G793V	9	5.74475	-2.6885	-80.8935	39.13	50.77702978
9:35057160:C:G:G:793:A	-3.637777788	-3.736692421	0.015618513	0.112769633	0.06264881	0.019840756	0.019574286	0.42874382	0.007266667	0.117831577	0.009184955	0.050787471	0.080118892	9	35057160	C	G	G	A		9	35057157	9:35057160:C:G	VCP	P55072	P55072	p.Gly793Ala	p.Gly793Ala	2.231741	0.418	0.763835681	-1.437170503	-0.557932579	-0.411652247	0	Gly	793	Ala	G793A	6	5.74475	-2.6885	-80.8935	39.13	50.77702978
9:35057160:C:T:G:793:D	-3.491453139	-3.147899638	0.017289747	0.124319922	0.082464206	0.039324695	0.019574286	0.785203888	0.007266667	0.238156614	0.016630881	0.053840211	0.1402685	9	35057160	C	T	G	D		9	35057157	9:35057160:C:T	VCP	P55072	P55072	p.Gly793Asp	p.Gly793Asp	2.483618	0.374	0.767492564	-1.018014118	-0.776618643	-0.530298885	0.049	Gly	793	Asp	G793D	7	5.74475	-2.6885	-80.8935	39.13	50.77702978
9:35057161:C:A:G:793:C	-2.815582057	-2.283998618	0.017289747	0.148510748	0.130123095	0.082478537	0.019574286	0.664066692	0.007266667	0.13475563	0.016630881	0.071715498	0.157758591	9	35057161	C	A	G	C		9	35057158	9:35057161:C:A	VCP	P55072	P55072	p.Gly793Cys	p.Gly793Cys	3.323011	0.511	0.758475623	-0.143038112	-0.056179855	0.713802798	0.871	Gly	793	Cys	G793C	9	5.74475	-2.6885	-80.8935	39.13	50.77702978
9:35057161:C:G:G:793:R	-3.427905018	-3.058385094	0.017289747	0.136960208	0.107481984	0.042731316	0.019574286	0.523028583	0.007266667	0.096836272	0.016630881	0.061280637	0.131874865	9	35057161	C	G	G	R		9	35057158	9:35057161:C:G	VCP	P55072	P55072	p.Gly793Arg	p.Gly793Arg	2.638354	0.4	0.765919781	-0.854517653	-0.637582879	-0.296651146	0.112	Gly	793	Arg	G793R	8	5.74475	-2.6885	-80.8935	39.13	50.77702978
9:35057161:C:T:G:793:S	-3.849175647	-3.39981841	0.015618513	0.112769633	0.06264881	0.019840756	0.019574286	0.42874382	0.007266667	0.117831577	0.009184955	0.050787471	0.080118892	9	35057161	C	T	G	S	rs757516574	9	35057158	9:35057161:C:T	VCP	P55072	P55072	p.Gly793Ser	p.Gly793Ser	2.60434	0.368	0.758148797	-1.090233124	-0.970655345	-0.499946575	0.049	Gly	793	Ser	G793S	6	5.74475	-2.6885	-80.8935	39.13	50.77702978
9:35057163:C:A:G:792:V	-3.344994588	-2.756536004	0.019720687	0.152140484	0.157362063	0.082478537	0.157618333	0.664066692	0.007266667	0.13475563	0.029166415	0.078741943	0.218041395	9	35057163	C	A	G	V		9	35057160	9:35057163:C:A	VCP	P55072	P55072	p.Gly792Val	p.Gly792Val	2.400121	0.307	0.763819857	-1.217522967	-1.263801539	-0.962564185	0	Gly	792	Val	G792V	9	3.07175	-0.5955	-82.41425	40.19	51.21581995
9:35057163:C:G:G:792:A	-3.443104465	-3.445445176	0.017818738	0.121271562	0.106455556	0.019840756	0.157618333	0.42874382	0.007266667	0.117831577	0.024841804	0.060219989	0.158200764	9	35057163	C	G	G	A		9	35057160	9:35057163:C:G	VCP	P55072	P55072	p.Gly792Ala	p.Gly792Ala	2.035459	0.362	0.763859956	-1.693072077	-0.913508447	-0.841092273	0	Gly	792	Ala	G792A	6	3.07175	-0.5955	-82.41425	40.19	51.21581995
9:35057163:C:T:G:792:D	-3.409049553	-2.918851425	0.019720687	0.131244088	0.117667619	0.039324695	0.157618333	0.785203888	0.007266667	0.238156614	0.029166415	0.063052156	0.202622838	9	35057163	C	T	G	D		9	35057160	9:35057163:C:T	VCP	P55072	P55072	p.Gly792Asp	p.Gly792Asp	2.322962	0.312	0.76755773	-1.226353604	-1.169653073	-0.97522891	0	Gly	792	Asp	G792D	7	3.07175	-0.5955	-82.41425	40.19	51.21581995
9:35057164:C:A:G:792:C	-2.799588111	-1.931583947	0.019720687	0.152140484	0.157362063	0.082478537	0.157618333	0.664066692	0.007266667	0.13475563	0.029166415	0.078741943	0.218041395	9	35057164	C	A	G	C		9	35057161	9:35057164:C:A	VCP	P55072	P55072	p.Gly792Cys	p.Gly792Cys	3.312558	0.436	0.758623803	-0.153050832	-0.53046764	0.274644329	0.291	Gly	792	Cys	G792C	9	3.07175	-0.5955	-82.41425	40.19	51.21581995
9:35057164:C:G:G:792:R	-3.493522384	-2.891741921	0.019720687	0.142157857	0.13327873	0.042731316	0.157618333	0.523028583	0.007266667	0.096836272	0.029166415	0.069637757	0.186569758	9	35057164	C	G	G	R		9	35057161	9:35057164:C:G	VCP	P55072	P55072	p.Gly792Arg	p.Gly792Arg	2.459529	0.313	0.765911146	-1.088416611	-1.190768656	-0.895878146	0	Gly	792	Arg	G792R	8	3.07175	-0.5955	-82.41425	40.19	51.21581995
9:35057164:C:T:G:792:S	-3.413508765	-3.108553987	0.017818738	0.121271562	0.106455556	0.019840756	0.157618333	0.42874382	0.007266667	0.117831577	0.024841804	0.060219989	0.158200764	9	35057164	C	T	G	S	rs779301958	9	35057161	9:35057164:C:T	VCP	P55072	P55072	p.Gly792Ser	p.Gly792Ser	2.408077	0.369	0.758271633	-1.343683972	-0.962249086	-0.599895614	0	Gly	792	Ser	G792S	6	3.07175	-0.5955	-82.41425	40.19	51.21581995
9:35057166:G:A:T:791:I	-3.783166715	-2.752860947	0.014873818	0.128315609	0.124876667	0.019840756	0.192492778	0.42874382	0.007266667	0.117831577	0.021946821	0.070990789	0.176999759	9	35057166	G	A	T	I		9	35057163	9:35057166:G:A	VCP	P55072	P55072	p.Thr791Ile	p.Thr791Ile	2.676677	0.257	0.763247408	-0.870212428	-1.591192611	-1.102598112	0.028	Thr	791	Ile	T791I	6	-0.897714286	-0.607285714	-84.09771429	35.56	52.48507108
9:35057166:G:C:T:791:R	-3.736659185	-2.913747199	0.014873818	0.128315609	0.124876667	0.019840756	0.192492778	0.42874382	0.007266667	0.117831577	0.021946821	0.070990789	0.176999759	9	35057166	G	C	T	R		9	35057163	9:35057166:G:C	VCP	P55072	P55072	p.Thr791Arg	p.Thr791Arg	2.498729	0.268	0.766770174	-1.016047345	-1.462492275	-1.134876984	0.028	Thr	791	Arg	T791R	6	-0.897714286	-0.607285714	-84.09771429	35.56	52.48507108
9:35057166:G:T:T:791:K	-3.622504341	-3.010692313	0.014873818	0.128315609	0.124876667	0.019840756	0.192492778	0.42874382	0.007266667	0.117831577	0.021946821	0.070990789	0.176999759	9	35057166	G	T	T	K		9	35057163	9:35057166:G:T	VCP	P55072	P55072	p.Thr791Lys	p.Thr791Lys	2.391503	0.295	0.767233996	-1.144753033	-1.283120013	-1.036571181	0.012	Thr	791	Lys	T791K	6	-0.897714286	-0.607285714	-84.09771429	35.56	52.48507108
9:35057167:T:A:T:791:S	-4.229943758	-3.669430023	0.017086007	0.120557761	0.107562222	0.016637138	0.192492778	0.332429531	0.007266667	0.166829382	0.020026885	0.076534537	0.157356091	9	35057167	T	A	T	S		9	35057164	9:35057167:T:A	VCP	P55072	P55072	p.Thr791Ser	p.Thr791Ser	1.793329	0.177	0.762006093	-2.055113663	-2.120447412	-2.040898168	0	Thr	791	Ser	T791S	4	-0.897714286	-0.607285714	-84.09771429	35.56	52.48507108
9:35057167:T:C:T:791:A	-3.830922242	-3.182474482	0.024788711	0.122238805	0.13111	0.034499996	0.192492778	0.434417846	0.007266667	0.208752095	0.066197477	0.071748975	0.202789888	9	35057167	T	C	T	A		9	35057164	9:35057167:T:C	VCP	P55072	P55072	p.Thr791Ala	p.Thr791Ala	2.030273	0.212	0.762880374	-1.723959418	-1.883372442	-1.710940645	0.005	Thr	791	Ala	T791A	5	-0.897714286	-0.607285714	-84.09771429	35.56	52.48507108
9:35057167:T:G:T:791:P	-3.821218329	-2.919057092	0.014873818	0.128315609	0.124876667	0.019840756	0.192492778	0.42874382	0.007266667	0.117831577	0.021946821	0.070990789	0.176999759	9	35057167	T	G	T	P		9	35057164	9:35057167:T:G	VCP	P55072	P55072	p.Thr791Pro	p.Thr791Pro	2.492856	0.248	0.765822207	-1.047054336	-1.605444647	-1.253648126	0	Thr	791	Pro	T791P	6	-0.897714286	-0.607285714	-84.09771429	35.56	52.48507108
9:35057169:C:A:G:790:V	-3.148112825	-2.509640427	0.015558869	0.157402762	0.174175397	0.082478537	0.225054841	0.664066692	0.007266667	0.13475563	0.033220887	0.089962221	0.238369557	9	35057169	C	A	G	V		9	35057166	9:35057169:C:A	VCP	P55072	P55072	p.Gly790Val	p.Gly790Val	2.538233	0.327	0.76384909	-1.036320294	-1.136177768	-0.772554192	0	Gly	790	Val	G790V	9	-2.6465	2.6765	-83.831	41.02	51.43464171
9:35057169:C:G:G:790:A	-3.215942819	-3.198905098	0.014052544	0.133915886	0.131904444	0.019840756	0.225054841	0.42874382	0.007266667	0.117831577	0.028312638	0.075715525	0.193191098	9	35057169	C	G	G	A		9	35057166	9:35057169:C:G	VCP	P55072	P55072	p.Gly790Ala	p.Gly790Ala	2.07583	0.37	0.763889189	-1.639596204	-0.862166291	-0.773100983	0	Gly	790	Ala	G790A	6	-2.6465	2.6765	-83.831	41.02	51.43464171
9:35057169:C:T:G:790:D	-2.934807943	-2.617710656	0.015558869	0.141482799	0.137439841	0.039324695	0.225054841	0.785203888	0.007266667	0.238156614	0.033220887	0.078035699	0.224941518	9	35057169	C	T	G	D		9	35057166	9:35057169:C:T	VCP	P55072	P55072	p.Gly790Asp	p.Gly790Asp	2.507856	0.395	0.767616157	-0.983298215	-0.641063742	-0.395853918	0.047	Gly	790	Asp	G790D	7	-2.6465	2.6765	-83.831	41.02	51.43464171
9:35057170:C:A:G:790:C	-2.885979479	-1.780563007	0.015558869	0.157402762	0.174175397	0.082478537	0.225054841	0.664066692	0.007266667	0.13475563	0.033220887	0.089962221	0.238369557	9	35057170	C	A	G	C		9	35057167	9:35057170:C:A	VCP	P55072	P55072	p.Gly790Cys	p.Gly790Cys	3.344628	0.389	0.758574867	-0.112346573	-0.830053761	0.02024374	0.64	Gly	790	Cys	G790C	9	-2.6465	2.6765	-83.831	41.02	51.43464171
9:35057170:C:G:G:790:R	-3.446215013	-2.602775873	0.015558869	0.149781773	0.151522063	0.042731316	0.225054841	0.523028583	0.007266667	0.096836272	0.033220887	0.08309801	0.208139448	9	35057170	C	G	G	R		9	35057167	9:35057170:C:G	VCP	P55072	P55072	p.Gly790Arg	p.Gly790Arg	2.63593	0.296	0.76594038	-0.857178319	-1.298346531	-0.899114847	0.2	Gly	790	Arg	G790R	8	-2.6465	2.6765	-83.831	41.02	51.43464171
9:35057170:C:T:G:790:S	-3.554179394	-2.991144773	0.014052544	0.133915886	0.131904444	0.019840756	0.225054841	0.42874382	0.007266667	0.117831577	0.028312638	0.075715525	0.193191098	9	35057170	C	T	G	S		9	35057167	9:35057170:C:T	VCP	P55072	P55072	p.Gly790Ser	p.Gly790Ser	2.305623	0.29	0.758222698	-1.478774109	-1.465252846	-1.111737662	0.007	Gly	790	Ser	G790S	6	-2.6465	2.6765	-83.831	41.02	51.43464171
9:35057172:C:A:G:789:V	-3.117332421	-2.667192516	0.01830592	0.160818095	0.193704286	0.082478537	0.208026376	0.664066692	0.007266667	0.13475563	0.019542409	0.099137709	0.226341145	9	35057172	C	A	G	V		9	35057169	9:35057172:C:A	VCP	P55072	P55072	p.Gly789Val	p.Gly789Val	2.443834	0.35	0.763131696	-1.177336949	-1.001940687	-0.690459775	0.001	Gly	789	Val	G789V	9	-6.054	4.1235	-84.93625	36.56	52.31849496
9:35057172:C:G:G:789:A	-3.736224808	-3.289020927	0.016538117	0.141443635	0.150725556	0.019840756	0.208026376	0.42874382	0.007266667	0.117831577	0.007471399	0.087147759	0.174782844	9	35057172	C	G	G	A		9	35057169	9:35057172:C:G	VCP	P55072	P55072	p.Gly789Ala	p.Gly789Ala	2.098377	0.271	0.763106806	-1.629388749	-1.504543263	-1.333210665	0.001	Gly	789	Ala	G789A	6	-6.054	4.1235	-84.93625	36.56	52.31849496
9:35057172:C:T:G:789:D	-3.174948881	-2.819528189	0.01830592	0.147694328	0.158356508	0.039324695	0.208026376	0.785203888	0.007266667	0.238156614	0.019542409	0.089389301	0.213618182	9	35057172	C	T	G	D		9	35057169	9:35057172:C:T	VCP	P55072	P55072	p.Gly789Asp	p.Gly789Asp	2.359816	0.353	0.766318563	-1.208692691	-0.929699068	-0.71838026	0.001	Gly	789	Asp	G789D	7	-6.054	4.1235	-84.93625	36.56	52.31849496
9:35057173:C:A:G:789:C	-2.56347003	-0.896451026	0.01830592	0.160818095	0.193704286	0.082478537	0.208026376	0.664066692	0.007266667	0.13475563	0.019542409	0.099137709	0.226341145	9	35057173	C	A	G	C		9	35057170	9:35057173:C:A	VCP	P55072	P55072	p.Gly789Cys	p.Gly789Cys	4.40236	0.481	0.757706906	1.248522253	-0.259709525	1.121851069	0.871	Gly	789	Cys	G789C	9	-6.054	4.1235	-84.93625	36.56	52.31849496
9:35057173:C:G:G:789:R	-3.125045955	-1.664071632	0.01830592	0.154537292	0.171387619	0.042731316	0.208026376	0.523028583	0.007266667	0.096836272	0.019542409	0.093666393	0.196633628	9	35057173	C	G	G	R		9	35057170	9:35057173:C:G	VCP	P55072	P55072	p.Gly789Arg	p.Gly789Arg	3.750574	0.387	0.76495502	0.575172934	-0.736317827	0.227371344	0.306	Gly	789	Arg	G789R	8	-6.054	4.1235	-84.93625	36.56	52.31849496
9:35057173:C:T:G:789:S	-3.452951676	-1.974952895	0.016538117	0.141443635	0.150725556	0.019840756	0.208026376	0.42874382	0.007266667	0.117831577	0.007471399	0.087147759	0.174782844	9	35057173	C	T	G	S		9	35057170	9:35057173:C:T	VCP	P55072	P55072	p.Gly789Ser	p.Gly789Ser	3.5518	0.338	0.757322129	0.127549876	-1.175151909	-0.162948605	0.003	Gly	789	Ser	G789S	6	-6.054	4.1235	-84.93625	36.56	52.31849496
9:35057175:C:A:G:788:V	-3.238684811	-1.419586973	0.015932374	0.162195941	0.19457873	0.082478537	0.188385979	0.664066692	0.007266667	0.13475563	0.008712126	0.100346407	0.214326065	9	35057175	C	A	G	V		9	35057172	9:35057175:C:A	VCP	P55072	P55072	p.Gly788Val	p.Gly788Val	3.903519	0.337	0.763766808	0.745794325	-1.073982603	0.020746581	0.001	Gly	788	Val	G788V	9	-8.657	6.23925	-84.2385	40.68	51.51930361
9:35057175:C:G:G:788:A	-3.380464291	-3.179530587	0.014390423	0.145534402	0.151854444	0.019840756	0.188385979	0.42874382	0.007266667	0.117831577	0.003308222	0.090188224	0.157294571	9	35057175	C	G	G	A		9	35057172	9:35057175:C:G	VCP	P55072	P55072	p.Gly788Ala	p.Gly788Ala	2.33559	0.378	0.763741895	-1.303770188	-0.813769401	-0.586922017	0	Gly	788	Ala	G788A	6	-8.657	6.23925	-84.2385	40.68	51.51930361
9:35057175:C:T:G:788:E	-3.440577578	-2.800711996	0.015932374	0.15675655	0.172610952	0.042731316	0.188385979	0.523028583	0.007266667	0.096836272	0.008712126	0.095579199	0.183908896	9	35057175	C	T	G	E		9	35057172	9:35057175:C:T	VCP	P55072	P55072	p.Gly788Glu	p.Gly788Glu	2.577879	0.329	0.767293556	-0.899733121	-1.065995055	-0.739635654	0.049	Gly	788	Glu	G788E	8	-8.657	6.23925	-84.2385	40.68	51.51930361
9:35057176:C:G:G:788:R	-3.279915205	-2.136227583	0.015932374	0.15675655	0.172610952	0.042731316	0.188385979	0.523028583	0.007266667	0.096836272	0.008712126	0.095579199	0.183908896	9	35057176	C	G	G	R		9	35057173	9:35057176:C:G	VCP	P55072	P55072	p.Gly788Arg	p.Gly788Arg	3.312831	0.367	0.765858097	0.025362802	-0.848386491	-0.124053722	0.112	Gly	788	Arg	G788R	8	-8.657	6.23925	-84.2385	40.68	51.51930361
9:35057176:C:T:G:788:R	-3.279915205	-1.745742905	0.015932374	0.15675655	0.172610952	0.042731316	0.188385979	0.523028583	0.007266667	0.096836272	0.008712126	0.095579199	0.183908896	9	35057176	C	T	G	R		9	35057173	9:35057176:C:T	VCP	P55072	P55072	p.Gly788Arg	p.Gly788Arg	3.744726	0.367	0.765858097	0.589758156	-0.848386491	0.108613671	0.112	Gly	788	Arg	G788R	8	-8.657	6.23925	-84.2385	40.68	51.51930361
9:35057177:A:C:S:787:R	-3.465027655	-2.857980752	0.024966167	0.147791161	0.153083333	0.034499996	0.178373439	0.434417846	0.007266667	0.208752095	0.012922103	0.09786639	0.169536627	9	35057177	A	C	S	R		9	35057174	9:35057177:A:C	VCP	P55072	P55072	p.Ser787Arg	p.Ser787Arg	2.60996	0.342	0.767290419	-0.857887247	-0.983408973	-0.647208474	0.068	Ser	787	Arg	S787R	5	-12.71083333	7.038166667	-84.80616667	36.86	52.54313417
9:35057177:A:T:S:787:R	-3.465027655	-3.588116896	0.024966167	0.147791161	0.153083333	0.034499996	0.178373439	0.434417846	0.007266667	0.208752095	0.012922103	0.09786639	0.169536627	9	35057177	A	T	S	R		9	35057174	9:35057177:A:T	VCP	P55072	P55072	p.Ser787Arg	p.Ser787Arg	1.802394	0.342	0.767290419	-1.913205087	-0.983408973	-1.082254668	0.068	Ser	787	Arg	S787R	5	-12.71083333	7.038166667	-84.80616667	36.86	52.54313417
9:35057178:C:A:S:787:I	-3.543881762	-2.971654179	0.014981371	0.150789354	0.145576667	0.019840756	0.178373439	0.42874382	0.007266667	0.117831577	0.002675066	0.097697227	0.143787957	9	35057178	C	A	S	I		9	35057175	9:35057178:C:A	VCP	P55072	P55072	p.Ser787Ile	p.Ser787Ile	2.655187	0.357	0.764731753	-0.861761284	-0.930746959	-0.536138646	0.068	Ser	787	Ile	S787I	6	-12.71083333	7.038166667	-84.80616667	36.86	52.54313417
9:35057178:C:G:S:787:T	-3.77685561	-3.772699877	0.017732121	0.148625731	0.118994444	0.013601721	0.178373439	0.099972516	0.007266667	0.101927989	0.003751199	0.103421561	0.104685025	9	35057178	C	G	S	T		9	35057175	9:35057178:C:G	VCP	P55072	P55072	p.Ser787Thr	p.Ser787Thr	2.028811	0.353	0.764713481	-1.680751872	-0.956479025	-0.896696912	0	Ser	787	Thr	S787T	3	-12.71083333	7.038166667	-84.80616667	36.86	52.54313417
9:35057178:C:T:S:787:N	-3.924834112	-3.59684864	0.017732121	0.148625731	0.118994444	0.013601721	0.178373439	0.099972516	0.007266667	0.101927989	0.003751199	0.103421561	0.104685025	9	35057178	C	T	S	N		9	35057175	9:35057178:C:T	VCP	P55072	P55072	p.Ser787Asn	p.Ser787Asn	2.223311	0.318	0.764707734	-1.426723004	-1.179062964	-0.994230002	0	Ser	787	Asn	S787N	3	-12.71083333	7.038166667	-84.80616667	36.86	52.54313417
9:35057179:T:A:S:787:C	-3.418520126	-2.292913316	0.024966167	0.147791161	0.153083333	0.034499996	0.178373439	0.434417846	0.007266667	0.208752095	0.012922103	0.09786639	0.169536627	9	35057179	T	A	S	C		9	35057176	9:35057179:T:A	VCP	P55072	P55072	p.Ser787Cys	p.Ser787Cys	3.234952	0.353	0.764946738	-0.09883975	-0.952587262	-0.246933238	0.511	Ser	787	Cys	S787C	5	-12.71083333	7.038166667	-84.80616667	36.86	52.54313417
9:35057179:T:C:S:787:G	-3.901322487	-3.409245508	0.017209301	0.146986659	0.124444444	0.016637138	0.178373439	0.332429531	0.007266667	0.166829382	0.004922767	0.099895112	0.138782035	9	35057179	T	C	S	G		9	35057176	9:35057179:T:C	VCP	P55072	P55072	p.Ser787Gly	p.Ser787Gly	2.204426	0.279	0.766826414	-1.399254857	-1.391629133	-1.229837792	0	Ser	787	Gly	S787G	4	-12.71083333	7.038166667	-84.80616667	36.86	52.54313417
9:35057179:T:G:S:787:R	-3.689109385	-2.984609013	0.024966167	0.147791161	0.153083333	0.034499996	0.178373439	0.434417846	0.007266667	0.208752095	0.012922103	0.09786639	0.169536627	9	35057179	T	G	S	R		9	35057176	9:35057179:T:G	VCP	P55072	P55072	p.Ser787Arg	p.Ser787Arg	2.469903	0.289	0.767290419	-1.040912103	-1.320319439	-1.029018276	0.068	Ser	787	Arg	S787R	5	-12.71083333	7.038166667	-84.80616667	36.86	52.54313417
9:35057181:C:A:G:786:V	-2.975843738	-2.487029116	0.016585585	0.164976471	0.191114286	0.082478537	0.177395503	0.664066692	0.007266667	0.13475563	0.002081149	0.107596842	0.219045207	9	35057181	C	A	G	V		9	35057178	9:35057181:C:A	VCP	P55072	P55072	p.Gly786Val	p.Gly786Val	2.691544	0.393	0.76353733	-0.843648589	-0.721830447	-0.308459557	0.099	Gly	786	Val	G786V	9	-14.403	9.406	-82.554	38.57	50.47111532
9:35057181:C:G:G:786:A	-3.508627322	-3.202768076	0.014981371	0.152966532	0.146623333	0.019840756	0.177395503	0.42874382	0.007266667	0.117831577	0.000787002	0.100280547	0.153229015	9	35057181	C	G	G	A		9	35057178	9:35057181:C:G	VCP	P55072	P55072	p.Gly786Ala	p.Gly786Ala	2.336881	0.353	0.763555669	-1.306666694	-0.975796523	-0.73073564	0	Gly	786	Ala	G786A	6	-14.403	9.406	-82.554	38.57	50.47111532
9:35057181:C:T:G:786:D	-2.968232446	-2.595347405	0.016585585	0.15675797	0.156474286	0.039324695	0.177395503	0.785203888	0.007266667	0.238156614	0.002081149	0.101679418	0.205119175	9	35057181	C	T	G	D		9	35057178	9:35057181:C:T	VCP	P55072	P55072	p.Gly786Asp	p.Gly786Asp	2.664199	0.413	0.766961454	-0.795105144	-0.537564703	-0.207583379	0.099	Gly	786	Asp	G786D	7	-14.403	9.406	-82.554	38.57	50.47111532
9:35057182:C:A:G:786:C	-2.523452319	-1.757418266	0.016585585	0.164976471	0.191114286	0.082478537	0.177395503	0.664066692	0.007266667	0.13475563	0.002081149	0.107596842	0.219045207	9	35057182	C	A	G	C		9	35057179	9:35057182:C:A	VCP	P55072	P55072	p.Gly786Cys	p.Gly786Cys	3.498529	0.5	0.758218409	0.079995989	-0.130396147	0.744772598	0.855	Gly	786	Cys	G786C	9	-14.403	9.406	-82.554	38.57	50.47111532
9:35057182:C:G:G:786:R	-2.953477145	-2.541538433	0.016585585	0.160995089	0.169253175	0.042731316	0.177395503	0.523028583	0.007266667	0.096836272	0.002081149	0.10427264	0.190955714	9	35057182	C	G	G	R		9	35057179	9:35057182:C:G	VCP	P55072	P55072	p.Gly786Arg	p.Gly786Arg	2.817751	0.435	0.765553627	-0.62909586	-0.421203931	0.002305068	0.435	Gly	786	Arg	G786R	8	-14.403	9.406	-82.554	38.57	50.47111532
9:35057182:C:T:G:786:S	-3.711569267	-2.888694151	0.014981371	0.152966532	0.146623333	0.019840756	0.177395503	0.42874382	0.007266667	0.117831577	0.000787002	0.100280547	0.153229015	9	35057182	C	T	G	S		9	35057179	9:35057182:C:T	VCP	P55072	P55072	p.Gly786Ser	p.Gly786Ser	2.684262	0.305	0.75786624	-0.992746547	-1.375848151	-0.821054501	0.001	Gly	786	Ser	G786S	6	-14.403	9.406	-82.554	38.57	50.47111532
9:35057183:C:A:Q:785:H	-3.642803998	-3.407535831	0.022260573	0.154500069	0.145255556	0.034499996	0.142668201	0.434417846	0.007266667	0.208752095	0.006237883	0.102535663	0.154961695	9	35057183	C	A	Q	H		9	35057180	9:35057183:C:A	VCP	P55072	P55072	p.Gln785His	p.Gln785His	2.098894	0.319	0.761159069	-1.676652569	-1.231913778	-1.055474676	0	Gln	785	His	Q785H	5	-19.51633333	9.196333333	-82.81822222	40.21	52.07817693
9:35057183:C:G:Q:785:H	-3.638576041	-3.391937961	0.022260573	0.154500069	0.145255556	0.034499996	0.142668201	0.434417846	0.007266667	0.208752095	0.006237883	0.102535663	0.154961695	9	35057183	C	G	Q	H		9	35057180	9:35057183:C:G	VCP	P55072	P55072	p.Gln785His	p.Gln785His	2.116146	0.32	0.761159069	-1.654107856	-1.225556977	-1.040400438	0	Gln	785	His	Q785H	5	-19.51633333	9.196333333	-82.81822222	40.21	52.07817693
9:35057184:T:A:Q:785:L	-3.566942688	-2.538683823	0.014774438	0.159775946	0.149643175	0.039324695	0.142668201	0.785203888	0.007266667	0.238156614	0.003393789	0.103671509	0.196237429	9	35057184	T	A	Q	L		9	35057181	9:35057184:T:A	VCP	P55072	P55072	p.Gln785Leu	p.Gln785Leu	2.785841	0.283	0.764417852	-0.698750169	-1.406387525	-0.893500595	0.002	Gln	785	Leu	Q785L	7	-19.51633333	9.196333333	-82.81822222	40.21	52.07817693
9:35057184:T:C:Q:785:R	-3.932381306	-3.227271633	0.015331082	0.154004992	0.119095556	0.016637138	0.142668201	0.332429531	0.007266667	0.166829382	0.002366446	0.10404064	0.123213715	9	35057184	T	C	Q	R		9	35057181	9:35057184:T:C	VCP	P55072	P55072	p.Gln785Arg	p.Gln785Arg	2.509062	0.292	0.766294434	-1.014253635	-1.317866519	-0.990581727	0.011	Gln	785	Arg	Q785R	4	-19.51633333	9.196333333	-82.81822222	40.21	52.07817693
9:35057184:T:G:Q:785:P	-3.822939089	-2.926692948	0.013343032	0.156606729	0.139073333	0.019840756	0.142668201	0.42874382	0.007266667	0.117831577	0.001284435	0.102429889	0.138429524	9	35057184	T	G	Q	P		9	35057181	9:35057184:T:G	VCP	P55072	P55072	p.Gln785Pro	p.Gln785Pro	2.740493	0.298	0.766334821	-0.710828259	-1.279051875	-0.831224686	0	Gln	785	Pro	Q785P	6	-19.51633333	9.196333333	-82.81822222	40.21	52.07817693
9:35057185:G:C:Q:785:E	-3.547158622	-3.809994378	0.015797783	0.15529476	0.11658	0.013601721	0.142668201	0.099972516	0.007266667	0.101927989	0.002328992	0.106709929	0.10876198	9	35057185	G	C	Q	E		9	35057182	9:35057185:G:C	VCP	P55072	P55072	p.Gln785Glu	p.Gln785Glu	1.960493	0.402	0.767336275	-1.705474499	-0.601235811	-0.650262859	0.002	Gln	785	Glu	Q785E	3	-19.51633333	9.196333333	-82.81822222	40.21	52.07817693
9:35057185:G:T:Q:785:K	-3.594144731	-3.400254099	0.015331082	0.154004992	0.119095556	0.016637138	0.142668201	0.332429531	0.007266667	0.166829382	0.002366446	0.10404064	0.123213715	9	35057185	G	T	Q	K		9	35057182	9:35057185:G:T	VCP	P55072	P55072	p.Gln785Lys	p.Gln785Lys	2.317735	0.372	0.766523222	-1.258646418	-0.805505226	-0.631222919	0.002	Gln	785	Lys	Q785K	4	-19.51633333	9.196333333	-82.81822222	40.21	52.07817693
9:35057186:A:C:S:784:R	-3.079210861	-3.160250203	0.025389316	0.157479243	0.177074444	0.034499996	0.207613995	0.434417846	0.007266667	0.208752095	0.033562753	0.105904812	0.191155697	9	35057186	A	C	S	R		9	35057183	9:35057186:A:C	VCP	P55072	P55072	p.Ser784Arg	p.Ser784Arg	2.132098	0.405	0.769899825	-1.418126729	-0.539393921	-0.540475946	0.068	Ser	784	Arg	S784R	5	-20.3065	12.6215	-79.80883333	39.63	49.37428738
9:35057186:A:T:S:784:R	-3.079210861	-3.183029493	0.025389316	0.157479243	0.177074444	0.034499996	0.207613995	0.434417846	0.007266667	0.208752095	0.033562753	0.105904812	0.191155697	9	35057186	A	T	S	R		9	35057183	9:35057186:A:T	VCP	P55072	P55072	p.Ser784Arg	p.Ser784Arg	2.106903	0.405	0.769899825	-1.451051262	-0.539393921	-0.554048817	0.068	Ser	784	Arg	S784R	5	-20.3065	12.6215	-79.80883333	39.63	49.37428738
9:35057187:C:A:S:784:I	-3.495254418	-2.795104746	0.015237943	0.159007406	0.169015556	0.019840756	0.207613995	0.42874382	0.007266667	0.117831577	0.006555083	0.105977776	0.172483122	9	35057187	C	A	S	I		9	35057184	9:35057187:C:A	VCP	P55072	P55072	p.Ser784Ile	p.Ser784Ile	2.659941	0.331	0.767974398	-0.775737969	-1.04192196	-0.683867071	0.128	Ser	784	Ile	S784I	6	-20.3065	12.6215	-79.80883333	39.63	49.37428738
9:35057187:C:G:S:784:T	-3.448621473	-3.466584037	0.018034929	0.158482698	0.145077778	0.013601721	0.207613995	0.099972516	0.007266667	0.101927989	0.012750769	0.109014234	0.143429123	9	35057187	C	G	S	T		9	35057184	9:35057187:C:G	VCP	P55072	P55072	p.Ser784Thr	p.Ser784Thr	2.110153	0.38	0.767559921	-1.504395996	-0.737354031	-0.696807101	0	Ser	784	Thr	S784T	3	-20.3065	12.6215	-79.80883333	39.63	49.37428738
9:35057187:C:T:S:784:N	-3.528952659	-3.316043625	0.018034929	0.158482698	0.145077778	0.013601721	0.207613995	0.099972516	0.007266667	0.101927989	0.012750769	0.109014234	0.143429123	9	35057187	C	T	S	N		9	35057184	9:35057187:C:T	VCP	P55072	P55072	p.Ser784Asn	p.Ser784Asn	2.276658	0.361	0.767450508	-1.289502172	-0.859958754	-0.716935632	0	Ser	784	Asn	S784N	3	-20.3065	12.6215	-79.80883333	39.63	49.37428738
9:35057188:T:A:S:784:C	-3.045387204	-1.757705943	0.025389316	0.157479243	0.177074444	0.034499996	0.207613995	0.434417846	0.007266667	0.208752095	0.033562753	0.105904812	0.191155697	9	35057188	T	A	S	C		9	35057185	9:35057188:T:A	VCP	P55072	P55072	p.Ser784Cys	p.Ser784Cys	3.68338	0.413	0.767671471	0.554224304	-0.525718425	0.341462537	0.511	Ser	784	Cys	S784C	5	-20.3065	12.6215	-79.80883333	39.63	49.37428738
9:35057188:T:C:S:784:G	-3.363816298	-3.017464661	0.017503332	0.157264533	0.147625556	0.016637138	0.207613995	0.332429531	0.007266667	0.166829382	0.012953646	0.106963387	0.154186117	9	35057188	T	C	S	G		9	35057185	9:35057188:T:C	VCP	P55072	P55072	p.Ser784Gly	p.Ser784Gly	2.535481	0.386	0.772066523	-0.83766182	-0.624022911	-0.432995251	0	Ser	784	Gly	S784G	4	-20.3065	12.6215	-79.80883333	39.63	49.37428738
9:35057188:T:G:S:784:R	-3.556970023	-2.540955489	0.025389316	0.157479243	0.177074444	0.034499996	0.207613995	0.434417846	0.007266667	0.208752095	0.033562753	0.105904812	0.191155697	9	35057188	T	G	S	R		9	35057185	9:35057188:T:G	VCP	P55072	P55072	p.Ser784Arg	p.Ser784Arg	2.817068	0.292	0.769899825	-0.523015914	-1.25771246	-0.824654932	0.068	Ser	784	Arg	S784R	5	-20.3065	12.6215	-79.80883333	39.63	49.37428738
9:35057190:G:A:P:783:L	-3.309548028	-2.173458988	0.015185304	0.167767565	0.207559841	0.108019762	0.181368201	0.65746524	0.007266667	0.140503551	0.013836015	0.11124577	0.224456518	9	35057190	G	A	P	L		9	35057187	9:35057190:G:A	VCP	P55072	P55072	p.Pro783Leu	p.Pro783Leu	3.00244	0.307	0.764451785	-0.414865944	-1.253258151	-0.63808719	0.029	Pro	783	Leu	P783L	10	-22.92471429	10.88128571	-76.61271429	42.68	47.42265539
9:35057190:G:C:P:783:R	-3.035669494	-2.312523338	0.015185304	0.165138776	0.197776508	0.082478537	0.181368201	0.664066692	0.007266667	0.13475563	0.013836015	0.108052227	0.224286635	9	35057190	G	C	P	R		9	35057187	9:35057190:G:C	VCP	P55072	P55072	p.Pro783Arg	p.Pro783Arg	2.849756	0.372	0.768664433	-0.51070618	-0.769780232	-0.344616362	0.068	Pro	783	Arg	P783R	9	-22.92471429	10.88128571	-76.61271429	42.68	47.42265539
9:35057190:G:T:P:783:H	-2.891918949	-1.772477409	0.015185304	0.165138776	0.197776508	0.082478537	0.181368201	0.664066692	0.007266667	0.13475563	0.013836015	0.108052227	0.224286635	9	35057190	G	T	P	H		9	35057187	9:35057190:G:T	VCP	P55072	P55072	p.Pro783His	p.Pro783His	3.447073	0.406	0.766665086	0.220651019	-0.587007049	0.173698368	0.34	Pro	783	His	P783H	9	-22.92471429	10.88128571	-76.61271429	42.68	47.42265539
9:35057191:G:A:P:783:S	-3.397177491	-2.728229193	0.015185304	0.162193915	0.176373175	0.042731316	0.181368201	0.523028583	0.007266667	0.096836272	0.013836015	0.105107516	0.197119683	9	35057191	G	A	P	S		9	35057188	9:35057191:G:A	VCP	P55072	P55072	p.Pro783Ser	p.Pro783Ser	2.570337	0.322	0.765336962	-0.957746341	-1.143137411	-0.784161175	0	Pro	783	Ser	P783S	8	-22.92471429	10.88128571	-76.61271429	42.68	47.42265539
9:35057191:G:C:P:783:A	-3.223831246	-2.982063447	0.015185304	0.162193915	0.176373175	0.042731316	0.181368201	0.523028583	0.007266667	0.096836272	0.013836015	0.105107516	0.197119683	9	35057191	G	C	P	A		9	35057188	9:35057191:G:C	VCP	P55072	P55072	p.Pro783Ala	p.Pro783Ala	2.289584	0.363	0.765070265	-1.331195282	-0.886958266	-0.698411502	0	Pro	783	Ala	P783A	8	-22.92471429	10.88128571	-76.61271429	42.68	47.42265539
9:35057191:G:T:P:783:T	-3.392949534	-2.778464783	0.015185304	0.162193915	0.176373175	0.042731316	0.181368201	0.523028583	0.007266667	0.096836272	0.013836015	0.105107516	0.197119683	9	35057191	G	T	P	T		9	35057188	9:35057191:G:T	VCP	P55072	P55072	p.Pro783Thr	p.Pro783Thr	2.514774	0.323	0.765338477	-1.030318126	-1.136755327	-0.808313314	0.013	Pro	783	Thr	P783T	8	-22.92471429	10.88128571	-76.61271429	42.68	47.42265539
9:35057193:C:A:G:782:V	-3.156139635	-2.082935986	0.015185304	0.165084142	0.213113175	0.082478537	0.21605209	0.664066692	0.007266667	0.13475563	0.017171292	0.110906609	0.233856159	9	35057193	C	A	G	V		9	35057190	9:35057193:C:A	VCP	P55072	P55072	p.Gly782Val	p.Gly782Val	3.040155	0.331	0.766448311	-0.31644014	-1.067383918	-0.479040897	0.047	Gly	782	Val	G782V	9	-24.88175	12.76875	-74.22975	39.91	46.10084497
9:35057193:C:G:G:782:A	-3.418262627	-3.100418578	0.015237943	0.158296433	0.174882222	0.019840756	0.21605209	0.42874382	0.007266667	0.117831577	0.006555083	0.105110394	0.178765344	9	35057193	C	G	G	A		9	35057190	9:35057193:C:G	VCP	P55072	P55072	p.Gly782Ala	p.Gly782Ala	2.280539	0.341	0.766468526	-1.308599927	-1.003478628	-0.830452169	0	Gly	782	Ala	G782A	6	-24.88175	12.76875	-74.22975	39.91	46.10084497
9:35057193:C:T:G:782:D	-3.09829063	-2.595385396	0.015185304	0.160196923	0.181763175	0.039324695	0.21605209	0.785203888	0.007266667	0.238156614	0.017171292	0.106367733	0.223665921	9	35057193	C	T	G	D		9	35057190	9:35057193:C:T	VCP	P55072	P55072	p.Gly782Asp	p.Gly782Asp	2.541018	0.358	0.76983394	-0.885376443	-0.839262826	-0.591862591	0	Gly	782	Asp	G782D	7	-24.88175	12.76875	-74.22975	39.91	46.10084497
9:35057194:C:A:G:782:C	-2.348599812	-1.474720353	0.015185304	0.165084142	0.213113175	0.082478537	0.21605209	0.664066692	0.007266667	0.13475563	0.017171292	0.110906609	0.233856159	9	35057194	C	A	G	C		9	35057191	9:35057194:C:A	VCP	P55072	P55072	p.Gly782Cys	p.Gly782Cys	3.712871	0.522	0.760949056	0.427304739	0.055012911	0.9874094	0.724	Gly	782	Cys	G782C	9	-24.88175	12.76875	-74.22975	39.91	46.10084497
9:35057194:C:G:G:782:R	-2.892873607	-2.341324426	0.015185304	0.162583673	0.193147619	0.042731316	0.21605209	0.523028583	0.007266667	0.096836272	0.017171292	0.108405394	0.20804516	9	35057194	C	G	G	R		9	35057191	9:35057194:C:G	VCP	P55072	P55072	p.Gly782Arg	p.Gly782Arg	2.925734	0.427	0.768235611	-0.421973564	-0.427310837	0.014233987	0.146	Gly	782	Arg	G782R	8	-24.88175	12.76875	-74.22975	39.91	46.10084497
9:35057194:C:T:G:782:S	-3.477454027	-2.436810257	0.015237943	0.158296433	0.174882222	0.019840756	0.21605209	0.42874382	0.007266667	0.117831577	0.006555083	0.105110394	0.178765344	9	35057194	C	T	G	S		9	35057191	9:35057194:C:T	VCP	P55072	P55072	p.Gly782Ser	p.Gly782Ser	3.014522	0.327	0.760647765	-0.492705248	-1.189590219	-0.515971181	0.001	Gly	782	Ser	G782S	6	-24.88175	12.76875	-74.22975	39.91	46.10084497
9:35057196:G:A:A:781:V	-3.361755002	-2.65516794	0.013661319	0.158681426	0.140275556	0.016637138	0.191462169	0.332429531	0.007266667	0.166829382	0.004137067	0.105609462	0.149202937	9	35057196	G	A	A	V		9	35057193	9:35057196:G:A	VCP	P55072	P55072	p.Ala781Val	p.Ala781Val	2.969284	0.393	0.761859696	-0.521992605	-0.749820892	-0.158837446	0.041	Ala	781	Val	A781V	4	-25.371	14.5798	-71.311	40.45	43.82108754
9:35057196:G:C:A:781:G	-3.632344262	-2.762364865	0.013661319	0.158681426	0.140275556	0.016637138	0.191462169	0.332429531	0.007266667	0.166829382	0.004137067	0.105609462	0.149202937	9	35057196	G	C	A	G		9	35057193	9:35057196:G:C	VCP	P55072	P55072	p.Ala781Gly	p.Ala781Gly	2.850719	0.329	0.773547845	-0.389252844	-0.961645484	-0.592653236	0	Ala	781	Gly	A781G	4	-25.371	14.5798	-71.311	40.45	43.82108754
9:35057196:G:T:A:781:D	-3.197867364	-2.626892379	0.012980396	0.158623486	0.162878889	0.019840756	0.191462169	0.42874382	0.007266667	0.117831577	0.005765426	0.105280527	0.179628519	9	35057196	G	T	A	D		9	35057193	9:35057196:G:T	VCP	P55072	P55072	p.Ala781Asp	p.Ala781Asp	2.798551	0.392	0.768221903	-0.588512201	-0.650027578	-0.256593873	0.041	Ala	781	Asp	A781D	6	-25.371	14.5798	-71.311	40.45	43.82108754
9:35057197:C:A:A:781:S	-3.494905252	-3.187715116	0.014077903	0.160283847	0.138014444	0.013601721	0.191462169	0.099972516	0.007266667	0.101927989	0.004071707	0.107446782	0.142704441	9	35057197	C	A	A	S		9	35057194	9:35057197:C:A	VCP	P55072	P55072	p.Ala781Ser	p.Ala781Ser	2.423407	0.37	0.758657621	-1.314150636	-0.949452282	-0.585856782	0	Ala	781	Ser	A781S	3	-25.371	14.5798	-71.311	40.45	43.82108754
9:35057197:C:G:A:781:P	-3.296419084	-2.62630791	0.019851318	0.158129761	0.16957	0.034499996	0.191462169	0.434417846	0.007266667	0.208752095	0.010873627	0.104873003	0.194695194	9	35057197	C	G	A	P		9	35057194	9:35057197:C:G	VCP	P55072	P55072	p.Ala781Pro	p.Ala781Pro	2.699164	0.349	0.764310889	-0.814651352	-0.98862328	-0.558690583	0	Ala	781	Pro	A781P	5	-25.371	14.5798	-71.311	40.45	43.82108754
9:35057197:C:T:A:781:T	-3.471681889	-2.932517437	0.013661319	0.158681426	0.140275556	0.016637138	0.191462169	0.332429531	0.007266667	0.166829382	0.004137067	0.105609462	0.149202937	9	35057197	C	T	A	T		9	35057194	9:35057197:C:T	VCP	P55072	P55072	p.Ala781Thr	p.Ala781Thr	2.662522	0.367	0.757376245	-1.033216303	-0.989901776	-0.474383547	0	Ala	781	Thr	A781T	4	-25.371	14.5798	-71.311	40.45	43.82108754
9:35057199:C:A:G:780:V	-3.097286835	-1.629673549	0.01333692	0.162331063	0.188810952	0.082478537	0.178868677	0.664066692	0.007266667	0.13475563	0.01104359	0.112347495	0.223847588	9	35057199	C	A	G	V		9	35057196	9:35057199:C:A	VCP	P55072	P55072	p.Gly780Val	p.Gly780Val	3.607936	0.358	0.764954367	0.388759172	-0.920675967	-0.017100139	0.047	Gly	780	Val	G780V	9	-26.90225	15.242	-68.09025	37.65	41.93523536
9:35057199:C:G:G:780:A	-3.313684873	-2.981685086	0.011357489	0.157811444	0.154513333	0.019840756	0.178868677	0.42874382	0.007266667	0.117831577	0.004199665	0.106879587	0.173971376	9	35057199	C	G	G	A	rs746167710	9	35057196	9:35057199:C:G	VCP	P55072	P55072	p.Gly780Ala	p.Gly780Ala	2.443693	0.372	0.764907695	-1.133808751	-0.832459449	-0.563367724	0	Gly	780	Ala	G780A	6	-26.90225	15.242	-68.09025	37.65	41.93523536
9:35057199:C:T:G:780:E	-3.300828938	-2.635783328	0.01333692	0.160302766	0.172015397	0.042731316	0.178868677	0.523028583	0.007266667	0.096836272	0.01104359	0.110089933	0.203079213	9	35057199	C	T	G	E		9	35057196	9:35057199:C:T	VCP	P55072	P55072	p.Gly780Glu	p.Gly780Glu	2.633019	0.337	0.76770239	-0.817614228	-1.008319464	-0.663688114	0.02	Gly	780	Glu	G780E	8	-26.90225	15.242	-68.09025	37.65	41.93523536
9:35057200:C:G:G:780:R	-3.182446136	-2.550513109	0.01333692	0.160302766	0.172015397	0.042731316	0.178868677	0.523028583	0.007266667	0.096836272	0.01104359	0.110089933	0.203079213	9	35057200	C	G	G	R		9	35057197	9:35057200:C:G	VCP	P55072	P55072	p.Gly780Arg	p.Gly780Arg	2.727332	0.365	0.766664118	-0.71992196	-0.84765205	-0.451030294	0	Gly	780	Arg	G780R	8	-26.90225	15.242	-68.09025	37.65	41.93523536
9:35057200:C:T:G:780:R	-3.182446136	-2.004311934	0.01333692	0.160302766	0.172015397	0.042731316	0.178868677	0.523028583	0.007266667	0.096836272	0.01104359	0.110089933	0.203079213	9	35057200	C	T	G	R		9	35057197	9:35057200:C:T	VCP	P55072	P55072	p.Gly780Arg	p.Gly780Arg	3.331457	0.365	0.766664118	0.069541552	-0.84765205	-0.125580385	0	Gly	780	Arg	G780R	8	-26.90225	15.242	-68.09025	37.65	41.93523536
9:35057202:C:A:G:779:V	-3.103452169	-2.522421405	0.01333692	0.158824942	0.187152063	0.082478537	0.167711534	0.664066692	0.007266667	0.13475563	0.01104359	0.109131568	0.21967108	9	35057202	C	A	G	V		9	35057199	9:35057202:C:A	VCP	P55072	P55072	p.Gly779Val	p.Gly779Val	2.648243	0.362	0.765271568	-0.857549236	-0.889956435	-0.510977648	0.001	Gly	779	Val	G779V	9	-27.68875	14.87075	-64.7975	41.52	39.70318862
9:35057202:C:G:G:779:A	-3.252143732	-3.080756107	0.011357489	0.154761894	0.153344444	0.019840756	0.167711534	0.42874382	0.007266667	0.117831577	0.004199665	0.101517698	0.169805575	9	35057202	C	G	G	A		9	35057199	9:35057202:C:G	VCP	P55072	P55072	p.Gly779Ala	p.Gly779Ala	2.361774	0.392	0.765224895	-1.233052323	-0.700031098	-0.491891263	0	Gly	779	Ala	G779A	6	-27.68875	14.87075	-64.7975	41.52	39.70318862
9:35057202:C:T:G:779:D	-3.164947807	-2.581192026	0.01333692	0.155338697	0.160323175	0.039324695	0.167711534	0.785203888	0.007266667	0.238156614	0.01104359	0.103482604	0.213132649	9	35057202	C	T	G	D		9	35057199	9:35057202:C:T	VCP	P55072	P55072	p.Gly779Asp	p.Gly779Asp	2.626651	0.356	0.768651455	-0.802576619	-0.871705582	-0.557291721	0.049	Gly	779	Asp	G779D	7	-27.68875	14.87075	-64.7975	41.52	39.70318862
9:35057203:C:A:G:779:C	-2.706024194	-1.662280114	0.01333692	0.158824942	0.187152063	0.082478537	0.167711534	0.664066692	0.007266667	0.13475563	0.01104359	0.109131568	0.21967108	9	35057203	C	A	G	C		9	35057200	9:35057203:C:A	VCP	P55072	P55072	p.Gly779Cys	p.Gly779Cys	3.599601	0.456	0.759760162	0.250022708	-0.384372048	0.544885367	0.641	Gly	779	Cys	G779C	9	-27.68875	14.87075	-64.7975	41.52	39.70318862
9:35057203:C:G:G:779:R	-3.111989815	-1.943220132	0.01333692	0.156753432	0.170700952	0.042731316	0.167711534	0.523028583	0.007266667	0.096836272	0.01104359	0.106154711	0.19899653	9	35057203	C	G	G	R		9	35057200	9:35057203:C:G	VCP	P55072	P55072	p.Gly779Arg	p.Gly779Arg	3.426134	0.387	0.767164306	0.205575432	-0.699457041	0.052591342	0.112	Gly	779	Arg	G779R	8	-27.68875	14.87075	-64.7975	41.52	39.70318862
9:35057203:C:T:G:779:S	-3.353614704	-2.82417785	0.011357489	0.154761894	0.153344444	0.019840756	0.167711534	0.42874382	0.007266667	0.117831577	0.004199665	0.101517698	0.169805575	9	35057203	C	T	G	S		9	35057200	9:35057203:C:T	VCP	P55072	P55072	p.Gly779Ser	p.Gly779Ser	2.645562	0.368	0.759407993	-1.005372249	-0.94964632	-0.477739753	0	Gly	779	Ser	G779S	6	-27.68875	14.87075	-64.7975	41.52	39.70318862
9:35057204:C:A:Q:778:H	-3.391336568	-3.53984771	0.017384492	0.150819765	0.160767778	0.034499996	0.178798677	0.434417846	0.007266667	0.208752095	0.007931658	0.095416321	0.188229483	9	35057204	C	A	Q	H		9	35057201	9:35057204:C:A	VCP	P55072	P55072	p.Gln778His	p.Gln778His	1.731673	0.335	0.762841665	-2.11511915	-1.102131724	-1.160815529	0.168	Gln	778	His	Q778H	5	-27.421	15.50444444	-60.32044444	43.16	36.1303849
9:35057204:C:G:Q:778:H	-3.391336568	-3.524248937	0.017384492	0.150819765	0.160767778	0.034499996	0.178798677	0.434417846	0.007266667	0.208752095	0.007931658	0.095416321	0.188229483	9	35057204	C	G	Q	H		9	35057201	9:35057204:C:G	VCP	P55072	P55072	p.Gln778His	p.Gln778His	1.748926	0.335	0.762841665	-2.092573131	-1.102131724	-1.151521115	0.168	Gln	778	His	Q778H	5	-27.421	15.50444444	-60.32044444	43.16	36.1303849
9:35057205:T:A:Q:778:L	-3.560424174	-2.311012247	0.01333692	0.149828433	0.160694286	0.039324695	0.178798677	0.785203888	0.007266667	0.238156614	0.01104359	0.0997461	0.21578138	9	35057205	T	A	Q	L		9	35057202	9:35057205:T:A	VCP	P55072	P55072	p.Gln778Leu	p.Gln778Leu	2.907897	0.259	0.766712513	-0.482770591	-1.520665542	-0.966476195	0.005	Gln	778	Leu	Q778L	7	-27.421	15.50444444	-60.32044444	43.16	36.1303849
9:35057205:T:C:Q:778:R	-3.878629892	-2.99342031	0.011954321	0.152989844	0.133733333	0.016637138	0.178798677	0.332429531	0.007266667	0.166829382	0.003012192	0.095707787	0.146714825	9	35057205	T	C	Q	R	rs772558871	9	35057202	9:35057205:T:C	VCP	P55072	P55072	p.Gln778Arg	p.Gln778Arg	2.61168	0.274	0.768186706	-0.833579348	-1.400717368	-1.039346643	0.012	Gln	778	Arg	Q778R	4	-27.421	15.50444444	-60.32044444	43.16	36.1303849
9:35057205:T:G:Q:778:P	-3.677385615	-2.649858921	0.011357489	0.149743012	0.15383	0.019840756	0.178798677	0.42874382	0.007266667	0.117831577	0.004199665	0.096924713	0.173188749	9	35057205	T	G	Q	P		9	35057202	9:35057205:T:G	VCP	P55072	P55072	p.Gln778Pro	p.Gln778Pro	2.815905	0.287	0.768836382	-0.550710115	-1.30723946	-0.854183276	0	Gln	778	Pro	Q778P	6	-27.421	15.50444444	-60.32044444	43.16	36.1303849
9:35057206:G:C:Q:778:E	-3.288661477	-3.562511902	0.012319501	0.156046544	0.131955556	0.013601721	0.178798677	0.099972516	0.007266667	0.101927989	0.002964551	0.097920714	0.141006478	9	35057206	G	C	Q	E		9	35057203	9:35057206:G:C	VCP	P55072	P55072	p.Gln778Glu	p.Gln778Glu	2.020137	0.421	0.769340737	-1.578196826	-0.44701319	-0.508304952	0	Gln	778	Glu	Q778E	3	-27.421	15.50444444	-60.32044444	43.16	36.1303849
9:35057206:G:T:Q:778:K	-3.46006213	-3.282681581	0.011954321	0.152989844	0.133733333	0.016637138	0.178798677	0.332429531	0.007266667	0.166829382	0.003012192	0.095707787	0.146714825	9	35057206	G	T	Q	K		9	35057203	9:35057206:G:T	VCP	P55072	P55072	p.Gln778Lys	p.Gln778Lys	2.291743	0.373	0.768517931	-1.243516888	-0.765867729	-0.63944478	0	Gln	778	Lys	Q778K	4	-27.421	15.50444444	-60.32044444	43.16	36.1303849
9:35057207:G:C:N:777:K	-3.983890134	-3.339233063	0.013336588	0.144690946	0.149002222	0.019840756	0.164245185	0.42874382	0.007266667	0.117831577	0.002589706	0.095489928	0.157506686	9	35057207	G	C	N	K		9	35057204	9:35057207:G:C	VCP	P55072	P55072	p.Asn777Lys	p.Asn777Lys	2.157543	0.235	0.768577511	-1.417421469	-1.642112252	-1.509430286	0.005	Asn	777	Lys	N777K	6	-29.132375	11.82175	-58.316375	40.19	35.75429187
9:35057207:G:T:N:777:K	-3.988118091	-3.218445415	0.013336588	0.144690946	0.149002222	0.019840756	0.164245185	0.42874382	0.007266667	0.117831577	0.002589706	0.095489928	0.157506686	9	35057207	G	T	N	K		9	35057204	9:35057207:G:T	VCP	P55072	P55072	p.Asn777Lys	p.Asn777Lys	2.29114	0.234	0.768577511	-1.242838466	-1.648469053	-1.443240227	0.005	Asn	777	Lys	N777K	6	-29.132375	11.82175	-58.316375	40.19	35.75429187
9:35057208:T:A:N:777:I	-3.431040286	-2.386401008	0.013290442	0.149916705	0.185329841	0.082478537	0.164245185	0.664066692	0.007266667	0.13475563	0.006827973	0.105375176	0.213946477	9	35057208	T	A	N	I		9	35057205	9:35057208:T:A	VCP	P55072	P55072	p.Asn777Ile	p.Asn777Ile	2.836696	0.292	0.766431357	-0.582735286	-1.31558204	-0.814081076	0.028	Asn	777	Ile	N777I	9	-29.132375	11.82175	-58.316375	40.19	35.75429187
9:35057208:T:C:N:777:S	-3.560808619	-3.261338112	0.022249928	0.145816724	0.157076667	0.034499996	0.164245185	0.434417846	0.007266667	0.208752095	0.013481295	0.094410827	0.175922639	9	35057208	T	C	N	S		9	35057205	9:35057208:T:C	VCP	P55072	P55072	p.Asn777Ser	p.Asn777Ser	2.121428	0.311	0.761010401	-1.65086455	-1.285248637	-1.089578233	0.001	Asn	777	Ser	N777S	5	-29.132375	11.82175	-58.316375	40.19	35.75429187
9:35057208:T:G:N:777:T	-3.594918073	-3.171306434	0.013336588	0.144690946	0.149002222	0.019840756	0.164245185	0.42874382	0.007266667	0.117831577	0.002589706	0.095489928	0.157506686	9	35057208	T	G	N	T		9	35057205	9:35057208:T:G	VCP	P55072	P55072	p.Asn777Thr	p.Asn777Thr	2.343278	0.327	0.761076955	-1.359315491	-1.182429414	-0.877578959	0	Asn	777	Thr	N777T	6	-29.132375	11.82175	-58.316375	40.19	35.75429187
9:35057209:T:A:N:777:Y	-3.142706556	-1.858228048	0.013290442	0.146904451	0.166893175	0.042731316	0.164245185	0.523028583	0.007266667	0.096836272	0.006827973	0.101480924	0.189611529	9	35057209	T	A	N	Y		9	35057206	9:35057209:T:A	VCP	P55072	P55072	p.Asn777Tyr	p.Asn777Tyr	3.58245	0.392	0.761511164	0.2707072	-0.761992768	0.165702603	0.291	Asn	777	Tyr	N777Y	8	-29.132375	11.82175	-58.316375	40.19	35.75429187
9:35057209:T:C:N:777:D	-3.67919142	-2.872633644	0.022249928	0.145816724	0.157076667	0.034499996	0.164245185	0.434417846	0.007266667	0.208752095	0.013481295	0.094410827	0.175922639	9	35057209	T	C	N	D		9	35057206	9:35057209:T:C	VCP	P55072	P55072	p.Asn777Asp	p.Asn777Asp	2.551354	0.283	0.769375465	-0.883153873	-1.323672334	-1.019821759	0	Asn	777	Asp	N777D	5	-29.132375	11.82175	-58.316375	40.19	35.75429187
9:35057209:T:G:N:777:H	-3.510073133	-2.764513613	0.022249928	0.145816724	0.157076667	0.034499996	0.164245185	0.434417846	0.007266667	0.208752095	0.013481295	0.094410827	0.175922639	9	35057209	T	G	N	H		9	35057206	9:35057209:T:G	VCP	P55072	P55072	p.Asn777His	p.Asn777His	2.67094	0.323	0.761918301	-0.910422651	-1.193819199	-0.72418468	0.168	Asn	777	His	N777H	5	-29.132375	11.82175	-58.316375	40.19	35.75429187
9:35057211:C:A:G:776:V	-3.497648925	-2.597518353	0.012930171	0.14287824	0.184090952	0.082478537	0.151719312	0.664066692	0.007266667	0.13475563	0.004314621	0.100139738	0.208778223	9	35057211	C	A	G	V		9	35057208	9:35057211:C:A	VCP	P55072	P55072	p.Gly776Val	p.Gly776Val	2.637504	0.283	0.764795784	-0.883293247	-1.400081935	-0.973411646	0.02	Gly	776	Val	G776V	9	-26.33375	9.48375	-56.44175	41.36	32.58898876
9:35057211:C:G:G:776:A	-3.434150867	-3.36155597	0.011675328	0.13576507	0.13972	0.019840756	0.151719312	0.42874382	0.007266667	0.117831577	0.001633879	0.087635789	0.139161429	9	35057211	C	G	G	A		9	35057208	9:35057211:C:G	VCP	P55072	P55072	p.Gly776Ala	p.Gly776Ala	2.254654	0.389	0.764837759	-1.382564044	-0.725560676	-0.566939277	0	Gly	776	Ala	G776A	6	-26.33375	9.48375	-56.44175	41.36	32.58898876
9:35057211:C:T:G:776:E	-3.230718869	-2.837883093	0.012930171	0.138869159	0.162125397	0.042731316	0.151719312	0.523028583	0.007266667	0.096836272	0.004314621	0.095177257	0.182099988	9	35057211	C	T	G	E		9	35057208	9:35057211:C:T	VCP	P55072	P55072	p.Gly776Glu	p.Gly776Glu	2.548776	0.381	0.767807626	-0.925111821	-0.726864392	-0.454734884	0.001	Gly	776	Glu	G776E	8	-26.33375	9.48375	-56.44175	41.36	32.58898876
9:35057212:C:A:G:776:W	-2.782555407	-1.886690642	0.012930171	0.138869159	0.162125397	0.042731316	0.151719312	0.523028583	0.007266667	0.096836272	0.004314621	0.095177257	0.182099988	9	35057212	C	A	G	W		9	35057209	9:35057212:C:A	VCP	P55072	P55072	p.Gly776Trp	p.Gly776Trp	3.600841	0.487	0.759774914	0.252006195	-0.187065094	0.724744656	0.89	Gly	776	Trp	G776W	8	-26.33375	9.48375	-56.44175	41.36	32.58898876
9:35057212:C:G:G:776:R	-3.404065113	-2.669302784	0.012930171	0.138869159	0.162125397	0.042731316	0.151719312	0.523028583	0.007266667	0.096836272	0.004314621	0.095177257	0.182099988	9	35057212	C	G	G	R		9	35057209	9:35057212:C:G	VCP	P55072	P55072	p.Gly776Arg	p.Gly776Arg	2.735234	0.34	0.766747621	-0.707540469	-1.005178877	-0.591282487	0	Gly	776	Arg	G776R	8	-26.33375	9.48375	-56.44175	41.36	32.58898876
9:35057212:C:T:G:776:R	-3.404065113	-2.631083846	0.012930171	0.138869159	0.162125397	0.042731316	0.151719312	0.523028583	0.007266667	0.096836272	0.004314621	0.095177257	0.182099988	9	35057212	C	T	G	R		9	35057209	9:35057212:C:T	VCP	P55072	P55072	p.Gly776Arg	p.Gly776Arg	2.777506	0.34	0.766747621	-0.652299912	-1.005178877	-0.568510016	0	Gly	776	Arg	G776R	8	-26.33375	9.48375	-56.44175	41.36	32.58898876
9:35057214:G:A:S:775:L	-3.551023662	-1.926600826	0.013343032	0.125756373	0.147916667	0.021802978	0.166474074	0.42874382	0.029944656	0.130917003	0.001718049	0.069172744	0.148616825	9	35057214	G	A	S	L		9	35057211	9:35057214:G:A	VCP	P55072	P55072	p.Ser775Leu	p.Ser775Leu	3.779006	0.349	0.767724264	0.68048663	-0.931672883	0.023034195	0.049	Ser	775	Leu	S775L	6	-22.74966667	9.456666667	-55.43766667	49.65	29.43243158
9:35057215:A:C:S:775:A	-4.08467687	-3.329944314	0.015797783	0.136686727	0.125212222	0.014079499	0.166474074	0.099972516	0.029944656	0.105707909	0.003114139	0.069492793	0.12090206	9	35057215	A	C	S	A		9	35057212	9:35057215:A:C	VCP	P55072	P55072	p.Ser775Ala	p.Ser775Ala	2.410849	0.259	0.768347167	-1.092073551	-1.493392178	-1.234242347	0.022	Ser	775	Ala	S775A	3	-22.74966667	9.456666667	-55.43766667	49.65	29.43243158
9:35057215:A:G:S:775:P	-3.434025802	-2.643808655	0.022260573	0.12753557	0.154308889	0.036568727	0.166474074	0.434417846	0.029944656	0.24487087	0.008329782	0.065703264	0.167495584	9	35057215	A	G	S	P		9	35057212	9:35057215:A:G	VCP	P55072	P55072	p.Ser775Pro	p.Ser775Pro	2.860396	0.352	0.769714305	-0.470961552	-0.879399678	-0.454491738	0.337	Ser	775	Pro	S775P	5	-22.74966667	9.456666667	-55.43766667	49.65	29.43243158
9:35057215:A:T:S:775:T	-3.919786539	-3.360751281	0.015797783	0.136686727	0.125212222	0.014079499	0.166474074	0.099972516	0.029944656	0.105707909	0.003114139	0.069492793	0.12090206	9	35057215	A	T	S	T		9	35057212	9:35057215:A:T	VCP	P55072	P55072	p.Ser775Thr	p.Ser775Thr	2.376775	0.298	0.768222156	-1.139677956	-1.247562686	-1.027164252	0	Ser	775	Thr	S775T	3	-22.74966667	9.456666667	-55.43766667	49.65	29.43243158
9:35057217:G:A:P:774:L	-1.840849388	-0.697922073	0.01326164	0.130883309	0.213803016	0.126712143	0.20832709	0.65746524	0.266146138	0.296981266	0.040557455	0.078875928	0.257648211	9	35057217	G	A	P	L		9	35057214	9:35057217:G:A	VCP	P55072	P55072	p.Pro774Leu	p.Pro774Leu	4.414083	0.611	0.769229518	1.547446489	0.758923409	1.879613726	0.991	Pro	774	Leu	P774L	10	-21.59057143	5.145571429	-55.38271429	56.79	29.43493929
9:35057217:G:C:P:774:R	-1.411457201	-0.899530233	0.01326164	0.12576631	0.204719683	0.104582187	0.20832709	0.664066692	0.266146138	0.369603887	0.040557455	0.069544901	0.259607217	9	35057217	G	C	P	R		9	35057214	9:35057217:G:C	VCP	P55072	P55072	p.Pro774Arg	p.Pro774Arg	4.178088	0.71	0.77279328	1.326765471	1.447706258	2.324736225	0.991	Pro	774	Arg	P774R	9	-21.59057143	5.145571429	-55.38271429	56.79	29.43493929
9:35057217:G:T:P:774:H	-1.99914325	-0.846223349	0.01326164	0.12576631	0.204719683	0.104582187	0.20832709	0.664066692	0.266146138	0.369603887	0.040557455	0.069544901	0.259607217	9	35057217	G	T	P	H		9	35057214	9:35057217:G:T	VCP	P55072	P55072	p.Pro774His	p.Pro774His	4.237048	0.571	0.770665817	1.351450696	0.528615271	1.553028132	0.999	Pro	774	His	P774H	9	-21.59057143	5.145571429	-55.38271429	56.79	29.43493929
9:35057218:G:A:P:774:S	-2.841965924	-2.24908743	0.01326164	0.122509396	0.181724127	0.060893872	0.20832709	0.523028583	0.266146138	0.313270662	0.040557455	0.060745347	0.230266435	9	35057218	G	A	P	S		9	35057215	9:35057218:G:A	VCP	P55072	P55072	p.Pro774Ser	p.Pro774Ser	2.880217	0.41	0.769653346	-0.446560095	-0.511722288	-0.108552796	0.494	Pro	774	Ser	P774S	8	-21.59057143	5.145571429	-55.38271429	56.79	29.43493929
9:35057218:G:C:P:774:A	-2.495273435	-1.452289653	0.01326164	0.122509396	0.181724127	0.060893872	0.20832709	0.523028583	0.266146138	0.313270662	0.040557455	0.060745347	0.230266435	9	35057218	G	C	P	A		9	35057215	9:35057218:G:C	VCP	P55072	P55072	p.Pro774Ala	p.Pro774Ala	3.761514	0.492	0.769759541	0.707722342	0.011307235	0.840203089	0.94	Pro	774	Ala	P774A	8	-21.59057143	5.145571429	-55.38271429	56.79	29.43493929
9:35057218:G:T:P:774:T	-2.29233149	-1.296922147	0.01326164	0.122509396	0.181724127	0.060893872	0.20832709	0.523028583	0.266146138	0.313270662	0.040557455	0.060745347	0.230266435	9	35057218	G	T	P	T		9	35057215	9:35057218:G:T	VCP	P55072	P55072	p.Pro774Thr	p.Pro774Thr	3.933358	0.54	0.769626292	0.929006425	0.314210496	1.210235137	0.982	Pro	774	Thr	P774T	8	-21.59057143	5.145571429	-55.38271429	56.79	29.43493929
9:35057219:G:C:F:773:L	-3.081806889	-2.487654602	0.011975019	0.099378064	0.145962222	0.0234352	0.185285661	0.42874382	0.029944656	0.130917003	0.006146723	0.050863966	0.136358355	9	35057219	G	C	F	L		9	35057216	9:35057219:G:C	VCP	P55072	P55072	p.Phe773Leu	p.Phe773Leu	3.239842	0.476	0.760990984	-0.18981209	-0.236700408	0.466685846	0.109	Phe	773	Leu	F773L	6	-20.11018182	4.114363636	-50.78763636	50.31	25.50350581
9:35057219:G:T:F:773:L	-3.086034846	-2.498646886	0.011975019	0.099378064	0.145962222	0.0234352	0.185285661	0.42874382	0.029944656	0.130917003	0.006146723	0.050863966	0.136358355	9	35057219	G	T	F	L		9	35057216	9:35057219:G:T	VCP	P55072	P55072	p.Phe773Leu	p.Phe773Leu	3.227684	0.475	0.760990984	-0.205700023	-0.243057209	0.454355811	0.109	Phe	773	Leu	F773L	6	-20.11018182	4.114363636	-50.78763636	50.31	25.50350581
9:35057220:A:C:F:773:C	-1.896928985	-1.066981666	0.01326164	0.102617213	0.174966508	0.051536872	0.185285661	0.523028583	0.029944656	0.12177228	0.024857696	0.064801587	0.196997287	9	35057220	A	C	F	C		9	35057217	9:35057220:A:C	VCP	P55072	P55072	p.Phe773Cys	p.Phe773Cys	4.40857	0.677	0.756895542	1.236667379	0.972686318	2.25814783	0.999	Phe	773	Cys	F773C	8	-20.11018182	4.114363636	-50.78763636	50.31	25.50350581
9:35057220:A:G:F:773:S	-1.774318227	-1.032371068	0.01326164	0.102617213	0.174966508	0.051536872	0.185285661	0.523028583	0.029944656	0.12177228	0.024857696	0.064801587	0.196997287	9	35057220	A	G	F	S		9	35057217	9:35057220:A:G	VCP	P55072	P55072	p.Phe773Ser	p.Phe773Ser	4.446851	0.706	0.757678472	1.305962733	1.170096347	2.446400854	0.983	Phe	773	Ser	F773S	8	-20.11018182	4.114363636	-50.78763636	50.31	25.50350581
9:35057220:A:T:F:773:Y	-3.308189362	-2.414981062	0.01418171	0.116838997	0.12016	0.015745055	0.185285661	0.099972516	0.029944656	0.105707909	0.008061397	0.052677048	0.105334917	9	35057220	A	T	F	Y		9	35057217	9:35057220:A:T	VCP	P55072	P55072	p.Phe773Tyr	p.Phe773Tyr	3.526199	0.463	0.757500529	0.098485717	-0.377575251	0.545805313	0.109	Phe	773	Tyr	F773Y	3	-20.11018182	4.114363636	-50.78763636	50.31	25.50350581
9:35057221:A:C:F:773:V	-2.049071351	-0.789498808	0.01326164	0.099268437	0.159762063	0.045565301	0.185285661	0.785203888	0.029944656	0.267150652	0.024857696	0.056868583	0.20848653	9	35057221	A	C	F	V		9	35057218	9:35057221:A:C	VCP	P55072	P55072	p.Phe773Val	p.Phe773Val	4.639198	0.626	0.759610931	1.604882948	0.693794319	2.087591534	0.967	Phe	773	Val	F773V	7	-20.11018182	4.114363636	-50.78763636	50.31	25.50350581
9:35057221:A:G:F:773:L	-3.162138075	-1.751487981	0.011975019	0.099378064	0.145962222	0.0234352	0.185285661	0.42874382	0.029944656	0.130917003	0.006146723	0.050863966	0.136358355	9	35057221	A	G	F	L		9	35057218	9:35057221:A:G	VCP	P55072	P55072	p.Phe773Leu	p.Phe773Leu	4.054078	0.457	0.760990984	0.874222028	-0.357479631	0.795498337	0.109	Phe	773	Leu	F773L	6	-20.11018182	4.114363636	-50.78763636	50.31	25.50350581
9:35057221:A:T:F:773:I	-2.675922999	-1.192974507	0.011975019	0.099378064	0.145962222	0.0234352	0.185285661	0.42874382	0.029944656	0.130917003	0.006146723	0.050863966	0.136358355	9	35057221	A	T	F	I		9	35057218	9:35057221:A:T	VCP	P55072	P55072	p.Phe773Ile	p.Phe773Ile	4.671821	0.572	0.760095437	1.659439381	0.358610773	1.793026305	0.967	Phe	773	Ile	F773I	6	-20.11018182	4.114363636	-50.78763636	50.31	25.50350581
9:35057222:T:A:R:772:S	-3.306265579	-2.279669483	0.047371984	0.098787204	0.155393333	0.031864351	0.156745582	0.42874382	0.204254656	0.176024999	0.000787002	0.046927083	0.15312401	9	35057222	T	A	R	S		9	35057219	9:35057222:T:A	VCP	P55072	P55072	p.Arg772Ser	p.Arg772Ser	3.35857	0.401	0.769355894	0.171224878	-0.573896331	0.097118843	0.009	Arg	772	Ser	R772S	6	-14.95709091	8.071454545	-53.23127273	53.53	23.35778699
9:35057222:T:G:R:772:S	-3.306265579	-2.547545616	0.047371984	0.098787204	0.155393333	0.031864351	0.156745582	0.42874382	0.204254656	0.176024999	0.000787002	0.046927083	0.15312401	9	35057222	T	G	R	S		9	35057219	9:35057222:T:G	VCP	P55072	P55072	p.Arg772Ser	p.Arg772Ser	3.062286	0.401	0.769355894	-0.215955601	-0.573896331	-0.062493159	0.009	Arg	772	Ser	R772S	6	-14.95709091	8.071454545	-53.23127273	53.53	23.35778699
9:35057376:C:A:R:772:I	-2.235176587	-1.102976789	0.052260559	0.101051086	0.179232857	0.062002269	0.156745582	0.523028583	0.204254656	0.203728979	0.002081149	0.062962639	0.19929082	9	35057376	C	A	R	I		9	35057373	9:35057376:C:A	VCP	P55072	P55072	p.Arg772Ile	p.Arg772Ile	4.35353	0.594	0.799535073	2.214223826	1.156490219	1.748726857	0.715	Arg	772	Ile	R772I	8	-14.95709091	8.071454545	-53.23127273	53.53	23.35778699
9:35057376:C:G:R:772:T	-3.247074178	-1.231247121	0.047371984	0.098787204	0.155393333	0.031864351	0.156745582	0.42874382	0.204254656	0.176024999	0.000787002	0.046927083	0.15312401	9	35057376	C	G	R	T		9	35057373	9:35057376:C:G	VCP	P55072	P55072	p.Arg772Thr	p.Arg772Thr	4.518176	0.415	0.768500479	1.66553027	-0.499173257	0.802738611	0.009	Arg	772	Thr	R772T	6	-14.95709091	8.071454545	-53.23127273	53.53	23.35778699
9:35057376:C:T:R:772:K	-3.982981336	-2.13642801	0.055733461	0.115319459	0.128595556	0.021169975	0.156745582	0.099972516	0.204254656	0.126900757	0.001448754	0.046989637	0.11099541	9	35057376	C	T	R	K		9	35057373	9:35057376:C:T	VCP	P55072	P55072	p.Arg772Lys	p.Arg772Lys	3.79671	0.296	0.799531858	1.486498812	-0.737890185	-0.273787727	0.001	Arg	772	Lys	R772K	3	-14.95709091	8.071454545	-53.23127273	53.53	23.35778699
9:35057377:T:C:R:772:G	-2.498154162	-1.111282424	0.052260559	0.098388491	0.166243968	0.05553673	0.156745582	0.785203888	0.204254656	0.356253437	0.002081149	0.054192252	0.214441556	9	35057377	T	C	R	G		9	35057374	9:35057377:T:C	VCP	P55072	P55072	p.Arg772Gly	p.Arg772Gly	4.243752	0.512	0.822228293	2.629312917	1.01385708	1.215598184	0.263	Arg	772	Gly	R772G	7	-14.95709091	8.071454545	-53.23127273	53.53	23.35778699
9:35057378:G:C:F:771:L	-3.036049764	-0.770863898	0.042665951	0.101410265	0.154407778	0.028675756	0.208568836	0.42874382	0.007266667	0.117831577	0.009576797	0.0586587	0.140048428	9	35057378	G	C	F	L		9	35057375	9:35057378:G:C	VCP	P55072	P55072	p.Phe771Leu	p.Phe771Leu	5.114196	0.482	0.746302542	1.898046896	-0.443628603	1.511106644	1	Phe	771	Leu	F771L	6	-14.93	2.023	-51.04909091	42.28	23.54909351
9:35057378:G:T:F:771:L	-3.036049764	-0.772684794	0.042665951	0.101410265	0.154407778	0.028675756	0.208568836	0.42874382	0.007266667	0.117831577	0.009576797	0.0586587	0.140048428	9	35057378	G	T	F	L		9	35057375	9:35057378:G:T	VCP	P55072	P55072	p.Phe771Leu	p.Phe771Leu	5.112182	0.482	0.746302542	1.895415024	-0.443628603	1.510021676	1	Phe	771	Leu	F771L	6	-14.93	2.023	-51.04909091	42.28	23.54909351
9:35057379:A:C:F:771:C	-1.763210524	-1.02254385	0.047092896	0.101587499	0.181659841	0.055530205	0.208568836	0.523028583	0.007266667	0.096836272	0.017440924	0.065698107	0.197477208	9	35057379	A	C	F	C		9	35057376	9:35057379:A:C	VCP	P55072	P55072	p.Phe771Cys	p.Phe771Cys	4.454534	0.708	0.743142623	0.958233528	0.94028686	2.462100513	1	Phe	771	Cys	F771C	8	-14.93	2.023	-51.04909091	42.28	23.54909351
9:35057379:A:G:F:771:S	-1.885821282	-1.407545044	0.047092896	0.101587499	0.181659841	0.055530205	0.208568836	0.523028583	0.007266667	0.096836272	0.017440924	0.065698107	0.197477208	9	35057379	A	G	F	S		9	35057376	9:35057379:A:G	VCP	P55072	P55072	p.Phe771Ser	p.Phe771Ser	4.028704	0.679	0.743244192	0.404263758	0.757634254	2.065069856	1	Phe	771	Ser	F771S	8	-14.93	2.023	-51.04909091	42.28	23.54909351
9:35057379:A:T:F:771:Y	-3.227089178	-1.77643066	0.050240591	0.123534249	0.127132222	0.019485055	0.208568836	0.099972516	0.007266667	0.101927989	0.007773045	0.067751495	0.104708914	9	35057379	A	T	F	Y		9	35057376	9:35057379:A:T	VCP	P55072	P55072	p.Phe771Tyr	p.Phe771Tyr	4.236623	0.483	0.743260901	0.676381129	-0.488020015	1.044127143	1	Phe	771	Tyr	F771Y	3	-14.93	2.023	-51.04909091	42.28	23.54909351
9:35057380:A:C:F:771:V	-2.266065037	-1.063664293	0.047092896	0.099415726	0.167224286	0.049290251	0.208568836	0.785203888	0.007266667	0.238156614	0.017440924	0.060767569	0.209004149	9	35057380	A	C	F	V		9	35057377	9:35057380:A:C	VCP	P55072	P55072	p.Phe771Val	p.Phe771Val	4.332521	0.574	0.744169356	0.824059226	0.105606	1.621801758	1	Phe	771	Val	F771V	7	-14.93	2.023	-51.04909091	42.28	23.54909351
9:35057380:A:G:F:771:L	-2.807740076	-1.433552729	0.042665951	0.101410265	0.154407778	0.028675756	0.208568836	0.42874382	0.007266667	0.117831577	0.009576797	0.0586587	0.140048428	9	35057380	A	G	F	L		9	35057377	9:35057380:A:G	VCP	P55072	P55072	p.Phe771Leu	p.Phe771Leu	4.38123	0.536	0.746302542	0.940215467	-0.100361337	1.428388089	1	Phe	771	Leu	F771L	6	-14.93	2.023	-51.04909091	42.28	23.54909351
9:35057380:A:T:F:771:I	-2.769688461	-1.937593005	0.042665951	0.101410265	0.154407778	0.028675756	0.208568836	0.42874382	0.007266667	0.117831577	0.009576797	0.0586587	0.140048428	9	35057380	A	T	F	I		9	35057377	9:35057380:A:T	VCP	P55072	P55072	p.Phe771Ile	p.Phe771Ile	3.823737	0.545	0.745312333	0.187318186	-0.059671261	1.180082714	1	Phe	771	Ile	F771I	6	-14.93	2.023	-51.04909091	42.28	23.54909351
9:35057381:G:C:S:770:R	-2.747881961	-2.844395925	0.169559747	0.12494074	0.19086	0.065687907	0.265793122	0.434417846	0.007266667	0.208752095	0.024267532	0.074207608	0.196026955	9	35057381	G	C	S	R		9	35057378	9:35057381:G:C	VCP	P55072	P55072	p.Ser770Arg	p.Ser770Arg	2.449106	0.477	0.767584524	-1.060850605	-0.120333818	0.046486554	0.167	Ser	770	Arg	S770R	5	-10.0485	4.0735	-53.47916667	35.37	22.79636767
9:35057381:G:T:S:770:R	-2.747881961	-2.939232633	0.169559747	0.12494074	0.19086	0.065687907	0.265793122	0.434417846	0.007266667	0.208752095	0.024267532	0.074207608	0.196026955	9	35057381	G	T	S	R		9	35057378	9:35057381:G:T	VCP	P55072	P55072	p.Ser770Arg	p.Ser770Arg	2.344212	0.477	0.767584524	-1.197924862	-0.120333818	-0.010021194	0.167	Ser	770	Arg	S770R	5	-10.0485	4.0735	-53.47916667	35.37	22.79636767
9:35057382:C:A:S:770:I	-3.091428416	-2.733736957	0.108162269	0.120284579	0.181913333	0.049841311	0.265793122	0.42874382	0.007266667	0.117831577	0.004848897	0.073390287	0.168284804	9	35057382	C	A	S	I		9	35057379	9:35057382:C:A	VCP	P55072	P55072	p.Ser770Ile	p.Ser770Ile	2.755691	0.432	0.765623785	-0.708468362	-0.439103791	-0.048468545	0.286	Ser	770	Ile	S770I	6	-10.0485	4.0735	-53.47916667	35.37	22.79636767
9:35057382:C:G:S:770:T	-3.849744064	-3.525746377	0.089508429	0.138475293	0.151347778	0.030823944	0.265793122	0.099972516	0.007266667	0.101927989	0.00710263	0.082426175	0.119805184	9	35057382	C	G	S	T		9	35057379	9:35057382:C:G	VCP	P55072	P55072	p.Ser770Thr	p.Ser770Thr	2.201565	0.316	0.764846523	-1.451724419	-1.18946094	-1.01750558	0.002	Ser	770	Thr	S770T	3	-10.0485	4.0735	-53.47916667	35.37	22.79636767
9:35057382:C:T:S:770:N	-3.401580602	-3.605261877	0.089508429	0.138475293	0.151347778	0.030823944	0.265793122	0.099972516	0.007266667	0.101927989	0.00710263	0.082426175	0.119805184	9	35057382	C	T	S	N		9	35057379	9:35057382:C:T	VCP	P55072	P55072	p.Ser770Asn	p.Ser770Asn	2.113617	0.422	0.764812272	-1.567496862	-0.516211474	-0.452165709	0	Ser	770	Asn	S770N	3	-10.0485	4.0735	-53.47916667	35.37	22.79636767
9:35057383:T:A:S:770:C	-2.536484102	-1.777786296	0.169559747	0.12494074	0.19086	0.065687907	0.265793122	0.434417846	0.007266667	0.208752095	0.024267532	0.074207608	0.196026955	9	35057383	T	A	S	C		9	35057380	9:35057383:T:A	VCP	P55072	P55072	p.Ser770Cys	p.Ser770Cys	3.628828	0.527	0.765077384	0.419088388	0.155675909	0.971036175	0.97	Ser	770	Cys	S770C	5	-10.0485	4.0735	-53.47916667	35.37	22.79636767
9:35057383:T:C:S:770:G	-3.584787286	-2.67464909	0.087056801	0.131286	0.158123333	0.037282693	0.265793122	0.332429531	0.007266667	0.166829382	0.009311126	0.077290324	0.159340157	9	35057383	T	C	S	G		9	35057380	9:35057383:T:C	VCP	P55072	P55072	p.Ser770Gly	p.Ser770Gly	2.880432	0.327	0.77069863	-0.420551673	-1.021896768	-0.588207189	0.001	Ser	770	Gly	S770G	4	-10.0485	4.0735	-53.47916667	35.37	22.79636767
9:35057383:T:G:S:770:R	-3.174905637	-2.356401058	0.169559747	0.12494074	0.19086	0.065687907	0.265793122	0.434417846	0.007266667	0.208752095	0.024267532	0.074207608	0.196026955	9	35057383	T	G	S	R		9	35057380	9:35057383:T:G	VCP	P55072	P55072	p.Ser770Arg	p.Ser770Arg	2.988852	0.376	0.767584524	-0.355516821	-0.762370742	-0.246562101	0.167	Ser	770	Arg	S770R	5	-10.0485	4.0735	-53.47916667	35.37	22.79636767
9:35057385:C:A:G:769:V	-1.692666535	-1.404038854	0.124940053	0.115368601	0.220426508	0.14605187	0.183058677	0.664066692	0.007266667	0.13475563	0.018972417	0.075964607	0.219426383	9	35057385	C	A	G	V		9	35057382	9:35057385:C:A	VCP	P55072	P55072	p.Gly769Val	p.Gly769Val	3.886853	0.696	0.763977372	0.729197978	1.211622189	2.086919087	0.721	Gly	769	Val	G769V	9	-7.7325	1.26175	-52.5065	35.38	22.64039695
9:35057385:C:G:G:769:A	-2.515853249	-2.249476184	0.114071175	0.113006308	0.172135556	0.053368295	0.183058677	0.42874382	0.007266667	0.117831577	0.016134182	0.065188311	0.159206389	9	35057385	C	G	G	A		9	35057382	9:35057385:C:G	VCP	P55072	P55072	p.Gly769Ala	p.Gly769Ala	3.351582	0.58	0.764032733	0.031074679	0.475156925	1.128039483	0.987	Gly	769	Ala	G769A	6	-7.7325	1.26175	-52.5065	35.38	22.64039695
9:35057385:C:T:G:769:D	-2.433759264	-1.350797221	0.124940053	0.109789689	0.181569841	0.081169139	0.183058677	0.785203888	0.007266667	0.238156614	0.018972417	0.065634863	0.203905642	9	35057385	C	T	G	D		9	35057382	9:35057385:C:T	VCP	P55072	P55072	p.Gly769Asp	p.Gly769Asp	4.048789	0.541	0.76708875	1.017394072	0.278229731	1.278199665	0.998	Gly	769	Asp	G769D	7	-7.7325	1.26175	-52.5065	35.38	22.64039695
9:35057386:C:A:G:769:C	-1.849100951	-1.051264999	0.124940053	0.115368601	0.220426508	0.14605187	0.183058677	0.664066692	0.007266667	0.13475563	0.018972417	0.075964607	0.219426383	9	35057386	C	A	G	C		9	35057383	9:35057386:C:A	VCP	P55072	P55072	p.Gly769Cys	p.Gly769Cys	4.277038	0.659	0.759799324	1.136253373	0.906711997	2.083243296	1	Gly	769	Cys	G769C	9	-7.7325	1.26175	-52.5065	35.38	22.64039695
9:35057386:C:G:G:769:R	-2.025868457	-1.341436041	0.124940053	0.110473432	0.196887619	0.100546713	0.183058677	0.523028583	0.007266667	0.096836272	0.018972417	0.069232531	0.187434977	9	35057386	C	G	G	R		9	35057383	9:35057386:C:G	VCP	P55072	P55072	p.Gly769Arg	p.Gly769Arg	4.168498	0.659	0.765944451	1.145663893	1.009240242	2.024771402	1	Gly	769	Arg	G769R	8	-7.7325	1.26175	-52.5065	35.38	22.64039695
9:35057386:C:T:G:769:S	-2.964016711	-2.58147699	0.114071175	0.113006308	0.172135556	0.053368295	0.183058677	0.42874382	0.007266667	0.117831577	0.016134182	0.065188311	0.159206389	9	35057386	C	T	G	S		9	35057383	9:35057386:C:T	VCP	P55072	P55072	p.Gly769Ser	p.Gly769Ser	2.984373	0.474	0.759455071	-0.561459261	-0.275039921	0.317500681	0.828	Gly	769	Ser	G769S	6	-7.7325	1.26175	-52.5065	35.38	22.64039695
9:35057387:A:C:F:768:L	-3.229456075	-3.169365027	0.01762875	0.101883378	0.152333333	0.022950756	0.18705455	0.42874382	0.007266667	0.117831577	0.007667986	0.057398868	0.147895598	9	35057387	A	C	F	L		9	35057384	9:35057387:A:C	VCP	P55072	P55072	p.Phe768Leu	p.Phe768Leu	2.409237	0.426	0.733917354	-1.941597276	-1.006249893	-0.269789956	0.003	Phe	768	Leu	F768L	6	-9.051545455	-3.300181818	-51.69636364	35.89	24.88843111
9:35057387:A:T:F:768:L	-3.229456075	-3.18917971	0.01762875	0.101883378	0.152333333	0.022950756	0.18705455	0.42874382	0.007266667	0.117831577	0.007667986	0.057398868	0.147895598	9	35057387	A	T	F	L		9	35057384	9:35057387:A:T	VCP	P55072	P55072	p.Phe768Leu	p.Phe768Leu	2.387321	0.426	0.733917354	-1.97023685	-1.006249893	-0.281596387	0.003	Phe	768	Leu	F768L	6	-9.051545455	-3.300181818	-51.69636364	35.89	24.88843111
9:35057388:A:C:F:768:C	-1.79812719	-1.161592126	0.019510822	0.100266627	0.175104286	0.050366872	0.18705455	0.523028583	0.007266667	0.096836272	0.009030558	0.057802698	0.177384813	9	35057388	A	C	F	C		9	35057385	9:35057388:A:C	VCP	P55072	P55072	p.Phe768Cys	p.Phe768Cys	4.434141	0.726	0.731202088	0.637693119	0.855487663	2.555161095	0.987	Phe	768	Cys	F768C	8	-9.051545455	-3.300181818	-51.69636364	35.89	24.88843111
9:35057388:A:G:F:768:S	-3.096110047	-2.169619334	0.019510822	0.100266627	0.175104286	0.050366872	0.18705455	0.523028583	0.007266667	0.096836272	0.009030558	0.057802698	0.177384813	9	35057388	A	G	F	S		9	35057385	9:35057388:A:G	VCP	P55072	P55072	p.Phe768Ser	p.Phe768Ser	3.319214	0.419	0.73107948	-0.822298228	-1.098095963	0.179963812	0.027	Phe	768	Ser	F768S	8	-9.051545455	-3.300181818	-51.69636364	35.89	24.88843111
9:35057388:A:T:F:768:Y	-3.283539432	-2.735137016	0.020855276	0.1268654	0.12464	0.015561721	0.18705455	0.099972516	0.007266667	0.101927989	0.006845139	0.076427925	0.101379126	9	35057388	A	T	F	Y		9	35057385	9:35057388:A:T	VCP	P55072	P55072	p.Phe768Tyr	p.Phe768Tyr	3.198355	0.474	0.731117865	-0.979290597	-0.747831463	0.432775537	0.865	Phe	768	Tyr	F768Y	3	-9.051545455	-3.300181818	-51.69636364	35.89	24.88843111
9:35057389:A:C:F:768:V	-3.009933226	-2.261295437	0.019510822	0.098800534	0.161803175	0.044365806	0.18705455	0.785203888	0.007266667	0.238156614	0.009030558	0.055537902	0.192981105	9	35057389	A	C	F	V		9	35057386	9:35057389:A:C	VCP	P55072	P55072	p.Phe768Val	p.Phe768Val	3.114266	0.419	0.731797854	-1.072440623	-1.086110264	0.069555688	0.134	Phe	768	Val	F768V	7	-9.051545455	-3.300181818	-51.69636364	35.89	24.88843111
9:35057389:A:G:F:768:L	-3.597288351	-2.526327232	0.01762875	0.101883378	0.152333333	0.022950756	0.18705455	0.42874382	0.007266667	0.117831577	0.007667986	0.057398868	0.147895598	9	35057389	A	G	F	L		9	35057386	9:35057389:A:G	VCP	P55072	P55072	p.Phe768Leu	p.Phe768Leu	3.120468	0.339	0.733917354	-1.012168892	-1.5592916	-0.389532339	0.003	Phe	768	Leu	F768L	6	-9.051545455	-3.300181818	-51.69636364	35.89	24.88843111
9:35057389:A:T:F:768:I	-3.787546424	-2.535891008	0.01762875	0.101883378	0.152333333	0.022950756	0.18705455	0.42874382	0.007266667	0.117831577	0.007667986	0.057398868	0.147895598	9	35057389	A	T	F	I		9	35057386	9:35057389:A:T	VCP	P55072	P55072	p.Phe768Ile	p.Phe768Ile	3.10989	0.294	0.732945306	-1.049917023	-1.861565781	-0.655347226	0.003	Phe	768	Ile	F768I	6	-9.051545455	-3.300181818	-51.69636364	35.89	24.88843111
9:35057391:C:A:G:767:V	-2.197631366	-1.907954943	0.013603702	0.086299873	0.158836508	0.121860203	0.173059868	0.664066692	0.007266667	0.13475563	0.020894427	0.051750862	0.21603305	9	35057391	C	A	G	V		9	35057388	9:35057391:C:A	VCP	P55072	P55072	p.Gly767Val	p.Gly767Val	3.352027	0.581	0.774805729	0.296810748	0.661255552	1.134059574	0.447	Gly	767	Val	G767V	9	-6.698	-2.82425	-47.85975	40.27	21.40501014
9:35057391:C:G:G:767:A	-3.107732079	-2.799830912	0.012863554	0.088954434	0.110784444	0.041719433	0.173059868	0.42874382	0.007266667	0.117831577	0.017773863	0.046914862	0.158447579	9	35057391	C	G	G	A		9	35057388	9:35057391:C:G	VCP	P55072	P55072	p.Gly767Ala	p.Gly767Ala	2.747901	0.441	0.77491139	-0.490053449	-0.226933722	-0.000641842	0.076	Gly	767	Ala	G767A	6	-6.698	-2.82425	-47.85975	40.27	21.40501014
9:35057391:C:T:G:767:D	-2.142010659	-1.371158798	0.013603702	0.081955262	0.119242063	0.0669316	0.173059868	0.785203888	0.007266667	0.238156614	0.020894427	0.043617929	0.197787772	9	35057391	C	T	G	D		9	35057388	9:35057391:C:T	VCP	P55072	P55072	p.Gly767Asp	p.Gly767Asp	4.066887	0.618	0.777234996	1.290772756	0.93698826	1.733037323	0.975	Gly	767	Asp	G767D	7	-6.698	-2.82425	-47.85975	40.27	21.40501014
9:35057392:C:A:G:767:C	-2.14689588	-1.036023934	0.013603702	0.086299873	0.158836508	0.121860203	0.173059868	0.664066692	0.007266667	0.13475563	0.020894427	0.051750862	0.21603305	9	35057392	C	A	G	C		9	35057389	9:35057392:C:A	VCP	P55072	P55072	p.Gly767Cys	p.Gly767Cys	4.316425	0.593	0.769519627	1.426968577	0.649341307	1.722957552	0.999	Gly	767	Cys	G767C	9	-6.698	-2.82425	-47.85975	40.27	21.40501014
9:35057392:C:G:G:767:R	-2.021811725	-1.367688812	0.013603702	0.080710062	0.133496508	0.080494508	0.173059868	0.523028583	0.007266667	0.096836272	0.020894427	0.044803786	0.182047755	9	35057392	C	G	G	R		9	35057389	9:35057392:C:G	VCP	P55072	P55072	p.Gly767Arg	p.Gly767Arg	4.175229	0.667	0.775771628	1.396335098	1.224055982	2.07464039	0.975	Gly	767	Arg	G767R	8	-6.698	-2.82425	-47.85975	40.27	21.40501014
9:35057392:C:T:G:767:S	-3.141555736	-2.633254132	0.012863554	0.088954434	0.110784444	0.041719433	0.173059868	0.42874382	0.007266667	0.117831577	0.017773863	0.046914862	0.158447579	9	35057392	C	T	G	S		9	35057389	9:35057392:C:T	VCP	P55072	P55072	p.Gly767Ser	p.Gly767Ser	2.932143	0.433	0.769174889	-0.390480004	-0.373498659	0.052368782	0.26	Gly	767	Ser	G767S	6	-6.698	-2.82425	-47.85975	40.27	21.40501014
9:35057394:C:A:R:766:L	-2.442482169	-2.199226381	0.003334882	0.044561156	0.109034048	0.070321333	0.178179868	0.785203888	0.029944656	0.267150652	0.021722879	0.019400942	0.203857322	9	35057394	C	A	R	L		9	35057391	9:35057394:C:A	VCP	P55072	P55072	p.Arg766Leu	p.Arg766Leu	3.110706	0.539	0.803255772	0.681693062	0.868944083	0.761281557	0.173	Arg	766	Leu	R766L	7	-4.375545455	-2.537090909	-42.12663636	51.21	17.51628076
9:35057394:C:G:R:766:P	-1.79560472	-1.024023866	0.003334882	0.044561156	0.109034048	0.070321333	0.178179868	0.785203888	0.029944656	0.267150652	0.021722879	0.019400942	0.203857322	9	35057394	C	G	R	P		9	35057391	9:35057394:C:G	VCP	P55072	P55072	p.Arg766Pro	p.Arg766Pro	4.410537	0.692	0.816304991	2.701476048	2.059254098	2.345912939	0.995	Arg	766	Pro	R766P	7	-4.375545455	-2.537090909	-42.12663636	51.21	17.51628076
9:35057394:C:T:R:766:Q	-2.725521763	-1.395448196	0.001990553	0.080533389	0.086703651	0.034920074	0.178179868	0.332429531	0.029944656	0.180660943	0.021447642	0.029509973	0.142685489	9	35057394	C	T	R	Q		9	35057391	9:35057394:C:T	VCP	P55072	P55072	p.Arg766Gln	p.Arg766Gln	4.405867	0.552	0.735471513	0.705827881	-0.179362609	1.534146182	0.998	Arg	766	Gln	R766Q	4	-4.375545455	-2.537090909	-42.12663636	51.21	17.51628076
9:35057395:G:A:R:766:W	-1.912617324	-0.800277317	0.003334882	0.041715456	0.118908492	0.076800143	0.178179868	0.523028583	0.029944656	0.12177228	0.021722879	0.020137302	0.186506247	9	35057395	G	A	R	W	rs1383633787	9	35057392	9:35057395:G:A	VCP	P55072	P55072	p.Arg766Trp	p.Arg766Trp	4.773212	0.687	0.767207713	1.96698964	1.208307552	2.512388807	1	Arg	766	Trp	R766W	8	-4.375545455	-2.537090909	-42.12663636	51.21	17.51628076
9:35057395:G:C:R:766:G	-1.909759564	-1.416993969	0.003334882	0.044561156	0.109034048	0.070321333	0.178179868	0.785203888	0.029944656	0.267150652	0.021722879	0.019400942	0.203857322	9	35057395	G	C	R	G		9	35057392	9:35057395:G:C	VCP	P55072	P55072	p.Arg766Gly	p.Arg766Gly	3.975893	0.665	0.824320944	2.330784095	2.021362469	1.955694795	0.981	Arg	766	Gly	R766G	7	-4.375545455	-2.537090909	-42.12663636	51.21	17.51628076
9:35057396:A:C:S:765:R	-2.687542592	-2.630808832	0.216653079	0.049954492	0.175348889	0.087575064	0.147999444	0.434417846	0.07542955	0.273750936	0.066197477	0.031004864	0.204651653	9	35057396	A	C	S	R		9	35057393	9:35057396:A:C	VCP	P55072	P55072	p.Ser765Arg	p.Ser765Arg	2.628081	0.48	0.781080056	-0.494804134	0.12390251	0.160243781	0.026	Ser	765	Arg	S765R	5	-2.049166667	-5.916333333	-45.50416667	53.06	22.19530146
9:35057396:A:T:S:765:R	-2.687542592	-2.673491408	0.216653079	0.049954492	0.175348889	0.087575064	0.147999444	0.434417846	0.07542955	0.273750936	0.066197477	0.031004864	0.204651653	9	35057396	A	T	S	R		9	35057393	9:35057396:A:T	VCP	P55072	P55072	p.Ser765Arg	p.Ser765Arg	2.580872	0.48	0.781080056	-0.556496305	0.12390251	0.134811685	0.026	Ser	765	Arg	S765R	5	-2.049166667	-5.916333333	-45.50416667	53.06	22.19530146
9:35057397:C:A:S:765:I	-1.856478523	-1.678737496	0.141100511	0.035905646	0.164985556	0.071253798	0.147999444	0.42874382	0.07542955	0.140982117	0.021946821	0.019294187	0.16911991	9	35057397	C	A	S	I		9	35057394	9:35057397:C:A	VCP	P55072	P55072	p.Ser765Ile	p.Ser765Ile	3.917027	0.723	0.780215302	1.168291403	1.654177249	2.259244038	0.849	Ser	765	Ile	S765I	6	-2.049166667	-5.916333333	-45.50416667	53.06	22.19530146
9:35057397:C:G:S:765:T	-3.694312139	-3.198893257	0.094599664	0.080415887	0.135872222	0.042291087	0.147999444	0.099972516	0.07542955	0.11484783	0.015316002	0.043743984	0.119623753	9	35057397	C	G	S	T		9	35057394	9:35057397:C:G	VCP	P55072	P55072	p.Ser765Thr	p.Ser765Thr	2.564285	0.353	0.777550731	-0.665038881	-0.742296193	-0.608230179	0.127	Ser	765	Thr	S765T	3	-2.049166667	-5.916333333	-45.50416667	53.06	22.19530146
9:35057397:C:T:S:765:N	-3.225008892	-3.05755226	0.094599664	0.080415887	0.135872222	0.042291087	0.147999444	0.099972516	0.07542955	0.11484783	0.015316002	0.043743984	0.119623753	9	35057397	C	T	S	N		9	35057394	9:35057397:C:T	VCP	P55072	P55072	p.Ser765Asn	p.Ser765Asn	2.720615	0.464	0.777362528	-0.465380882	-0.039831328	0.117607212	0.849	Ser	765	Asn	S765N	3	-2.049166667	-5.916333333	-45.50416667	53.06	22.19530146
9:35057398:T:A:S:765:C	-1.672832868	-1.200404131	0.216653079	0.049954492	0.175348889	0.087575064	0.147999444	0.434417846	0.07542955	0.273750936	0.066197477	0.031004864	0.204651653	9	35057398	T	A	S	C		9	35057395	9:35057398:T:A	VCP	P55072	P55072	p.Ser765Cys	p.Ser765Cys	4.210178	0.72	0.777400542	1.482098342	1.588144042	2.399827161	0.977	Ser	765	Cys	S765C	5	-2.049166667	-5.916333333	-45.50416667	53.06	22.19530146
9:35057398:T:C:S:765:G	-3.181466769	-2.581059554	0.092022739	0.065306186	0.141203333	0.050529129	0.147999444	0.332429531	0.07542955	0.209769773	0.020026885	0.03874553	0.150459299	9	35057398	T	C	S	G		9	35057395	9:35057398:T:C	VCP	P55072	P55072	p.Ser765Gly	p.Ser765Gly	3.04291	0.434	0.788364575	0.226582633	-0.046971935	0.117820754	0.012	Ser	765	Gly	S765G	4	-2.049166667	-5.916333333	-45.50416667	53.06	22.19530146
9:35057398:T:G:S:765:R	-2.729822164	-2.285026533	0.216653079	0.049954492	0.175348889	0.087575064	0.147999444	0.434417846	0.07542955	0.273750936	0.066197477	0.031004864	0.204651653	9	35057398	T	G	S	R		9	35057395	9:35057398:T:G	VCP	P55072	P55072	p.Ser765Arg	p.Ser765Arg	3.010533	0.47	0.781080056	0.004979684	0.060334497	0.308471953	0.026	Ser	765	Arg	S765R	5	-2.049166667	-5.916333333	-45.50416667	53.06	22.19530146
9:35057399:C:A:Q:764:H	-1.83705708	-1.749635208	0.162918881	0.049088045	0.1668	0.078400299	0.184405317	0.434417846	0.266146138	0.427153343	0.066197477	0.015488831	0.233848904	9	35057399	C	A	Q	H		9	35057396	9:35057399:C:A	VCP	P55072	P55072	p.Gln764His	p.Gln764His	3.40885	0.643	0.774546891	0.364695629	1.05105865	1.523053426	0.996	Gln	764	His	Q764H	5	0.006666667	-2.812888889	-49.53633333	56.72	22.62000844
9:35057399:C:G:Q:764:H	-1.83705708	-1.823980048	0.162918881	0.049088045	0.1668	0.078400299	0.184405317	0.434417846	0.266146138	0.427153343	0.066197477	0.015488831	0.233848904	9	35057399	C	G	Q	H		9	35057396	9:35057399:C:G	VCP	P55072	P55072	p.Gln764His	p.Gln764His	3.326621	0.643	0.774546891	0.25723973	1.05105865	1.478755606	0.996	Gln	764	His	Q764H	5	0.006666667	-2.812888889	-49.53633333	56.72	22.62000844
9:35057400:T:A:Q:764:L	-1.739623797	-0.959171232	0.1136273	0.030238315	0.169444127	0.093869325	0.184405317	0.785203888	0.266146138	0.461849181	0.02578078	-0.00024231	0.251482392	9	35057400	T	A	Q	L		9	35057397	9:35057400:T:A	VCP	P55072	P55072	p.Gln764Leu	p.Gln764Leu	4.166066	0.643	0.78212166	1.540653639	1.177439738	1.930975427	0.858	Gln	764	Leu	Q764L	7	0.006666667	-2.812888889	-49.53633333	56.72	22.62000844
9:35057400:T:C:Q:764:R	-1.971166981	-2.089744233	0.08332295	0.062881549	0.136908889	0.0448687	0.184405317	0.332429531	0.266146138	0.300228007	0.020026885	0.022755506	0.173614394	9	35057400	T	C	Q	R		9	35057397	9:35057400:T:C	VCP	P55072	P55072	p.Gln764Arg	p.Gln764Arg	3.432593	0.69	0.781866811	0.575887096	1.471957371	1.807521196	0.923	Gln	764	Arg	Q764R	4	0.006666667	-2.812888889	-49.53633333	56.72	22.62000844
9:35057400:T:G:Q:764:P	-1.986720662	-1.256777229	0.103626028	0.037349252	0.159204444	0.06197995	0.184405317	0.42874382	0.266146138	0.271909449	0.021946821	0.007048006	0.204467241	9	35057400	T	G	Q	P		9	35057397	9:35057400:T:G	VCP	P55072	P55072	p.Gln764Pro	p.Gln764Pro	4.149051	0.646	0.792999009	1.786141637	1.37799306	1.93915032	0.961	Gln	764	Pro	Q764P	6	0.006666667	-2.812888889	-49.53633333	56.72	22.62000844
9:35057401:G:C:Q:764:E	-3.07132044	-2.853903196	0.085679315	0.077437924	0.131747778	0.036070346	0.184405317	0.099972516	0.266146138	0.139045093	0.015316002	0.02987265	0.135195489	9	35057401	G	C	Q	E		9	35057398	9:35057401:G:C	VCP	P55072	P55072	p.Gln764Glu	p.Gln764Glu	2.842474	0.48	0.783366351	-0.158365512	0.162048167	0.275740048	0.774	Gln	764	Glu	Q764E	3	0.006666667	-2.812888889	-49.53633333	56.72	22.62000844
9:35057401:G:T:Q:764:K	-2.486977757	-2.528526973	0.08332295	0.062881549	0.136908889	0.0448687	0.184405317	0.332429531	0.266146138	0.300228007	0.020026885	0.022755506	0.173614394	9	35057401	G	T	Q	K		9	35057398	9:35057401:G:T	VCP	P55072	P55072	p.Gln764Lys	p.Gln764Lys	2.947278	0.568	0.782237867	-0.04918412	0.702618505	0.840871348	0.774	Gln	764	Lys	Q764K	4	0.006666667	-2.812888889	-49.53633333	56.72	22.62000844
9:35057402:C:A:Q:763:H	-2.784952712	-2.908822323	0.00412884	0.030190496	0.083536667	0.074108575	0.193005317	0.434417846	0.150465529	0.376198785	0.066197477	-0.008393728	0.226046345	9	35057402	C	A	Q	H		9	35057399	9:35057402:C:A	VCP	P55072	P55072	p.Gln763His	p.Gln763His	2.178537	0.429	0.778257458	-1.151735281	-0.247387928	-0.376729922	0.009	Gln	763	His	Q763H	5	0.083	0.644	-44.97944444	60.77	17.05798039
9:35057402:C:G:Q:763:H	-2.784952712	-2.913041849	0.00412884	0.030190496	0.083536667	0.074108575	0.193005317	0.434417846	0.150465529	0.376198785	0.066197477	-0.008393728	0.226046345	9	35057402	C	G	Q	H		9	35057399	9:35057402:C:G	VCP	P55072	P55072	p.Gln763His	p.Gln763His	2.17387	0.429	0.778257458	-1.157834062	-0.247387928	-0.379244095	0.009	Gln	763	His	Q763H	5	0.083	0.644	-44.97944444	60.77	17.05798039
9:35057403:T:A:Q:763:L	-2.455387721	-1.477358871	0.002827968	0.01190034	0.082790794	0.078655357	0.193005317	0.785203888	0.150465529	0.414453132	0.02578078	-0.009993855	0.252023305	9	35057403	T	A	Q	L		9	35057400	9:35057403:T:A	VCP	P55072	P55072	p.Gln763Leu	p.Gln763Leu	3.589334	0.473	0.78798286	0.931248062	0.19457461	0.63762059	0.392	Gln	763	Leu	Q763L	7	0.083	0.644	-44.97944444	60.77	17.05798039
9:35057403:T:C:Q:763:R	-3.031332174	-2.607612153	0.001687636	0.043074771	0.064948889	0.03860788	0.193005317	0.332429531	0.150465529	0.289399032	0.020026885	-0.005495491	0.170744091	9	35057403	T	C	Q	R		9	35057400	9:35057403:T:C	VCP	P55072	P55072	p.Gln763Arg	p.Gln763Arg	2.878863	0.443	0.787111864	-0.018624905	-0.01066155	0.081469801	0.297	Gln	763	Arg	Q763R	4	0.083	0.644	-44.97944444	60.77	17.05798039
9:35057403:T:G:Q:763:P	-1.642035713	-1.237701891	0.002672517	0.018921435	0.076261111	0.056277065	0.193005317	0.42874382	0.150465529	0.211802404	0.021946821	-0.010053497	0.200278035	9	35057403	T	G	Q	P		9	35057400	9:35057403:T:G	VCP	P55072	P55072	p.Gln763Pro	p.Gln763Pro	4.197963	0.733	0.799634211	2.013370739	2.041739645	2.468391516	0.873	Gln	763	Pro	Q763P	6	0.083	0.644	-44.97944444	60.77	17.05798039
9:35057404:G:C:Q:763:E	-3.348379663	-2.808592874	0.001739742	0.056742961	0.062707778	0.030190346	0.193005317	0.099972516	0.150465529	0.130030251	0.015316002	0.000648358	0.133259378	9	35057404	G	C	Q	E		9	35057401	9:35057404:G:C	VCP	P55072	P55072	p.Gln763Glu	p.Gln763Glu	2.905444	0.417	0.788605945	0.05288449	-0.151010416	-0.054500138	0.573	Gln	763	Glu	Q763E	3	0.083	0.644	-44.97944444	60.77	17.05798039
9:35057404:G:T:Q:763:K	-3.204678419	-2.813574185	0.001687636	0.043074771	0.064948889	0.03860788	0.193005317	0.332429531	0.150465529	0.289399032	0.020026885	-0.005495491	0.170744091	9	35057404	G	T	Q	K		9	35057401	9:35057404:G:T	VCP	P55072	P55072	p.Gln763Lys	p.Gln763Lys	2.651059	0.402	0.787420997	-0.308707858	-0.266132675	-0.278246071	0.038	Gln	763	Lys	Q763K	4	0.083	0.644	-44.97944444	60.77	17.05798039
9:35057406:A:C:L:762:R	-1.028702289	-1.076710666	0.011620304	-0.016826153	0.079126667	0.060374404	0.16358627	0.42874382	0.322816667	0.248806665	0.022624971	-0.036133288	0.198033114	9	35057406	A	C	L	R		9	35057403	9:35057406:A:C	VCP	P55072	P55072	p.Leu762Arg	p.Leu762Arg	4.390932	0.881	0.813551277	2.60807959	3.214745236	3.427840279	0.994	Leu	762	Arg	L762R	6	2.00725	-3.87925	-42.810125	67.08	19.790037
9:35057406:A:G:L:762:P	-0.525787527	-0.641669764	0.012289825	-0.024675491	0.089441587	0.088907349	0.16358627	0.785203888	0.322816667	0.51234561	0.02657418	-0.047550528	0.252322233	9	35057406	A	G	L	P		9	35057403	9:35057406:A:G	VCP	P55072	P55072	p.Leu762Pro	p.Leu762Pro	4.511662	0.929	0.82351753	3.011146432	3.686153443	3.770336557	1	Leu	762	Pro	L762P	7	2.00725	-3.87925	-42.810125	67.08	19.790037
9:35057406:A:T:L:762:H	-0.79214883	-0.777539934	0.012289825	-0.024675491	0.089441587	0.088907349	0.16358627	0.785203888	0.322816667	0.51234561	0.02657418	-0.047550528	0.252322233	9	35057406	A	T	L	H		9	35057403	9:35057406:A:T	VCP	P55072	P55072	p.Leu762His	p.Leu762His	4.361383	0.866	0.804981061	2.358527529	2.976403626	3.325216391	1	Leu	762	His	L762H	7	2.00725	-3.87925	-42.810125	67.08	19.790037
9:35057407:G:A:L:762:F	-2.637157115	-1.971890769	0.007200923	0.010781713	0.068026667	0.040975916	0.16358627	0.332429531	0.322816667	0.345410793	0.020646958	-0.015084581	0.18392855	9	35057407	G	A	L	F		9	35057404	9:35057407:G:A	VCP	P55072	P55072	p.Leu762Phe	p.Leu762Phe	3.494465	0.519	0.809454777	1.335760269	0.845235227	0.852410186	0.63	Leu	762	Phe	L762F	4	2.00725	-3.87925	-42.810125	67.08	19.790037
9:35057407:G:C:L:762:V	-2.513881921	-2.752225962	0.007421988	0.026506371	0.065035556	0.030166219	0.16358627	0.099972516	0.322816667	0.144937076	0.01500886	-0.007235991	0.145789988	9	35057407	G	C	L	V		9	35057404	9:35057407:G:C	VCP	P55072	P55072	p.Leu762Val	p.Leu762Val	2.884593	0.598	0.808256255	0.509287549	1.327425803	0.980513053	0.539	Leu	762	Val	L762V	3	2.00725	-3.87925	-42.810125	67.08	19.790037
9:35057407:G:T:L:762:I	-2.904372176	-2.764661902	0.007421988	0.044274251	0.066267778	0.033873124	0.16358627	0.061173626	0.322816667	0.127484378	0.01500886	0.003942432	0.141689344	9	35057407	G	T	L	I		9	35057404	9:35057407:G:T	VCP	P55072	P55072	p.Leu762Ile	p.Leu762Ile	2.898064	0.511	0.805010071	0.44699334	0.720223214	0.484878382	0.112	Leu	762	Ile	L762I	2	2.00725	-3.87925	-42.810125	67.08	19.790037
9:35057409:G:A:T:761:I	-1.567110602	-1.683677465	0.038255926	0.016126779	0.130624444	0.10646866	0.124335397	0.42874382	0.823491111	0.760650229	0.031051628	-0.057481579	0.200064819	9	35057409	G	A	T	I		9	35057406	9:35057409:G:A	VCP	P55072	P55072	p.Thr761Ile	p.Thr761Ile	3.706108	0.751	0.784345248	0.994314806	1.901073678	2.307469453	0.965	Thr	761	Ile	T761I	6	4.065857143	-4.204142857	-47.05042857	77.27	22.96763145	0.142891983	Benign
9:35057409:G:C:T:761:S	-3.484826694	-3.024461478	0.05044267	0.045266751	0.106774444	0.052783125	0.124335397	0.332429531	0.823491111	0.484860675	0.02690299	-0.006765482	0.165188218	9	35057409	G	C	T	S		9	35057406	9:35057409:G:C	VCP	P55072	P55072	p.Thr761Ser	p.Thr761Ser	2.454695	0.343	0.782772649	-0.679723321	-0.718739216	-0.725071363	0.004	Thr	761	Ser	T761S	4	4.065857143	-4.204142857	-47.05042857	77.27	22.96763145	0.07260495	Benign
9:35057409:G:T:T:761:N	-3.277267219	-2.537578613	0.062764294	0.030580338	0.134791111	0.104348501	0.124335397	0.434417846	0.823491111	0.602418868	0.085287474	-0.029551117	0.211169297	9	35057409	G	T	T	N		9	35057406	9:35057409:G:T	VCP	P55072	P55072	p.Thr761Asn	p.Thr761Asn	2.687925	0.332	0.782192629	-0.38921704	-0.79834136	-0.663011366	0.006	Thr	761	Asn	T761N	5	4.065857143	-4.204142857	-47.05042857	77.27	22.96763145	0.085588115	Benign
9:35057410:T:A:T:761:S	-3.810379398	-3.047805843	0.05044267	0.045266751	0.106774444	0.052783125	0.124335397	0.332429531	0.823491111	0.484860675	0.02690299	-0.006765482	0.165188218	9	35057410	T	A	T	S		9	35057407	9:35057410:T:A	VCP	P55072	P55072	p.Thr761Ser	p.Thr761Ser	2.428875	0.266	0.782772649	-0.713464597	-1.208212911	-1.184068961	0.004	Thr	761	Ser	T761S	4	4.065857143	-4.204142857	-47.05042857	77.27	22.96763145	0.07260495	Benign
9:35057410:T:C:T:761:A	-2.63038977	-2.367803963	0.062764294	0.030580338	0.134791111	0.104348501	0.124335397	0.434417846	0.823491111	0.602418868	0.085287474	-0.029551117	0.211169297	9	35057410	T	C	T	A		9	35057407	9:35057410:T:C	VCP	P55072	P55072	p.Thr761Ala	p.Thr761Ala	2.875704	0.485	0.784839885	-0.078673012	0.218417317	0.322543297	0.119	Thr	761	Ala	T761A	5	4.065857143	-4.204142857	-47.05042857	77.27	22.96763145	0.110433622	Benign
9:35057410:T:G:T:761:P	-1.58402243	-1.200082947	0.038255926	0.016126779	0.130624444	0.10646866	0.124335397	0.42874382	0.823491111	0.760650229	0.031051628	-0.057481579	0.200064819	9	35057410	T	G	T	P		9	35057407	9:35057410:T:G	VCP	P55072	P55072	p.Thr761Pro	p.Thr761Pro	4.240987	0.747	0.800814171	2.098636233	2.150421886	2.572494195	0.856	Thr	761	Pro	T761P	6	4.065857143	-4.204142857	-47.05042857	77.27	22.96763145	0.265965155	Benign
9:35057411:C:A:Q:760:H	-2.400241157	-3.024204785	0.021117276	0.034898556	0.0344	0.106336053	0.027179048	0.434417846	0.10236	0.458379329	0.029639555	-0.026282328	0.094430142	9	35057411	C	A	Q	H		9	35057408	9:35057411:C:A	VCP	P55072	P55072	p.Gln760His	p.Gln760His	2.924769	0.692	0.784131957	-0.031979612	1.52246375	1.545510602	0.364	Gln	760	His	Q760H	5	5.120666667	0.933333333	-48.06022222	77.84	20.6617084	0.137798067	Benign
9:35057411:C:G:Q:760:H	-2.400241157	-3.043668669	0.021117276	0.034898556	0.0344	0.106336053	0.027179048	0.434417846	0.10236	0.458379329	0.029639555	-0.026282328	0.094430142	9	35057411	C	G	Q	H		9	35057408	9:35057411:C:G	VCP	P55072	P55072	p.Gln760His	p.Gln760His	2.903241	0.692	0.784131957	-0.060112151	1.52246375	1.533913192	0.364	Gln	760	His	Q760H	5	5.120666667	0.933333333	-48.06022222	77.84	20.6617084	0.137798067	Benign
9:35057412:T:A:Q:760:L	-1.530458353	-1.383130119	0.016953057	0.005313334	0.052900794	0.138543343	0.027179048	0.785203888	0.10236	0.852193581	0.01879305	-0.07360883	0.175325922	9	35057412	T	A	Q	L		9	35057409	9:35057412:T:A	VCP	P55072	P55072	p.Gln760Leu	p.Gln760Leu	4.202779	0.792	0.793038984	1.85733666	2.306753	2.812027436	0.581	Gln	760	Leu	Q760L	7	5.120666667	0.933333333	-48.06022222	77.84	20.6617084	0.186535241	Benign
9:35057412:T:C:Q:760:R	-2.719775896	-2.604185793	0.007843251	0.050524999	0.02111	0.046968995	0.027179048	0.332429531	0.10236	0.309771213	0.008975676	-0.005124738	0.075624692	9	35057412	T	C	Q	R		9	35057409	9:35057412:T:C	VCP	P55072	P55072	p.Gln760Arg	p.Gln760Arg	3.514187	0.641	0.791552508	0.920906175	1.322074928	1.568239095	0.864	Gln	760	Arg	Q760R	4	5.120666667	0.933333333	-48.06022222	77.84	20.6617084	0.086740126	Benign
9:35057412:T:G:Q:760:P	-1.568539445	-1.816731851	0.012651814	0.018523333	0.032378889	0.107173112	0.027179048	0.42874382	0.10236	0.622664029	0.010389309	-0.051285433	0.095742259	9	35057412	T	G	Q	P		9	35057409	9:35057412:T:G	VCP	P55072	P55072	p.Gln760Pro	p.Gln760Pro	4.251581	0.887	0.807429188	2.275295038	3.150742181	3.387452286	0.937	Gln	760	Pro	Q760P	6	5.120666667	0.933333333	-48.06022222	77.84	20.6617084	0.252481801	Benign
9:35057413:G:C:Q:760:E	-3.634614794	-3.085551032	0.007127739	0.064330747	0.01949	0.030538018	0.027179048	0.099972516	0.10236	0.091343735	0.00721893	0.01127398	0.050849458	9	35057413	G	C	Q	E		9	35057410	9:35057413:G:C	VCP	P55072	P55072	p.Gln760Glu	p.Gln760Glu	3.146266	0.457	0.793063357	0.477297653	0.177631228	0.306448334	0.743	Gln	760	Glu	Q760E	3	5.120666667	0.933333333	-48.06022222	77.84	20.6617084	0.07950225	Benign
9:35057413:G:T:Q:760:K	-2.977681284	-2.730436132	0.007843251	0.050524999	0.02111	0.046968995	0.027179048	0.332429531	0.10236	0.309771213	0.008975676	-0.005124738	0.075624692	9	35057413	G	T	Q	K		9	35057410	9:35057413:G:T	VCP	P55072	P55072	p.Gln760Lys	p.Gln760Lys	3.374548	0.58	0.79179534	0.744404364	0.938361585	1.140411562	0.735	Gln	760	Lys	Q760K	4	5.120666667	0.933333333	-48.06022222	77.84	20.6617084	0.076583022	Benign
9:35057415:G:A:A:759:V	-2.264463354	-1.837059946	0.007990685	0.019130835	0.034914444	0.077083123	0.02666127	0.332429531	0.275847778	0.220807887	0.016776482	-0.009877904	0.082274767	9	35057415	G	A	A	V		9	35057412	9:35057415:G:A	VCP	P55072	P55072	p.Ala759Val	p.Ala759Val	4.318513	0.74	0.831547746	2.956388404	2.618697998	2.5737959	0.995	Ala	759	Val	A759V	4	5.2896	0.1126	-43.7226	81.28	18.46878404	0.246022293	Benign
9:35057415:G:C:A:759:G	-2.509684871	-1.972817101	0.007990685	0.019130835	0.034914444	0.077083123	0.02666127	0.332429531	0.275847778	0.220807887	0.016776482	-0.009877904	0.082274767	9	35057415	G	C	A	G		9	35057412	9:35057415:G:C	VCP	P55072	P55072	p.Ala759Gly	p.Ala759Gly	4.168359	0.682	0.846844446	3.136664886	2.505221004	2.157644894	0.653	Ala	759	Gly	A759G	4	5.2896	0.1126	-43.7226	81.28	18.46878404	0.195231833	Benign
9:35057415:G:T:A:759:D	-1.754894951	-2.063824449	0.016982881	-0.024194587	0.052892222	0.171358611	0.02666127	0.42874382	0.275847778	0.704723803	0.019489173	-0.069668114	0.112517247	9	35057415	G	T	A	D		9	35057412	9:35057415:G:T	VCP	P55072	P55072	p.Ala759Asp	p.Ala759Asp	3.866909	0.821	0.838535322	2.53822199	3.250182965	2.798720504	0.993	Ala	759	Asp	A759D	6	5.2896	0.1126	-43.7226	81.28	18.46878404	0.142403492	Benign
9:35057416:C:A:A:759:S	-3.663702672	-3.611202482	0.00469802	0.037048345	0.03259	0.057875637	0.02666127	0.099972516	0.275847778	0.089064271	0.009949243	0.008034517	0.055532421	9	35057416	C	A	A	S	rs769153776	9	35057413	9:35057416:C:A	VCP	P55072	P55072	p.Ala759Ser	p.Ala759Ser	2.533778	0.444	0.830535848	0.599211749	0.72020183	-0.098651564	0.037	Ala	759	Ser	A759S	3	5.2896	0.1126	-43.7226	81.28	18.46878404	0.099629653	Benign
9:35057416:C:G:A:759:P	-1.56909999	-1.879957255	0.026033793	-0.001933225	0.055137778	0.173200668	0.02666127	0.434417846	0.275847778	0.52585007	0.05466906	-0.036262413	0.114005041	9	35057416	C	G	A	P		9	35057413	9:35057416:C:G	VCP	P55072	P55072	p.Ala759Pro	p.Ala759Pro	4.060397	0.863	0.84741803	3.009698949	3.665371969	3.145730269	0.996	Ala	759	Pro	A759P	5	5.2896	0.1126	-43.7226	81.28	18.46878404	0.337563244	Benign
9:35057416:C:T:A:759:T	-2.146080553	-2.130442194	0.007990685	0.019130835	0.034914444	0.077083123	0.02666127	0.332429531	0.275847778	0.220807887	0.016776482	-0.009877904	0.082274767	9	35057416	C	T	A	T		9	35057413	9:35057416:C:T	VCP	P55072	P55072	p.Ala759Thr	p.Ala759Thr	3.994018	0.768	0.82985857	2.490766616	2.768505409	2.560836463	0.927	Ala	759	Thr	A759T	4	5.2896	0.1126	-43.7226	81.28	18.46878404	0.239525812	Benign
9:35057417:A:C:F:758:L	-2.2873727	-3.197460242	0.070458077	-0.008662531	0.115955556	0.203579069	0.026296667	0.42874382	0.923114444	0.852895419	0.021602001	-0.078815624	0.121743676	9	35057417	A	C	F	L		9	35057414	9:35057417:A:C	VCP	P55072	P55072	p.Phe758Leu	p.Phe758Leu	2.551795	0.683	0.801279677	-0.097322744	1.751353333	1.292561434	1	Phe	758	Leu	F758L	6	7.467272727	-4.050363636	-42.674	82.19	22.02340755	0.11929018	Benign
9:35057417:A:T:F:758:L	-2.291600657	-3.14333965	0.070458077	-0.008662531	0.115955556	0.203579069	0.026296667	0.42874382	0.923114444	0.852895419	0.021602001	-0.078815624	0.121743676	9	35057417	A	T	F	L		9	35057414	9:35057417:A:T	VCP	P55072	P55072	p.Phe758Leu	p.Phe758Leu	2.611655	0.682	0.801279677	-0.019098393	1.744996532	1.319028422	1	Phe	758	Leu	F758L	6	7.467272727	-4.050363636	-42.674	82.19	22.02340755	0.11929018	Benign
9:35057418:A:C:F:758:C	-0.96623236	-1.024005766	0.08316718	-0.025315194	0.170955238	0.288478218	0.026296667	0.523028583	0.923114444	0.875475686	0.03872069	-0.132392449	0.190209524	9	35057418	A	C	F	C		9	35057415	9:35057418:A:C	VCP	P55072	P55072	p.Phe758Cys	p.Phe758Cys	4.50117	0.906	0.796990261	2.344522887	3.097353343	3.631736009	1	Phe	758	Cys	F758C	8	7.467272727	-4.050363636	-42.674	82.19	22.02340755	0.601588541	Uncertain
9:35057418:A:G:F:758:S	-0.852077516	-0.969927668	0.08316718	-0.025315194	0.170955238	0.288478218	0.026296667	0.523028583	0.923114444	0.875475686	0.03872069	-0.132392449	0.190209524	9	35057418	A	G	F	S		9	35057415	9:35057418:A:G	VCP	P55072	P55072	p.Phe758Ser	p.Phe758Ser	4.560983	0.933	0.798342472	2.455967618	3.291547899	3.820027871	1	Phe	758	Ser	F758S	8	7.467272727	-4.050363636	-42.674	82.19	22.02340755	0.585868222	Uncertain
9:35057418:A:T:F:758:Y	-2.376751995	-2.478683384	0.019850321	0.044968817	0.085792222	0.073939764	0.026296667	0.099972516	0.923114444	0.116958419	0.009949243	0.011127363	0.054300992	9	35057418	A	T	F	Y		9	35057415	9:35057418:A:T	VCP	P55072	P55072	p.Phe758Tyr	p.Phe758Tyr	3.794575	0.75	0.797792385	1.440895347	2.119075362	2.3493474	0.999	Phe	758	Tyr	F758Y	3	7.467272727	-4.050363636	-42.674	82.19	22.02340755	0.151806459	Benign
9:35057419:A:C:F:758:V	-1.258928408	-1.167868033	0.08316718	-0.022394504	0.138301905	0.247326181	0.026296667	0.785203888	0.923114444	0.963163364	0.03872069	-0.114518906	0.190799692	9	35057419	A	C	F	V		9	35057416	9:35057419:A:C	VCP	P55072	P55072	p.Phe758Val	p.Phe758Val	4.338133	0.836	0.80008434	2.207622242	2.704000343	3.139280396	1	Phe	758	Val	F758V	7	7.467272727	-4.050363636	-42.674	82.19	22.02340755	0.175101375	Benign
9:35057419:A:G:F:758:L	-1.632039336	-1.96063656	0.070458077	-0.008662531	0.115955556	0.203579069	0.026296667	0.42874382	0.923114444	0.852895419	0.021602001	-0.078815624	0.121743676	9	35057419	A	G	F	L		9	35057416	9:35057419:A:G	VCP	P55072	P55072	p.Phe758Leu	p.Phe758Leu	3.919782	0.838	0.801279677	1.69034673	2.736657524	2.925470058	1	Phe	758	Leu	F758L	6	7.467272727	-4.050363636	-42.674	82.19	22.02340755	0.11929018	Benign
9:35057419:A:T:F:758:I	-1.725054394	-1.999966661	0.070458077	-0.008662531	0.115955556	0.203579069	0.026296667	0.42874382	0.923114444	0.852895419	0.021602001	-0.078815624	0.121743676	9	35057419	A	T	F	I		9	35057416	9:35057419:A:T	VCP	P55072	P55072	p.Phe758Ile	p.Phe758Ile	3.876281	0.816	0.798388554	1.562341234	2.54857101	2.7748675	1	Phe	758	Ile	F758I	6	7.467272727	-4.050363636	-42.674	82.19	22.02340755	0.130097699	Benign
9:35057420:C:A:M:757:I	-3.146892002	-3.346741803	0.054981116	0.095055139	0.082916667	0.075146707	0.019166667	0.332429531	0.492153333	0.33085654	0.020256665	0.021584624	0.08861596	9	35057420	C	A	M	I		9	35057417	9:35057420:C:A	VCP	P55072	P55072	p.Met757Ile	p.Met757Ile	2.60663	0.523	0.786124608	-0.398675031	0.481410702	0.397243505	0.053	Met	757	Ile	M757I	4	10.236125	-1.327125	-48.045125	84.4	24.47497645	0.129204179	Benign
9:35057420:C:G:M:757:I	-3.146892002	-3.363919169	0.054981116	0.095055139	0.082916667	0.075146707	0.019166667	0.332429531	0.492153333	0.33085654	0.020256665	0.021584624	0.08861596	9	35057420	C	G	M	I		9	35057417	9:35057420:C:G	VCP	P55072	P55072	p.Met757Ile	p.Met757Ile	2.587631	0.523	0.786124608	-0.423502702	0.481410702	0.3870085	0.053	Met	757	Ile	M757I	4	10.236125	-1.327125	-48.045125	84.4	24.47497645	0.129204179	Benign
9:35057420:C:T:M:757:I	-3.146892002	-3.272344524	0.054981116	0.095055139	0.082916667	0.075146707	0.019166667	0.332429531	0.492153333	0.33085654	0.020256665	0.021584624	0.08861596	9	35057420	C	T	M	I		9	35057417	9:35057420:C:T	VCP	P55072	P55072	p.Met757Ile	p.Met757Ile	2.688917	0.523	0.786124608	-0.291143338	0.481410702	0.441572571	0.053	Met	757	Ile	M757I	4	10.236125	-1.327125	-48.045125	84.4	24.47497645	0.129204179	Benign
9:35057421:A:C:M:757:R	-2.588801915	-2.983300549	0.055663951	0.066358919	0.109991111	0.158713206	0.019166667	0.42874382	0.492153333	0.838889959	0.023518628	-0.047733274	0.119222962	9	35057421	A	C	M	R		9	35057418	9:35057421:A:C	VCP	P55072	P55072	p.Met757Arg	p.Met757Arg	2.805402	0.615	0.786579451	-0.127727093	1.073825236	1.036118032	0.367	Met	757	Arg	M757R	6	10.236125	-1.327125	-48.045125	84.4	24.47497645	0.055379477	Benign
9:35057421:A:G:M:757:T	-3.024281505	-3.284581185	0.055663951	0.066358919	0.109991111	0.158713206	0.019166667	0.42874382	0.492153333	0.838889959	0.023518628	-0.047733274	0.119222962	9	35057421	A	G	M	T		9	35057418	9:35057421:A:G	VCP	P55072	P55072	p.Met757Thr	p.Met757Thr	2.472171	0.512	0.780851304	-0.704175741	0.323503549	0.261224708	0.002	Met	757	Thr	M757T	6	10.236125	-1.327125	-48.045125	84.4	24.47497645	0.082534729	Benign
9:35057421:A:T:M:757:K	-2.825567517	-3.254124112	0.055663951	0.066358919	0.109991111	0.158713206	0.019166667	0.42874382	0.492153333	0.838889959	0.023518628	-0.047733274	0.119222962	9	35057421	A	T	M	K		9	35057418	9:35057421:A:T	VCP	P55072	P55072	p.Met757Lys	p.Met757Lys	2.505858	0.559	0.786891722	-0.511481819	0.723054441	0.551049438	0.212	Met	757	Lys	M757K	6	10.236125	-1.327125	-48.045125	84.4	24.47497645	0.053725621	Benign
9:35057422:T:A:M:757:L	-3.727187565	-3.45899139	0.032968953	0.10482438	0.078823333	0.052071986	0.019166667	0.099972516	0.492153333	0.119668295	0.01084344	0.041253705	0.057050913	9	35057422	T	A	M	L		9	35057419	9:35057422:T:A	VCP	P55072	P55072	p.Met757Leu	p.Met757Leu	2.692049	0.427	0.787974056	-0.241530222	-0.097985141	-0.111655129	0	Met	757	Leu	M757L	3	10.236125	-1.327125	-48.045125	84.4	24.47497645	0.10658713	Benign
9:35057422:T:C:M:757:V	-3.493584491	-3.441893144	0.054981116	0.095055139	0.082916667	0.075146707	0.019166667	0.332429531	0.492153333	0.33085654	0.020256665	0.021584624	0.08861596	9	35057422	T	C	M	V		9	35057419	9:35057422:T:C	VCP	P55072	P55072	p.Met757Val	p.Met757Val	2.501388	0.441	0.78603266	-0.538467167	-0.041381111	-0.133441566	0.002	Met	757	Val	M757V	4	10.236125	-1.327125	-48.045125	84.4	24.47497645	0.115242661	Benign
9:35057422:T:G:M:757:L	-3.727187565	-3.50306631	0.032968953	0.10482438	0.078823333	0.052071986	0.019166667	0.099972516	0.492153333	0.119668295	0.01084344	0.041253705	0.057050913	9	35057422	T	G	M	L		9	35057419	9:35057422:T:G	VCP	P55072	P55072	p.Met757Leu	p.Met757Leu	2.6433	0.427	0.787974056	-0.305234847	-0.097985141	-0.137916843	0	Met	757	Leu	M757L	3	10.236125	-1.327125	-48.045125	84.4	24.47497645	0.10658713	Benign
9:35057423:C:A:E:756:D	-3.268361008	-4.078195034	0.02304771	0.082415291	0.055372222	0.084564526	0.054035714	0.099972516	0.759211111	0.130617098	0.019402299	0.031257278	0.074284246	9	35057423	C	A	E	D		9	35057420	9:35057423:C:A	VCP	P55072	P55072	p.Glu756Asp	p.Glu756Asp	1.892761	0.513	0.799058186	-1.013218001	0.633632707	-0.045130549	0.001	Glu	756	Asp	E756D	3	10.59977778	3.429444444	-45.53555556	84.81	20.78101109	0.17344979	Benign
9:35057423:C:G:E:756:D	-3.276816922	-4.096896745	0.02304771	0.082415291	0.055372222	0.084564526	0.054035714	0.099972516	0.759211111	0.130617098	0.019402299	0.031257278	0.074284246	9	35057423	C	G	E	D		9	35057420	9:35057423:C:G	VCP	P55072	P55072	p.Glu756Asp	p.Glu756Asp	1.872076	0.511	0.799058186	-1.040248918	0.620919105	-0.067834553	0.001	Glu	756	Asp	E756D	3	10.59977778	3.429444444	-45.53555556	84.81	20.78101109	0.17344979	Benign
9:35057424:T:A:E:756:V	-1.081070319	-1.103724186	0.095568895	0.016410643	0.096836667	0.240874673	0.054035714	0.785203888	0.759211111	0.934569634	0.061834741	-0.084034698	0.203859066	9	35057424	T	A	E	V		9	35057421	9:35057424:T:A	VCP	P55072	P55072	p.Glu756Val	p.Glu756Val	4.322373	0.861	0.798360447	2.144597268	2.834158115	3.275299382	0.651	Glu	756	Val	E756V	7	10.59977778	3.429444444	-45.53555556	84.81	20.78101109	0.346742379	Benign
9:35057424:T:C:E:756:G	-1.144489677	-1.055823032	0.095568895	0.016410643	0.096836667	0.240874673	0.054035714	0.785203888	0.759211111	0.934569634	0.061834741	-0.084034698	0.203859066	9	35057424	T	C	E	G		9	35057421	9:35057424:T:C	VCP	P55072	P55072	p.Glu756Gly	p.Glu756Gly	4.375354	0.846	0.814957233	2.622327099	3.01571485	3.217135468	0.742	Glu	756	Gly	E756G	7	10.59977778	3.429444444	-45.53555556	84.81	20.78101109	0.508162092	Uncertain
9:35057424:T:G:E:756:A	-2.129377279	-2.192895554	0.081132315	0.033479387	0.07568	0.204418514	0.054035714	0.42874382	0.759211111	0.835242094	0.034867831	-0.050705884	0.138860064	9	35057424	T	G	E	A	rs1411139426	9	35057421	9:35057424:T:G	VCP	P55072	P55072	p.Glu756Ala	p.Glu756Ala	3.54925	0.698	0.799153265	1.153802697	1.811227282	1.916608735	0.005	Glu	756	Ala	E756A	6	10.59977778	3.429444444	-45.53555556	84.81	20.78101109	0.208253265	Benign
9:35057425:C:G:E:756:Q	-3.416339509	-3.420640697	0.02304771	0.082415291	0.055372222	0.084564526	0.054035714	0.099972516	0.759211111	0.130617098	0.019402299	0.031257278	0.074284246	9	35057425	C	G	E	Q		9	35057422	9:35057425:C:G	VCP	P55072	P55072	p.Glu756Gln	p.Glu756Gln	2.620048	0.478	0.790393755	-0.276064501	0.266583143	0.144355572	0.03	Glu	756	Gln	E756Q	3	10.59977778	3.429444444	-45.53555556	84.81	20.78101109	0.19442033	Benign
9:35057425:C:T:E:756:K	-2.319445795	-2.77617621	0.038700897	0.069803136	0.059206667	0.114655992	0.054035714	0.332429531	0.759211111	0.348705051	0.03772489	0.013159632	0.112113202	9	35057425	C	T	E	K	rs1587117319	9	35057422	9:35057425:C:T	VCP	P55072	P55072	p.Glu756Lys	p.Glu756Lys	3.081696	0.688	0.796620781	0.480476812	1.70540608	1.60692774	0.615	Glu	756	Lys	E756K	4	10.59977778	3.429444444	-45.53555556	84.81	20.78101109	0.146424873	Benign
9:35057427:T:A:Y:755:F	-1.625402677	-2.325222101	0.033674479	0.046430842	0.101013333	0.152810866	0.03369873	0.332429531	0.481467778	0.466167133	0.031438515	0.009046454	0.105345726	9	35057427	T	A	Y	F		9	35057424	9:35057427:T:A	VCP	P55072	P55072	p.Tyr755Phe	p.Tyr755Phe	3.625405	0.861	0.828932893	1.986283852	3.344243481	2.899833754	1	Tyr	755	Phe	Y755F	4	12.82475	-0.208916667	-40.43008333	86.8	21.94522169	0.156486568	Benign
9:35057427:T:C:Y:755:C	-0.540286454	-0.816703449	0.083800413	-0.003905388	0.203033333	0.386855124	0.03369873	0.664066692	0.481467778	0.918048068	0.047265995	-0.12426209	0.232099162	9	35057427	T	C	Y	C		9	35057424	9:35057427:T:C	VCP	P55072	P55072	p.Tyr755Cys	p.Tyr755Cys	4.452335	0.952	0.827558657	3.033082422	3.89978398	3.871324712	1	Tyr	755	Cys	Y755C	9	12.82475	-0.208916667	-40.43008333	86.8	21.94522169	0.754478223	Pathogenic
9:35057427:T:G:Y:755:S	-0.552970325	-0.883173408	0.083800413	-0.003905388	0.203033333	0.386855124	0.03369873	0.664066692	0.481467778	0.918048068	0.047265995	-0.12426209	0.232099162	9	35057427	T	G	Y	S		9	35057424	9:35057427:T:G	VCP	P55072	P55072	p.Tyr755Ser	p.Tyr755Ser	4.378816	0.949	0.828030578	2.948623975	3.888587323	3.814377989	1	Tyr	755	Ser	Y755S	9	12.82475	-0.208916667	-40.43008333	86.8	21.94522169	0.689636718	Pathogenic
9:35057428:A:C:Y:755:D	-0.514379102	-0.89834309	0.083800413	0.017466789	0.211827778	0.400654841	0.03369873	0.65746524	0.481467778	0.809764768	0.047265995	-0.092068959	0.227605763	9	35057428	A	C	Y	D		9	35057425	9:35057428:A:C	VCP	P55072	P55072	p.Tyr755Asp	p.Tyr755Asp	4.391871	0.964	0.835941617	3.160397641	4.115930922	3.908116346	1	Tyr	755	Asp	Y755D	10	12.82475	-0.208916667	-40.43008333	86.8	21.94522169	0.766565773	Pathogenic
9:35057428:A:G:Y:755:H	-1.035762692	-1.469519119	0.114002168	0.027701952	0.124551111	0.24691109	0.03369873	0.434417846	0.481467778	0.773504975	0.073317893	-0.024732047	0.139367104	9	35057428	A	G	Y	H		9	35057425	9:35057428:A:G	VCP	P55072	P55072	p.Tyr755His	p.Tyr755His	4.345973	0.956	0.824981438	2.830656987	3.882211622	3.837147591	1	Tyr	755	His	Y755H	5	12.82475	-0.208916667	-40.43008333	86.8	21.94522169	0.666874241	Pathogenic
9:35057428:A:T:Y:755:N	-0.59102194	-0.886259168	0.083800413	-0.003905388	0.203033333	0.386855124	0.03369873	0.664066692	0.481467778	0.918048068	0.047265995	-0.12426209	0.232099162	9	35057428	A	T	Y	N		9	35057425	9:35057428:A:T	VCP	P55072	P55072	p.Tyr755Asn	p.Tyr755Asn	4.375403	0.94	0.827918078	2.941394975	3.829499121	3.760516085	1	Tyr	755	Asn	Y755N	9	12.82475	-0.208916667	-40.43008333	86.8	21.94522169	0.7643873	Pathogenic
9:35057429:C:A:K:754:N	-2.03573169	-2.340946545	0.052422907	0.080375829	0.103838889	0.170818507	0.063202857	0.434417846	0.509851111	0.79358657	0.121730044	-0.014186286	0.166520522	9	35057429	C	A	K	N		9	35057426	9:35057429:C:A	VCP	P55072	P55072	p.Lys754Asn	p.Lys754Asn	3.20185	0.684	0.793806727	0.568230667	1.633027853	1.648534789	0.997	Lys	754	Asn	K754N	5	15.139	-2.902	-44.62322222	86.45	26.75278949	0.166241613	Benign
9:35057429:C:G:K:754:N	-2.03573169	-2.347452588	0.052422907	0.080375829	0.103838889	0.170818507	0.063202857	0.434417846	0.509851111	0.79358657	0.121730044	-0.014186286	0.166520522	9	35057429	C	G	K	N		9	35057426	9:35057429:C:G	VCP	P55072	P55072	p.Lys754Asn	p.Lys754Asn	3.194654	0.684	0.793806727	0.558827018	1.633027853	1.644658212	0.997	Lys	754	Asn	K754N	5	15.139	-2.902	-44.62322222	86.45	26.75278949	0.166241613	Benign
9:35057430:T:A:K:754:M	-1.427182941	-1.806838724	0.031815607	0.06833844	0.103052222	0.171144502	0.063202857	0.42874382	0.509851111	0.84713199	0.045471739	-0.055832232	0.156523084	9	35057430	T	A	K	M		9	35057427	9:35057430:T:A	VCP	P55072	P55072	p.Lys754Met	p.Lys754Met	3.858976	0.841	0.789911436	1.331080898	2.56605474	2.910054176	0.999	Lys	754	Met	K754M	6	15.139	-2.902	-44.62322222	86.45	26.75278949	0.13946413	Benign
9:35057430:T:C:K:754:R	-3.388589371	-3.101150851	0.018651867	0.101756696	0.078823333	0.065882542	0.063202857	0.099972516	0.509851111	0.140061425	0.029266531	0.040725267	0.083897527	9	35057430	T	C	K	R		9	35057427	9:35057430:T:C	VCP	P55072	P55072	p.Lys754Arg	p.Lys754Arg	2.909593	0.472	0.798322419	0.297456844	0.360727958	0.265655005	0.119	Lys	754	Arg	K754R	3	15.139	-2.902	-44.62322222	86.45	26.75278949	0.084458048	Benign
9:35057430:T:G:K:754:T	-1.313028097	-1.469935782	0.031815607	0.06833844	0.103052222	0.171144502	0.063202857	0.42874382	0.509851111	0.84713199	0.045471739	-0.055832232	0.156523084	9	35057430	T	G	K	T		9	35057427	9:35057430:T:G	VCP	P55072	P55072	p.Lys754Thr	p.Lys754Thr	4.231607	0.868	0.794409203	1.928733788	2.812731275	3.266865119	0.991	Lys	754	Thr	K754T	6	15.139	-2.902	-44.62322222	86.45	26.75278949	0.133097381	Benign
9:35057431:T:C:K:754:E	-1.885627307	-2.000936696	0.031415574	0.091885796	0.08319	0.101915681	0.063202857	0.332429531	0.509851111	0.469692769	0.053803016	0.019214957	0.123290219	9	35057431	T	C	K	E		9	35057428	9:35057431:T:C	VCP	P55072	P55072	p.Lys754Glu	p.Lys754Glu	3.86494	0.776	0.801307844	1.619373127	2.343005808	2.537543396	0.938	Lys	754	Glu	K754E	4	15.139	-2.902	-44.62322222	86.45	26.75278949	0.098920008	Benign
9:35057431:T:G:K:754:Q	-2.836917674	-2.869386845	0.031415574	0.091885796	0.08319	0.101915681	0.063202857	0.332429531	0.509851111	0.469692769	0.053803016	0.019214957	0.123290219	9	35057431	T	G	K	Q		9	35057428	9:35057431:T:G	VCP	P55072	P55072	p.Lys754Gln	p.Lys754Gln	2.904392	0.551	0.785830418	-0.016804004	0.654492716	0.719501919	0.275	Lys	754	Gln	K754Q	4	15.139	-2.902	-44.62322222	86.45	26.75278949	0.141723756	Benign
9:35057433:C:A:R:753:L	-2.093427766	-2.167353677	0.048609633	0.10640121	0.122019048	0.211487723	0.118938016	0.785203888	0.352585556	0.93985281	0.096037328	-0.064834861	0.21882313	9	35057433	C	A	R	L		9	35057430	9:35057433:C:A	VCP	P55072	P55072	p.Arg753Leu	p.Arg753Leu	3.046595	0.602	0.810278908	0.770773203	1.386599917	1.090907071	0.039	Arg	753	Leu	R753L	7	16.36254545	2.322363636	-48.596	87.11	27.07888619	0.11006236	Benign
9:35057433:C:G:R:753:P	-0.968791154	-1.003066597	0.048609633	0.10640121	0.122019048	0.211487723	0.118938016	0.785203888	0.352585556	0.93985281	0.096037328	-0.064834861	0.21882313	9	35057433	C	G	R	P		9	35057430	9:35057433:C:G	VCP	P55072	P55072	p.Arg753Pro	p.Arg753Pro	4.334353	0.868	0.826386668	2.850058882	3.346258648	3.322215711	0.995	Arg	753	Pro	R753P	7	16.36254545	2.322363636	-48.596	87.11	27.07888619	0.412416626	Uncertain
9:35057433:C:T:R:753:Q	-2.168006285	-2.004680023	0.03866335	0.135120274	0.090103175	0.104883029	0.118938016	0.332429531	0.352585556	0.403961956	0.080770738	0.036493641	0.139520744	9	35057433	C	T	R	Q		9	35057430	9:35057433:C:T	VCP	P55072	P55072	p.Arg753Gln	p.Arg753Gln	3.753039	0.688	0.743915519	0.060551252	0.826046212	1.968588851	0.997	Arg	753	Gln	R753Q	4	16.36254545	2.322363636	-48.596	87.11	27.07888619	0.088009418	Benign
9:35057434:G:A:R:753:W	-0.868410883	-0.859219995	0.048609633	0.098666246	0.148385714	0.244381978	0.118938016	0.523028583	0.352585556	0.8528323	0.096037328	-0.084040927	0.213269501	9	35057434	G	A	R	W		9	35057431	9:35057434:G:A	VCP	P55072	P55072	p.Arg753Trp	p.Arg753Trp	4.530327	0.899	0.772977102	1.791591673	2.652208659	3.606980711	1	Arg	753	Trp	R753W	8	16.36254545	2.322363636	-48.596	87.11	27.07888619	0.326598513	Benign
9:35057434:G:C:R:753:G	-1.023754597	-1.118646517	0.048609633	0.10640121	0.122019048	0.211487723	0.118938016	0.785203888	0.352585556	0.93985281	0.096037328	-0.064834861	0.21882313	9	35057434	G	C	R	G		9	35057431	9:35057434:G:C	VCP	P55072	P55072	p.Arg753Gly	p.Arg753Gly	4.206516	0.855	0.829411269	2.757447151	3.314084128	3.178203541	0.94	Arg	753	Gly	R753G	7	16.36254545	2.322363636	-48.596	87.11	27.07888619	0.14331045	Benign
9:35057435:A:C:I:752:M	-2.159418952	-3.753619344	0.07154309	0.094726752	0.088012222	0.084484764	0.070669683	0.099972516	0.487577778	0.138795314	0.013225559	0.032803066	0.086747368	9	35057435	A	C	I	M		9	35057432	9:35057435:A:C	VCP	P55072	P55072	p.Ile752Met	p.Ile752Met	2.16901	0.759	0.799160176	-0.649708759	2.19910746	1.525657897	0.937	Ile	752	Met	I752M	3	15.954625	3.88275	-43.24825	86.58	23.52248281	0.143502206	Benign
9:35057436:A:C:I:752:S	-1.139372079	-1.316854322	0.117563404	0.058033289	0.111877778	0.195965613	0.070669683	0.42874382	0.487577778	0.837452895	0.017295409	-0.051362854	0.157344323	9	35057436	A	C	I	S		9	35057433	9:35057436:A:C	VCP	P55072	P55072	p.Ile752Ser	p.Ile752Ser	4.39547	0.908	0.806278884	2.435015202	3.265042783	3.586354787	0.992	Ile	752	Ser	I752S	6	15.954625	3.88275	-43.24825	86.58	23.52248281	0.253261744	Benign
9:35057436:A:G:I:752:T	-1.265314672	-2.068550393	0.183201134	0.072344236	0.112122222	0.200595481	0.070669683	0.434417846	0.487577778	0.775707895	0.060795106	-0.015399479	0.159802032	9	35057436	A	G	I	T		9	35057433	9:35057436:A:G	VCP	P55072	P55072	p.Ile752Thr	p.Ile752Thr	3.54774	0.875	0.805239722	1.301634739	3.037930467	2.938919716	0.491	Ile	752	Thr	I752T	5	15.954625	3.88275	-43.24825	86.58	23.52248281	0.200130795	Benign
9:35057436:A:T:I:752:N	-0.783491491	-1.038210806	0.143140733	0.045837574	0.126437778	0.232236576	0.070669683	0.785203888	0.487577778	0.960381355	0.067243628	-0.083866755	0.207213289	9	35057436	A	T	I	N		9	35057433	9:35057436:A:T	VCP	P55072	P55072	p.Ile752Asn	p.Ile752Asn	4.372564	0.927	0.805574661	2.387748951	3.374072416	3.683841947	0.996	Ile	752	Asn	I752N	7	15.954625	3.88275	-43.24825	86.58	23.52248281	0.555081092	Uncertain
9:35057437:T:A:I:752:F	-1.375987541	-1.701162569	0.11621473	0.084956008	0.092216667	0.122978644	0.070669683	0.332429531	0.487577778	0.466687133	0.025869085	0.013662157	0.126764446	9	35057437	T	A	I	F		9	35057434	9:35057437:T:A	VCP	P55072	P55072	p.Ile752Phe	p.Ile752Phe	4.173438	0.892	0.807674709	2.179221661	3.186622579	3.374257467	0.98	Ile	752	Phe	I752F	4	15.954625	3.88275	-43.24825	86.58	23.52248281	0.274448557	Benign
9:35057437:T:C:I:752:V	-3.968377406	-3.42120026	0.07154309	0.112164859	0.089946667	0.094878257	0.070669683	0.163939514	0.487577778	0.155003531	0.013225559	0.057223484	0.086857263	9	35057437	T	C	I	V		9	35057434	9:35057437:T:C	VCP	P55072	P55072	p.Ile752Val	p.Ile752Val	2.535952	0.331	0.806630076	0.013662602	-0.396972066	-0.75066154	0.004	Ile	752	Val	I752V	1	15.954625	3.88275	-43.24825	86.58	23.52248281	0.093908273	Benign
9:35057437:T:G:I:752:L	-3.730867331	-3.278668848	0.07154309	0.103077574	0.088937778	0.089079288	0.070669683	0.061173626	0.487577778	0.135325703	0.013225559	0.045571123	0.084696469	9	35057437	T	G	I	L		9	35057434	9:35057437:T:G	VCP	P55072	P55072	p.Ile752Leu	p.Ile752Leu	2.707945	0.39	0.809332175	0.304927501	0.023162313	-0.316965219	0.003	Ile	752	Leu	I752L	2	15.954625	3.88275	-43.24825	86.58	23.52248281	0.069665382	Benign
9:35057438:G:C:D:751:E	-2.576920458	-3.581672022	0.031415574	0.089652991	0.081953175	0.108966792	0.066638095	0.332429531	0.685572222	0.476213638	0.051281475	0.016269212	0.119842917	9	35057438	G	C	D	E		9	35057435	9:35057438:G:C	VCP	P55072	P55072	p.Asp751Glu	p.Asp751Glu	2.139458	0.617	0.807958996	-0.471762599	1.443245409	0.68892616	0.042	Asp	751	Glu	D751E	4	18.50325	-0.40925	-42.086	87.02	27.03431822	0.082348004	Benign
9:35057438:G:T:D:751:E	-2.576920458	-3.592664306	0.031415574	0.089652991	0.081953175	0.108966792	0.066638095	0.332429531	0.685572222	0.476213638	0.051281475	0.016269212	0.119842917	9	35057438	G	T	D	E		9	35057435	9:35057438:G:T	VCP	P55072	P55072	p.Asp751Glu	p.Asp751Glu	2.1273	0.617	0.807958996	-0.487650532	1.443245409	0.682376489	0.042	Asp	751	Glu	D751E	4	18.50325	-0.40925	-42.086	87.02	27.03431822	0.082348004	Benign
9:35057439:T:A:D:751:V	-0.959581213	-1.407987048	0.039574098	0.065863925	0.162906825	0.306467346	0.066638095	0.664066692	0.685572222	0.924187512	0.076311707	-0.104161215	0.21972477	9	35057439	T	A	D	V		9	35057436	9:35057439:T:A	VCP	P55072	P55072	p.Asp751Val	p.Asp751Val	3.880505	0.869	0.807107173	1.782451517	3.0309471	3.083502318	0.998	Asp	751	Val	D751V	9	18.50325	-0.40925	-42.086	87.02	27.03431822	0.187275062	Benign
9:35057439:T:C:D:751:G	-1.074019852	-1.047812514	0.039574098	0.061802449	0.114620159	0.214259945	0.066638095	0.785203888	0.685572222	0.964119529	0.076311707	-0.092320912	0.200544003	9	35057439	T	C	D	G		9	35057436	9:35057439:T:C	VCP	P55072	P55072	p.Asp751Gly	p.Asp751Gly	4.406224	0.867	0.82076295	2.805563127	3.246073044	3.355153179	0.997	Asp	751	Gly	D751G	7	18.50325	-0.40925	-42.086	87.02	27.03431822	0.202983234	Benign
9:35057439:T:G:D:751:A	-1.098982477	-1.14591147	0.039574098	0.060165131	0.139850159	0.2463542	0.066638095	0.523028583	0.685572222	0.873117896	0.076311707	-0.110873707	0.192965559	9	35057439	T	G	D	A		9	35057436	9:35057439:T:G	VCP	P55072	P55072	p.Asp751Ala	p.Asp751Ala	4.348038	0.871	0.807690621	2.407778534	3.053395228	3.346929088	0.998	Asp	751	Ala	D751A	8	18.50325	-0.40925	-42.086	87.02	27.03431822	0.159153016	Benign
9:35057440:C:A:D:751:Y	-1.111787672	-1.07093583	0.039574098	0.065863925	0.162906825	0.306467346	0.066638095	0.664066692	0.685572222	0.924187512	0.076311707	-0.104161215	0.21972477	9	35057440	C	A	D	Y		9	35057437	9:35057440:C:A	VCP	P55072	P55072	p.Asp751Tyr	p.Asp751Tyr	4.2533	0.833	0.801471602	2.130908006	2.708075694	3.076238675	1	Asp	751	Tyr	D751Y	9	18.50325	-0.40925	-42.086	87.02	27.03431822	0.460086579	Uncertain
9:35057440:C:G:D:751:H	-1.264277925	-1.277307872	0.039574098	0.061802449	0.114620159	0.214259945	0.066638095	0.785203888	0.685572222	0.964119529	0.076311707	-0.092320912	0.200544003	9	35057440	C	G	D	H		9	35057437	9:35057440:C:G	VCP	P55072	P55072	p.Asp751His	p.Asp751His	4.152391	0.822	0.798465106	1.925042729	2.587989046	2.958293694	1	Asp	751	His	D751H	7	18.50325	-0.40925	-42.086	87.02	27.03431822	0.28141546	Benign
9:35057440:C:T:D:751:N	-1.885785456	-1.459416741	0.052422907	0.079384716	0.099389048	0.177417634	0.066638095	0.434417846	0.685572222	0.781723256	0.116416685	-0.016182935	0.152338294	9	35057440	C	T	D	N		9	35057437	9:35057440:C:T	VCP	P55072	P55072	p.Asp751Asn	p.Asp751Asn	4.271026	0.738	0.801307312	2.150028482	2.101438482	2.536653314	0.995	Asp	751	Asn	D751N	5	18.50325	-0.40925	-42.086	87.02	27.03431822	0.202028712	Benign
9:35057441:A:C:N:750:K	-3.943342708	-4.051005991	0.028931651	0.12303081	0.092216984	0.132374154	0.056410873	0.42874382	0.164842222	0.274978913	0.029572118	-0.030399937	0.098274632	9	35057441	A	C	N	K		9	35057438	9:35057441:A:C	VCP	P55072	P55072	p.Asn750Lys	p.Asn750Lys	1.763552	0.322	0.792453785	-1.344620221	-0.690707331	-1.218786634	0.004	Asn	750	Lys	N750K	6	20.497125	0.070125	-46.344625	89.22	30.04635479	0.068099183	Benign
9:35057441:A:T:N:750:K	-3.943342708	-4.063198946	0.028931651	0.12303081	0.092216984	0.132374154	0.056410873	0.42874382	0.164842222	0.274978913	0.029572118	-0.030399937	0.098274632	9	35057441	A	T	N	K		9	35057438	9:35057441:A:T	VCP	P55072	P55072	p.Asn750Lys	p.Asn750Lys	1.750066	0.322	0.792453785	-1.362243569	-0.690707331	-1.226051715	0.004	Asn	750	Lys	N750K	6	20.497125	0.070125	-46.344625	89.22	30.04635479	0.068099183	Benign
9:35057442:T:A:N:750:I	-3.182462829	-2.369775418	0.038935635	0.114124497	0.159420317	0.26871851	0.056410873	0.664066692	0.164842222	0.668327922	0.052666791	-0.080740898	0.187007491	9	35057442	T	A	N	I		9	35057439	9:35057442:T:A	VCP	P55072	P55072	p.Asn750Ile	p.Asn750Ile	3.033943	0.386	0.792521751	0.317184784	-0.28273807	-0.164467359	0.179	Asn	750	Ile	N750I	9	20.497125	0.070125	-46.344625	89.22	30.04635479	0.209807306	Benign
9:35057442:T:C:N:750:S	-3.825381943	-3.535942526	0.044359911	0.129664672	0.091214762	0.135560396	0.056410873	0.434417846	0.164842222	0.21248589	0.073185854	0.008218005	0.098963428	9	35057442	T	C	N	S	rs748732505	9	35057439	9:35057442:T:C	VCP	P55072	P55072	p.Asn750Ser	p.Asn750Ser	2.328664	0.349	0.785497559	-0.777351252	-0.635134701	-0.7582837	0.001	Asn	750	Ser	N750S	5	20.497125	0.070125	-46.344625	89.22	30.04635479	0.069943221	Benign
9:35057442:T:G:N:750:T	-4.15051261	-3.29279965	0.028931651	0.12303081	0.092216984	0.132374154	0.056410873	0.42874382	0.164842222	0.274978913	0.029572118	-0.030399937	0.098274632	9	35057442	T	G	N	T		9	35057439	9:35057442:T:G	VCP	P55072	P55072	p.Asn750Thr	p.Asn750Thr	2.602165	0.273	0.785506076	-0.419733721	-1.118109504	-1.05025286	0	Asn	750	Thr	N750T	6	20.497125	0.070125	-46.344625	89.22	30.04635479	0.11215019	Benign
9:35057443:T:A:N:750:Y	-2.602752655	-2.045880279	0.038935635	0.113603969	0.13721254	0.224153768	0.056410873	0.523028583	0.164842222	0.581312097	0.052666791	-0.084652405	0.158782848	9	35057443	T	A	N	Y		9	35057440	9:35057443:T:A	VCP	P55072	P55072	p.Asn750Tyr	p.Asn750Tyr	3.579581	0.56	0.785443378	0.855998947	0.705246369	1.135258196	0.803	Asn	750	Tyr	N750Y	8	20.497125	0.070125	-46.344625	89.22	30.04635479	0.164033711	Benign
9:35057443:T:C:N:750:D	-3.816926029	-3.304127198	0.044359911	0.129664672	0.091214762	0.135560396	0.056410873	0.434417846	0.164842222	0.21248589	0.073185854	0.008218005	0.098963428	9	35057443	T	C	N	D		9	35057440	9:35057443:T:C	VCP	P55072	P55072	p.Asn750Asp	p.Asn750Asp	2.585063	0.351	0.7941972	-0.228168718	-0.47727211	-0.608597532	0.037	Asn	750	Asp	N750D	5	20.497125	0.070125	-46.344625	89.22	30.04635479	0.070362352	Benign
9:35057443:T:G:N:750:H	-3.914169044	-3.163133383	0.044359911	0.129664672	0.091214762	0.135560396	0.056410873	0.434417846	0.164842222	0.21248589	0.073185854	0.008218005	0.098963428	9	35057443	T	G	N	H		9	35057440	9:35057443:T:G	VCP	P55072	P55072	p.Asn750His	p.Asn750His	2.741009	0.328	0.780542007	-0.360474079	-0.851308344	-0.657535788	0.003	Asn	750	His	N750H	5	20.497125	0.070125	-46.344625	89.22	30.04635479	0.133250716	Benign
9:35057444:G:C:D:749:E	-3.229332639	-4.070115786	0.032643758	0.14075974	0.082217778	0.095539832	0.057304286	0.332429531	0.221842222	0.318005606	0.013874754	0.033618547	0.103537716	9	35057444	G	C	D	E		9	35057441	9:35057444:G:C	VCP	P55072	P55072	p.Asp749Glu	p.Asp749Glu	1.707472	0.484	0.792565434	-1.415156889	0.340957286	-0.312578675	0.003	Asp	749	Glu	D749E	4	20.7635	4.924	-45.379125	89.86	28.16650504	0.074919028	Benign
9:35057444:G:T:D:749:E	-3.229332639	-4.081108071	0.032643758	0.14075974	0.082217778	0.095539832	0.057304286	0.332429531	0.221842222	0.318005606	0.013874754	0.033618547	0.103537716	9	35057444	G	T	D	E		9	35057441	9:35057444:G:T	VCP	P55072	P55072	p.Asp749Glu	p.Asp749Glu	1.695314	0.484	0.792565434	-1.431044822	0.340957286	-0.319128346	0.003	Asp	749	Glu	D749E	4	20.7635	4.924	-45.379125	89.86	28.16650504	0.074919028	Benign
9:35057445:T:A:D:749:V	-1.310693304	-1.214757234	0.047832638	0.112360769	0.163446984	0.276417399	0.057304286	0.664066692	0.221842222	0.660440871	0.041122325	-0.073326696	0.186022332	9	35057445	T	A	D	V		9	35057442	9:35057445:T:A	VCP	P55072	P55072	p.Asp749Val	p.Asp749Val	4.31799	0.83	0.791902742	1.979926847	2.529353836	3.093746918	0.943	Asp	749	Val	D749V	9	20.7635	4.924	-45.379125	89.86	28.16650504	0.112128452	Benign
9:35057445:T:C:D:749:G	-1.349507717	-1.402619562	0.047832638	0.119955564	0.111580317	0.181812588	0.057304286	0.785203888	0.221842222	0.522759554	0.041122325	-0.062180494	0.154512055	9	35057445	T	C	D	G		9	35057442	9:35057445:T:C	VCP	P55072	P55072	p.Asp749Gly	p.Asp749Gly	4.319414	0.862	0.80639794	2.338556407	2.974616305	3.279485695	0.95	Asp	749	Gly	D749G	7	20.7635	4.924	-45.379125	89.86	28.16650504	0.14776496	Benign
9:35057445:T:G:D:749:A	-1.377719956	-1.444745598	0.047832638	0.114183545	0.141940317	0.23134271	0.057304286	0.523028583	0.221842222	0.54283404	0.041122325	-0.078299689	0.157823139	9	35057445	T	G	D	A		9	35057442	9:35057445:T:G	VCP	P55072	P55072	p.Asp749Ala	p.Asp749Ala	4.250837	0.851	0.792661167	1.910839106	2.675500579	3.178958378	0.93	Asp	749	Ala	D749A	8	20.7635	4.924	-45.379125	89.86	28.16650504	0.079799635	Benign
9:35057446:C:A:D:749:Y	-1.289553518	-1.29182709	0.047832638	0.112360769	0.163446984	0.276417399	0.057304286	0.664066692	0.221842222	0.660440871	0.041122325	-0.073326696	0.186022332	9	35057446	C	A	D	Y		9	35057443	9:35057446:C:A	VCP	P55072	P55072	p.Asp749Tyr	p.Asp749Tyr	4.232747	0.835	0.784850384	1.694953366	2.443472909	3.076727238	1	Asp	749	Tyr	D749Y	9	20.7635	4.924	-45.379125	89.86	28.16650504	0.162886673	Benign
9:35057446:C:G:D:749:H	-1.349507717	-1.5969727	0.047832638	0.119955564	0.111580317	0.181812588	0.057304286	0.785203888	0.221842222	0.522759554	0.041122325	-0.062180494	0.154512055	9	35057446	C	G	D	H		9	35057443	9:35057446:C:G	VCP	P55072	P55072	p.Asp749His	p.Asp749His	4.10445	0.862	0.781727847	1.450441701	2.563008648	3.163681823	0.996	Asp	749	His	D749H	7	20.7635	4.924	-45.379125	89.86	28.16650504	0.143222473	Benign
9:35057446:C:T:D:749:N	-2.680831238	-2.381049055	0.054426171	0.135418099	0.094154762	0.136758174	0.057304286	0.434417846	0.221842222	0.193683251	0.033158384	0.004317589	0.098741602	9	35057446	C	T	D	N		9	35057443	9:35057446:C:T	VCP	P55072	P55072	p.Asp749Asn	p.Asp749Asn	3.607505	0.62	0.784334088	0.865186868	1.068146513	1.497123057	0.41	Asp	749	Asn	D749N	5	20.7635	4.924	-45.379125	89.86	28.16650504	0.106877477	Benign
9:35057447:A:C:S:748:R	-1.607170505	-2.133449852	0.076478012	0.114677462	0.12130254	0.177594321	0.064497778	0.434417846	0.360033624	0.197689033	0.202280521	-0.000539806	0.115531973	9	35057447	A	C	S	R		9	35057444	9:35057447:A:C	VCP	P55072	P55072	p.Ser748Arg	p.Ser748Arg	3.769884	0.852	0.792673278	1.282633433	2.682059458	2.925643174	0.983	Ser	748	Arg	S748R	5	21.5765	2.437166667	-42.04633333	90.46	28.44304679	0.428665146	Uncertain
9:35057447:A:T:S:748:R	-1.607170505	-2.170796315	0.076478012	0.114677462	0.12130254	0.177594321	0.064497778	0.434417846	0.360033624	0.197689033	0.202280521	-0.000539806	0.115531973	9	35057447	A	T	S	R		9	35057444	9:35057447:A:T	VCP	P55072	P55072	p.Ser748Arg	p.Ser748Arg	3.728577	0.852	0.792673278	1.228653927	2.682059458	2.903390561	0.983	Ser	748	Arg	S748R	5	21.5765	2.437166667	-42.04633333	90.46	28.44304679	0.428665146	Uncertain
9:35057448:C:A:S:748:I	-1.658039565	-1.977485085	0.050469123	0.10698083	0.12204254	0.174166484	0.064497778	0.42874382	0.360033624	0.16928038	0.071849436	-0.038887732	0.11321227	9	35057448	C	A	S	I		9	35057445	9:35057448:C:A	VCP	P55072	P55072	p.Ser748Ile	p.Ser748Ile	3.95779	0.843	0.792636053	1.527270579	2.62422716	2.974847277	0.966	Ser	748	Ile	S748I	6	21.5765	2.437166667	-42.04633333	90.46	28.44304679	0.32202561	Benign
9:35057448:C:G:S:748:T	-3.698282097	-3.73073318	0.027662972	0.127022758	0.104463333	0.097284653	0.064497778	0.099972516	0.360033624	0.052263885	0.043036625	0.051190808	0.084472339	9	35057448	C	G	S	T		9	35057445	9:35057448:C:G	VCP	P55072	P55072	p.Ser748Thr	p.Ser748Thr	2.209428	0.398	0.788012694	-0.871262738	-0.281687729	-0.539279828	0.002	Ser	748	Thr	S748T	3	21.5765	2.437166667	-42.04633333	90.46	28.44304679	0.11771378	Benign
9:35057448:C:T:S:748:N	-2.911882061	-2.901316581	0.027662972	0.127022758	0.104463333	0.097284653	0.064497778	0.099972516	0.360033624	0.052263885	0.043036625	0.051190808	0.084472339	9	35057448	C	T	S	N		9	35057445	9:35057448:C:T	VCP	P55072	P55072	p.Ser748Asn	p.Ser748Asn	3.126803	0.584	0.787792713	0.32213785	0.897007028	1.0300696	0.643	Ser	748	Asn	S748N	3	21.5765	2.437166667	-42.04633333	90.46	28.44304679	0.176776695	Benign
9:35057449:T:A:S:748:C	-1.421140389	-1.768090654	0.076478012	0.114677462	0.12130254	0.177594321	0.064497778	0.434417846	0.360033624	0.197689033	0.202280521	-0.000539806	0.115531973	9	35057449	T	A	S	C		9	35057446	9:35057449:T:A	VCP	P55072	P55072	p.Ser748Cys	p.Ser748Cys	4.173989	0.896	0.78757598	1.685253903	2.876712944	3.397675754	0.992	Ser	748	Cys	S748C	5	21.5765	2.437166667	-42.04633333	90.46	28.44304679	0.571517465	Uncertain
9:35057449:T:C:S:748:G	-1.960485766	-2.359988747	0.046302143	0.121558933	0.109726667	0.128346414	0.064497778	0.332429531	0.360033624	0.321351606	0.094227605	0.03084477	0.124280674	9	35057449	T	C	S	G		9	35057446	9:35057449:T:C	VCP	P55072	P55072	p.Ser748Gly	p.Ser748Gly	3.461235	0.757	0.803239976	1.139371485	2.2544632	2.210235402	0.891	Ser	748	Gly	S748G	4	21.5765	2.437166667	-42.04633333	90.46	28.44304679	0.303849648	Benign
9:35057449:T:G:S:748:R	-1.480331789	-1.791390717	0.076478012	0.114677462	0.12130254	0.177594321	0.064497778	0.434417846	0.360033624	0.197689033	0.202280521	-0.000539806	0.115531973	9	35057449	T	G	S	R		9	35057446	9:35057449:T:G	VCP	P55072	P55072	p.Ser748Arg	p.Ser748Arg	4.148218	0.882	0.792673278	1.777035897	2.872763495	3.302867488	0.983	Ser	748	Arg	S748R	5	21.5765	2.437166667	-42.04633333	90.46	28.44304679	0.428665146	Uncertain
9:35057451:A:C:V:747:G	-0.893444632	-1.380163352	0.047832638	0.062906011	0.11459254	0.181961477	0.061906508	0.785203888	0.16009	0.511131405	0.048729397	-0.080698566	0.159767611	9	35057451	A	C	V	G		9	35057448	9:35057451:A:C	VCP	P55072	P55072	p.Val747Gly	p.Val747Gly	4.309358	0.963	0.836242571	3.059977969	4.114595387	3.857885167	1	Val	747	Gly	V747G	7	20.247	4.134142857	-38.46628571	89.63	25.75037893	0.574922246	Uncertain
9:35057451:A:G:V:747:A	-1.425240785	-1.736263769	0.032643758	0.090108251	0.086548889	0.097205758	0.061906508	0.332429531	0.16009	0.325731124	0.016528286	0.01666414	0.112494354	9	35057451	A	G	V	A		9	35057448	9:35057451:A:G	VCP	P55072	P55072	p.Val747Ala	p.Val747Ala	4.229359	0.899	0.818292692	2.513637796	3.408275698	3.444845378	1	Val	747	Ala	V747A	4	20.247	4.134142857	-38.46628571	89.63	25.75037893	0.290810502	Benign
9:35057451:A:T:V:747:D	-0.931496247	-1.30665211	0.047832638	0.062906011	0.11459254	0.181961477	0.061906508	0.785203888	0.16009	0.511131405	0.048729397	-0.080698566	0.159767611	9	35057451	A	T	V	D		9	35057448	9:35057451:A:T	VCP	P55072	P55072	p.Val747Asp	p.Val747Asp	4.390665	0.954	0.82661793	2.929338766	3.896802035	3.849663018	1	Val	747	Asp	V747D	7	20.247	4.134142857	-38.46628571	89.63	25.75037893	0.616822417	Uncertain
9:35057452:C:A:V:747:F	-1.392280709	-1.926932685	0.054426171	0.080544672	0.09809254	0.137920396	0.061906508	0.434417846	0.16009	0.192397061	0.039352715	-0.012653161	0.106216653	9	35057452	C	A	V	F		9	35057449	9:35057452:C:A	VCP	P55072	P55072	p.Val747Phe	p.Val747Phe	4.06015	0.915	0.817828721	2.281097788	3.502243409	3.446176137	1	Val	747	Phe	V747F	5	20.247	4.134142857	-38.46628571	89.63	25.75037893	0.331021383	Benign
9:35057452:C:G:V:747:L	-2.143591295	-2.731188814	0.019391039	0.098273373	0.082027778	0.069787378	0.061906508	0.099972516	0.16009	0.05511835	0.008410667	0.035608086	0.075073511	9	35057452	C	G	V	L		9	35057449	9:35057452:C:G	VCP	P55072	P55072	p.Val747Leu	p.Val747Leu	3.377375	0.778	0.818598265	1.407796066	2.644201077	2.286446586	1	Val	747	Leu	V747L	3	20.247	4.134142857	-38.46628571	89.63	25.75037893	0.09487783	Benign
9:35057452:C:T:V:747:I	-2.546571391	-2.757534684	0.019391039	0.115007741	0.084204444	0.082414231	0.061906508	0.163939514	0.16009	0.081969093	0.008410667	0.05829692	0.07559904	9	35057452	C	T	V	I		9	35057449	9:35057452:C:T	VCP	P55072	P55072	p.Val747Ile	p.Val747Ile	3.344746	0.682	0.807304962	1.08719607	1.845525285	1.713953975	1	Val	747	Ile	V747I	1	20.247	4.134142857	-38.46628571	89.63	25.75037893	0.104786142	Benign
9:35057454:G:A:S:746:F	-1.613415078	-1.563915571	0.040173262	0.03387043	0.08875254	0.136419154	0.061997619	0.42874382	0.450691111	0.235144516	0.012351354	-0.047155222	0.106750067	9	35057454	G	A	S	F	rs866959068	9	35057451	9:35057454:G:A	VCP	P55072	P55072	p.Ser746Phe	p.Ser746Phe	4.458123	0.862	0.789281486	2.098534334	2.689037182	3.354210018	1	Ser	746	Phe	S746F	6	22.7045	4.404666667	-35.05016667	89.92	24.38870764	0.632347634	Uncertain
9:35057454:G:C:S:746:C	-1.736188002	-1.664226864	0.061218332	0.043774561	0.088185873	0.13983484	0.061997619	0.434417846	0.450691111	0.203737537	0.039352715	-0.014156805	0.105955542	9	35057454	G	C	S	C		9	35057451	9:35057454:G:C	VCP	P55072	P55072	p.Ser746Cys	p.Ser746Cys	4.352449	0.834	0.784813328	1.850466491	2.436497848	3.135431881	1	Ser	746	Cys	S746C	5	22.7045	4.404666667	-35.05016667	89.92	24.38870764	0.654435264	Pathogenic
9:35057454:G:T:S:746:Y	-1.676834436	-1.686888476	0.040173262	0.03387043	0.08875254	0.136419154	0.061997619	0.42874382	0.450691111	0.235144516	0.012351354	-0.047155222	0.106750067	9	35057454	G	T	S	Y		9	35057451	9:35057454:G:T	VCP	P55072	P55072	p.Ser746Tyr	p.Ser746Tyr	4.322109	0.847	0.785324263	1.823394131	2.527660956	3.194232065	1	Ser	746	Tyr	S746Y	6	22.7045	4.404666667	-35.05016667	89.92	24.38870764	0.689527918	Pathogenic
9:35057455:A:C:S:746:A	-1.833734968	-2.029781441	0.021912282	0.06755107	0.072363333	0.070624045	0.061997619	0.099972516	0.450691111	0.058761577	0.008410667	0.031008796	0.072997955	9	35057455	A	C	S	A		9	35057452	9:35057455:A:C	VCP	P55072	P55072	p.Ser746Ala	p.Ser746Ala	4.166946	0.854	0.789389258	1.7206802	2.63998089	3.151106309	0.996	Ser	746	Ala	S746A	3	22.7045	4.404666667	-35.05016667	89.92	24.38870764	0.423755143	Uncertain
9:35057455:A:G:S:746:P	-1.452914871	-1.654355687	0.061218332	0.043774561	0.088185873	0.13983484	0.061997619	0.434417846	0.450691111	0.203737537	0.039352715	-0.014156805	0.105955542	9	35057455	A	G	S	P		9	35057452	9:35057455:A:G	VCP	P55072	P55072	p.Ser746Pro	p.Ser746Pro	4.363367	0.901	0.795548599	2.128960063	3.041515955	3.528597939	1	Ser	746	Pro	S746P	5	22.7045	4.404666667	-35.05016667	89.92	24.38870764	0.604787523	Uncertain
9:35057455:A:T:S:746:T	-2.087412399	-2.139895055	0.021912282	0.06755107	0.072363333	0.070624045	0.061997619	0.099972516	0.450691111	0.058761577	0.008410667	0.031008796	0.072997955	9	35057455	A	T	S	T		9	35057452	9:35057455:A:T	VCP	P55072	P55072	p.Ser746Thr	p.Ser746Thr	4.045155	0.794	0.785332291	1.461671449	2.190884425	2.738674088	0.998	Ser	746	Thr	S746T	3	22.7045	4.404666667	-35.05016667	89.92	24.38870764	0.291846023	Benign
9:35057457:C:A:R:745:L	-1.610919609	-1.704012822	0.047461558	0.081657364	0.104990952	0.188436783	0.040933254	0.785203888	0.511468889	0.648252432	0.005543954	-0.058788456	0.112557931	9	35057457	C	A	R	L		9	35057454	9:35057457:C:A	VCP	P55072	P55072	p.Arg745Leu	p.Arg745Leu	4.264608	0.855	0.821192133	2.6310644	3.176952109	3.209498449	0.996	Arg	745	Leu	R745L	7	23.75145455	8.037454545	-39.27954545	91.9	25.52340476	0.196894906	Benign
9:35057457:C:G:R:745:P	-1.809633596	-2.218286826	0.047461558	0.081657364	0.104990952	0.188436783	0.040933254	0.785203888	0.511468889	0.648252432	0.005543954	-0.058788456	0.112557931	9	35057457	C	G	R	P		9	35057454	9:35057457:C:G	VCP	P55072	P55072	p.Arg745Pro	p.Arg745Pro	3.695796	0.808	0.835944463	2.250844992	3.124317417	2.631394997	0.999	Arg	745	Pro	R745P	7	23.75145455	8.037454545	-39.27954545	91.9	25.52340476	0.049918583	Benign
9:35057457:C:T:R:745:H	-2.300970147	-2.498213355	0.054006863	0.095614204	0.094755397	0.159846068	0.040933254	0.434417846	0.511468889	0.225705211	0.012655426	-0.00771721	0.082554349	9	35057457	C	T	R	H		9	35057454	9:35057457:C:T	VCP	P55072	P55072	p.Arg745His	p.Arg745His	3.585389	0.731	0.769735272	0.476966892	1.530177799	2.126829293	0.719	Arg	745	His	R745H	5	23.75145455	8.037454545	-39.27954545	91.9	25.52340476	0.259381441	Benign
9:35057458:G:A:R:745:C	-1.658941304	-1.238805937	0.047461558	0.080230977	0.132692063	0.227142245	0.040933254	0.523028583	0.511468889	0.617428927	0.005543954	-0.067382843	0.109223192	9	35057458	G	A	R	C		9	35057455	9:35057458:G:A	VCP	P55072	P55072	p.Arg745Cys	p.Arg745Cys	4.80129	0.848	0.794550206	2.676659402	2.687947823	3.458153399	1	Arg	745	Cys	R745C	8	23.75145455	8.037454545	-39.27954545	91.9	25.52340476	0.193825148	Benign
9:35057458:G:C:R:745:G	-1.771581982	-1.478468466	0.047461558	0.081657364	0.104990952	0.188436783	0.040933254	0.785203888	0.511468889	0.648252432	0.005543954	-0.058788456	0.112557931	9	35057458	G	C	R	G		9	35057455	9:35057458:G:C	VCP	P55072	P55072	p.Arg745Gly	p.Arg745Gly	4.514071	0.817	0.841382197	3.45399556	3.272254381	3.124233543	0.998	Arg	745	Gly	R745G	7	23.75145455	8.037454545	-39.27954545	91.9	25.52340476	0.157149837	Benign
9:35057458:G:T:R:745:S	-2.001817082	-1.74646877	0.035347544	0.087583062	0.094189841	0.144980308	0.040933254	0.42874382	0.511468889	0.189788854	0.003590766	-0.036037046	0.077011363	9	35057458	G	T	R	S		9	35057455	9:35057458:G:T	VCP	P55072	P55072	p.Arg745Ser	p.Arg745Ser	4.453657	0.809	0.798671858	2.323822395	2.508800182	3.045444831	0.998	Arg	745	Ser	R745S	6	23.75145455	8.037454545	-39.27954545	91.9	25.52340476	0.082278142	Benign
9:35057460:C:A:R:744:L	-1.685368509	-1.703237868	0.03275552	0.047256468	0.085751111	0.181530366	0.041252143	0.785203888	0.221092222	0.521769924	0.010771634	-0.056698323	0.113622508	9	35057460	C	A	R	L		9	35057457	9:35057460:C:A	VCP	P55072	P55072	p.Arg744Leu	p.Arg744Leu	4.258397	0.836	0.80387646	2.196759192	2.76726989	3.096325587	1	Arg	744	Leu	R744L	7	29.97945455	7.302	-34.67390909	89.7	26.41300209	0.223730755	Benign
9:35057460:C:G:R:744:P	-1.778383567	-2.026673047	0.03275552	0.047256468	0.085751111	0.181530366	0.041252143	0.785203888	0.221092222	0.521769924	0.010771634	-0.056698323	0.113622508	9	35057460	C	G	R	P		9	35057457	9:35057460:C:G	VCP	P55072	P55072	p.Arg744Pro	p.Arg744Pro	3.900662	0.814	0.814552562	1.992044981	2.805545471	2.776441131	1	Arg	744	Pro	R744P	7	29.97945455	7.302	-34.67390909	89.7	26.41300209	0.132150632	Benign
9:35057460:C:T:R:744:H	-1.951318474	-1.963646158	0.037352279	0.048539204	0.072643333	0.13706738	0.041252143	0.434417846	0.221092222	0.193838807	0.008632622	-0.017332974	0.071612259	9	35057460	C	T	R	H	rs773912640	9	35057457	9:35057460:C:T	VCP	P55072	P55072	p.Arg744His	p.Arg744His	4.249295	0.828	0.7343883	0.474560409	1.557041682	3.04517931	1	Arg	744	His	R744H	5	29.97945455	7.302	-34.67390909	89.7	26.41300209	0.206590748	Benign
9:35057461:G:A:R:744:C	-1.482977903	-1.363199518	0.03275552	0.05532597	0.111797778	0.229637154	0.041252143	0.523028583	0.221092222	0.540485442	0.010771634	-0.060252815	0.111992374	9	35057461	G	A	R	C		9	35057458	9:35057461:G:A	VCP	P55072	P55072	p.Arg744Cys	p.Arg744Cys	4.645319	0.886	0.764741051	1.739148869	2.432156018	3.593783648	1	Arg	744	Cys	R744C	8	29.97945455	7.302	-34.67390909	89.7	26.41300209	0.235770495	Benign
9:35057461:G:C:R:744:G	-1.69805238	-1.590154221	0.03275552	0.047256468	0.085751111	0.181530366	0.041252143	0.785203888	0.221092222	0.521769924	0.010771634	-0.056698323	0.113622508	9	35057461	G	C	R	G		9	35057458	9:35057461:G:C	VCP	P55072	P55072	p.Arg744Gly	p.Arg744Gly	4.383473	0.833	0.824518561	2.868268814	3.092602212	3.146364545	1	Arg	744	Gly	R744G	7	29.97945455	7.302	-34.67390909	89.7	26.41300209	0.217564165	Benign
9:35057461:G:T:R:744:S	-1.90036569	-1.930823274	0.024299286	0.045066502	0.073008889	0.133916932	0.041252143	0.42874382	0.221092222	0.225662294	0.002651289	-0.040251285	0.073181938	9	35057461	G	T	R	S		9	35057458	9:35057461:G:T	VCP	P55072	P55072	p.Arg744Ser	p.Arg744Ser	4.275177	0.838	0.769880934	1.381958987	2.212785832	3.116925917	1	Arg	744	Ser	R744S	6	29.97945455	7.302	-34.67390909	89.7	26.41300209	0.126524927	Benign
9:35057463:G:A:A:743:V	-2.230380474	-2.340690687	0.085610293	0.026972681	0.083727778	0.130363238	0.053045079	0.332429531	0.968485556	0.523447503	0.007698816	-0.018202331	0.101451087	9	35057463	G	A	A	V	rs771662410	9	35057460	9:35057463:G:A	VCP	P55072	P55072	p.Ala743Val	p.Ala743Val	3.634154	0.723	0.81083963	1.552389452	2.165128224	2.106856714	1	Ala	743	Val	A743V	4	28.8638	12.0124	-33.9498	88.5	23.07928639	0.057485379	Benign
9:35057463:G:C:A:743:G	-1.761077226	-1.8267277	0.085610293	0.026972681	0.083727778	0.130363238	0.053045079	0.332429531	0.968485556	0.523447503	0.007698816	-0.018202331	0.101451087	9	35057463	G	C	A	G		9	35057460	9:35057463:G:C	VCP	P55072	P55072	p.Ala743Gly	p.Ala743Gly	4.202622	0.834	0.826958489	2.691988521	3.139667948	3.054718148	0.9	Ala	743	Gly	A743G	4	28.8638	12.0124	-33.9498	88.5	23.07928639	0.311880137	Benign
9:35057463:G:T:A:743:E	-1.437355237	-1.683030657	0.147488102	0.017911162	0.100323333	0.192980672	0.053045079	0.434417846	0.968485556	0.51037442	0.027119542	-0.034837468	0.123309875	9	35057463	G	T	A	E		9	35057460	9:35057463:G:T	VCP	P55072	P55072	p.Ala743Glu	p.Ala743Glu	4.216429	0.882	0.816952165	2.463746792	3.27784409	3.339613631	0.999	Ala	743	Glu	A743E	5	28.8638	12.0124	-33.9498	88.5	23.07928639	0.190873484	Benign
9:35057464:C:A:A:743:S	-2.568708954	-3.366129802	0.061136995	0.040741431	0.081094444	0.096063653	0.053045079	0.099972516	0.968485556	0.186246995	0.006942247	7.08E-05	0.078479167	9	35057464	C	A	A	S		9	35057461	9:35057464:C:A	VCP	P55072	P55072	p.Ala743Ser	p.Ala743Ser	2.652488	0.673	0.807273461	0.181786032	1.787788484	1.289002408	0.143	Ala	743	Ser	A743S	3	28.8638	12.0124	-33.9498	88.5	23.07928639	0.086202414	Benign
9:35057464:C:G:A:743:P	-1.373935879	-1.833106352	0.147488102	0.017911162	0.100323333	0.192980672	0.053045079	0.434417846	0.968485556	0.51037442	0.027119542	-0.034837468	0.123309875	9	35057464	C	G	A	P		9	35057461	9:35057464:C:G	VCP	P55072	P55072	p.Ala743Pro	p.Ala743Pro	4.050438	0.897	0.824892107	2.442256593	3.505669905	3.336897605	0.998	Ala	743	Pro	A743P	5	28.8638	12.0124	-33.9498	88.5	23.07928639	0.251130212	Benign
9:35057464:C:T:A:743:T	-1.739937441	-2.006479309	0.085610293	0.026972681	0.083727778	0.130363238	0.053045079	0.332429531	0.968485556	0.523447503	0.007698816	-0.018202331	0.101451087	9	35057464	C	T	A	T		9	35057461	9:35057464:C:T	VCP	P55072	P55072	p.Ala743Thr	p.Ala743Thr	4.003808	0.839	0.806666575	1.932738044	2.83289191	2.976516309	0.988	Ala	743	Thr	A743T	4	28.8638	12.0124	-33.9498	88.5	23.07928639	0.064262439	Benign
9:35057465:A:C:F:742:L	-3.152525736	-3.267675132	0.019874081	0.018773269	0.094561111	0.166832214	0.066243571	0.42874382	0.970326667	0.698837987	0.00975664	-0.043902304	0.146514936	9	35057465	A	C	F	L		9	35057462	9:35057465:A:C	VCP	P55072	P55072	p.Phe742Leu	p.Phe742Leu	2.309668	0.446	0.790338925	-0.683015012	0.062250681	-0.207821776	0.036	Phe	742	Leu	F742L	6	34.02018182	12.96172727	-31.55845455	88.06	25.55241806	0.063182732	Benign
9:35057465:A:T:F:742:L	-3.152525736	-3.244043258	0.019874081	0.018773269	0.094561111	0.166832214	0.066243571	0.42874382	0.970326667	0.698837987	0.00975664	-0.043902304	0.146514936	9	35057465	A	T	F	L		9	35057462	9:35057465:A:T	VCP	P55072	P55072	p.Phe742Leu	p.Phe742Leu	2.335806	0.446	0.790338925	-0.648858179	0.062250681	-0.193740899	0.036	Phe	742	Leu	F742L	6	34.02018182	12.96172727	-31.55845455	88.06	25.55241806	0.063182732	Benign
9:35057466:A:C:F:742:C	-2.865570591	-2.391681758	0.028184727	0.038946184	0.130838889	0.246525258	0.066243571	0.523028583	0.970326667	0.875882419	0.038792722	-0.038491947	0.172432123	9	35057466	A	C	F	C		9	35057463	9:35057466:A:C	VCP	P55072	P55072	p.Phe742Cys	p.Phe742Cys	3.106485	0.48	0.77997942	0.10327882	0.105538979	0.417966171	0.007	Phe	742	Cys	F742C	8	34.02018182	12.96172727	-31.55845455	88.06	25.55241806	0.086740126	Benign
9:35057466:A:G:F:742:S	-2.920534034	-2.475900486	0.028184727	0.038946184	0.130838889	0.246525258	0.066243571	0.523028583	0.970326667	0.875882419	0.038792722	-0.038491947	0.172432123	9	35057466	A	G	F	S		9	35057463	9:35057466:A:G	VCP	P55072	P55072	p.Phe742Ser	p.Phe742Ser	3.013335	0.467	0.782552374	0.044879313	0.065828959	0.292640334	0.006	Phe	742	Ser	F742S	8	34.02018182	12.96172727	-31.55845455	88.06	25.55241806	0.048018227	Benign
9:35057466:A:T:F:742:Y	-3.830811206	-3.627800765	0.012686146	0.040500694	0.071026667	0.077563653	0.066243571	0.099972516	0.970326667	0.18687144	0.00351744	0.000723792	0.080381786	9	35057466	A	T	F	Y		9	35057463	9:35057466:A:T	VCP	P55072	P55072	p.Phe742Tyr	p.Phe742Tyr	2.350435	0.372	0.781582649	-0.845258413	-0.554246512	-0.613607009	0	Phe	742	Tyr	F742Y	3	34.02018182	12.96172727	-31.55845455	88.06	25.55241806	0.070279678	Benign
9:35057467:A:C:F:742:V	-2.802582763	-2.601520955	0.028184727	0.025874455	0.107042222	0.209993596	0.066243571	0.785203888	0.970326667	0.957399535	0.038792722	-0.045717748	0.183066492	9	35057467	A	C	F	V		9	35057464	9:35057467:A:C	VCP	P55072	P55072	p.Phe742Val	p.Phe742Val	2.803787	0.481	0.788907316	-0.072542088	0.260853077	0.260679228	0.117	Phe	742	Val	F742V	7	34.02018182	12.96172727	-31.55845455	88.06	25.55241806	0.055212216	Benign
9:35057467:A:G:F:742:L	-3.084878421	-2.86254191	0.019874081	0.018773269	0.094561111	0.166832214	0.066243571	0.42874382	0.970326667	0.698837987	0.00975664	-0.043902304	0.146514936	9	35057467	A	G	F	L		9	35057464	9:35057467:A:G	VCP	P55072	P55072	p.Phe742Leu	p.Phe742Leu	2.757765	0.462	0.790338925	-0.097447074	0.163959501	0.126059667	0.036	Phe	742	Leu	F742L	6	34.02018182	12.96172727	-31.55845455	88.06	25.55241806	0.063182732	Benign
9:35057467:A:T:F:742:I	-3.059510678	-2.76070551	0.019874081	0.018773269	0.094561111	0.166832214	0.066243571	0.42874382	0.970326667	0.698837987	0.00975664	-0.043902304	0.146514936	9	35057467	A	T	F	I		9	35057464	9:35057467:A:T	VCP	P55072	P55072	p.Phe742Ile	p.Phe742Ile	2.870401	0.468	0.788961969	0.015853487	0.179126523	0.221420314	0.154	Phe	742	Ile	F742I	6	34.02018182	12.96172727	-31.55845455	88.06	25.55241806	0.062559955	Benign
9:35057469:C:A:R:741:L	-2.297590643	-2.394342624	0.046041965	0.052028695	0.106134444	0.199076783	0.039732381	0.785203888	0.267705899	0.594306612	0.047530837	-0.05342351	0.12218996	9	35057469	C	A	R	L		9	35057466	9:35057469:C:A	VCP	P55072	P55072	p.Arg741Leu	p.Arg741Leu	3.437119	0.68	0.805824772	1.171476268	1.808115477	1.75215577	0.007	Arg	741	Leu	R741L	7	34.71745455	17.90290909	-34.22509091	90.87	26.35786744	0.121867472	Benign
9:35057469:C:G:R:741:P	-1.405491677	-1.640412767	0.046041965	0.052028695	0.106134444	0.199076783	0.039732381	0.785203888	0.267705899	0.594306612	0.047530837	-0.05342351	0.12218996	9	35057469	C	G	R	P		9	35057466	9:35057469:C:G	VCP	P55072	P55072	p.Arg741Pro	p.Arg741Pro	4.271002	0.891	0.822532629	2.6724135	3.428162443	3.421036085	0.947	Arg	741	Pro	R741P	7	34.71745455	17.90290909	-34.22509091	90.87	26.35786744	0.281496253	Benign
9:35057469:C:T:R:741:H	-1.851809953	-2.071922485	0.023498027	0.04974082	0.086585556	0.15536383	0.039732381	0.434417846	0.267705899	0.282405624	0.00804531	-0.048260067	0.066666037	9	35057469	C	T	R	H	rs760411781	9	35057466	9:35057469:C:T	VCP	P55072	P55072	p.Arg741His	p.Arg741His	4.162376	0.858	0.731948533	0.30092596	1.707039477	3.171765848	0.943	Arg	741	His	R741H	5	34.71745455	17.90290909	-34.22509091	90.87	26.35786744	0.180873495	Benign
9:35057470:G:A:R:741:C	-1.648264222	-1.271605561	0.046041965	0.060827404	0.143883333	0.252413462	0.039732381	0.523028583	0.267705899	0.622720721	0.047530837	-0.040988747	0.1379367	9	35057470	G	A	R	C	rs764036918	9	35057467	9:35057470:G:A	VCP	P55072	P55072	p.Arg741Cys	p.Arg741Cys	4.574372	0.813	0.76509475	1.655141704	1.974010808	3.133597011	0.998	Arg	741	Cys	R741C	8	34.71745455	17.90290909	-34.22509091	90.87	26.35786744	0.247315121	Benign
9:35057470:G:C:R:741:G	-1.950898154	-1.738888556	0.046041965	0.052028695	0.106134444	0.199076783	0.039732381	0.785203888	0.267705899	0.594306612	0.047530837	-0.05342351	0.12218996	9	35057470	G	C	R	G		9	35057467	9:35057470:G:C	VCP	P55072	P55072	p.Arg741Gly	p.Arg741Gly	4.162083	0.762	0.82628847	2.62252151	2.670799331	2.616693056	0.715	Arg	741	Gly	R741G	7	34.71745455	17.90290909	-34.22509091	90.87	26.35786744	0.107803236	Benign
9:35057470:G:T:R:741:S	-2.606422012	-2.639997175	0.023498027	0.048070233	0.087354444	0.147059435	0.039732381	0.42874382	0.267705899	0.217148647	0.012036246	-0.056253945	0.068593148	9	35057470	G	T	R	S		9	35057467	9:35057470:G:T	VCP	P55072	P55072	p.Arg741Ser	p.Arg741Ser	3.521263	0.677	0.771606449	0.439222858	1.21813015	1.780144133	0.557	Arg	741	Ser	R741S	6	34.71745455	17.90290909	-34.22509091	90.87	26.35786744	0.087684503	Benign
9:35057471:C:A:M:740:I	-2.291891764	-3.027752896	0.012214637	0.037357907	0.086678889	0.146482834	0.038539048	0.332429531	0.213541111	0.241160598	0.003312709	-0.028555966	0.061242069	9	35057471	C	A	M	I		9	35057468	9:35057471:C:A	VCP	P55072	P55072	p.Met740Ile	p.Met740Ile	3.141193	0.761	0.795949684	0.541709165	2.158255667	2.060946115	0.86	Met	740	Ile	M740I	4	28.47225	16.97275	-34.241125	92.1	21.52123933	0.076900136	Benign
9:35057471:C:G:M:740:I	-2.291891764	-3.012155027	0.012214637	0.037357907	0.086678889	0.146482834	0.038539048	0.332429531	0.213541111	0.241160598	0.003312709	-0.028555966	0.061242069	9	35057471	C	G	M	I		9	35057468	9:35057471:C:G	VCP	P55072	P55072	p.Met740Ile	p.Met740Ile	3.158445	0.761	0.795949684	0.564253877	2.158255667	2.070239989	0.86	Met	740	Ile	M740I	4	28.47225	16.97275	-34.241125	92.1	21.52123933	0.076900136	Benign
9:35057471:C:T:M:740:I	-2.287663807	-2.964026939	0.012214637	0.037357907	0.086678889	0.146482834	0.038539048	0.332429531	0.213541111	0.241160598	0.003312709	-0.028555966	0.061242069	9	35057471	C	T	M	I		9	35057468	9:35057471:C:T	VCP	P55072	P55072	p.Met740Ile	p.Met740Ile	3.211677	0.762	0.795949684	0.633816835	2.164612468	2.104697117	0.86	Met	740	Ile	M740I	4	28.47225	16.97275	-34.241125	92.1	21.52123933	0.076900136	Benign
9:35057472:A:C:M:740:R	-1.588509082	-2.093340623	0.037971847	0.025848234	0.101067778	0.198033632	0.038539048	0.42874382	0.213541111	0.16561979	0.010376183	-0.046047845	0.060755926	9	35057472	A	C	M	R		9	35057469	9:35057472:A:C	VCP	P55072	P55072	p.Met740Arg	p.Met740Arg	4.177926	0.928	0.79776768	1.941245907	3.250173791	3.584768316	0.998	Met	740	Arg	M740R	6	28.47225	16.97275	-34.241125	92.1	21.52123933	0.124294681	Benign
9:35057472:A:G:M:740:T	-1.529317681	-2.291973863	0.037971847	0.025848234	0.101067778	0.198033632	0.038539048	0.42874382	0.213541111	0.16561979	0.010376183	-0.046047845	0.060755926	9	35057472	A	G	M	T		9	35057469	9:35057472:A:G	VCP	P55072	P55072	p.Met740Thr	p.Met740Thr	3.958228	0.942	0.792053915	1.513514856	3.243837813	3.547339274	0.952	Met	740	Thr	M740T	6	28.47225	16.97275	-34.241125	92.1	21.52123933	0.178922953	Benign
9:35057472:A:T:M:740:K	-1.60542091	-2.12493779	0.037971847	0.025848234	0.101067778	0.198033632	0.038539048	0.42874382	0.213541111	0.16561979	0.010376183	-0.046047845	0.060755926	9	35057472	A	T	M	K		9	35057469	9:35057472:A:T	VCP	P55072	P55072	p.Met740Lys	p.Met740Lys	4.142978	0.924	0.797902419	1.898892584	3.226994637	3.542819923	0.989	Met	740	Lys	M740K	6	28.47225	16.97275	-34.241125	92.1	21.52123933	0.143336339	Benign
9:35057473:T:A:M:740:L	-2.93379198	-3.631337236	0.008527196	0.049984135	0.084113333	0.117281902	0.038539048	0.099972516	0.213541111	0.047524314	0.002558634	-0.009627113	0.051430382	9	35057473	T	A	M	L		9	35057470	9:35057473:T:A	VCP	P55072	P55072	p.Met740Leu	p.Met740Leu	2.538743	0.622	0.797916512	-0.197156139	1.307475809	0.932927946	0.524	Met	740	Leu	M740L	3	28.47225	16.97275	-34.241125	92.1	21.52123933	0.053148108	Benign
9:35057473:T:C:M:740:V	-2.714687483	-3.513396149	0.012214637	0.037357907	0.086678889	0.146482834	0.038539048	0.332429531	0.213541111	0.241160598	0.003312709	-0.028555966	0.061242069	9	35057473	T	C	M	V		9	35057470	9:35057473:T:C	VCP	P55072	P55072	p.Met740Val	p.Met740Val	2.604048	0.661	0.796174528	-0.154691589	1.526326958	1.193542788	0.079	Met	740	Val	M740V	4	28.47225	16.97275	-34.241125	92.1	21.52123933	0.101644859	Benign
9:35057473:T:G:M:740:L	-2.93379198	-3.624343872	0.008527196	0.049984135	0.084113333	0.117281902	0.038539048	0.099972516	0.213541111	0.047524314	0.002558634	-0.009627113	0.051430382	9	35057473	T	G	M	L		9	35057470	9:35057473:T:G	VCP	P55072	P55072	p.Met740Leu	p.Met740Leu	2.546478	0.622	0.797916512	-0.187048131	1.307475809	0.93709489	0.524	Met	740	Leu	M740L	3	28.47225	16.97275	-34.241125	92.1	21.52123933	0.053148108	Benign
9:35057475:G:A:A:739:V	-1.694311937	-1.880787829	0.005526004	0.016868928	0.056974603	0.115195478	0.049324683	0.332429531	0.020004444	0.129302753	0.004861448	-0.019187491	0.085222757	9	35057475	G	A	A	V		9	35057472	9:35057475:G:A	VCP	P55072	P55072	p.Ala739Val	p.Ala739Val	4.250575	0.871	0.843990557	3.173861331	3.659040776	3.294424516	1	Ala	739	Val	A739V	4	30.1758	16.769	-29.9478	93.85	20.54107496	0.242868323	Benign
9:35057475:G:C:A:739:G	-2.070600127	-1.96040459	0.005526004	0.016868928	0.056974603	0.115195478	0.049324683	0.332429531	0.020004444	0.129302753	0.004861448	-0.019187491	0.085222757	9	35057475	G	C	A	G		9	35057472	9:35057475:G:C	VCP	P55072	P55072	p.Ala739Gly	p.Ala739Gly	4.162515	0.782	0.860235969	3.458632091	3.364331723	2.732533061	0.907	Ala	739	Gly	A739G	4	30.1758	16.769	-29.9478	93.85	20.54107496	0.365785749	Uncertain
9:35057475:G:T:A:739:D	-1.559538172	-1.893922212	0.01742761	0.007106383	0.060122381	0.140336337	0.049324683	0.42874382	0.020004444	0.093077996	0.011581008	-0.028552731	0.079007081	9	35057475	G	T	A	D		9	35057472	9:35057475:G:T	VCP	P55072	P55072	p.Ala739Asp	p.Ala739Asp	4.277316	0.911	0.855173427	3.484048921	4.099893207	3.540044799	0.999	Ala	739	Asp	A739D	6	30.1758	16.769	-29.9478	93.85	20.54107496	0.760225844	Pathogenic
9:35057476:C:A:A:739:S	-2.816553423	-3.377292451	0.005157563	0.030888359	0.056107937	0.100808456	0.049324683	0.099972516	0.020004444	0.100266424	0.003756161	-0.003967498	0.078769641	9	35057476	C	A	A	S		9	35057473	9:35057476:C:A	VCP	P55072	P55072	p.Ala739Ser	p.Ala739Ser	2.638213	0.614	0.844832874	1.087577327	2.039396492	0.940270803	0.166	Ala	739	Ser	A739S	3	30.1758	16.769	-29.9478	93.85	20.54107496	0.211295086	Benign
9:35057476:C:G:A:739:P	-1.363153615	-1.868844067	0.01742761	0.008434971	0.070703492	0.18106984	0.049324683	0.434417846	0.020004444	0.205430223	0.010572753	-0.028194637	0.100775611	9	35057476	C	G	A	P		9	35057473	9:35057476:C:G	VCP	P55072	P55072	p.Ala739Pro	p.Ala739Pro	4.160524	0.929	0.85947604	3.437326227	4.286102484	3.581173999	0.999	Ala	739	Pro	A739P	5	30.1758	16.769	-29.9478	93.85	20.54107496	0.773532977	Pathogenic
9:35057476:C:T:A:739:T	-1.698539894	-2.034828992	0.005526004	0.016868928	0.056974603	0.115195478	0.049324683	0.332429531	0.020004444	0.129302753	0.004861448	-0.019187491	0.085222757	9	35057476	C	T	A	T		9	35057473	9:35057476:C:T	VCP	P55072	P55072	p.Ala739Thr	p.Ala739Thr	4.080198	0.87	0.844292292	2.958641226	3.657718268	3.196859871	0.996	Ala	739	Thr	A739T	4	30.1758	16.769	-29.9478	93.85	20.54107496	0.567668815	Uncertain
9:35057477:T:A:E:738:D	-3.54361148	-3.84614236	0.010491804	0.04794055	0.083903333	0.109901902	0.083690767	0.099972516	0.144346667	0.123298552	0.002539991	-0.010276476	0.056606782	9	35057477	T	A	E	D		9	35057474	9:35057477:T:A	VCP	P55072	P55072	p.Glu738Asp	p.Glu738Asp	2.26679	0.471	0.823181801	0.069310603	0.76913702	-0.086411605	0	Glu	738	Asp	E738D	3	34.40266667	18.87155556	-30.00077778	92.78	24.0186907	0.115809761	Benign
9:35057477:T:G:E:738:D	-3.54361148	-3.881071207	0.010491804	0.04794055	0.083903333	0.109901902	0.083690767	0.099972516	0.144346667	0.123298552	0.002539991	-0.010276476	0.056606782	9	35057477	T	G	E	D		9	35057474	9:35057477:T:G	VCP	P55072	P55072	p.Glu738Asp	p.Glu738Asp	2.228157	0.471	0.823181801	0.018825449	0.76913702	-0.107223699	0	Glu	738	Asp	E738D	3	34.40266667	18.87155556	-30.00077778	92.78	24.0186907	0.115809761	Benign
9:35057478:T:A:E:738:V	-2.09277537	-2.359459364	0.043140858	0.031565689	0.122554444	0.20272787	0.083690767	0.785203888	0.144346667	0.468620452	0.012786017	-0.035236491	0.13171111	9	35057478	T	A	E	V		9	35057475	9:35057478:T:A	VCP	P55072	P55072	p.Glu738Val	p.Glu738Val	3.412487	0.716	0.820916358	1.510735001	2.288755587	1.946979301	0.011	Glu	738	Val	E738V	7	34.40266667	18.87155556	-30.00077778	92.78	24.0186907	0.159547307	Benign
9:35057478:T:C:E:738:G	-1.598104379	-1.471662867	0.043140858	0.031565689	0.122554444	0.20272787	0.083690767	0.785203888	0.144346667	0.468620452	0.012786017	-0.035236491	0.13171111	9	35057478	T	C	E	G		9	35057475	9:35057478:T:C	VCP	P55072	P55072	p.Glu738Gly	p.Glu738Gly	4.394433	0.833	0.837701148	3.207052779	3.312546824	3.152268838	0.649	Glu	738	Gly	E738G	7	34.40266667	18.87155556	-30.00077778	92.78	24.0186907	0.204084722	Benign
9:35057478:T:G:E:738:A	-2.96835989	-2.913931645	0.021984687	0.025342361	0.102507778	0.175960352	0.083690767	0.42874382	0.144346667	0.17017534	0.008302675	-0.044002456	0.073485798	9	35057478	T	G	E	A		9	35057475	9:35057478:T:G	VCP	P55072	P55072	p.Glu738Ala	p.Glu738Ala	3.185794	0.585	0.821605982	1.231468859	1.467520637	1.067629174	0.008	Glu	738	Ala	E738A	6	34.40266667	18.87155556	-30.00077778	92.78	24.0186907	0.084768297	Benign
9:35057479:C:G:E:738:Q	-2.647284557	-2.674785969	0.010491804	0.04794055	0.083903333	0.109901902	0.083690767	0.099972516	0.144346667	0.123298552	0.002539991	-0.010276476	0.056606782	9	35057479	C	G	E	Q		9	35057476	9:35057479:C:G	VCP	P55072	P55072	p.Glu738Gln	p.Glu738Gln	3.562367	0.683	0.808308479	1.396280096	1.868625236	1.836969571	0.837	Glu	738	Gln	E738Q	3	34.40266667	18.87155556	-30.00077778	92.78	24.0186907	0.104723681	Benign
9:35057479:C:T:E:738:K	-2.129384891	-2.408367735	0.015015925	0.034169541	0.086581111	0.13801665	0.083690767	0.332429531	0.144346667	0.349439446	0.003288589	-0.029961873	0.068462473	9	35057479	C	T	E	K		9	35057476	9:35057479:C:T	VCP	P55072	P55072	p.Glu738Lys	p.Glu738Lys	3.778324	0.79	0.821014513	1.991222404	2.76079654	2.571807339	0.673	Glu	738	Lys	E738K	4	34.40266667	18.87155556	-30.00077778	92.78	24.0186907	0.084058136	Benign
9:35057480:T:A:E:737:D	-2.584988412	-3.44284564	0.124056421	0.059073661	0.169207778	0.201641314	0.054085635	0.099972516	0.388285582	0.155924783	0.005476983	-0.023029674	0.070176675	9	35057480	T	A	E	D		9	35057477	9:35057480:T:A	VCP	P55072	P55072	p.Glu737Asp	p.Glu737Asp	2.62276	0.68	0.793001248	-0.208342559	1.594161653	1.3134501	0.325	Glu	737	Asp	E737D	3	31.22688889	23.052	-32.80577778	93.66	22.55896536	0.139195965	Benign
9:35057480:T:G:E:737:D	-2.584988412	-3.428992721	0.124056421	0.059073661	0.169207778	0.201641314	0.054085635	0.099972516	0.388285582	0.155924783	0.005476983	-0.023029674	0.070176675	9	35057480	T	G	E	D		9	35057477	9:35057480:T:G	VCP	P55072	P55072	p.Glu737Asp	p.Glu737Asp	2.638082	0.68	0.793001248	-0.188319948	1.594161653	1.321704259	0.325	Glu	737	Asp	E737D	3	31.22688889	23.052	-32.80577778	93.66	22.55896536	0.139195965	Benign
9:35057481:T:A:E:737:V	-2.216062655	-2.391665552	0.505653679	0.042239969	0.208391111	0.310625176	0.054085635	0.785203888	0.388285582	0.416488298	0.020373853	-0.038930634	0.124702086	9	35057481	T	A	E	V		9	35057478	9:35057481:T:A	VCP	P55072	P55072	p.Glu737Val	p.Glu737Val	3.423401	0.696	0.791776985	0.807793118	1.675444279	1.837251532	0.14	Glu	737	Val	E737V	7	31.22688889	23.052	-32.80577778	93.66	22.55896536	0.183641711	Benign
9:35057481:T:C:E:737:G	-1.691795964	-1.51796699	0.505653679	0.042239969	0.208391111	0.310625176	0.054085635	0.785203888	0.388285582	0.416488298	0.020373853	-0.038930634	0.124702086	9	35057481	T	C	E	G		9	35057478	9:35057481:T:C	VCP	P55072	P55072	p.Glu737Gly	p.Glu737Gly	4.389754	0.82	0.807385791	2.454789776	2.72411244	3.074603468	0.978	Glu	737	Gly	E737G	7	31.22688889	23.052	-32.80577778	93.66	22.55896536	0.549489472	Uncertain
9:35057481:T:G:E:737:A	-2.028795589	-2.277641394	0.337740928	0.037717831	0.193404444	0.297426469	0.054085635	0.42874382	0.388285582	0.213525581	0.013265652	-0.053717078	0.081310904	9	35057481	T	G	E	A		9	35057478	9:35057481:T:G	VCP	P55072	P55072	p.Glu737Ala	p.Glu737Ala	3.837608	0.797	0.792637828	1.370261821	2.331843912	2.644206941	0.789	Glu	737	Ala	E737A	6	31.22688889	23.052	-32.80577778	93.66	22.55896536	0.216079356	Benign
9:35057482:C:G:E:737:Q	-2.969732516	-3.261970211	0.124056421	0.059073661	0.169207778	0.201641314	0.054085635	0.099972516	0.388285582	0.155924783	0.005476983	-0.023029674	0.070176675	9	35057482	C	G	E	Q		9	35057479	9:35057482:C:G	VCP	P55072	P55072	p.Glu737Gln	p.Glu737Gln	2.822817	0.589	0.785605786	-0.128934097	0.892303301	0.895210251	0.26	Glu	737	Gln	E737Q	3	31.22688889	23.052	-32.80577778	93.66	22.55896536	0.162149417	Benign
9:35057482:C:T:E:737:K	-2.090199971	-2.303281234	0.169178024	0.046846375	0.172454444	0.233860104	0.054085635	0.332429531	0.388285582	0.238868695	0.007085037	-0.044629675	0.076319341	9	35057482	C	T	E	K		9	35057479	9:35057482:C:T	VCP	P55072	P55072	p.Glu737Lys	p.Glu737Lys	3.84239	0.789	0.790501582	1.323931707	2.245347356	2.600540153	0.776	Glu	737	Lys	E737K	4	31.22688889	23.052	-32.80577778	93.66	22.55896536	0.165938208	Benign
9:35057483:A:C:F:736:L	-1.57882242	-1.928590135	0.00346931	-0.009344438	0.06955	0.118239421	0.093501243	0.42874382	0.081771111	0.119406306	0.033366386	-0.014660557	0.094646421	9	35057483	A	C	F	L		9	35057480	9:35057483:A:C	VCP	P55072	P55072	p.Phe736Leu	p.Phe736Leu	4.135136	0.886	0.835774615	2.820788935	3.617314087	3.318941503	0.995	Phe	736	Leu	F736L	6	26.44736364	21.48836364	-28.62445455	94.77	16.20367193	0.156705218	Benign
9:35057483:A:T:F:736:L	-1.583050378	-1.868371258	0.00346931	-0.009344438	0.06955	0.118239421	0.093501243	0.42874382	0.081771111	0.119406306	0.033366386	-0.014660557	0.094646421	9	35057483	A	T	F	L		9	35057480	9:35057483:A:T	VCP	P55072	P55072	p.Phe736Leu	p.Phe736Leu	4.201741	0.885	0.835774615	2.907827573	3.610957285	3.349042109	0.995	Phe	736	Leu	F736L	6	26.44736364	21.48836364	-28.62445455	94.77	16.20367193	0.156705218	Benign
9:35057484:A:C:F:736:C	-0.748208507	-1.061094306	0.00662017	0.031402952	0.131972222	0.154673635	0.093501243	0.523028583	0.081771111	0.440540329	0.050691936	0.039203995	0.187582816	9	35057484	A	C	F	C		9	35057481	9:35057484:A:C	VCP	P55072	P55072	p.Phe736Cys	p.Phe736Cys	4.477588	0.961	0.83613967	3.277286263	4.100164922	3.936952105	1	Phe	736	Cys	F736C	8	26.44736364	21.48836364	-28.62445455	94.77	16.20367193	0.75355177	Pathogenic
9:35057484:A:G:F:736:S	-0.803171951	-1.007948355	0.00662017	0.031402952	0.131972222	0.154673635	0.093501243	0.523028583	0.081771111	0.440540329	0.050691936	0.039203995	0.187582816	9	35057484	A	G	F	S		9	35057481	9:35057484:A:G	VCP	P55072	P55072	p.Phe736Ser	p.Phe736Ser	4.53637	0.948	0.836698449	3.367855079	4.026849455	3.893473992	1	Phe	736	Ser	F736S	8	26.44736364	21.48836364	-28.62445455	94.77	16.20367193	0.746675519	Pathogenic
9:35057484:A:T:F:736:Y	-1.77787492	-1.867870056	0.001130984	-8.31E-06	0.063496667	0.093076234	0.093501243	0.099972516	0.081771111	0.125674883	0.010389829	-0.022054249	0.084637866	9	35057484	A	T	F	Y		9	35057481	9:35057484:A:T	VCP	P55072	P55072	p.Phe736Tyr	p.Phe736Tyr	4.268746	0.852	0.836570932	3.014988587	3.414468979	3.194386551	1	Phe	736	Tyr	F736Y	3	26.44736364	21.48836364	-28.62445455	94.77	16.20367193	0.629669877	Uncertain
9:35057485:A:C:F:736:V	-1.065767763	-1.473686132	0.00662017	0.007056007	0.09183	0.136328477	0.093501243	0.785203888	0.081771111	0.458928797	0.050691936	0.011172027	0.162248303	9	35057485	A	C	F	V		9	35057482	9:35057485:A:C	VCP	P55072	P55072	p.Phe736Val	p.Phe736Val	4.189447	0.919	0.834615234	2.863226193	3.807744854	3.538951551	0.79	Phe	736	Val	F736V	7	26.44736364	21.48836364	-28.62445455	94.77	16.20367193	0.267418062	Benign
9:35057485:A:G:F:736:L	-1.358968647	-1.728234548	0.00346931	-0.009344438	0.06955	0.118239421	0.093501243	0.42874382	0.081771111	0.119406306	0.033366386	-0.014660557	0.094646421	9	35057485	A	G	F	L		9	35057482	9:35057485:A:G	VCP	P55072	P55072	p.Phe736Leu	p.Phe736Leu	4.356739	0.938	0.835774615	3.110377153	3.947867751	3.73890082	0.995	Phe	736	Leu	F736L	6	26.44736364	21.48836364	-28.62445455	94.77	16.20367193	0.156705218	Benign
9:35057485:A:T:F:736:I	-1.342056818	-1.788994993	0.00346931	-0.009344438	0.06955	0.118239421	0.093501243	0.42874382	0.081771111	0.119406306	0.033366386	-0.014660557	0.094646421	9	35057485	A	T	F	I		9	35057482	9:35057485:A:T	VCP	P55072	P55072	p.Phe736Ile	p.Phe736Ile	4.289535	0.942	0.829280997	2.862729034	3.864952308	3.725818617	0.995	Phe	736	Ile	F736I	6	26.44736364	21.48836364	-28.62445455	94.77	16.20367193	0.176302651	Benign
9:35057486:G:C:H:735:Q	-1.324766469	-1.654981919	0.00662017	0.038869728	0.123503175	0.169603079	0.082495291	0.523028583	0.081771111	0.440591611	0.100844942	0.040570853	0.174293254	9	35057486	G	C	H	Q		9	35057483	9:35057486:G:C	VCP	P55072	P55072	p.His735Gln	p.His735Gln	3.908954	0.842	0.837755655	2.573976034	3.370667443	2.942758331	1	His	735	Gln	H735Q	8	30.8679	22.9416	-25.2232	94.6	19.09776092	0.326817676	Benign
9:35057486:G:T:H:735:Q	-1.324766469	-1.701798129	0.00662017	0.038869728	0.123503175	0.169603079	0.082495291	0.523028583	0.081771111	0.440591611	0.100844942	0.040570853	0.174293254	9	35057486	G	T	H	Q		9	35057483	9:35057486:G:T	VCP	P55072	P55072	p.His735Gln	p.His735Gln	3.857173	0.842	0.837755655	2.506309227	3.370667443	2.91486324	1	His	735	Gln	H735Q	8	30.8679	22.9416	-25.2232	94.6	19.09776092	0.326817676	Benign
9:35057487:T:A:H:735:L	-0.962116977	-1.297684873	0.00662017	0.112558599	0.162919841	0.245023095	0.082495291	0.259119435	0.081771111	0.40931096	0.100844942	0.0879127	0.192484679	9	35057487	T	A	H	L		9	35057484	9:35057487:T:A	VCP	P55072	P55072	p.His735Leu	p.His735Leu	4.183362	0.904	0.843047303	3.062811968	3.85307752	3.448968022	1	His	735	Leu	H735L	11	30.8679	22.9416	-25.2232	94.6	19.09776092	0.478670048	Uncertain
9:35057487:T:C:H:735:R	-0.982301937	-1.55659383	0.00662017	0.038869728	0.123503175	0.169603079	0.082495291	0.523028583	0.081771111	0.440591611	0.100844942	0.040570853	0.174293254	9	35057487	T	C	H	R		9	35057484	9:35057487:T:C	VCP	P55072	P55072	p.His735Arg	p.His735Arg	4.017776	0.923	0.845699313	2.91169975	4.018104156	3.469591631	1	His	735	Arg	H735R	8	30.8679	22.9416	-25.2232	94.6	19.09776092	0.52859914	Uncertain
9:35057487:T:G:H:735:P	-0.823265281	-1.220615242	0.00662017	0.090224356	0.164307619	0.267219603	0.082495291	0.65746524	0.081771111	0.542861258	0.100844942	0.078806849	0.202310552	9	35057487	T	G	H	P		9	35057484	9:35057487:T:G	VCP	P55072	P55072	p.His735Pro	p.His735Pro	4.203367	0.924	0.85583849	3.403782343	4.193627847	3.575352254	1	His	735	Pro	H735P	10	30.8679	22.9416	-25.2232	94.6	19.09776092	0.701285035	Pathogenic
9:35057488:G:A:H:735:Y	-1.640244139	-1.966382634	0.00346931	0.001475891	0.060875397	0.135954421	0.082495291	0.42874382	0.081771111	0.119406306	0.049010359	-0.013576466	0.088121368	9	35057488	G	A	H	Y		9	35057485	9:35057488:G:A	VCP	P55072	P55072	p.His735Tyr	p.His735Tyr	4.136658	0.88	0.841374001	2.960594927	3.672596117	3.285079239	1	His	735	Tyr	H735Y	6	30.8679	22.9416	-25.2232	94.6	19.09776092	0.481125856	Uncertain
9:35057488:G:C:H:735:D	-1.469907554	-1.298257854	0.00662017	0.06469931	0.137775397	0.20557873	0.082495291	0.664066692	0.081771111	0.405617931	0.100844942	0.063589478	0.181693356	9	35057488	G	C	H	D		9	35057485	9:35057488:G:C	VCP	P55072	P55072	p.His735Asp	p.His735Asp	4.254376	0.798	0.849510433	3.314688533	3.287090546	2.874505588	1	His	735	Asp	H735D	9	30.8679	22.9416	-25.2232	94.6	19.09776092	0.101283577	Benign
9:35057488:G:T:H:735:N	-1.716478474	-1.538018415	0.00662017	0.016616527	0.083593175	0.151062366	0.082495291	0.785203888	0.081771111	0.458995463	0.100844942	0.012440318	0.152372444	9	35057488	G	T	H	N		9	35057485	9:35057488:G:T	VCP	P55072	P55072	p.His735Asn	p.His735Asn	4.183862	0.778	0.841374001	3.022280565	3.024202391	2.720911508	1	His	735	Asn	H735N	7	30.8679	22.9416	-25.2232	94.6	19.09776092	0.326770704	Benign
9:35057489:A:C:D:734:E	-4.000177219	-4.453252746	0.009187923	0.023293219	0.105388889	0.242278993	0.021936111	0.332429531	0.388285582	0.238868695	0.007085037	-0.045432708	0.048964727	9	35057489	A	C	D	E		9	35057486	9:35057489:A:C	VCP	P55072	P55072	p.Asp734Glu	p.Asp734Glu	1.646035	0.373	0.795359777	-1.426665197	-0.318025496	-0.987295987	0	Asp	734	Glu	D734E	4	32.211625	25.473875	-27.775125	93.69	21.52012488	0.074077552	Benign
9:35057489:A:T:D:734:E	-4.000177219	-4.465445701	0.009187923	0.023293219	0.105388889	0.242278993	0.021936111	0.332429531	0.388285582	0.238868695	0.007085037	-0.045432708	0.048964727	9	35057489	A	T	D	E		9	35057486	9:35057489:A:T	VCP	P55072	P55072	p.Asp734Glu	p.Asp734Glu	1.632549	0.373	0.795359777	-1.444288544	-0.318025496	-0.994561069	0	Asp	734	Glu	D734E	4	32.211625	25.473875	-27.775125	93.69	21.52012488	0.074077552	Benign
9:35057490:T:A:D:734:V	-3.269699565	-2.880187123	0.053622529	0.062911811	0.176106667	0.374185926	0.021936111	0.664066692	0.388285582	0.248608521	0.020373853	0.033040016	0.097762457	9	35057490	T	A	D	V		9	35057487	9:35057490:T:A	VCP	P55072	P55072	p.Asp734Val	p.Asp734Val	3.061935	0.482	0.794879005	0.411783233	0.366844404	0.40552724	0.001	Asp	734	Val	D734V	9	32.211625	25.473875	-27.775125	93.69	21.52012488	0.187530378	Benign
9:35057490:T:C:D:734:G	-3.609714791	-2.934896761	0.053622529	0.028009529	0.133004444	0.3285047	0.021936111	0.785203888	0.388285582	0.416488298	0.020373853	-0.018054977	0.089023618	9	35057490	T	C	D	G		9	35057487	9:35057490:T:C	VCP	P55072	P55072	p.Asp734Gly	p.Asp734Gly	3.059444	0.413	0.809927692	0.778919703	0.17930464	0.005340187	0	Asp	734	Gly	D734G	7	32.211625	25.473875	-27.775125	93.69	21.52012488	0.172448186	Benign
9:35057490:T:G:D:734:A	-3.647987478	-3.29599009	0.053622529	0.04348627	0.166212222	0.355207383	0.021936111	0.523028583	0.388285582	0.230641576	0.020373853	0.00863395	0.091279137	9	35057490	T	G	D	A		9	35057487	9:35057490:T:G	VCP	P55072	P55072	p.Asp734Ala	p.Asp734Ala	2.645082	0.401	0.795808672	-0.110073616	-0.132545484	-0.287246322	0	Asp	734	Ala	D734A	8	32.211625	25.473875	-27.775125	93.69	21.52012488	0.101736255	Benign
9:35057491:C:A:D:734:Y	-2.339548984	-1.934865121	0.053622529	0.062911811	0.176106667	0.374185926	0.021936111	0.664066692	0.388285582	0.248608521	0.020373853	0.033040016	0.097762457	9	35057491	C	A	D	Y		9	35057488	9:35057491:C:A	VCP	P55072	P55072	p.Asp734Tyr	p.Asp734Tyr	4.107507	0.702	0.787862577	1.605429973	1.648275222	2.24047042	0.961	Asp	734	Tyr	D734Y	9	32.211625	25.473875	-27.775125	93.69	21.52012488	0.272443428	Benign
9:35057491:C:G:D:734:H	-2.962837341	-2.587692282	0.053622529	0.028009529	0.133004444	0.3285047	0.021936111	0.785203888	0.388285582	0.416488298	0.020373853	-0.018054977	0.089023618	9	35057491	C	G	D	H		9	35057488	9:35057491:C:G	VCP	P55072	P55072	p.Asp734His	p.Asp734His	3.443469	0.566	0.785123881	0.670265642	0.738056545	1.096615095	0.753	Asp	734	His	D734H	7	32.211625	25.473875	-27.775125	93.69	21.52012488	0.18271445	Benign
9:35057491:C:T:D:734:N	-3.789164711	-3.205526241	0.028748389	0.01717278	0.126298889	0.362059334	0.021936111	0.434417846	0.388285582	0.366382333	0.013267157	-0.050271109	0.061902982	9	35057491	C	T	D	N		9	35057488	9:35057491:C:T	VCP	P55072	P55072	p.Asp734Asn	p.Asp734Asn	2.940179	0.406	0.78751643	0.071459679	-0.239113215	-0.099371951	0.067	Asp	734	Asn	D734N	5	32.211625	25.473875	-27.775125	93.69	21.52012488	0.136666606	Benign
9:35057493:C:A:R:733:L	-3.19190467	-3.039098404	0.020140726	0.039915561	0.069248889	0.169398907	0.020746667	0.785203888	0.01926	0.34809506	0.020373853	-0.015453136	0.081999914	9	35057493	C	A	R	L		9	35057490	9:35057493:C:A	VCP	P55072	P55072	p.Arg733Leu	p.Arg733Leu	2.990825	0.521	0.814936374	0.81252732	0.94940642	0.592653567	0.062	Arg	733	Leu	R733L	7	28.35445455	28.06663636	-30.50309091	94.01	20.08033697	0.074391166	Benign
9:35057493:C:G:R:733:P	-3.365250914	-3.072585181	0.020140726	0.039915561	0.069248889	0.169398907	0.020746667	0.785203888	0.01926	0.34809506	0.020373853	-0.015453136	0.081999914	9	35057493	C	G	R	P		9	35057490	9:35057493:C:G	VCP	P55072	P55072	p.Arg733Pro	p.Arg733Pro	2.953787	0.48	0.830426414	1.14538114	0.947220832	0.335705793	0.001	Arg	733	Pro	R733P	7	28.35445455	28.06663636	-30.50309091	94.01	20.08033697	0.11078887	Benign
9:35057493:C:T:R:733:Q	-3.331467448	-3.270624834	0.003352706	0.032295366	0.053497778	0.123203255	0.020746667	0.332429531	0.01926	0.116774419	0.007085037	-0.051629416	0.048324886	9	35057493	C	T	R	Q	rs1027386475	9	35057490	9:35057493:C:T	VCP	P55072	P55072	p.Arg733Gln	p.Arg733Gln	2.958327	0.532	0.753514849	-0.741701897	-0.005454963	0.63873048	0.386	Arg	733	Gln	R733Q	4	28.35445455	28.06663636	-30.50309091	94.01	20.08033697	0.076369917	Benign
9:35057494:G:C:R:733:G	-2.75642508	-3.587945032	0.020140726	0.039915561	0.069248889	0.169398907	0.020746667	0.785203888	0.01926	0.34809506	0.020373853	-0.015453136	0.081999914	9	35057494	G	C	R	G		9	35057491	9:35057494:G:C	VCP	P55072	P55072	p.Arg733Gly	p.Arg733Gly	2.383774	0.624	0.833423135	0.474252748	1.912598935	0.86100488	0.278	Arg	733	Gly	R733G	7	28.35445455	28.06663636	-30.50309091	94.01	20.08033697	0.130169573	Benign
9:35057496:C:A:R:732:L	-3.426559799	-3.090228858	0.00662017	0.027448719	0.053742222	0.157539297	0.019903254	0.785203888	0.030373651	0.357094574	0.06223746	0.017464906	0.083147044	9	35057496	C	A	R	L		9	35057493	9:35057496:C:A	VCP	P55072	P55072	p.Arg732Leu	p.Arg732Leu	2.926656	0.464	0.83339572	1.183009868	0.89505334	0.22860415	0.002	Arg	732	Leu	R732L	7	30.21590909	27.62	-24.19218182	93.79	19.29155288	0.152832645	Benign
9:35057496:C:G:R:732:P	-2.471041475	-2.29537313	0.00662017	0.027448719	0.053742222	0.157539297	0.019903254	0.785203888	0.030373651	0.357094574	0.06223746	0.017464906	0.083147044	9	35057496	C	G	R	P		9	35057493	9:35057496:C:G	VCP	P55072	P55072	p.Arg732Pro	p.Arg732Pro	3.805805	0.69	0.849056832	2.717336743	2.592987915	2.008575302	0.869	Arg	732	Pro	R732P	7	30.21590909	27.62	-24.19218182	93.79	19.29155288	0.397950102	Uncertain
9:35057496:C:T:R:732:H	-2.392720755	-2.153154728	0.00346931	0.002758743	0.047791111	0.194090709	0.019903254	0.434417846	0.030373651	0.239545357	0.026252564	-0.035895166	0.055236845	9	35057496	C	T	R	H	rs750571188	9	35057493	9:35057496:C:T	VCP	P55072	P55072	p.Arg732His	p.Arg732His	4.148412	0.745	0.790495024	1.723676281	1.965538686	2.511062124	0.955	Arg	732	His	R732H	5	30.21590909	27.62	-24.19218182	93.79	19.29155288	0.131281942	Benign
9:35057497:G:A:R:732:C	-2.371046668	-1.461079403	0.00662017	0.04982082	0.08445	0.171360521	0.019903254	0.523028583	0.030373651	0.186139634	0.06223746	0.049859484	0.088236121	9	35057497	G	A	R	C	rs758602597	9	35057494	9:35057497:G:A	VCP	P55072	P55072	p.Arg732Cys	p.Arg732Cys	4.694786	0.707	0.80887684	2.890101059	2.030671274	2.585746993	0.998	Arg	732	Cys	R732C	8	30.21590909	27.62	-24.19218182	93.79	19.29155288	0.115559744	Benign
9:35057497:G:C:R:732:G	-3.270125383	-2.930748512	0.00662017	0.027448719	0.053742222	0.157539297	0.019903254	0.785203888	0.030373651	0.357094574	0.06223746	0.017464906	0.083147044	9	35057497	G	C	R	G		9	35057494	9:35057497:G:C	VCP	P55072	P55072	p.Arg732Gly	p.Arg732Gly	3.103049	0.501	0.853300265	1.903426556	1.462351968	0.537502798	0.01	Arg	732	Gly	R732G	7	30.21590909	27.62	-24.19218182	93.79	19.29155288	0.120683546	Benign
9:35057497:G:T:R:732:S	-3.833792416	-3.343009082	0.00346931	0.010851151	0.040055556	0.149880323	0.019903254	0.42874382	0.030373651	0.104129425	0.029594086	-0.014507632	0.043113787	9	35057497	G	T	R	S		9	35057494	9:35057497:G:T	VCP	P55072	P55072	p.Arg732Ser	p.Arg732Ser	2.912865	0.42	0.813067481	0.664651258	0.276187998	-0.033161258	0.042	Arg	732	Ser	R732S	6	30.21590909	27.62	-24.19218182	93.79	19.29155288	0.073240591	Benign
9:35057498:G:C:I:731:M	-2.339887965	-3.528196729	0.000945846	-0.036051867	0.02097	0.067051267	0.035627778	0.099972516	0.152477778	0.057583626	0.006117366	-0.028551756	0.031895952	9	35057498	G	C	I	M		9	35057495	9:35057498:G:C	VCP	P55072	P55072	p.Ile731Met	p.Ile731Met	2.782518	0.788	0.831179629	0.940107602	2.91768261	2.023793107	0.935	Ile	731	Met	I731M	3	25.990375	24.292375	-22.4325	92.91	14.04092419	0.417513766	Uncertain
9:35057499:A:C:I:731:S	-1.742139436	-1.97944719	0.002902509	-0.01457642	0.030178889	0.11262373	0.035627778	0.42874382	0.152477778	0.155190231	0.017846005	0.025332333	0.046725057	9	35057499	A	C	I	S		9	35057496	9:35057499:A:C	VCP	P55072	P55072	p.Ile731Ser	p.Ile731Ser	4.397054	0.91	0.838444895	3.228783631	3.814429548	3.598768836	0.999	Ile	731	Ser	I731S	6	25.990375	24.292375	-22.4325	92.91	14.04092419	0.695768258	Pathogenic
9:35057499:A:G:I:731:T	-1.739210385	-2.139321066	0.002902509	-0.036023678	0.030687778	0.130191673	0.035627778	0.434417846	0.152477778	0.234524133	0.014830714	-0.010018818	0.050315862	9	35057499	A	G	I	T		9	35057496	9:35057499:A:G	VCP	P55072	P55072	p.Ile731Thr	p.Ile731Thr	4.196385	0.906	0.837899031	2.95311643	3.779894887	3.467544408	0.995	Ile	731	Thr	I731T	5	25.990375	24.292375	-22.4325	92.91	14.04092419	0.47312933	Uncertain
9:35057499:A:T:I:731:N	-1.522188613	-1.668800359	0.005541457	0.018228648	0.05023	0.138988188	0.035627778	0.785203888	0.152477778	0.504258767	0.038038775	0.068496555	0.102600486	9	35057499	A	T	I	N		9	35057496	9:35057499:A:T	VCP	P55072	P55072	p.Ile731Asn	p.Ile731Asn	4.369666	0.889	0.838129508	3.185230722	3.675674651	3.462626923	1	Ile	731	Asn	I731N	7	25.990375	24.292375	-22.4325	92.91	14.04092419	0.714577303	Pathogenic
9:35057500:T:A:I:731:F	-1.835795098	-2.152652739	0.001013722	-0.04322304	0.022026667	0.086159287	0.035627778	0.332429531	0.152477778	0.199867742	0.007925871	-0.028567941	0.038957358	9	35057500	T	A	I	F		9	35057497	9:35057500:T:A	VCP	P55072	P55072	p.Ile731Phe	p.Ile731Phe	4.257053	0.898	0.836486648	2.997633821	3.705475589	3.453984128	0.999	Ile	731	Phe	I731F	4	25.990375	24.292375	-22.4325	92.91	14.04092419	0.427153005	Uncertain
9:35057500:T:C:I:731:V	-3.849490722	-3.717101465	0.000945846	0.011984606	0.023768889	0.082087097	0.035627778	0.163939514	0.152477778	0.102391932	0.006117366	0.011673968	0.031855767	9	35057500	T	C	I	V		9	35057497	9:35057500:T:C	VCP	P55072	P55072	p.Ile731Val	p.Ile731Val	2.573847	0.431	0.833832416	0.732711534	0.692564949	-0.152210611	0.098	Ile	731	Val	I731V	1	25.990375	24.292375	-22.4325	92.91	14.04092419	0.093476291	Benign
9:35057500:T:G:I:731:L	-3.910295717	-3.4431302	0.000945846	-0.016506874	0.022264444	0.073964706	0.035627778	0.061173626	0.152477778	0.061274986	0.006117366	-0.01331774	0.030033386	9	35057500	T	G	I	L		9	35057497	9:35057500:T:G	VCP	P55072	P55072	p.Ile731Leu	p.Ile731Leu	2.888972	0.419	0.837226892	1.228061056	0.672918388	-0.051813088	0.003	Ile	731	Leu	I731L	2	25.990375	24.292375	-22.4325	92.91	14.04092419	0.131473246	Benign
9:35057501:C:A:E:730:D	-3.769330452	-3.801640952	0.000852509	-0.021923194	0.029623333	0.065665711	0.032044444	0.099972516	0.082874444	0.062964516	0.003190123	-0.028549172	0.033355187	9	35057501	C	A	E	D	rs373800909	9	35057498	9:35057501:C:A	VCP	P55072	P55072	p.Glu730Asp	p.Glu730Asp	2.470387	0.448	0.795012476	-0.357959697	0.152940054	-0.109679655	0	Glu	730	Asp	E730D	3	25.62877778	29.11444444	-19.84455556	92.38	15.44490675	0.155557998	Benign
9:35057501:C:G:E:730:D	-3.769330452	-3.838246037	0.000852509	-0.021923194	0.029623333	0.065665711	0.032044444	0.099972516	0.082874444	0.062964516	0.003190123	-0.028549172	0.033355187	9	35057501	C	G	E	D		9	35057498	9:35057501:C:G	VCP	P55072	P55072	p.Glu730Asp	p.Glu730Asp	2.4299	0.448	0.795012476	-0.410867636	0.152940054	-0.131490523	0	Glu	730	Asp	E730D	3	25.62877778	29.11444444	-19.84455556	92.38	15.44490675	0.155557998	Benign
9:35057502:T:A:E:730:V	-2.529448089	-2.731800469	0.00499689	0.044186842	0.05444	0.138234769	0.032044444	0.785203888	0.082874444	0.462725062	0.02104016	0.089109366	0.094001542	9	35057502	T	A	E	V		9	35057499	9:35057502:T:A	VCP	P55072	P55072	p.Glu730Val	p.Glu730Val	3.251028	0.662	0.793804442	0.632439665	1.493140102	1.547859601	0.243	Glu	730	Val	E730V	7	25.62877778	29.11444444	-19.84455556	92.38	15.44490675	0.075583782	Benign
9:35057502:T:C:E:730:G	-2.360329801	-2.69031766	0.00499689	0.044186842	0.05444	0.138234769	0.032044444	0.785203888	0.082874444	0.462725062	0.02104016	0.089109366	0.094001542	9	35057502	T	C	E	G		9	35057499	9:35057502:T:C	VCP	P55072	P55072	p.Glu730Gly	p.Glu730Gly	3.29691	0.702	0.809432349	1.077045682	2.008155655	1.803791387	0.331	Glu	730	Gly	E730G	7	25.62877778	29.11444444	-19.84455556	92.38	15.44490675	0.136570124	Benign
9:35057502:T:G:E:730:A	-3.244770652	-3.285434314	0.002616593	0.009547431	0.03862	0.111057063	0.032044444	0.42874382	0.082874444	0.125082422	0.009779317	0.039283154	0.047181406	9	35057502	T	G	E	A		9	35057499	9:35057502:T:G	VCP	P55072	P55072	p.Glu730Ala	p.Glu730Ala	2.949539	0.554	0.794770929	0.262245401	0.822730909	0.761164281	0.002	Glu	730	Ala	E730A	6	25.62877778	29.11444444	-19.84455556	92.38	15.44490675	0.094379941	Benign
9:35057503:C:G:E:730:Q	-3.655175608	-3.598156207	0.000852509	-0.021923194	0.029623333	0.065665711	0.032044444	0.099972516	0.082874444	0.062964516	0.003190123	-0.028549172	0.033355187	9	35057503	C	G	E	Q		9	35057500	9:35057503:C:G	VCP	P55072	P55072	p.Glu730Gln	p.Glu730Gln	2.695451	0.475	0.786406738	-0.27566076	0.180991427	0.167635046	0.012	Glu	730	Gln	E730Q	3	25.62877778	29.11444444	-19.84455556	92.38	15.44490675	0.09032225	Benign
9:35057503:C:T:E:730:K	-3.034572319	-3.317573448	0.000913693	-0.026103745	0.030598889	0.08656135	0.032044444	0.332429531	0.082874444	0.27727306	0.003620189	-0.026654407	0.041608082	9	35057503	C	T	E	K		9	35057500	9:35057503:C:T	VCP	P55072	P55072	p.Glu730Lys	p.Glu730Lys	2.950995	0.611	0.791975191	0.195336874	1.138423131	1.091429398	0.216	Glu	730	Lys	E730K	4	25.62877778	29.11444444	-19.84455556	92.38	15.44490675	0.088284509	Benign
9:35057505:G:A:P:729:L	-2.021584302	-2.027057062	0.006775229	0.119826197	0.105637778	0.32733	0.014001429	0.65746524	0.492153333	0.780927519	0.055002511	0.139765898	0.119344463	9	35057505	G	A	P	L	rs11546022	9	35057502	9:35057505:G:A	VCP	P55072	P55072	p.Pro729Leu	p.Pro729Leu	3.862247	0.749	0.78469952	1.207075097	1.894270924	2.380022813	0.97	Pro	729	Leu	P729L	10	27.51942857	29.08785714	-16.412	84.45	17.52384661
9:35057505:G:C:P:729:R	-2.004615719	-1.760642887	0.006775229	0.093572901	0.084514444	0.303090283	0.014001429	0.664066692	0.492153333	0.916410022	0.055002511	0.144045012	0.108642267	9	35057505	G	C	P	R		9	35057502	9:35057505:G:C	VCP	P55072	P55072	p.Pro729Arg	p.Pro729Arg	4.22797	0.767	0.786079347	1.718959185	2.031715044	2.681089051	0.985	Pro	729	Arg	P729R	9	27.51942857	29.08785714	-16.412	84.45	17.52384661
9:35057505:G:T:P:729:H	-2.245609279	-1.735029182	0.006775229	0.093572901	0.084514444	0.303090283	0.014001429	0.664066692	0.492153333	0.916410022	0.055002511	0.144045012	0.108642267	9	35057505	G	T	P	H		9	35057502	9:35057505:G:T	VCP	P55072	P55072	p.Pro729His	p.Pro729His	4.2563	0.71	0.782416609	1.665829935	1.608266497	2.366870035	0.995	Pro	729	His	P729H	9	27.51942857	29.08785714	-16.412	84.45	17.52384661
9:35057506:G:A:P:729:S	-2.91525051	-2.929711929	0.006775229	0.060065568	0.06997	0.233959726	0.014001429	0.523028583	0.492153333	0.838054218	0.055002511	0.131228117	0.10146177	9	35057506	G	A	P	S		9	35057503	9:35057506:G:A	VCP	P55072	P55072	p.Pro729Ser	p.Pro729Ser	2.982597	0.561	0.782779874	0.010310691	0.667163998	0.819435599	0.035	Pro	729	Ser	P729S	8	27.51942857	29.08785714	-16.412	84.45	17.52384661
9:35057506:G:C:P:729:A	-3.283082785	-3.259352984	0.006775229	0.060065568	0.06997	0.233959726	0.014001429	0.523028583	0.492153333	0.838054218	0.055002511	0.131228117	0.10146177	9	35057506	G	C	P	A		9	35057503	9:35057506:G:C	VCP	P55072	P55072	p.Pro729Ala	p.Pro729Ala	2.617998	0.474	0.785569072	-0.397492826	0.1606586	0.120129755	0.005	Pro	729	Ala	P729A	8	27.51942857	29.08785714	-16.412	84.45	17.52384661
9:35057506:G:T:P:729:T	-2.872970938	-2.596326916	0.006775229	0.060065568	0.06997	0.233959726	0.014001429	0.523028583	0.492153333	0.838054218	0.055002511	0.131228117	0.10146177	9	35057506	G	T	P	T		9	35057503	9:35057506:G:T	VCP	P55072	P55072	p.Pro729Thr	p.Pro729Thr	3.351337	0.571	0.78255507	0.486642748	0.726981271	1.075884222	0.138	Pro	729	Thr	P729T	8	27.51942857	29.08785714	-16.412	84.45	17.52384661
9:35057508:A:C:V:728:G	-1.984036066	-1.74086296	0.011591028	-0.002515741	0.050745556	0.19595882	0.013719206	0.785203888	0.340201376	0.864377708	0.049444403	0.063926704	0.094767722	9	35057508	A	C	V	G		9	35057505	9:35057508:A:C	VCP	P55072	P55072	p.Val728Gly	p.Val728Gly	4.341966	0.79	0.832681752	3.014947663	2.955458351	2.875448536	0.97	Val	728	Gly	V728G	7	31.14885714	27.06814286	-17.06442857	78.62	19.90211598
9:35057508:A:G:V:728:A	-2.74242445	-2.755724434	0.00307805	-0.040693603	0.023496667	0.079895687	0.013719206	0.332429531	0.340201376	0.249974882	0.002984228	0.010226681	0.026380356	9	35057508	A	G	V	A		9	35057505	9:35057508:A:G	VCP	P55072	P55072	p.Val728Ala	p.Val728Ala	3.67353	0.7	0.813658284	1.673220784	2.065949582	1.995120698	0.733	Val	728	Ala	V728A	4	31.14885714	27.06814286	-17.06442857	78.62	19.90211598
9:35057508:A:T:V:728:E	-2.35790754	-1.990761357	0.006599559	-0.025167731	0.037994444	0.174130652	0.013719206	0.42874382	0.340201376	0.639051806	0.008946207	0.041697647	0.057711464	9	35057508	A	T	V	E		9	35057505	9:35057508:A:T	VCP	P55072	P55072	p.Val728Glu	p.Val728Glu	4.311597	0.75	0.820765544	2.681969512	2.50237058	2.627873803	0.793	Val	728	Glu	V728E	6	31.14885714	27.06814286	-17.06442857	78.62	19.90211598
9:35057509:C:A:V:728:L	-3.423887627	-3.62774703	0.002796022	-0.028773267	0.023016667	0.059382462	0.013719206	0.099972516	0.340201376	0.087594033	0.002790673	0.012120014	0.024712084	9	35057509	C	A	V	L		9	35057506	9:35057509:C:A	VCP	P55072	P55072	p.Val728Leu	p.Val728Leu	2.720107	0.541	0.814183384	0.440222939	1.063979202	0.562421578	0.029	Val	728	Leu	V728L	3	31.14885714	27.06814286	-17.06442857	78.62	19.90211598
9:35057509:C:G:V:728:L	-3.423887627	-3.663980522	0.002796022	-0.028773267	0.023016667	0.059382462	0.013719206	0.099972516	0.340201376	0.087594033	0.002790673	0.012120014	0.024712084	9	35057509	C	G	V	L		9	35057506	9:35057509:C:G	VCP	P55072	P55072	p.Val728Leu	p.Val728Leu	2.680031	0.541	0.814183384	0.387852089	1.063979202	0.540832121	0.029	Val	728	Leu	V728L	3	31.14885714	27.06814286	-17.06442857	78.62	19.90211598
9:35057509:C:T:V:728:M	-3.064511266	-3.038844292	0.002796022	-0.028773267	0.023016667	0.059382462	0.013719206	0.099972516	0.340201376	0.087594033	0.002790673	0.012120014	0.024712084	9	35057509	C	T	V	M		9	35057506	9:35057509:C:T	VCP	P55072	P55072	p.Val728Met	p.Val728Met	3.371462	0.626	0.797747158	0.886863045	1.330077423	1.404645841	0.429	Val	728	Met	V728M	3	31.14885714	27.06814286	-17.06442857	78.62	19.90211598
9:35057511:G:A:P:727:L	-3.238605592	-2.644600868	0.021224285	0.049908977	0.078762222	0.161440952	0.006420317	0.65746524	0.084176667	0.425886196	0.026064992	0.04984772	0.086555971	9	35057511	G	A	P	L		9	35057508	9:35057511:G:A	VCP	P55072	P55072	p.Pro727Leu	p.Pro727Leu	3.396909	0.504	0.786664956	0.64735188	0.3696469	0.713150053	0.011	Pro	727	Leu	P727L	10	33.49414286	28.95742857	-14.17085714	72.32	23.3089798
9:35057511:G:C:P:727:R	-2.419810882	-1.880528829	0.021224285	0.032238521	0.060066667	0.150014806	0.006420317	0.664066692	0.084176667	0.621714706	0.026064992	0.058697818	0.075584886	9	35057511	G	C	P	R		9	35057508	9:35057511:G:C	VCP	P55072	P55072	p.Pro727Arg	p.Pro727Arg	4.314851	0.712	0.789222606	1.909858943	1.734534613	2.40997294	0.924	Pro	727	Arg	P727R	9	33.49414286	28.95742857	-14.17085714	72.32	23.3089798
9:35057511:G:T:P:727:Q	-2.658325803	-2.362936665	0.021224285	0.016180309	0.047536667	0.106167561	0.006420317	0.523028583	0.084176667	0.634311661	0.026064992	0.066202425	0.071442413	9	35057511	G	T	P	Q		9	35057508	9:35057511:G:T	VCP	P55072	P55072	p.Pro727Gln	p.Pro727Gln	3.808788	0.661	0.782857702	1.091883026	1.304142634	1.842551725	0.859	Pro	727	Gln	P727Q	8	33.49414286	28.95742857	-14.17085714	72.32	23.3089798
9:35057512:G:A:P:727:S	-3.271379595	-3.027997002	0.021224285	0.016180309	0.047536667	0.106167561	0.006420317	0.523028583	0.084176667	0.634311661	0.026064992	0.066202425	0.071442413	9	35057512	G	A	P	S		9	35057509	9:35057512:G:A	VCP	P55072	P55072	p.Pro727Ser	p.Pro727Ser	3.073199	0.516	0.785000004	0.183352151	0.418149662	0.60812768	0.097	Pro	727	Ser	P727S	8	33.49414286	28.95742857	-14.17085714	72.32	23.3089798
9:35057512:G:C:P:727:A	-3.195276366	-3.227708855	0.021224285	0.016180309	0.047536667	0.106167561	0.006420317	0.523028583	0.084176667	0.634311661	0.026064992	0.066202425	0.071442413	9	35057512	G	C	P	A		9	35057509	9:35057512:G:C	VCP	P55072	P55072	p.Pro727Ala	p.Pro727Ala	2.852308	0.534	0.78747361	-0.044423054	0.573842906	0.593177409	0.238	Pro	727	Ala	P727A	8	33.49414286	28.95742857	-14.17085714	72.32	23.3089798
9:35057512:G:T:P:727:T	-3.224872066	-3.052863903	0.021224285	0.016180309	0.047536667	0.106167561	0.006420317	0.523028583	0.084176667	0.634311661	0.026064992	0.066202425	0.071442413	9	35057512	G	T	P	T		9	35057509	9:35057512:G:T	VCP	P55072	P55072	p.Pro727Thr	p.Pro727Thr	3.045695	0.527	0.784881435	0.144491896	0.486096198	0.656894926	0.097	Pro	727	Thr	P727T	8	33.49414286	28.95742857	-14.17085714	72.32	23.3089798
9:35057513:A:C:D:726:E	-3.279151755	-4.005265589	0.002464135	-0.017857932	0.016137778	0.043600746	0.006420317	0.332429531	0.716014444	0.39289448	0.002390594	0.072971188	0.035602876	9	35057513	A	C	D	E		9	35057510	9:35057513:A:C	VCP	P55072	P55072	p.Asp726Glu	p.Asp726Glu	2.230245	0.561	0.788698085	-0.82718986	0.765906272	0.414133898	0.175	Asp	726	Glu	D726E	4	30.132625	28.768875	-12.483625	70.83	20.84044876
9:35057513:A:T:D:726:E	-3.279151755	-4.03155015	0.002464135	-0.017857932	0.016137778	0.043600746	0.006420317	0.332429531	0.716014444	0.39289448	0.002390594	0.072971188	0.035602876	9	35057513	A	T	D	E		9	35057510	9:35057513:A:T	VCP	P55072	P55072	p.Asp726Glu	p.Asp726Glu	2.201173	0.561	0.788698085	-0.865180811	0.765906272	0.398472437	0.175	Asp	726	Glu	D726E	4	30.132625	28.768875	-12.483625	70.83	20.84044876
9:35057514:T:A:D:726:V	-2.181487819	-1.772341858	0.007323954	0.055967576	0.06873	0.174101235	0.006420317	0.664066692	0.716014444	0.702958198	0.026064992	0.10124724	0.077397108	9	35057514	T	A	D	V		9	35057511	9:35057514:T:A	VCP	P55072	P55072	p.Asp726Val	p.Asp726Val	4.422479	0.766	0.787512451	2.008414104	2.049268833	2.780093187	0.998	Asp	726	Val	D726V	9	30.132625	28.768875	-12.483625	70.83	20.84044876
9:35057514:T:C:D:726:G	-2.434901074	-2.266084006	0.007323954	0.014729226	0.036811111	0.10700732	0.006420317	0.785203888	0.716014444	0.728154982	0.026064992	0.108375265	0.082035976	9	35057514	T	C	D	G		9	35057511	9:35057514:T:C	VCP	P55072	P55072	p.Asp726Gly	p.Asp726Gly	3.845577	0.7	0.800871127	1.583320899	1.852602506	2.087804631	0.329	Asp	726	Gly	D726G	7	30.132625	28.768875	-12.483625	70.83	20.84044876
9:35057514:T:G:D:726:A	-2.28587568	-1.754831252	0.007323954	0.035688048	0.055177778	0.127745457	0.006420317	0.523028583	0.716014444	0.721807746	0.026064992	0.110001009	0.073043328	9	35057514	T	G	D	A		9	35057511	9:35057514:T:G	VCP	P55072	P55072	p.Asp726Ala	p.Asp726Ala	4.470753	0.747	0.788214134	2.088768441	1.940196819	2.696272095	0.992	Asp	726	Ala	D726A	8	30.132625	28.768875	-12.483625	70.83	20.84044876
9:35057515:C:A:D:726:Y	-2.075788889	-1.889672154	0.007323954	0.055967576	0.06873	0.174101235	0.006420317	0.664066692	0.716014444	0.702958198	0.026064992	0.10124724	0.077397108	9	35057515	C	A	D	Y		9	35057512	9:35057515:C:A	VCP	P55072	P55072	p.Asp726Tyr	p.Asp726Tyr	4.292706	0.791	0.782378386	1.712464095	2.122529667	2.854691904	1	Asp	726	Tyr	D726Y	9	30.132625	28.768875	-12.483625	70.83	20.84044876
9:35057515:C:G:D:726:H	-1.999421484	-1.950669271	0.007323954	0.014729226	0.036811111	0.10700732	0.006420317	0.785203888	0.716014444	0.728154982	0.026064992	0.108375265	0.082035976	9	35057515	C	G	D	H		9	35057512	9:35057515:C:G	VCP	P55072	P55072	p.Asp726His	p.Asp726His	4.194441	0.803	0.780661392	1.541792354	2.17016413	2.871119653	0.999	Asp	726	His	D726H	7	30.132625	28.768875	-12.483625	70.83	20.84044876
9:35057515:C:T:D:726:N	-2.974426387	-2.366831474	0.005710532	-0.016075704	0.025924444	0.087935853	0.006420317	0.434417846	0.716014444	0.42847596	0.002890109	0.083498742	0.054023653	9	35057515	C	T	D	N		9	35057512	9:35057515:C:T	VCP	P55072	P55072	p.Asp726Asn	p.Asp726Asn	3.92013	0.609	0.781812778	1.21166485	0.956154953	1.601954162	0.996	Asp	726	Asn	D726N	5	30.132625	28.768875	-12.483625	70.83	20.84044876
9:35057516:A:C:D:725:E	-3.572416723	-4.367153837	0.004460828	0.035043408	0.010662222	0.028967906	0.00632254	0.332429531	0.198318889	0.326841347	0.002390594	0.096664663	0.036855257	9	35057516	A	C	D	E		9	35057513	9:35057516:A:C	VCP	P55072	P55072	p.Asp725Glu	p.Asp725Glu	1.821664	0.49	0.777182305	-1.644555375	0.122438583	-0.216379791	0	Asp	725	Glu	D725E	4	31.050125	33.662125	-10.270125	64.23	24.64357707
9:35057516:A:T:D:725:E	-3.572416723	-4.373639086	0.004460828	0.035043408	0.010662222	0.028967906	0.00632254	0.332429531	0.198318889	0.326841347	0.002390594	0.096664663	0.036855257	9	35057516	A	T	D	E		9	35057513	9:35057516:A:T	VCP	P55072	P55072	p.Asp725Glu	p.Asp725Glu	1.814491	0.49	0.777182305	-1.653928968	0.122438583	-0.220243979	0	Asp	725	Glu	D725E	4	31.050125	33.662125	-10.270125	64.23	24.64357707
9:35057517:T:A:D:725:V	-3.98592359	-2.936818366	0.00745782	0.048498998	0.053434444	0.12018941	0.00632254	0.664066692	0.198318889	0.397329792	0.026064992	0.073921075	0.069143404	9	35057517	T	A	D	V		9	35057514	9:35057517:T:A	VCP	P55072	P55072	p.Asp725Val	p.Asp725Val	3.189311	0.35	0.776019258	0.114043828	-0.786918433	-0.288861724	0	Asp	725	Val	D725V	9	31.050125	33.662125	-10.270125	64.23	24.64357707
9:35057517:T:C:D:725:G	-3.682692406	-2.709699915	0.00745782	0.032837183	0.027332222	0.06591403	0.00632254	0.785203888	0.198318889	0.457182344	0.026064992	0.094857404	0.076581296	9	35057517	T	C	D	G		9	35057514	9:35057517:T:C	VCP	P55072	P55072	p.Asp725Gly	p.Asp725Gly	3.391132	0.412	0.786462907	0.634829541	-0.218549904	0.178244416	0.001	Asp	725	Gly	D725G	7	31.050125	33.662125	-10.270125	64.23	24.64357707
9:35057517:T:G:D:725:A	-3.873755752	-3.035459044	0.00745782	0.039349553	0.040467778	0.073635628	0.00632254	0.523028583	0.198318889	0.350644109	0.026064992	0.086352618	0.064192738	9	35057517	T	G	D	A		9	35057514	9:35057517:T:G	VCP	P55072	P55072	p.Asp725Ala	p.Asp725Ala	3.113079	0.383	0.776103216	0.01649121	-0.575743182	-0.13917687	0	Asp	725	Ala	D725A	8	31.050125	33.662125	-10.270125	64.23	24.64357707
9:35057518:C:A:D:725:Y	-3.706878416	-3.114264469	0.00745782	0.048498998	0.053434444	0.12018941	0.00632254	0.664066692	0.198318889	0.397329792	0.026064992	0.073921075	0.069143404	9	35057518	C	A	D	Y		9	35057515	9:35057518:C:A	VCP	P55072	P55072	p.Asp725Tyr	p.Asp725Tyr	2.993047	0.416	0.771662595	-0.249661722	-0.440058192	-0.013087639	0.001	Asp	725	Tyr	D725Y	9	31.050125	33.662125	-10.270125	64.23	24.64357707
9:35057518:C:G:D:725:H	-3.065410657	-2.580365625	0.00745782	0.032837183	0.027332222	0.06591403	0.00632254	0.785203888	0.198318889	0.457182344	0.026064992	0.094857404	0.076581296	9	35057518	C	G	D	H		9	35057515	9:35057518:C:G	VCP	P55072	P55072	p.Asp725His	p.Asp725His	3.534182	0.558	0.770197886	0.421436448	0.438169659	1.099240443	0.46	Asp	725	His	D725H	7	31.050125	33.662125	-10.270125	64.23	24.64357707
9:35057518:C:T:D:725:N	-4.00024371	-3.331402866	0.005551443	0.029299145	0.018982222	0.061769358	0.00632254	0.434417846	0.198318889	0.377014478	0.002890109	0.097491979	0.057369632	9	35057518	C	T	D	N		9	35057515	9:35057518:C:T	VCP	P55072	P55072	p.Asp725Asn	p.Asp725Asn	2.831052	0.362	0.77097269	-0.478335456	-0.794836165	-0.412496088	0.001	Asp	725	Asn	D725N	5	31.050125	33.662125	-10.270125	64.23	24.64357707
9:35057519:C:A:E:724:D	-4.063868398	-4.656275775	0.00375294	0.068557191	0.014644921	0.019588124	0.006878889	0.099972516	0.266146138	0.139045093	0.002235455	0.121826891	0.049680709	9	35057519	C	A	E	D		9	35057516	9:35057519:C:A	VCP	P55072	P55072	p.Glu724Asp	p.Glu724Asp	1.416728	0.357	0.780658599	-2.088159391	-0.665015829	-1.203312443	0	Glu	724	Asp	E724D	3	32.81666667	31.01777778	-5.439666667	56.78	27.1570345
9:35057519:C:G:E:724:D	-4.063868398	-4.647909957	0.00375294	0.068557191	0.014644921	0.019588124	0.006878889	0.099972516	0.266146138	0.139045093	0.002235455	0.121826891	0.049680709	9	35057519	C	G	E	D		9	35057516	9:35057519:C:G	VCP	P55072	P55072	p.Glu724Asp	p.Glu724Asp	1.425981	0.357	0.780658599	-2.076067678	-0.665015829	-1.198327733	0	Glu	724	Asp	E724D	3	32.81666667	31.01777778	-5.439666667	56.78	27.1570345
9:35057520:T:A:E:724:V	-3.467665742	-2.701813336	0.006908073	0.049763434	0.032139365	0.059416266	0.006878889	0.785203888	0.266146138	0.461849181	0.026064992	0.122956338	0.101723677	9	35057520	T	A	E	V		9	35057517	9:35057520:T:A	VCP	P55072	P55072	p.Glu724Val	p.Glu724Val	3.232925	0.43	0.780220142	0.27443401	-0.208284756	0.197062823	0.003	Glu	724	Val	E724V	7	32.81666667	31.01777778	-5.439666667	56.78	27.1570345
9:35057520:T:C:E:724:G	-3.311231326	-2.484510934	0.006908073	0.049763434	0.032139365	0.059416266	0.006878889	0.785203888	0.266146138	0.461849181	0.026064992	0.122956338	0.101723677	9	35057520	T	C	E	G		9	35057517	9:35057520:T:C	VCP	P55072	P55072	p.Glu724Gly	p.Glu724Gly	3.473272	0.467	0.793158711	0.90697223	0.242790178	0.540414314	0.003	Glu	724	Gly	E724G	7	32.81666667	31.01777778	-5.439666667	56.78	27.1570345
9:35057520:T:G:E:724:A	-3.92761891	-3.085881525	0.004759975	0.048947657	0.022699365	0.039770701	0.006878889	0.42874382	0.266146138	0.271909449	0.004622933	0.127362997	0.075104335	9	35057520	T	G	E	A		9	35057517	9:35057520:T:G	VCP	P55072	P55072	p.Glu724Ala	p.Glu724Ala	2.984863	0.356	0.78052297	-0.042277057	-0.673635525	-0.364318308	0.001	Glu	724	Ala	E724A	6	32.81666667	31.01777778	-5.439666667	56.78	27.1570345
9:35057521:C:G:E:724:Q	-3.277468361	-2.844467371	0.00375294	0.068557191	0.014644921	0.019588124	0.006878889	0.099972516	0.266146138	0.139045093	0.002235455	0.121826891	0.049680709	9	35057521	C	G	E	Q		9	35057518	9:35057521:C:G	VCP	P55072	P55072	p.Glu724Gln	p.Glu724Gln	3.420676	0.543	0.772952039	0.340895804	0.388769259	0.95138784	0.464	Glu	724	Gln	E724Q	3	32.81666667	31.01777778	-5.439666667	56.78	27.1570345
9:35057521:C:T:E:724:K	-3.156509035	-3.039038907	0.004131088	0.057779889	0.014879365	0.025312033	0.006878889	0.332429531	0.266146138	0.300228007	0.002390594	0.125100853	0.05397289	9	35057521	C	T	E	K		9	35057518	9:35057521:C:T	VCP	P55072	P55072	p.Glu724Lys	p.Glu724Lys	3.176973	0.566	0.779233363	0.177029094	0.639776309	0.953050271	0.464	Glu	724	Lys	E724K	4	32.81666667	31.01777778	-5.439666667	56.78	27.1570345
9:35057522:T:A:E:723:D	-3.804798505	-3.935626784	0.00375294	0.102175109	0.023629921	0.019179975	0.008015556	0.099972516	0.204254656	0.126900757	0.002235455	0.122733148	0.069020867	9	35057522	T	A	E	D		9	35057519	9:35057522:T:A	VCP	P55072	P55072	p.Glu723Asp	p.Glu723Asp	2.085394	0.393	0.771102192	-1.449565227	-0.595614655	-0.63500036	0	Glu	723	Asp	E723D	3	30.88888889	36.81633333	-4.896666667	53.68	28.79099312
9:35057522:T:G:E:723:D	-3.804798505	-4.012088167	0.00375294	0.102175109	0.023629921	0.019179975	0.008015556	0.099972516	0.204254656	0.126900757	0.002235455	0.122733148	0.069020867	9	35057522	T	G	E	D		9	35057519	9:35057522:T:G	VCP	P55072	P55072	p.Glu723Asp	p.Glu723Asp	2.000824	0.393	0.771102192	-1.560080318	-0.595614655	-0.680559307	0	Glu	723	Asp	E723D	3	30.88888889	36.81633333	-4.896666667	53.68	28.79099312
9:35057523:T:A:E:723:V	-3.220287621	-2.452120802	0.006908073	0.074359983	0.039708651	0.055664984	0.008015556	0.785203888	0.204254656	0.359184658	0.026064992	0.112819708	0.116652328	9	35057523	T	A	E	V		9	35057520	9:35057523:T:A	VCP	P55072	P55072	p.Glu723Val	p.Glu723Val	3.40998	0.469	0.770674623	0.270864611	-0.119631531	0.517878827	0.002	Glu	723	Val	E723V	7	30.88888889	36.81633333	-4.896666667	53.68	28.79099312
9:35057523:T:C:E:723:G	-3.216059664	-2.585784921	0.006908073	0.074359983	0.039708651	0.055664984	0.008015556	0.785203888	0.204254656	0.359184658	0.026064992	0.112819708	0.116652328	9	35057523	T	C	E	G		9	35057520	9:35057523:T:C	VCP	P55072	P55072	p.Glu723Gly	p.Glu723Gly	3.262141	0.47	0.780139153	0.310619758	0.044636029	0.44401642	0.095	Glu	723	Gly	E723G	7	30.88888889	36.81633333	-4.896666667	53.68	28.79099312
9:35057523:T:G:E:723:A	-3.689467051	-2.95337169	0.004759975	0.077697969	0.031321032	0.036972288	0.008015556	0.42874382	0.204254656	0.176191666	0.004622933	0.118669104	0.092189097	9	35057523	T	G	E	A		9	35057520	9:35057523:T:G	VCP	P55072	P55072	p.Glu723Ala	p.Glu723Ala	3.017993	0.39	0.770775332	-0.238900696	-0.620138552	-0.149938373	0.001	Glu	723	Ala	E723A	6	30.88888889	36.81633333	-4.896666667	53.68	28.79099312
9:35057524:C:G:E:723:Q	-3.779430762	-3.439960462	0.00375294	0.102175109	0.023629921	0.019179975	0.008015556	0.099972516	0.204254656	0.126900757	0.002235455	0.122733148	0.069020867	9	35057524	C	G	E	Q		9	35057521	9:35057524:C:G	VCP	P55072	P55072	p.Glu723Gln	p.Glu723Gln	2.633625	0.399	0.770383426	-0.750834263	-0.569466091	-0.304979083	0.015	Glu	723	Gln	E723Q	3	30.88888889	36.81633333	-4.896666667	53.68	28.79099312
9:35057524:C:T:E:723:K	-3.306896165	-3.215265097	0.004131088	0.091876189	0.02390881	0.023721722	0.008015556	0.332429531	0.204254656	0.234822599	0.002390594	0.122802196	0.072666382	9	35057524	C	T	E	K		9	35057521	9:35057524:C:T	VCP	P55072	P55072	p.Glu723Lys	p.Glu723Lys	2.857945	0.506	0.770274775	-0.460369704	0.108898862	0.43436394	0.095	Glu	723	Lys	E723K	4	30.88888889	36.81633333	-4.896666667	53.68	28.79099312
9:35057526:A:C:V:722:G	-3.419167177	-3.026886593	0.006908073	0.070380691	0.040326746	0.057844043	0.006945556	0.785203888	0.561516715	0.482106165	0.026064992	0.093086466	0.121978597	9	35057526	A	C	V	G		9	35057523	9:35057526:A:C	VCP	P55072	P55072	p.Val722Gly	p.Val722Gly	2.738898	0.415	0.784184174	-0.273588442	-0.237498966	-0.155781339	0.095	Val	722	Gly	V722G	7	35.64828571	37.75071429	-5.152857143	54.37	32.39220035
9:35057526:A:G:V:722:A	-3.792851336	-3.557167732	0.004131088	0.099636324	0.024593254	0.026905367	0.006945556	0.332429531	0.561516715	0.329819145	0.002390594	0.11419493	0.077304477	9	35057526	A	G	V	A		9	35057523	9:35057526:A:G	VCP	P55072	P55072	p.Val722Ala	p.Val722Ala	2.44899	0.385	0.767805816	-1.055555562	-0.701467393	-0.48536943	0.044	Val	722	Ala	V722A	4	35.64828571	37.75071429	-5.152857143	54.37	32.39220035
9:35057526:A:T:V:722:E	-3.52494586	-3.449119528	0.004759975	0.077883687	0.032251032	0.040662288	0.006945556	0.42874382	0.561516715	0.299811671	0.004622933	0.102592867	0.0982437	9	35057526	A	T	V	E		9	35057523	9:35057526:A:T	VCP	P55072	P55072	p.Val722Glu	p.Val722Glu	2.429473	0.421	0.773924072	-0.930472179	-0.370542621	-0.287790383	0	Val	722	Glu	V722E	6	35.64828571	37.75071429	-5.152857143	54.37	32.39220035
9:35057527:C:A:V:722:L	-3.884141291	-3.718788958	0.00375294	0.111813213	0.024372143	0.021327012	0.006945556	0.099972516	0.561516715	0.169369321	0.002235455	0.116903618	0.073025629	9	35057527	C	A	V	L		9	35057524	9:35057527:C:A	VCP	P55072	P55072	p.Val722Leu	p.Val722Leu	2.298638	0.369	0.768876148	-1.225689841	-0.78531828	-0.658851811	0.001	Val	722	Leu	V722L	3	35.64828571	37.75071429	-5.152857143	54.37	32.39220035
9:35057527:C:G:V:722:L	-3.884141291	-3.691776581	0.00375294	0.111813213	0.024372143	0.021327012	0.006945556	0.099972516	0.561516715	0.169369321	0.002235455	0.116903618	0.073025629	9	35057527	C	G	V	L		9	35057524	9:35057527:C:G	VCP	P55072	P55072	p.Val722Leu	p.Val722Leu	2.328515	0.369	0.768876148	-1.186646926	-0.78531828	-0.642756687	0.001	Val	722	Leu	V722L	3	35.64828571	37.75071429	-5.152857143	54.37	32.39220035
9:35057527:C:T:V:722:I	-4.015268244	-3.582352838	0.00375294	0.135788304	0.026612143	0.030122649	0.006945556	0.163939514	0.561516715	0.161634884	0.002235455	0.11908336	0.071484367	9	35057527	C	T	V	I		9	35057524	9:35057527:C:T	VCP	P55072	P55072	p.Val722Ile	p.Val722Ile	2.459776	0.34	0.767050761	-1.060044623	-1.000121144	-0.739675255	0.002	Val	722	Ile	V722I	1	35.64828571	37.75071429	-5.152857143	54.37	32.39220035
9:35057528:C:A:E:721:D	-3.47732546	-5.452481075	0.004317106	0.108186103	0.042244365	0.021199235	0.069216667	0.099972516	0.561516715	0.169369321	0.003139973	0.124837792	0.090028169	9	35057528	C	A	E	D		9	35057525	9:35057528:C:A	VCP	P55072	P55072	p.Glu721Asp	p.Glu721Asp	0.268204	0.443	0.772978707	-3.778061499	-0.246465922	-1.324925789	0	Glu	721	Asp	E721D	3	37.275	35.32088889	-0.333111111	54.62	34.96024901
9:35057528:C:G:E:721:D	-3.47732546	-5.430729769	0.004317106	0.108186103	0.042244365	0.021199235	0.069216667	0.099972516	0.561516715	0.169369321	0.003139973	0.124837792	0.090028169	9	35057528	C	G	E	D		9	35057525	9:35057528:C:G	VCP	P55072	P55072	p.Glu721Asp	p.Glu721Asp	0.292262	0.443	0.772978707	-3.746622785	-0.246465922	-1.311965435	0	Glu	721	Asp	E721D	3	37.275	35.32088889	-0.333111111	54.62	34.96024901
9:35057529:T:A:E:721:V	-2.657545185	-1.672266395	0.008229969	0.065008606	0.057190079	0.057716266	0.069216667	0.785203888	0.561516715	0.482106165	0.036261104	0.107473662	0.142745079	9	35057529	T	A	E	V		9	35057526	9:35057529:T:A	VCP	P55072	P55072	p.Glu721Val	p.Glu721Val	4.099297	0.568	0.771717634	1.197327535	0.527093877	1.461478804	0.011	Glu	721	Val	E721V	7	37.275	35.32088889	-0.333111111	54.62	34.96024901
9:35057529:T:C:E:721:G	-2.746332286	-1.827373515	0.008229969	0.065008606	0.057190079	0.057716266	0.069216667	0.785203888	0.561516715	0.482106165	0.036261104	0.107473662	0.142745079	9	35057529	T	C	E	G		9	35057526	9:35057529:T:C	VCP	P55072	P55072	p.Glu721Gly	p.Glu721Gly	3.927741	0.547	0.783669423	1.26730822	0.593010436	1.247671735	0.152	Glu	721	Gly	E721G	7	37.275	35.32088889	-0.333111111	54.62	34.96024901
9:35057529:T:G:E:721:A	-3.17638171	-2.367698463	0.005673167	0.07248212	0.050671032	0.040778955	0.069216667	0.42874382	0.561516715	0.299811671	0.006487206	0.116155351	0.116946663	9	35057529	T	G	E	A		9	35057526	9:35057529:T:G	VCP	P55072	P55072	p.Glu721Ala	p.Glu721Ala	3.501401	0.479	0.771868057	0.419706373	-0.03615169	0.624932136	0.001	Glu	721	Ala	E721A	6	37.275	35.32088889	-0.333111111	54.62	34.96024901
9:35057530:C:G:E:721:Q	-3.680267405	-1.971620211	0.004317106	0.108186103	0.042244365	0.021199235	0.069216667	0.099972516	0.561516715	0.169369321	0.003139973	0.124837792	0.090028169	9	35057530	C	G	E	Q		9	35057527	9:35057530:C:G	VCP	P55072	P55072	p.Glu721Gln	p.Glu721Gln	4.118205	0.395	0.76843669	1.141282785	-0.627373575	0.471661806	0.026	Glu	721	Gln	E721Q	3	37.275	35.32088889	-0.333111111	54.62	34.96024901
9:35057530:C:T:E:721:K	-3.298157692	-1.747850173	0.004924226	0.095312778	0.043012143	0.026982033	0.069216667	0.332429531	0.561516715	0.329819145	0.003357674	0.124427526	0.097203159	9	35057530	C	T	E	K		9	35057527	9:35057530:C:T	VCP	P55072	P55072	p.Glu721Lys	p.Glu721Lys	4.318068	0.476	0.771721533	1.483310914	-0.057666771	1.047540064	0.302	Glu	721	Lys	E721K	4	37.275	35.32088889	-0.333111111	54.62	34.96024901
9:35059064:C:A:M:720:I	-3.374378703	-2.276168232	0.004131088	0.123277953	0.022933571	0.020882693	0.02001	0.332429531	0.029944656	0.180660943	0.002390594	0.11500015	0.071931027	9	35059064	C	A	M	I		9	35059061	9:35059064:C:A	VCP	P55072	P55072	p.Met720Ile	p.Met720Ile	3.901514	0.491	0.753611417	0.493220711	-0.264472621	0.909842526	0.001	Met	720	Ile	M720I	4	40.106	39.472	-2.072375	50.68	37.94336153
9:35059064:C:G:M:720:I	-3.374378703	-2.353729929	0.004131088	0.123277953	0.022933571	0.020882693	0.02001	0.332429531	0.029944656	0.180660943	0.002390594	0.11500015	0.071931027	9	35059064	C	G	M	I		9	35059061	9:35059064:C:G	VCP	P55072	P55072	p.Met720Ile	p.Met720Ile	3.815727	0.491	0.753611417	0.381115258	-0.264472621	0.863627965	0.001	Met	720	Ile	M720I	4	40.106	39.472	-2.072375	50.68	37.94336153
9:35059064:C:T:M:720:I	-3.374378703	-2.120114499	0.004131088	0.123277953	0.022933571	0.020882693	0.02001	0.332429531	0.029944656	0.180660943	0.002390594	0.11500015	0.071931027	9	35059064	C	T	M	I		9	35059061	9:35059064:C:T	VCP	P55072	P55072	p.Met720Ile	p.Met720Ile	4.074117	0.491	0.753611417	0.7187763	-0.264472621	1.002825982	0.001	Met	720	Ile	M720I	4	40.106	39.472	-2.072375	50.68	37.94336153
9:35059065:A:C:M:720:R	-2.810637685	-2.536611227	0.004759975	0.099919159	0.029980238	0.03218147	0.02001	0.42874382	0.029944656	0.130917003	0.004622933	0.102210366	0.089787563	9	35059065	A	C	M	R		9	35059062	9:35059065:A:C	VCP	P55072	P55072	p.Met720Arg	p.Met720Arg	3.494895	0.601	0.757984598	0.069492357	0.507739763	1.326631685	0.001	Met	720	Arg	M720R	6	40.106	39.472	-2.072375	50.68	37.94336153
9:35059065:A:G:M:720:T	-3.068543074	-3.062627935	0.004759975	0.099919159	0.029980238	0.03218147	0.02001	0.42874382	0.029944656	0.130917003	0.004622933	0.102210366	0.089787563	9	35059065	A	G	M	T		9	35059062	9:35059065:A:G	VCP	P55072	P55072	p.Met720Thr	p.Met720Thr	2.913095	0.54	0.749805113	-0.892117862	-0.016495563	0.660606333	0	Met	720	Thr	M720T	6	40.106	39.472	-2.072375	50.68	37.94336153
9:35059065:A:T:M:720:K	-2.907880701	-3.083706576	0.004759975	0.099919159	0.029980238	0.03218147	0.02001	0.42874382	0.029944656	0.130917003	0.004622933	0.102210366	0.089787563	9	35059065	A	T	M	K		9	35059062	9:35059065:A:T	VCP	P55072	P55072	p.Met720Lys	p.Met720Lys	2.889781	0.578	0.758716495	-0.703249456	0.373744663	0.867700615	0.001	Met	720	Lys	M720K	6	40.106	39.472	-2.072375	50.68	37.94336153
9:35059066:T:A:M:720:L	-3.546630269	-2.944506123	0.00375294	0.134515451	0.022634683	0.017127277	0.02001	0.099972516	0.029944656	0.105707909	0.002235455	0.118226168	0.068303261	9	35059066	T	A	M	L		9	35059063	9:35059066:T:A	VCP	P55072	P55072	p.Met720Leu	p.Met720Leu	3.186386	0.455	0.755043099	-0.406062404	-0.4694306	0.316500766	0	Met	720	Leu	M720L	3	40.106	39.472	-2.072375	50.68	37.94336153
9:35059066:T:C:M:720:V	-3.272907731	-3.336483382	0.004131088	0.123277953	0.022933571	0.020882693	0.02001	0.332429531	0.029944656	0.180660943	0.002390594	0.11500015	0.071931027	9	35059066	T	C	M	V		9	35059063	9:35059066:T:C	VCP	P55072	P55072	p.Met720Val	p.Met720Val	2.728754	0.515	0.751941526	-1.080429233	-0.139770652	0.416790363	0.018	Met	720	Val	M720V	4	40.106	39.472	-2.072375	50.68	37.94336153
9:35059066:T:G:M:720:L	-3.546630269	-3.038862743	0.00375294	0.134515451	0.022634683	0.017127277	0.02001	0.099972516	0.029944656	0.105707909	0.002235455	0.118226168	0.068303261	9	35059066	T	G	M	L		9	35059063	9:35059066:T:G	VCP	P55072	P55072	p.Met720Leu	p.Met720Leu	3.082023	0.455	0.755043099	-0.542442756	-0.4694306	0.260279075	0	Met	720	Leu	M720L	3	40.106	39.472	-2.072375	50.68	37.94336153
9:35059068:G:A:A:719:V	-4.308903421	-3.235210552	0.004131088	0.102269041	0.015748254	0.025110128	0.018457778	0.332429531	0.266279471	0.307961321	0.002390594	0.105010402	0.057366223	9	35059068	G	A	A	V		9	35059065	9:35059068:G:A	VCP	P55072	P55072	p.Ala719Val	p.Ala719Val	2.937468	0.289	0.772423433	-0.303565302	-1.23467777	-0.777134996	0.002	Ala	719	Val	A719V	4	43.5692	36.5852	-3.3236	57.99	38.73612476
9:35059068:G:C:A:719:G	-4.089049647	-3.446684096	0.004131088	0.102269041	0.015748254	0.025110128	0.018457778	0.332429531	0.266279471	0.307961321	0.002390594	0.105010402	0.057366223	9	35059068	G	C	A	G		9	35059065	9:35059068:G:C	VCP	P55072	P55072	p.Ala719Gly	p.Ala719Gly	2.703568	0.341	0.786784245	-0.255762014	-0.664521426	-0.602561004	0.001	Ala	719	Gly	A719G	4	43.5692	36.5852	-3.3236	57.99	38.73612476
9:35059068:G:T:A:719:D	-3.322139633	-3.366742094	0.004759975	0.071883468	0.023358254	0.039229589	0.018457778	0.42874382	0.266279471	0.271909449	0.004622933	0.084840121	0.079089732	9	35059068	G	T	A	D		9	35059065	9:35059068:G:T	VCP	P55072	P55072	p.Ala719Asp	p.Ala719Asp	2.647757	0.494	0.778089678	-0.542693604	0.163004829	0.251768592	0.001	Ala	719	Asp	A719D	6	43.5692	36.5852	-3.3236	57.99	38.73612476
9:35059069:C:A:A:719:S	-3.860844399	-3.757248493	0.00375294	0.117306027	0.015482698	0.019183679	0.018457778	0.099972516	0.266279471	0.139428426	0.002235455	0.110501421	0.052756264	9	35059069	C	A	A	S		9	35059066	9:35059069:C:A	VCP	P55072	P55072	p.Ala719Ser	p.Ala719Ser	2.390676	0.401	0.768344785	-1.11849403	-0.590766153	-0.424298107	0.005	Ala	719	Ser	A719S	3	43.5692	36.5852	-3.3236	57.99	38.73612476
9:35059069:C:G:A:719:P	-2.924716776	-2.581236911	0.005141501	0.086589696	0.024938254	0.059622136	0.018457778	0.434417846	0.266279471	0.427303343	0.002890109	0.096587169	0.086740568	9	35059069	C	G	A	P		9	35059066	9:35059069:C:G	VCP	P55072	P55072	p.Ala719Pro	p.Ala719Pro	3.465767	0.578	0.778639569	0.539806733	0.706150774	1.177991683	0.708	Ala	719	Pro	A719P	5	43.5692	36.5852	-3.3236	57.99	38.73612476
9:35059069:C:T:A:719:T	-3.81423243	-3.485249312	0.004131088	0.102269041	0.015748254	0.025110128	0.018457778	0.332429531	0.266279471	0.307961321	0.002390594	0.105010402	0.057366223	9	35059069	C	T	A	T		9	35059066	9:35059069:C:T	VCP	P55072	P55072	p.Ala719Thr	p.Ala719Thr	2.660913	0.406	0.767256942	-0.792126429	-0.577132243	-0.249816138	0.002	Ala	719	Thr	A719T	4	43.5692	36.5852	-3.3236	57.99	38.73612476
9:35059071:G:A:S:718:L	-3.442274799	-2.791658402	0.005673167	0.073744592	0.03848	0.0389575	0.059624444	0.42874382	0.158556667	0.211682602	0.006487206	0.074826565	0.07647706	9	35059071	G	A	S	L	rs1356518831	9	35059068	9:35059071:G:A	VCP	P55072	P55072	p.Ser718Leu	p.Ser718Leu	3.301174	0.469	0.770542589	0.125428453	-0.121834454	0.459263635	0	Ser	718	Leu	S718L	6	46.66566667	37.50883333	-1.236666667	63.29	42.5190201
9:35059072:A:C:S:718:A	-3.695142933	-3.671414595	0.004317106	0.121254987	0.03026	0.019139235	0.059624444	0.099972516	0.158556667	0.130445251	0.003139973	0.106197325	0.057494121	9	35059072	A	C	S	A		9	35059069	9:35059072:A:C	VCP	P55072	P55072	p.Ser718Ala	p.Ser718Ala	2.454156	0.434	0.771121378	-0.967199125	-0.3346657	-0.1993486	0	Ser	718	Ala	S718A	3	46.66566667	37.50883333	-1.236666667	63.29	42.5190201
9:35059072:A:G:S:718:P	-3.470617565	-3.010536581	0.006127438	0.089199582	0.040574444	0.059695231	0.059624444	0.434417846	0.158556667	0.374957891	0.004058439	0.088637119	0.085885931	9	35059072	A	G	S	P		9	35059069	9:35059072:A:G	VCP	P55072	P55072	p.Ser718Pro	p.Ser718Pro	2.996615	0.45	0.774402913	-0.177551978	-0.178206184	0.185366866	0.001	Ser	718	Pro	S718P	5	46.66566667	37.50883333	-1.236666667	63.29	42.5190201
9:35059072:A:T:S:718:T	-4.033379508	-3.601024374	0.004317106	0.121254987	0.03026	0.019139235	0.059624444	0.099972516	0.158556667	0.130445251	0.003139973	0.106197325	0.057494121	9	35059072	A	T	S	T		9	35059069	9:35059072:A:T	VCP	P55072	P55072	p.Ser718Thr	p.Ser718Thr	2.532011	0.354	0.770079728	-0.891097126	-0.860589181	-0.619836234	0.001	Ser	718	Thr	S718T	3	46.66566667	37.50883333	-1.236666667	63.29	42.5190201
9:35059074:G:A:P:717:L	-3.173165624	-2.787740933	0.008229969	0.067136509	0.090122222	0.131627937	0.069216667	0.65746524	0.198318889	0.305048604	0.036261104	0.032370386	0.105285891	9	35059074	G	A	P	L		9	35059071	9:35059074:G:A	VCP	P55072	P55072	p.Pro717Leu	p.Pro717Leu	3.114234	0.495	0.7765098	0.028007751	0.143002194	0.508846117	0	Pro	717	Leu	P717L	10	47.41371429	33.41285714	-0.224285714	64.06	42.20363341
9:35059074:G:C:P:717:R	-3.174923161	-2.983522254	0.008229969	0.054382716	0.068245556	0.112118299	0.069216667	0.664066692	0.198318889	0.397329792	0.036261104	0.037291428	0.092724992	9	35059074	G	C	P	R		9	35059071	9:35059074:G:C	VCP	P55072	P55072	p.Pro717Arg	p.Pro717Arg	2.981087	0.511	0.778916858	-0.086742552	0.28487152	0.52960394	0.001	Pro	717	Arg	P717R	9	47.41371429	33.41285714	-0.224285714	64.06	42.20363341
9:35059074:G:T:P:717:Q	-3.550383916	-3.021357171	0.008229969	0.049811631	0.054937778	0.062420548	0.069216667	0.523028583	0.198318889	0.350644109	0.036261104	0.049710963	0.08904886	9	35059074	G	T	P	Q		9	35059071	9:35059074:G:T	VCP	P55072	P55072	p.Pro717Gln	p.Pro717Gln	2.963647	0.427	0.77175222	-0.285875375	-0.368638036	0.034658208	0.003	Pro	717	Gln	P717Q	8	47.41371429	33.41285714	-0.224285714	64.06	42.20363341
9:35059075:G:A:P:717:S	-3.546155959	-3.166252262	0.008229969	0.049811631	0.054937778	0.062420548	0.069216667	0.523028583	0.198318889	0.350644109	0.036261104	0.049710963	0.08904886	9	35059075	G	A	P	S	rs1440024182	9	35059072	9:35059075:G:A	VCP	P55072	P55072	p.Pro717Ser	p.Pro717Ser	2.803386	0.428	0.775225967	-0.409803635	-0.304323575	-0.045896091	0.003	Pro	717	Ser	P717S	8	47.41371429	33.41285714	-0.224285714	64.06	42.20363341
9:35059075:G:C:P:717:A	-3.630715103	-3.340094545	0.008229969	0.049811631	0.054937778	0.062420548	0.069216667	0.523028583	0.198318889	0.350644109	0.036261104	0.049710963	0.08904886	9	35059075	G	C	P	A		9	35059072	9:35059075:G:C	VCP	P55072	P55072	p.Pro717Ala	p.Pro717Ala	2.611108	0.408	0.777112351	-0.614640931	-0.399986268	-0.265086004	0	Pro	717	Ala	P717A	8	47.41371429	33.41285714	-0.224285714	64.06	42.20363341
9:35059075:G:T:P:717:T	-3.525016173	-3.24191802	0.008229969	0.049811631	0.054937778	0.062420548	0.069216667	0.523028583	0.198318889	0.350644109	0.036261104	0.049710963	0.08904886	9	35059075	G	T	P	T		9	35059072	9:35059075:G:T	VCP	P55072	P55072	p.Pro717Thr	p.Pro717Thr	2.719696	0.433	0.775024327	-0.524131709	-0.275903837	-0.06207915	0.003	Pro	717	Thr	P717T	8	47.41371429	33.41285714	-0.224285714	64.06	42.20363341
9:35059076:G:C:N:716:K	-4.232452548	-4.7244819	0.004759975	0.060066355	0.015797778	0.052339115	0.011125556	0.42874382	0.716014444	0.377342563	0.004622933	0.05280902	0.052072906	9	35059076	G	C	N	K		9	35059073	9:35059076:G:C	VCP	P55072	P55072	p.Asn716Lys	p.Asn716Lys	1.325406	0.314	0.783931206	-2.126949595	-0.883756532	-1.501064433	0	Asn	716	Lys	N716K	6	48.631	34.202	-4.332125	70.45	41.69938964
9:35059076:G:T:N:716:K	-4.232452548	-4.735474185	0.004759975	0.060066355	0.015797778	0.052339115	0.011125556	0.42874382	0.716014444	0.377342563	0.004622933	0.05280902	0.052072906	9	35059076	G	T	N	K		9	35059073	9:35059076:G:T	VCP	P55072	P55072	p.Asn716Lys	p.Asn716Lys	1.313248	0.314	0.783931206	-2.142837528	-0.883756532	-1.507614104	0	Asn	716	Lys	N716K	6	48.631	34.202	-4.332125	70.45	41.69938964
9:35059077:T:A:N:716:I	-3.054818759	-2.969448747	0.006908073	0.051464258	0.050545556	0.134295124	0.011125556	0.664066692	0.716014444	0.701524865	0.026064992	0.010279171	0.078498219	9	35059077	T	A	N	I		9	35059074	9:35059077:T:A	VCP	P55072	P55072	p.Asn716Ile	p.Asn716Ile	3.09111	0.558	0.78264408	0.148771932	0.645827942	0.860551856	0.091	Asn	716	Ile	N716I	9	48.631	34.202	-4.332125	70.45	41.69938964
9:35059077:T:C:N:716:S	-4.179724862	-3.559094852	0.005141501	0.074127682	0.016973333	0.06759999	0.011125556	0.434417846	0.716014444	0.42847596	0.002890109	0.066552336	0.057024512	9	35059077	T	C	N	S		9	35059074	9:35059077:T:C	VCP	P55072	P55072	p.Asn716Ser	p.Asn716Ser	2.581505	0.32	0.777604929	-0.641202017	-0.951166368	-0.789705558	0.001	Asn	716	Ser	N716S	5	48.631	34.202	-4.332125	70.45	41.69938964
9:35059077:T:G:N:716:T	-3.89844393	-3.307506989	0.004759975	0.060066355	0.015797778	0.052339115	0.011125556	0.42874382	0.716014444	0.377342563	0.004622933	0.05280902	0.052072906	9	35059077	T	G	N	T		9	35059074	9:35059077:T:G	VCP	P55072	P55072	p.Asn716Thr	p.Asn716Thr	2.892649	0.393	0.777578553	-0.235251847	-0.487559945	-0.200121706	0.04	Asn	716	Thr	N716T	6	48.631	34.202	-4.332125	70.45	41.69938964
9:35059078:T:A:N:716:Y	-2.757863296	-1.951686025	0.006908073	0.04676423	0.037258889	0.084094281	0.011125556	0.523028583	0.716014444	0.72055539	0.026064992	0.021358133	0.074087863	9	35059078	T	A	N	Y		9	35059075	9:35059078:T:A	VCP	P55072	P55072	p.Asn716Tyr	p.Asn716Tyr	4.246087	0.634	0.77779149	1.538646157	1.047981895	1.922060493	0.586	Asn	716	Tyr	N716Y	8	48.631	34.202	-4.332125	70.45	41.69938964
9:35059078:T:C:N:716:D	-4.306563577	-3.308770391	0.005141501	0.074127682	0.016973333	0.06759999	0.011125556	0.434417846	0.716014444	0.42847596	0.002890109	0.066552336	0.057024512	9	35059078	T	C	N	D		9	35059075	9:35059078:T:C	VCP	P55072	P55072	p.Asn716Asp	p.Asn716Asp	2.858376	0.29	0.785238376	-0.091509042	-1.014510319	-0.813962509	0.001	Asn	716	Asp	N716D	5	48.631	34.202	-4.332125	70.45	41.69938964
9:35059078:T:G:N:716:H	-3.410236654	-2.694200606	0.005141501	0.074127682	0.016973333	0.06759999	0.011125556	0.434417846	0.716014444	0.42847596	0.002890109	0.066552336	0.057024512	9	35059078	T	G	N	H		9	35059075	9:35059078:T:G	VCP	P55072	P55072	p.Asn716His	p.Asn716His	3.53812	0.502	0.776673041	0.585954867	0.190223392	0.777661507	0.586	Asn	716	His	N716H	5	48.631	34.202	-4.332125	70.45	41.69938964
9:35059080:G:A:T:715:I	-3.809997786	-3.472068393	0.003767572	0.063115838	0.028791111	0.170762439	0.006878889	0.42874382	0.253727302	0.637284214	0.008573857	0.041856091	0.056602257	9	35059080	G	A	T	I		9	35059077	9:35059080:G:A	VCP	P55072	P55072	p.Thr715Ile	p.Thr715Ile	2.680564	0.408	0.782098731	-0.40114741	-0.316791106	-0.227669163	0	Thr	715	Ile	T715I	6	50.20514286	29.92385714	-5.423	79.21	41.55426644
9:35059080:G:C:T:715:R	-3.657791327	-3.667294006	0.003767572	0.063115838	0.028791111	0.170762439	0.006878889	0.42874382	0.253727302	0.637284214	0.008573857	0.041856091	0.056602257	9	35059080	G	C	T	R		9	35059077	9:35059080:G:C	VCP	P55072	P55072	p.Thr715Arg	p.Thr715Arg	2.464635	0.444	0.783483374	-0.649240847	-0.064844214	-0.135899788	0	Thr	715	Arg	T715R	6	50.20514286	29.92385714	-5.423	79.21	41.55426644
9:35059080:G:T:T:715:K	-3.454849382	-3.829042787	0.003767572	0.063115838	0.028791111	0.170762439	0.006878889	0.42874382	0.253727302	0.637284214	0.008573857	0.041856091	0.056602257	9	35059080	G	T	T	K		9	35059077	9:35059080:G:T	VCP	P55072	P55072	p.Thr715Lys	p.Thr715Lys	2.285733	0.492	0.784092683	-0.868031034	0.250448254	0.045180878	0	Thr	715	Lys	T715K	6	50.20514286	29.92385714	-5.423	79.21	41.55426644
9:35059081:T:A:T:715:S	-4.013466295	-3.917369735	0.003790356	0.08302549	0.013205556	0.071426668	0.006878889	0.332429531	0.253727302	0.229519932	0.002859305	0.05741039	0.022839205	9	35059081	T	A	T	S		9	35059078	9:35059081:T:A	VCP	P55072	P55072	p.Thr715Ser	p.Thr715Ser	2.412205	0.404	0.780264465	-0.79698241	-0.372822084	-0.395359065	0	Thr	715	Ser	T715S	4	50.20514286	29.92385714	-5.423	79.21	41.55426644
9:35059081:T:C:T:715:A	-3.85216735	-3.646096303	0.004069879	0.071295533	0.02796	0.174715643	0.006878889	0.434417846	0.253727302	0.505035746	0.004945871	0.04941137	0.052796285	9	35059081	T	C	T	A		9	35059078	9:35059081:T:C	VCP	P55072	P55072	p.Thr715Ala	p.Thr715Ala	2.51335	0.403	0.782690919	-0.605085257	-0.338694761	-0.346651317	0	Thr	715	Ala	T715A	5	50.20514286	29.92385714	-5.423	79.21	41.55426644
9:35059081:T:G:T:715:P	-3.771946171	-3.177827232	0.003767572	0.063115838	0.028791111	0.170762439	0.006878889	0.42874382	0.253727302	0.637284214	0.008573857	0.041856091	0.056602257	9	35059081	T	G	T	P		9	35059078	9:35059081:T:G	VCP	P55072	P55072	p.Thr715Pro	p.Thr715Pro	3.006009	0.417	0.794509084	0.329594955	-0.052519621	-0.000324479	0.087	Thr	715	Pro	T715P	6	50.20514286	29.92385714	-5.423	79.21	41.55426644
9:35059082:C:A:Q:714:H	-2.871706159	-3.79180839	0.005673331	0.046986041	0.021542222	0.11559055	0.01881	0.434417846	0.838852222	0.613965558	0.004945871	0.079425732	0.062666682	9	35059082	C	A	Q	H		9	35059079	9:35059082:C:A	VCP	P55072	P55072	p.Gln714His	p.Gln714His	2.286652	0.622	0.776448435	-1.054977143	0.949292101	0.797123281	0.241	Gln	714	His	Q714H	5	47.11033333	26.15322222	-3.316444444	76.73	38.95583646
9:35059082:C:G:Q:714:H	-2.871706159	-3.789930534	0.005673331	0.046986041	0.021542222	0.11559055	0.01881	0.434417846	0.838852222	0.613965558	0.004945871	0.079425732	0.062666682	9	35059082	C	G	Q	H		9	35059079	9:35059082:C:G	VCP	P55072	P55072	p.Gln714His	p.Gln714His	2.288729	0.622	0.776448435	-1.052262943	0.949292101	0.798242188	0.241	Gln	714	His	Q714H	5	47.11033333	26.15322222	-3.316444444	76.73	38.95583646
9:35059083:T:A:Q:714:L	-3.457050233	-2.822706709	0.009671554	0.040411869	0.031003333	0.125304743	0.01881	0.785203888	0.838852222	0.940215863	0.047467198	0.072231957	0.099818992	9	35059083	T	A	Q	L		9	35059080	9:35059083:T:A	VCP	P55072	P55072	p.Gln714Leu	p.Gln714Leu	3.111857	0.435	0.789552082	0.345909758	-0.020802191	0.160743754	0	Gln	714	Leu	Q714L	7	47.11033333	26.15322222	-3.316444444	76.73	38.95583646
9:35059083:T:C:Q:714:R	-3.863650158	-3.47670825	0.00455888	0.057433572	0.010673333	0.045662946	0.01881	0.332429531	0.838852222	0.510688262	0.002859305	0.080554532	0.040770834	9	35059083	T	C	Q	R		9	35059080	9:35059083:T:C	VCP	P55072	P55072	p.Gln714Arg	p.Gln714Arg	2.780543	0.416	0.787768492	-0.130946817	-0.171339683	-0.127566277	0	Gln	714	Arg	Q714R	4	47.11033333	26.15322222	-3.316444444	76.73	38.95583646
9:35059083:T:G:Q:714:P	-3.245002539	-3.081843019	0.005252549	0.041330925	0.021324444	0.106887441	0.01881	0.42874382	0.838852222	0.772276318	0.008573857	0.077206606	0.066268845	9	35059083	T	G	Q	P		9	35059080	9:35059083:T:G	VCP	P55072	P55072	p.Gln714Pro	p.Gln714Pro	3.047992	0.529	0.801327863	0.55228772	0.773209908	0.669693077	0	Gln	714	Pro	Q714P	6	47.11033333	26.15322222	-3.316444444	76.73	38.95583646
9:35059084:G:C:Q:714:E	-3.887238457	-4.002788993	0.004141737	0.072369938	0.010715556	0.03850979	0.01881	0.099972516	0.838852222	0.323831419	0.002673831	0.082281166	0.041092878	9	35059084	G	C	Q	E		9	35059081	9:35059084:G:C	VCP	P55072	P55072	p.Gln714Glu	p.Gln714Glu	2.196534	0.41	0.789523711	-0.850921976	-0.180195584	-0.476861623	0	Gln	714	Glu	Q714E	3	47.11033333	26.15322222	-3.316444444	76.73	38.95583646
9:35059084:G:T:Q:714:K	-3.834054457	-3.765590695	0.00455888	0.057433572	0.010673333	0.045662946	0.01881	0.332429531	0.838852222	0.510688262	0.002859305	0.080554532	0.040770834	9	35059084	G	T	Q	K		9	35059081	9:35059084:G:T	VCP	P55072	P55072	p.Gln714Lys	p.Gln714Lys	2.461025	0.423	0.788155288	-0.538969043	-0.12038858	-0.259232186	0	Gln	714	Lys	Q714K	4	47.11033333	26.15322222	-3.316444444	76.73	38.95583646
9:35059085:C:A:R:713:S	-3.098597574	-4.104004833	0.005252549	0.027510451	0.022818889	0.113326059	0.019454444	0.42874382	0.82638	0.775135525	0.008573857	0.092899311	0.069044771	9	35059085	C	A	R	S		9	35059082	9:35059085:C:A	VCP	P55072	P55072	p.Arg713Ser	p.Arg713Ser	1.899001	0.56	0.785200582	-1.346139327	0.701195445	0.229908129	0.006	Arg	713	Ser	R713S	6	42.44836364	29.98272727	-2.749181818	76.43	35.91831488
9:35059085:C:G:R:713:S	-3.094369617	-4.122706544	0.005252549	0.027510451	0.022818889	0.113326059	0.019454444	0.42874382	0.82638	0.775135525	0.008573857	0.092899311	0.069044771	9	35059085	C	G	R	S		9	35059082	9:35059085:C:G	VCP	P55072	P55072	p.Arg713Ser	p.Arg713Ser	1.878316	0.561	0.785200582	-1.373170244	0.707552246	0.224545218	0.006	Arg	713	Ser	R713S	6	42.44836364	29.98272727	-2.749181818	76.43	35.91831488
9:35059086:C:A:R:713:M	-3.216980375	-2.715926485	0.005252549	0.027510451	0.022818889	0.113326059	0.019454444	0.42874382	0.82638	0.775135525	0.008573857	0.092899311	0.069044771	9	35059086	C	A	R	M		9	35059083	9:35059086:C:A	VCP	P55072	P55072	p.Arg713Met	p.Arg713Met	3.434283	0.532	0.8002107	1.029591674	0.773641018	0.895134101	0.079	Arg	713	Met	R713M	6	42.44836364	29.98272727	-2.749181818	76.43	35.91831488
9:35059086:C:G:R:713:T	-3.305767476	-3.23736654	0.005252549	0.027510451	0.022818889	0.113326059	0.019454444	0.42874382	0.82638	0.775135525	0.008573857	0.092899311	0.069044771	9	35059086	C	G	R	T		9	35059083	9:35059086:C:G	VCP	P55072	P55072	p.Arg713Thr	p.Arg713Thr	2.857545	0.511	0.783810186	-0.127746859	0.36651415	0.463050275	0.172	Arg	713	Thr	R713T	6	42.44836364	29.98272727	-2.749181818	76.43	35.91831488
9:35059086:C:T:R:713:K	-3.876134213	-3.762354313	0.004141737	0.058191849	0.012451111	0.041140901	0.019454444	0.099972516	0.82638	0.318533641	0.002673831	0.088349755	0.044632878	9	35059086	C	T	R	K		9	35059083	9:35059086:C:T	VCP	P55072	P55072	p.Arg713Lys	p.Arg713Lys	2.438963	0.408	0.806565793	-0.114663684	0.0914291	-0.35782273	0.001	Arg	713	Lys	R713K	3	42.44836364	29.98272727	-2.749181818	76.43	35.91831488
9:35059087:T:A:R:713:W	-1.870360683	-1.796942161	0.009671554	0.031718621	0.045536667	0.141047958	0.019454444	0.523028583	0.82638	0.879013194	0.047467198	0.085892588	0.091620244	9	35059087	T	A	R	W		9	35059084	9:35059087:T:A	VCP	P55072	P55072	p.Arg713Trp	p.Arg713Trp	4.300837	0.821	0.778818787	1.635477566	2.253843641	3.0324831	0.971	Arg	713	Trp	R713W	8	42.44836364	29.98272727	-2.749181818	76.43	35.91831488
9:35059087:T:C:R:713:G	-2.666037214	-3.065760563	0.009671554	0.027239119	0.032034444	0.131895689	0.019454444	0.785203888	0.82638	0.940576974	0.047467198	0.091711699	0.099888674	9	35059087	T	C	R	G		9	35059084	9:35059087:T:C	VCP	P55072	P55072	p.Arg713Gly	p.Arg713Gly	2.842565	0.622	0.833055307	1.064742184	1.893748322	1.096600766	0.003	Arg	713	Gly	R713G	7	42.44836364	29.98272727	-2.749181818	76.43	35.91831488
9:35059088:C:A:E:712:D	-4.110258821	-4.499492111	0.004125438	0.070025297	0.010103333	0.043428097	0.006428889	0.099972516	0.245244286	0.087587287	0.002720293	0.047856329	0.020625206	9	35059088	C	A	E	D		9	35059085	9:35059088:C:A	VCP	P55072	P55072	p.Glu712Asp	p.Glu712Asp	1.783049	0.384	0.795778777	-1.237304088	-0.241109879	-0.849900778	0	Glu	712	Asp	E712D	3	45.62455556	30.249	-9.399333333	80.59	36.12011469
9:35059088:C:G:E:712:D	-4.110258821	-4.600885493	0.004125438	0.070025297	0.010103333	0.043428097	0.006428889	0.099972516	0.245244286	0.087587287	0.002720293	0.047856329	0.020625206	9	35059088	C	G	E	D		9	35059085	9:35059088:C:G	VCP	P55072	P55072	p.Glu712Asp	p.Glu712Asp	1.670903	0.384	0.795778777	-1.383855175	-0.241109879	-0.910315271	0	Glu	712	Asp	E712D	3	45.62455556	30.249	-9.399333333	80.59	36.12011469
9:35059089:T:A:E:712:V	-3.07140038	-2.790343706	0.015796121	0.035905968	0.037926667	0.196670741	0.006428889	0.785203888	0.245244286	0.862663343	0.053620145	0.025616806	0.091565976	9	35059089	T	A	E	V		9	35059086	9:35059089:T:A	VCP	P55072	P55072	p.Glu712Val	p.Glu712Val	3.202447	0.537	0.79495823	0.597352625	0.717790294	0.799142885	0	Glu	712	Val	E712V	7	45.62455556	30.249	-9.399333333	80.59	36.12011469
9:35059089:T:C:E:712:G	-3.244746625	-2.729548	0.015796121	0.035905968	0.037926667	0.196670741	0.006428889	0.785203888	0.245244286	0.862663343	0.053620145	0.025616806	0.091565976	9	35059089	T	C	E	G		9	35059086	9:35059089:T:C	VCP	P55072	P55072	p.Glu712Gly	p.Glu712Gly	3.26969	0.496	0.809434046	1.041516663	0.69868291	0.598372628	0	Glu	712	Gly	E712G	7	45.62455556	30.249	-9.399333333	80.59	36.12011469
9:35059089:T:G:E:712:A	-3.820970855	-3.315073114	0.008603053	0.037279047	0.026198889	0.172735361	0.006428889	0.42874382	0.245244286	0.650784666	0.009736785	0.028117544	0.056146702	9	35059089	T	G	E	A		9	35059086	9:35059089:T:G	VCP	P55072	P55072	p.Glu712Ala	p.Glu712Ala	2.857233	0.406	0.7957102	0.16473916	-0.10240443	-0.144056028	0	Glu	712	Ala	E712A	6	45.62455556	30.249	-9.399333333	80.59	36.12011469
9:35059090:C:G:E:712:Q	-4.135626564	-3.766998928	0.004125438	0.070025297	0.010103333	0.043428097	0.006428889	0.099972516	0.245244286	0.087587287	0.002720293	0.047856329	0.020625206	9	35059090	C	G	E	Q		9	35059087	9:35059090:C:G	VCP	P55072	P55072	p.Glu712Gln	p.Glu712Gln	2.593222	0.378	0.785924938	-0.421110905	-0.443656867	-0.448132344	0.001	Glu	712	Gln	E712Q	3	45.62455556	30.249	-9.399333333	80.59	36.12011469
9:35059090:C:T:E:712:K	-3.839289235	-3.568344353	0.005920777	0.054331397	0.010431111	0.061615004	0.006428889	0.332429531	0.245244286	0.21812431	0.002868572	0.037630004	0.02222439	9	35059090	C	T	E	K		9	35059087	9:35059090:C:T	VCP	P55072	P55072	p.Glu712Lys	p.Glu712Lys	2.802326	0.446	0.793294737	0.033535807	0.111566874	0.057579426	0	Glu	712	Lys	E712K	4	45.62455556	30.249	-9.399333333	80.59	36.12011469
9:35059092:C:A:R:711:L	-2.81070156	-2.645828571	0.018090406	0.043504658	0.050435556	0.212618043	0.023038889	0.785203888	0.492153333	0.938434555	0.055002511	0.042098986	0.125739286	9	35059092	C	A	R	L		9	35059089	9:35059092:C:A	VCP	P55072	P55072	p.Arg711Leu	p.Arg711Leu	3.135398	0.554	0.811060807	0.906064736	1.094519046	0.861288915	0.092	Arg	711	Leu	R711L	7	46.53927273	23.767	-9.366181818	84.17	35.90640323
9:35059092:C:G:R:711:P	-2.075037009	-1.691605512	0.018090406	0.043504658	0.050435556	0.212618043	0.023038889	0.785203888	0.492153333	0.938434555	0.055002511	0.042098986	0.125739286	9	35059092	C	G	R	P		9	35059089	9:35059092:C:G	VCP	P55072	P55072	p.Arg711Pro	p.Arg711Pro	4.190815	0.728	0.827120554	2.680548157	2.468550987	2.435638976	0.776	Arg	711	Pro	R711P	7	46.53927273	23.767	-9.366181818	84.17	35.90640323
9:35059092:C:T:R:711:Q	-4.025683304	-3.26944981	0.00679063	0.045262581	0.014912222	0.079034064	0.023038889	0.332429531	0.492153333	0.33085654	0.0029466	0.03953349	0.032870989	9	35059092	C	T	R	Q	rs779670266	9	35059089	9:35059092:C:T	VCP	P55072	P55072	p.Arg711Gln	p.Arg711Gln	3.062231	0.388	0.742476191	-0.877614627	-1.105008604	-0.137667521	0.014	Arg	711	Gln	R711Q	4	46.53927273	23.767	-9.366181818	84.17	35.90640323
9:35059093:G:C:R:711:G	-2.650039187	-2.275404495	0.018090406	0.043504658	0.050435556	0.212618043	0.023038889	0.785203888	0.492153333	0.938434555	0.055002511	0.042098986	0.125739286	9	35059093	G	C	R	G		9	35059090	9:35059093:G:C	VCP	P55072	P55072	p.Arg711Gly	p.Arg711Gly	3.545105	0.592	0.829682873	1.899807923	1.646776977	1.301657181	0.196	Arg	711	Gly	R711G	7	46.53927273	23.767	-9.366181818	84.17	35.90640323
9:35059094:T:A:E:710:D	-4.423053982	-4.490932339	0.004326053	0.035960805	0.010673333	0.056799208	0.007297778	0.099972516	0.4372	0.091465355	0.002720293	0.068691889	0.020638539	9	35059094	T	A	E	D		9	35059091	9:35059094:T:A	VCP	P55072	P55072	p.Glu710Asp	p.Glu710Asp	1.792428	0.31	0.79816009	-1.166436743	-0.671782213	-1.27259513	0	Glu	710	Asp	E710D	3	42.34277778	25.59611111	-5.323333333	81.5	33.76576629
9:35059094:T:G:E:710:D	-4.423053982	-4.475555075	0.004326053	0.035960805	0.010673333	0.056799208	0.007297778	0.099972516	0.4372	0.091465355	0.002720293	0.068691889	0.020638539	9	35059094	T	G	E	D		9	35059091	9:35059094:T:G	VCP	P55072	P55072	p.Glu710Asp	p.Glu710Asp	1.809436	0.31	0.79816009	-1.144210887	-0.671782213	-1.263432701	0	Glu	710	Asp	E710D	3	42.34277778	25.59611111	-5.323333333	81.5	33.76576629
9:35059095:T:A:E:710:V	-3.245790511	-2.287591833	0.016554838	0.02680092	0.04012	0.214753598	0.007297778	0.785203888	0.4372	0.928503153	0.053620145	0.095835373	0.099793992	9	35059095	T	A	E	V		9	35059092	9:35059095:T:A	VCP	P55072	P55072	p.Glu710Val	p.Glu710Val	3.703886	0.485	0.797187733	1.307501785	0.424434731	0.768695595	0.036	Glu	710	Val	E710V	7	42.34277778	25.59611111	-5.323333333	81.5	33.76576629
9:35059095:T:C:E:710:G	-3.313437826	-2.829472221	0.016554838	0.02680092	0.04012	0.214753598	0.007297778	0.785203888	0.4372	0.928503153	0.053620145	0.095835373	0.099793992	9	35059095	T	C	E	G	rs1346289873	9	35059092	9:35059095:T:C	VCP	P55072	P55072	p.Glu710Gly	p.Glu710Gly	3.10454	0.469	0.813019984	0.913960863	0.586878786	0.353334369	0.001	Glu	710	Gly	E710G	7	42.34277778	25.59611111	-5.323333333	81.5	33.76576629
9:35059095:T:G:E:710:A	-3.811601286	-3.210196214	0.00901944	0.019213803	0.027752222	0.194605649	0.007297778	0.42874382	0.4372	0.792538699	0.009736785	0.088322502	0.061668289	9	35059095	T	G	E	A		9	35059092	9:35059095:T:G	VCP	P55072	P55072	p.Glu710Ala	p.Glu710Ala	2.936572	0.401	0.798093814	0.32708606	-0.094419083	-0.130216909	0	Glu	710	Ala	E710A	6	42.34277778	25.59611111	-5.323333333	81.5	33.76576629
9:35059096:C:G:E:710:Q	-4.308899138	-3.799423796	0.004326053	0.035960805	0.010673333	0.056799208	0.007297778	0.099972516	0.4372	0.091465355	0.002720293	0.068691889	0.020638539	9	35059096	C	G	E	Q		9	35059093	9:35059096:C:G	VCP	P55072	P55072	p.Glu710Gln	p.Glu710Gln	2.55727	0.337	0.787608863	-0.426646298	-0.676190304	-0.704495075	0.002	Glu	710	Gln	E710Q	3	42.34277778	25.59611111	-5.323333333	81.5	33.76576629
9:35059096:C:T:E:710:K	-3.981328294	-3.530148186	0.006208155	0.022437227	0.01113	0.079576842	0.007297778	0.332429531	0.4372	0.237898778	0.002868572	0.07158145	0.023299311	9	35059096	C	T	E	K		9	35059093	9:35059096:C:T	VCP	P55072	P55072	p.Glu710Lys	p.Glu710Lys	2.837436	0.411	0.795476042	0.133105365	-0.074527229	-0.125819107	0	Glu	710	Lys	E710K	4	42.34277778	25.59611111	-5.323333333	81.5	33.76576629
9:35059098:C:A:R:709:L	-3.409127386	-2.972827294	0.016554838	0.015069882	0.0381	0.199544343	0.006428889	0.785203888	0.252117778	0.883780195	0.053620145	0.076184417	0.091658198	9	35059098	C	A	R	L		9	35059095	9:35059098:C:A	VCP	P55072	P55072	p.Arg709Leu	p.Arg709Leu	2.999999	0.457	0.816950747	0.874095344	0.576179912	0.227652419	0	Arg	709	Leu	R709L	7	39.14609091	29.17827273	-8.464090909	80.75	30.3334485
9:35059098:C:G:R:709:P	-2.787617679	-2.863155794	0.016554838	0.015069882	0.0381	0.199544343	0.006428889	0.785203888	0.252117778	0.883780195	0.053620145	0.076184417	0.091658198	9	35059098	C	G	R	P		9	35059095	9:35059098:C:G	VCP	P55072	P55072	p.Arg709Pro	p.Arg709Pro	3.121301	0.604	0.835336871	1.485147014	1.817392602	1.142712883	0.367	Arg	709	Pro	R709P	7	39.14609091	29.17827273	-8.464090909	80.75	30.3334485
9:35059098:C:T:R:709:Q	-4.114935272	-3.405468955	0.006208155	0.011422307	0.010431111	0.064188131	0.006428889	0.332429531	0.252117778	0.217868416	0.002868572	0.049535173	0.02207439	9	35059098	C	T	R	Q	rs746617777	9	35059095	9:35059098:C:T	VCP	P55072	P55072	p.Arg709Gln	p.Arg709Gln	2.98347	0.381	0.757424025	-0.612629204	-0.900109382	-0.220559634	0.019	Arg	709	Gln	R709Q	4	39.14609091	29.17827273	-8.464090909	80.75	30.3334485
9:35059099:G:C:R:709:G	-2.673462835	-3.278030904	0.016554838	0.015069882	0.0381	0.199544343	0.006428889	0.785203888	0.252117778	0.883780195	0.053620145	0.076184417	0.091658198	9	35059099	G	C	R	G		9	35059096	9:35059099:G:C	VCP	P55072	P55072	p.Arg709Gly	p.Arg709Gly	2.662429	0.631	0.838457376	0.96230307	2.041090234	1.051582462	0.056	Arg	709	Gly	R709G	7	39.14609091	29.17827273	-8.464090909	80.75	30.3334485
9:35059100:C:A:R:708:S	-3.276689098	-3.756822606	0.009863063	0.025315451	0.040455556	0.221571602	0.006453651	0.42874382	0.995943333	0.876145621	0.011342267	0.005539591	0.068951146	9	35059100	C	A	R	S		9	35059097	9:35059100:C:A	VCP	P55072	P55072	p.Arg708Ser	p.Arg708Ser	2.283623	0.518	0.781911955	-0.924462393	0.379340761	0.194333659	0.002	Arg	708	Ser	R708S	6	43.33654545	26.64536364	-14.30027273	86.02	31.94987149
9:35059100:C:G:R:708:S	-3.280917055	-3.741224737	0.009863063	0.025315451	0.040455556	0.221571602	0.006453651	0.42874382	0.995943333	0.876145621	0.011342267	0.005539591	0.068951146	9	35059100	C	G	R	S		9	35059097	9:35059100:C:G	VCP	P55072	P55072	p.Arg708Ser	p.Arg708Ser	2.300875	0.517	0.781911955	-0.90191768	0.37298396	0.197847169	0.002	Arg	708	Ser	R708S	6	43.33654545	26.64536364	-14.30027273	86.02	31.94987149
9:35059101:C:A:R:708:M	-3.306284798	-2.788492571	0.009863063	0.025315451	0.040455556	0.221571602	0.006453651	0.42874382	0.995943333	0.876145621	0.011342267	0.005539591	0.068951146	9	35059101	C	A	R	M		9	35059098	9:35059101:C:A	VCP	P55072	P55072	p.Arg708Met	p.Arg708Met	3.354643	0.511	0.800003597	0.920421663	0.636692797	0.730843363	0.283	Arg	708	Met	R708M	6	43.33654545	26.64536364	-14.30027273	86.02	31.94987149
9:35059101:C:G:R:708:T	-3.614925673	-3.419342836	0.009863063	0.025315451	0.040455556	0.221571602	0.006453651	0.42874382	0.995943333	0.876145621	0.011342267	0.005539591	0.068951146	9	35059101	C	G	R	T		9	35059098	9:35059101:C:G	VCP	P55072	P55072	p.Arg708Thr	p.Arg708Thr	2.656892	0.438	0.77951912	-0.495573387	-0.169126538	-0.067010653	0.023	Arg	708	Thr	R708T	6	43.33654545	26.64536364	-14.30027273	86.02	31.94987149
9:35059101:C:T:R:708:K	-3.899236967	-3.936111323	0.004732783	0.048110456	0.022473333	0.087306351	0.006453651	0.099972516	0.995943333	0.179580864	0.002794298	0.018235979	0.028974095	9	35059101	C	T	R	K		9	35059098	9:35059101:C:T	VCP	P55072	P55072	p.Arg708Lys	p.Arg708Lys	2.350744	0.423	0.801850008	-0.346016341	0.108100698	-0.31864198	0	Arg	708	Lys	R708K	3	43.33654545	26.64536364	-14.30027273	86.02	31.94987149
9:35059102:T:A:R:708:W	-2.07996479	-2.240601851	0.018090406	0.039934161	0.073782222	0.263470744	0.006453651	0.523028583	0.995943333	0.879062001	0.062008426	0.021025835	0.103422521	9	35059102	T	A	R	W		9	35059099	9:35059102:T:A	VCP	P55072	P55072	p.Arg708Trp	p.Arg708Trp	3.731768	0.756	0.77546585	0.809299359	1.784709551	2.350194645	0.902	Arg	708	Trp	R708W	8	43.33654545	26.64536364	-14.30027273	86.02	31.94987149
9:35059102:T:C:R:708:G	-2.741550516	-3.033628835	0.018090406	0.030511885	0.053588889	0.241341404	0.006453651	0.785203888	0.995943333	0.976778736	0.062008426	0.012817747	0.106116849	9	35059102	T	C	R	G		9	35059099	9:35059102:T:C	VCP	P55072	P55072	p.Arg708Gly	p.Arg708Gly	2.836753	0.596	0.831977422	1.03061726	1.710487536	0.943180302	0.023	Arg	708	Gly	R708G	7	43.33654545	26.64536364	-14.30027273	86.02	31.94987149
9:35059103:A:C:I:707:M	-3.496983188	-4.821462481	0.004732783	0.023687427	0.029488889	0.071579129	0.034267063	0.099972516	0.481467778	0.138448648	0.002794298	0.036984007	0.037499232	9	35059103	A	C	I	M	rs1000496477	9	35059100	9:35059103:A:C	VCP	P55072	P55072	p.Ile707Met	p.Ile707Met	1.314901	0.507	0.778512763	-2.274040938	0.252702207	-0.39111335	0.015	Ile	707	Met	I707M	3	41.433875	22.0975	-10.70175	86.99	30.55346345	0.141795077	Benign
9:35059104:A:C:I:707:S	-2.156993023	-2.268596347	0.009863063	0.014866577	0.052444444	0.218016342	0.034267063	0.42874382	0.481467778	0.832724367	0.011342267	0.05463842	0.091012294	9	35059104	A	C	I	S		9	35059101	9:35059104:A:C	VCP	P55072	P55072	p.Ile707Ser	p.Ile707Ser	3.783201	0.754	0.78363916	1.077680175	1.908363371	2.366341536	0.83	Ile	707	Ser	I707S	6	41.433875	22.0975	-10.70175	86.99	30.55346345	0.076018784	Benign
9:35059104:A:G:I:707:T	-2.640670072	-2.96072657	0.01064924	0.008495174	0.049657778	0.233251405	0.034267063	0.434417846	0.481467778	0.773031642	0.005771919	0.042768292	0.083054688	9	35059104	A	G	I	T	rs768462341	9	35059101	9:35059104:A:G	VCP	P55072	P55072	p.Ile707Thr	p.Ile707Thr	3.070505	0.65	0.782315283	0.113752915	1.225167849	1.38124517	0.595	Ile	707	Thr	I707T	5	41.433875	22.0975	-10.70175	86.99	30.55346345	0.073758033	Benign
9:35059104:A:T:I:707:N	-1.802992103	-1.48385506	0.018090406	0.027814488	0.072435556	0.242122357	0.034267063	0.785203888	0.481467778	0.95880191	0.062008426	0.06813545	0.148958016	9	35059104	A	T	I	N		9	35059101	9:35059104:A:T	VCP	P55072	P55072	p.Ile707Asn	p.Ile707Asn	4.266439	0.762	0.78230557	1.676346458	1.936967524	2.672910976	0.83	Ile	707	Asn	I707N	7	41.433875	22.0975	-10.70175	86.99	30.55346345	0.085067982	Benign
9:35059105:T:A:I:707:F	-3.080759892	-2.662498882	0.00679063	0.011170995	0.030548889	0.114965477	0.034267063	0.332429531	0.481467778	0.466270836	0.0029466	0.036300142	0.046257045	9	35059105	T	A	I	F		9	35059102	9:35059105:T:A	VCP	P55072	P55072	p.Ile707Phe	p.Ile707Phe	3.644673	0.594	0.788817074	1.024096839	0.977665986	1.366856472	0.661	Ile	707	Phe	I707F	4	41.433875	22.0975	-10.70175	86.99	30.55346345	0.147851693	Benign
9:35059105:T:C:I:707:V	-4.319296017	-3.638216285	0.004732783	0.070141647	0.031897778	0.082643919	0.034267063	0.163939514	0.481467778	0.154656864	0.002794298	0.056488099	0.03712114	9	35059105	T	C	I	V		9	35059102	9:35059105:T:C	VCP	P55072	P55072	p.Ile707Val	p.Ile707Val	2.626139	0.313	0.788469947	-0.315455329	-0.814386797	-0.806123196	0	Ile	707	Val	I707V	1	41.433875	22.0975	-10.70175	86.99	30.55346345	0.118220262	Benign
9:35059105:T:G:I:707:L	-4.363103767	-3.444361816	0.004732783	0.044492764	0.030714444	0.076654393	0.034267063	0.061173626	0.481467778	0.134979037	0.002794298	0.044326533	0.036079394	9	35059105	T	G	I	L		9	35059102	9:35059105:T:G	VCP	P55072	P55072	p.Ile707Leu	p.Ile707Leu	2.847468	0.304	0.791016827	0.036460894	-0.829104648	-0.738913693	0	Ile	707	Leu	I707L	2	41.433875	22.0975	-10.70175	86.99	30.55346345	0.089292439	Benign
9:35059106:C:A:E:706:D	-3.760099215	-4.799212715	0.004732783	-0.009014306	0.019591111	0.08722524	0.009633651	0.099972516	0.806405556	0.173300813	0.002794298	0.038163618	0.027374095	9	35059106	C	A	E	D		9	35059103	9:35059106:C:A	VCP	P55072	P55072	p.Glu706Asp	p.Glu706Asp	1.406735	0.458	0.801837192	-1.579951752	0.330374906	-0.624879031	0	Glu	706	Asp	E706D	3	36.64311111	24.43111111	-9.973555556	85.43	26.53732103	0.106100129	Benign
9:35059106:C:G:E:706:D	-3.755871258	-4.80038355	0.004732783	-0.009014306	0.019591111	0.08722524	0.009633651	0.099972516	0.806405556	0.173300813	0.002794298	0.038163618	0.027374095	9	35059106	C	G	E	D		9	35059103	9:35059106:C:G	VCP	P55072	P55072	p.Glu706Asp	p.Glu706Asp	1.40544	0.459	0.801837192	-1.581644043	0.336731707	-0.6197963	0	Glu	706	Asp	E706D	3	36.64311111	24.43111111	-9.973555556	85.43	26.53732103	0.106100129	Benign
9:35059107:T:A:E:706:V	-2.529110562	-2.276282244	0.018090406	0.012729189	0.050825556	0.250794579	0.009633651	0.785203888	0.806405556	0.847073071	0.055002511	0.10792117	0.108600976	9	35059107	T	A	E	V		9	35059104	9:35059107:T:A	VCP	P55072	P55072	p.Glu706Val	p.Glu706Val	3.657922	0.643	0.801430219	1.351856409	1.499593001	1.657231717	0.111	Glu	706	Val	E706V	7	36.64311111	24.43111111	-9.973555556	85.43	26.53732103	0.102360214	Benign
9:35059107:T:C:E:706:G	-3.057605211	-2.663523846	0.018090406	0.012729189	0.050825556	0.250794579	0.009633651	0.785203888	0.806405556	0.847073071	0.055002511	0.10792117	0.108600976	9	35059107	T	C	E	G		9	35059104	9:35059107:T:C	VCP	P55072	P55072	p.Glu706Gly	p.Glu706Gly	3.229614	0.518	0.818950941	1.223384102	0.997316982	0.703951181	0.001	Glu	706	Gly	E706G	7	36.64311111	24.43111111	-9.973555556	85.43	26.53732103	0.112688286	Benign
9:35059107:T:G:E:706:A	-3.11564959	-3.066833738	0.009863063	-0.006779988	0.037346667	0.228864776	0.009633651	0.42874382	0.806405556	0.794371951	0.009999759	0.084211473	0.0690194	9	35059107	T	G	E	A		9	35059104	9:35059107:T:G	VCP	P55072	P55072	p.Glu706Ala	p.Glu706Ala	3.046331	0.556	0.802094908	0.568996322	0.957641276	0.824868105	0.023	Glu	706	Ala	E706A	6	36.64311111	24.43111111	-9.973555556	85.43	26.53732103	0.10245571	Benign
9:35059108:C:G:E:706:Q	-3.481054041	-3.580526574	0.004732783	-0.009014306	0.019591111	0.08722524	0.009633651	0.099972516	0.806405556	0.173300813	0.002794298	0.038163618	0.027374095	9	35059108	C	G	E	Q		9	35059105	9:35059108:C:G	VCP	P55072	P55072	p.Glu706Gln	p.Glu706Gln	2.754661	0.524	0.788542607	-0.145715916	0.528110549	0.482770074	0.521	Glu	706	Gln	E706Q	3	36.64311111	24.43111111	-9.973555556	85.43	26.53732103	0.10399127	Benign
9:35059108:C:T:E:706:K	-3.38119709	-3.302644559	0.00679063	-0.020020686	0.02038	0.131652248	0.009633651	0.332429531	0.806405556	0.492193742	0.0029466	0.044388484	0.033203399	9	35059108	C	T	E	K		9	35059105	9:35059108:C:T	VCP	P55072	P55072	p.Glu706Lys	p.Glu706Lys	3.023309	0.54	0.799282923	0.469700382	0.809015962	0.719980032	0.176	Glu	706	Lys	E706K	4	36.64311111	24.43111111	-9.973555556	85.43	26.53732103	0.121537377	Benign
9:35059109:A:C:S:705:R	-3.673596091	-3.527846924	0.01064924	-0.002726001	0.040364444	0.23219585	0.00677254	0.434417846	0.481467778	0.773031642	0.005771919	0.013445678	0.064454376	9	35059109	A	C	S	R		9	35059106	9:35059109:A:C	VCP	P55072	P55072	p.Ser705Arg	p.Ser705Arg	2.566737	0.43	0.815806095	0.279740418	0.385448356	-0.161821224	0	Ser	705	Arg	S705R	5	38.2765	25.89333333	-13.96616667	86.96	27.02752984	0.136353407	Benign
9:35059109:A:T:S:705:R	-3.673596091	-3.546900337	0.01064924	-0.002726001	0.040364444	0.23219585	0.00677254	0.434417846	0.481467778	0.773031642	0.005771919	0.013445678	0.064454376	9	35059109	A	T	S	R		9	35059106	9:35059109:A:T	VCP	P55072	P55072	p.Ser705Arg	p.Ser705Arg	2.545663	0.43	0.815806095	0.25220116	0.385448356	-0.173174059	0	Ser	705	Arg	S705R	5	38.2765	25.89333333	-13.96616667	86.96	27.02752984	0.136353407	Benign
9:35059110:C:A:S:705:I	-3.791428785	-3.527119285	0.009863063	0.003291864	0.041834444	0.216731897	0.00677254	0.42874382	0.481467778	0.832724367	0.011342267	0.028900493	0.069144992	9	35059110	C	A	S	I		9	35059107	9:35059110:C:A	VCP	P55072	P55072	p.Ser705Ile	p.Ser705Ile	2.536399	0.396	0.814076358	0.19752125	0.140457354	-0.374697072	0.03	Ser	705	Ile	S705I	6	38.2765	25.89333333	-13.96616667	86.96	27.02752984	0.159918669	Benign
9:35059110:C:G:S:705:T	-4.24206178	-4.029428667	0.004732783	0.013815994	0.022845556	0.071793573	0.00677254	0.099972516	0.481467778	0.138448648	0.002794298	0.012304378	0.027378539	9	35059110	C	G	S	T		9	35059107	9:35059110:C:G	VCP	P55072	P55072	p.Ser705Thr	p.Ser705Thr	2.258124	0.344	0.809169027	-0.286908871	-0.271972574	-0.825186325	0	Ser	705	Thr	S705T	3	38.2765	25.89333333	-13.96616667	86.96	27.02752984	0.135144334	Benign
9:35059110:C:T:S:705:N	-4.292797266	-3.982253521	0.004732783	0.013815994	0.022845556	0.071793573	0.00677254	0.099972516	0.481467778	0.138448648	0.002794298	0.012304378	0.027378539	9	35059110	C	T	S	N		9	35059107	9:35059110:C:T	VCP	P55072	P55072	p.Ser705Asn	p.Ser705Asn	2.310302	0.332	0.809088547	-0.220704132	-0.349596967	-0.866441734	0.001	Ser	705	Asn	S705N	3	38.2765	25.89333333	-13.96616667	86.96	27.02752984	0.112248081	Benign
9:35059111:T:A:S:705:C	-3.715875663	-3.111840761	0.01064924	-0.002726001	0.040364444	0.23219585	0.00677254	0.434417846	0.481467778	0.773031642	0.005771919	0.013445678	0.064454376	9	35059111	T	A	S	C		9	35059108	9:35059111:T:A	VCP	P55072	P55072	p.Ser705Cys	p.Ser705Cys	3.02686	0.42	0.808339894	0.697258996	0.197310652	0.028249316	0.22	Ser	705	Cys	S705C	5	38.2765	25.89333333	-13.96616667	86.96	27.02752984	0.235878208	Benign
9:35059111:T:C:S:705:G	-4.466293769	-3.375875199	0.00679063	0.000564327	0.023651111	0.115535477	0.00677254	0.332429531	0.481467778	0.466270836	0.0029466	0.007376689	0.033472755	9	35059111	T	C	S	G		9	35059108	9:35059111:T:C	VCP	P55072	P55072	p.Ser705Gly	p.Ser705Gly	2.940524	0.283	0.825224188	1.000007382	-0.391865452	-0.810170873	0.007	Ser	705	Gly	S705G	4	38.2765	25.89333333	-13.96616667	86.96	27.02752984	0.123871373	Benign
9:35059111:T:G:S:705:R	-3.775067064	-3.302646134	0.01064924	-0.002726001	0.040364444	0.23219585	0.00677254	0.434417846	0.481467778	0.773031642	0.005771919	0.013445678	0.064454376	9	35059111	T	G	S	R		9	35059108	9:35059111:T:G	VCP	P55072	P55072	p.Ser705Arg	p.Ser705Arg	2.81582	0.406	0.815806095	0.60523918	0.232885126	-0.166365744	0	Ser	705	Arg	S705R	5	38.2765	25.89333333	-13.96616667	86.96	27.02752984	0.136353407	Benign
9:35059112:C:A:E:704:D	-3.847822576	-4.55761024	0.005905143	0.028528089	0.083394444	0.066289203	0.107371085	0.099972516	0.508738889	0.047364646	0.00304807	0.011767882	0.060469189	9	35059112	C	A	E	D		9	35059109	9:35059112:C:A	VCP	P55072	P55072	p.Glu704Asp	p.Glu704Asp	1.454228	0.394	0.793985104	-1.711151022	-0.207468373	-0.96923724	0	Glu	704	Asp	E704D	3	39.66444444	21.459	-16.54888889	91.4	27.45615802	0.099528706	Benign
9:35059112:C:G:E:704:D	-3.847822576	-4.681499018	0.005905143	0.028528089	0.083394444	0.066289203	0.107371085	0.099972516	0.508738889	0.047364646	0.00304807	0.011767882	0.060469189	9	35059112	C	G	E	D		9	35059109	9:35059112:C:G	VCP	P55072	P55072	p.Glu704Asp	p.Glu704Asp	1.317201	0.394	0.793985104	-1.890216309	-0.207468373	-1.043055448	0	Glu	704	Asp	E704D	3	39.66444444	21.459	-16.54888889	91.4	27.45615802	0.099528706	Benign
9:35059113:T:A:E:704:V	-2.507069173	-1.83747011	0.024636514	0.029361856	0.135351111	0.183545433	0.107371085	0.785203888	0.508738889	0.643660756	0.035094965	0.032299375	0.173038952	9	35059113	T	A	E	V		9	35059110	9:35059113:T:A	VCP	P55072	P55072	p.Glu704Val	p.Glu704Val	3.715441	0.564	0.792867627	1.216271447	0.854543316	1.231569182	0.001	Glu	704	Val	E704V	7	39.66444444	21.459	-16.54888889	91.4	27.45615802	0.188089262	Benign
9:35059113:T:C:E:704:G	-2.650819717	-1.836299276	0.024636514	0.029361856	0.135351111	0.183545433	0.107371085	0.785203888	0.508738889	0.643660756	0.035094965	0.032299375	0.173038952	9	35059113	T	C	E	G		9	35059110	9:35059113:T:C	VCP	P55072	P55072	p.Glu704Gly	p.Glu704Gly	3.716736	0.53	0.809085938	1.617143234	0.909006157	1.035734438	0.163	Glu	704	Gly	E704G	7	39.66444444	21.459	-16.54888889	91.4	27.45615802	0.165045756	Benign
9:35059113:T:G:E:704:A	-3.429855789	-3.053439205	0.01243688	0.016928106	0.107713333	0.144989895	0.107371085	0.42874382	0.508738889	0.18768248	0.016438212	0.016356511	0.09173265	9	35059113	T	G	E	A		9	35059110	9:35059113:T:G	VCP	P55072	P55072	p.Glu704Ala	p.Glu704Ala	2.910344	0.452	0.793812404	0.187433762	0.158344693	0.150452297	0	Glu	704	Ala	E704A	6	39.66444444	21.459	-16.54888889	91.4	27.45615802	0.122121013	Benign
9:35059114:C:G:E:704:Q	-3.742123646	-3.452014979	0.005905143	0.028528089	0.083394444	0.066289203	0.107371085	0.099972516	0.508738889	0.047364646	0.00304807	0.011767882	0.060469189	9	35059114	C	G	E	Q		9	35059111	9:35059114:C:G	VCP	P55072	P55072	p.Glu704Gln	p.Glu704Gln	2.67707	0.419	0.786526679	-0.296728751	-0.172988295	-0.165967422	0.012	Glu	704	Gln	E704Q	3	39.66444444	21.459	-16.54888889	91.4	27.45615802	0.141530426	Benign
9:35059114:C:T:E:704:K	-3.056414057	-3.134291695	0.008468411	0.015660468	0.086297778	0.091109087	0.107371085	0.332429531	0.508738889	0.243216036	0.00345905	0.004405859	0.072088092	9	35059114	C	T	E	K	rs1323248315	9	35059111	9:35059114:C:T	VCP	P55072	P55072	p.Glu704Lys	p.Glu704Lys	2.951345	0.566	0.79138274	0.181212325	0.842482344	0.831501565	0.38	Glu	704	Lys	E704K	4	39.66444444	21.459	-16.54888889	91.4	27.45615802	0.11016472	Benign
9:35059115:G:C:I:703:M	-3.249960312	-4.853727622	0.004499998	-0.010062357	0.060412222	0.067311664	0.092265688	0.099972516	0.450691111	0.058761577	0.002499054	0.026462516	0.060015353	9	35059115	G	C	I	M		9	35059112	9:35059115:G:C	VCP	P55072	P55072	p.Ile703Met	p.Ile703Met	1.129721	0.536	0.779898847	-2.481916472	0.460175534	-0.323241641	0.993	Ile	703	Met	I703M	3	35.924625	20.216375	-13.167125	89.91	24.54749021	0.168877735	Benign
9:35059116:A:C:I:703:S	-1.731260445	-1.647958276	0.010128427	-0.00612914	0.081915556	0.158814613	0.092265688	0.42874382	0.450691111	0.235144516	0.013626064	0.068378711	0.093839336	9	35059116	A	C	I	S		9	35059113	9:35059116:A:C	VCP	P55072	P55072	p.Ile703Ser	p.Ile703Ser	4.450887	0.851	0.786133178	2.011589444	2.566584479	3.286727887	1	Ile	703	Ser	I703S	6	35.924625	20.216375	-13.167125	89.91	24.54749021	0.209287432	Benign
9:35059116:A:G:I:703:T	-2.01806138	-1.878304672	0.010128427	-0.018911624	0.078574444	0.18001388	0.092265688	0.434417846	0.450691111	0.203737537	0.005163688	0.046301968	0.084783935	9	35059116	A	G	I	T		9	35059113	9:35059116:A:G	VCP	P55072	P55072	p.Ile703Thr	p.Ile703Thr	4.256235	0.795	0.784884477	1.726486358	2.189769697	2.858165963	1	Ile	703	Thr	I703T	5	35.924625	20.216375	-13.167125	89.91	24.54749021	0.189261585	Benign
9:35059116:A:T:I:703:N	-1.40108672	-1.206339366	0.020109747	0.015300508	0.10812	0.190619444	0.092265688	0.785203888	0.450691111	0.533848072	0.073733144	0.092573261	0.16966292	9	35059116	A	T	I	N		9	35059113	9:35059116:A:T	VCP	P55072	P55072	p.Ile703Asn	p.Ile703Asn	4.435917	0.83	0.78495701	1.963077939	2.413467909	3.15727571	1	Ile	703	Asn	I703N	7	35.924625	20.216375	-13.167125	89.91	24.54749021	0.253190715	Benign
9:35059117:T:A:I:703:F	-2.407147932	-1.963753238	0.006457289	-0.020455427	0.062127778	0.101457091	0.092265688	0.332429531	0.450691111	0.326102431	0.002635306	0.031558658	0.070224866	9	35059117	T	A	I	F		9	35059114	9:35059117:T:A	VCP	P55072	P55072	p.Ile703Phe	p.Ile703Phe	4.258388	0.722	0.789052511	1.831887233	1.795264686	2.437359236	1	Ile	703	Phe	I703F	4	35.924625	20.216375	-13.167125	89.91	24.54749021	0.188830469	Benign
9:35059117:T:C:I:703:V	-3.525861996	-2.860930858	0.004499998	0.038795654	0.062708889	0.080187036	0.092265688	0.163939514	0.450691111	0.086256264	0.002499054	0.042686001	0.059819086	9	35059117	T	C	I	V		9	35059114	9:35059117:T:C	VCP	P55072	P55072	p.Ile703Val	p.Ile703Val	3.335154	0.471	0.788704285	0.616844953	0.193897609	0.489129826	0.868	Ile	703	Val	I703V	1	35.924625	20.216375	-13.167125	89.91	24.54749021	0.126154926	Benign
9:35059117:T:G:I:703:L	-3.610594604	-3.064588318	0.004499998	0.010799498	0.06135	0.073326717	0.092265688	0.061173626	0.450691111	0.060108909	0.002499054	0.030779072	0.05825734	9	35059117	T	G	I	L		9	35059114	9:35059117:T:G	VCP	P55072	P55072	p.Ile703Leu	p.Ile703Leu	3.120268	0.453	0.79152655	0.405498514	0.1265632	0.269321421	0.026	Ile	703	Leu	I703L	2	35.924625	20.216375	-13.167125	89.91	24.54749021	0.098533213	Benign
9:35059119:G:A:S:702:F	-2.723013737	-2.425331318	0.191567972	-0.001873305	0.123648889	0.217780017	0.048069524	0.42874382	0.115772222	0.161419803	0.012291353	0.056168861	0.068152121	9	35059119	G	A	S	F		9	35059116	9:35059119:G:A	VCP	P55072	P55072	p.Ser702Phe	p.Ser702Phe	3.761622	0.65	0.834842608	2.309745804	2.101558943	1.75355879	0.996	Ser	702	Phe	S702F	6	33.9185	23.6265	-14.70283333	91.18	22.33347604	0.129627478	Benign
9:35059119:G:C:S:702:C	-3.635706373	-3.191021314	0.191567972	-0.015545153	0.121315556	0.247475668	0.048069524	0.434417846	0.115772222	0.197579282	0.006791286	0.027914212	0.064425076	9	35059119	G	C	S	C		9	35059116	9:35059119:G:C	VCP	P55072	P55072	p.Ser702Cys	p.Ser702Cys	2.939477	0.439	0.832453002	1.176561193	0.720404553	0.091001886	0.06	Ser	702	Cys	S702C	5	33.9185	23.6265	-14.70283333	91.18	22.33347604	0.129600684	Benign
9:35059119:G:T:S:702:Y	-2.773749223	-2.631003128	0.191567972	-0.001873305	0.123648889	0.217780017	0.048069524	0.42874382	0.115772222	0.161419803	0.012291353	0.056168861	0.068152121	9	35059119	G	T	S	Y		9	35059116	9:35059119:G:T	VCP	P55072	P55072	p.Ser702Tyr	p.Ser702Tyr	3.534139	0.638	0.832828466	1.962899802	1.991672408	1.561646402	0.994	Ser	702	Tyr	S702Y	6	33.9185	23.6265	-14.70283333	91.18	22.33347604	0.115654356	Benign
9:35059120:A:C:S:702:A	-4.335005206	-3.672758366	0.061743136	-0.008337257	0.096176667	0.111098092	0.048069524	0.099972516	0.115772222	0.03730406	0.003056607	0.007814212	0.04422538	9	35059120	A	C	S	A		9	35059117	9:35059120:A:C	VCP	P55072	P55072	p.Ser702Ala	p.Ser702Ala	2.540766	0.3	0.834987578	0.717913543	-0.120902735	-0.927259462	0	Ser	702	Ala	S702A	3	33.9185	23.6265	-14.70283333	91.18	22.33347604	0.11506955	Benign
9:35059120:A:G:S:702:P	-2.443422446	-2.548215878	0.191567972	-0.015545153	0.121315556	0.247475668	0.048069524	0.434417846	0.115772222	0.197579282	0.006791286	0.027914212	0.064425076	9	35059120	A	G	S	P		9	35059117	9:35059120:A:G	VCP	P55072	P55072	p.Ser702Pro	p.Ser702Pro	3.650451	0.721	0.849332834	2.521115152	2.794653703	2.104075389	0.853	Ser	702	Pro	S702P	5	33.9185	23.6265	-14.70283333	91.18	22.33347604	0.361082609	Uncertain
9:35059120:A:T:S:702:T	-4.275813806	-3.584198056	0.061743136	-0.008337257	0.096176667	0.111098092	0.048069524	0.099972516	0.115772222	0.03730406	0.003056607	0.007814212	0.04422538	9	35059120	A	T	S	T		9	35059117	9:35059120:A:T	VCP	P55072	P55072	p.Ser702Thr	p.Ser702Thr	2.638718	0.314	0.832676156	0.789025287	-0.070472402	-0.793566363	0.015	Ser	702	Thr	S702T	3	33.9185	23.6265	-14.70283333	91.18	22.33347604	0.120820543	Benign
9:35059121:T:A:E:701:D	-3.735908349	-3.842779934	0.02193897	0.018298901	0.07494	0.092863648	0.045836032	0.099972516	0.099658889	0.049226121	0.003036962	-0.007992866	0.037873571	9	35059121	T	A	E	D		9	35059118	9:35059121:T:A	VCP	P55072	P55072	p.Glu701Asp	p.Glu701Asp	2.394886	0.45	0.829128578	0.38307233	0.734863076	-0.138792287	0.001	Glu	701	Asp	E701D	3	35.30922222	24.19477778	-19.38877778	93.05	23.06607662	0.1439077	Benign
9:35059121:T:G:E:701:D	-3.735908349	-3.829689188	0.02193897	0.018298901	0.07494	0.092863648	0.045836032	0.099972516	0.099658889	0.049226121	0.003036962	-0.007992866	0.037873571	9	35059121	T	G	E	D		9	35059118	9:35059121:T:G	VCP	P55072	P55072	p.Glu701Asp	p.Glu701Asp	2.409365	0.45	0.829128578	0.401993319	0.734863076	-0.130992264	0.001	Glu	701	Asp	E701D	3	35.30922222	24.19477778	-19.38877778	93.05	23.06607662	0.1439077	Benign
9:35059122:T:A:E:701:V	-1.802498787	-2.03435885	0.08707539	0.023818668	0.114062222	0.190662162	0.045836032	0.785203888	0.099658889	0.495059349	0.020047244	0.03096437	0.111553661	9	35059122	T	A	E	V		9	35059119	9:35059122:T:A	VCP	P55072	P55072	p.Glu701Val	p.Glu701Val	3.905897	0.811	0.826171815	2.284869419	2.980336267	2.7619202	0.443	Glu	701	Val	E701V	7	35.30922222	24.19477778	-19.38877778	93.05	23.06607662	0.41126336	Uncertain
9:35059122:T:C:E:701:G	-1.79827083	-1.61355995	0.08707539	0.023818668	0.114062222	0.190662162	0.045836032	0.785203888	0.099658889	0.495059349	0.020047244	0.03096437	0.111553661	9	35059122	T	C	E	G		9	35059119	9:35059122:T:C	VCP	P55072	P55072	p.Glu701Gly	p.Glu701Gly	4.371321	0.812	0.841486355	3.270015169	3.242208208	3.018430461	0.811	Glu	701	Gly	E701G	7	35.30922222	24.19477778	-19.38877778	93.05	23.06607662	0.395680412	Uncertain
9:35059122:T:G:E:701:A	-2.577634946	-2.59453266	0.045396004	0.009330065	0.094856667	0.172986049	0.045836032	0.42874382	0.099658889	0.141078037	0.009312762	0.005865545	0.054673629	9	35059122	T	G	E	A		9	35059119	9:35059122:T:G	VCP	P55072	P55072	p.Glu701Ala	p.Glu701Ala	3.663966	0.702	0.826990236	1.988860503	2.301099855	2.001529177	0.005	Glu	701	Ala	E701A	6	35.30922222	24.19477778	-19.38877778	93.05	23.06607662	0.21442031	Benign
9:35059123:C:G:E:701:Q	-3.507598661	-3.51158741	0.02193897	0.018298901	0.07494	0.092863648	0.045836032	0.099972516	0.099658889	0.049226121	0.003036962	-0.007992866	0.037873571	9	35059123	C	G	E	Q		9	35059120	9:35059123:C:G	VCP	P55072	P55072	p.Glu701Gln	p.Glu701Gln	2.761201	0.504	0.819766315	0.631336163	0.921925856	0.370685975	0.029	Glu	701	Gln	E701Q	3	35.30922222	24.19477778	-19.38877778	93.05	23.06607662	0.20003702	Benign
9:35059123:C:T:E:701:K	-2.687167823	-2.602827459	0.031243348	0.006067867	0.077196667	0.118823024	0.045836032	0.332429531	0.099658889	0.162020084	0.003446454	-0.016141517	0.044797646	9	35059123	C	T	E	K		9	35059120	9:35059123:C:T	VCP	P55072	P55072	p.Glu701Lys	p.Glu701Lys	3.720362	0.689	0.826683236	2.055001995	2.213339313	1.956765695	0.405	Glu	701	Lys	E701K	4	35.30922222	24.19477778	-19.38877778	93.05	23.06607662	0.176380345	Benign
9:35059125:C:A:R:700:L	-1.250923619	-1.652024015	0.029310336	0.017229171	0.103146667	0.171724299	0.061284365	0.785203888	0.302851111	0.486172832	0.018386612	0.032225591	0.114200424	9	35059125	C	A	R	L		9	35059122	9:35059125:C:A	VCP	P55072	P55072	p.Arg700Leu	p.Arg700Leu	4.311205	0.938	0.809013475	2.392204859	3.501372042	3.714371069	1	Arg	700	Leu	R700L	7	36.06490909	17.51409091	-19.518	92.87	23.85616825	0.270507133	Benign
9:35059125:C:G:R:700:P	-1.157908561	-1.56723117	0.029310336	0.017229171	0.103146667	0.171724299	0.061284365	0.785203888	0.302851111	0.486172832	0.018386612	0.032225591	0.114200424	9	35059125	C	G	R	P		9	35059122	9:35059125:C:G	VCP	P55072	P55072	p.Arg700Pro	p.Arg700Pro	4.40499	0.96	0.826309691	2.940471859	3.929800037	3.892062264	1	Arg	700	Pro	R700P	7	36.06490909	17.51409091	-19.518	92.87	23.85616825	0.602978307	Uncertain
9:35059125:C:T:R:700:H	-1.794590113	-1.902168108	0.014831475	-0.003396051	0.088596667	0.200024404	0.061284365	0.434417846	0.302851111	0.292893232	0.005411574	0.007957471	0.067839576	9	35059125	C	T	R	H		9	35059122	9:35059125:C:T	VCP	P55072	P55072	p.Arg700His	p.Arg700His	4.342341	0.87	0.741953687	0.782357884	1.950251888	3.338079677	1	Arg	700	His	R700H	5	36.06490909	17.51409091	-19.518	92.87	23.85616825	0.179603493	Benign
9:35059126:G:A:R:700:C	-1.500731334	-1.415050838	0.029310336	0.038421143	0.131701111	0.190966036	0.061284365	0.523028583	0.302851111	0.361925344	0.018386612	0.049469371	0.122552528	9	35059126	G	A	R	C	rs1202389474	9	35059123	9:35059126:G:A	VCP	P55072	P55072	p.Arg700Cys	p.Arg700Cys	4.517856	0.868	0.77195955	1.750249824	2.438170497	3.421071138	1	Arg	700	Cys	R700C	8	36.06490909	17.51409091	-19.518	92.87	23.85616825	0.595185793	Uncertain
9:35059126:G:C:R:700:G	-1.288975234	-1.719974922	0.029310336	0.017229171	0.103146667	0.171724299	0.061284365	0.785203888	0.302851111	0.486172832	0.018386612	0.032225591	0.114200424	9	35059126	G	C	R	G		9	35059123	9:35059126:G:C	VCP	P55072	P55072	p.Arg700Gly	p.Arg700Gly	4.236048	0.929	0.83006403	2.812105557	3.795378395	3.62185975	1	Arg	700	Gly	R700G	7	36.06490909	17.51409091	-19.518	92.87	23.85616825	0.430746314	Uncertain
9:35059126:G:T:R:700:S	-1.725695184	-2.07970161	0.014831475	0.002548027	0.087582222	0.157796049	0.061284365	0.42874382	0.302851111	0.185637642	0.008533585	0.017190836	0.063474312	9	35059126	G	T	R	S		9	35059123	9:35059126:G:T	VCP	P55072	P55072	p.Arg700Ser	p.Arg700Ser	4.174963	0.892	0.779323916	1.483419577	2.713604345	3.375079004	1	Arg	700	Ser	R700S	6	36.06490909	17.51409091	-19.518	92.87	23.85616825	0.27121519	Benign
9:35059127:G:C:I:699:M	-2.442118099	-3.341243108	0.001019396	-0.028870078	0.035122222	0.040806346	0.089079021	0.099972516	0.096481111	0.090100654	0.002079375	0.013437899	0.054713846	9	35059127	G	C	I	M		9	35059124	9:35059127:G:C	VCP	P55072	P55072	p.Ile699Met	p.Ile699Met	2.837801	0.734	0.776411957	-0.335639879	1.660645223	1.741435112	0.947	Ile	699	Met	I699M	3	30.826375	19.16875	-16.639875	92.48	18.8170956	0.112622644	Benign
9:35059128:A:C:I:699:S	-1.403981915	-1.764911678	0.003127736	-0.01683742	0.04575	0.085323898	0.089079021	0.42874382	0.096481111	0.130565337	0.008585673	0.068235059	0.076552623	9	35059128	A	C	I	S		9	35059125	9:35059128:A:C	VCP	P55072	P55072	p.Ile699Ser	p.Ile699Ser	4.436304	0.951	0.783262672	1.921881113	3.15437171	3.856908242	0.999	Ile	699	Ser	I699S	6	30.826375	19.16875	-16.639875	92.48	18.8170956	0.302376138	Benign
9:35059128:A:G:I:699:T	-1.441675044	-1.918105632	0.003127736	-0.033047097	0.047027778	0.123693882	0.089079021	0.434417846	0.096481111	0.234861627	0.00443777	0.040132376	0.077382678	9	35059128	A	G	I	T		9	35059125	9:35059128:A:G	VCP	P55072	P55072	p.Ile699Thr	p.Ile699Thr	4.261353	0.941	0.782155078	1.665996105	3.072324074	3.704856247	0.993	Ile	699	Thr	I699T	5	30.826375	19.16875	-16.639875	92.48	18.8170956	0.209314747	Benign
9:35059128:A:T:I:699:N	-1.031962756	-1.377028161	0.00597023	0.00986427	0.067964444	0.099295166	0.089079021	0.785203888	0.096481111	0.463138046	0.018497713	0.099295482	0.143880698	9	35059128	A	T	I	N		9	35059125	9:35059128:A:T	VCP	P55072	P55072	p.Ile699Asn	p.Ile699Asn	4.418305	0.951	0.782259001	1.873656994	3.137625986	3.847211949	1	Ile	699	Asn	I699N	7	30.826375	19.16875	-16.639875	92.48	18.8170956	0.441673398	Uncertain
9:35059129:T:A:I:699:F	-1.480633751	-2.000524395	0.001092544	-0.037064649	0.03665	0.062826346	0.089079021	0.332429531	0.096481111	0.303846258	0.002360054	0.021036215	0.066506045	9	35059129	T	A	I	F		9	35059126	9:35059129:T:A	VCP	P55072	P55072	p.Ile699Phe	p.Ile699Phe	4.242408	0.946	0.786105459	1.738469291	3.170018132	3.723552152	0.999	Ile	699	Phe	I699F	4	30.826375	19.16875	-16.639875	92.48	18.8170956	0.14552561	Benign
9:35059129:T:C:I:699:V	-3.822824132	-3.492481055	0.001019396	0.017693587	0.038052222	0.056596152	0.089079021	0.163939514	0.096481111	0.113207936	0.002079375	0.030423894	0.053515767	9	35059129	T	C	I	V	rs747975110	9	35059126	9:35059129:T:C	VCP	P55072	P55072	p.Ile699Val	p.Ile699Val	2.678479	0.409	0.785724159	-0.3146398	-0.249945921	-0.223012016	0.063	Ile	699	Val	I699V	1	30.826375	19.16875	-16.639875	92.48	18.8170956	0.092282244	Benign
9:35059129:T:G:I:699:L	-2.838280002	-2.778254142	0.001019396	-0.009756438	0.036426667	0.047844502	0.089079021	0.061173626	0.096481111	0.083295831	0.002079375	0.017188195	0.051882275	9	35059129	T	G	I	L		9	35059126	9:35059129:T:G	VCP	P55072	P55072	p.Ile699Leu	p.Ile699Leu	3.479294	0.644	0.788032951	0.788681954	1.282423362	1.566782879	0.113	Ile	699	Leu	I699L	2	30.826375	19.16875	-16.639875	92.48	18.8170956	0.079442527	Benign
9:35059131:G:A:A:698:V	-1.637443618	-1.885767259	0.001084977	-0.024467523	0.051437778	0.07239935	0.078460397	0.332429531	0.310668095	0.18110586	0.003585752	-0.008603716	0.064142567	9	35059131	G	A	A	V		9	35059128	9:35059131:G:A	VCP	P55072	P55072	p.Ala698Val	p.Ala698Val	4.385027	0.912	0.839443796	3.237652733	3.843809298	3.603850465	1	Ala	698	Val	A698V	4	30.9884	21.7494	-19.8428	93.43	18.52619779	0.268370832	Benign
9:35059131:G:C:A:698:G	-1.692407062	-1.83583274	0.001084977	-0.024467523	0.051437778	0.07239935	0.078460397	0.332429531	0.310668095	0.18110586	0.003585752	-0.008603716	0.064142567	9	35059131	G	C	A	G		9	35059128	9:35059131:G:C	VCP	P55072	P55072	p.Ala698Gly	p.Ala698Gly	4.440257	0.899	0.855302218	3.700148242	4.025760404	3.558458844	0.999	Ala	698	Gly	A698G	4	30.9884	21.7494	-19.8428	93.43	18.52619779	0.406655868	Uncertain
9:35059131:G:T:A:698:D	-1.35906444	-1.789276165	0.003106116	-0.01019761	0.064302222	0.101895009	0.078460397	0.42874382	0.310668095	0.146464199	0.009686857	0.029625881	0.077030031	9	35059131	G	T	A	D		9	35059128	9:35059131:G:T	VCP	P55072	P55072	p.Ala698Asp	p.Ala698Asp	4.406186	0.961	0.849861821	3.521720757	4.32911188	3.898486929	1	Ala	698	Asp	A698D	6	30.9884	21.7494	-19.8428	93.43	18.52619779	0.724046486	Pathogenic
9:35059132:C:A:A:698:S	-2.077987184	-2.293790544	0.001012335	-0.014470239	0.049235556	0.053307934	0.078460397	0.099972516	0.310668095	0.080919285	0.003159761	-0.007565728	0.056339502	9	35059132	C	A	A	S		9	35059129	9:35059132:C:A	VCP	P55072	P55072	p.Ala698Ser	p.Ala698Ser	3.985541	0.818	0.839780371	2.723893165	3.25188556	2.845287996	1	Ala	698	Ser	A698S	3	30.9884	21.7494	-19.8428	93.43	18.52619779	0.22502794	Benign
9:35059132:C:G:A:698:P	-1.463902025	-1.960426083	0.003106116	-0.023132126	0.06503	0.138807179	0.078460397	0.434417846	0.310668095	0.242907755	0.00673524	0.004194233	0.079481446	9	35059132	C	G	A	P	rs769793706	9	35059129	9:35059132:C:G	VCP	P55072	P55072	p.Ala698Pro	p.Ala698Pro	4.20061	0.933	0.856178699	3.408553048	4.256515264	3.625890299	1	Ala	698	Pro	A698P	5	30.9884	21.7494	-19.8428	93.43	18.52619779	0.319837335	Benign
9:35059132:C:T:A:698:T	-1.751598463	-2.111429149	0.001084977	-0.024467523	0.051437778	0.07239935	0.078460397	0.332429531	0.310668095	0.18110586	0.003585752	-0.008603716	0.064142567	9	35059132	C	T	A	T		9	35059129	9:35059132:C:T	VCP	P55072	P55072	p.Ala698Thr	p.Ala698Thr	4.135434	0.885	0.839257556	2.906903592	3.669068339	3.313321675	1	Ala	698	Thr	A698T	4	30.9884	21.7494	-19.8428	93.43	18.52619779	0.328811512	Benign
9:35059134:A:C:L:697:R	-1.891639652	-2.523142736	0.014146174	-0.002787841	0.076437778	0.129584174	0.098434656	0.42874382	0.872381111	0.258462118	0.050661474	0.002510962	0.125262809	9	35059134	A	C	L	R		9	35059131	9:35059134:A:C	VCP	P55072	P55072	p.Leu697Arg	p.Leu697Arg	3.274258	0.772	0.815114449	1.187297208	2.547934621	2.196213947	0.812	Leu	697	Arg	L697R	6	32.673125	18.774625	-23.163125	94.35	20.49780663	0.137412899	Benign
9:35059134:A:G:L:697:P	-0.87977124	-1.101755427	0.026733726	0.011416786	0.099755556	0.142403827	0.098434656	0.785203888	0.872381111	0.604201934	0.104051299	0.021360033	0.19744033	9	35059134	A	G	L	P		9	35059131	9:35059134:A:G	VCP	P55072	P55072	p.Leu697Pro	p.Leu697Pro	4.367167	0.917	0.829049716	2.958485143	3.702173481	3.623130873	0.978	Leu	697	Pro	L697P	7	32.673125	18.774625	-23.163125	94.35	20.49780663	0.313821656	Benign
9:35059134:A:T:L:697:Q	-2.28483967	-2.615388237	0.014146174	-0.002787841	0.076437778	0.129584174	0.098434656	0.42874382	0.872381111	0.258462118	0.050661474	0.002510962	0.125262809	9	35059134	A	T	L	Q		9	35059131	9:35059134:A:T	VCP	P55072	P55072	p.Leu697Gln	p.Leu697Gln	3.17223	0.679	0.799740868	0.675579949	1.7002519	1.603676294	0.154	Leu	697	Gln	L697Q	6	32.673125	18.774625	-23.163125	94.35	20.49780663	0.136666606	Benign
9:35059135:G:C:L:697:V	-3.041632343	-3.500934805	0.004176624	0.009851876	0.070578889	0.090795123	0.098434656	0.099972516	0.872381111	0.248956921	0.014119897	-0.001507161	0.106135514	9	35059135	G	C	L	V		9	35059132	9:35059135:G:C	VCP	P55072	P55072	p.Leu697Val	p.Leu697Val	2.319766	0.525	0.811822116	-0.141055643	0.922873855	0.254266906	0.107	Leu	697	Val	L697V	3	32.673125	18.774625	-23.163125	94.35	20.49780663	0.161479023	Benign
9:35059135:G:T:L:697:M	-3.122694281	-3.421611583	0.004176624	0.02964017	0.071894444	0.10129339	0.098434656	0.061173626	0.872381111	0.288515727	0.014119897	0.013989892	0.10447291	9	35059135	G	T	L	M		9	35059132	9:35059135:G:T	VCP	P55072	P55072	p.Leu697Met	p.Leu697Met	2.41854	0.508	0.803779575	-0.209929107	0.680622619	0.209211542	0.133	Leu	697	Met	L697M	2	32.673125	18.774625	-23.163125	94.35	20.49780663	0.165976893	Benign
9:35059136:C:A:K:696:N	-2.258865451	-2.395964747	0.005468927	-0.031442949	0.091787619	0.170334384	0.110383016	0.434417846	0.388285582	0.366382333	0.05620778	0.027658923	0.14144127	9	35059136	C	A	K	N		9	35059133	9:35059136:C:A	VCP	P55072	P55072	p.Lys696Asn	p.Lys696Asn	3.307508	0.664	0.787767898	0.557670291	1.405137116	1.589846832	1	Lys	696	Asn	K696N	5	29.78866667	14.584	-20.62977778	93.63	18.4639332	0.099917996	Benign
9:35059136:C:G:K:696:N	-2.258865451	-2.425337781	0.005468927	-0.031442949	0.091787619	0.170334384	0.110383016	0.434417846	0.388285582	0.366382333	0.05620778	0.027658923	0.14144127	9	35059136	C	G	K	N		9	35059133	9:35059136:C:G	VCP	P55072	P55072	p.Lys696Asn	p.Lys696Asn	3.27502	0.664	0.787767898	0.515215352	1.405137116	1.572345129	1	Lys	696	Asn	K696N	5	29.78866667	14.584	-20.62977778	93.63	18.4639332	0.099917996	Benign
9:35059137:T:A:K:696:M	-2.171625359	-2.022059508	0.004180838	-0.024507247	0.082987619	0.121475174	0.110383016	0.42874382	0.388285582	0.213525581	0.042057049	0.038729965	0.12126671	9	35059137	T	A	K	M		9	35059134	9:35059137:T:A	VCP	P55072	P55072	p.Lys696Met	p.Lys696Met	3.855012	0.711	0.782943955	1.154410954	1.623421787	2.156471391	1	Lys	696	Met	K696M	6	29.78866667	14.584	-20.62977778	93.63	18.4639332	0.049124493	Benign
9:35059137:T:C:K:696:R	-2.647793061	-2.251808727	0.00152144	-0.016538502	0.070054286	0.072762901	0.110383016	0.099972516	0.388285582	0.155924783	0.013138428	0.020132869	0.093243212	9	35059137	T	C	K	R		9	35059134	9:35059137:T:C	VCP	P55072	P55072	p.Lys696Arg	p.Lys696Arg	3.786957	0.635	0.791652546	1.27982106	1.285603204	1.680501619	1	Lys	696	Arg	K696R	3	29.78866667	14.584	-20.62977778	93.63	18.4639332	0.075126067	Benign
9:35059137:T:G:K:696:T	-1.951771586	-1.584248696	0.004180838	-0.024507247	0.082987619	0.121475174	0.110383016	0.42874382	0.388285582	0.213525581	0.042057049	0.038729965	0.12126671	9	35059137	T	G	K	T		9	35059134	9:35059137:T:G	VCP	P55072	P55072	p.Lys696Thr	p.Lys696Thr	4.339252	0.763	0.788394327	1.921359545	2.044912071	2.71791664	1	Lys	696	Thr	K696T	6	29.78866667	14.584	-20.62977778	93.63	18.4639332	0.070513396	Benign
9:35059138:T:C:K:696:E	-1.656829219	-1.62683297	0.001630553	-0.028384124	0.072303175	0.092991859	0.110383016	0.332429531	0.388285582	0.238868695	0.016987141	0.021280041	0.108075085	9	35059138	T	C	K	E		9	35059135	9:35059138:T:C	VCP	P55072	P55072	p.Lys696Glu	p.Lys696Glu	4.379736	0.85	0.794777901	2.131381769	2.704460392	3.242617564	1	Lys	696	Glu	K696E	4	29.78866667	14.584	-20.62977778	93.63	18.4639332	0.063549493	Benign
9:35059138:T:G:K:696:Q	-1.902050736	-1.748456025	0.001630553	-0.028384124	0.072303175	0.092991859	0.110383016	0.332429531	0.388285582	0.238868695	0.016987141	0.021280041	0.108075085	9	35059138	T	G	K	Q		9	35059135	9:35059138:T:G	VCP	P55072	P55072	p.Lys696Gln	p.Lys696Gln	4.245215	0.792	0.779363586	1.576200457	2.07858609	2.834888255	0.999	Lys	696	Gln	K696Q	4	29.78866667	14.584	-20.62977778	93.63	18.4639332	0.089117215	Benign
9:35059139:G:C:C:695:W	-1.263065797	-1.591607834	0.005541457	0.13600944	0.154965556	0.203980291	0.123378069	0.259119435	0.05956246	0.330341577	0.06465748	0.126745951	0.196937493	9	35059139	G	C	C	W		9	35059136	9:35059139:G:C	VCP	P55072	P55072	p.Cys695Trp	p.Cys695Trp	3.828705	0.827	0.791859587	1.339472741	2.509563414	2.812821702	1	Cys	695	Trp	C695W	11	27.1315	18.5005	-20.7935	93.75	14.8667247	0.098804953	Benign
9:35059140:C:A:C:695:F	-0.920601265	-1.315900218	0.005541457	0.13600944	0.154965556	0.203980291	0.123378069	0.259119435	0.05956246	0.330341577	0.06465748	0.126745951	0.196937493	9	35059140	C	A	C	F		9	35059137	9:35059140:C:A	VCP	P55072	P55072	p.Cys695Phe	p.Cys695Phe	4.133651	0.908	0.797529189	1.877517909	3.119058674	3.445309523	0.99	Cys	695	Phe	C695F	11	27.1315	18.5005	-20.7935	93.75	14.8667247	0.097320471	Benign
9:35059140:C:G:C:695:S	-2.286161355	-2.454529293	0.005541457	0.110222543	0.15653	0.228690132	0.123378069	0.65746524	0.05956246	0.45835474	0.06465748	0.129208832	0.209192996	9	35059140	C	G	C	S		9	35059137	9:35059140:C:G	VCP	P55072	P55072	p.Cys695Ser	p.Cys695Ser	2.792903	0.569	0.793484677	0.025896908	0.896622473	0.763487913	0.202	Cys	695	Ser	C695S	10	27.1315	18.5005	-20.7935	93.75	14.8667247	0.086058179	Benign
9:35059140:C:T:C:695:Y	-0.929057179	-1.323379094	0.005541457	0.13600944	0.154965556	0.203980291	0.123378069	0.259119435	0.05956246	0.330341577	0.06465748	0.126745951	0.196937493	9	35059140	C	T	C	Y		9	35059137	9:35059140:C:T	VCP	P55072	P55072	p.Cys695Tyr	p.Cys695Tyr	4.125379	0.906	0.79304425	1.756320836	3.03151619	3.429292562	0.995	Cys	695	Tyr	C695Y	11	27.1315	18.5005	-20.7935	93.75	14.8667247	0.097137143	Benign
9:35059141:A:C:C:695:G	-1.385676555	-1.667147015	0.005541457	0.152823513	0.154965556	0.203980291	0.123378069	0.259119435	0.05956246	0.330341577	0.06465748	0.121538914	0.196937493	9	35059141	A	C	C	G		9	35059138	9:35059141:A:C	VCP	P55072	P55072	p.Cys695Gly	p.Cys695Gly	3.745155	0.798	0.813474625	1.762299118	2.685851845	2.600181684	0.748	Cys	695	Gly	C695G	12	27.1315	18.5005	-20.7935	93.75	14.8667247	0.062603863	Benign
9:35059141:A:G:C:695:R	-0.836042121	-1.07081332	0.005541457	0.152823513	0.154965556	0.203980291	0.123378069	0.259119435	0.05956246	0.330341577	0.06465748	0.121538914	0.196937493	9	35059141	A	G	C	R		9	35059138	9:35059141:A:G	VCP	P55072	P55072	p.Cys695Arg	p.Cys695Arg	4.404729	0.928	0.798122589	2.246364768	3.256095268	3.70695001	0.99	Cys	695	Arg	C695R	12	27.1315	18.5005	-20.7935	93.75	14.8667247	0.117632258	Benign
9:35059141:A:T:C:695:S	-2.239653826	-2.249472285	0.005541457	0.110222543	0.15653	0.228690132	0.123378069	0.65746524	0.05956246	0.45835474	0.06465748	0.129208832	0.209192996	9	35059141	A	T	C	S		9	35059138	9:35059141:A:T	VCP	P55072	P55072	p.Cys695Ser	p.Cys695Ser	3.019706	0.58	0.793484677	0.322280426	0.966547286	0.949253612	0.202	Cys	695	Ser	C695S	10	27.1315	18.5005	-20.7935	93.75	14.8667247	0.086058179	Benign
9:35059143:G:A:A:694:V	-1.537734577	-1.766084861	0.001212129	-0.02465473	0.050507778	0.065242268	0.097201058	0.332429531	0.081771111	0.147642479	0.018250804	-0.011055565	0.101317328	9	35059143	G	A	A	V		9	35059140	9:35059143:G:A	VCP	P55072	P55072	p.Ala694Val	p.Ala694Val	4.270584	0.887	0.845493896	3.237010398	3.785832039	3.397689447	0.991	Ala	694	Val	A694V	4	28.0448	18.7782	-24.612	94.73	16.27136924	0.60483622	Uncertain
9:35059143:G:C:A:694:G	-1.618065763	-2.273832931	0.001212129	-0.02465473	0.050507778	0.065242268	0.097201058	0.332429531	0.081771111	0.147642479	0.018250804	-0.011055565	0.101317328	9	35059143	G	C	A	G		9	35059140	9:35059143:G:C	VCP	P55072	P55072	p.Ala694Gly	p.Ala694Gly	3.70899	0.868	0.86029734	2.867481424	3.912040573	2.985324617	0.697	Ala	694	Gly	A694G	4	28.0448	18.7782	-24.612	94.73	16.27136924	0.575872222	Uncertain
9:35059143:G:T:A:694:D	-1.23609763	-1.638103409	0.00346931	-0.018952773	0.051641111	0.071329986	0.097201058	0.42874382	0.081771111	0.119406306	0.050661474	0.011523979	0.109231871	9	35059143	G	T	A	D		9	35059140	9:35059143:G:T	VCP	P55072	P55072	p.Ala694Asp	p.Ala694Asp	4.35959	0.948	0.85694801	3.63524124	4.364702846	3.798240331	0.994	Ala	694	Asp	A694D	6	28.0448	18.7782	-24.612	94.73	16.27136924	0.817950324	Pathogenic
9:35059144:C:A:A:694:S	-2.257752739	-2.783462964	0.001130984	-0.01280369	0.049294444	0.053319568	0.097201058	0.099972516	0.081771111	0.125674883	0.014119897	-0.006527028	0.093436546	9	35059144	C	A	A	S		9	35059141	9:35059144:C:A	VCP	P55072	P55072	p.Ala694Ser	p.Ala694Ser	3.197638	0.727	0.846910618	1.869766674	2.792381103	1.894821385	0.098	Ala	694	Ser	A694S	3	28.0448	18.7782	-24.612	94.73	16.27136924	0.264396835	Benign
9:35059144:C:G:A:694:P	-1.19562504	-1.785712369	0.00346931	-0.027098078	0.058013333	0.101949603	0.097201058	0.434417846	0.081771111	0.173333785	0.033843651	-0.005073153	0.118086958	9	35059144	C	G	A	P		9	35059141	9:35059144:C:G	VCP	P55072	P55072	p.Ala694Pro	p.Ala694Pro	4.137535	0.946	0.860743494	3.43848018	4.415314919	3.667055718	0.997	Ala	694	Pro	A694P	5	28.0448	18.7782	-24.612	94.73	16.27136924	0.815736051	Pathogenic
9:35059144:C:T:A:694:T	-1.689941035	-2.540477653	0.001212129	-0.02465473	0.050507778	0.065242268	0.097201058	0.332429531	0.081771111	0.147642479	0.018250804	-0.011055565	0.101317328	9	35059144	C	T	A	T		9	35059141	9:35059144:C:T	VCP	P55072	P55072	p.Ala694Thr	p.Ala694Thr	3.414068	0.851	0.846448457	2.14121976	3.57291354	2.728180153	0.339	Ala	694	Thr	A694T	4	28.0448	18.7782	-24.612	94.73	16.27136924	0.411316589	Uncertain
9:35059146:C:A:R:693:L	-1.126502874	-1.429660766	0.019591391	0.002759206	0.081700159	0.118378748	0.073098651	0.785203888	0.325673333	0.498524389	0.045705415	0.000994303	0.152021631	9	35059146	C	A	R	L		9	35059143	9:35059146:C:A	VCP	P55072	P55072	p.Arg693Leu	p.Arg693Leu	4.30604	0.918	0.832507042	2.963699859	3.766213957	3.595981336	0.994	Arg	693	Leu	R693L	7	30.23981818	13.79318182	-26.44945455	94.44	20.09768425	0.123942477	Benign
9:35059146:C:G:R:693:P	-1.025031902	-1.369072104	0.019591391	0.002759206	0.081700159	0.118378748	0.073098651	0.785203888	0.325673333	0.498524389	0.045705415	0.000994303	0.152021631	9	35059146	C	G	R	P		9	35059143	9:35059146:C:G	VCP	P55072	P55072	p.Arg693Pro	p.Arg693Pro	4.373054	0.942	0.849678431	3.473910477	4.205272883	3.770811377	0.999	Arg	693	Pro	R693P	7	30.23981818	13.79318182	-26.44945455	94.44	20.09768425	0.242342299	Benign
9:35059146:C:T:R:693:H	-1.344371534	-1.51087355	0.019707546	-0.004808585	0.081383492	0.159210675	0.073098651	0.434417846	0.325673333	0.218520048	0.057127658	-0.002360281	0.13554702	9	35059146	C	T	R	H		9	35059143	9:35059146:C:T	VCP	P55072	P55072	p.Arg693His	p.Arg693His	4.325596	0.888	0.790920216	1.965683484	2.881655378	3.433105483	1	Arg	693	His	R693H	5	30.23981818	13.79318182	-26.44945455	94.44	20.09768425	0.129244194	Benign
9:35059147:G:A:R:693:C	-1.103480958	-1.062165979	0.019591391	0.020413095	0.106567937	0.128079291	0.073098651	0.523028583	0.325673333	0.474367301	0.045705415	0.012449826	0.148536378	9	35059147	G	A	R	C	rs1490390928	9	35059144	9:35059147:G:A	VCP	P55072	P55072	p.Arg693Cys	p.Arg693Cys	4.735647	0.928	0.809614405	2.961651342	3.447830233	3.885219794	1	Arg	693	Cys	R693C	8	30.23981818	13.79318182	-26.44945455	94.44	20.09768425	0.197328567	Benign
9:35059147:G:C:R:693:G	-1.075767388	-1.250596288	0.019591391	0.002759206	0.081700159	0.118378748	0.073098651	0.785203888	0.325673333	0.498524389	0.045705415	0.000994303	0.152021631	9	35059147	G	C	R	G		9	35059144	9:35059147:G:C	VCP	P55072	P55072	p.Arg693Gly	p.Arg693Gly	4.504094	0.93	0.853580272	3.741187607	4.194091458	3.772039942	0.995	Arg	693	Gly	R693G	7	30.23981818	13.79318182	-26.44945455	94.44	20.09768425	0.109872119	Benign
9:35059147:G:T:R:693:S	-1.586967862	-2.173996689	0.012739004	-0.005636439	0.071340159	0.109336794	0.073098651	0.42874382	0.325673333	0.158098393	0.030030234	-0.003987209	0.116127545	9	35059147	G	T	R	S		9	35059144	9:35059147:G:T	VCP	P55072	P55072	p.Arg693Ser	p.Arg693Ser	3.721083	0.856	0.813794764	1.738721642	3.059887661	2.922474903	0.882	Arg	693	Ser	R693S	6	30.23981818	13.79318182	-26.44945455	94.44	20.09768425	0.076539074	Benign
9:35059148:C:A:Q:692:H	-2.087542769	-3.783343465	0.004983684	-0.047121454	0.040469683	0.113604022	0.070347381	0.434417846	0.310668095	0.242576644	0.035608344	0.033757686	0.10358141	9	35059148	C	A	Q	H		9	35059145	9:35059148:C:A	VCP	P55072	P55072	p.Gln692His	p.Gln692His	2.024366	0.754	0.787610672	-1.122994512	1.974625991	1.418834494	1	Gln	692	His	Q692H	5	24.36355556	13.15911111	-22.62188889	93.46	14.41560183	0.112600776	Benign
9:35059148:C:G:Q:692:H	-2.087542769	-3.767745595	0.004983684	-0.047121454	0.040469683	0.113604022	0.070347381	0.434417846	0.310668095	0.242576644	0.035608344	0.033757686	0.10358141	9	35059148	C	G	Q	H		9	35059145	9:35059148:C:G	VCP	P55072	P55072	p.Gln692His	p.Gln692His	2.041618	0.754	0.787610672	-1.1004498	1.974625991	1.428128368	1	Gln	692	His	Q692H	5	24.36355556	13.15911111	-22.62188889	93.46	14.41560183	0.112600776	Benign
9:35059149:T:A:Q:692:L	-1.241440983	-1.566543045	0.005388126	-0.024335122	0.04617746	0.094578482	0.070347381	0.785203888	0.310668095	0.412379434	0.04722409	0.054585649	0.12050765	9	35059149	T	A	Q	L		9	35059146	9:35059149:T:A	VCP	P55072	P55072	p.Gln692Leu	p.Gln692Leu	4.363875	0.932	0.798308117	2.19754362	3.284617913	3.708062891	0.999	Gln	692	Leu	Q692L	7	24.36355556	13.15911111	-22.62188889	93.46	14.41560183	0.255045878	Benign
9:35059149:T:C:Q:692:R	-2.14925315	-2.612587752	0.001485369	-0.043482514	0.029700952	0.071471303	0.070347381	0.332429531	0.310668095	0.177151336	0.010600133	0.02612899	0.078639885	9	35059149	T	C	Q	R		9	35059146	9:35059149:T:C	VCP	P55072	P55072	p.Gln692Arg	p.Gln692Arg	3.484875	0.772	0.795958103	0.991036024	2.228320953	2.309676034	0.999	Gln	692	Arg	Q692R	4	24.36355556	13.15911111	-22.62188889	93.46	14.41560183	0.077811844	Benign
9:35059149:T:G:Q:692:P	-1.309691968	-1.801369037	0.003485886	-0.041451482	0.03593746	0.083951597	0.070347381	0.42874382	0.310668095	0.14637531	0.022268197	0.043189462	0.088260996	9	35059149	T	G	Q	P		9	35059146	9:35059149:T:G	VCP	P55072	P55072	p.Gln692Pro	p.Gln692Pro	4.318244	0.958	0.813033235	2.500341269	3.695575683	3.83377035	0.999	Gln	692	Pro	Q692P	6	24.36355556	13.15911111	-22.62188889	93.46	14.41560183	0.355297339	Benign
9:35059150:G:C:Q:692:E	-2.193511484	-2.160342999	0.001385958	-0.03237308	0.028026508	0.051450156	0.070347381	0.099972516	0.310668095	0.080192618	0.008186461	0.021367621	0.06374342	9	35059150	G	C	Q	E		9	35059147	9:35059150:G:C	VCP	P55072	P55072	p.Gln692Glu	p.Gln692Glu	4.083983	0.781	0.797661762	1.815875346	2.313956827	2.684446498	0.998	Gln	692	Glu	Q692E	3	24.36355556	13.15911111	-22.62188889	93.46	14.41560183	0.123304667	Benign
9:35059150:G:T:Q:692:K	-2.352195095	-2.381485774	0.001485369	-0.043482514	0.029700952	0.071471303	0.070347381	0.332429531	0.310668095	0.177151336	0.010600133	0.02612899	0.078639885	9	35059150	G	T	Q	K		9	35059147	9:35059150:G:T	VCP	P55072	P55072	p.Gln692Lys	p.Gln692Lys	3.740485	0.724	0.796206952	1.331189085	1.927346409	2.169918955	0.998	Gln	692	Lys	Q692K	4	24.36355556	13.15911111	-22.62188889	93.46	14.41560183	0.096105563	Benign
9:35059151:G:C:C:691:W	-0.757325459	-1.170589867	0.005541457	0.118738431	0.130966984	0.216280873	0.123425291	0.259119435	0.081771111	0.40931096	0.089041993	0.100026189	0.18975871	9	35059151	G	C	C	W		9	35059148	9:35059151:G:C	VCP	P55072	P55072	p.Cys691Trp	p.Cys691Trp	4.342034	0.956	0.82479076	2.820816404	3.879030254	3.835025601	1	Cys	691	Trp	C691W	11	23.0785	16.78583333	-25.662	94.65	12.55815932	0.574636615	Uncertain
9:35059152:C:A:C:691:F	-0.888392132	-1.33707533	0.005541457	0.118738431	0.130966984	0.216280873	0.123425291	0.259119435	0.081771111	0.40931096	0.089041993	0.100026189	0.18975871	9	35059152	C	A	C	F		9	35059149	9:35059152:C:A	VCP	P55072	P55072	p.Cys691Phe	p.Cys691Phe	4.157893	0.925	0.826763223	2.62873111	3.714878939	3.556635189	1	Cys	691	Phe	C691F	11	23.0785	16.78583333	-25.662	94.65	12.55815932	0.292295059	Benign
9:35059152:C:G:C:691:S	-0.813178521	-1.392102368	0.005541457	0.09025993	0.132604762	0.241529603	0.123425291	0.65746524	0.081771111	0.542861258	0.089041993	0.096308706	0.203370879	9	35059152	C	G	C	S		9	35059149	9:35059152:C:G	VCP	P55072	P55072	p.Cys691Ser	p.Cys691Ser	4.006654	0.925	0.825611154	2.402738011	3.695657274	3.475160794	0.993	Cys	691	Ser	C691S	10	23.0785	16.78583333	-25.662	94.65	12.55815932	0.309026687	Benign
9:35059152:C:T:C:691:Y	-0.854568475	-1.341310226	0.005541457	0.118738431	0.130966984	0.216280873	0.123425291	0.259119435	0.081771111	0.40931096	0.089041993	0.100026189	0.18975871	9	35059152	C	T	C	Y		9	35059149	9:35059152:C:T	VCP	P55072	P55072	p.Cys691Tyr	p.Cys691Tyr	4.153209	0.933	0.825519061	2.591987704	3.744975161	3.600354771	1	Cys	691	Tyr	C691Y	11	23.0785	16.78583333	-25.662	94.65	12.55815932	0.437110709	Uncertain
9:35059153:A:C:C:691:G	-0.744641588	-1.146190395	0.005541457	0.139051126	0.130966984	0.216280873	0.123425291	0.259119435	0.081771111	0.40931096	0.089041993	0.101769275	0.18975871	9	35059153	A	C	C	G		9	35059150	9:35059153:A:C	VCP	P55072	P55072	p.Cys691Gly	p.Cys691Gly	4.369021	0.959	0.839244809	3.211838615	4.139258949	3.866904937	0.991	Cys	691	Gly	C691G	12	23.0785	16.78583333	-25.662	94.65	12.55815932	0.491337733	Uncertain
9:35059153:A:G:C:691:R	-0.719273845	-1.074955726	0.005541457	0.139051126	0.130966984	0.216280873	0.123425291	0.259119435	0.081771111	0.40931096	0.089041993	0.101769275	0.18975871	9	35059153	A	G	C	R		9	35059150	9:35059153:A:G	VCP	P55072	P55072	p.Cys691Arg	p.Cys691Arg	4.44781	0.965	0.830331897	3.09542666	4.028692466	3.944031769	1	Cys	691	Arg	C691R	12	23.0785	16.78583333	-25.662	94.65	12.55815932	0.626550297	Uncertain
9:35059153:A:T:C:691:S	-0.720163463	-1.116769962	0.005541457	0.09025993	0.132604762	0.241529603	0.123425291	0.65746524	0.081771111	0.542861258	0.089041993	0.096308706	0.203370879	9	35059153	A	T	C	S		9	35059150	9:35059153:A:T	VCP	P55072	P55072	p.Cys691Ser	p.Cys691Ser	4.311185	0.947	0.825611154	2.800695573	3.835506901	3.766383571	0.993	Cys	691	Ser	C691S	10	23.0785	16.78583333	-25.662	94.65	12.55815932	0.309026687	Benign
9:35059154:A:C:I:690:M	-2.076851365	-2.58573826	0.00152144	0.007909485	0.049142381	0.063796234	0.070133571	0.099972516	0.081731111	0.125674883	0.013386833	0.007042473	0.097099403	9	35059154	A	C	I	M		9	35059151	9:35059154:A:C	VCP	P55072	P55072	p.Ile690Met	p.Ile690Met	3.392012	0.765	0.827777348	1.6528473	2.714710897	2.219186993	0.963	Ile	690	Met	I690M	3	24.815125	15.212375	-29.473125	95.11	16.36608066	0.199458714	Benign
9:35059155:A:C:I:690:S	-1.108925364	-1.534926207	0.004180838	-0.016192461	0.050295556	0.079981415	0.070133571	0.42874382	0.081731111	0.119406306	0.030030234	-0.00350995	0.112352942	9	35059155	A	C	I	S		9	35059152	9:35059155:A:C	VCP	P55072	P55072	p.Ile690Ser	p.Ile690Ser	4.452987	0.974	0.834783965	3.211770143	4.160184104	3.998843962	0.995	Ile	690	Ser	I690S	6	24.815125	15.212375	-29.473125	95.11	16.36608066	0.579854651	Uncertain
9:35059155:A:G:I:690:T	-1.175378487	-1.621902754	0.005468927	-0.014715889	0.05952	0.111697275	0.070133571	0.434417846	0.081731111	0.173333785	0.057127658	-0.005059028	0.132463649	9	35059155	A	G	I	T		9	35059152	9:35059155:A:G	VCP	P55072	P55072	p.Ile690Thr	p.Ile690Thr	4.223264	0.932	0.83434022	2.900648978	3.885794813	3.632313936	0.985	Ile	690	Thr	I690T	5	24.815125	15.212375	-29.473125	95.11	16.36608066	0.470284587	Uncertain
9:35059155:A:T:I:690:N	-1.125331883	-1.354482902	0.006459853	-0.008067294	0.05906	0.09104816	0.070133571	0.785203888	0.081731111	0.458928797	0.045705415	0.004662296	0.145346971	9	35059155	A	T	I	N		9	35059152	9:35059155:A:T	VCP	P55072	P55072	p.Ile690Asn	p.Ile690Asn	4.433506	0.927	0.834521294	3.179847522	3.857031928	3.716672186	1	Ile	690	Asn	I690N	7	24.815125	15.212375	-29.473125	95.11	16.36608066	0.648971098	Pathogenic
9:35059156:T:A:I:690:F	-1.290212058	-1.666729482	0.001630553	-0.006010738	0.050472381	0.075056077	0.070133571	0.332429531	0.081731111	0.147642479	0.017276902	-0.001083004	0.109385526	9	35059156	T	A	I	F		9	35059153	9:35059156:T:A	VCP	P55072	P55072	p.Ile690Phe	p.Ile690Phe	4.326908	0.935	0.832374963	2.987719082	3.872075916	3.705489385	0.989	Ile	690	Phe	I690F	4	24.815125	15.212375	-29.473125	95.11	16.36608066	0.25178721	Benign
9:35059156:T:C:I:690:V	-3.559652698	-3.298775513	0.00152144	0.048541492	0.052785714	0.089084088	0.070133571	0.163939514	0.081731111	0.255520821	0.013386833	0.036024903	0.098083862	9	35059156	T	C	I	V	rs1205247470	9	35059153	9:35059156:T:C	VCP	P55072	P55072	p.Ile690Val	p.Ile690Val	2.596822	0.413	0.830063437	0.669969512	0.515259059	-0.243880236	0.008	Ile	690	Val	I690V	1	24.815125	15.212375	-29.473125	95.11	16.36608066	0.103952239	Benign
9:35059156:T:G:I:690:L	-2.85443138	-2.995027707	0.00152144	0.026231985	0.050467937	0.073859105	0.070133571	0.061173626	0.081731111	0.15827234	0.013386833	0.01928908	0.093339418	9	35059156	T	G	I	L		9	35059153	9:35059156:T:G	VCP	P55072	P55072	p.Ile690Leu	p.Ile690Leu	2.964282	0.586	0.832827439	1.218192036	1.661101608	0.954078174	0.276	Ile	690	Leu	I690L	2	24.815125	15.212375	-29.473125	95.11	16.36608066	0.07158506	Benign
9:35059157:C:A:E:689:D	-2.308547657	-3.321828071	0.002199244	0.004462251	0.057527937	0.076386234	0.048227063	0.099972516	0.872381111	0.248956921	0.028123746	0.027050369	0.112555196	9	35059157	C	A	E	D		9	35059154	9:35059157:C:A	VCP	P55072	P55072	p.Glu689Asp	p.Glu689Asp	2.475244	0.69	0.807986792	-0.032277213	1.90775567	1.291784973	0.638	Glu	689	Asp	E689D	3	25.22077778	10.89288889	-26.85355556	94.34	17.50076498	0.109559596	Benign
9:35059157:C:G:E:689:D	-2.308547657	-3.365665207	0.002199244	0.004462251	0.057527937	0.076386234	0.048227063	0.099972516	0.872381111	0.248956921	0.028123746	0.027050369	0.112555196	9	35059157	C	G	E	D		9	35059154	9:35059157:C:G	VCP	P55072	P55072	p.Glu689Asp	p.Glu689Asp	2.426758	0.69	0.807986792	-0.095638152	1.90775567	1.265664941	0.638	Glu	689	Asp	E689D	3	25.22077778	10.89288889	-26.85355556	94.34	17.50076498	0.109559596	Benign
9:35059158:T:A:E:689:V	-1.475828557	-1.463778922	0.006437185	-0.021660563	0.064289048	0.105832234	0.048227063	0.785203888	0.872381111	0.604201934	0.035485826	0.002606203	0.150779899	9	35059158	T	A	E	V		9	35059155	9:35059158:T:A	VCP	P55072	P55072	p.Glu689Val	p.Glu689Val	4.276548	0.837	0.806274733	2.279507152	2.81364064	3.111884128	0.879	Glu	689	Val	E689V	7	25.22077778	10.89288889	-26.85355556	94.34	17.50076498	0.116121469	Benign
9:35059158:T:C:E:689:G	-1.987411377	-1.951082138	0.006437185	-0.021660563	0.064289048	0.105832234	0.048227063	0.785203888	0.872381111	0.604201934	0.035485826	0.002606203	0.150779899	9	35059158	T	C	E	G		9	35059155	9:35059158:T:C	VCP	P55072	P55072	p.Glu689Gly	p.Glu689Gly	3.737567	0.716	0.82200945	1.962449914	2.306993261	2.122104079	0.066	Glu	689	Gly	E689G	7	25.22077778	10.89288889	-26.85355556	94.34	17.50076498	0.055605468	Benign
9:35059158:T:G:E:689:A	-2.305428069	-2.958535342	0.005524602	-0.026548031	0.054882381	0.094058082	0.048227063	0.42874382	0.872381111	0.258462118	0.023230247	0.006403082	0.115415308	9	35059158	T	G	E	A		9	35059155	9:35059158:T:G	VCP	P55072	P55072	p.Glu689Ala	p.Glu689Ala	2.858074	0.687	0.806886745	0.440925237	1.870331556	1.480679328	0.047	Glu	689	Ala	E689A	6	25.22077778	10.89288889	-26.85355556	94.34	17.50076498	0.047542266	Benign
9:35059159:C:G:E:689:Q	-2.114061626	-2.016972111	0.002199244	0.004462251	0.057527937	0.076386234	0.048227063	0.099972516	0.872381111	0.248956921	0.028123746	0.027050369	0.112555196	9	35059159	C	G	E	Q		9	35059156	9:35059159:C:G	VCP	P55072	P55072	p.Glu689Gln	p.Glu689Gln	3.918478	0.736	0.799111451	1.63527638	2.052088082	2.335170443	0.984	Glu	689	Gln	E689Q	3	25.22077778	10.89288889	-26.85355556	94.34	17.50076498	0.076168083	Benign
9:35059159:C:T:E:689:K	-1.565280438	-1.730632296	0.002356853	-0.010513962	0.058866825	0.08693195	0.048227063	0.332429531	0.872381111	0.275019244	0.036139321	0.021393916	0.1277043	9	35059159	C	T	E	K		9	35059156	9:35059159:C:T	VCP	P55072	P55072	p.Glu689Lys	p.Glu689Lys	4.134603	0.846	0.805229923	2.068299288	2.85341974	3.087439807	0.978	Glu	689	Lys	E689K	4	25.22077778	10.89288889	-26.85355556	94.34	17.50076498	0.122741711	Benign
9:35059161:G:A:T:688:I	-2.127850494	-1.961556852	0.004623574	-0.048610621	0.030908095	0.078670009	0.071672751	0.42874382	0.221843492	0.138056144	0.008452234	0.026328282	0.080982988	9	35059161	G	A	T	I		9	35059158	9:35059161:G:A	VCP	P55072	P55072	p.Thr688Ile	p.Thr688Ile	4.18939	0.774	0.802465758	2.071860216	2.349611398	2.700768057	0.996	Thr	688	Ile	T688I	6	20.236	12.43228571	-26.246	93.4	12.9569723	0.127113275	Benign
9:35059161:G:C:T:688:R	-2.026379522	-2.011074571	0.004623574	-0.048610621	0.030908095	0.078670009	0.071672751	0.42874382	0.221843492	0.138056144	0.008452234	0.026328282	0.080982988	9	35059161	G	C	T	R		9	35059158	9:35059161:G:C	VCP	P55072	P55072	p.Thr688Arg	p.Thr688Arg	4.134621	0.798	0.803032	2.014225568	2.511622075	2.809992029	0.998	Thr	688	Arg	T688R	6	20.236	12.43228571	-26.246	93.4	12.9569723	0.104756549	Benign
9:35059161:G:T:T:688:K	-2.140534366	-2.505532988	0.004623574	-0.048610621	0.030908095	0.078670009	0.071672751	0.42874382	0.221843492	0.138056144	0.008452234	0.026328282	0.080982988	9	35059161	G	T	T	K		9	35059158	9:35059161:G:T	VCP	P55072	P55072	p.Thr688Lys	p.Thr688Lys	3.587726	0.771	0.803373218	1.307947916	2.345681487	2.359302827	0.996	Thr	688	Lys	T688K	6	20.236	12.43228571	-26.246	93.4	12.9569723	0.07930343	Benign
9:35059162:T:A:T:688:S	-3.448297091	-3.247052232	0.00197144	-0.041576029	0.028313333	0.058734297	0.071672751	0.332429531	0.221843492	0.165997786	0.013260635	0.020735296	0.082273731	9	35059162	T	A	T	S		9	35059159	9:35059162:T:A	VCP	P55072	P55072	p.Thr688Ser	p.Thr688Ser	2.759	0.46	0.800087821	0.144115326	0.313901168	0.11516425	0.059	Thr	688	Ser	T688S	4	20.236	12.43228571	-26.246	93.4	12.9569723	0.080520971	Benign
9:35059162:T:C:T:688:A	-3.249486753	-3.30227109	0.006606966	-0.048906511	0.035471429	0.107106029	0.071672751	0.434417846	0.221843492	0.222291523	0.04426476	0.023714486	0.093768812	9	35059162	T	C	T	A		9	35059159	9:35059162:T:C	VCP	P55072	P55072	p.Thr688Ala	p.Thr688Ala	2.621605	0.492	0.802744515	0.029958058	0.561644366	0.226119445	0.014	Thr	688	Ala	T688A	5	20.236	12.43228571	-26.246	93.4	12.9569723	0.080464624	Benign
9:35059162:T:G:T:688:P	-1.540164445	-1.913046321	0.004623574	-0.048610621	0.030908095	0.078670009	0.071672751	0.42874382	0.221843492	0.138056144	0.008452234	0.026328282	0.080982988	9	35059162	T	G	T	P		9	35059159	9:35059162:T:G	VCP	P55072	P55072	p.Thr688Pro	p.Thr688Pro	4.243045	0.913	0.820171347	2.577761633	3.5286153	3.533143299	0.99	Thr	688	Pro	T688P	6	20.236	12.43228571	-26.246	93.4	12.9569723	0.332686851	Benign
9:35059164:A:C:L:687:R	-1.054962493	-1.464683626	0.003485886	-0.022420729	0.065378095	0.065414479	0.083857302	0.42874382	0.081731111	0.119406306	0.030030234	0.006094819	0.127475383	9	35059164	A	C	L	R		9	35059161	9:35059164:A:C	VCP	P55072	P55072	p.Leu687Arg	p.Leu687Arg	4.430275	0.967	0.849649546	3.547975269	4.363710982	3.946146167	1	Leu	687	Arg	L687R	6	19.72975	13.993125	-31.0045	95.09	14.63049169	0.709787914	Pathogenic
9:35059164:A:G:L:687:P	-0.856543354	-1.228358473	0.005388126	-0.017603219	0.071080317	0.078335062	0.083857302	0.785203888	0.081731111	0.458928797	0.045705415	0.008344273	0.156498718	9	35059164	A	G	L	P		9	35059161	9:35059164:A:G	VCP	P55072	P55072	p.Leu687Pro	p.Leu687Pro	4.498965	0.976	0.856581682	3.808358466	4.536581281	4.03517363	1	Leu	687	Pro	L687P	7	19.72975	13.993125	-31.0045	95.09	14.63049169	0.689564203	Pathogenic
9:35059164:A:T:L:687:Q	-1.029594749	-1.468604792	0.003485886	-0.022420729	0.065378095	0.065414479	0.083857302	0.42874382	0.081731111	0.119406306	0.030030234	0.006094819	0.127475383	9	35059164	A	T	L	Q		9	35059161	9:35059164:A:T	VCP	P55072	P55072	p.Leu687Gln	p.Leu687Gln	4.425938	0.973	0.844581456	3.417567389	4.317293344	3.978491954	1	Leu	687	Gln	L687Q	6	19.72975	13.993125	-31.0045	95.09	14.63049169	0.68445075	Pathogenic
9:35059165:G:C:L:687:V	-2.536670293	-3.634274884	0.001385958	0.004952732	0.061074444	0.047974091	0.083857302	0.099972516	0.081731111	0.125674883	0.013386833	0.015727571	0.107232815	9	35059165	G	C	L	V	rs767762212	9	35059162	9:35059165:G:C	VCP	P55072	P55072	p.Leu687Val	p.Leu687Val	2.165	0.643	0.840754029	0.36879593	2.15569032	0.852975429	0.017	Leu	687	Val	L687V	3	19.72975	13.993125	-31.0045	95.09	14.63049169	0.180266017	Benign
9:35059165:G:T:L:687:M	-2.108343175	-3.446576323	0.001385958	0.021675142	0.062375556	0.05921974	0.083857302	0.061173626	0.081731111	0.15827234	0.013386833	0.023238235	0.103642831	9	35059165	G	T	L	M		9	35059162	9:35059165:G:T	VCP	P55072	P55072	p.Leu687Met	p.Leu687Met	2.396439	0.749	0.835936977	0.552676153	2.749141245	1.590373185	0.789	Leu	687	Met	L687M	2	19.72975	13.993125	-31.0045	95.09	14.63049169	0.194061272	Benign
9:35059166:G:C:D:686:E	-1.36281973	-2.416745191	0.001642254	0.033112288	0.07884	0.067347905	0.057159206	0.332429531	0.062521111	0.14370359	0.011112195	0.028485651	0.125321677	9	35059166	G	C	D	E		9	35059163	9:35059166:G:C	VCP	P55072	P55072	p.Asp686Glu	p.Asp686Glu	3.391548	0.897	0.848037174	2.150893812	3.89183332	2.981945085	0.999	Asp	686	Glu	D686E	4	21.764125	9.5195	-31.963875	95.32	18.75683363	0.142578036	Benign
9:35059166:G:T:D:686:E	-1.36281973	-2.427737475	0.001642254	0.033112288	0.07884	0.067347905	0.057159206	0.332429531	0.062521111	0.14370359	0.011112195	0.028485651	0.125321677	9	35059166	G	T	D	E		9	35059163	9:35059166:G:T	VCP	P55072	P55072	p.Asp686Glu	p.Asp686Glu	3.37939	0.897	0.848037174	2.13500588	3.89183332	2.975395414	0.999	Asp	686	Glu	D686E	4	21.764125	9.5195	-31.963875	95.32	18.75683363	0.142578036	Benign
9:35059167:T:A:D:686:V	-0.813449396	-1.217798758	0.004592287	0.02377064	0.12751254	0.152302407	0.057159206	0.664066692	0.062521111	0.380915033	0.013174695	-0.019166092	0.164297868	9	35059167	T	A	D	V		9	35059164	9:35059167:T:A	VCP	P55072	P55072	p.Asp686Val	p.Asp686Val	4.458863	0.976	0.841321526	3.380357107	4.281973517	4.013570167	1	Asp	686	Val	D686V	9	21.764125	9.5195	-31.963875	95.32	18.75683363	0.755199337	Pathogenic
9:35059167:T:C:D:686:G	-0.945556913	-1.356098889	0.004592287	0.001635826	0.083675873	0.089997707	0.057159206	0.785203888	0.062521111	0.391501706	0.013174695	-0.023167589	0.141154209	9	35059167	T	C	D	G		9	35059164	9:35059167:T:C	VCP	P55072	P55072	p.Asp686Gly	p.Asp686Gly	4.459556	0.975	0.850989836	3.619227761	4.436927442	4.008163131	1	Asp	686	Gly	D686G	7	21.764125	9.5195	-31.963875	95.32	18.75683363	0.764625568	Pathogenic
9:35059167:T:G:D:686:A	-0.969624908	-1.325110941	0.004592287	0.007069494	0.106918095	0.100291937	0.057159206	0.523028583	0.062521111	0.405349121	0.013174695	-0.028154475	0.139859085	9	35059167	T	G	D	A	rs1587119721	9	35059164	9:35059167:T:G	VCP	P55072	P55072	p.Asp686Ala	p.Asp686Ala	4.502429	0.971	0.842033328	3.454808152	4.262065557	4.008137911	1	Asp	686	Ala	D686A	8	21.764125	9.5195	-31.963875	95.32	18.75683363	0.773133054	Pathogenic
9:35059168:C:A:D:686:Y	-0.995251555	-1.358170539	0.004592287	0.02377064	0.12751254	0.152302407	0.057159206	0.664066692	0.062521111	0.380915033	0.013174695	-0.019166092	0.164297868	9	35059168	C	A	D	Y		9	35059165	9:35059168:C:A	VCP	P55072	P55072	p.Asp686Tyr	p.Asp686Tyr	4.303605	0.933	0.840680682	3.161694748	3.997938922	3.681375031	1	Asp	686	Tyr	D686Y	9	21.764125	9.5195	-31.963875	95.32	18.75683363	0.775662549	Pathogenic
9:35059168:C:G:D:686:H	-1.000520356	-1.603527456	0.004592287	0.001635826	0.083675873	0.089997707	0.057159206	0.785203888	0.062521111	0.391501706	0.013174695	-0.023167589	0.141154209	9	35059168	C	G	D	H		9	35059165	9:35059168:C:G	VCP	P55072	P55072	p.Asp686His	p.Asp686His	4.185888	0.962	0.839539492	2.979775554	4.163245991	3.785589926	1	Asp	686	His	D686H	7	21.764125	9.5195	-31.963875	95.32	18.75683363	0.759752638	Pathogenic
9:35059168:C:T:D:686:N	-1.25300398	-1.505013081	0.00550802	0.019078396	0.089628095	0.125702728	0.057159206	0.434417846	0.062521111	0.168629341	0.037282947	0.012612706	0.136779207	9	35059168	C	T	D	N		9	35059165	9:35059168:C:T	VCP	P55072	P55072	p.Asp686Asn	p.Asp686Asn	4.323897	0.908	0.8406239	3.186814509	3.8380715	3.547797491	1	Asp	686	Asn	D686N	5	21.764125	9.5195	-31.963875	95.32	18.75683363	0.624163388	Uncertain
9:35059170:G:A:A:685:V	-1.412544127	-1.577905734	0.00150944	-0.006803027	0.050207937	0.057689853	0.049427487	0.332429531	0.388285582	0.238868695	0.005843475	0.030438298	0.105610082	9	35059170	G	A	A	V		9	35059167	9:35059170:G:A	VCP	P55072	P55072	p.Ala685Val	p.Ala685Val	4.450218	0.911	0.796126331	2.256675573	3.114723113	3.633189331	1	Ala	685	Val	A685V	4	19.3342	8.6934	-29.0882	93.64	16.55788657	0.74614141	Pathogenic
9:35059170:G:C:A:685:G	-1.687361344	-1.643677713	0.00150944	-0.006803027	0.050207937	0.057689853	0.049427487	0.332429531	0.388285582	0.238868695	0.005843475	0.030438298	0.105610082	9	35059170	G	C	A	G		9	35059167	9:35059170:G:C	VCP	P55072	P55072	p.Ala685Gly	p.Ala685Gly	4.377471	0.846	0.813974883	2.600915095	2.999324849	3.218275923	0.993	Ala	685	Gly	A685G	4	19.3342	8.6934	-29.0882	93.64	16.55788657	0.700871536	Pathogenic
9:35059170:G:T:A:685:D	-1.393016315	-1.706138564	0.003542261	-0.03376522	0.049119365	0.080122127	0.049427487	0.42874382	0.388285582	0.213525581	0.004493898	0.000443684	0.093075527	9	35059170	G	T	A	D		9	35059167	9:35059170:G:T	VCP	P55072	P55072	p.Ala685Asp	p.Ala685Asp	4.391608	0.932	0.801169946	2.304222657	3.332366038	3.723003015	1	Ala	685	Asp	A685D	6	19.3342	8.6934	-29.0882	93.64	16.55788657	0.7334094	Pathogenic
9:35059171:C:A:A:685:S	-1.916672511	-1.758213062	0.00140842	0.008445396	0.047862381	0.048200758	0.049427487	0.099972516	0.388285582	0.155924783	0.00451593	0.035031116	0.081708371	9	35059171	C	A	A	S		9	35059168	9:35059171:C:A	VCP	P55072	P55072	p.Ala685Ser	p.Ala685Ser	4.409482	0.823	0.792076922	2.103774605	2.487762334	3.102572287	0.997	Ala	685	Ser	A685S	3	19.3342	8.6934	-29.0882	93.64	16.55788657	0.251013136	Benign
9:35059171:C:G:A:685:P	-1.140811236	-1.61230235	0.005064158	-0.021805366	0.05924381	0.116503631	0.049427487	0.434417846	0.388285582	0.366382333	0.019854784	0.018550457	0.1172947	9	35059171	C	G	A	P		9	35059168	9:35059171:C:G	VCP	P55072	P55072	p.Ala685Pro	p.Ala685Pro	4.334595	0.96	0.811444815	2.482612952	3.68178732	3.854139572	1	Ala	685	Pro	A685P	5	19.3342	8.6934	-29.0882	93.64	16.55788657	0.818038057	Pathogenic
9:35059171:C:T:A:685:T	-1.281477454	-1.717626548	0.00150944	-0.006803027	0.050207937	0.057689853	0.049427487	0.332429531	0.388285582	0.238868695	0.005843475	0.030438298	0.105610082	9	35059171	C	T	A	T		9	35059168	9:35059171:C:T	VCP	P55072	P55072	p.Ala685Thr	p.Ala685Thr	4.29568	0.942	0.791355161	1.937294834	3.23217946	3.729129008	1	Ala	685	Thr	A685T	4	19.3342	8.6934	-29.0882	93.64	16.55788657	0.762098627	Pathogenic
9:35059173:C:A:G:684:V	-0.820589624	-0.926560516	0.005388126	-0.002147249	0.105405714	0.134801667	0.109232063	0.664066692	0.310668095	0.266887464	0.012802355	-0.005281417	0.163770805	9	35059173	C	A	G	V		9	35059170	9:35059173:C:A	VCP	P55072	P55072	p.Gly684Val	p.Gly684Val	4.784486	0.975	0.826574752	3.44291673	4.029574462	4.183207102	1	Gly	684	Val	G684V	9	16.9845	10.435	-30.626	93.43	15.38266701	0.810161481	Pathogenic
9:35059173:C:G:G:684:A	-1.225022055	-1.453362352	0.004623574	-0.032860352	0.050167937	0.054684661	0.109232063	0.42874382	0.310668095	0.146464199	0.008313341	0.002373568	0.114297035	9	35059173	C	G	G	A		9	35059170	9:35059173:C:G	VCP	P55072	P55072	p.Gly684Ala	p.Gly684Ala	4.530293	0.944	0.827560062	3.134991607	3.84895301	3.867078777	1	Gly	684	Ala	G684A	6	16.9845	10.435	-30.626	93.43	15.38266701	0.351954452	Benign
9:35059173:C:T:G:684:E	-0.970910333	-1.673997678	0.005388126	-0.025156542	0.083454603	0.076320695	0.109232063	0.523028583	0.310668095	0.245239477	0.012802355	-0.013138632	0.134270215	9	35059173	C	T	G	E		9	35059170	9:35059173:C:T	VCP	P55072	P55072	p.Gly684Glu	p.Gly684Glu	4.15365	0.978	0.833655186	2.792817524	4.166778217	3.860708725	1	Gly	684	Glu	G684E	8	16.9845	10.435	-30.626	93.43	15.38266701	0.800645053	Pathogenic
9:35059174:C:G:G:684:R	-1.072381306	-1.560067775	0.005388126	-0.025156542	0.083454603	0.076320695	0.109232063	0.523028583	0.310668095	0.245239477	0.012802355	-0.013138632	0.134270215	9	35059174	C	G	G	R		9	35059171	9:35059174:C:G	VCP	P55072	P55072	p.Gly684Arg	p.Gly684Arg	4.279662	0.954	0.830443295	2.87843462	3.960626257	3.789864274	1	Gly	684	Arg	G684R	8	16.9845	10.435	-30.626	93.43	15.38266701	0.800099478	Pathogenic
9:35059174:C:T:G:684:R	-1.072381306	-1.226095084	0.005388126	-0.025156542	0.083454603	0.076320695	0.109232063	0.523028583	0.310668095	0.245239477	0.012802355	-0.013138632	0.134270215	9	35059174	C	T	G	R		9	35059171	9:35059174:C:T	VCP	P55072	P55072	p.Gly684Arg	p.Gly684Arg	4.649052	0.954	0.830443295	3.361149168	3.960626257	3.988859419	1	Gly	684	Arg	G684R	8	16.9845	10.435	-30.626	93.43	15.38266701	0.800099478	Pathogenic
9:35059176:G:A:S:683:F	-1.125562463	-1.371232764	0.004685463	0.013489682	0.097033492	0.06801476	0.124170476	0.42874382	0.141627778	0.132697973	0.008556259	-0.010460685	0.139949007	9	35059176	G	A	S	F		9	35059173	9:35059176:G:A	VCP	P55072	P55072	p.Ser683Phe	p.Ser683Phe	4.450819	0.934	0.840675393	3.353942106	4.004207475	3.766461471	1	Ser	683	Phe	S683F	6	18.28783333	8.919833333	-33.53433333	94.51	18.769379	0.794055081	Pathogenic
9:35059176:G:C:S:683:C	-1.125567625	-1.298795367	0.007281001	0.028394861	0.10934127	0.108972399	0.124170476	0.434417846	0.141627778	0.1885473	0.037282947	0.013570589	0.166729241	9	35059176	G	C	S	C		9	35059173	9:35059176:G:C	VCP	P55072	P55072	p.Ser683Cys	p.Ser683Cys	4.353134	0.899	0.840023229	3.210236849	3.770838418	3.511524563	1	Ser	683	Cys	S683C	5	18.28783333	8.919833333	-33.53433333	94.51	18.769379	0.481999756	Uncertain
9:35059176:G:T:S:683:Y	-1.108650634	-1.518707307	0.004685463	0.013489682	0.097033492	0.06801476	0.124170476	0.42874382	0.141627778	0.132697973	0.008556259	-0.010460685	0.139949007	9	35059176	G	T	S	Y		9	35059173	9:35059176:G:T	VCP	P55072	P55072	p.Ser683Tyr	p.Ser683Tyr	4.287705	0.938	0.840155526	3.127991192	4.020960963	3.701711317	1	Ser	683	Tyr	S683Y	6	18.28783333	8.919833333	-33.53433333	94.51	18.769379	0.778320128	Pathogenic
9:35059177:A:C:S:683:A	-1.362074471	-1.872905572	0.002028221	0.055501055	0.09361873	0.052545202	0.124170476	0.099972516	0.141627778	0.13519155	0.008598031	0.040389096	0.121630673	9	35059177	A	C	S	A		9	35059174	9:35059177:A:C	VCP	P55072	P55072	p.Ser683Ala	p.Ser683Ala	4.017567	0.902	0.841065516	2.797375482	3.807298827	3.348091395	0.636	Ser	683	Ala	S683A	3	18.28783333	8.919833333	-33.53433333	94.51	18.769379	0.666864536	Pathogenic
9:35059177:A:G:S:683:P	-0.854978365	-1.245546347	0.007281001	0.028394861	0.10934127	0.108972399	0.124170476	0.434417846	0.141627778	0.1885473	0.037282947	0.013570589	0.166729241	9	35059177	A	G	S	P		9	35059174	9:35059177:A:G	VCP	P55072	P55072	p.Ser683Pro	p.Ser683Pro	4.41203	0.963	0.85392321	3.629320144	4.409587644	3.913195895	0.997	Ser	683	Pro	S683P	5	18.28783333	8.919833333	-33.53433333	94.51	18.769379	0.777124203	Pathogenic
9:35059177:A:T:S:683:T	-2.478255168	-3.053642202	0.002028221	0.055501055	0.09361873	0.052545202	0.124170476	0.099972516	0.141627778	0.13519155	0.008598031	0.040389096	0.121630673	9	35059177	A	T	S	T		9	35059174	9:35059177:A:T	VCP	P55072	P55072	p.Ser683Thr	p.Ser683Thr	2.711615	0.638	0.839952346	1.063374291	2.110530638	1.118542141	0.069	Ser	683	Thr	S683T	3	18.28783333	8.919833333	-33.53433333	94.51	18.769379	0.145509722	Benign
9:35059178:G:C:F:682:L	-1.540023998	-2.656035027	0.029429212	0.047206619	0.091818095	0.069741041	0.059156349	0.42874382	0.017363333	0.089559209	0.012287279	-0.024526209	0.103198517	9	35059178	G	C	F	L		9	35059175	9:35059178:G:C	VCP	P55072	P55072	p.Phe682Leu	p.Phe682Leu	3.273766	0.884	0.840206866	1.804251143	3.678550276	2.843349674	0.929	Phe	682	Leu	F682L	6	21.76281818	11.686	-36.47690909	93.98	20.76668822	0.165276199	Benign
9:35059178:G:T:F:682:L	-1.540023998	-2.651020781	0.029429212	0.047206619	0.091818095	0.069741041	0.059156349	0.42874382	0.017363333	0.089559209	0.012287279	-0.024526209	0.103198517	9	35059178	G	T	F	L		9	35059175	9:35059178:G:T	VCP	P55072	P55072	p.Phe682Leu	p.Phe682Leu	3.279312	0.884	0.840206866	1.811498591	3.678550276	2.846337375	0.929	Phe	682	Leu	F682L	6	21.76281818	11.686	-36.47690909	93.98	20.76668822	0.165276199	Benign
9:35059179:A:C:F:682:C	-1.252942778	-1.513147657	0.034154866	0.041955342	0.116138095	0.088646515	0.059156349	0.523028583	0.017363333	0.187581486	0.018881265	-0.038880182	0.109243939	9	35059179	A	C	F	C		9	35059176	9:35059179:A:C	VCP	P55072	P55072	p.Phe682Cys	p.Phe682Cys	4.497717	0.944	0.840466285	3.410081106	4.064286624	3.849529667	1	Phe	682	Cys	F682C	8	21.76281818	11.686	-36.47690909	93.98	20.76668822	0.281253955	Benign
9:35059179:A:G:F:682:S	-1.159927719	-1.458039767	0.034154866	0.041955342	0.116138095	0.088646515	0.059156349	0.523028583	0.017363333	0.187581486	0.018881265	-0.038880182	0.109243939	9	35059179	A	G	F	S		9	35059176	9:35059179:A:G	VCP	P55072	P55072	p.Phe682Ser	p.Phe682Ser	4.558669	0.966	0.840829169	3.498664098	4.210190786	4.009533303	0.995	Phe	682	Ser	F682S	8	21.76281818	11.686	-36.47690909	93.98	20.76668822	0.334056071	Benign
9:35059179:A:T:F:682:Y	-2.71202335	-3.103202136	0.011627808	0.078555549	0.088935556	0.044747425	0.059156349	0.099972516	0.017363333	0.095752001	0.01491079	0.026251069	0.100748212	9	35059179	A	T	F	Y		9	35059176	9:35059179:A:T	VCP	P55072	P55072	p.Phe682Tyr	p.Phe682Tyr	2.795446	0.61	0.840473474	1.185750135	1.941234956	1.001852786	0.035	Phe	682	Tyr	F682Y	3	21.76281818	11.686	-36.47690909	93.98	20.76668822	0.086592088	Benign
9:35059180:A:C:F:682:V	-1.200003304	-1.617849939	0.034154866	0.040832721	0.09462254	0.079169116	0.059156349	0.785203888	0.017363333	0.349397282	0.018881265	-0.037353152	0.119590108	9	35059180	A	C	F	V		9	35059177	9:35059180:A:C	VCP	P55072	P55072	p.Phe682Val	p.Phe682Val	4.313219	0.943	0.838024757	3.108888222	4.017194206	3.744357857	0.985	Phe	682	Val	F682V	7	21.76281818	11.686	-36.47690909	93.98	20.76668822	0.291159886	Benign
9:35059180:A:G:F:682:L	-1.324398181	-1.704143693	0.029429212	0.047206619	0.091818095	0.069741041	0.059156349	0.42874382	0.017363333	0.089559209	0.012287279	-0.024526209	0.103198517	9	35059180	A	G	F	L		9	35059177	9:35059180:A:G	VCP	P55072	P55072	p.Phe682Leu	p.Phe682Leu	4.326604	0.935	0.840206866	3.180087575	4.002747138	3.705325616	0.929	Phe	682	Leu	F682L	6	21.76281818	11.686	-36.47690909	93.98	20.76668822	0.165276199	Benign
9:35059180:A:T:F:682:I	-1.265206781	-1.724256735	0.029429212	0.047206619	0.091818095	0.069741041	0.059156349	0.42874382	0.017363333	0.089559209	0.012287279	-0.024526209	0.103198517	9	35059180	A	T	F	I		9	35059177	9:35059180:A:T	VCP	P55072	P55072	p.Phe682Ile	p.Phe682Ile	4.304358	0.949	0.832650578	2.9650347	3.965669635	3.774266506	0.989	Phe	682	Ile	F682I	6	21.76281818	11.686	-36.47690909	93.98	20.76668822	0.339335739	Benign
9:35059182:C:A:G:681:V	-1.058746104	-1.630429156	0.137003019	0.072690052	0.188356984	0.263416129	0.057960794	0.664066692	0.209325556	0.634400404	0.015130686	-0.050150627	0.154336969	9	35059182	C	A	G	V		9	35059179	9:35059182:C:A	VCP	P55072	P55072	p.Gly681Val	p.Gly681Val	4.068608	0.931	0.812873167	2.170180113	3.521271396	3.543218396	1	Gly	681	Val	G681V	9	19.68975	10.45625	-39.66525	91.68	23.11177549	0.641380914	Pathogenic
9:35059182:C:G:G:681:A	-1.459973741	-2.175480842	0.114978328	0.083830626	0.129894762	0.151591008	0.057960794	0.42874382	0.209325556	0.176026521	0.009833397	-0.034016744	0.092435207	9	35059182	C	G	G	A		9	35059179	9:35059182:C:G	VCP	P55072	P55072	p.Gly681Ala	p.Gly681Ala	3.876744	0.917	0.813787801	1.941966262	3.447536374	3.358933694	0.999	Gly	681	Ala	G681A	6	19.68975	10.45625	-39.66525	91.68	23.11177549	0.509258355	Uncertain
9:35059182:C:T:G:681:D	-1.325049652	-1.815182696	0.137003019	0.074702314	0.140261429	0.179391003	0.057960794	0.785203888	0.209325556	0.631089417	0.015130686	-0.053140318	0.126801077	9	35059182	C	T	G	D		9	35059179	9:35059182:C:T	VCP	P55072	P55072	p.Gly681Asp	p.Gly681Asp	4.047083	0.904	0.816437696	2.229784854	3.409110077	3.375552772	1	Gly	681	Asp	G681D	7	19.68975	10.45625	-39.66525	91.68	23.11177549	0.326974309	Benign
9:35059183:C:A:G:681:C	-1.092569761	-1.375592234	0.137003019	0.072690052	0.188356984	0.263416129	0.057960794	0.664066692	0.209325556	0.634400404	0.015130686	-0.050150627	0.154336969	9	35059183	C	A	G	C		9	35059180	9:35059183:C:A	VCP	P55072	P55072	p.Gly681Cys	p.Gly681Cys	4.35047	0.923	0.80644505	2.380299543	3.363167188	3.648818169	1	Gly	681	Cys	G681C	9	19.68975	10.45625	-39.66525	91.68	23.11177549	0.554805221	Uncertain
9:35059183:C:G:G:681:R	-1.337058905	-1.714881472	0.137003019	0.07035339	0.17018254	0.210963087	0.057960794	0.523028583	0.209325556	0.608762636	0.015130686	-0.059517115	0.125392817	9	35059183	C	G	G	R		9	35059180	9:35059183:C:G	VCP	P55072	P55072	p.Gly681Arg	p.Gly681Arg	4.167371	0.903	0.814133474	2.33026223	3.364308517	3.434573101	1	Gly	681	Arg	G681R	8	19.68975	10.45625	-39.66525	91.68	23.11177549	0.289653793	Benign
9:35059183:C:T:G:681:S	-1.565672671	-1.848166087	0.114978328	0.083830626	0.129894762	0.151591008	0.057960794	0.42874382	0.209325556	0.176026521	0.009833397	-0.034016744	0.092435207	9	35059183	C	T	G	S		9	35059180	9:35059183:C:T	VCP	P55072	P55072	p.Gly681Ser	p.Gly681Ser	4.23877	0.892	0.80675002	2.241837482	3.17119462	3.409452656	0.999	Gly	681	Ser	G681S	6	19.68975	10.45625	-39.66525	91.68	23.11177549	0.440857212	Uncertain
9:35059184:A:C:N:680:K	-3.851166325	-3.718239808	0.037678424	0.120371454	0.144649206	0.165189738	0.083503016	0.42874382	0.220384444	0.139473302	0.010378636	-0.027186839	0.106539787	9	35059184	A	C	N	K		9	35059181	9:35059184:A:C	VCP	P55072	P55072	p.Asn680Lys	p.Asn680Lys	2.076732	0.333	0.792482271	-0.934659122	-0.620307243	-0.986488534	0	Asn	680	Lys	N680K	6	19.69375	14.0495	-41.788875	93.28	23.61051347	0.095023633	Benign
9:35059184:A:T:N:680:K	-3.851166325	-3.815039359	0.037678424	0.120371454	0.144649206	0.165189738	0.083503016	0.42874382	0.220384444	0.139473302	0.010378636	-0.027186839	0.106539787	9	35059184	A	T	N	K		9	35059181	9:35059184:A:T	VCP	P55072	P55072	p.Asn680Lys	p.Asn680Lys	1.969667	0.333	0.792482271	-1.074570417	-0.620307243	-1.044165827	0	Asn	680	Lys	N680K	6	19.69375	14.0495	-41.788875	93.28	23.61051347	0.095023633	Benign
9:35059185:T:A:N:680:I	-2.577632365	-2.148577161	0.059736688	0.101668263	0.195135873	0.252049357	0.083503016	0.664066692	0.220384444	0.3869138	0.01596491	-0.028937388	0.152616654	9	35059185	T	A	N	I		9	35059182	9:35059185:T:A	VCP	P55072	P55072	p.Asn680Ile	p.Asn680Ile	3.506933	0.574	0.792071436	0.924199051	0.90482729	1.177046881	0.009	Asn	680	Ile	N680I	9	19.69375	14.0495	-41.788875	93.28	23.61051347	0.139429325	Benign
9:35059185:T:C:N:680:S	-3.838560557	-3.021165017	0.057494868	0.128815169	0.148190317	0.204904842	0.083503016	0.434417846	0.220384444	0.217403374	0.020111354	-0.008866805	0.120298824	9	35059185	T	C	N	S		9	35059182	9:35059185:T:C	VCP	P55072	P55072	p.Asn680Ser	p.Asn680Ser	2.756379	0.318	0.786149857	-0.202363347	-0.821312295	-0.707059412	0.001	Asn	680	Ser	N680S	5	19.69375	14.0495	-41.788875	93.28	23.61051347	0.093705954	Benign
9:35059185:T:G:N:680:T	-3.720099652	-2.949100854	0.037678424	0.120371454	0.144649206	0.165189738	0.083503016	0.42874382	0.220384444	0.139473302	0.010378636	-0.027186839	0.106539787	9	35059185	T	G	N	T		9	35059182	9:35059185:T:G	VCP	P55072	P55072	p.Asn680Thr	p.Asn680Thr	2.927437	0.364	0.786174711	0.021784981	-0.528484763	-0.34901152	0	Asn	680	Thr	N680T	6	19.69375	14.0495	-41.788875	93.28	23.61051347	0.123892279	Benign
9:35059186:T:A:N:680:Y	-2.67234364	-2.294978286	0.059736688	0.104090522	0.179258095	0.20090548	0.083503016	0.523028583	0.220384444	0.366378591	0.01596491	-0.039930747	0.127824033	9	35059186	T	A	N	Y		9	35059183	9:35059186:T:A	VCP	P55072	P55072	p.Asn680Tyr	p.Asn680Tyr	3.509614	0.584	0.786130532	0.781479749	0.869274417	1.23629481	0.057	Asn	680	Tyr	N680Y	8	19.69375	14.0495	-41.788875	93.28	23.61051347	0.240452357	Benign
9:35059186:T:C:N:680:D	-3.787825071	-2.961220088	0.057494868	0.128815169	0.148190317	0.204904842	0.083503016	0.434417846	0.220384444	0.217403374	0.020111354	-0.008866805	0.120298824	9	35059186	T	C	N	D		9	35059183	9:35059186:T:C	VCP	P55072	P55072	p.Asn680Asp	p.Asn680Asp	2.822681	0.33	0.794618533	0.092717932	-0.603735218	-0.601977303	0	Asn	680	Asp	N680D	5	19.69375	14.0495	-41.788875	93.28	23.61051347	0.067652938	Benign
9:35059186:T:G:N:680:H	-3.897751958	-3.12991974	0.057494868	0.128815169	0.148190317	0.204904842	0.083503016	0.434417846	0.220384444	0.217403374	0.020111354	-0.008866805	0.120298824	9	35059186	T	G	N	H		9	35059183	9:35059186:T:G	VCP	P55072	P55072	p.Asn680His	p.Asn680His	2.636091	0.304	0.782546481	-0.448243794	-0.970427963	-0.852785202	0	Asn	680	His	N680H	5	19.69375	14.0495	-41.788875	93.28	23.61051347	0.134907254	Benign
9:35059188:G:A:T:679:I	-1.432589118	-1.732459626	0.016858803	0.044675628	0.081838095	0.065218551	0.084093492	0.42874382	0.310668095	0.146464199	0.010795082	-0.029418762	0.111929628	9	35059188	G	A	T	I		9	35059185	9:35059188:G:A	VCP	P55072	P55072	p.Thr679Ile	p.Thr679Ile	4.237316	0.898	0.841062217	3.08445973	3.781816589	3.443351552	0.957	Thr	679	Ile	T679I	6	21.19885714	15.94657143	-37.206	93.43	19.58702306	0.503819044	Uncertain
9:35059188:G:C:T:679:S	-2.385791065	-2.601550023	0.006481133	0.059964169	0.074897778	0.057285456	0.084093492	0.332429531	0.310668095	0.18110586	0.006158733	-0.009959606	0.108522965	9	35059188	G	C	T	S		9	35059185	9:35059188:G:C	VCP	P55072	P55072	p.Thr679Ser	p.Thr679Ser	3.298678	0.677	0.843995057	1.930044201	2.425896431	1.66023473	0.026	Thr	679	Ser	T679S	4	21.19885714	15.94657143	-37.206	93.43	19.58702306	0.202904885	Benign
9:35059188:G:T:T:679:N	-1.844308445	-1.882275166	0.02385656	0.051434436	0.088636984	0.104906637	0.084093492	0.434417846	0.310668095	0.242907755	0.020910069	-0.02214997	0.127707407	9	35059188	G	T	T	N		9	35059185	9:35059188:G:T	VCP	P55072	P55072	p.Thr679Asn	p.Thr679Asn	3.966858	0.78	0.843756271	2.797336817	3.076662932	2.61556939	0.826	Thr	679	Asn	T679N	5	21.19885714	15.94657143	-37.206	93.43	19.58702306	0.732918116	Pathogenic
9:35059189:T:A:T:679:S	-1.85306846	-2.62704348	0.006481133	0.059964169	0.074897778	0.057285456	0.084093492	0.332429531	0.310668095	0.18110586	0.006158733	-0.009959606	0.108522965	9	35059189	T	A	T	S		9	35059186	9:35059189:T:A	VCP	P55072	P55072	p.Thr679Ser	p.Thr679Ser	3.270481	0.803	0.843995057	1.89319669	3.226853386	2.373370514	0.026	Thr	679	Ser	T679S	4	21.19885714	15.94657143	-37.206	93.43	19.58702306	0.202904885	Benign
9:35059189:T:C:T:679:A	-1.603314885	-2.423805659	0.02385656	0.051434436	0.088636984	0.104906637	0.084093492	0.434417846	0.310668095	0.242907755	0.020910069	-0.02214997	0.127707407	9	35059189	T	C	T	A		9	35059186	9:35059189:T:C	VCP	P55072	P55072	p.Thr679Ala	p.Thr679Ala	3.367899	0.837	0.843552602	2.009611292	3.43560249	2.622383222	0.006	Thr	679	Ala	T679A	5	21.19885714	15.94657143	-37.206	93.43	19.58702306	0.30192533	Benign
9:35059189:T:G:T:679:P	-1.145088029	-1.745257437	0.016858803	0.044675628	0.081838095	0.065218551	0.084093492	0.42874382	0.310668095	0.146464199	0.010795082	-0.029418762	0.111929628	9	35059189	T	G	T	P		9	35059186	9:35059189:T:G	VCP	P55072	P55072	p.Thr679Pro	p.Thr679Pro	4.223161	0.966	0.857685927	3.475119676	4.491437025	3.828790827	0.951	Thr	679	Pro	T679P	6	21.19885714	15.94657143	-37.206	93.43	19.58702306	0.486795567	Uncertain
9:35059190:C:A:M:678:I	-3.643218728	-3.641159553	0.169178024	0.09493044	0.141076667	0.111750242	0.092689735	0.332429531	0.099658889	0.162020084	0.004586933	-0.025854097	0.076073485	9	35059190	C	A	M	I		9	35059187	9:35059190:C:A	VCP	P55072	P55072	p.Met678Ile	p.Met678Ile	2.364264	0.422	0.790642115	-0.604207195	-0.085253968	-0.317138946	0	Met	678	Ile	M678I	4	23.836875	19.51	-39.74225	93.06	22.46572403	0.123604219	Benign
9:35059190:C:G:M:678:I	-3.643218728	-3.691112154	0.169178024	0.09493044	0.141076667	0.111750242	0.092689735	0.332429531	0.099658889	0.162020084	0.004586933	-0.025854097	0.076073485	9	35059190	C	G	M	I		9	35059187	9:35059190:C:G	VCP	P55072	P55072	p.Met678Ile	p.Met678Ile	2.309014	0.422	0.790642115	-0.676407251	-0.085253968	-0.346902832	0	Met	678	Ile	M678I	4	23.836875	19.51	-39.74225	93.06	22.46572403	0.123604219	Benign
9:35059190:C:T:M:678:I	-3.643218728	-3.58962836	0.169178024	0.09493044	0.141076667	0.111750242	0.092689735	0.332429531	0.099658889	0.162020084	0.004586933	-0.025854097	0.076073485	9	35059190	C	T	M	I		9	35059187	9:35059190:C:T	VCP	P55072	P55072	p.Met678Ile	p.Met678Ile	2.42126	0.422	0.790642115	-0.529725486	-0.085253968	-0.286434468	0	Met	678	Ile	M678I	4	23.836875	19.51	-39.74225	93.06	22.46572403	0.123604219	Benign
9:35059191:A:C:M:678:R	-3.416703722	-3.407731178	0.337740928	0.085306049	0.162423175	0.14693289	0.092689735	0.42874382	0.099658889	0.141078037	0.011557649	-0.044733565	0.084930798	9	35059191	A	C	M	R		9	35059188	9:35059191:A:C	VCP	P55072	P55072	p.Met678Arg	p.Met678Arg	2.56364	0.464	0.793160012	-0.281692254	0.223741476	0.03304276	0	Met	678	Arg	M678R	6	23.836875	19.51	-39.74225	93.06	22.46572403	0.071600176	Benign
9:35059191:A:G:M:678:T	-3.433615551	-3.588339892	0.337740928	0.085306049	0.162423175	0.14693289	0.092689735	0.42874382	0.099658889	0.141078037	0.011557649	-0.044733565	0.084930798	9	35059191	A	G	M	T	rs754299259	9	35059188	9:35059191:A:G	VCP	P55072	P55072	p.Met678Thr	p.Met678Thr	2.363878	0.46	0.786616034	-0.703805118	0.089131401	-0.097693055	0	Met	678	Thr	M678T	6	23.836875	19.51	-39.74225	93.06	22.46572403	0.133153111	Benign
9:35059191:A:T:M:678:K	-3.277181135	-3.529459111	0.337740928	0.085306049	0.162423175	0.14693289	0.092689735	0.42874382	0.099658889	0.141078037	0.011557649	-0.044733565	0.084930798	9	35059191	A	T	M	K		9	35059188	9:35059191:A:T	VCP	P55072	P55072	p.Met678Lys	p.Met678Lys	2.429003	0.497	0.793530369	-0.448518763	0.439695129	0.15126409	0	Met	678	Lys	M678K	6	23.836875	19.51	-39.74225	93.06	22.46572403	0.073781775	Benign
9:35059192:T:A:M:678:L	-3.665164232	-3.704976862	0.124056421	0.100730487	0.137111111	0.090753092	0.092689735	0.099972516	0.099658889	0.049226121	0.003543837	-0.00606897	0.065980375	9	35059192	T	A	M	L		9	35059189	9:35059192:T:A	VCP	P55072	P55072	p.Met678Leu	p.Met678Leu	2.360691	0.43	0.792953103	-0.551996262	0.004158071	-0.272820855	0	Met	678	Leu	M678L	3	23.836875	19.51	-39.74225	93.06	22.46572403	0.079817441	Benign
9:35059192:T:C:M:678:V	-3.524835927	-3.731247825	0.169178024	0.09493044	0.141076667	0.111750242	0.092689735	0.332429531	0.099658889	0.162020084	0.004586933	-0.025854097	0.076073485	9	35059192	T	C	M	V		9	35059189	9:35059192:T:C	VCP	P55072	P55072	p.Met678Val	p.Met678Val	2.264622	0.45	0.79123847	-0.71974019	0.102686332	-0.20896718	0	Met	678	Val	M678V	4	23.836875	19.51	-39.74225	93.06	22.46572403	0.142203673	Benign
9:35059192:T:G:M:678:L	-3.665164232	-3.706368302	0.124056421	0.100730487	0.137111111	0.090753092	0.092689735	0.099972516	0.099658889	0.049226121	0.003543837	-0.00606897	0.065980375	9	35059192	T	G	M	L		9	35059189	9:35059192:T:G	VCP	P55072	P55072	p.Met678Leu	p.Met678Leu	2.359152	0.43	0.792953103	-0.554007409	0.004158071	-0.273649934	0	Met	678	Leu	M678L	3	23.836875	19.51	-39.74225	93.06	22.46572403	0.079817441	Benign
9:35059193:T:A:K:677:N	-3.822358657	-3.859442738	0.037718486	0.114870698	0.16310254	0.168519961	0.054664841	0.434417846	0.081771111	0.173333785	0.025060669	-0.029295264	0.100275759	9	35059193	T	A	K	N		9	35059190	9:35059193:T:A	VCP	P55072	P55072	p.Lys677Asn	p.Lys677Asn	1.962144	0.348	0.789236392	-1.164291851	-0.57911103	-0.961513103	0.002	Lys	677	Asn	K677N	5	19.45677778	22.18044444	-40.78411111	94.73	21.56062023	0.126602569	Benign
9:35059193:T:G:K:677:N	-3.822358657	-3.885224609	0.037718486	0.114870698	0.16310254	0.168519961	0.054664841	0.434417846	0.081771111	0.173333785	0.025060669	-0.029295264	0.100275759	9	35059193	T	G	K	N		9	35059190	9:35059193:T:G	VCP	P55072	P55072	p.Lys677Asn	p.Lys677Asn	1.933628	0.348	0.789236392	-1.201556228	-0.57911103	-0.976875039	0.002	Lys	677	Asn	K677N	5	19.45677778	22.18044444	-40.78411111	94.73	21.56062023	0.126602569	Benign
9:35059194:T:A:K:677:I	-1.703519405	-1.762753082	0.06979613	0.105967951	0.223186984	0.180671973	0.054664841	0.523028583	0.081771111	0.440540329	0.038239863	-0.000179392	0.177673065	9	35059194	T	A	K	I		9	35059191	9:35059194:T:A	VCP	P55072	P55072	p.Lys677Ile	p.Lys677Ile	3.767314	0.748	0.796820303	1.381345259	2.090143087	2.32310082	0.03	Lys	677	Ile	K677I	8	19.45677778	22.18044444	-40.78411111	94.73	21.56062023	0.303396607	Benign
9:35059194:T:C:K:677:R	-4.223416504	-3.301658461	0.008468571	0.119040068	0.140247778	0.103131869	0.054664841	0.099972516	0.081771111	0.125674883	0.010418717	-0.003471205	0.082019771	9	35059194	T	C	K	R		9	35059191	9:35059194:T:C	VCP	P55072	P55072	p.Lys677Arg	p.Lys677Arg	2.700289	0.277	0.793802566	-0.08730582	-0.954259673	-0.974270743	0	Lys	677	Arg	K677R	3	19.45677778	22.18044444	-40.78411111	94.73	21.56062023	0.106173815	Benign
9:35059194:T:G:K:677:T	-2.437622416	-2.497719742	0.037718486	0.111178547	0.15710254	0.130032131	0.054664841	0.42874382	0.081771111	0.119406306	0.02505785	-0.028634852	0.090725582	9	35059194	T	G	K	T		9	35059191	9:35059194:T:G	VCP	P55072	P55072	p.Lys677Thr	p.Lys677Thr	3.531683	0.688	0.789960198	0.904578386	1.594277716	1.849341526	0.043	Lys	677	Thr	K677T	6	19.45677778	22.18044444	-40.78411111	94.73	21.56062023	0.135878402	Benign
9:35059195:T:C:K:677:E	-3.224805948	-3.29150467	0.012130971	0.117420804	0.142997778	0.115507137	0.054664841	0.332429531	0.081771111	0.147642479	0.013458047	-0.019963822	0.08752308	9	35059195	T	C	K	E		9	35059192	9:35059195:T:C	VCP	P55072	P55072	p.Lys677Glu	p.Lys677Glu	2.674981	0.506	0.797240319	-0.035764972	0.558804938	0.33579888	0	Lys	677	Glu	K677E	4	19.45677778	22.18044444	-40.78411111	94.73	21.56062023	0.083988554	Benign
9:35059195:T:G:K:677:Q	-3.812491997	-3.16600475	0.012130971	0.117420804	0.142997778	0.115507137	0.054664841	0.332429531	0.081771111	0.147642479	0.013458047	-0.019963822	0.08752308	9	35059195	T	G	K	Q		9	35059192	9:35059195:T:G	VCP	P55072	P55072	p.Lys677Gln	p.Lys677Gln	2.81379	0.367	0.780140868	-0.275237893	-0.610085883	-0.392893529	0	Lys	677	Gln	K677Q	4	19.45677778	22.18044444	-40.78411111	94.73	21.56062023	0.111353498	Benign
9:35059197:G:A:A:676:V	-2.193861125	-2.257694213	0.001604533	0.051920958	0.083720952	0.031674064	0.111394974	0.332429531	0.081771111	0.147642479	0.013420846	-0.018867994	0.109590716	9	35059197	G	A	A	V		9	35059194	9:35059197:G:A	VCP	P55072	P55072	p.Ala676Val	p.Ala676Val	3.67191	0.721	0.840597963	2.334167125	2.648916935	2.115635629	0.17	Ala	676	Val	A676V	4	18.7318	19.9366	-36.9814	94.58	17.73867054	0.168086255	Benign
9:35059197:G:C:A:676:G	-2.193861125	-2.226652175	0.001604533	0.051920958	0.083720952	0.031674064	0.111394974	0.332429531	0.081771111	0.147642479	0.013420846	-0.018867994	0.109590716	9	35059197	G	C	A	G		9	35059194	9:35059197:G:C	VCP	P55072	P55072	p.Ala676Gly	p.Ala676Gly	3.706244	0.721	0.857618343	2.797955125	2.93289312	2.134131796	0.006	Ala	676	Gly	A676G	4	18.7318	19.9366	-36.9814	94.58	17.73867054	0.364699849	Uncertain
9:35059197:G:T:A:676:D	-1.31493358	-1.650560307	0.004589076	0.044196466	0.087689048	0.022948395	0.111394974	0.42874382	0.081771111	0.119406306	0.033366386	-0.019168588	0.115623889	9	35059197	G	T	A	D		9	35059194	9:35059197:G:T	VCP	P55072	P55072	p.Ala676Asp	p.Ala676Asp	4.303373	0.921	0.849945508	3.389425697	4.0762361	3.611885681	0.969	Ala	676	Asp	A676D	6	18.7318	19.9366	-36.9814	94.58	17.73867054	0.73829533	Pathogenic
9:35059198:C:A:A:676:S	-2.294125134	-2.788441012	0.001497159	0.059443366	0.081625397	0.032100758	0.111394974	0.099972516	0.081771111	0.125674883	0.010389829	-0.007028117	0.10215739	9	35059198	C	A	A	S		9	35059195	9:35059198:C:A	VCP	P55072	P55072	p.Ala676Ser	p.Ala676Ser	3.134231	0.707	0.839833974	1.612730487	2.547174953	1.745055937	0.02	Ala	676	Ser	A676S	3	18.7318	19.9366	-36.9814	94.58	17.73867054	0.201484996	Benign
9:35059198:C:G:A:676:P	-1.279364414	-1.844346842	0.004589076	0.046614139	0.093856825	0.04439856	0.111394974	0.434417846	0.081771111	0.173333785	0.024992203	-0.023509725	0.12435673	9	35059198	C	G	A	P		9	35059195	9:35059198:C:G	VCP	P55072	P55072	p.Ala676Pro	p.Ala676Pro	4.031055	0.918	0.857378025	3.216499441	4.181173385	3.447843379	0.984	Ala	676	Pro	A676P	5	18.7318	19.9366	-36.9814	94.58	17.73867054	0.649722927	Pathogenic
9:35059198:C:T:A:676:T	-1.466652489	-2.031092037	0.001604533	0.051920958	0.083720952	0.031674064	0.111394974	0.332429531	0.081771111	0.147642479	0.013420846	-0.018867994	0.109590716	9	35059198	C	T	A	T		9	35059195	9:35059198:C:T	VCP	P55072	P55072	p.Ala676Thr	p.Ala676Thr	3.922543	0.893	0.839199143	2.62726241	3.718948165	3.244877467	0.91	Ala	676	Thr	A676T	4	18.7318	19.9366	-36.9814	94.58	17.73867054	0.459209015	Uncertain
9:35059200:A:C:L:675:R	-1.214675394	-1.574870281	0.004589076	0.009932981	0.07869254	0.023898783	0.103350767	0.42874382	0.310668095	0.14637531	0.012020827	-0.030431905	0.090153583	9	35059200	A	C	L	R		9	35059197	9:35059200:A:C	VCP	P55072	P55072	p.Leu675Arg	p.Leu675Arg	4.556197	0.978	0.841061845	3.501160542	4.290354476	4.077565973	0.951	Leu	675	Arg	L675R	6	22.284125	21.411375	-34.176	93.47	16.8981014	0.751898726	Pathogenic
9:35059200:A:G:L:675:P	-0.92146972	-1.181216877	0.008747988	0.019577306	0.096391429	0.042660442	0.103350767	0.785203888	0.310668095	0.412379434	0.018474504	-0.009245233	0.147809041	9	35059200	A	G	L	P		9	35059197	9:35059200:A:G	VCP	P55072	P55072	p.Leu675Pro	p.Leu675Pro	4.6088	0.972	0.850541364	3.803219883	4.410374512	4.071221702	0.997	Leu	675	Pro	L675P	7	22.284125	21.411375	-34.176	93.47	16.8981014	0.736663963	Pathogenic
9:35059200:A:T:L:675:Q	-1.23581518	-1.612870423	0.004589076	0.009932981	0.07869254	0.023898783	0.103350767	0.42874382	0.310668095	0.14637531	0.012020827	-0.030431905	0.090153583	9	35059200	A	T	L	Q		9	35059197	9:35059200:A:T	VCP	P55072	P55072	p.Leu675Gln	p.Leu675Gln	4.514167	0.973	0.833783813	3.267102835	4.137140295	4.026022051	0.976	Leu	675	Gln	L675Q	6	22.284125	21.411375	-34.176	93.47	16.8981014	0.753559624	Pathogenic
9:35059201:G:C:L:675:V	-3.00972586	-3.422022482	0.001497159	0.024347262	0.067098889	0.01763468	0.103350767	0.099972516	0.310668095	0.080192618	0.003687056	-0.024813222	0.071355613	9	35059201	G	C	L	V		9	35059198	9:35059201:G:C	VCP	P55072	P55072	p.Leu675Val	p.Leu675Val	2.637964	0.578	0.833068964	0.797708104	1.614276918	0.732043557	0.002	Leu	675	Val	L675V	3	22.284125	21.411375	-34.176	93.47	16.8981014	0.156628344	Benign
9:35059201:G:T:L:675:M	-2.650459404	-3.699800224	0.001497159	0.040874521	0.068098889	0.028077359	0.103350767	0.061173626	0.310668095	0.09477361	0.003687056	-0.003258991	0.06980537	9	35059201	G	T	L	M		9	35059198	9:35059201:G:T	VCP	P55072	P55072	p.Leu675Met	p.Leu675Met	2.341021	0.665	0.82762638	0.275708751	2.076511954	1.074968215	0.257	Leu	675	Met	L675M	2	22.284125	21.411375	-34.176	93.47	16.8981014	0.418402442	Uncertain
9:35059202:G:C:F:674:L	-3.480145226	-3.701931105	0.01864757	0.069912062	0.091297619	0.079526287	0.02891381	0.42874382	0.388285582	0.213525581	0.013265652	-0.04472538	0.065032208	9	35059202	G	C	F	L		9	35059199	9:35059202:G:C	VCP	P55072	P55072	p.Phe674Leu	p.Phe674Leu	2.370355	0.475	0.789565191	-0.622753759	0.23368858	-0.007498351	0	Phe	674	Leu	F674L	6	23.25054545	24.66554545	-37.81390909	93.69	20.78210203	0.066969481	Benign
9:35059202:G:T:F:674:L	-3.480145226	-3.655755916	0.01864757	0.069912062	0.091297619	0.079526287	0.02891381	0.42874382	0.388285582	0.213525581	0.013265652	-0.04472538	0.065032208	9	35059202	G	T	F	L	rs955893615	9	35059199	9:35059202:G:T	VCP	P55072	P55072	p.Phe674Leu	p.Phe674Leu	2.421427	0.475	0.789565191	-0.556013464	0.23368858	0.020014792	0	Phe	674	Leu	F674L	6	23.25054545	24.66554545	-37.81390909	93.69	20.78210203	0.066969481	Benign
9:35059203:A:C:F:674:C	-2.464020152	-2.677759988	0.035097938	0.078541101	0.134327619	0.108821594	0.02891381	0.523028583	0.388285582	0.230641576	0.020373853	-0.001101862	0.104312346	9	35059203	A	C	F	C		9	35059200	9:35059203:A:C	VCP	P55072	P55072	p.Phe674Cys	p.Phe674Cys	3.242342	0.664	0.782230813	0.336228453	1.312753727	1.55474107	0.415	Phe	674	Cys	F674C	8	23.25054545	24.66554545	-37.81390909	93.69	20.78210203	0.147727038	Benign
9:35059203:A:G:F:674:S	-2.874131999	-2.853362592	0.035097938	0.078541101	0.134327619	0.108821594	0.02891381	0.523028583	0.388285582	0.230641576	0.020373853	-0.001101862	0.104312346	9	35059203	A	G	F	S		9	35059200	9:35059203:A:G	VCP	P55072	P55072	p.Phe674Ser	p.Phe674Ser	3.048117	0.567	0.784467654	0.137472609	0.733464539	0.88941425	0.02	Phe	674	Ser	F674S	8	23.25054545	24.66554545	-37.81390909	93.69	20.78210203	0.064931042	Benign
9:35059203:A:T:F:674:Y	-3.738825889	-3.705821227	0.005523424	0.081761057	0.083555556	0.058280758	0.02891381	0.099972516	0.388285582	0.155924783	0.005476983	-0.023836468	0.059535665	9	35059203	A	T	F	Y		9	35059200	9:35059203:A:T	VCP	P55072	P55072	p.Phe674Tyr	p.Phe674Tyr	2.402546	0.421	0.783235162	-0.736487245	-0.215191931	-0.302296304	0	Phe	674	Tyr	F674Y	3	23.25054545	24.66554545	-37.81390909	93.69	20.78210203	0.067069831	Benign
9:35059204:A:C:F:674:V	-3.285484246	-3.048887431	0.035097938	0.072378056	0.102669841	0.093627274	0.02891381	0.785203888	0.388285582	0.416488298	0.020373853	-0.025910464	0.100261977	9	35059204	A	C	F	V		9	35059201	9:35059204:A:C	VCP	P55072	P55072	p.Phe674Val	p.Phe674Val	2.858749	0.475	0.788064296	-0.021467552	0.208646915	0.25560578	0	Phe	674	Val	F674V	7	23.25054545	24.66554545	-37.81390909	93.69	20.78210203	0.068447993	Benign
9:35059204:A:G:F:674:L	-3.501285012	-3.312052187	0.01864757	0.069912062	0.091297619	0.079526287	0.02891381	0.42874382	0.388285582	0.213525581	0.013265652	-0.04472538	0.065032208	9	35059204	A	G	F	L		9	35059201	9:35059204:A:G	VCP	P55072	P55072	p.Phe674Leu	p.Phe674Leu	2.80158	0.47	0.789565191	-0.059233953	0.201904574	0.195906284	0	Phe	674	Leu	F674L	6	23.25054545	24.66554545	-37.81390909	93.69	20.78210203	0.066969481	Benign
9:35059204:A:T:F:674:I	-3.746506528	-3.225800094	0.01864757	0.069912062	0.091297619	0.079526287	0.02891381	0.42874382	0.388285582	0.213525581	0.013265652	-0.04472538	0.065032208	9	35059204	A	T	F	I		9	35059201	9:35059204:A:T	VCP	P55072	P55072	p.Phe674Ile	p.Phe674Ile	2.896979	0.412	0.787578561	0.016535632	-0.199935793	-0.087962162	0.008	Phe	674	Ile	F674I	6	23.25054545	24.66554545	-37.81390909	93.69	20.78210203	0.091066716	Benign
9:35059205:C:A:E:673:D	-4.213286158	-4.097813692	0.001497159	0.039966104	0.07255873	0.032560758	0.093349206	0.099972516	0.081771111	0.125674883	0.010418717	-0.027002878	0.089209396	9	35059205	C	A	E	D		9	35059202	9:35059205:C:A	VCP	P55072	P55072	p.Glu673Asp	p.Glu673Asp	1.771968	0.27	0.796637797	-1.230641652	-0.951452922	-1.514831757	0	Glu	673	Asp	E673D	3	16.88288889	25.68411111	-35.31833333	94.67	16.22301399	0.097581523	Benign
9:35059205:C:G:E:673:D	-4.213286158	-4.100508872	0.001497159	0.039966104	0.07255873	0.032560758	0.093349206	0.099972516	0.081771111	0.125674883	0.010418717	-0.027002878	0.089209396	9	35059205	C	G	E	D		9	35059202	9:35059205:C:G	VCP	P55072	P55072	p.Glu673Asp	p.Glu673Asp	1.768987	0.27	0.796637797	-1.234537188	-0.951452922	-1.51643766	0	Glu	673	Asp	E673D	3	16.88288889	25.68411111	-35.31833333	94.67	16.22301399	0.097581523	Benign
9:35059206:T:A:E:673:V	-3.4169443	-2.423639019	0.008747988	0.054459339	0.089066825	0.04427859	0.093349206	0.785203888	0.081771111	0.458995463	0.038239863	0.020530125	0.143040652	9	35059206	T	A	E	V		9	35059203	9:35059206:T:A	VCP	P55072	P55072	p.Glu673Val	p.Glu673Val	3.26628	0.388	0.795335465	0.690053704	-0.22307911	-0.0277437	0	Glu	673	Val	E673V	7	16.88288889	25.68411111	-35.31833333	94.67	16.22301399	0.237425977	Benign
9:35059206:T:C:E:673:G	-3.734041089	-2.319836159	0.008747988	0.054459339	0.089066825	0.04427859	0.093349206	0.785203888	0.081771111	0.458995463	0.038239863	0.020530125	0.143040652	9	35059206	T	C	E	G		9	35059203	9:35059206:T:C	VCP	P55072	P55072	p.Glu673Gly	p.Glu673Gly	3.381091	0.313	0.811844686	1.246427022	-0.424391432	-0.399420841	0	Glu	673	Gly	E673G	7	16.88288889	25.68411111	-35.31833333	94.67	16.22301399	0.189159554	Benign
9:35059206:T:G:E:673:A	-4.119128454	-2.930863445	0.004589076	0.042198232	0.075704603	0.02368395	0.093349206	0.42874382	0.081771111	0.119406306	0.02505785	-0.010377214	0.098598307	9	35059206	T	G	E	A		9	35059203	9:35059206:T:G	VCP	P55072	P55072	p.Glu673Ala	p.Glu673Ala	3.000335	0.28	0.796438247	0.369662518	-0.891214306	-0.79529101	0	Glu	673	Ala	E673A	6	16.88288889	25.68411111	-35.31833333	94.67	16.22301399	0.127696873	Benign
9:35059207:C:G:E:673:Q	-3.862365711	-3.185549914	0.001497159	0.039966104	0.07255873	0.032560758	0.093349206	0.099972516	0.081771111	0.125674883	0.010418717	-0.027002878	0.089209396	9	35059207	C	G	E	Q		9	35059204	9:35059207:C:G	VCP	P55072	P55072	p.Glu673Gln	p.Glu673Gln	2.780976	0.353	0.788233981	-0.118923953	-0.564051722	-0.49149595	0	Glu	673	Gln	E673Q	3	16.88288889	25.68411111	-35.31833333	94.67	16.22301399	0.161231786	Benign
9:35059207:C:T:E:673:K	-3.896769944	-3.125133507	0.001604533	0.034451954	0.073933175	0.032102397	0.093349206	0.332429531	0.081771111	0.147642479	0.013458047	-0.036466731	0.094460557	9	35059207	C	T	E	K		9	35059204	9:35059207:C:T	VCP	P55072	P55072	p.Glu673Lys	p.Glu673Lys	2.812935	0.338	0.794064579	0.066347572	-0.562123238	-0.560984686	0.004	Glu	673	Lys	E673K	4	16.88288889	25.68411111	-35.31833333	94.67	16.22301399	0.141545674	Benign
9:35059208:C:A:L:672:F	-2.58627461	-3.202240635	0.001013722	-0.02487091	0.05439873	0.01948453	0.063493254	0.332429531	0.017363333	0.119183467	0.007085037	-0.040754189	0.070709075	9	35059208	C	A	L	F		9	35059205	9:35059208:C:A	VCP	P55072	P55072	p.Leu672Phe	p.Leu672Phe	2.885346	0.679	0.823906344	0.895465472	2.103440297	1.449128192	0.013	Leu	672	Phe	L672F	4	18.635375	24.23275	-31.461125	93.93	13.04423265	0.148816269	Benign
9:35059208:C:G:L:672:F	-2.58627461	-3.31926986	0.001013722	-0.02487091	0.05439873	0.01948453	0.063493254	0.332429531	0.017363333	0.119183467	0.007085037	-0.040754189	0.070709075	9	35059208	C	G	L	F		9	35059205	9:35059208:C:G	VCP	P55072	P55072	p.Leu672Phe	p.Leu672Phe	2.755906	0.679	0.823906344	0.726314788	2.103440297	1.379397199	0.013	Leu	672	Phe	L672F	4	18.635375	24.23275	-31.461125	93.93	13.04423265	0.148816269	Benign
9:35059209:A:C:L:672:W	-1.465963244	-1.744914969	0.002902509	-0.008122888	0.059649048	0.021249336	0.063493254	0.42874382	0.017363333	0.089559209	0.013265652	-0.00293806	0.075282525	9	35059209	A	C	L	W		9	35059206	9:35059209:A:C	VCP	P55072	P55072	p.Leu672Trp	p.Leu672Trp	4.466854	0.938	0.822736372	2.933365307	3.730331441	3.798221188	0.996	Leu	672	Trp	L672W	6	18.635375	24.23275	-31.461125	93.93	13.04423265	0.351192392	Benign
9:35059209:A:G:L:672:S	-1.423683673	-1.809335289	0.002902509	-0.008122888	0.059649048	0.021249336	0.063493254	0.42874382	0.017363333	0.089559209	0.013265652	-0.00293806	0.075282525	9	35059209	A	G	L	S		9	35059206	9:35059209:A:G	VCP	P55072	P55072	p.Leu672Ser	p.Leu672Ser	4.395602	0.948	0.823514741	2.859411931	3.806886133	3.817640459	0.934	Leu	672	Ser	L672S	6	18.635375	24.23275	-31.461125	93.93	13.04423265	0.701047526	Pathogenic
9:35059210:A:C:L:672:V	-2.989737562	-3.383249969	0.000945846	-0.016146386	0.053402063	0.020269647	0.063493254	0.099972516	0.017363333	0.095752001	0.005476983	-0.034915125	0.065790983	9	35059210	A	C	L	V	rs757829124	9	35059207	9:35059210:A:C	VCP	P55072	P55072	p.Leu672Val	p.Leu672Val	2.717794	0.59	0.822455399	0.640798533	1.513476733	0.844413374	0	Leu	672	Val	L672V	3	18.635375	24.23275	-31.461125	93.93	13.04423265	0.179625275	Benign
9:35059210:A:T:L:672:M	-2.241641072	-2.656395797	0.000945846	0.002471309	0.054575397	0.033729581	0.063493254	0.061173626	0.017363333	0.135623134	0.005476983	-0.01591297	0.064980212	9	35059210	A	T	L	M		9	35059207	9:35059210:A:T	VCP	P55072	P55072	p.Leu672Met	p.Leu672Met	3.527113	0.768	0.815570628	1.528953065	2.530118529	2.309308732	0.454	Leu	672	Met	L672M	2	18.635375	24.23275	-31.461125	93.93	13.04423265	0.259858023	Benign
9:35059211:G:C:D:671:E	-2.917032603	-3.48884457	0.001604533	0.027019431	0.064882222	0.049517864	0.035421984	0.332429531	0.395156693	0.238812863	0.007085037	-0.050773484	0.066706316	9	35059211	G	C	D	E		9	35059208	9:35059211:G:C	VCP	P55072	P55072	p.Asp671Glu	p.Asp671Glu	2.594924	0.606	0.790493655	-0.306437443	1.081920468	0.870707549	0.001	Asp	671	Glu	D671E	4	21.165	27.432625	-33.855375	93.58	17.23585003	0.203288326	Benign
9:35059211:G:T:D:671:E	-2.917032603	-3.499836854	0.001604533	0.027019431	0.064882222	0.049517864	0.035421984	0.332429531	0.395156693	0.238812863	0.007085037	-0.050773484	0.066706316	9	35059211	G	T	D	E		9	35059208	9:35059211:G:T	VCP	P55072	P55072	p.Asp671Glu	p.Asp671Glu	2.582766	0.606	0.790493655	-0.322325376	1.081920468	0.864157878	0.001	Asp	671	Glu	D671E	4	21.165	27.432625	-33.855375	93.58	17.23585003	0.203288326	Benign
9:35059212:T:A:D:671:V	-1.18635865	-1.589579321	0.008747988	0.083186222	0.12031254	0.148091349	0.035421984	0.664066692	0.395156693	0.250983428	0.020373853	0.062105112	0.115172933	9	35059212	T	A	D	V		9	35059209	9:35059212:T:A	VCP	P55072	P55072	p.Asp671Val	p.Asp671Val	4.373815	0.952	0.78946707	1.99292938	3.264245666	3.829024978	0.799	Asp	671	Val	D671V	9	21.165	27.432625	-33.855375	93.58	17.23585003	0.370916818	Uncertain
9:35059212:T:C:D:671:G	-1.404156106	-1.599440483	0.008747988	0.046413968	0.078168095	0.069870283	0.035421984	0.785203888	0.395156693	0.418008298	0.020373853	0.003383628	0.103302266	9	35059212	T	C	D	G		9	35059209	9:35059212:T:C	VCP	P55072	P55072	p.Asp671Gly	p.Asp671Gly	4.441722	0.916	0.803839816	2.435424272	3.275202616	3.657514247	0.396	Asp	671	Gly	D671G	7	21.165	27.432625	-33.855375	93.58	17.23585003	0.468110343	Uncertain
9:35059212:T:G:D:671:A	-1.525955625	-2.152174666	0.008747988	0.064054722	0.108951429	0.083837287	0.035421984	0.523028583	0.395156693	0.232546431	0.020373853	0.036792156	0.109570494	9	35059212	T	G	D	A		9	35059209	9:35059212:T:G	VCP	P55072	P55072	p.Asp671Ala	p.Asp671Ala	3.788754	0.879	0.790414054	1.251686496	2.815999112	3.091878515	0.475	Asp	671	Ala	D671A	8	21.165	27.432625	-33.855375	93.58	17.23585003	0.420091376	Uncertain
9:35059213:C:A:D:671:Y	-1.270917794	-1.71660901	0.008747988	0.083186222	0.12031254	0.148091349	0.035421984	0.664066692	0.395156693	0.250983428	0.020373853	0.062105112	0.115172933	9	35059213	C	A	D	Y		9	35059210	9:35059213:C:A	VCP	P55072	P55072	p.Asp671Tyr	p.Asp671Tyr	4.233314	0.932	0.783423195	1.660567077	3.036270726	3.637728001	0.979	Asp	671	Tyr	D671Y	9	21.165	27.432625	-33.855375	93.58	17.23585003	0.646484959	Pathogenic
9:35059213:C:G:D:671:H	-1.877687311	-2.520271698	0.008747988	0.046413968	0.078168095	0.069870283	0.035421984	0.785203888	0.395156693	0.418008298	0.020373853	0.003383628	0.103302266	9	35059213	C	G	D	H		9	35059210	9:35059213:C:G	VCP	P55072	P55072	p.Asp671His	p.Asp671His	3.423238	0.804	0.781622326	0.557644623	2.192553616	2.461443039	0.147	Asp	671	His	D671H	7	21.165	27.432625	-33.855375	93.58	17.23585003	0.513812859	Uncertain
9:35059213:C:T:D:671:N	-3.032198964	-3.18280153	0.004589076	0.026370353	0.076570317	0.079844521	0.035421984	0.434417846	0.395156693	0.366500111	0.013267157	-0.048483668	0.084122305	9	35059213	C	T	D	N		9	35059210	9:35059213:C:T	VCP	P55072	P55072	p.Asp671Asn	p.Asp671Asn	2.817791	0.556	0.782979304	-0.200147329	0.638707373	0.701750666	0.006	Asp	671	Asn	D671N	5	21.165	27.432625	-33.855375	93.58	17.23585003	0.152604973	Benign
9:35059215:A:C:V:670:G	-1.274572139	-1.580666181	0.005579933	0.019686742	0.045929206	0.053474891	0.029887381	0.785203888	0.511468889	0.648252432	0.018271184	0.020100018	0.097677692	9	35059215	A	C	V	G		9	35059212	9:35059215:A:C	VCP	P55072	P55072	p.Val670Gly	p.Val670Gly	4.499831	0.954	0.850611273	3.662541139	4.297118494	3.908472147	0.997	Val	670	Gly	V670G	7	23.072	27.34328571	-29.08457143	91.95	15.07288486	0.536738349	Uncertain
9:35059215:A:G:V:670:A	-1.920887534	-2.215628731	0.001020793	-0.021088331	0.020787778	0.016366149	0.029887381	0.332429531	0.511468889	0.24572598	0.004831356	-0.056014628	0.039626019	9	35059215	A	G	V	A		9	35059212	9:35059215:A:G	VCP	P55072	P55072	p.Val670Ala	p.Val670Ala	4.182959	0.877	0.829670852	2.733052228	3.458264764	3.292681092	0.926	Val	670	Ala	V670A	4	23.072	27.34328571	-29.08457143	91.95	15.07288486	0.228786747	Benign
9:35059215:A:T:V:670:E	-1.643720337	-2.009786295	0.002922716	-0.004515348	0.028661429	0.018391125	0.029887381	0.42874382	0.511468889	0.189788854	0.011887674	-0.019239466	0.047703081	9	35059215	A	T	V	E		9	35059212	9:35059215:A:T	VCP	P55072	P55072	p.Val670Glu	p.Val670Glu	4.357004	0.932	0.83807984	3.167461689	3.948188416	3.704361395	0.991	Val	670	Glu	V670E	6	23.072	27.34328571	-29.08457143	91.95	15.07288486	0.253107876	Benign
9:35059216:C:A:V:670:L	-2.87822196	-3.225800977	0.000952444	-0.011204114	0.019892222	0.006151346	0.029887381	0.099972516	0.511468889	0.052194752	0.003732883	-0.045712736	0.030880402	9	35059216	C	A	V	L		9	35059213	9:35059216:C:A	VCP	P55072	P55072	p.Val670Leu	p.Val670Leu	3.123725	0.662	0.830437797	1.367734297	2.104348568	1.479279838	0.014	Val	670	Leu	V670L	3	23.072	27.34328571	-29.08457143	91.95	15.07288486	0.177330995	Benign
9:35059216:C:G:V:670:L	-2.87822196	-3.228496157	0.000952444	-0.011204114	0.019892222	0.006151346	0.029887381	0.099972516	0.511468889	0.052194752	0.003732883	-0.045712736	0.030880402	9	35059216	C	G	V	L		9	35059213	9:35059216:C:G	VCP	P55072	P55072	p.Val670Leu	p.Val670Leu	3.120744	0.662	0.830437797	1.363838761	2.104348568	1.477673935	0.014	Val	670	Leu	V670L	3	23.072	27.34328571	-29.08457143	91.95	15.07288486	0.177330995	Benign
9:35059216:C:T:V:670:M	-1.973439123	-2.421130128	0.000952444	-0.011204114	0.019892222	0.006151346	0.029887381	0.099972516	0.511468889	0.052194752	0.003732883	-0.045712736	0.030880402	9	35059216	C	T	V	M		9	35059213	9:35059216:C:T	VCP	P55072	P55072	p.Val670Met	p.Val670Met	4.01373	0.876	0.819981847	2.273431317	3.290251943	3.195734888	0.983	Val	670	Met	V670M	3	23.072	27.34328571	-29.08457143	91.95	15.07288486	0.471708084	Uncertain
9:35059217:A:C:D:669:E	-3.314538575	-4.065818534	0.001156836	0.010042113	0.027694444	0.040612732	0.021496111	0.332429531	0.514867778	0.262397171	0.004831356	-0.056000968	0.039911032	9	35059217	A	C	D	E		9	35059214	9:35059217:A:C	VCP	P55072	P55072	p.Asp669Glu	p.Asp669Glu	2.134667	0.547	0.802031944	-0.62390528	0.899379556	0.281719703	0	Asp	669	Glu	D669E	4	25.645875	30.732375	-28.513125	91.24	18.24984589	0.162968204	Benign
9:35059217:A:T:D:669:E	-3.314538575	-4.131219824	0.001156836	0.010042113	0.027694444	0.040612732	0.021496111	0.332429531	0.514867778	0.262397171	0.004831356	-0.056000968	0.039911032	9	35059217	A	T	D	E		9	35059214	9:35059217:A:T	VCP	P55072	P55072	p.Asp669Glu	p.Asp669Glu	2.06233	0.547	0.802031944	-0.718434428	0.899379556	0.24275083	0	Asp	669	Glu	D669E	4	25.645875	30.732375	-28.513125	91.24	18.24984589	0.162968204	Benign
9:35059218:T:A:D:669:V	-1.282968867	-1.642695102	0.00631974	0.079020971	0.106094444	0.232337452	0.021496111	0.664066692	0.514867778	0.668794449	0.018271184	0.064977338	0.115287457	9	35059218	T	A	D	V		9	35059215	9:35059218:T:A	VCP	P55072	P55072	p.Asp669Val	p.Asp669Val	4.314306	0.929	0.801335119	2.207270683	3.316051456	3.664018341	0.385	Asp	669	Val	D669V	9	25.645875	30.732375	-28.513125	91.24	18.24984589	0.582514002	Uncertain
9:35059218:T:C:D:669:G	-2.018631552	-2.255628379	0.00631974	0.035428977	0.055675556	0.111370685	0.021496111	0.785203888	0.514867778	0.64004827	0.018271184	0.005196838	0.096923565	9	35059218	T	C	D	G		9	35059215	9:35059218:T:C	VCP	P55072	P55072	p.Asp669Gly	p.Asp669Gly	3.758297	0.779	0.814352997	1.801092208	2.579727805	2.497434532	0.001	Asp	669	Gly	D669G	7	25.645875	30.732375	-28.513125	91.24	18.24984589	0.171889454	Benign
9:35059218:T:G:D:669:A	-1.651654098	-1.800593514	0.00631974	0.056751232	0.093167778	0.161484935	0.021496111	0.523028583	0.514867778	0.651058363	0.018271184	0.039757269	0.109011679	9	35059218	T	G	D	A		9	35059215	9:35059218:T:G	VCP	P55072	P55072	p.Asp669Ala	p.Asp669Ala	4.18133	0.85	0.801790839	2.044715777	2.821467607	3.135733699	0.124	Asp	669	Ala	D669A	8	25.645875	30.732375	-28.513125	91.24	18.24984589	0.257546553	Benign
9:35059219:C:A:D:669:Y	-1.401351668	-0.851321138	0.00631974	0.079020971	0.106094444	0.232337452	0.021496111	0.664066692	0.514867778	0.668794449	0.018271184	0.064977338	0.115287457	9	35059219	C	A	D	Y		9	35059216	9:35059219:C:A	VCP	P55072	P55072	p.Asp669Tyr	p.Asp669Tyr	5.189604	0.901	0.795060905	3.196673371	3.033379022	3.973702441	0.781	Asp	669	Tyr	D669Y	9	25.645875	30.732375	-28.513125	91.24	18.24984589	0.613709385	Uncertain
9:35059219:C:G:D:669:H	-1.921388537	-1.767425564	0.00631974	0.035428977	0.055675556	0.111370685	0.021496111	0.785203888	0.514867778	0.64004827	0.018271184	0.005196838	0.096923565	9	35059219	C	G	D	H		9	35059216	9:35059219:C:G	VCP	P55072	P55072	p.Asp669His	p.Asp669His	4.298273	0.802	0.791596852	1.946632063	2.346259785	2.921274923	0.006	Asp	669	His	D669H	7	25.645875	30.732375	-28.513125	91.24	18.24984589	0.448334115	Uncertain
9:35059219:C:T:D:669:N	-3.374218921	-2.522334273	0.003311393	0.009567456	0.037535556	0.070569634	0.021496111	0.434417846	0.514867778	0.223799838	0.009446725	-0.052031028	0.047474305	9	35059219	C	T	D	N		9	35059216	9:35059219:C:T	VCP	P55072	P55072	p.Asp669Asn	p.Asp669Asn	3.79162	0.523	0.794629328	1.359181823	0.623307527	1.035612864	0.001	Asp	669	Asn	D669N	5	25.645875	30.732375	-28.513125	91.24	18.24984589	0.181020335	Benign
9:35059493:C:A:K:668:N	-3.940184733	-1.822425876	0.003311393	0.007591566	0.039505714	0.054481256	0.075069656	0.434417846	0.509427778	0.222305393	0.01728934	-0.026701062	0.073595347	9	35059493	C	A	K	N		9	35059490	9:35059493:C:A	VCP	P55072	P55072	p.Lys668Asn	p.Lys668Asn	4.392325	0.355	0.773014208	1.612165545	-0.805272122	0.388119215	0	Lys	668	Asn	K668N	5	21.06388889	33.36011111	-25.23788889	91.32	15.7815437	0.107019684	Benign
9:35059493:C:G:K:668:N	-3.931728819	-1.84021533	0.003311393	0.007591566	0.039505714	0.054481256	0.075069656	0.434417846	0.509427778	0.222305393	0.01728934	-0.026701062	0.073595347	9	35059493	C	G	K	N		9	35059490	9:35059493:C:G	VCP	P55072	P55072	p.Lys668Asn	p.Lys668Asn	4.372649	0.357	0.773014208	1.586453177	-0.79255852	0.389080228	0	Lys	668	Asn	K668N	5	21.06388889	33.36011111	-25.23788889	91.32	15.7815437	0.107019684	Benign
9:35059494:T:A:K:668:M	-3.272575475	-1.508660728	0.003311393	0.027962652	0.04010127	0.049854448	0.075069656	0.42874382	0.509427778	0.189026369	0.021712324	0.010603543	0.072756335	9	35059494	T	A	K	M		9	35059491	9:35059494:T:A	VCP	P55072	P55072	p.Lys668Met	p.Lys668Met	4.744935	0.514	0.763740048	1.844688312	0.05072474	1.497152642	0.052	Lys	668	Met	K668M	6	21.06388889	33.36011111	-25.23788889	91.32	15.7815437	0.310607136	Benign
9:35059494:T:C:K:668:R	-4.443992933	-2.530615531	0.001079388	0.004115823	0.028876508	0.01908468	0.075069656	0.099972516	0.509427778	0.048908059	0.006852696	-0.038536144	0.046690878	9	35059494	T	C	K	R		9	35059491	9:35059494:T:C	VCP	P55072	P55072	p.Lys668Arg	p.Lys668Arg	3.787662	0.271	0.776835602	0.916054531	-1.275485454	-0.423171103	0	Lys	668	Arg	K668R	3	21.06388889	33.36011111	-25.23788889	91.32	15.7815437	0.135959795	Benign
9:35059494:T:G:K:668:T	-3.877173352	-2.309438439	0.003311393	0.027962652	0.04010127	0.049854448	0.075069656	0.42874382	0.509427778	0.189026369	0.021712324	0.010603543	0.072756335	9	35059494	T	G	K	T		9	35059491	9:35059494:T:G	VCP	P55072	P55072	p.Lys668Thr	p.Lys668Thr	3.859236	0.371	0.773494647	0.92735606	-0.695547416	0.193423137	0	Lys	668	Thr	K668T	6	21.06388889	33.36011111	-25.23788889	91.32	15.7815437	0.095184097	Benign
9:35059495:T:C:K:668:E	-3.814039216	-3.270185359	0.001156836	-0.00073565	0.03019873	0.034533287	0.075069656	0.332429531	0.509427778	0.259158395	0.008876648	-0.043684484	0.057401191	9	35059495	T	C	K	E		9	35059492	9:35059495:T:C	VCP	P55072	P55072	p.Lys668Glu	p.Lys668Glu	2.898552	0.406	0.779296606	-0.185251628	-0.376256709	-0.121796951	0	Lys	668	Glu	K668E	4	21.06388889	33.36011111	-25.23788889	91.32	15.7815437	0.070602047	Benign
9:35059495:T:G:K:668:Q	-4.312938164	-3.373716984	0.001156836	-0.00073565	0.03019873	0.034533287	0.075069656	0.332429531	0.509427778	0.259158395	0.008876648	-0.043684484	0.057401191	9	35059495	T	G	K	Q		9	35059492	9:35059495:T:G	VCP	P55072	P55072	p.Lys668Gln	p.Lys668Gln	2.784041	0.288	0.766472387	-0.650534346	-1.340324672	-0.865568458	0	Lys	668	Gln	K668Q	4	21.06388889	33.36011111	-25.23788889	91.32	15.7815437	0.122956518	Benign
9:35059497:G:A:A:667:V	-3.343580099	-2.821230546	0.001020793	-0.023288989	0.019928889	0.065132469	0.02173373	0.332429531	0.144346667	0.349439446	0.008876648	-0.044031728	0.036950622	9	35059497	G	A	A	V		9	35059494	9:35059497:G:A	VCP	P55072	P55072	p.Ala667Val	p.Ala667Val	3.530897	0.544	0.815421536	1.530228349	1.103707519	1.016545674	0.78	Ala	667	Val	A667V	4	23.7538	29.3718	-24.4168	92.78	14.58414118	0.328182427	Benign
9:35059497:G:C:A:667:G	-3.804427432	-3.382043196	0.001020793	-0.023288989	0.019928889	0.065132469	0.02173373	0.332429531	0.144346667	0.349439446	0.008876648	-0.044031728	0.036950622	9	35059497	G	C	A	G		9	35059494	9:35059497:G:C	VCP	P55072	P55072	p.Ala667Gly	p.Ala667Gly	2.910611	0.435	0.832432045	1.13832361	0.69462768	0.052329944	0.034	Ala	667	Gly	A667G	4	23.7538	29.3718	-24.4168	92.78	14.58414118	0.146982379	Benign
9:35059497:G:T:A:667:D	-3.97421886	-3.448510122	0.002922716	0.00606469	0.026480952	0.073459101	0.02173373	0.42874382	0.144346667	0.17017534	0.01873198	0.009751678	0.039889502	9	35059497	G	T	A	D		9	35059494	9:35059497:G:T	VCP	P55072	P55072	p.Ala667Asp	p.Ala667Asp	2.817583	0.391	0.822877147	0.781582065	0.255509929	-0.252121454	0.012	Ala	667	Asp	A667D	6	23.7538	29.3718	-24.4168	92.78	14.58414118	0.104700682	Benign
9:35059498:C:A:A:667:S	-4.025767936	-3.95828595	0.000952444	-0.017051133	0.019055556	0.038007215	0.02173373	0.099972516	0.144346667	0.123298552	0.006852696	-0.039738923	0.029029791	9	35059498	C	A	A	S		9	35059495	9:35059498:C:A	VCP	P55072	P55072	p.Ala667Ser	p.Ala667Ser	2.325848	0.393	0.813442421	-0.093227376	0.110810034	-0.505464697	0	Ala	667	Ser	A667S	3	23.7538	29.3718	-24.4168	92.78	14.58414118	0.11153663	Benign
9:35059498:C:G:A:667:P	-2.875795789	-2.38539601	0.002922716	-0.015359317	0.02759873	0.083206552	0.02173373	0.434417846	0.144346667	0.278332862	0.016595924	-0.027044312	0.045092663	9	35059498	C	G	A	P		9	35059495	9:35059498:C:G	VCP	P55072	P55072	p.Ala667Pro	p.Ala667Pro	3.958893	0.644	0.831248406	2.479073549	2.003450743	1.825149031	0.837	Ala	667	Pro	A667P	5	23.7538	29.3718	-24.4168	92.78	14.58414118	0.238965604	Benign
9:35059498:C:T:A:667:T	-3.635309145	-3.008474592	0.001020793	-0.023288989	0.019928889	0.065132469	0.02173373	0.332429531	0.144346667	0.349439446	0.008876648	-0.044031728	0.036950622	9	35059498	C	T	A	T		9	35059495	9:35059498:C:T	VCP	P55072	P55072	p.Ala667Thr	p.Ala667Thr	3.323796	0.475	0.812798193	1.195023139	0.621319131	0.506132582	0.192	Ala	667	Thr	A667T	4	23.7538	29.3718	-24.4168	92.78	14.58414118	0.181388221	Benign
9:35059500:A:C:V:666:G	-2.130135862	-1.439548561	0.005541457	0.042178975	0.060635873	0.23800582	0.033900952	0.785203888	0.152477778	0.504258767	0.038038775	0.093208321	0.097403259	9	35059500	A	C	V	G		9	35059497	9:35059500:A:C	VCP	P55072	P55072	p.Val666Gly	p.Val666Gly	4.657736	0.752	0.822823949	3.184963196	2.549427584	2.825904063	0.566	Val	666	Gly	V666G	7	21.82742857	26.41128571	-22.99785714	92.92	11.08968163	0.328890241	Benign
9:35059500:A:G:V:666:A	-2.853619602	-2.808476327	0.001013722	-0.047718171	0.026111111	0.110059242	0.033900952	0.332429531	0.152477778	0.199867742	0.007925871	-0.032904158	0.038393645	9	35059500	A	G	V	A		9	35059497	9:35059500:A:G	VCP	P55072	P55072	p.Val666Ala	p.Val666Ala	3.535423	0.658	0.801695422	1.198303556	1.599369794	1.677945391	0.052	Val	666	Ala	V666A	4	21.82742857	26.41128571	-22.99785714	92.92	11.08968163	0.185418441	Benign
9:35059500:A:T:V:666:D	-2.142819733	-1.872387621	0.005541457	0.042178975	0.060635873	0.23800582	0.033900952	0.785203888	0.152477778	0.504258767	0.038038775	0.093208321	0.097403259	9	35059500	A	T	V	D		9	35059497	9:35059500:A:T	VCP	P55072	P55072	p.Val666Asp	p.Val666Asp	4.178995	0.749	0.807714736	2.187468652	2.278267825	2.550659035	0.491	Val	666	Asp	V666D	7	21.82742857	26.41128571	-22.99785714	92.92	11.08968163	0.330246518	Benign
9:35059501:C:A:V:666:F	-3.48545209	-2.949937692	0.002902509	-0.032382361	0.041696984	0.1698769	0.033900952	0.434417846	0.152477778	0.234524133	0.014830714	-0.006281393	0.051063775	9	35059501	C	A	V	F		9	35059498	9:35059501:C:A	VCP	P55072	P55072	p.Val666Phe	p.Val666Phe	3.294838	0.492	0.80113978	0.870233923	0.53487019	0.588798723	0.152	Val	666	Phe	V666F	5	21.82742857	26.41128571	-22.99785714	92.92	11.08968163	0.108473974	Benign
9:35059501:C:G:V:666:L	-4.051685606	-4.28627508	0.000945846	-0.045668254	0.024283333	0.066535687	0.033900952	0.099972516	0.152477778	0.057583626	0.006117366	-0.037131555	0.031225794	9	35059501	C	G	V	L		9	35059498	9:35059501:C:G	VCP	P55072	P55072	p.Val666Leu	p.Val666Leu	1.948496	0.384	0.802945459	-0.844707127	-0.12153752	-0.76077235	0	Val	666	Leu	V666L	3	21.82742857	26.41128571	-22.99785714	92.92	11.08968163	0.070716816	Benign
9:35059501:C:T:V:666:I	-4.187159305	-3.965890553	0.000945846	-9.61E-06	0.027087778	0.086845978	0.033900952	0.163939514	0.152477778	0.102391932	0.006117366	0.003834154	0.031193386	9	35059501	C	T	V	I	rs754268174	9	35059498	9:35059501:C:T	VCP	P55072	P55072	p.Val666Ile	p.Val666Ile	2.303072	0.352	0.794201506	-0.596565308	-0.470843479	-0.754729347	0	Val	666	Ile	V666I	1	21.82742857	26.41128571	-22.99785714	92.92	11.08968163	0.105736122	Benign
9:35059503:G:A:P:665:L	-1.645084343	-1.343460167	0.004962415	0.192115208	0.152528095	0.475211263	0.051369127	0.65746524	0.76897	0.68973561	0.022379767	0.207781622	0.152285367	9	35059503	G	A	P	L		9	35059500	9:35059503:G:A	VCP	P55072	P55072	p.Pro665Leu	p.Pro665Leu	4.399631	0.795	0.785739201	1.934911792	2.204030312	2.935415233	1	Pro	665	Leu	P665L	10	22.42585714	25.17328571	-18.53857143	92.88	10.93425166	0.268218107	Benign
9:35059503:G:C:P:665:R	-1.841089804	-1.569675399	0.004962415	0.162529794	0.123310317	0.41039517	0.051369127	0.664066692	0.76897	0.497864315	0.022379767	0.214067794	0.128289917	9	35059503	G	C	P	R		9	35059500	9:35059503:G:C	VCP	P55072	P55072	p.Pro665Arg	p.Pro665Arg	4.308741	0.78	0.786667717	1.838991269	2.124170105	2.79974616	1	Pro	665	Arg	P665R	9	22.42585714	25.17328571	-18.53857143	92.88	10.93425166	0.184719821	Benign
9:35059503:G:T:P:665:Q	-2.25502131	-1.680314113	0.004962415	0.118648556	0.109670317	0.362394948	0.051369127	0.523028583	0.76897	0.477566784	0.022379767	0.194709711	0.122242401	9	35059503	G	T	P	Q		9	35059500	9:35059503:G:T	VCP	P55072	P55072	p.Pro665Gln	p.Pro665Gln	4.226521	0.69	0.779389893	1.552418858	1.43063129	2.235220424	1	Pro	665	Gln	P665Q	8	22.42585714	25.17328571	-18.53857143	92.88	10.93425166	0.191080393	Benign
9:35059504:G:A:P:665:S	-2.453735298	-1.68572798	0.004962415	0.118648556	0.109670317	0.362394948	0.051369127	0.523028583	0.76897	0.477566784	0.022379767	0.194709711	0.122242401	9	35059504	G	A	P	S		9	35059501	9:35059504:G:A	VCP	P55072	P55072	p.Pro665Ser	p.Pro665Ser	4.220533	0.643	0.782921296	1.631511833	1.190781249	1.960317501	1	Pro	665	Ser	P665S	8	22.42585714	25.17328571	-18.53857143	92.88	10.93425166	0.169955155	Benign
9:35059504:G:C:P:665:A	-2.39031594	-1.823571843	0.004962415	0.118648556	0.109670317	0.362394948	0.051369127	0.523028583	0.76897	0.477566784	0.022379767	0.194709711	0.122242401	9	35059504	G	C	P	A		9	35059501	9:35059504:G:C	VCP	P55072	P55072	p.Pro665Ala	p.Pro665Ala	4.068071	0.658	0.786626819	1.523479895	1.347957991	1.964889721	0.999	Pro	665	Ala	P665A	8	22.42585714	25.17328571	-18.53857143	92.88	10.93425166	0.215423029	Benign
9:35059504:G:T:P:665:T	-2.166234209	-1.738435433	0.004962415	0.118648556	0.109670317	0.362394948	0.051369127	0.523028583	0.76897	0.477566784	0.022379767	0.194709711	0.122242401	9	35059504	G	T	P	T		9	35059501	9:35059504:G:T	VCP	P55072	P55072	p.Pro665Thr	p.Pro665Thr	4.162236	0.711	0.782688205	1.54959296	1.619154738	2.321976912	1	Pro	665	Thr	P665T	8	22.42585714	25.17328571	-18.53857143	92.88	10.93425166	0.174668865	Benign
9:35059506:G:A:S:664:F	-2.597118979	-1.829385278	0.043214582	0.026084635	0.117403413	0.556329078	0.089156984	0.42874382	0.511468889	0.189788854	0.012823061	0.10204322	0.079458927	9	35059506	G	A	S	F		9	35059503	9:35059506:G:A	VCP	P55072	P55072	p.Ser664Phe	p.Ser664Phe	4.345697	0.665	0.801038108	2.240981771	1.632900453	2.154912967	0.999	Ser	664	Phe	S664F	6	20.0715	22.248	-19.4295	91.95	7.747343955	0.074955502	Benign
9:35059506:G:C:S:664:C	-2.452393901	-1.945338149	0.047249049	-0.015929232	0.115573413	0.541544508	0.089156984	0.434417846	0.511468889	0.225944099	0.007086776	0.045297435	0.075809417	9	35059506	G	C	S	C		9	35059503	9:35059506:G:C	VCP	P55072	P55072	p.Ser664Cys	p.Ser664Cys	4.241678	0.704	0.797226531	2.01123703	1.817221521	2.324310792	0.999	Ser	664	Cys	S664C	5	20.0715	22.248	-19.4295	91.95	7.747343955	0.172154852	Benign
9:35059506:G:T:S:664:Y	-2.275794232	-1.88968643	0.043214582	0.026084635	0.117403413	0.556329078	0.089156984	0.42874382	0.511468889	0.189788854	0.012823061	0.10204322	0.079458927	9	35059506	G	T	S	Y		9	35059503	9:35059506:G:T	VCP	P55072	P55072	p.Ser664Tyr	p.Ser664Tyr	4.279001	0.741	0.797719019	2.072131861	2.060640084	2.558290642	1	Ser	664	Tyr	S664Y	6	20.0715	22.248	-19.4295	91.95	7.747343955	0.125688227	Benign
[truncated: 4,357 more rows]
