# Supplementary material for: Accuracy of a machine learning method based on structural and locational information from AlphaFold2 for predicting the pathogenicity of TARDBP and FUS gene variants in ALS
Source: BMC Bioinformatics. 2023 May 19;24:206. doi: 10.1186/s12859-023-05338-5 (PMC10197232; doi:10.1186/s12859-023-05338-5)
Supplement: Supplementary file 9 — Additional file 9: Table S9. MOVA final dataset in SQSTM1. [file 12859_2023_5338_MOESM9_ESM.csv]

ID	REVELMOVA	CADDMOVA	MOVA_plus_3d_distance_xgboost_predict	MOVA_plus_3d_distance_SVM_predict	MOVA_plus_3d_distance_predict	MOVA_3d_distance_predict	only_3d_coordinates_predict	only_BLOSUM62_predict	only_pLDDT_predict	without_3d_coordinates_predict	xgboost_predict	SVM_predict	MOVA value	Chromosome	Position	Reference	Alternate	aaref	aaalt	rs_dbSNP	hg19_chr	hg19_pos(1-based)	Protein_Consequence	genename	Uniprot_acc_split	Uniprot_acc	HGVSp_VEP_split	HGVSp_VEP	CADD_raw	REVEL_score	AlphScore	glm_AlphCadd	glm_AlphRevel	glm_RevelCadd	pph_prob	ref	Pos	alt	change	con	x	y	z	b	t_distance	EVE	EVE_class
5:179820940:G:A:A:2:T	-3.123542404	-1.650660684	0.010763628	0.027206719	0.032147778	0.019633021	0.035011111	0.139337454	0.007762222	0.036454691	0.003824656	0.02727742	0.030400516	5	179820940	G	A	A	T		5	179247940	5:179820940:G:A	SQSTM1;SQSTM1;SQSTM1;SQSTM1	Q13501	Q13501;C9J6J8;E3W990;E7EMC7	p.Ala2Thr	p.Ala2Thr;p.Ala2Thr;p.Ala2Thr;p.Ala2Thr	2.602302	0.039	0.765093213	-0.921974229	-2.946178991	-2.402784245	0.915	Ala	2	Thr	A2T	4	-23.9488	19.2818	18.7772	65.89	11.43168506
5:179820940:G:C:A:2:P	-2.926805181	-1.679876821	0.00783698	0.027772238	0.030982222	0.042571024	0.035011111	0.093744303	0.007762222	0.025071363	0.002897551	0.027906521	0.027167225	5	179820940	G	C	A	P		5	179247940	5:179820940:G:C	SQSTM1;SQSTM1;SQSTM1;SQSTM1	Q13501	Q13501;C9J6J8;E3W990;E7EMC7	p.Ala2Pro	p.Ala2Pro;p.Ala2Pro;p.Ala2Pro;p.Ala2Pro	2.235903	0.082	0.774475045	-1.169866181	-2.516305553	-2.351612445	0.974	Ala	2	Pro	A2P	5	-23.9488	19.2818	18.7772	65.89	11.43168506
5:179820940:G:T:A:2:S	-3.312460739	-1.775726977	0.010763628	0.026258986	0.046084444	0.023783231	0.035011111	0.106097374	0.007762222	0.03011552	0.003824656	0.027081784	0.063776473	5	179820940	G	T	A	S	rs1208662086	5	179247940	5:179820940:G:T	SQSTM1;SQSTM1;SQSTM1;SQSTM1	Q13501	Q13501;C9J6J8;E3W990;E7EMC7	p.Ala2Ser	p.Ala2Ser;p.Ala2Ser;p.Ala2Ser;p.Ala2Ser	1.947717	0.023	0.766180648	-1.75061335	-3.029744514	-2.84790343	0.842	Ala	2	Ser	A2S	3	-23.9488	19.2818	18.7772	65.89	11.43168506
5:179820941:C:A:A:2:E	-3.167876436	-1.733455185	0.00783698	0.027772238	0.030982222	0.042571024	0.035011111	0.093744303	0.007762222	0.025071363	0.002897551	0.027906521	0.027167225	5	179820941	C	A	A	E	rs377371202	5	179247941	5:179820941:C:A	SQSTM1;SQSTM1;SQSTM1;SQSTM1	Q13501	Q13501;C9J6J8;E3W990;E7EMC7	p.Ala2Glu	p.Ala2Glu;p.Ala2Glu;p.Ala2Glu;p.Ala2Glu	1.67874	0.026	0.775243164	-1.879054661	-2.85947075	-2.975463708	0.089	Ala	2	Glu	A2E	5	-23.9488	19.2818	18.7772	65.89	11.43168506
5:179820941:C:G:A:2:G	-3.020226152	-1.661537372	0.010763628	0.027206719	0.032147778	0.019633021	0.035011111	0.139337454	0.007762222	0.036454691	0.003824656	0.02727742	0.030400516	5	179820941	C	G	A	G	rs377371202	5	179247941	5:179820941:C:G	SQSTM1;SQSTM1;SQSTM1;SQSTM1	Q13501	Q13501;C9J6J8;E3W990;E7EMC7	p.Ala2Gly	p.Ala2Gly;p.Ala2Gly;p.Ala2Gly;p.Ala2Gly	2.489195	0.063	0.783464019	-0.617622524	-2.487108421	-2.324987703	0.965	Ala	2	Gly	A2G	4	-23.9488	19.2818	18.7772	65.89	11.43168506
5:179820941:C:T:A:2:V	-3.102018185	-1.671331458	0.010763628	0.027206719	0.032147778	0.019633021	0.035011111	0.139337454	0.007762222	0.036454691	0.003824656	0.02727742	0.030400516	5	179820941	C	T	A	V	rs377371202	5	179247941	5:179820941:C:T	SQSTM1;SQSTM1;SQSTM1;SQSTM1	Q13501	Q13501;C9J6J8;E3W990;E7EMC7	p.Ala2Val	p.Ala2Val;p.Ala2Val;p.Ala2Val;p.Ala2Val	2.387346	0.044	0.770303693	-1.074631252	-2.827460833	-2.489681987	0.33	Ala	2	Val	A2V	4	-23.9488	19.2818	18.7772	65.89	11.43168506
5:179820943:T:A:S:3:T	-3.398010128	-1.823754898	0.008218488	0.036920836	0.135687778	0.034269051	0.171759524	0.106097374	-3.80E-17	0.03011552	0.006322592	0.033212046	0.123469837	5	179820943	T	A	S	T		5	179247943	5:179820943:T:A	SQSTM1;SQSTM1;SQSTM1;SQSTM1	Q13501	Q13501;C9J6J8;E3W990;E7EMC7	p.Ser3Thr	p.Ser3Thr;p.Ser3Thr;p.Ser3Thr;p.Ser3Thr	2.603623	0.053	0.775614057	-0.661299577	-2.681648955	-2.321147508	0.105	Ser	3	Thr	S3T	3	-21.19666667	18.50666667	21.6665	77.79	11.38547055
5:179820943:T:C:S:3:P	-3.180845154	-1.751866549	0.005316152	0.038628502	0.112154444	0.064752537	0.171759524	0.093744303	-3.80E-17	0.031445154	0.003326188	0.033094079	0.076255672	5	179820943	T	C	S	P		5	179247943	5:179820943:T:C	SQSTM1;SQSTM1;SQSTM1;SQSTM1	Q13501	Q13501;C9J6J8;E3W990;E7EMC7	p.Ser3Pro	p.Ser3Pro;p.Ser3Pro;p.Ser3Pro;p.Ser3Pro	2.437374	0.064	0.784431564	-0.661527511	-2.464608626	-2.347123979	0.009	Ser	3	Pro	S3P	5	-21.19666667	18.50666667	21.6665	77.79	11.38547055
5:179820943:T:G:S:3:A	-3.432448879	-1.871462618	0.008218488	0.036920836	0.135687778	0.034269051	0.171759524	0.106097374	-3.80E-17	0.03011552	0.006322592	0.033212046	0.123469837	5	179820943	T	G	S	A		5	179247943	5:179820943:T:G	SQSTM1;SQSTM1;SQSTM1;SQSTM1	Q13501	Q13501;C9J6J8;E3W990;E7EMC7	p.Ser3Ala	p.Ser3Ala;p.Ser3Ala;p.Ser3Ala;p.Ser3Ala	2.107509	0.045	0.778166226	-1.246799325	-2.689921757	-2.634653415	0.039	Ser	3	Ala	S3A	3	-21.19666667	18.50666667	21.6665	77.79	11.38547055
5:179820944:C:G:S:3:W	-3.250428496	-1.672835326	0.009445119	0.035264911	0.116136667	0.053915356	0.171759524	0.083773531	-3.80E-17	0.011962999	0.00364281	0.034794555	0.097996334	5	179820944	C	G	S	W		5	179247944	5:179820944:C:G	SQSTM1;SQSTM1;SQSTM1;SQSTM1	Q13501	Q13501;C9J6J8;E3W990;E7EMC7	p.Ser3Trp	p.Ser3Trp;p.Ser3Trp;p.Ser3Trp;p.Ser3Trp	3.680007	0.066	0.775347953	0.738756906	-2.603450345	-1.666140867	0.998	Ser	3	Trp	S3W	7	-21.19666667	18.50666667	21.6665	77.79	11.38547055
5:179820944:C:T:S:3:L	-3.395991183	-1.779865585	0.009445119	0.037416166	0.122316667	0.068683427	0.171759524	0.185926336	-3.80E-17	0.035645252	0.00364281	0.033546772	0.116923934	5	179820944	C	T	S	L	rs777501273	5	179247944	5:179820944:C:T	SQSTM1;SQSTM1;SQSTM1;SQSTM1	Q13501	Q13501;C9J6J8;E3W990;E7EMC7	p.Ser3Leu	p.Ser3Leu;p.Ser3Leu;p.Ser3Leu;p.Ser3Leu	2.933335	0.048	0.777059228	-0.194865938	-2.689321032	-2.172429232	0.944	Ser	3	Leu	S3L	6	-21.19666667	18.50666667	21.6665	77.79	11.38547055
5:179820946:C:A:L:4:I	-3.724638466	-2.030972387	0.003564209	0.035380309	0.167027937	0.186564979	0.136393016	0.662159655	0.051713254	0.254040574	0.04756511	0.035392318	0.20351284	5	179820946	C	A	L	I		5	179247946	5:179820946:C:A	SQSTM1;SQSTM1;SQSTM1;SQSTM1	Q13501	Q13501;C9J6J8;E3W990;E7EMC7	p.Leu4Ile	p.Leu4Ile;p.Leu4Ile;p.Leu4Ile;p.Leu4Ile	1.997974	0.044	0.810069567	-0.60470497	-2.163987902	-2.699441693	0.034	Leu	4	Ile	L4I	2	-19.515625	14.972875	18.98525	88.84	7.824278946	0.236657691	Benign
5:179820946:C:G:L:4:V	-3.473036158	-1.98199212	0.003564209	0.03719349	0.116274603	0.063201335	0.136393016	0.106097374	0.051713254	0.088717884	0.038138293	0.036099479	0.138345393	5	179820946	C	G	L	V		5	179247946	5:179820946:C:G	SQSTM1;SQSTM1;SQSTM1;SQSTM1	Q13501	Q13501;C9J6J8;E3W990;E7EMC7	p.Leu4Val	p.Leu4Val;p.Leu4Val;p.Leu4Val;p.Leu4Val	1.246022	0.048	0.81348356	-1.503318849	-2.081599999	-3.081406453	0.003	Leu	4	Val	L4V	3	-19.515625	14.972875	18.98525	88.84	7.824278946	0.11033056	Benign
5:179820946:C:T:L:4:F	-3.41416037	-1.950739604	0.002818179	0.037702427	0.091647937	0.068402695	0.136393016	0.139337454	0.051713254	0.185352051	0.038138293	0.035601908	0.136338606	5	179820946	C	T	L	F		5	179247946	5:179820946:C:T	SQSTM1;SQSTM1;SQSTM1;SQSTM1	Q13501	Q13501;C9J6J8;E3W990;E7EMC7	p.Leu4Phe	p.Leu4Phe;p.Leu4Phe;p.Leu4Phe;p.Leu4Phe	1.532177	0.06	0.814900147	-1.09450853	-1.981683367	-2.857886704	0.003	Leu	4	Phe	L4F	4	-19.515625	14.972875	18.98525	88.84	7.824278946	0.265269502	Benign
5:179820947:T:A:L:4:H	-2.284946998	-1.713257373	0.001705179	0.031178644	0.086974444	0.050835457	0.136393016	0.083773531	0.051713254	0.020155718	0.016825182	0.035079575	0.131177195	5	179820947	T	A	L	H		5	179247947	5:179820947:T:A	SQSTM1;SQSTM1;SQSTM1;SQSTM1	Q13501	Q13501;C9J6J8;E3W990;E7EMC7	p.Leu4His	p.Leu4His;p.Leu4His;p.Leu4His;p.Leu4His	3.901864	0.318	0.810667369	1.897989926	-0.412250355	-0.089971906	0.988	Leu	4	His	L4H	7	-19.515625	14.972875	18.98525	88.84	7.824278946	0.688377367	Pathogenic
5:179820947:T:C:L:4:P	-2.061095119	-1.695612842	0.001705179	0.031178644	0.086974444	0.050835457	0.136393016	0.083773531	0.051713254	0.020155718	0.016825182	0.035079575	0.131177195	5	179820947	T	C	L	P		5	179247947	5:179820947:T:C	SQSTM1;SQSTM1;SQSTM1;SQSTM1	Q13501	Q13501;C9J6J8;E3W990;E7EMC7	p.Leu4Pro	p.Leu4Pro;p.Leu4Pro;p.Leu4Pro;p.Leu4Pro	4.08535	0.37	0.828310993	2.57202786	0.212677997	0.309453294	0.981	Leu	4	Pro	L4P	7	-19.515625	14.972875	18.98525	88.84	7.824278946	0.668096245	Pathogenic
5:179820947:T:G:L:4:R	-2.501068442	-1.80065909	0.001705179	0.034160135	0.091126667	0.076054558	0.136393016	0.185926336	0.051713254	0.087982235	0.016825182	0.03445757	0.154162984	5	179820947	T	G	L	R		5	179247947	5:179820947:T:G	SQSTM1;SQSTM1;SQSTM1;SQSTM1	Q13501	Q13501;C9J6J8;E3W990;E7EMC7	p.Leu4Arg	p.Leu4Arg;p.Leu4Arg;p.Leu4Arg;p.Leu4Arg	3.437855	0.287	0.819375147	1.505951954	-0.464026443	-0.519130809	0.872	Leu	4	Arg	L4R	6	-19.515625	14.972875	18.98525	88.84	7.824278946	0.650649219	Pathogenic
5:179820949:A:C:T:5:P	-1.984283099	-1.912021803	0.301440269	0.037987311	0.312095556	0.168310441	0.137251111	0.185926336	0.069258889	0.422221115	0.034668148	0.033923855	0.207967269	5	179820949	A	C	T	P		5	179247949	5:179820949:A:C	SQSTM1;SQSTM1;SQSTM1;SQSTM1	Q13501	Q13501;C9J6J8;E3W990;E7EMC7	p.Thr5Pro	p.Thr5Pro;p.Thr5Pro;p.Thr5Pro;p.Thr5Pro	3.321159	0.452	0.810076399	1.124585914	0.429700979	0.371763623	0.181	Thr	5	Pro	T5P	6	-17.07242857	13.27171429	22.20757143	93.53	9.006555478	0.500655999	Uncertain
5:179820949:A:G:T:5:A	-2.429993279	-1.753997532	0.315296859	0.041261695	0.292093651	0.118898555	0.137251111	0.093744303	0.069258889	0.204489611	0.034704693	0.034243671	0.116447686	5	179820949	A	G	T	A	rs1488103357	5	179247949	5:179820949:A:G	SQSTM1;SQSTM1;SQSTM1;SQSTM1	Q13501	Q13501;C9J6J8;E3W990;E7EMC7	p.Thr5Ala	p.Thr5Ala;p.Thr5Ala;p.Thr5Ala;p.Thr5Ala	3.19312	0.272	0.795170764	0.590395307	-0.963215999	-0.737678163	0.669	Thr	5	Ala	T5A	5	-17.07242857	13.27171429	22.20757143	93.53	9.006555478	0.66981318	Pathogenic
5:179820949:A:T:T:5:S	-3.152701575	-1.832354159	0.447179019	0.042824111	0.309743651	0.138113664	0.137251111	0.139337454	0.069258889	0.321339309	0.104381286	0.035124711	0.14622994	5	179820949	A	T	T	S		5	179247949	5:179820949:A:T	SQSTM1;SQSTM1;SQSTM1;SQSTM1	Q13501	Q13501;C9J6J8;E3W990;E7EMC7	p.Thr5Ser	p.Thr5Ser;p.Thr5Ser;p.Thr5Ser;p.Thr5Ser	2.954715	0.129	0.791974782	0.200188075	-1.925561875	-1.692702063	0.058	Thr	5	Ser	T5S	4	-17.07242857	13.27171429	22.20757143	93.53	9.006555478	0.373042173	Uncertain
5:179820950:C:A:T:5:N	-2.675369377	-1.791967612	0.315296859	0.041261695	0.292093651	0.118898555	0.137251111	0.093744303	0.069258889	0.204489611	0.034704693	0.034243671	0.116447686	5	179820950	C	A	T	N		5	179247950	5:179820950:C:A	SQSTM1;SQSTM1;SQSTM1;SQSTM1	Q13501	Q13501;C9J6J8;E3W990;E7EMC7	p.Thr5Asn	p.Thr5Asn;p.Thr5Asn;p.Thr5Asn;p.Thr5Asn	2.798268	0.215	0.791199626	-0.023333874	-1.391810046	-1.279870766	0.306	Thr	5	Asn	T5N	5	-17.07242857	13.27171429	22.20757143	93.53	9.006555478	0.26796676	Benign
5:179820950:C:G:T:5:S	-3.294761421	-1.851176107	0.447179019	0.042824111	0.309743651	0.138113664	0.137251111	0.139337454	0.069258889	0.321339309	0.104381286	0.035124711	0.14622994	5	179820950	C	G	T	S		5	179247950	5:179820950:C:G	SQSTM1;SQSTM1;SQSTM1;SQSTM1	Q13501	Q13501;C9J6J8;E3W990;E7EMC7	p.Thr5Ser	p.Thr5Ser;p.Thr5Ser;p.Thr5Ser;p.Thr5Ser	2.758985	0.096	0.791974782	-0.055589609	-2.135336316	-1.988896346	0.058	Thr	5	Ser	T5S	4	-17.07242857	13.27171429	22.20757143	93.53	9.006555478	0.373042173	Uncertain
5:179820950:C:T:T:5:I	-2.604180611	-1.88212036	0.301440269	0.037987311	0.312095556	0.168310441	0.137251111	0.185926336	0.069258889	0.422221115	0.034668148	0.033923855	0.207967269	5	179820950	C	T	T	I	rs1050354862	5	179247950	5:179820950:C:T	SQSTM1;SQSTM1;SQSTM1;SQSTM1	Q13501	Q13501;C9J6J8;E3W990;E7EMC7	p.Thr5Ile	p.Thr5Ile;p.Thr5Ile;p.Thr5Ile;p.Thr5Ile	3.632105	0.308	0.794343196	1.143686953	-0.748178695	-0.29309819	0.988	Thr	5	Ile	T5I	6	-17.07242857	13.27171429	22.20757143	93.53	9.006555478	0.711139506	Pathogenic
5:179820952:G:A:V:6:M	-2.431409885	-1.701328144	0.623149753	0.044867883	0.36929254	0.172717865	0.081671667	0.106097374	0.084178889	0.151607231	0.029179739	0.035326858	0.128810674	5	179820952	G	A	V	M		5	179247952	5:179820952:G:A	SQSTM1;SQSTM1;SQSTM1;SQSTM1	Q13501	Q13501;C9J6J8;E3W990;E7EMC7	p.Val6Met	p.Val6Met;p.Val6Met;p.Val6Met;p.Val6Met	3.980113	0.282	0.839467871	2.70910838	-0.160573806	-0.255911269	1	Val	6	Met	V6M	3	-14.06128571	12.57314286	18.995	95.33	9.914637862	0.771935398	Pathogenic
5:179820952:G:C:V:6:L	-2.732748953	-1.778165793	0.623149753	0.044867883	0.36929254	0.172717865	0.081671667	0.106097374	0.084178889	0.151607231	0.029179739	0.035326858	0.128810674	5	179820952	G	C	V	L	rs778461636	5	179247952	5:179820952:G:C	SQSTM1;SQSTM1;SQSTM1;SQSTM1	Q13501	Q13501;C9J6J8;E3W990;E7EMC7	p.Val6Leu	p.Val6Leu;p.Val6Leu;p.Val6Leu;p.Val6Leu	3.181076	0.212	0.847769776	1.869270016	-0.46703692	-1.090988264	0.252	Val	6	Leu	V6L	3	-14.06128571	12.57314286	18.995	95.33	9.914637862	0.496380175	Uncertain
5:179820952:G:T:V:6:L	-2.732748953	-1.780956342	0.623149753	0.044867883	0.36929254	0.172717865	0.081671667	0.106097374	0.084178889	0.151607231	0.029179739	0.035326858	0.128810674	5	179820952	G	T	V	L		5	179247952	5:179820952:G:T	SQSTM1;SQSTM1;SQSTM1;SQSTM1	Q13501	Q13501;C9J6J8;E3W990;E7EMC7	p.Val6Leu	p.Val6Leu;p.Val6Leu;p.Val6Leu;p.Val6Leu	3.152057	0.212	0.847769776	1.831348325	-0.46703692	-1.106621172	0.252	Val	6	Leu	V6L	3	-14.06128571	12.57314286	18.995	95.33	9.914637862	0.496380175	Uncertain
5:179820953:T:A:V:6:E	-1.192785385	-1.74433285	0.528178155	0.040615186	0.360117778	0.197138388	0.081671667	0.185926336	0.084178889	0.333915302	0.009176821	0.033261144	0.171028035	5	179820953	T	A	V	E		5	179247953	5:179820953:T:A	SQSTM1;SQSTM1;SQSTM1;SQSTM1	Q13501	Q13501;C9J6J8;E3W990;E7EMC7	p.Val6Glu	p.Val6Glu;p.Val6Glu;p.Val6Glu;p.Val6Glu	4.350012	0.605	0.858205819	3.65368313	2.205305909	1.81041567	1	Val	6	Glu	V6E	6	-14.06128571	12.57314286	18.995	95.33	9.914637862	0.828220016	Pathogenic
5:179820953:T:C:V:6:A	-2.030514212	-1.641935947	0.623149753	0.045723768	0.364445873	0.168331624	0.081671667	0.139337454	0.084178889	0.128357435	0.029179739	0.03451458	0.103523942	5	179820953	T	C	V	A		5	179247953	5:179820953:T:C	SQSTM1;SQSTM1;SQSTM1;SQSTM1	Q13501	Q13501;C9J6J8;E3W990;E7EMC7	p.Val6Ala	p.Val6Ala;p.Val6Ala;p.Val6Ala;p.Val6Ala	4.108316	0.354	0.84710239	3.06455014	0.424493862	0.229339549	0.606	Val	6	Ala	V6A	4	-14.06128571	12.57314286	18.995	95.33	9.914637862	0.839715372	Pathogenic
5:179820953:T:G:V:6:G	-1.339960667	-1.751751996	0.528178155	0.035793396	0.355264444	0.170373944	0.081671667	0.083773531	0.084178889	0.320551634	0.009176821	0.033646699	0.173647234	5	179820953	T	G	V	G		5	179247953	5:179820953:T:G	SQSTM1;SQSTM1;SQSTM1;SQSTM1	Q13501	Q13501;C9J6J8;E3W990;E7EMC7	p.Val6Gly	p.Val6Gly;p.Val6Gly;p.Val6Gly;p.Val6Gly	4.323554	0.573	0.865028765	3.787040526	2.115725565	1.611190755	0.994	Val	6	Gly	V6G	7	-14.06128571	12.57314286	18.995	95.33	9.914637862	0.855849297	Pathogenic
5:179820955:A:C:K:7:Q	-2.40977255	-1.713074559	0.823379457	0.042526849	0.36752	0.185317066	0.087376111	0.139337454	0.429546667	0.166330964	0.069847934	0.03382523	0.113219371	5	179820955	A	C	K	Q		5	179247955	5:179820955:A:C	SQSTM1;SQSTM1;SQSTM1;SQSTM1	Q13501	Q13501;C9J6J8;E3W990;E7EMC7	p.Lys7Gln	p.Lys7Gln;p.Lys7Gln;p.Lys7Gln;p.Lys7Gln	3.556196	0.274	0.825974623	1.823030751	-0.436556047	-0.530523723	0.36	Lys	7	Gln	K7Q	4	-12.35522222	7.670444444	21.60755556	95.58	10.57386592	0.939362692	Pathogenic
5:179820955:A:G:K:7:E	-1.755436288	-1.709516439	0.823379457	0.042526849	0.36752	0.185317066	0.087376111	0.139337454	0.429546667	0.166330964	0.069847934	0.03382523	0.113219371	5	179820955	A	G	K	E		5	179247955	5:179820955:A:G	SQSTM1;SQSTM1;SQSTM1;SQSTM1	Q13501	Q13501;C9J6J8;E3W990;E7EMC7	p.Lys7Glu	p.Lys7Glu;p.Lys7Glu;p.Lys7Glu;p.Lys7Glu	3.593197	0.426	0.84236291	2.274746334	0.803107792	0.368024528	0.024	Lys	7	Glu	K7E	4	-12.35522222	7.670444444	21.60755556	95.58	10.57386592	0.944552013	Pathogenic
5:179820956:A:C:K:7:T	-1.667207638	-1.808028441	0.827731967	0.036288574	0.357465556	0.227716762	0.087376111	0.185926336	0.429546667	0.352599588	0.021892337	0.031958156	0.171275331	5	179820956	A	C	K	T		5	179247956	5:179820956:A:C	SQSTM1;SQSTM1;SQSTM1;SQSTM1	Q13501	Q13501;C9J6J8;E3W990;E7EMC7	p.Lys7Thr	p.Lys7Thr;p.Lys7Thr;p.Lys7Thr;p.Lys7Thr	3.692426	0.495	0.834186465	2.203171709	1.105307352	0.820325586	0.873	Lys	7	Thr	K7T	6	-12.35522222	7.670444444	21.60755556	95.58	10.57386592	0.943833566	Pathogenic
5:179820956:A:G:K:7:R	-2.326646142	-1.797527516	0.823379457	0.042448369	0.376442222	0.184084506	0.087376111	0.106097374	0.429546667	0.194796656	0.069847934	0.035151726	0.164315568	5	179820956	A	G	K	R		5	179247956	5:179820956:A:G	SQSTM1;SQSTM1;SQSTM1;SQSTM1	Q13501	Q13501;C9J6J8;E3W990;E7EMC7	p.Lys7Arg	p.Lys7Arg;p.Lys7Arg;p.Lys7Arg;p.Lys7Arg	3.666921	0.336	0.839273642	2.295052198	0.179452859	-0.11249217	0.676	Lys	7	Arg	K7R	3	-12.35522222	7.670444444	21.60755556	95.58	10.57386592	0.944628717	Pathogenic
5:179820956:A:T:K:7:M	-1.533757479	-1.805736112	0.827731967	0.036288574	0.357465556	0.227716762	0.087376111	0.185926336	0.429546667	0.352599588	0.021892337	0.031958156	0.171275331	5	179820956	A	T	K	M		5	179247956	5:179820956:A:T	SQSTM1;SQSTM1;SQSTM1;SQSTM1	Q13501	Q13501;C9J6J8;E3W990;E7EMC7	p.Lys7Met	p.Lys7Met;p.Lys7Met;p.Lys7Met;p.Lys7Met	3.716264	0.526	0.828311982	2.089734928	1.204355497	1.012358709	0.529	Lys	7	Met	K7M	6	-12.35522222	7.670444444	21.60755556	95.58	10.57386592	0.945659311	Pathogenic
5:179820957:G:C:K:7:N	-2.832953557	-1.724423527	0.793777108	0.040354868	0.341504444	0.165706639	0.087376111	0.093744303	0.429546667	0.152378466	0.021915721	0.032513032	0.090841253	5	179820957	G	C	K	N		5	179247957	5:179820957:G:C	SQSTM1;SQSTM1;SQSTM1;SQSTM1	Q13501	Q13501;C9J6J8;E3W990;E7EMC7	p.Lys7Asn	p.Lys7Asn;p.Lys7Asn;p.Lys7Asn;p.Lys7Asn	3.005055	0.157	0.833990757	1.300106341	-1.046556759	-1.503733064	0.823	Lys	7	Asn	K7N	5	-12.35522222	7.670444444	21.60755556	95.58	10.57386592	0.942592892	Pathogenic
5:179820957:G:T:K:7:N	-2.837258401	-1.72316062	0.793777108	0.040354868	0.341504444	0.165706639	0.087376111	0.093744303	0.429546667	0.152378466	0.021915721	0.032513032	0.090841253	5	179820957	G	T	K	N		5	179247957	5:179820957:G:T	SQSTM1;SQSTM1;SQSTM1;SQSTM1	Q13501	Q13501;C9J6J8;E3W990;E7EMC7	p.Lys7Asn	p.Lys7Asn;p.Lys7Asn;p.Lys7Asn;p.Lys7Asn	3.018188	0.156	0.833990757	1.317268393	-1.052913561	-1.502438512	0.823	Lys	7	Asn	K7N	5	-12.35522222	7.670444444	21.60755556	95.58	10.57386592	0.942592892	Pathogenic
5:179820958:G:A:A:8:T	-2.337048369	-1.671272688	0.042334441	0.035039579	0.09498	0.124100473	0.103682778	0.139337454	0.122477778	0.145666835	0.066459246	0.033689813	0.104968376	5	179820958	G	A	A	T	rs745545107	5	179247958	5:179820958:G:A	SQSTM1;SQSTM1;SQSTM1;SQSTM1	Q13501	Q13501;C9J6J8;E3W990;E7EMC7	p.Ala8Thr	p.Ala8Thr;p.Ala8Thr;p.Ala8Thr;p.Ala8Thr	3.831199	0.284	0.848129405	2.727694679	-0.003347014	-0.324572428	0.28	Ala	8	Thr	A8T	4	-9.0892	8.8592	18.5682	95.8	6.585867372	0.7847542	Pathogenic
5:179820958:G:C:A:8:P	-1.135044534	-1.570108712	0.022469999	0.031190185	0.087887778	0.099781812	0.103682778	0.093744303	0.122477778	0.134424299	0.025827248	0.032417971	0.089143718	5	179820958	G	C	A	P		5	179247958	5:179820958:G:C	SQSTM1;SQSTM1;SQSTM1;SQSTM1	Q13501	Q13501;C9J6J8;E3W990;E7EMC7	p.Ala8Pro	p.Ala8Pro;p.Ala8Pro;p.Ala8Pro;p.Ala8Pro	4.576924	0.55	0.862407171	4.053616487	1.925779205	1.614736061	0.993	Ala	8	Pro	A8P	5	-9.0892	8.8592	18.5682	95.8	6.585867372	0.860618543	Pathogenic
5:179820958:G:T:A:8:S	-2.614774358	-1.768190301	0.052985396	0.037030273	0.126373333	0.162940119	0.103682778	0.106097374	0.122477778	0.171116841	0.066459246	0.035116434	0.148673327	5	179820958	G	T	A	S		5	179247958	5:179820958:G:T	SQSTM1;SQSTM1;SQSTM1;SQSTM1	Q13501	Q13501;C9J6J8;E3W990;E7EMC7	p.Ala8Ser	p.Ala8Ser;p.Ala8Ser;p.Ala8Ser;p.Ala8Ser	3.669248	0.256	0.848621022	2.52815912	-0.17313507	-0.573667709	0.071	Ala	8	Ser	A8S	3	-9.0892	8.8592	18.5682	95.8	6.585867372	0.748957398	Pathogenic
5:179820959:C:A:A:8:D	-1.273342079	-1.778760723	0.021086184	0.026016186	0.1098	0.173684168	0.103682778	0.185926336	0.122477778	0.337412366	0.03681739	0.031878269	0.181456769	5	179820959	C	A	A	D		5	179247959	5:179820959:C:A	SQSTM1;SQSTM1;SQSTM1;SQSTM1	Q13501	Q13501;C9J6J8;E3W990;E7EMC7	p.Ala8Asp	p.Ala8Asp;p.Ala8Asp;p.Ala8Asp;p.Ala8Asp	4.193841	0.595	0.857868918	3.441308574	2.136116875	1.668480703	0.993	Ala	8	Asp	A8D	6	-9.0892	8.8592	18.5682	95.8	6.585867372	0.852988031	Pathogenic
5:179820959:C:G:A:8:G	-2.423145245	-1.706067761	0.042334441	0.035039579	0.09498	0.124100473	0.103682778	0.139337454	0.122477778	0.145666835	0.066459246	0.033689813	0.104968376	5	179820959	C	G	A	G		5	179247959	5:179820959:C:G	SQSTM1;SQSTM1;SQSTM1;SQSTM1	Q13501	Q13501;C9J6J8;E3W990;E7EMC7	p.Ala8Gly	p.Ala8Gly;p.Ala8Gly;p.Ala8Gly;p.Ala8Gly	3.469364	0.264	0.861713865	2.589205724	0.096166606	-0.635104879	0.055	Ala	8	Gly	A8G	4	-9.0892	8.8592	18.5682	95.8	6.585867372	0.774101043	Pathogenic
5:179820959:C:T:A:8:V	-2.302609618	-1.642333931	0.042334441	0.035039579	0.09498	0.124100473	0.103682778	0.139337454	0.122477778	0.145666835	0.066459246	0.033689813	0.104968376	5	179820959	C	T	A	V		5	179247959	5:179820959:C:T	SQSTM1;SQSTM1;SQSTM1;SQSTM1	Q13501	Q13501;C9J6J8;E3W990;E7EMC7	p.Ala8Val	p.Ala8Val;p.Ala8Val;p.Ala8Val;p.Ala8Val	4.132134	0.292	0.846511439	3.081130213	0.020512476	-0.11621196	0.983	Ala	8	Val	A8V	4	-9.0892	8.8592	18.5682	95.8	6.585867372	0.315186363	Benign
5:179820961:T:A:Y:9:N	-1.44012302	-1.618826899	0.006551217	0.013238406	0.054957778	0.106145293	0.026152222	0.288434468	0.110407778	0.11980972	0.004152222	0.032272402	0.079411214	5	179820961	T	A	Y	N		5	179247961	5:179820961:T:A	SQSTM1;SQSTM1;SQSTM1;SQSTM1	Q13501	Q13501;C9J6J8;E3W990;E7EMC7	p.Tyr9Asn	p.Tyr9Asn;p.Tyr9Asn;p.Tyr9Asn;p.Tyr9Asn	3.881932	0.471	0.829240805	2.329088945	0.870228349	0.783686169	0.923	Tyr	9	Asn	Y9N	9	-9.453083333	4.483333333	19.38466667	96.25	7.580434272	0.8810219	Pathogenic
5:179820961:T:C:Y:9:H	-1.058929222	-1.50274033	0.006987965	0.030612997	0.041895556	0.101215303	0.026152222	0.093744303	0.110407778	0.13322541	0.006858573	0.031728397	0.050027065	5	179820961	T	C	Y	H		5	179247961	5:179820961:T:C	SQSTM1;SQSTM1;SQSTM1;SQSTM1	Q13501	Q13501;C9J6J8;E3W990;E7EMC7	p.Tyr9His	p.Tyr9His;p.Tyr9His;p.Tyr9His;p.Tyr9His	4.520397	0.535	0.826181583	3.08813129	1.22602211	1.497578778	0.995	Tyr	9	His	Y9H	5	-9.453083333	4.483333333	19.38466667	96.25	7.580434272	0.802138924	Pathogenic
5:179820961:T:G:Y:9:D	-0.681521973	-1.578451101	0.006551217	0.01400587	0.066788889	0.156755717	0.026152222	0.222671122	0.110407778	0.189486676	0.004152222	0.03277809	0.089919691	5	179820961	T	G	Y	D		5	179247961	5:179820961:T:G	SQSTM1;SQSTM1;SQSTM1;SQSTM1	Q13501	Q13501;C9J6J8;E3W990;E7EMC7	p.Tyr9Asp	p.Tyr9Asp;p.Tyr9Asp;p.Tyr9Asp;p.Tyr9Asp	4.50519	0.656	0.838950465	3.382538019	2.208237197	2.188810622	0.998	Tyr	9	Asp	Y9D	10	-9.453083333	4.483333333	19.38466667	96.25	7.580434272	0.886530075	Pathogenic
5:179820962:A:C:Y:9:S	-1.995447874	-1.620374735	0.006551217	0.013238406	0.054957778	0.106145293	0.026152222	0.288434468	0.110407778	0.11980972	0.004152222	0.032272402	0.079411214	5	179820962	A	C	Y	S		5	179247962	5:179820962:A:C	SQSTM1;SQSTM1;SQSTM1;SQSTM1	Q13501	Q13501;C9J6J8;E3W990;E7EMC7	p.Tyr9Ser	p.Tyr9Ser;p.Tyr9Ser;p.Tyr9Ser;p.Tyr9Ser	3.865836	0.342	0.829559887	2.315908403	0.055524703	0.029348084	0.84	Tyr	9	Ser	Y9S	9	-9.453083333	4.483333333	19.38466667	96.25	7.580434272	0.647833334	Pathogenic
5:179820962:A:G:Y:9:C	-1.358330987	-1.554869586	0.006551217	0.013238406	0.054957778	0.106145293	0.026152222	0.288434468	0.110407778	0.11980972	0.004152222	0.032272402	0.079411214	5	179820962	A	G	Y	C	rs1295820640	5	179247962	5:179820962:A:G	SQSTM1;SQSTM1;SQSTM1;SQSTM1	Q13501	Q13501;C9J6J8;E3W990;E7EMC7	p.Tyr9Cys	p.Tyr9Cys;p.Tyr9Cys;p.Tyr9Cys;p.Tyr9Cys	4.547026	0.49	0.829044554	3.193395741	0.987733233	1.251807781	1	Tyr	9	Cys	Y9C	9	-9.453083333	4.483333333	19.38466667	96.25	7.580434272	0.797225627	Pathogenic
5:179820962:A:T:Y:9:F	-2.091837194	-1.622739978	0.012210692	0.034631534	0.054193333	0.151909944	0.026152222	0.139337454	0.110407778	0.144546835	0.022620717	0.033491477	0.069106879	5	179820962	A	T	Y	F		5	179247962	5:179820962:A:T	SQSTM1;SQSTM1;SQSTM1;SQSTM1	Q13501	Q13501;C9J6J8;E3W990;E7EMC7	p.Tyr9Phe	p.Tyr9Phe;p.Tyr9Phe;p.Tyr9Phe;p.Tyr9Phe	3.641802	0.311	0.832122584	2.086218776	-0.098778858	-0.270533199	0.956	Tyr	9	Phe	Y9F	4	-9.453083333	4.483333333	19.38466667	96.25	7.580434272	0.401687621	Uncertain
5:179820964:C:A:L:10:I	-3.321443425	-2.086964842	0.012173289	0.038198168	0.179451429	0.225511467	0.12684873	0.662159655	0.054654444	0.501347008	0.06318669	0.038697515	0.340366791	5	179820964	C	A	L	I		5	179247964	5:179820964:C:A	SQSTM1;SQSTM1;SQSTM1;SQSTM1	Q13501	Q13501;C9J6J8;E3W990;E7EMC7	p.Leu10Ile	p.Leu10Ile;p.Leu10Ile;p.Leu10Ile;p.Leu10Ile	4.06448	0.252	0.829219613	2.567118945	-0.5222647	-0.383872602	0.934	Leu	10	Ile	L10I	2	-3.069125	5.746875	16.523125	94.98	5.165516283	0.7523977	Pathogenic
5:179820964:C:G:L:10:V	-2.714193678	-1.755852201	0.012173289	0.036117253	0.078478095	0.116909012	0.12684873	0.106097374	0.054654444	0.146555533	0.050829127	0.03683703	0.154771301	5	179820964	C	G	L	V		5	179247964	5:179820964:C:G	SQSTM1;SQSTM1;SQSTM1;SQSTM1	Q13501	Q13501;C9J6J8;E3W990;E7EMC7	p.Leu10Val	p.Leu10Val;p.Leu10Val;p.Leu10Val;p.Leu10Val	3.915577	0.238	0.833631789	2.481130637	-0.537645058	-0.54501366	0.842	Leu	10	Val	L10V	3	-3.069125	5.746875	16.523125	94.98	5.165516283	0.516707221	Uncertain
5:179820964:C:T:L:10:F	-1.840905384	-1.6658919	0.00964271	0.032152257	0.045864762	0.085633036	0.12684873	0.139337454	0.054654444	0.127487122	0.050829127	0.034485894	0.121423206	5	179820964	C	T	L	F	rs771845079	5	179247964	5:179820964:C:T	SQSTM1;SQSTM1;SQSTM1;SQSTM1	Q13501	Q13501;C9J6J8;E3W990;E7EMC7	p.Leu10Phe	p.Leu10Phe;p.Leu10Phe;p.Leu10Phe;p.Leu10Phe	4.205633	0.413	0.835179645	2.898269645	0.600620328	0.622806947	0.995	Leu	10	Phe	L10F	4	-3.069125	5.746875	16.523125	94.98	5.165516283	0.600730496	Uncertain
5:179820965:T:A:L:10:H	-1.174613272	-1.764934358	0.005730562	0.012909006	0.069940317	0.147143686	0.12684873	0.083773531	0.054654444	0.325548579	0.025921466	0.030933806	0.189913725	5	179820965	T	A	L	H		5	179247965	5:179820965:T:A	SQSTM1;SQSTM1;SQSTM1;SQSTM1	Q13501	Q13501;C9J6J8;E3W990;E7EMC7	p.Leu10His	p.Leu10His;p.Leu10His;p.Leu10His;p.Leu10His	4.501304	0.625	0.832726118	3.224260694	1.907326381	2.007525898	0.999	Leu	10	His	L10H	7	-3.069125	5.746875	16.523125	94.98	5.165516283	0.827139819	Pathogenic
5:179820965:T:C:L:10:P	-0.662336856	-1.750680048	0.005730562	0.012909006	0.069940317	0.147143686	0.12684873	0.083773531	0.054654444	0.325548579	0.025921466	0.030933806	0.189913725	5	179820965	T	C	L	P		5	179247965	5:179820965:T:C	SQSTM1;SQSTM1;SQSTM1;SQSTM1	Q13501	Q13501;C9J6J8;E3W990;E7EMC7	p.Leu10Pro	p.Leu10Pro;p.Leu10Pro;p.Leu10Pro;p.Leu10Pro	4.649535	0.744	0.849989146	3.842860224	2.95181036	2.775243167	1	Leu	10	Pro	L10P	7	-3.069125	5.746875	16.523125	94.98	5.165516283	0.850538828	Pathogenic
5:179820965:T:G:L:10:R	-0.648334512	-1.746999951	0.005730562	0.019576072	0.064145873	0.162483437	0.12684873	0.185926336	0.054654444	0.341358237	0.026459293	0.031338851	0.182429801	5	179820965	T	G	L	R		5	179247965	5:179820965:T:G	SQSTM1;SQSTM1;SQSTM1;SQSTM1	Q13501	Q13501;C9J6J8;E3W990;E7EMC7	p.Leu10Arg	p.Leu10Arg;p.Leu10Arg;p.Leu10Arg;p.Leu10Arg	4.542955	0.741	0.839866299	3.454430202	2.763845516	2.700486057	1	Leu	10	Arg	L10R	6	-3.069125	5.746875	16.523125	94.98	5.165516283	0.861981383	Pathogenic
5:179820967:C:A:L:11:M	-3.887437319	-2.172655498	0.014780227	0.034588861	0.170313333	0.239287687	0.159834894	0.662159655	0.532082222	0.4965831	0.129620984	0.037950519	0.332560988	5	179820967	C	A	L	M		5	179247967	5:179820967:C:A	SQSTM1;SQSTM1;SQSTM1;SQSTM1	Q13501	Q13501;C9J6J8;E3W990;E7EMC7	p.Leu11Met	p.Leu11Met;p.Leu11Met;p.Leu11Met;p.Leu11Met	3.022301	0.114	0.821901099	1.025081802	-1.521608864	-1.742998076	0.571	Leu	11	Met	L11M	2	-4.667375	1.792375	14.676375	94.26	5.136793476	0.206694428	Benign
5:179820967:C:G:L:11:V	-3.317395033	-1.914642117	0.014780227	0.032281001	0.080627778	0.15683069	0.159834894	0.106097374	0.532082222	0.205331884	0.105737135	0.036085112	0.163295158	5	179820967	C	G	L	V		5	179247967	5:179820967:C:G	SQSTM1;SQSTM1;SQSTM1;SQSTM1	Q13501	Q13501;C9J6J8;E3W990;E7EMC7	p.Leu11Val	p.Leu11Val;p.Leu11Val;p.Leu11Val;p.Leu11Val	2.429293	0.105	0.829248242	0.43098027	-1.456236819	-2.114482391	0.511	Leu	11	Val	L11V	3	-4.667375	1.792375	14.676375	94.26	5.136793476	0.380132705	Uncertain
5:179820968:T:A:L:11:Q	-2.507970979	-1.771588461	0.006967506	0.014861867	0.069881111	0.204292655	0.159834894	0.185926336	0.532082222	0.479959035	0.062368765	0.029734595	0.191989506	5	179820968	T	A	L	Q		5	179247968	5:179820968:T:A	SQSTM1;SQSTM1;SQSTM1;SQSTM1	Q13501	Q13501;C9J6J8;E3W990;E7EMC7	p.Leu11Gln	p.Leu11Gln;p.Leu11Gln;p.Leu11Gln;p.Leu11Gln	4.472284	0.317	0.825149909	2.999865293	-0.17697351	0.211540323	0.994	Leu	11	Gln	L11Q	6	-4.667375	1.792375	14.676375	94.26	5.136793476	0.452907165	Uncertain
5:179820968:T:C:L:11:P	-1.819556582	-1.784305774	0.006967506	0.008406244	0.07769	0.197018537	0.159834894	0.083773531	0.532082222	0.419721727	0.062368765	0.029314727	0.2052558	5	179820968	T	C	L	P		5	179247968	5:179820968:T:C	SQSTM1;SQSTM1;SQSTM1;SQSTM1	Q13501	Q13501;C9J6J8;E3W990;E7EMC7	p.Leu11Pro	p.Leu11Pro;p.Leu11Pro;p.Leu11Pro;p.Leu11Pro	4.596802	0.488	0.845584203	3.665530984	1.250975066	1.267062024	0.999	Leu	11	Pro	L11P	7	-4.667375	1.792375	14.676375	94.26	5.136793476	0.758237998	Pathogenic
5:179820968:T:G:L:11:R	-2.13775441	-1.770937246	0.006967506	0.014861867	0.069881111	0.204292655	0.159834894	0.185926336	0.532082222	0.479959035	0.062368765	0.029734595	0.191989506	5	179820968	T	G	L	R		5	179247968	5:179820968:T:G	SQSTM1;SQSTM1;SQSTM1;SQSTM1	Q13501	Q13501;C9J6J8;E3W990;E7EMC7	p.Leu11Arg	p.Leu11Arg;p.Leu11Arg;p.Leu11Arg;p.Leu11Arg	4.479056	0.403	0.834814627	3.24659149	0.530962181	0.712299795	0.993	Leu	11	Arg	L11R	6	-4.667375	1.792375	14.676375	94.26	5.136793476	0.532452405	Uncertain
5:179820970:G:A:G:12:S	-2.788225687	-1.758646195	0.004292928	0.011752544	0.081343016	0.241796254	0.19301627	0.185926336	0.399077646	0.141975229	0.081199504	0.030608002	0.177748863	5	179820970	G	A	G	S		5	179247970	5:179820970:G:A	SQSTM1;SQSTM1;SQSTM1;SQSTM1	Q13501	Q13501;C9J6J8;E3W990;E7EMC7	p.Gly12Ser	p.Gly12Ser;p.Gly12Ser;p.Gly12Ser;p.Gly12Ser	4.331247	0.24	0.796804438	2.117895846	-1.139376639	-0.309526156	0.859	Gly	12	Ser	G12S	6	-0.98175	-0.22325	14.4595	89.06	4.574091157	0.635065436	Uncertain
5:179820970:G:C:G:12:R	-2.280735654	-1.751025204	0.005429891	0.001278479	0.078899683	0.220361706	0.19301627	0.138196648	0.399077646	0.114449988	0.070978068	0.030876863	0.151550691	5	179820970	G	C	G	R	rs748465743	5	179247970	5:179820970:G:C	SQSTM1;SQSTM1;SQSTM1;SQSTM1	Q13501	Q13501;C9J6J8;E3W990;E7EMC7	p.Gly12Arg	p.Gly12Arg;p.Gly12Arg;p.Gly12Arg;p.Gly12Arg	3.903439	0.336	0.803375922	1.720584542	-0.419481931	0.01492312	0.986	Gly	12	Arg	G12R	8	-0.98175	-0.22325	14.4595	89.06	4.574091157	0.494809001	Uncertain
5:179820970:G:T:G:12:C	-1.5155826	-1.648447077	0.007424773	0.000273437	0.090975238	0.242003376	0.19301627	0.288434468	0.399077646	0.111023255	0.044856556	0.031503196	0.132708489	5	179820970	G	T	G	C		5	179247970	5:179820970:G:T	SQSTM1;SQSTM1;SQSTM1;SQSTM1	Q13501	Q13501;C9J6J8;E3W990;E7EMC7	p.Gly12Cys	p.Gly12Cys;p.Gly12Cys;p.Gly12Cys;p.Gly12Cys	4.605466	0.498	0.796852072	2.477414439	0.501472819	1.329533073	1	Gly	12	Cys	G12C	9	-0.98175	-0.22325	14.4595	89.06	4.574091157	0.799657088	Pathogenic
5:179820971:G:A:G:12:D	-1.719646051	-1.719885538	0.004292928	0.005411191	0.080531905	0.215861853	0.19301627	0.083773531	0.399077646	0.062753054	0.079640009	0.030372884	0.166704634	5	179820971	G	A	G	D	rs866832054	5	179247971	5:179820971:G:A	SQSTM1;SQSTM1;SQSTM1;SQSTM1	Q13501	Q13501;C9J6J8;E3W990;E7EMC7	p.Gly12Asp	p.Gly12Asp;p.Gly12Asp;p.Gly12Asp;p.Gly12Asp	4.520562	0.479	0.805690266	2.583996387	0.528154274	1.173967279	0.999	Gly	12	Asp	G12D	7	-0.98175	-0.22325	14.4595	89.06	4.574091157	0.612827586	Uncertain
5:179820971:G:C:G:12:A	-2.456752712	-1.762168062	0.004292928	0.011752544	0.081343016	0.241796254	0.19301627	0.185926336	0.399077646	0.141975229	0.081199504	0.030608002	0.177748863	5	179820971	G	C	G	A		5	179247971	5:179820971:G:C	SQSTM1;SQSTM1;SQSTM1;SQSTM1	Q13501	Q13501;C9J6J8;E3W990;E7EMC7	p.Gly12Ala	p.Gly12Ala;p.Gly12Ala;p.Gly12Ala;p.Gly12Ala	4.294623	0.317	0.8043262	2.255168316	-0.524406265	0.115832056	0.984	Gly	12	Ala	G12A	6	-0.98175	-0.22325	14.4595	89.06	4.574091157	0.703759358	Pathogenic
5:179820971:G:T:G:12:V	-1.532801976	-1.663811203	0.007424773	0.000273437	0.090975238	0.242003376	0.19301627	0.288434468	0.399077646	0.111023255	0.044856556	0.031503196	0.132708489	5	179820971	G	T	G	V		5	179247971	5:179820971:G:T	SQSTM1;SQSTM1;SQSTM1;SQSTM1	Q13501	Q13501;C9J6J8;E3W990;E7EMC7	p.Gly12Val	p.Gly12Val;p.Gly12Val;p.Gly12Val;p.Gly12Val	4.445694	0.494	0.803991882	2.44435762	0.59516964	1.220340385	0.986	Gly	12	Val	G12V	9	-0.98175	-0.22325	14.4595	89.06	4.574091157	0.760619332	Pathogenic
5:179820973:A:C:K:13:Q	-3.115167827	-1.930804302	0.008969961	0.027888484	0.170886825	0.07900352	0.25211254	0.139337454	0.503358889	0.244195331	0.566813767	0.036065893	0.26146985	5	179820973	A	C	K	Q		5	179247973	5:179820973:A:C	SQSTM1;SQSTM1;SQSTM1;SQSTM1	Q13501	Q13501;C9J6J8;E3W990;E7EMC7	p.Lys13Gln	p.Lys13Gln;p.Lys13Gln;p.Lys13Gln;p.Lys13Gln	4.161368	0.234	0.765546552	1.126553056	-1.699039014	-0.435724343	0.982	Lys	13	Gln	K13Q	4	2.221888889	-4.257444444	13.88688889	85.27	7.246255347
5:179820973:A:G:K:13:E	-3.046290325	-1.975876199	0.008969961	0.027888484	0.170886825	0.07900352	0.25211254	0.139337454	0.503358889	0.244195331	0.566813767	0.036065893	0.26146985	5	179820973	A	G	K	E		5	179247973	5:179820973:A:G	SQSTM1;SQSTM1;SQSTM1;SQSTM1	Q13501	Q13501;C9J6J8;E3W990;E7EMC7	p.Lys13Glu	p.Lys13Glu;p.Lys13Glu;p.Lys13Glu;p.Lys13Glu	3.692664	0.25	0.779815106	0.865246473	-1.359266792	-0.595735393	0.331	Lys	13	Glu	K13E	4	2.221888889	-4.257444444	13.88688889	85.27	7.246255347
5:179820974:A:C:K:13:T	-3.096099964	-1.857901687	0.004370064	0.015815554	0.154469841	0.057996081	0.25211254	0.185926336	0.503358889	0.288884878	0.465498567	0.031613205	0.232230018	5	179820974	A	C	K	T		5	179247974	5:179820974:A:C	SQSTM1;SQSTM1;SQSTM1;SQSTM1	Q13501	Q13501;C9J6J8;E3W990;E7EMC7	p.Lys13Thr	p.Lys13Thr;p.Lys13Thr;p.Lys13Thr;p.Lys13Thr	4.353555	0.214	0.773823155	1.5814119	-1.688084225	-0.447798014	0.975	Lys	13	Thr	K13T	6	2.221888889	-4.257444444	13.88688889	85.27	7.246255347
5:179820974:A:G:K:13:R	-3.248243614	-1.921806159	0.011326002	0.032222735	0.186696508	0.065718887	0.25211254	0.106097374	0.503358889	0.129477413	0.566813767	0.039633882	0.236230614	5	179820974	A	G	K	R		5	179247974	5:179820974:A:G	SQSTM1;SQSTM1;SQSTM1;SQSTM1	Q13501	Q13501;C9J6J8;E3W990;E7EMC7	p.Lys13Arg	p.Lys13Arg;p.Lys13Arg;p.Lys13Arg;p.Lys13Arg	3.766441	0.182	0.777917377	0.914948794	-1.823191903	-0.949055529	0.261	Lys	13	Arg	K13R	3	2.221888889	-4.257444444	13.88688889	85.27	7.246255347
5:179820974:A:T:K:13:M	-2.59673808	-1.844825179	0.004370064	0.015815554	0.154469841	0.057996081	0.25211254	0.185926336	0.503358889	0.288884878	0.465498567	0.031613205	0.232230018	5	179820974	A	T	K	M		5	179247974	5:179820974:A:T	SQSTM1;SQSTM1;SQSTM1;SQSTM1	Q13501	Q13501;C9J6J8;E3W990;E7EMC7	p.Lys13Met	p.Lys13Met;p.Lys13Met;p.Lys13Met;p.Lys13Met	4.489538	0.33	0.762181768	1.472584714	-1.144925778	0.295980007	0.995	Lys	13	Met	K13M	6	2.221888889	-4.257444444	13.88688889	85.27	7.246255347
5:179820975:G:C:K:13:N	-3.454587805	-1.95160692	0.004662082	0.022122377	0.150052063	0.070035211	0.25211254	0.093744303	0.503358889	0.366520512	0.420963287	0.03316101	0.213409129	5	179820975	G	C	K	N		5	179247975	5:179820975:G:C	SQSTM1;SQSTM1;SQSTM1;SQSTM1	Q13501	Q13501;C9J6J8;E3W990;E7EMC7	p.Lys13Asn	p.Lys13Asn;p.Lys13Asn;p.Lys13Asn;p.Lys13Asn	3.014838	0.115	0.773292418	-0.181070844	-2.326262613	-1.741238126	0.897	Lys	13	Asn	K13N	5	2.221888889	-4.257444444	13.88688889	85.27	7.246255347
5:179820975:G:T:K:13:N	-3.458892648	-1.951223327	0.004662082	0.022122377	0.150052063	0.070035211	0.25211254	0.093744303	0.503358889	0.366520512	0.420963287	0.03316101	0.213409129	5	179820975	G	T	K	N		5	179247975	5:179820975:G:T	SQSTM1;SQSTM1;SQSTM1;SQSTM1	Q13501	Q13501;C9J6J8;E3W990;E7EMC7	p.Lys13Asn	p.Lys13Asn;p.Lys13Asn;p.Lys13Asn;p.Lys13Asn	3.018827	0.114	0.773292418	-0.175858065	-2.332619415	-1.744869565	0.897	Lys	13	Asn	K13N	5	2.221888889	-4.257444444	13.88688889	85.27	7.246255347
5:179820976:G:A:E:14:K	-2.940365505	-1.879131765	0.047224507	0.023469102	0.134822063	0.126846494	0.207205159	0.139337454	0.000354444	0.109604037	0.457422644	0.033327639	0.224837216	5	179820976	G	A	E	K		5	179247976	5:179820976:G:A	SQSTM1;SQSTM1;SQSTM1;SQSTM1	Q13501	Q13501;C9J6J8;E3W990;E7EMC7	p.Glu14Lys	p.Glu14Lys;p.Glu14Lys;p.Glu14Lys;p.Glu14Lys	3.989697	0.244	0.777156974	1.187981411	-1.44175716	-0.470402078	0.596	Glu	14	Lys	E14K	4	-1.068666667	-6.765222222	14.76922222	87.53	6.079481424	0.659197664	Pathogenic
5:179820976:G:C:E:14:Q	-3.099949293	-1.811791076	0.059029929	0.028161784	0.154718413	0.162763098	0.207205159	0.106097374	0.000354444	0.046215865	0.457422644	0.036312375	0.206968221	5	179820976	G	C	E	Q		5	179247976	5:179820976:G:C	SQSTM1;SQSTM1;SQSTM1;SQSTM1	Q13501	Q13501;C9J6J8;E3W990;E7EMC7	p.Glu14Gln	p.Glu14Gln;p.Glu14Gln;p.Glu14Gln;p.Glu14Gln	4.344125	0.192	0.771559226	1.513367038	-1.865706339	-0.580046086	0.99	Glu	14	Gln	E14Q	3	-1.068666667	-6.765222222	14.76922222	87.53	6.079481424	0.598136577	Uncertain
5:179820977:A:C:E:14:A	-2.66156988	-1.808915629	0.028503884	0.011047324	0.118149524	0.111420304	0.207205159	0.185926336	0.000354444	0.078238352	0.324346632	0.029742242	0.172456483	5	179820977	A	C	E	A		5	179247977	5:179820977:A:C	SQSTM1;SQSTM1;SQSTM1;SQSTM1	Q13501	Q13501;C9J6J8;E3W990;E7EMC7	p.Glu14Ala	p.Glu14Ala;p.Glu14Ala;p.Glu14Ala;p.Glu14Ala	3.706061	0.265	0.777802884	0.833226908	-1.297487658	-0.501812796	0.48	Glu	14	Ala	E14A	6	-1.068666667	-6.765222222	14.76922222	87.53	6.079481424	0.474720457	Uncertain
5:179820977:A:G:E:14:G	-1.890432997	-1.765247876	0.028503884	0.005756162	0.118448413	0.079680605	0.207205159	0.083773531	0.000354444	0.014959845	0.319742441	0.030057654	0.168707311	5	179820977	A	G	E	G		5	179247977	5:179820977:A:G	SQSTM1;SQSTM1;SQSTM1;SQSTM1	Q13501	Q13501;C9J6J8;E3W990;E7EMC7	p.Glu14Gly	p.Glu14Gly;p.Glu14Gly;p.Glu14Gly;p.Glu14Gly	4.087599	0.441	0.788820896	1.603001425	0.005139152	0.721070707	0.986	Glu	14	Gly	E14G	7	-1.068666667	-6.765222222	14.76922222	87.53	6.079481424	0.420663638	Uncertain
5:179820977:A:T:E:14:V	-1.610618148	-1.72930058	0.028503884	0.005756162	0.118448413	0.079680605	0.207205159	0.083773531	0.000354444	0.014959845	0.319742441	0.030057654	0.168707311	5	179820977	A	T	E	V		5	179247977	5:179820977:A:T	SQSTM1;SQSTM1;SQSTM1;SQSTM1	Q13501	Q13501;C9J6J8;E3W990;E7EMC7	p.Glu14Val	p.Glu14Val;p.Glu14Val;p.Glu14Val;p.Glu14Val	4.461416	0.506	0.77747555	1.812259381	0.229040037	1.298174397	0.993	Glu	14	Val	E14V	7	-1.068666667	-6.765222222	14.76922222	87.53	6.079481424	0.793149721	Pathogenic
5:179820978:G:C:E:14:D	-3.805943681	-2.030070862	0.059029929	0.028161784	0.154718413	0.162763098	0.207205159	0.106097374	0.000354444	0.046215865	0.457422644	0.036312375	0.206968221	5	179820978	G	C	E	D		5	179247978	5:179820978:G:C	SQSTM1;SQSTM1;SQSTM1;SQSTM1	Q13501	Q13501;C9J6J8;E3W990;E7EMC7	p.Glu14Asp	p.Glu14Asp;p.Glu14Asp;p.Glu14Asp;p.Glu14Asp	2.074227	0.028	0.778424686	-1.283930396	-2.7936751	-2.750849045	0.004	Glu	14	Asp	E14D	3	-1.068666667	-6.765222222	14.76922222	87.53	6.079481424	0.15009272	Benign
5:179820978:G:T:E:14:D	-3.805943681	-2.02977545	0.059029929	0.028161784	0.154718413	0.162763098	0.207205159	0.106097374	0.000354444	0.046215865	0.457422644	0.036312375	0.206968221	5	179820978	G	T	E	D		5	179247978	5:179820978:G:T	SQSTM1;SQSTM1;SQSTM1;SQSTM1	Q13501	Q13501;C9J6J8;E3W990;E7EMC7	p.Glu14Asp	p.Glu14Asp;p.Glu14Asp;p.Glu14Asp;p.Glu14Asp	2.077299	0.028	0.778424686	-1.279915942	-2.7936751	-2.749194119	0.004	Glu	14	Asp	E14D	3	-1.068666667	-6.765222222	14.76922222	87.53	6.079481424	0.15009272	Benign
5:179820979:G:A:D:15:N	-3.052682179	-1.746913862	0.005646836	0.014133016	0.058856508	0.023460329	0.173786429	0.093744303	0.001452222	0.086419205	0.064790741	0.029005456	0.113633064	5	179820979	G	A	D	N	rs1040794731	5	179247979	5:179820979:G:A	SQSTM1;SQSTM1;SQSTM1;SQSTM1	Q13501	Q13501;C9J6J8;E3W990;E7EMC7	p.Asp15Asn	p.Asp15Asn;p.Asp15Asn;p.Asp15Asn;p.Asp15Asn	3.212307	0.125	0.784949074	0.36388331	-2.068209374	-1.577055395	0.003	Asp	15	Asn	D15N	5	-5.45775	-3.188875	13.652	86.35	4.754768598	0.246034597	Benign
5:179820979:G:C:D:15:H	-2.90488629	-1.750284293	0.005293465	0.003742891	0.069649841	0.025200917	0.173786429	0.083773531	0.001452222	0.028007473	0.065002397	0.029484084	0.143157929	5	179820979	G	C	D	H		5	179247979	5:179820979:G:C	SQSTM1;SQSTM1;SQSTM1;SQSTM1	Q13501	Q13501;C9J6J8;E3W990;E7EMC7	p.Asp15His	p.Asp15His;p.Asp15His;p.Asp15His;p.Asp15His	3.748704	0.184	0.78331131	1.024530557	-1.72048334	-0.947049951	0.198	Asp	15	His	D15H	7	-5.45775	-3.188875	13.652	86.35	4.754768598	0.487853744	Uncertain
5:179820979:G:T:D:15:Y	-2.691959707	-1.759528664	0.009148531	0.003310093	0.100525397	0.110984238	0.173786429	0.288434468	0.001452222	0.206886197	0.123233534	0.034891908	0.153377051	5	179820979	G	T	D	Y		5	179247979	5:179820979:G:T	SQSTM1;SQSTM1;SQSTM1;SQSTM1	Q13501	Q13501;C9J6J8;E3W990;E7EMC7	p.Asp15Tyr	p.Asp15Tyr;p.Asp15Tyr;p.Asp15Tyr;p.Asp15Tyr	3.85036	0.242	0.785379755	1.208283847	-1.317277936	-0.557025441	0.429	Asp	15	Tyr	D15Y	9	-5.45775	-3.188875	13.652	86.35	4.754768598	0.672056893	Pathogenic
5:179820980:A:C:D:15:A	-3.227612965	-1.785776389	0.006693634	0.001863593	0.074734286	0.040943206	0.173786429	0.138196648	0.001452222	0.207219925	0.11289794	0.031927534	0.150301416	5	179820980	A	C	D	A		5	179247980	5:179820980:A:C	SQSTM1;SQSTM1;SQSTM1;SQSTM1	Q13501	Q13501;C9J6J8;E3W990;E7EMC7	p.Asp15Ala	p.Asp15Ala;p.Asp15Ala;p.Asp15Ala;p.Asp15Ala	3.517881	0.115	0.791695156	0.929244426	-2.019222515	-1.47024239	0.007	Asp	15	Ala	D15A	8	-5.45775	-3.188875	13.652	86.35	4.754768598	0.670623667	Pathogenic
5:179820980:A:G:D:15:G	-3.064165511	-1.811612225	0.005293465	0.003742891	0.069649841	0.025200917	0.173786429	0.083773531	0.001452222	0.028007473	0.065002397	0.029484084	0.143157929	5	179820980	A	G	D	G		5	179247980	5:179820980:A:G	SQSTM1;SQSTM1;SQSTM1;SQSTM1	Q13501	Q13501;C9J6J8;E3W990;E7EMC7	p.Asp15Gly	p.Asp15Gly;p.Asp15Gly;p.Asp15Gly;p.Asp15Gly	3.110953	0.147	0.804725247	0.718183843	-1.598404588	-1.504488089	0	Asp	15	Gly	D15G	7	-5.45775	-3.188875	13.652	86.35	4.754768598	0.219785582	Benign
5:179820980:A:T:D:15:V	-3.152577997	-1.791364038	0.009148531	0.003310093	0.100525397	0.110984238	0.173786429	0.288434468	0.001452222	0.206886197	0.123233534	0.034891908	0.153377051	5	179820980	A	T	D	V		5	179247980	5:179820980:A:T	SQSTM1;SQSTM1;SQSTM1;SQSTM1	Q13501	Q13501;C9J6J8;E3W990;E7EMC7	p.Asp15Val	p.Asp15Val;p.Asp15Val;p.Asp15Val;p.Asp15Val	3.519303	0.135	0.791015446	0.914373062	-1.903427092	-1.35386906	0.034	Asp	15	Val	D15V	9	-5.45775	-3.188875	13.652	86.35	4.754768598	0.648717409	Pathogenic
5:179820981:C:A:D:15:E	-3.690323601	-2.233102289	0.008909885	0.019949797	0.073386825	0.025350008	0.173786429	0.139337454	0.001452222	0.110769997	0.17963618	0.031039731	0.185593609	5	179820981	C	A	D	E		5	179247981	5:179820981:C:A	SQSTM1;SQSTM1;SQSTM1;SQSTM1	Q13501	Q13501;C9J6J8;E3W990;E7EMC7	p.Asp15Glu	p.Asp15Glu;p.Asp15Glu;p.Asp15Glu;p.Asp15Glu	-0.450803	0.037	0.79211029	-4.24676794	-2.508126717	-4.059091915	0	Asp	15	Glu	D15E	4	-5.45775	-3.188875	13.652	86.35	4.754768598	0.070263241	Benign
5:179820981:C:G:D:15:E	-3.694628445	-2.230071045	0.008909885	0.019949797	0.073386825	0.025350008	0.173786429	0.139337454	0.001452222	0.110769997	0.17963618	0.031039731	0.185593609	5	179820981	C	G	D	E		5	179247981	5:179820981:C:G	SQSTM1;SQSTM1;SQSTM1;SQSTM1	Q13501	Q13501;C9J6J8;E3W990;E7EMC7	p.Asp15Glu	p.Asp15Glu;p.Asp15Glu;p.Asp15Glu;p.Asp15Glu	-0.419281	0.036	0.79211029	-4.205575357	-2.514483518	-4.047890972	0	Asp	15	Glu	D15E	4	-5.45775	-3.188875	13.652	86.35	4.754768598	0.070263241	Benign
5:179820982:G:A:A:16:T	-4.388639157	-2.330562754	0.023900459	0.022224288	0.14863619	0.085098747	0.40183164	0.139337454	0.399303201	0.298417182	0.474383771	0.033889723	0.380949035	5	179820982	G	A	A	T	rs773552098	5	179247982	5:179820982:G:A	SQSTM1;SQSTM1;SQSTM1;SQSTM1	Q13501	Q13501;C9J6J8;E3W990;E7EMC7	p.Ala16Thr	p.Ala16Thr;p.Ala16Thr;p.Ala16Thr;p.Ala16Thr	2.316757	0.038	0.779681552	-0.936059927	-2.709136941	-2.562391374	0.014	Ala	16	Thr	A16T	4	-3.4606	-2.0842	17.8232	89.44	0	0.123450868	Benign
5:179820982:G:C:A:16:P	-3.767898278	-2.081082298	0.029274318	0.014706609	0.13626381	0.097158356	0.40183164	0.093744303	0.399303201	0.239190986	0.259275585	0.031677429	0.278977049	5	179820982	G	C	A	P		5	179247982	5:179820982:G:C	SQSTM1;SQSTM1;SQSTM1;SQSTM1	Q13501	Q13501;C9J6J8;E3W990;E7EMC7	p.Ala16Pro	p.Ala16Pro;p.Ala16Pro;p.Ala16Pro;p.Ala16Pro	2.93747	0.097	0.796763589	0.295518885	-2.049080762	-1.886963816	0.062	Ala	16	Pro	A16P	5	-3.4606	-2.0842	17.8232	89.44	0	0.311772762	Benign
5:179820982:G:T:A:16:S	-4.19989095	-2.273479572	0.030059159	0.028850562	0.171406984	0.093980833	0.40183164	0.106097374	0.399303201	0.161037766	0.474383771	0.036511555	0.334454351	5	179820982	G	T	A	S	rs773552098	5	179247982	5:179820982:G:T	SQSTM1;SQSTM1;SQSTM1;SQSTM1	Q13501	Q13501;C9J6J8;E3W990;E7EMC7	p.Ala16Ser	p.Ala16Ser;p.Ala16Ser;p.Ala16Ser;p.Ala16Ser	2.010474	0.043	0.78087597	-1.306908905	-2.657424692	-2.698488146	0.001	Ala	16	Ser	A16S	3	-3.4606	-2.0842	17.8232	89.44	0	0.114388029	Benign
5:179820983:C:A:A:16:E	-2.997331232	-2.155047756	0.029274318	0.014706609	0.13626381	0.097158356	0.40183164	0.093744303	0.399303201	0.239190986	0.259275585	0.031677429	0.278977049	5	179820983	C	A	A	E		5	179247983	5:179820983:C:A	SQSTM1;SQSTM1;SQSTM1;SQSTM1	Q13501	Q13501;C9J6J8;E3W990;E7EMC7	p.Ala16Glu	p.Ala16Glu;p.Ala16Glu;p.Ala16Glu;p.Ala16Glu	2.168301	0.276	0.788672991	-0.908755199	-1.046200762	-1.266639887	0.494	Ala	16	Glu	A16E	5	-3.4606	-2.0842	17.8232	89.44	0	0.234387928	Benign
5:179820983:C:G:A:16:G	-3.377000857	-2.319836946	0.023900459	0.022224288	0.14863619	0.085098747	0.40183164	0.139337454	0.399303201	0.298417182	0.474383771	0.033889723	0.380949035	5	179820983	C	G	A	G		5	179247983	5:179820983:C:G	SQSTM1;SQSTM1;SQSTM1;SQSTM1	Q13501	Q13501;C9J6J8;E3W990;E7EMC7	p.Ala16Gly	p.Ala16Gly;p.Ala16Gly;p.Ala16Gly;p.Ala16Gly	2.428295	0.273	0.80139571	-0.25585519	-0.852999216	-1.143918866	0.003	Ala	16	Gly	A16G	4	-3.4606	-2.0842	17.8232	89.44	0	0.22794739	Benign
5:179820983:C:T:A:16:V	-1.6034052	-2.346940821	0.023900459	0.022224288	0.14863619	0.085098747	0.40183164	0.139337454	0.399303201	0.298417182	0.474383771	0.033889723	0.380949035	5	179820983	C	T	A	V	rs1554162295	5	179247983	5:179820983:C:T	SQSTM1;SQSTM1;SQSTM1;SQSTM1	Q13501	Q13501;C9J6J8;E3W990;E7EMC7	p.Ala16Val	p.Ala16Val;p.Ala16Val;p.Ala16Val;p.Ala16Val	2.146441	0.685	0.785129697	-1.024532287	1.49461293	1.085752747	0.169	Ala	16	Val	A16V	4	-3.4606	-2.0842	17.8232	89.44	0	0.096110573	Benign
5:179820985:G:A:A:17:T	-3.396523328	-1.914808665	0.012388433	0.026289046	0.063499048	0.044901147	0.085880926	0.139337454	0.215201111	0.172595446	0.036322299	0.034450324	0.125450273	5	179820985	G	A	A	T		5	179247985	5:179820985:G:A	SQSTM1;SQSTM1;SQSTM1;SQSTM1	Q13501	Q13501;C9J6J8;E3W990;E7EMC7	p.Ala17Thr	p.Ala17Thr;p.Ala17Thr;p.Ala17Thr;p.Ala17Thr	1.695083	0.055	0.784789559	-1.622733446	-2.515846874	-2.799028967	0	Ala	17	Thr	A17T	4	-4.143	0.7228	20.097	90.27	3.676286877	0.081479049	Benign
5:179820985:G:C:A:17:P	-3.373336734	-1.82883339	0.007861552	0.020219315	0.057201111	0.065593281	0.085880926	0.093744303	0.215201111	0.280704823	0.014407313	0.032497925	0.089080717	5	179820985	G	C	A	P		5	179247985	5:179820985:G:C	SQSTM1;SQSTM1;SQSTM1;SQSTM1	Q13501	Q13501;C9J6J8;E3W990;E7EMC7	p.Ala17Pro	p.Ala17Pro;p.Ala17Pro;p.Ala17Pro;p.Ala17Pro	1.885219	0.03	0.804164752	-0.897386453	-2.351501888	-2.841109358	0.004	Ala	17	Pro	A17P	5	-4.143	0.7228	20.097	90.27	3.676286877	0.167831519	Benign
5:179820985:G:T:A:17:S	-3.575737327	-1.952275111	0.015628215	0.031119811	0.092723175	0.057963876	0.085880926	0.106097374	0.215201111	0.104222956	0.036322299	0.036776947	0.139371288	5	179820985	G	T	A	S		5	179247985	5:179820985:G:T	SQSTM1;SQSTM1;SQSTM1;SQSTM1	Q13501	Q13501;C9J6J8;E3W990;E7EMC7	p.Ala17Ser	p.Ala17Ser;p.Ala17Ser;p.Ala17Ser;p.Ala17Ser	1.574906	0.025	0.78608616	-1.747866249	-2.684917795	-3.037180784	0	Ala	17	Ser	A17S	3	-4.143	0.7228	20.097	90.27	3.676286877	0.120782136	Benign
5:179820986:C:A:A:17:E	-3.31306892	-1.793642895	0.007861552	0.020219315	0.057201111	0.065593281	0.085880926	0.093744303	0.215201111	0.280704823	0.014407313	0.032497925	0.089080717	5	179820986	C	A	A	E		5	179247986	5:179820986:C:A	SQSTM1;SQSTM1;SQSTM1;SQSTM1	Q13501	Q13501;C9J6J8;E3W990;E7EMC7	p.Ala17Glu	p.Ala17Glu;p.Ala17Glu;p.Ala17Glu;p.Ala17Glu	2.251166	0.044	0.794009262	-0.66912713	-2.431945739	-2.563043905	0.012	Ala	17	Glu	A17E	5	-4.143	0.7228	20.097	90.27	3.676286877	0.187822919	Benign
5:179820986:C:G:A:17:G	-3.379303953	-1.832899581	0.012388433	0.026289046	0.063499048	0.044901147	0.085880926	0.139337454	0.215201111	0.172595446	0.036322299	0.034450324	0.125450273	5	179820986	C	G	A	G		5	179247986	5:179820986:C:G	SQSTM1;SQSTM1;SQSTM1;SQSTM1	Q13501	Q13501;C9J6J8;E3W990;E7EMC7	p.Ala17Gly	p.Ala17Gly;p.Ala17Gly;p.Ala17Gly;p.Ala17Gly	2.546858	0.059	0.808940832	0.084788806	-2.087468247	-2.31704536	0.004	Ala	17	Gly	A17G	4	-4.143	0.7228	20.097	90.27	3.676286877	0.393403271	Uncertain
5:179820986:C:T:A:17:V	-3.319036139	-1.84125815	0.012388433	0.026289046	0.063499048	0.044901147	0.085880926	0.139337454	0.215201111	0.172595446	0.036322299	0.034450324	0.125450273	5	179820986	C	T	A	V	rs141502868	5	179247986	5:179820986:C:T	SQSTM1;SQSTM1;SQSTM1;SQSTM1	Q13501	Q13501;C9J6J8;E3W990;E7EMC7	p.Ala17Val	p.Ala17Val;p.Ala17Val;p.Ala17Val;p.Ala17Val	2.459937	0.073	0.790828731	-0.474589676	-2.300664008	-2.282945724	0.143	Ala	17	Val	A17V	4	-4.143	0.7228	20.097	90.27	3.676286877	0.109911531	Benign
5:179820988:C:A:R:18:S	-2.924973725	-1.71341287	0.008329348	0.023103161	0.048506667	0.178695789	0.03284127	0.185926336	0.011462222	0.50821643	0.009416272	0.033043507	0.115229478	5	179820988	C	A	R	S		5	179247988	5:179820988:C:A	SQSTM1;SQSTM1;SQSTM1;SQSTM1	Q13501	Q13501;C9J6J8;E3W990;E7EMC7	p.Arg18Ser	p.Arg18Ser;p.Arg18Ser;p.Arg18Ser;p.Arg18Ser	3.591583	0.156	0.784139342	0.839586923	-1.884658493	-1.193543249	0.845	Arg	18	Ser	R18S	6	0.735454545	3.231636364	18.24754545	90.78	6.785650968	0.456737011	Uncertain
5:179820988:C:G:R:18:G	-2.661588352	-1.669865302	0.008329348	0.016254269	0.043874444	0.100236451	0.03284127	0.083773531	0.011462222	0.181189922	0.009221586	0.032373792	0.095859268	5	179820988	C	G	R	G		5	179247988	5:179820988:C:G	SQSTM1;SQSTM1;SQSTM1;SQSTM1	Q13501	Q13501;C9J6J8;E3W990;E7EMC7	p.Arg18Gly	p.Arg18Gly;p.Arg18Gly;p.Arg18Gly;p.Arg18Gly	3.66953	0.201	0.831000051	2.094824613	-0.816755879	-0.891435815	0.964	Arg	18	Gly	R18G	7	0.735454545	3.231636364	18.24754545	90.78	6.785650968	0.623548623	Uncertain
5:179820988:C:T:R:18:C	-2.361637179	-1.536697736	0.008329348	0.010686924	0.036437778	0.07385569	0.03284127	0.138196648	0.011462222	0.092236605	0.009129389	0.031954244	0.069913098	5	179820988	C	T	R	C	rs1426997451	5	179247988	5:179820988:C:T	SQSTM1;SQSTM1;SQSTM1;SQSTM1	Q13501	Q13501;C9J6J8;E3W990;E7EMC7	p.Arg18Cys	p.Arg18Cys;p.Arg18Cys;p.Arg18Cys;p.Arg18Cys	4.552162	0.249	0.778337437	1.952058725	-1.390277743	-0.138493126	1	Arg	18	Cys	R18C	8	0.735454545	3.231636364	18.24754545	90.78	6.785650968	0.745371902	Pathogenic
5:179820989:G:A:R:18:H	-2.808584823	-1.505048679	0.008883573	0.02995183	0.033388889	0.099048551	0.03284127	0.093744303	0.011462222	0.129790968	0.00621846	0.034531335	0.048158458	5	179820989	G	A	R	H	rs902195752	5	179247989	5:179820989:G:A	SQSTM1;SQSTM1;SQSTM1;SQSTM1	Q13501	Q13501;C9J6J8;E3W990;E7EMC7	p.Arg18His	p.Arg18His;p.Arg18His;p.Arg18His;p.Arg18His	4.460226	0.127	0.749963347	1.133549502	-2.639214417	-0.893224647	0.996	Arg	18	His	R18H	5	0.735454545	3.231636364	18.24754545	90.78	6.785650968	0.776353318	Pathogenic
5:179820989:G:C:R:18:P	-2.618539914	-1.698433736	0.008329348	0.016254269	0.043874444	0.100236451	0.03284127	0.083773531	0.011462222	0.181189922	0.009221586	0.032373792	0.095859268	5	179820989	G	C	R	P		5	179247989	5:179820989:G:C	SQSTM1;SQSTM1;SQSTM1;SQSTM1	Q13501	Q13501;C9J6J8;E3W990;E7EMC7	p.Arg18Pro	p.Arg18Pro;p.Arg18Pro;p.Arg18Pro;p.Arg18Pro	3.372446	0.211	0.826904008	1.605783263	-0.821528205	-0.993675147	0.544	Arg	18	Pro	R18P	7	0.735454545	3.231636364	18.24754545	90.78	6.785650968	0.371246009	Uncertain
5:179820989:G:T:R:18:L	-2.644368977	-1.65889024	0.008329348	0.016254269	0.043874444	0.100236451	0.03284127	0.083773531	0.011462222	0.181189922	0.009221586	0.032373792	0.095859268	5	179820989	G	T	R	L		5	179247989	5:179820989:G:T	SQSTM1;SQSTM1;SQSTM1;SQSTM1	Q13501	Q13501;C9J6J8;E3W990;E7EMC7	p.Arg18Leu	p.Arg18Leu;p.Arg18Leu;p.Arg18Leu;p.Arg18Leu	3.78366	0.205	0.81168594	1.768592282	-1.113574573	-0.806831059	0.299	Arg	18	Leu	R18L	7	0.735454545	3.231636364	18.24754545	90.78	6.785650968	0.671092134	Pathogenic
5:179820991:G:A:E:19:K	-0.902873067	-1.697327898	0.663799584	0.042957637	0.405938095	0.435714905	0.135659762	0.139337454	0.241374444	0.297492138	0.104272299	0.035495353	0.164629816	5	179820991	G	A	E	K		5	179247991	5:179820991:G:A	SQSTM1;SQSTM1;SQSTM1;SQSTM1	Q13501	Q13501;C9J6J8;E3W990;E7EMC7	p.Glu19Lys	p.Glu19Lys;p.Glu19Lys;p.Glu19Lys;p.Glu19Lys	4.714982	0.667	0.811072603	2.97053703	1.813034389	2.365412276	1	Glu	19	Lys	E19K	4	-1.969111111	7.554444444	20.80366667	93.07	9.186526094	0.912228315	Pathogenic
5:179820991:G:C:E:19:Q	-1.90634868	-1.754461444	0.663799584	0.044752932	0.411454762	0.386836437	0.135659762	0.106097374	0.241374444	0.150915719	0.104272299	0.037537192	0.180313952	5	179820991	G	C	E	Q		5	179247991	5:179820991:G:C	SQSTM1;SQSTM1;SQSTM1;SQSTM1	Q13501	Q13501;C9J6J8;E3W990;E7EMC7	p.Glu19Gln	p.Glu19Gln;p.Glu19Gln;p.Glu19Gln;p.Glu19Gln	4.424411	0.447	0.806715323	2.483576973	0.341839163	0.937197848	1	Glu	19	Gln	E19Q	3	-1.969111111	7.554444444	20.80366667	93.07	9.186526094	0.764451123	Pathogenic
5:179820992:A:C:E:19:A	-1.276448422	-1.798835907	0.582530916	0.033440041	0.393469206	0.427340553	0.135659762	0.185926336	0.241374444	0.439041911	0.078843974	0.033136999	0.211046333	5	179820992	A	C	E	A		5	179247992	5:179820992:A:C	SQSTM1;SQSTM1;SQSTM1;SQSTM1	Q13501	Q13501;C9J6J8;E3W990;E7EMC7	p.Glu19Ala	p.Glu19Ala;p.Glu19Ala;p.Glu19Ala;p.Glu19Ala	4.557777	0.619	0.812433057	2.798588087	1.530606408	2.003266445	1	Glu	19	Ala	E19A	6	-1.969111111	7.554444444	20.80366667	93.07	9.186526094	0.687590181	Pathogenic
5:179820992:A:G:E:19:G	-1.248669059	-1.788960706	0.582530916	0.027058337	0.388133651	0.41710314	0.135659762	0.083773531	0.241374444	0.412507044	0.077325925	0.032991322	0.21409481	5	179820992	A	G	E	G	rs1218111980	5	179247992	5:179820992:A:G	SQSTM1;SQSTM1;SQSTM1;SQSTM1	Q13501	Q13501;C9J6J8;E3W990;E7EMC7	p.Glu19Gly	p.Glu19Gly;p.Glu19Gly;p.Glu19Gly;p.Glu19Gly	4.719472	0.628	0.826765676	3.362656373	1.826949896	2.142396898	1	Glu	19	Gly	E19G	7	-1.969111111	7.554444444	20.80366667	93.07	9.186526094	0.915008522	Pathogenic
5:179820992:A:T:E:19:V	-1.050646243	-1.794574499	0.582530916	0.027058337	0.388133651	0.41710314	0.135659762	0.083773531	0.241374444	0.412507044	0.077325925	0.032991322	0.21409481	5	179820992	A	T	E	V		5	179247992	5:179820992:A:T	SQSTM1;SQSTM1;SQSTM1;SQSTM1	Q13501	Q13501;C9J6J8;E3W990;E7EMC7	p.Glu19Val	p.Glu19Val;p.Glu19Val;p.Glu19Val;p.Glu19Val	4.661094	0.674	0.811887065	2.920163075	1.871120868	2.376844665	1	Glu	19	Val	E19V	7	-1.969111111	7.554444444	20.80366667	93.07	9.186526094	0.811679417	Pathogenic
5:179820993:G:C:E:19:D	-2.319613688	-1.808176839	0.663799584	0.044752932	0.411454762	0.386836437	0.135659762	0.106097374	0.241374444	0.150915719	0.104272299	0.037537192	0.180313952	5	179820993	G	C	E	D		5	179247993	5:179820993:G:C	SQSTM1;SQSTM1;SQSTM1;SQSTM1	Q13501	Q13501;C9J6J8;E3W990;E7EMC7	p.Glu19Asp	p.Glu19Asp;p.Glu19Asp;p.Glu19Asp;p.Glu19Asp	3.865823	0.351	0.813305016	1.915812075	-0.15846815	0.081364358	0.999	Glu	19	Asp	E19D	3	-1.969111111	7.554444444	20.80366667	93.07	9.186526094	0.86474463	Pathogenic
5:179820993:G:T:E:19:D	-2.319613688	-1.805683626	0.663799584	0.044752932	0.411454762	0.386836437	0.135659762	0.106097374	0.241374444	0.150915719	0.104272299	0.037537192	0.180313952	5	179820993	G	T	E	D		5	179247993	5:179820993:G:T	SQSTM1;SQSTM1;SQSTM1;SQSTM1	Q13501	Q13501;C9J6J8;E3W990;E7EMC7	p.Glu19Asp	p.Glu19Asp;p.Glu19Asp;p.Glu19Asp;p.Glu19Asp	3.89175	0.351	0.813305016	1.949693177	-0.15846815	0.095331566	0.999	Glu	19	Asp	E19D	3	-1.969111111	7.554444444	20.80366667	93.07	9.186526094	0.86474463	Pathogenic
5:179820994:A:C:I:20:L	-3.487130939	-2.09670396	0.803051114	0.041948779	0.500691111	0.466060885	0.202747778	0.662159655	0.532503333	0.5325076	0.061053425	0.036533307	0.356511483	5	179820994	A	C	I	L		5	179247994	5:179820994:A:C	SQSTM1;SQSTM1;SQSTM1;SQSTM1	Q13501	Q13501;C9J6J8;E3W990;E7EMC7	p.Ile20Leu	p.Ile20Leu;p.Ile20Leu;p.Ile20Leu;p.Ile20Leu	4.275679	0.227	0.792760968	1.945758741	-1.289478256	-0.414606085	0.957	Ile	20	Leu	I20L	2	-6.3565	6.767625	22.796125	94.84	9.96057932	0.778131218	Pathogenic
5:179820994:A:G:I:20:V	-3.846418665	-2.064279278	0.803051114	0.04014281	0.482983333	0.371500001	0.202747778	0.134548457	0.532503333	0.275927616	0.061053425	0.036369708	0.296021082	5	179820994	A	G	I	V		5	179247994	5:179820994:A:G	SQSTM1;SQSTM1;SQSTM1;SQSTM1	Q13501	Q13501;C9J6J8;E3W990;E7EMC7	p.Ile20Val	p.Ile20Val;p.Ile20Val;p.Ile20Val;p.Ile20Val	3.442088	0.093	0.789737895	0.782025184	-2.191728013	-1.638241064	0.635	Ile	20	Val	I20V	1	-6.3565	6.767625	22.796125	94.84	9.96057932	0.337688937	Benign
5:179820994:A:T:I:20:F	-1.787765278	-1.668583126	0.803051114	0.041654172	0.41413	0.415359031	0.202747778	0.139337454	0.532503333	0.284890632	0.049091183	0.033830929	0.132980276	5	179820994	A	T	I	F		5	179247994	5:179820994:A:T	SQSTM1;SQSTM1;SQSTM1;SQSTM1	Q13501	Q13501;C9J6J8;E3W990;E7EMC7	p.Ile20Phe	p.Ile20Phe;p.Ile20Phe;p.Ile20Phe;p.Ile20Phe	4.401331	0.435	0.790060475	2.043492389	-0.012319911	0.855399987	0.999	Ile	20	Phe	I20F	4	-6.3565	6.767625	22.796125	94.84	9.96057932	0.756809479	Pathogenic
5:179820995:T:A:I:20:N	-1.722082346	-1.772410641	0.742379546	0.027975061	0.394376667	0.420233521	0.202747778	0.083773531	0.532503333	0.418828394	0.017140772	0.03230668	0.204486281	5	179820995	T	A	I	N		5	179247995	5:179820995:T:A	SQSTM1;SQSTM1;SQSTM1;SQSTM1	Q13501	Q13501;C9J6J8;E3W990;E7EMC7	p.Ile20Asn	p.Ile20Asn;p.Ile20Asn;p.Ile20Asn;p.Ile20Asn	4.705606	0.51	0.783728822	2.285275134	0.358799842	1.452844148	1	Ile	20	Asn	I20N	7	-6.3565	6.767625	22.796125	94.84	9.96057932	0.918994639	Pathogenic
5:179820995:T:C:I:20:T	-1.641113104	-1.619159505	0.754609823	0.038498867	0.385158889	0.337860217	0.202747778	0.093744303	0.532503333	0.328895929	0.015170693	0.032510976	0.112552845	5	179820995	T	C	I	T	rs1426922954	5	179247995	5:179820995:T:C	SQSTM1;SQSTM1;SQSTM1;SQSTM1	Q13501	Q13501;C9J6J8;E3W990;E7EMC7	p.Ile20Thr	p.Ile20Thr;p.Ile20Thr;p.Ile20Thr;p.Ile20Thr	4.519921	0.452	0.783785276	2.044013616	-0.008952737	1.017552134	0.938	Ile	20	Thr	I20T	5	-6.3565	6.767625	22.796125	94.84	9.96057932	0.64115836	Pathogenic
5:179820995:T:G:I:20:S	-1.618071238	-1.758574947	0.742379546	0.03362856	0.399988889	0.425254678	0.202747778	0.185926336	0.532503333	0.47947459	0.017140772	0.032036572	0.197111614	5	179820995	T	G	I	S		5	179247995	5:179820995:T:G	SQSTM1;SQSTM1;SQSTM1;SQSTM1	Q13501	Q13501;C9J6J8;E3W990;E7EMC7	p.Ile20Ser	p.Ile20Ser;p.Ile20Ser;p.Ile20Ser;p.Ile20Ser	4.706749	0.528	0.784797886	2.313081549	0.491059042	1.557506449	0.99	Ile	20	Ser	I20S	6	-6.3565	6.767625	22.796125	94.84	9.96057932	0.879997452	Pathogenic
5:179820996:T:G:I:20:M	-2.115005576	-1.856966013	0.803051114	0.042715797	0.422334444	0.365652742	0.202747778	0.106097374	0.532503333	0.215513175	0.049091183	0.035464326	0.179679899	5	179820996	T	G	I	M		5	179247996	5:179820996:T:G	SQSTM1;SQSTM1;SQSTM1;SQSTM1	Q13501	Q13501;C9J6J8;E3W990;E7EMC7	p.Ile20Met	p.Ile20Met;p.Ile20Met;p.Ile20Met;p.Ile20Met	3.346191	0.398	0.780649903	0.433026346	-0.404532066	0.073109024	0.999	Ile	20	Met	I20M	3	-6.3565	6.767625	22.796125	94.84	9.96057932	0.899821158	Pathogenic
5:179820997:C:A:R:21:S	-1.601346189	-1.808000577	0.021965677	0.036405862	0.278987778	0.318904572	0.117958889	0.185926336	0.210494444	0.429806675	0.029401179	0.033152244	0.205627438	5	179820997	C	A	R	S		5	179247997	5:179820997:C:A	SQSTM1;SQSTM1;SQSTM1;SQSTM1	Q13501	Q13501;C9J6J8;E3W990;E7EMC7	p.Arg21Ser	p.Arg21Ser;p.Arg21Ser;p.Arg21Ser;p.Arg21Ser	4.357592	0.539	0.806683829	2.395483544	0.926139428	1.432995086	0.991	Arg	21	Ser	R21S	6	-4.829181818	12.03318182	21.25390909	94.19	8.930524592	0.930379194	Pathogenic
5:179820997:C:G:R:21:G	-1.604126617	-1.830587823	0.021965677	0.030441531	0.281162222	0.330579055	0.117958889	0.083773531	0.210494444	0.390565854	0.029401179	0.033479937	0.221960356	5	179820997	C	G	R	G		5	179247997	5:179820997:C:G	SQSTM1;SQSTM1;SQSTM1;SQSTM1	Q13501	Q13501;C9J6J8;E3W990;E7EMC7	p.Arg21Gly	p.Arg21Gly;p.Arg21Gly;p.Arg21Gly;p.Arg21Gly	4.438826	0.552	0.850487615	3.579776921	1.73962122	1.55190162	0.998	Arg	21	Gly	R21G	7	-4.829181818	12.03318182	21.25390909	94.19	8.930524592	0.934785078	Pathogenic
5:179820997:C:T:R:21:C	-2.222550681	-1.775171992	0.021965677	0.024634592	0.261636667	0.263588201	0.117958889	0.138196648	0.210494444	0.229096595	0.028108515	0.033618431	0.1724773	5	179820997	C	T	R	C		5	179247997	5:179820997:C:T	SQSTM1;SQSTM1;SQSTM1;SQSTM1	Q13501	Q13501;C9J6J8;E3W990;E7EMC7	p.Arg21Cys	p.Arg21Cys;p.Arg21Cys;p.Arg21Cys;p.Arg21Cys	4.057365	0.367	0.80270615	1.905248223	-0.233595889	0.277036322	0.92	Arg	21	Cys	R21C	8	-4.829181818	12.03318182	21.25390909	94.19	8.930524592	0.934103994	Pathogenic
5:179820998:G:A:R:21:H	-0.802189521	-1.600185475	0.023405831	0.041366347	0.260319206	0.246352001	0.117958889	0.093744303	0.210494444	0.226519259	0.020577511	0.033272062	0.112697693	5	179820998	G	A	R	H		5	179247998	5:179820998:G:A	SQSTM1;SQSTM1;SQSTM1;SQSTM1	Q13501	Q13501;C9J6J8;E3W990;E7EMC7	p.Arg21His	p.Arg21His;p.Arg21His;p.Arg21His;p.Arg21His	4.720036	0.647	0.780959621	2.235974055	1.183478934	2.252527649	1	Arg	21	His	R21H	5	-4.829181818	12.03318182	21.25390909	94.19	8.930524592	0.807797359	Pathogenic
5:179820998:G:C:R:21:P	-1.0229727	-1.793313	0.021965677	0.030441531	0.281162222	0.330579055	0.117958889	0.083773531	0.210494444	0.390565854	0.029401179	0.033479937	0.221960356	5	179820998	G	C	R	P		5	179247998	5:179820998:G:C	SQSTM1;SQSTM1;SQSTM1;SQSTM1	Q13501	Q13501;C9J6J8;E3W990;E7EMC7	p.Arg21Pro	p.Arg21Pro;p.Arg21Pro;p.Arg21Pro;p.Arg21Pro	4.826448	0.687	0.847223349	4.005973814	2.543326805	2.541067725	1	Arg	21	Pro	R21P	7	-4.829181818	12.03318182	21.25390909	94.19	8.930524592	0.930787575	Pathogenic
5:179820998:G:T:R:21:L	-1.526639428	-1.809608751	0.021965677	0.030441531	0.281162222	0.330579055	0.117958889	0.083773531	0.210494444	0.390565854	0.029401179	0.033479937	0.221960356	5	179820998	G	T	R	L		5	179247998	5:179820998:G:T	SQSTM1;SQSTM1;SQSTM1;SQSTM1	Q13501	Q13501;C9J6J8;E3W990;E7EMC7	p.Arg21Leu	p.Arg21Leu;p.Arg21Leu;p.Arg21Leu;p.Arg21Leu	4.656988	0.57	0.830308543	3.368203219	1.517366328	1.773474849	0.992	Arg	21	Leu	R21L	7	-4.829181818	12.03318182	21.25390909	94.19	8.930524592	0.934464122	Pathogenic
5:179821000:C:A:R:22:S	-2.040895967	-1.746769837	0.420720339	0.044483302	0.310128889	0.406334882	0.076837222	0.185926336	0.069258889	0.424520306	0.014804654	0.032775782	0.16984679	5	179821000	C	A	R	S		5	179248000	5:179821000:C:A	SQSTM1;SQSTM1;SQSTM1;SQSTM1	Q13501	Q13501;C9J6J8;E3W990;E7EMC7	p.Arg22Ser	p.Arg22Ser;p.Arg22Ser;p.Arg22Ser;p.Arg22Ser	4.301807	0.407	0.776606672	1.582298614	-0.414780053	0.639934934	1	Arg	22	Ser	R22S	6	-11.25727273	10.66609091	24.92527273	93.65	13.52441463	0.911868775	Pathogenic
5:179821000:C:G:R:22:G	-1.831332042	-1.758044205	0.420720339	0.039595043	0.300105556	0.359882763	0.076837222	0.083773531	0.069258889	0.385525589	0.014804654	0.033472804	0.176213213	5	179821000	C	G	R	G		5	179248000	5:179821000:C:G	SQSTM1;SQSTM1;SQSTM1;SQSTM1	Q13501	Q13501;C9J6J8;E3W990;E7EMC7	p.Arg22Gly	p.Arg22Gly;p.Arg22Gly;p.Arg22Gly;p.Arg22Gly	4.307785	0.461	0.830420054	2.914613421	0.8263355	0.955295019	0.974	Arg	22	Gly	R22G	7	-11.25727273	10.66609091	24.92527273	93.65	13.52441463	0.91737928	Pathogenic
5:179821000:C:T:R:22:C	-1.763434912	-1.636310333	0.420720339	0.034397526	0.279988889	0.322319793	0.076837222	0.138196648	0.069258889	0.223075407	0.014144393	0.034338126	0.129806236	5	179821000	C	T	R	C		5	179248000	5:179821000:C:T	SQSTM1;SQSTM1;SQSTM1;SQSTM1	Q13501	Q13501;C9J6J8;E3W990;E7EMC7	p.Arg22Cys	p.Arg22Cys;p.Arg22Cys;p.Arg22Cys;p.Arg22Cys	4.675504	0.438	0.769614155	1.898535444	-0.334385729	1.020441601	1	Arg	22	Cys	R22C	8	-11.25727273	10.66609091	24.92527273	93.65	13.52441463	0.920760552	Pathogenic
5:179821001:G:A:R:22:H	-0.423277666	-1.526777754	0.264611483	0.047928326	0.296231111	0.330067818	0.076837222	0.093744303	0.069258889	0.218416078	0.014820582	0.032784723	0.074372718	5	179821001	G	A	R	H		5	179248001	5:179821001:G:A	SQSTM1;SQSTM1;SQSTM1;SQSTM1	Q13501	Q13501;C9J6J8;E3W990;E7EMC7	p.Arg22His	p.Arg22His;p.Arg22His;p.Arg22His;p.Arg22His	4.741635	0.703	0.73640154	1.167496237	0.796031389	2.587863695	1	Arg	22	His	R22H	5	-11.25727273	10.66609091	24.92527273	93.65	13.52441463	0.917188763	Pathogenic
5:179821001:G:C:R:22:P	-0.643195146	-1.703279673	0.420720339	0.039595043	0.300105556	0.359882763	0.076837222	0.083773531	0.069258889	0.385525589	0.014804654	0.033472804	0.176213213	5	179821001	G	C	R	P		5	179248001	5:179821001:G:C	SQSTM1;SQSTM1;SQSTM1;SQSTM1	Q13501	Q13501;C9J6J8;E3W990;E7EMC7	p.Arg22Pro	p.Arg22Pro;p.Arg22Pro;p.Arg22Pro;p.Arg22Pro	4.877283	0.737	0.824788982	3.520229811	2.486861128	2.857471396	1	Arg	22	Pro	R22P	7	-11.25727273	10.66609091	24.92527273	93.65	13.52441463	0.904383475	Pathogenic
5:179821001:G:T:R:22:L	-0.987582652	-1.717785161	0.420720339	0.039595043	0.300105556	0.359882763	0.076837222	0.083773531	0.069258889	0.385525589	0.014804654	0.033472804	0.176213213	5	179821001	G	T	R	L		5	179248001	5:179821001:G:T	SQSTM1;SQSTM1;SQSTM1;SQSTM1	Q13501	Q13501;C9J6J8;E3W990;E7EMC7	p.Arg22Leu	p.Arg22Leu;p.Arg22Leu;p.Arg22Leu;p.Arg22Leu	4.72644	0.657	0.810280574	2.966016087	1.736251784	2.313781207	1	Arg	22	Leu	R22L	7	-11.25727273	10.66609091	24.92527273	93.65	13.52441463	0.919173353	Pathogenic
5:179821003:T:A:F:23:I	-2.047416109	-1.768999304	0.801224232	0.041370793	0.420525556	0.51977739	0.074965794	0.185926336	0.071157778	0.428229359	0.028114436	0.03344563	0.192007139	5	179821003	T	A	F	I		5	179248003	5:179821003:T:A	SQSTM1;SQSTM1;SQSTM1;SQSTM1	Q13501	Q13501;C9J6J8;E3W990;E7EMC7	p.Phe23Ile	p.Phe23Ile;p.Phe23Ile;p.Phe23Ile;p.Phe23Ile	4.49955	0.424	0.813296135	2.743740544	0.305430161	0.844727821	0.989	Phe	23	Ile	F23I	6	-11.42618182	15.42827273	19.717	93.93	9.854458347	0.528598743	Uncertain
5:179821003:T:C:F:23:L	-1.948404701	-1.758211951	0.801224232	0.041370793	0.420525556	0.51977739	0.074965794	0.185926336	0.071157778	0.428229359	0.028114436	0.03344563	0.192007139	5	179821003	T	C	F	L		5	179248003	5:179821003:T:C	SQSTM1;SQSTM1;SQSTM1;SQSTM1	Q13501	Q13501;C9J6J8;E3W990;E7EMC7	p.Phe23Leu	p.Phe23Leu;p.Phe23Leu;p.Phe23Leu;p.Phe23Leu	4.611728	0.447	0.818059898	3.007583439	0.531117511	1.038107926	0.998	Phe	23	Leu	F23L	6	-11.42618182	15.42827273	19.717	93.93	9.854458347	0.439346917	Uncertain
5:179821003:T:G:F:23:V	-1.702986476	-1.839866621	0.801224232	0.036436815	0.417038889	0.478804469	0.074965794	0.083773531	0.071157778	0.388060457	0.028114436	0.03407711	0.206358367	5	179821003	T	G	F	V		5	179248003	5:179821003:T:G	SQSTM1;SQSTM1;SQSTM1;SQSTM1	Q13501	Q13501;C9J6J8;E3W990;E7EMC7	p.Phe23Val	p.Phe23Val;p.Phe23Val;p.Phe23Val;p.Phe23Val	4.040363	0.516	0.816524501	2.223139747	0.944119488	1.129151369	0.999	Phe	23	Val	F23V	7	-11.42618182	15.42827273	19.717	93.93	9.854458347	0.707774636	Pathogenic
5:179821004:T:A:F:23:Y	-1.841973309	-1.635995566	0.804119587	0.045615274	0.418538095	0.399184034	0.074965794	0.106097374	0.071157778	0.178228741	0.042460337	0.034184234	0.118129395	5	179821004	T	A	F	Y		5	179248004	5:179821004:T:A	SQSTM1;SQSTM1;SQSTM1;SQSTM1	Q13501	Q13501;C9J6J8;E3W990;E7EMC7	p.Phe23Tyr	p.Phe23Tyr;p.Phe23Tyr;p.Phe23Tyr;p.Phe23Tyr	4.452775	0.41	0.814825688	2.720262238	0.24195474	0.73860443	0.999	Phe	23	Tyr	F23Y	3	-11.42618182	15.42827273	19.717	93.93	9.854458347	0.69736814	Pathogenic
5:179821004:T:C:F:23:S	-1.217609493	-1.680729121	0.801224232	0.031294784	0.389505556	0.386325595	0.074965794	0.138196648	0.071157778	0.224676629	0.026876776	0.034699019	0.156385678	5	179821004	T	C	F	S		5	179248004	5:179821004:T:C	SQSTM1;SQSTM1;SQSTM1;SQSTM1	Q13501	Q13501;C9J6J8;E3W990;E7EMC7	p.Phe23Ser	p.Phe23Ser;p.Phe23Ser;p.Phe23Ser;p.Phe23Ser	4.72803	0.587	0.815239697	3.090152227	1.374016086	1.910012277	1	Phe	23	Ser	F23S	8	-11.42618182	15.42827273	19.717	93.93	9.854458347	0.884698284	Pathogenic
5:179821004:T:G:F:23:C	-1.734190752	-1.687847285	0.801224232	0.031294784	0.389505556	0.386325595	0.074965794	0.138196648	0.071157778	0.224676629	0.026876776	0.034699019	0.156385678	5	179821004	T	G	F	C		5	179248004	5:179821004:T:G	SQSTM1;SQSTM1;SQSTM1;SQSTM1	Q13501	Q13501;C9J6J8;E3W990;E7EMC7	p.Phe23Cys	p.Phe23Cys;p.Phe23Cys;p.Phe23Cys;p.Phe23Cys	4.654008	0.467	0.814941092	2.986071615	0.606217874	1.176491987	1	Phe	23	Cys	F23C	8	-11.42618182	15.42827273	19.717	93.93	9.854458347	0.876176735	Pathogenic
5:179821005:C:A:F:23:L	-2.030196733	-1.807440005	0.801224232	0.041370793	0.420525556	0.51977739	0.074965794	0.185926336	0.071157778	0.428229359	0.028114436	0.03344563	0.192007139	5	179821005	C	A	F	L		5	179248005	5:179821005:C:A	SQSTM1;SQSTM1;SQSTM1;SQSTM1	Q13501	Q13501;C9J6J8;E3W990;E7EMC7	p.Phe23Leu	p.Phe23Leu;p.Phe23Leu;p.Phe23Leu;p.Phe23Leu	4.099804	0.428	0.818059898	2.33860712	0.410338287	0.652500964	0.998	Phe	23	Leu	F23L	6	-11.42618182	15.42827273	19.717	93.93	9.854458347	0.439346917	Uncertain
5:179821005:C:G:F:23:L	-2.030196733	-1.809684734	0.801224232	0.041370793	0.420525556	0.51977739	0.074965794	0.185926336	0.071157778	0.428229359	0.028114436	0.03344563	0.192007139	5	179821005	C	G	F	L		5	179248005	5:179821005:C:G	SQSTM1;SQSTM1;SQSTM1;SQSTM1	Q13501	Q13501;C9J6J8;E3W990;E7EMC7	p.Phe23Leu	p.Phe23Leu;p.Phe23Leu;p.Phe23Leu;p.Phe23Leu	4.076461	0.428	0.818059898	2.30810276	0.410338287	0.63992579	0.998	Phe	23	Leu	F23L	6	-11.42618182	15.42827273	19.717	93.93	9.854458347	0.439346917	Uncertain
5:179821006:A:C:S:24:R	-2.979365258	-1.755387549	0.513966382	0.053440687	0.339746429	0.363091723	0.08790254	0.093744303	0.631675556	0.248159758	0.044213034	0.033808425	0.138730793	5	179821006	A	C	S	R		5	179248006	5:179821006:A:C	SQSTM1;SQSTM1;SQSTM1;SQSTM1	Q13501	Q13501;C9J6J8;E3W990;E7EMC7	p.Ser24Arg	p.Ser24Arg;p.Ser24Arg;p.Ser24Arg;p.Ser24Arg	3.609949	0.163	0.786276124	0.916179784	-1.804509783	-1.1431867	0.498	Ser	24	Arg	S24R	5	-14.40816667	18.54483333	21.36916667	91.44	12.7161705	0.331622915	Benign
5:179821006:A:G:S:24:G	-3.395033537	-1.892639254	0.622692227	0.053511891	0.365554206	0.409035195	0.08790254	0.139337454	0.631675556	0.345138656	0.085741229	0.033888786	0.174109435	5	179821006	A	G	S	G	rs1242898002	5	179248006	5:179821006:A:G	SQSTM1;SQSTM1;SQSTM1;SQSTM1	Q13501	Q13501;C9J6J8;E3W990;E7EMC7	p.Ser24Gly	p.Ser24Gly;p.Ser24Gly;p.Ser24Gly;p.Ser24Gly	2.867409	0.096	0.795713079	0.178107891	-2.072964782	-1.930486942	0.169	Ser	24	Gly	S24G	4	-14.40816667	18.54483333	21.36916667	91.44	12.7161705	0.108853494	Benign
5:179821006:A:T:S:24:C	-2.643587439	-1.699096721	0.513966382	0.053440687	0.339746429	0.363091723	0.08790254	0.093744303	0.631675556	0.248159758	0.044213034	0.033808425	0.138730793	5	179821006	A	T	S	C		5	179248006	5:179821006:A:T	SQSTM1;SQSTM1;SQSTM1;SQSTM1	Q13501	Q13501;C9J6J8;E3W990;E7EMC7	p.Ser24Cys	p.Ser24Cys;p.Ser24Cys;p.Ser24Cys;p.Ser24Cys	4.195319	0.241	0.782197309	1.580743058	-1.376732193	-0.376971954	0.956	Ser	24	Cys	S24C	5	-14.40816667	18.54483333	21.36916667	91.44	12.7161705	0.215852905	Benign
5:179821007:G:A:S:24:N	-3.626910319	-1.882317585	0.622692227	0.051144412	0.35801754	0.36065598	0.08790254	0.106097374	0.631675556	0.333440218	0.085741229	0.033943534	0.179931401	5	179821007	G	A	S	N		5	179248007	5:179821007:G:A	SQSTM1;SQSTM1;SQSTM1;SQSTM1	Q13501	Q13501;C9J6J8;E3W990;E7EMC7	p.Ser24Asn	p.Ser24Asn;p.Ser24Asn;p.Ser24Asn;p.Ser24Asn	3.087427	0.047	0.782372791	0.137281822	-2.607023804	-2.095198253	0.03	Ser	24	Asn	S24N	3	-14.40816667	18.54483333	21.36916667	91.44	12.7161705	0.194961179	Benign
5:179821007:G:C:S:24:T	-3.506374692	-1.97048831	0.622692227	0.051144412	0.35801754	0.36065598	0.08790254	0.106097374	0.631675556	0.333440218	0.085741229	0.033943534	0.179931401	5	179821007	G	C	S	T		5	179248007	5:179821007:G:C	SQSTM1;SQSTM1;SQSTM1;SQSTM1	Q13501	Q13501;C9J6J8;E3W990;E7EMC7	p.Ser24Thr	p.Ser24Thr;p.Ser24Thr;p.Ser24Thr;p.Ser24Thr	2.170537	0.075	0.782434184	-1.059388296	-2.428009065	-2.427288499	0	Ser	24	Thr	S24T	3	-14.40816667	18.54483333	21.36916667	91.44	12.7161705	0.067873519	Benign
5:179821007:G:T:S:24:I	-3.41145021	-1.927885882	0.515236974	0.05084375	0.348810556	0.426585496	0.08790254	0.185926336	0.631675556	0.576425153	0.048233327	0.034166119	0.21338434	5	179821007	G	T	S	I		5	179248007	5:179821007:G:T	SQSTM1;SQSTM1;SQSTM1;SQSTM1	Q13501	Q13501;C9J6J8;E3W990;E7EMC7	p.Ser24Ile	p.Ser24Ile;p.Ser24Ile;p.Ser24Ile;p.Ser24Ile	3.261034	0.125	0.78587301	0.450299929	-2.052793976	-1.550805533	0.013	Ser	24	Ile	S24I	6	-14.40816667	18.54483333	21.36916667	91.44	12.7161705	0.146751438	Benign
5:179821008:C:A:S:24:R	-2.9147926	-1.787228116	0.513966382	0.053440687	0.339746429	0.363091723	0.08790254	0.093744303	0.631675556	0.248159758	0.044213034	0.033808425	0.138730793	5	179821008	C	A	S	R		5	179248008	5:179821008:C:A	SQSTM1;SQSTM1;SQSTM1;SQSTM1	Q13501	Q13501;C9J6J8;E3W990;E7EMC7	p.Ser24Arg	p.Ser24Arg;p.Ser24Arg;p.Ser24Arg;p.Ser24Arg	3.278838	0.178	0.786276124	0.483487787	-1.709157765	-1.234854994	0.498	Ser	24	Arg	S24R	5	-14.40816667	18.54483333	21.36916667	91.44	12.7161705	0.331622915	Benign
5:179821008:C:G:S:24:R	-2.9147926	-1.776248053	0.513966382	0.053440687	0.339746429	0.363091723	0.08790254	0.093744303	0.631675556	0.248159758	0.044213034	0.033808425	0.138730793	5	179821008	C	G	S	R		5	179248008	5:179821008:C:G	SQSTM1;SQSTM1;SQSTM1;SQSTM1	Q13501	Q13501;C9J6J8;E3W990;E7EMC7	p.Ser24Arg	p.Ser24Arg;p.Ser24Arg;p.Ser24Arg;p.Ser24Arg	3.39302	0.178	0.786276124	0.632699494	-1.709157765	-1.173343682	0.498	Ser	24	Arg	S24R	5	-14.40816667	18.54483333	21.36916667	91.44	12.7161705	0.331622915	Benign
5:179821009:T:A:F:25:I	-3.588237899	-1.9618139	0.249701023	0.043157082	0.374253968	0.159608414	0.151104762	0.185926336	0.158269683	0.116393394	0.010638488	0.034131748	0.217055454	5	179821009	T	A	F	I		5	179248009	5:179821009:T:A	SQSTM1;SQSTM1;SQSTM1;SQSTM1	Q13501	Q13501;C9J6J8;E3W990;E7EMC7	p.Phe25Ile	p.Phe25Ile;p.Phe25Ile;p.Phe25Ile;p.Phe25Ile	2.979269	0.087	0.822852745	0.992270842	-1.67736478	-1.922249797	0.421	Phe	25	Ile	F25I	6	-16.197	18.01036364	15.92536364	89.51	10.16095998	0.063378377	Benign
5:179821009:T:C:F:25:L	-3.536579773	-2.006804924	0.249701023	0.043157082	0.374253968	0.159608414	0.151104762	0.185926336	0.158269683	0.116393394	0.010638488	0.034131748	0.217055454	5	179821009	T	C	F	L	rs1353365075	5	179248009	5:179821009:T:C	SQSTM1;SQSTM1;SQSTM1;SQSTM1	Q13501	Q13501;C9J6J8;E3W990;E7EMC7	p.Phe25Leu	p.Phe25Leu;p.Phe25Leu;p.Phe25Leu;p.Phe25Leu	2.511406	0.099	0.827849389	0.503854776	-1.517716756	-2.104929246	0.002	Phe	25	Leu	F25L	6	-16.197	18.01036364	15.92536364	89.51	10.16095998	0.034689042	Benign
5:179821009:T:G:F:25:V	-3.430252366	-1.915938966	0.249701023	0.039377064	0.355042857	0.112547968	0.151104762	0.083773531	0.158269683	0.043236096	0.010638488	0.034888853	0.181507797	5	179821009	T	G	F	V		5	179248009	5:179821009:T:G	SQSTM1;SQSTM1;SQSTM1;SQSTM1	Q13501	Q13501;C9J6J8;E3W990;E7EMC7	p.Phe25Val	p.Phe25Val;p.Phe25Val;p.Phe25Val;p.Phe25Val	2.768308	0.094	0.826120433	0.797016707	-1.578347498	-1.995434654	0.04	Phe	25	Val	F25V	7	-16.197	18.01036364	15.92536364	89.51	10.16095998	0.045408995	Benign
5:179821010:T:A:F:25:Y	-3.269666825	-1.8213719	0.287096113	0.043538179	0.391793175	0.111940975	0.151104762	0.106097374	0.158269683	0.142089887	0.021405758	0.034190326	0.195507531	5	179821010	T	A	F	Y		5	179248010	5:179821010:T:A	SQSTM1;SQSTM1;SQSTM1;SQSTM1	Q13501	Q13501;C9J6J8;E3W990;E7EMC7	p.Phe25Tyr	p.Phe25Tyr;p.Phe25Tyr;p.Phe25Tyr;p.Phe25Tyr	4.022675	0.143	0.827395857	2.467600757	-1.245584452	-1.036453175	0.906	Phe	25	Tyr	F25Y	3	-16.197	18.01036364	15.92536364	89.51	10.16095998	0.192289736	Benign
5:179821010:T:C:F:25:S	-3.14756907	-1.695081085	0.249701023	0.035229289	0.330533968	0.101885969	0.151104762	0.138196648	0.158269683	0.101625842	0.01538481	0.035908705	0.143605995	5	179821010	T	C	F	S		5	179248010	5:179821010:T:C	SQSTM1;SQSTM1;SQSTM1;SQSTM1	Q13501	Q13501;C9J6J8;E3W990;E7EMC7	p.Phe25Ser	p.Phe25Ser;p.Phe25Ser;p.Phe25Ser;p.Phe25Ser	4.331436	0.128	0.827825445	2.881659448	-1.33376901	-0.956825113	0.945	Phe	25	Ser	F25S	8	-16.197	18.01036364	15.92536364	89.51	10.16095998	0.316239957	Benign
5:179821010:T:G:F:25:C	-2.454489214	-1.690555567	0.249701023	0.035229289	0.330533968	0.101885969	0.151104762	0.138196648	0.158269683	0.101625842	0.01538481	0.035908705	0.143605995	5	179821010	T	G	F	C		5	179248010	5:179821010:T:G	SQSTM1;SQSTM1;SQSTM1;SQSTM1	Q13501	Q13501;C9J6J8;E3W990;E7EMC7	p.Phe25Cys	p.Phe25Cys;p.Phe25Cys;p.Phe25Cys;p.Phe25Cys	4.378497	0.289	0.827550002	2.936378755	-0.314919643	-0.000834134	0.999	Phe	25	Cys	F25C	8	-16.197	18.01036364	15.92536364	89.51	10.16095998	0.307600446	Benign
5:179821011:C:A:F:25:L	-3.592542743	-2.044272169	0.249701023	0.043157082	0.374253968	0.159608414	0.151104762	0.185926336	0.158269683	0.116393394	0.010638488	0.034131748	0.217055454	5	179821011	C	A	F	L		5	179248011	5:179821011:C:A	SQSTM1;SQSTM1;SQSTM1;SQSTM1	Q13501	Q13501;C9J6J8;E3W990;E7EMC7	p.Phe25Leu	p.Phe25Leu;p.Phe25Leu;p.Phe25Leu;p.Phe25Leu	2.121783	0.086	0.827849389	-0.005300021	-1.600355172	-2.389968901	0.002	Phe	25	Leu	F25L	6	-16.197	18.01036364	15.92536364	89.51	10.16095998	0.034689042	Benign
5:179821011:C:G:F:25:L	-3.592542743	-2.04196455	0.249701023	0.043157082	0.374253968	0.159608414	0.151104762	0.185926336	0.158269683	0.116393394	0.010638488	0.034131748	0.217055454	5	179821011	C	G	F	L	rs1032261596	5	179248011	5:179821011:C:G	SQSTM1;SQSTM1;SQSTM1;SQSTM1	Q13501	Q13501;C9J6J8;E3W990;E7EMC7	p.Phe25Leu	p.Phe25Leu;p.Phe25Leu;p.Phe25Leu;p.Phe25Leu	2.14578	0.086	0.827849389	0.026058979	-1.600355172	-2.377041409	0.002	Phe	25	Leu	F25L	6	-16.197	18.01036364	15.92536364	89.51	10.16095998	0.034689042	Benign
5:179821012:T:A:C:26:S	-3.283437177	-1.735047998	0.014440053	0.034791518	0.070323333	0.10001932	0.025932222	0.222671122	0.033745556	0.328585321	0.005240855	0.037400956	0.065282103	5	179821012	T	A	C	S		5	179248012	5:179821012:T:A	SQSTM1;SQSTM1;SQSTM1;SQSTM1	Q13501	Q13501;C9J6J8;E3W990;E7EMC7	p.Cys26Ser	p.Cys26Ser;p.Cys26Ser;p.Cys26Ser;p.Cys26Ser	2.39988	0.031	0.781911552	-0.772549003	-2.716428151	-2.558074493	0.052	Cys	26	Ser	C26S	10	-18.19666667	21.25633333	15.97616667	82.51	12.90301163	0.089176001	Benign
5:179821012:T:C:C:26:R	-3.162364078	-1.662417097	0.014440053	0.034526344	0.06795	0.050783609	0.025932222	5.93E-05	0.033745556	0.088780782	0.005240855	0.034533903	0.043588254	5	179821012	T	C	C	R	rs1172565628	5	179248012	5:179821012:T:C	SQSTM1;SQSTM1;SQSTM1;SQSTM1	Q13501	Q13501;C9J6J8;E3W990;E7EMC7	p.Cys26Arg	p.Cys26Arg;p.Cys26Arg;p.Cys26Arg;p.Cys26Arg	2.735292	0.041	0.786947043	-0.210298547	-2.568845605	-2.319580092	0.001	Cys	26	Arg	C26R	12	-18.19666667	21.25633333	15.97616667	82.51	12.90301163	0.089080331	Benign
5:179821012:T:G:C:26:G	-3.127925327	-1.675507261	0.014440053	0.034526344	0.06795	0.050783609	0.025932222	5.93E-05	0.033745556	0.088780782	0.005240855	0.034533903	0.043588254	5	179821012	T	G	C	G		5	179248012	5:179821012:T:G	SQSTM1;SQSTM1;SQSTM1;SQSTM1	Q13501	Q13501;C9J6J8;E3W990;E7EMC7	p.Cys26Gly	p.Cys26Gly;p.Cys26Gly;p.Cys26Gly;p.Cys26Gly	2.599167	0.049	0.801552186	-0.028710333	-2.274311977	-2.346669469	0	Cys	26	Gly	C26G	12	-18.19666667	21.25633333	15.97616667	82.51	12.90301163	0.120451136	Benign
5:179821013:G:A:C:26:Y	-2.971857565	-1.656355831	0.014440053	0.033735258	0.068688889	0.055185705	0.025932222	0.004453786	0.033745556	0.131001802	0.005240855	0.036414536	0.04926881	5	179821013	G	A	C	Y		5	179248013	5:179821013:G:A	SQSTM1;SQSTM1;SQSTM1;SQSTM1	Q13501	Q13501;C9J6J8;E3W990;E7EMC7	p.Cys26Tyr	p.Cys26Tyr;p.Cys26Tyr;p.Cys26Tyr;p.Cys26Tyr	2.908269	0.09	0.781295167	-0.123363198	-2.351660942	-1.943157319	0.911	Cys	26	Tyr	C26Y	11	-18.19666667	21.25633333	15.97616667	82.51	12.90301163	0.194354487	Benign
5:179821013:G:C:C:26:S	-3.240388739	-1.766099837	0.014440053	0.034791518	0.070323333	0.10001932	0.025932222	0.222671122	0.033745556	0.328585321	0.005240855	0.037400956	0.065282103	5	179821013	G	C	C	S		5	179248013	5:179821013:G:C	SQSTM1;SQSTM1;SQSTM1;SQSTM1	Q13501	Q13501;C9J6J8;E3W990;E7EMC7	p.Cys26Ser	p.Cys26Ser;p.Cys26Ser;p.Cys26Ser;p.Cys26Ser	2.076971	0.041	0.781911552	-1.194522722	-2.652860138	-2.674226085	0.052	Cys	26	Ser	C26S	10	-18.19666667	21.25633333	15.97616667	82.51	12.90301163	0.089176001	Benign
5:179821013:G:T:C:26:F	-2.958943034	-1.652396038	0.014440053	0.033735258	0.068688889	0.055185705	0.025932222	0.004453786	0.033745556	0.131001802	0.005240855	0.036414536	0.04926881	5	179821013	G	T	C	F		5	179248013	5:179821013:G:T	SQSTM1;SQSTM1;SQSTM1;SQSTM1	Q13501	Q13501;C9J6J8;E3W990;E7EMC7	p.Cys26Phe	p.Cys26Phe;p.Cys26Phe;p.Cys26Phe;p.Cys26Phe	2.949447	0.093	0.787188112	0.075490133	-2.234269819	-1.903633108	0.911	Cys	26	Phe	C26F	11	-18.19666667	21.25633333	15.97616667	82.51	12.90301163	0.255328154	Benign
5:179821014:C:G:C:26:W	-2.640384591	-1.627045019	0.014440053	0.033735258	0.068688889	0.055185705	0.025932222	0.004453786	0.033745556	0.131001802	0.005240855	0.036414536	0.04926881	5	179821014	C	G	C	W		5	179248014	5:179821014:C:G	SQSTM1;SQSTM1;SQSTM1;SQSTM1	Q13501	Q13501;C9J6J8;E3W990;E7EMC7	p.Cys26Trp	p.Cys26Trp;p.Cys26Trp;p.Cys26Trp;p.Cys26Trp	3.213073	0.167	0.780098346	0.245493888	-1.882155588	-1.333867451	0.975	Cys	26	Trp	C26W	11	-18.19666667	21.25633333	15.97616667	82.51	12.90301163	0.243245179	Benign
5:179821015:T:A:C:27:S	-3.402178134	-1.873627445	0.014440053	0.032503405	0.093143333	0.101642464	0.056941905	0.222671122	-3.84E-17	0.3982439	0.007636654	0.040794597	0.086327527	5	179821015	T	A	C	S		5	179248015	5:179821015:T:A	SQSTM1;SQSTM1;SQSTM1;SQSTM1	Q13501	Q13501;C9J6J8;E3W990;E7EMC7	p.Cys27Ser	p.Cys27Ser;p.Cys27Ser;p.Cys27Ser;p.Cys27Ser	1.366117	0.021	0.788753944	-1.955047419	-2.665834419	-3.172779561	0.001	Cys	27	Ser	C27S	10	-20.51733333	19.319	13.11566667	72.17	12.41213547	0.038722112	Benign
5:179821015:T:C:C:27:R	-3.248965608	-1.757779433	0.014440053	0.035372266	0.090608889	0.052790741	0.056941905	5.93E-05	-3.84E-17	0.128500514	0.007636654	0.038627155	0.058091508	5	179821015	T	C	C	R		5	179248015	5:179821015:T:C	SQSTM1;SQSTM1;SQSTM1;SQSTM1	Q13501	Q13501;C9J6J8;E3W990;E7EMC7	p.Cys27Arg	p.Cys27Arg;p.Cys27Arg;p.Cys27Arg;p.Cys27Arg	2.024323	0.033	0.794386501	-0.956277978	-2.495576517	-2.748831152	0	Cys	27	Arg	C27R	12	-20.51733333	19.319	13.11566667	72.17	12.41213547	0.046301119	Benign
5:179821015:T:G:C:27:G	-3.20591717	-1.765357063	0.014440053	0.035372266	0.090608889	0.052790741	0.056941905	5.93E-05	-3.84E-17	0.128500514	0.007636654	0.038627155	0.058091508	5	179821015	T	G	C	G		5	179248015	5:179821015:T:G	SQSTM1;SQSTM1;SQSTM1;SQSTM1	Q13501	Q13501;C9J6J8;E3W990;E7EMC7	p.Cys27Gly	p.Cys27Gly;p.Cys27Gly;p.Cys27Gly;p.Cys27Gly	1.945523	0.043	0.808006713	-0.724020143	-2.204762363	-2.733478085	0.002	Cys	27	Gly	C27G	12	-20.51733333	19.319	13.11566667	72.17	12.41213547	0.048789509	Benign
5:179821016:G:A:C:27:Y	-3.3579821	-1.787659495	0.014440053	0.033396688	0.091347778	0.057512068	0.056941905	0.004453786	-3.84E-17	0.175000581	0.007636654	0.040602602	0.065660952	5	179821016	G	A	C	Y		5	179248016	5:179821016:G:A	SQSTM1;SQSTM1;SQSTM1;SQSTM1	Q13501	Q13501;C9J6J8;E3W990;E7EMC7	p.Cys27Tyr	p.Cys27Tyr;p.Cys27Tyr;p.Cys27Tyr;p.Cys27Tyr	1.860104	0.014	0.78844489	-1.317117668	-2.715488428	-2.947124957	0.001	Cys	27	Tyr	C27Y	11	-20.51733333	19.319	13.11566667	72.17	12.41213547	0.085658056	Benign
5:179821016:G:C:C:27:S	-3.423702353	-1.827080795	0.014440053	0.032503405	0.093143333	0.101642464	0.056941905	0.222671122	-3.84E-17	0.3982439	0.007636654	0.040794597	0.086327527	5	179821016	G	C	C	S		5	179248016	5:179821016:G:C	SQSTM1;SQSTM1;SQSTM1;SQSTM1	Q13501	Q13501;C9J6J8;E3W990;E7EMC7	p.Cys27Ser	p.Cys27Ser;p.Cys27Ser;p.Cys27Ser;p.Cys27Ser	1.850157	0.016	0.788753944	-1.322509587	-2.697618425	-2.940922806	0.001	Cys	27	Ser	C27S	10	-20.51733333	19.319	13.11566667	72.17	12.41213547	0.038722112	Benign
5:179821016:G:T:C:27:F	-3.345067569	-1.837107281	0.014440053	0.033396688	0.091347778	0.057512068	0.056941905	0.004453786	-3.84E-17	0.175000581	0.007636654	0.040602602	0.065660952	5	179821016	G	T	C	F		5	179248016	5:179821016:G:T	SQSTM1;SQSTM1;SQSTM1;SQSTM1	Q13501	Q13501;C9J6J8;E3W990;E7EMC7	p.Cys27Phe	p.Cys27Phe;p.Cys27Phe;p.Cys27Phe;p.Cys27Phe	1.345895	0.017	0.794649908	-1.836356584	-2.592890532	-3.206794868	0	Cys	27	Phe	C27F	11	-20.51733333	19.319	13.11566667	72.17	12.41213547	0.04173771	Benign
5:179821017:C:G:C:27:W	-3.198702878	-1.731260291	0.014440053	0.033396688	0.091347778	0.057512068	0.056941905	0.004453786	-3.84E-17	0.175000581	0.007636654	0.040602602	0.065660952	5	179821017	C	G	C	W		5	179248017	5:179821017:C:G	SQSTM1;SQSTM1;SQSTM1;SQSTM1	Q13501	Q13501;C9J6J8;E3W990;E7EMC7	p.Cys27Trp	p.Cys27Trp;p.Cys27Trp;p.Cys27Trp;p.Cys27Trp	2.446601	0.051	0.787315114	-0.578497269	-2.499136504	-2.417298008	0.043	Cys	27	Trp	C27W	11	-20.51733333	19.319	13.11566667	72.17	12.41213547	0.092330522	Benign
5:179821018:A:C:S:28:R	-3.094498659	-1.577140328	0.002620463	0.034556961	0.030402222	0.048215934	0.061748889	0.093744303	0.007762222	0.025071363	0.005628626	0.025922521	0.029506711	5	179821018	A	C	S	R		5	179248018	5:179821018:A:C	SQSTM1;SQSTM1;SQSTM1;SQSTM1	Q13501	Q13501;C9J6J8;E3W990;E7EMC7	p.Ser28Arg	p.Ser28Arg;p.Ser28Arg;p.Ser28Arg;p.Ser28Arg	3.349543	0.045	0.780873172	0.442901994	-2.644757774	-1.96555372	0.986	Ser	28	Arg	S28R	5	-22.1145	22.97283333	13.0715	65.72	14.87972792
5:179821018:A:G:S:28:G	-3.080638096	-1.68027638	0.003348502	0.032445388	0.037985556	0.023299751	0.061748889	0.139337454	0.007762222	0.036454691	0.010676962	0.023971654	0.047197354	5	179821018	A	G	S	G		5	179248018	5:179821018:A:G	SQSTM1;SQSTM1;SQSTM1;SQSTM1	Q13501	Q13501;C9J6J8;E3W990;E7EMC7	p.Ser28Gly	p.Ser28Gly;p.Ser28Gly;p.Ser28Gly;p.Ser28Gly	2.619426	0.063	0.791117486	-0.259064221	-2.359414298	-2.254830588	0.808	Ser	28	Gly	S28G	4	-22.1145	22.97283333	13.0715	65.72	14.87972792
5:179821018:A:T:S:28:C	-2.823293498	-1.575447093	0.002620463	0.034556961	0.030402222	0.048215934	0.061748889	0.093744303	0.007762222	0.025071363	0.005628626	0.025922521	0.029506711	5	179821018	A	T	S	C		5	179248018	5:179821018:A:T	SQSTM1;SQSTM1;SQSTM1;SQSTM1	Q13501	Q13501;C9J6J8;E3W990;E7EMC7	p.Ser28Cys	p.Ser28Cys;p.Ser28Cys;p.Ser28Cys;p.Ser28Cys	3.367151	0.108	0.77655303	0.359580749	-2.316358616	-1.591905129	0.996	Ser	28	Cys	S28C	5	-22.1145	22.97283333	13.0715	65.72	14.87972792
5:179821019:G:A:S:28:N	-3.269899744	-1.748105103	0.003348502	0.029501184	0.050185556	0.045066512	0.061748889	0.106097374	0.007762222	0.03011552	0.010676962	0.022811277	0.075881118	5	179821019	G	A	S	N		5	179248019	5:179821019:G:A	SQSTM1;SQSTM1;SQSTM1;SQSTM1	Q13501	Q13501;C9J6J8;E3W990;E7EMC7	p.Ser28Asn	p.Ser28Asn;p.Ser28Asn;p.Ser28Asn;p.Ser28Asn	2.46924	0.043	0.77651628	-0.814703414	-2.730163855	-2.451345	0.663	Ser	28	Asn	S28N	3	-22.1145	22.97283333	13.0715	65.72	14.87972792
5:179821019:G:C:S:28:T	-3.248375524	-1.801156206	0.003348502	0.029501184	0.050185556	0.045066512	0.061748889	0.106097374	0.007762222	0.03011552	0.010676962	0.022811277	0.075881118	5	179821019	G	C	S	T		5	179248019	5:179821019:G:C	SQSTM1;SQSTM1;SQSTM1;SQSTM1	Q13501	Q13501;C9J6J8;E3W990;E7EMC7	p.Ser28Thr	p.Ser28Thr;p.Ser28Thr;p.Ser28Thr;p.Ser28Thr	1.91756	0.048	0.776845995	-1.527517173	-2.692878727	-2.719640293	0.392	Ser	28	Thr	S28T	3	-22.1145	22.97283333	13.0715	65.72	14.87972792
5:179821019:G:T:S:28:I	-2.978611914	-1.691078993	0.00466555	0.035387595	0.045527778	0.044967977	0.061748889	0.185926336	0.007762222	0.03754522	0.006163063	0.028823458	0.08705413	5	179821019	G	T	S	I		5	179248019	5:179821019:G:T	SQSTM1;SQSTM1;SQSTM1;SQSTM1	Q13501	Q13501;C9J6J8;E3W990;E7EMC7	p.Ser28Ile	p.Ser28Ile;p.Ser28Ile;p.Ser28Ile;p.Ser28Ile	3.278507	0.12	0.78026869	0.335194924	-2.178083152	-1.570294423	0.986	Ser	28	Ile	S28I	6	-22.1145	22.97283333	13.0715	65.72	14.87972792
5:179821020:C:A:S:28:R	-3.124632566	-1.626991614	0.002620463	0.034556961	0.030402222	0.048215934	0.061748889	0.093744303	0.007762222	0.025071363	0.005628626	0.025922521	0.029506711	5	179821020	C	A	S	R	rs759823891	5	179248020	5:179821020:C:A	SQSTM1;SQSTM1;SQSTM1;SQSTM1	Q13501	Q13501;C9J6J8;E3W990;E7EMC7	p.Ser28Arg	p.Ser28Arg;p.Ser28Arg;p.Ser28Arg;p.Ser28Arg	2.831138	0.038	0.780873172	-0.23454362	-2.689255382	-2.285287711	0.986	Ser	28	Arg	S28R	5	-22.1145	22.97283333	13.0715	65.72	14.87972792
5:179821020:C:G:S:28:R	-3.124632566	-1.62492719	0.002620463	0.034556961	0.030402222	0.048215934	0.061748889	0.093744303	0.007762222	0.025071363	0.005628626	0.025922521	0.029506711	5	179821020	C	G	S	R		5	179248020	5:179821020:C:G	SQSTM1;SQSTM1;SQSTM1;SQSTM1	Q13501	Q13501;C9J6J8;E3W990;E7EMC7	p.Ser28Arg	p.Ser28Arg;p.Ser28Arg;p.Ser28Arg;p.Ser28Arg	2.852606	0.038	0.780873172	-0.206489487	-2.689255382	-2.273722624	0.986	Ser	28	Arg	S28R	5	-22.1145	22.97283333	13.0715	65.72	14.87972792
5:179821021:C:A:P:29:T	-3.434327382	-1.894727394	0.005125767	0.02896962	0.071568889	0.062280769	0.105432222	0.138196648	0.587103333	0.31497566	0.016798662	0.036953484	0.106038457	5	179821021	C	A	P	T		5	179248021	5:179821021:C:A	SQSTM1;SQSTM1;SQSTM1;SQSTM1	Q13501	Q13501;C9J6J8;E3W990;E7EMC7	p.Pro29Thr	p.Pro29Thr;p.Pro29Thr;p.Pro29Thr;p.Pro29Thr	1.528198	0.03	0.783439474	-1.874046307	-2.697292367	-3.033441164	0.147	Pro	29	Thr	P29T	8	-21.27557143	25.641	10.75028571	59.14	15.26791522
5:179821021:C:G:P:29:A	-3.378364412	-1.96012061	0.005125767	0.02896962	0.071568889	0.062280769	0.105432222	0.138196648	0.587103333	0.31497566	0.016798662	0.036953484	0.106038457	5	179821021	C	G	P	A		5	179248021	5:179821021:C:G	SQSTM1;SQSTM1;SQSTM1;SQSTM1	Q13501	Q13501;C9J6J8;E3W990;E7EMC7	p.Pro29Ala	p.Pro29Ala;p.Pro29Ala;p.Pro29Ala;p.Pro29Ala	0.848172	0.043	0.787020727	-2.674551399	-2.554902623	-3.324635187	0.001	Pro	29	Ala	P29A	8	-21.27557143	25.641	10.75028571	59.14	15.26791522
5:179821021:C:T:P:29:S	-3.455851601	-1.934793728	0.005125767	0.02896962	0.071568889	0.062280769	0.105432222	0.138196648	0.587103333	0.31497566	0.016798662	0.036953484	0.106038457	5	179821021	C	T	P	S	rs752506754	5	179248021	5:179821021:C:T	SQSTM1;SQSTM1;SQSTM1;SQSTM1	Q13501	Q13501;C9J6J8;E3W990;E7EMC7	p.Pro29Ser	p.Pro29Ser;p.Pro29Ser;p.Pro29Ser;p.Pro29Ser	1.111547	0.025	0.78347524	-2.417640689	-2.728479645	-3.286798239	0.074	Pro	29	Ser	P29S	8	-21.27557143	25.641	10.75028571	59.14	15.26791522
5:179821022:C:A:P:29:H	-3.53186237	-1.86162889	0.012262217	0.027820488	0.096308889	0.082939829	0.105432222	0.288434468	0.587103333	0.488604011	0.054107424	0.039095386	0.153504425	5	179821022	C	A	P	H		5	179248022	5:179821022:C:A	SQSTM1;SQSTM1;SQSTM1;SQSTM1	Q13501	Q13501;C9J6J8;E3W990;E7EMC7	p.Pro29His	p.Pro29His;p.Pro29His;p.Pro29His;p.Pro29His	2.791082	0.047	0.781330709	-0.275627027	-2.624410405	-2.254843117	0.787	Pro	29	His	P29H	9	-21.27557143	25.641	10.75028571	59.14	15.26791522
5:179821022:C:G:P:29:R	-3.49742362	-1.914302073	0.012262217	0.027820488	0.096308889	0.082939829	0.105432222	0.288434468	0.587103333	0.488604011	0.054107424	0.039095386	0.153504425	5	179821022	C	G	P	R	rs1012113887	5	179248022	5:179821022:C:G	SQSTM1;SQSTM1;SQSTM1;SQSTM1	Q13501	Q13501;C9J6J8;E3W990;E7EMC7	p.Pro29Arg	p.Pro29Arg;p.Pro29Arg;p.Pro29Arg;p.Pro29Arg	2.243332	0.055	0.787645669	-0.835990937	-2.468194175	-2.503680177	0.829	Pro	29	Arg	P29R	9	-21.27557143	25.641	10.75028571	59.14	15.26791522
5:179821022:C:T:P:29:L	-3.546430015	-1.950573276	0.012262217	0.026836305	0.098135556	0.072878472	0.105432222	0.222671122	0.587103333	0.44976832	0.054107424	0.0388112	0.149176407	5	179821022	C	T	P	L		5	179248022	5:179821022:C:T	SQSTM1;SQSTM1;SQSTM1;SQSTM1	Q13501	Q13501;C9J6J8;E3W990;E7EMC7	p.Pro29Leu	p.Pro29Leu;p.Pro29Leu;p.Pro29Leu;p.Pro29Leu	1.782379	0.04	0.786450615	-1.46777267	-2.583485042	-2.838706949	0.002	Pro	29	Leu	P29L	10	-21.27557143	25.641	10.75028571	59.14	15.26791522
5:179821024:G:A:E:30:K	-3.182476622	-1.671469402	0.001707459	0.028313783	0.033112222	0.007618001	0.028518889	0.139337454	0.002102222	0.037772081	0.004195063	0.021072913	0.044392666	5	179821024	G	A	E	K	rs764111892	5	179248024	5:179821024:G:A	SQSTM1;SQSTM1;SQSTM1;SQSTM1	Q13501	Q13501;C9J6J8;E3W990;E7EMC7	p.Glu30Lys	p.Glu30Lys;p.Glu30Lys;p.Glu30Lys;p.Glu30Lys	2.656726	0.037	0.773689626	-0.639271003	-2.815465905	-2.385026064	0.747	Glu	30	Lys	E30K	4	-19.47366667	28.87722222	14.45877778	54.74	18.10779901
5:179821024:G:C:E:30:Q	-3.088763912	-1.703949145	0.001707459	0.025698763	0.038711111	0.012100403	0.028518889	0.106097374	0.002102222	0.034719804	0.004195063	0.017980383	0.051850466	5	179821024	G	C	E	Q	rs764111892	5	179248024	5:179821024:G:C	SQSTM1;SQSTM1;SQSTM1;SQSTM1	Q13501	Q13501;C9J6J8;E3W990;E7EMC7	p.Glu30Gln	p.Glu30Gln;p.Glu30Gln;p.Glu30Gln;p.Glu30Gln	2.463312	0.065	0.77301135	-0.908716491	-2.648792149	-2.32737048	0.824	Glu	30	Gln	E30Q	3	-19.47366667	28.87722222	14.45877778	54.74	18.10779901
5:179821025:A:C:E:30:A	-3.370111049	-1.779760326	0.002380586	0.03257056	0.042574444	0.030265379	0.028518889	0.185926336	0.002102222	0.03488867	0.002414826	0.030684158	0.083396206	5	179821025	A	C	E	A		5	179248025	5:179821025:A:C	SQSTM1;SQSTM1;SQSTM1;SQSTM1	Q13501	Q13501;C9J6J8;E3W990;E7EMC7	p.Glu30Ala	p.Glu30Ala;p.Glu30Ala;p.Glu30Ala;p.Glu30Ala	2.285509	0.026	0.774698409	-1.099543986	-2.868559697	-2.648589442	0.009	Glu	30	Ala	E30A	6	-19.47366667	28.87722222	14.45877778	54.74	18.10779901
5:179821025:A:G:E:30:G	-3.265075382	-1.773708919	0.002380586	0.032915694	0.038466667	0.012658646	0.028518889	0.083773531	0.002102222	0.010728777	0.002414826	0.035365709	0.06735829	5	179821025	A	G	E	G		5	179248025	5:179821025:A:G	SQSTM1;SQSTM1;SQSTM1;SQSTM1	Q13501	Q13501;C9J6J8;E3W990;E7EMC7	p.Glu30Gly	p.Glu30Gly;p.Glu30Gly;p.Glu30Gly;p.Glu30Gly	2.038028	0.037	0.785123236	-1.166364159	-2.624702068	-2.718326636	0.695	Glu	30	Gly	E30G	7	-19.47366667	28.87722222	14.45877778	54.74	18.10779901
5:179821025:A:T:E:30:V	-3.054138034	-1.733162732	0.002380586	0.032915694	0.038466667	0.012658646	0.028518889	0.083773531	0.002102222	0.010728777	0.002414826	0.035365709	0.06735829	5	179821025	A	T	E	V		5	179248025	5:179821025:A:T	SQSTM1;SQSTM1;SQSTM1;SQSTM1	Q13501	Q13501;C9J6J8;E3W990;E7EMC7	p.Glu30Val	p.Glu30Val;p.Glu30Val;p.Glu30Val;p.Glu30Val	2.459669	0.086	0.774458006	-0.877870747	-2.491162627	-2.207945366	0.297	Glu	30	Val	E30V	7	-19.47366667	28.87722222	14.45877778	54.74	18.10779901
5:179821026:G:C:E:30:D	-3.118897819	-1.802176289	0.001707459	0.025698763	0.038711111	0.012100403	0.028518889	0.106097374	0.002102222	0.034719804	0.004195063	0.017980383	0.051850466	5	179821026	G	C	E	D		5	179248026	5:179821026:G:C	SQSTM1;SQSTM1;SQSTM1;SQSTM1	Q13501	Q13501;C9J6J8;E3W990;E7EMC7	p.Glu30Asp	p.Glu30Asp;p.Glu30Asp;p.Glu30Asp;p.Glu30Asp	1.441845	0.058	0.775140081	-2.191163449	-2.657772991	-2.918110443	0	Glu	30	Asp	E30D	3	-19.47366667	28.87722222	14.45877778	54.74	18.10779901
5:179821026:G:T:E:30:D	-3.118897819	-1.805372164	0.001707459	0.025698763	0.038711111	0.012100403	0.028518889	0.106097374	0.002102222	0.034719804	0.004195063	0.017980383	0.051850466	5	179821026	G	T	E	D		5	179248026	5:179821026:G:T	SQSTM1;SQSTM1;SQSTM1;SQSTM1	Q13501	Q13501;C9J6J8;E3W990;E7EMC7	p.Glu30Asp	p.Glu30Asp;p.Glu30Asp;p.Glu30Asp;p.Glu30Asp	1.408611	0.058	0.775140081	-2.234593253	-2.657772991	-2.936014026	0	Glu	30	Asp	E30D	3	-19.47366667	28.87722222	14.45877778	54.74	18.10779901
5:179821027:C:A:P:31:T	-3.536495852	-1.866378712	0.013044895	0.035093823	0.10736	0.086464969	0.127227778	0.138196648	0.229288889	0.160264332	0.025853809	0.039482644	0.108113153	5	179821027	C	A	P	T		5	179248027	5:179821027:C:A	SQSTM1;SQSTM1;SQSTM1;SQSTM1	Q13501	Q13501;C9J6J8;E3W990;E7EMC7	p.Pro31Thr	p.Pro31Thr;p.Pro31Thr;p.Pro31Thr;p.Pro31Thr	1.863152	0.008	0.771493947	-1.730346273	-3.036446908	-2.980165144	0.02	Pro	31	Thr	P31T	8	-22.773	31.38171429	12.54628571	50.94	21.14046875
5:179821027:C:G:P:31:A	-3.411655381	-1.933289666	0.013044895	0.035093823	0.10736	0.086464969	0.127227778	0.138196648	0.229288889	0.160264332	0.025853809	0.039482644	0.108113153	5	179821027	C	G	P	A		5	179248027	5:179821027:C:G	SQSTM1;SQSTM1;SQSTM1;SQSTM1	Q13501	Q13501;C9J6J8;E3W990;E7EMC7	p.Pro31Ala	p.Pro31Ala;p.Pro31Ala;p.Pro31Ala;p.Pro31Ala	1.167343	0.037	0.77213083	-2.623945836	-2.841473611	-3.187375847	0	Pro	31	Ala	P31A	8	-22.773	31.38171429	12.54628571	50.94	21.14046875
5:179821027:C:T:P:31:S	-3.48914257	-1.908708431	0.013044895	0.035093823	0.10736	0.086464969	0.127227778	0.138196648	0.229288889	0.160264332	0.025853809	0.039482644	0.108113153	5	179821027	C	T	P	S	rs753766210	5	179248027	5:179821027:C:T	SQSTM1;SQSTM1;SQSTM1;SQSTM1	Q13501	Q13501;C9J6J8;E3W990;E7EMC7	p.Pro31Ser	p.Pro31Ser;p.Pro31Ser;p.Pro31Ser;p.Pro31Ser	1.422964	0.019	0.771645317	-2.301853177	-2.96399657	-3.153716079	0.001	Pro	31	Ser	P31S	8	-22.773	31.38171429	12.54628571	50.94	21.14046875
5:179821028:C:A:P:31:H	-3.167463883	-1.869286974	0.031487431	0.033801013	0.1326	0.103902265	0.127227778	0.288434468	0.229288889	0.449240925	0.08160425	0.04005138	0.163500457	5	179821028	C	A	P	H		5	179248028	5:179821028:C:A	SQSTM1;SQSTM1;SQSTM1;SQSTM1	Q13501	Q13501;C9J6J8;E3W990;E7EMC7	p.Pro31His	p.Pro31His;p.Pro31His;p.Pro31His;p.Pro31His	2.904916	0.14	0.772618398	-0.341305216	-2.178588258	-1.65594542	0.863	Pro	31	His	P31H	9	-22.773	31.38171429	12.54628571	50.94	21.14046875
5:179821028:C:G:P:31:R	-3.356877011	-1.920392991	0.031487431	0.033801013	0.1326	0.103902265	0.127227778	0.288434468	0.229288889	0.449240925	0.08160425	0.04005138	0.163500457	5	179821028	C	G	P	R		5	179248028	5:179821028:C:G	SQSTM1;SQSTM1;SQSTM1;SQSTM1	Q13501	Q13501;C9J6J8;E3W990;E7EMC7	p.Pro31Arg	p.Pro31Arg;p.Pro31Arg;p.Pro31Arg;p.Pro31Arg	2.373463	0.096	0.77484237	-0.981063424	-2.421181694	-2.196582007	0.438	Pro	31	Arg	P31R	9	-22.773	31.38171429	12.54628571	50.94	21.14046875
5:179821028:C:T:P:31:L	-3.380206353	-1.944237794	0.031487431	0.032010138	0.132701111	0.075817106	0.127227778	0.222671122	0.229288889	0.307478686	0.08160425	0.037740098	0.152033233	5	179821028	C	T	P	L	rs1441503947	5	179248028	5:179821028:C:T	SQSTM1;SQSTM1;SQSTM1;SQSTM1	Q13501	Q13501;C9J6J8;E3W990;E7EMC7	p.Pro31Leu	p.Pro31Leu;p.Pro31Leu;p.Pro31Leu;p.Pro31Leu	1.903555	0.081	0.771496181	-1.677493117	-2.572363145	-2.536432953	0.013	Pro	31	Leu	P31L	10	-22.773	31.38171429	12.54628571	50.94	21.14046875
5:179821030:G:A:E:32:K	-3.384044363	-1.728188583	0.005768825	0.02713538	0.08273	0.051474356	0.026731111	0.139337454	0.620835556	0.341973533	0.002265399	0.019090804	0.076497996	5	179821030	G	A	E	K		5	179248030	5:179821030:G:A	SQSTM1;SQSTM1;SQSTM1;SQSTM1	Q13501	Q13501;C9J6J8;E3W990;E7EMC7	p.Glu32Lys	p.Glu32Lys;p.Glu32Lys;p.Glu32Lys;p.Glu32Lys	2.688292	0.017	0.772630309	-0.624093771	-2.960276081	-2.483628334	0.027	Glu	32	Lys	E32K	4	-18.26277778	33.63588889	11.64455556	47.61	20.9465439
5:179821030:G:C:E:32:Q	-3.40367062	-1.770740697	0.005768825	0.023435615	0.08374	0.043158965	0.026731111	0.106097374	0.620835556	0.212962802	0.002265399	0.013954706	0.071182643	5	179821030	G	C	E	Q		5	179248030	5:179821030:G:C	SQSTM1;SQSTM1;SQSTM1;SQSTM1	Q13501	Q13501;C9J6J8;E3W990;E7EMC7	p.Glu32Gln	p.Glu32Gln;p.Glu32Gln;p.Glu32Gln;p.Glu32Gln	2.142914	0.008	0.772595321	-1.337648553	-3.018071055	-2.829453756	0.019	Glu	32	Gln	E32Q	3	-18.26277778	33.63588889	11.64455556	47.61	20.9465439
5:179821031:A:C:E:32:A	-3.513729526	-1.817161654	0.008131483	0.034916375	0.122717778	0.089539437	0.026731111	0.185926336	0.620835556	0.146316474	0.003283648	0.033770795	0.129312211	5	179821031	A	C	E	A		5	179248031	5:179821031:A:C	SQSTM1;SQSTM1;SQSTM1;SQSTM1	Q13501	Q13501;C9J6J8;E3W990;E7EMC7	p.Glu32Ala	p.Glu32Ala;p.Glu32Ala;p.Glu32Ala;p.Glu32Ala	2.785264	0.031	0.773280996	-0.481356614	-2.860424496	-2.350463174	0.186	Glu	32	Ala	E32A	6	-18.26277778	33.63588889	11.64455556	47.61	20.9465439
5:179821031:A:G:E:32:G	-3.363817774	-1.706416731	0.008131483	0.036918817	0.118352222	0.070777113	0.026731111	0.083773531	0.620835556	0.104672131	0.003283648	0.04010362	0.109175404	5	179821031	A	G	E	G		5	179248031	5:179821031:A:G	SQSTM1;SQSTM1;SQSTM1;SQSTM1	Q13501	Q13501;C9J6J8;E3W990;E7EMC7	p.Glu32Gly	p.Glu32Gly;p.Glu32Gly;p.Glu32Gly;p.Glu32Gly	3.547161	0.049	0.782566465	0.742823741	-2.591078847	-1.835972905	0.786	Glu	32	Gly	E32G	7	-18.26277778	33.63588889	11.64455556	47.61	20.9465439
5:179821031:A:T:E:32:V	-3.342293555	-1.718606811	0.008131483	0.036918817	0.118352222	0.070777113	0.026731111	0.083773531	0.620835556	0.104672131	0.003283648	0.04010362	0.109175404	5	179821031	A	T	E	V		5	179248031	5:179821031:A:T	SQSTM1;SQSTM1;SQSTM1;SQSTM1	Q13501	Q13501;C9J6J8;E3W990;E7EMC7	p.Glu32Val	p.Glu32Val;p.Glu32Val;p.Glu32Val;p.Glu32Val	3.420396	0.054	0.77306991	0.343431051	-2.717739925	-1.875361021	0.405	Glu	32	Val	E32V	7	-18.26277778	33.63588889	11.64455556	47.61	20.9465439
5:179821032:G:C:E:32:D	-3.339097963	-1.792311075	0.005768825	0.023435615	0.08374	0.043158965	0.026731111	0.106097374	0.620835556	0.212962802	0.002265399	0.013954706	0.071182643	5	179821032	G	C	E	D		5	179248032	5:179821032:G:C	SQSTM1;SQSTM1;SQSTM1;SQSTM1	Q13501	Q13501;C9J6J8;E3W990;E7EMC7	p.Glu32Asp	p.Glu32Asp;p.Glu32Asp;p.Glu32Asp;p.Glu32Asp	1.918603	0.023	0.773797724	-1.601180934	-2.902657562	-2.863587517	0.055	Glu	32	Asp	E32D	3	-18.26277778	33.63588889	11.64455556	47.61	20.9465439
5:179821032:G:T:E:32:D	-3.339097963	-1.793401561	0.005768825	0.023435615	0.08374	0.043158965	0.026731111	0.106097374	0.620835556	0.212962802	0.002265399	0.013954706	0.071182643	5	179821032	G	T	E	D		5	179248032	5:179821032:G:T	SQSTM1;SQSTM1;SQSTM1;SQSTM1	Q13501	Q13501;C9J6J8;E3W990;E7EMC7	p.Glu32Asp	p.Glu32Asp;p.Glu32Asp;p.Glu32Asp;p.Glu32Asp	1.907263	0.023	0.773797724	-1.615999913	-2.902657562	-2.86969652	0.055	Glu	32	Asp	E32D	3	-18.26277778	33.63588889	11.64455556	47.61	20.9465439
5:179821033:G:A:A:33:T	-3.153561171	-1.683167008	0.006043646	0.030577786	0.031042222	0.02012543	0.046973333	0.139337454	0.005475556	0.040004586	0.003919149	0.019851154	0.032762326	5	179821033	G	A	A	T	rs1156716975	5	179248033	5:179821033:G:A	SQSTM1;SQSTM1;SQSTM1;SQSTM1	Q13501	Q13501;C9J6J8;E3W990;E7EMC7	p.Ala33Thr	p.Ala33Thr;p.Ala33Thr;p.Ala33Thr;p.Ala33Thr	2.30998	0.034	0.763087251	-1.35334973	-3.011431427	-2.589163687	0.176	Ala	33	Thr	A33T	4	-22.4462	36.9328	10.0956	50.47	25.14805247
5:179821033:G:C:A:33:P	-3.022048112	-1.657373589	0.004792308	0.036465869	0.034486667	0.044029102	0.046973333	0.093744303	0.005475556	0.019988624	0.002501125	0.026576789	0.029710179	5	179821033	G	C	A	P		5	179248033	5:179821033:G:C	SQSTM1;SQSTM1;SQSTM1;SQSTM1	Q13501	Q13501;C9J6J8;E3W990;E7EMC7	p.Ala33Pro	p.Ala33Pro;p.Ala33Pro;p.Ala33Pro;p.Ala33Pro	2.519133	0.062	0.770417741	-0.899606486	-2.71113558	-2.314640082	0.876	Ala	33	Pro	A33P	5	-22.4462	36.9328	10.0956	50.47	25.14805247
5:179821033:G:T:A:33:S	-3.199158752	-1.742297542	0.006043646	0.025375748	0.040178889	0.020533655	0.046973333	0.106097374	0.005475556	0.039257615	0.003919149	0.01477879	0.058606232	5	179821033	G	T	A	S	rs1156716975	5	179248033	5:179821033:G:T	SQSTM1;SQSTM1;SQSTM1;SQSTM1	Q13501	Q13501;C9J6J8;E3W990;E7EMC7	p.Ala33Ser	p.Ala33Ser;p.Ala33Ser;p.Ala33Ser;p.Ala33Ser	2.195282	0.045	0.764052694	-1.479473387	-2.925398692	-2.587368971	0.01	Ala	33	Ser	A33S	3	-22.4462	36.9328	10.0956	50.47	25.14805247
5:179821034:C:A:A:33:E	-3.08662077	-1.674477108	0.004792308	0.036465869	0.034486667	0.044029102	0.046973333	0.093744303	0.005475556	0.019988624	0.002501125	0.026576789	0.029710179	5	179821034	C	A	A	E		5	179248034	5:179821034:C:A	SQSTM1;SQSTM1;SQSTM1;SQSTM1	Q13501	Q13501;C9J6J8;E3W990;E7EMC7	p.Ala33Glu	p.Ala33Glu;p.Ala33Glu;p.Ala33Glu;p.Ala33Glu	2.341273	0.047	0.772843231	-1.07233355	-2.766019563	-2.497161013	0.006	Ala	33	Glu	A33E	5	-22.4462	36.9328	10.0956	50.47	25.14805247
5:179821034:C:G:A:33:G	-3.071769138	-1.661875502	0.006043646	0.030577786	0.031042222	0.02012543	0.046973333	0.139337454	0.005475556	0.040004586	0.003919149	0.019851154	0.032762326	5	179821034	C	G	A	G	rs200396166	5	179248034	5:179821034:C:G	SQSTM1;SQSTM1;SQSTM1;SQSTM1	Q13501	Q13501;C9J6J8;E3W990;E7EMC7	p.Ala33Gly	p.Ala33Gly;p.Ala33Gly;p.Ala33Gly;p.Ala33Gly	2.531391	0.053	0.779732009	-0.654336815	-2.612943068	-2.360059816	0	Ala	33	Gly	A33G	4	-22.4462	36.9328	10.0956	50.47	25.14805247
5:179821034:C:T:A:33:V	-3.088988513	-1.727671544	0.006043646	0.030577786	0.031042222	0.02012543	0.046973333	0.139337454	0.005475556	0.040004586	0.003919149	0.019851154	0.032762326	5	179821034	C	T	A	V	rs200396166	5	179248034	5:179821034:C:T	SQSTM1;SQSTM1;SQSTM1;SQSTM1	Q13501	Q13501;C9J6J8;E3W990;E7EMC7	p.Ala33Val	p.Ala33Val;p.Ala33Val;p.Ala33Val;p.Ala33Val	1.847176	0.049	0.767333337	-1.853628159	-2.845235672	-2.751776695	0.008	Ala	33	Val	A33V	4	-22.4462	36.9328	10.0956	50.47	25.14805247
5:179821036:G:A:E:34:K	-3.087061012	-1.652094523	0.01166627	0.032092642	0.071698889	0.022292097	0.083885556	0.139337454	0.004783333	0.040628433	0.001413673	0.019484331	0.048983171	5	179821036	G	A	E	K		5	179248036	5:179821036:G:A	SQSTM1;SQSTM1;SQSTM1;SQSTM1	Q13501	Q13501;C9J6J8;E3W990;E7EMC7	p.Glu34Lys	p.Glu34Lys;p.Glu34Lys;p.Glu34Lys;p.Glu34Lys	2.947054	0.063	0.76852259	-0.387049444	-2.736398383	-2.07833317	0.016	Glu	34	Lys	E34K	4	-19.94844444	39.867	9.461777778	49.42	27.17529386
5:179821036:G:C:E:34:Q	-3.127517168	-1.672463122	0.01166627	0.026129518	0.073835556	0.022328099	0.083885556	0.106097374	0.004783333	0.039394282	0.001413673	0.013387677	0.053050064	5	179821036	G	C	E	Q		5	179248036	5:179821036:G:C	SQSTM1;SQSTM1;SQSTM1;SQSTM1	Q13501	Q13501;C9J6J8;E3W990;E7EMC7	p.Glu34Gln	p.Glu34Gln;p.Glu34Gln;p.Glu34Gln;p.Glu34Gln	2.813954	0.057	0.767986259	-0.574183637	-2.783487599	-2.184718036	0.677	Glu	34	Gln	E34Q	3	-19.94844444	39.867	9.461777778	49.42	27.17529386
5:179821037:A:C:E:34:A	-2.967630483	-1.79559322	0.016404394	0.045465121	0.118527778	0.075734577	0.083885556	0.185926336	0.004783333	0.038128853	0.002696179	0.035612431	0.119908223	5	179821037	A	C	E	A		5	179248037	5:179821037:A:C	SQSTM1;SQSTM1;SQSTM1;SQSTM1	Q13501	Q13501;C9J6J8;E3W990;E7EMC7	p.Glu34Ala	p.Glu34Ala;p.Glu34Ala;p.Glu34Ala;p.Glu34Ala	2.827543	0.15	0.76864234	-0.540277627	-2.181358705	-1.63982361	0.394	Glu	34	Ala	E34A	6	-19.94844444	39.867	9.461777778	49.42	27.17529386
5:179821037:A:G:E:34:G	-2.786936187	-1.709490844	0.016404394	0.050126755	0.115538889	0.071223931	0.083885556	0.083773531	0.004783333	0.021343774	0.002696179	0.042073922	0.112757099	5	179821037	A	G	E	G		5	179248037	5:179821037:A:G	SQSTM1;SQSTM1;SQSTM1;SQSTM1	Q13501	Q13501;C9J6J8;E3W990;E7EMC7	p.Glu34Gly	p.Glu34Gly;p.Glu34Gly;p.Glu34Gly;p.Glu34Gly	3.584516	0.186	0.778231105	0.684933067	-1.792530316	-1.023939411	0.914	Glu	34	Gly	E34G	7	-19.94844444	39.867	9.461777778	49.42	27.17529386
5:179821037:A:T:E:34:V	-2.95912994	-1.76787456	0.016404394	0.050126755	0.115538889	0.071223931	0.083885556	0.083773531	0.004783333	0.021343774	0.002696179	0.042073922	0.112757099	5	179821037	A	T	E	V		5	179248037	5:179821037:A:T	SQSTM1;SQSTM1;SQSTM1;SQSTM1	Q13501	Q13501;C9J6J8;E3W990;E7EMC7	p.Glu34Val	p.Glu34Val;p.Glu34Val;p.Glu34Val;p.Glu34Val	2.977382	0.146	0.768499196	-0.347992951	-2.209174191	-1.58222487	0.663	Glu	34	Val	E34V	7	-19.94844444	39.867	9.461777778	49.42	27.17529386
5:179821038:A:C:E:34:D	-3.304015765	-1.870601607	0.01166627	0.026129518	0.073835556	0.022328099	0.083885556	0.106097374	0.004783333	0.039394282	0.001413673	0.013387677	0.053050064	5	179821038	A	C	E	D		5	179248038	5:179821038:A:C	SQSTM1;SQSTM1;SQSTM1;SQSTM1	Q13501	Q13501;C9J6J8;E3W990;E7EMC7	p.Glu34Asp	p.Glu34Asp;p.Glu34Asp;p.Glu34Asp;p.Glu34Asp	0.753506	0.016	0.769479806	-3.229992566	-3.019197393	-3.531702808	0.292	Glu	34	Asp	E34D	3	-19.94844444	39.867	9.461777778	49.42	27.17529386
5:179821038:A:T:E:34:D	-3.299710921	-1.86984971	0.01166627	0.026129518	0.073835556	0.022328099	0.083885556	0.106097374	0.004783333	0.039394282	0.001413673	0.013387677	0.053050064	5	179821038	A	T	E	D		5	179248038	5:179821038:A:T	SQSTM1;SQSTM1;SQSTM1;SQSTM1	Q13501	Q13501;C9J6J8;E3W990;E7EMC7	p.Glu34Asp	p.Glu34Asp;p.Glu34Asp;p.Glu34Asp;p.Glu34Asp	0.761325	0.017	0.769479806	-3.219774788	-3.012840591	-3.521710248	0.292	Glu	34	Asp	E34D	3	-19.94844444	39.867	9.461777778	49.42	27.17529386
5:179821039:G:A:A:35:T	-3.028931296	-1.602743026	0.003286385	0.030934439	0.035803333	0.029445972	0.012207778	0.139337454	0.03339	0.098361224	0.000706173	0.017098532	0.028033233	5	179821039	G	A	A	T	rs1166539773	5	179248039	5:179821039:G:A	SQSTM1;SQSTM1;SQSTM1;SQSTM1	Q13501	Q13501;C9J6J8;E3W990;E7EMC7	p.Ala35Thr	p.Ala35Thr;p.Ala35Thr;p.Ala35Thr;p.Ala35Thr	3.054781	0.059	0.763649287	-0.366219131	-2.843134118	-2.043420705	0.97	Ala	35	Thr	A35T	4	-17.754	36.2538	5.6332	48.47	23.26819965
5:179821039:G:C:A:35:P	-2.982316258	-1.575235555	0.002604441	0.037298918	0.04081	0.051477902	0.012207778	0.093744303	0.03339	0.036382737	0.000592364	0.026077059	0.024647758	5	179821039	G	C	A	P		5	179248039	5:179821039:G:C	SQSTM1;SQSTM1;SQSTM1;SQSTM1	Q13501	Q13501;C9J6J8;E3W990;E7EMC7	p.Ala35Pro	p.Ala35Pro;p.Ala35Pro;p.Ala35Pro;p.Ala35Pro	3.275307	0.067	0.771141156	0.106358226	-2.667281768	-1.878377599	0.994	Ala	35	Pro	A35P	5	-17.754	36.2538	5.6332	48.47	23.26819965
5:179821039:G:T:A:35:S	-3.13482711	-1.639000373	0.003286385	0.025099939	0.037902222	0.026658099	0.012207778	0.106097374	0.03339	0.063214328	0.000706173	0.010458074	0.033538097	5	179821039	G	T	A	S		5	179248039	5:179821039:G:T	SQSTM1;SQSTM1;SQSTM1;SQSTM1	Q13501	Q13501;C9J6J8;E3W990;E7EMC7	p.Ala35Ser	p.Ala35Ser;p.Ala35Ser;p.Ala35Ser;p.Ala35Ser	2.784285	0.039	0.764632245	-0.69550671	-2.953869996	-2.304747661	0.783	Ala	35	Ser	A35S	3	-17.754	36.2538	5.6332	48.47	23.26819965
5:179821040:C:A:A:35:D	-3.231242196	-1.743808292	0.004637083	0.042674314	0.083432222	0.080643466	0.012207778	0.185926336	0.03339	0.046926578	0.00134769	0.035550304	0.086677248	5	179821040	C	A	A	D		5	179248040	5:179821040:C:A	SQSTM1;SQSTM1;SQSTM1;SQSTM1	Q13501	Q13501;C9J6J8;E3W990;E7EMC7	p.Ala35Asp	p.Ala35Asp;p.Ala35Asp;p.Ala35Asp;p.Ala35Asp	2.722879	0.061	0.772980315	-0.57028122	-2.674737156	-2.210659854	0.994	Ala	35	Asp	A35D	6	-17.754	36.2538	5.6332	48.47	23.26819965
5:179821040:C:G:A:35:G	-2.990187702	-1.700240294	0.003286385	0.030934439	0.035803333	0.029445972	0.012207778	0.139337454	0.03339	0.098361224	0.000706173	0.017098532	0.028033233	5	179821040	C	G	A	G		5	179248040	5:179821040:C:G	SQSTM1;SQSTM1;SQSTM1;SQSTM1	Q13501	Q13501;C9J6J8;E3W990;E7EMC7	p.Ala35Gly	p.Ala35Gly;p.Ala35Gly;p.Ala35Gly;p.Ala35Gly	2.040904	0.068	0.779923744	-1.290580375	-2.514392061	-2.537586012	0.826	Ala	35	Gly	A35G	4	-17.754	36.2538	5.6332	48.47	23.26819965
5:179821040:C:T:A:35:V	-3.024626452	-1.662663327	0.003286385	0.030934439	0.035803333	0.029445972	0.012207778	0.139337454	0.03339	0.098361224	0.000706173	0.017098532	0.028033233	5	179821040	C	T	A	V		5	179248040	5:179821040:C:T	SQSTM1;SQSTM1;SQSTM1;SQSTM1	Q13501	Q13501;C9J6J8;E3W990;E7EMC7	p.Ala35Val	p.Ala35Val;p.Ala35Val;p.Ala35Val;p.Ala35Val	2.431668	0.06	0.767982595	-1.073840701	-2.764478322	-2.37331933	0.986	Ala	35	Val	A35V	4	-17.754	36.2538	5.6332	48.47	23.26819965
5:179821042:G:A:E:36:K	-3.025336606	-1.623522936	0.010189891	0.034462757	0.037921111	0.038966881	0.036126667	0.139337454	0.03339	0.098361224	0.001083691	0.016631447	0.023443036	5	179821042	G	A	E	K	rs376158712	5	179248042	5:179821042:G:A	SQSTM1;SQSTM1;SQSTM1;SQSTM1	Q13501	Q13501;C9J6J8;E3W990;E7EMC7	p.Glu36Lys	p.Glu36Lys;p.Glu36Lys;p.Glu36Lys;p.Glu36Lys	2.749848	0.056	0.768548303	-0.644123082	-2.780466987	-2.225033127	0.198	Glu	36	Lys	E36K	4	-18.26855556	38.02555556	1.077222222	48.41	24.993251
5:179821042:G:C:E:36:Q	-3.126726388	-1.652354839	0.010189891	0.027418358	0.039473333	0.03553305	0.036126667	0.106097374	0.03339	0.063214328	0.001083691	0.008841422	0.025301227	5	179821042	G	C	E	Q	rs376158712	5	179248042	5:179821042:G:C	SQSTM1;SQSTM1;SQSTM1;SQSTM1	Q13501	Q13501;C9J6J8;E3W990;E7EMC7	p.Glu36Gln	p.Glu36Gln;p.Glu36Gln;p.Glu36Gln;p.Glu36Gln	2.485989	0.034	0.767166032	-1.02295264	-2.943379093	-2.494345374	0.002	Glu	36	Gln	E36Q	3	-18.26855556	38.02555556	1.077222222	48.41	24.993251
5:179821043:A:C:E:36:A	-3.319322995	-1.74910504	0.01684073	0.048443511	0.088172222	0.088852125	0.036126667	0.185926336	0.03339	0.046926578	0.002067452	0.037700011	0.089622678	5	179821043	A	C	E	A		5	179248043	5:179821043:A:C	SQSTM1;SQSTM1;SQSTM1;SQSTM1	Q13501	Q13501;C9J6J8;E3W990;E7EMC7	p.Glu36Ala	p.Glu36Ala;p.Glu36Ala;p.Glu36Ala;p.Glu36Ala	2.724806	0.043	0.768687839	-0.673413287	-2.860777315	-2.313668307	0.001	Glu	36	Ala	E36A	6	-18.26855556	38.02555556	1.077222222	48.41	24.993251
5:179821043:A:G:E:36:G	-3.17852447	-1.680799012	0.020367488	0.052353873	0.086326667	0.082053225	0.036126667	0.083773531	0.03339	0.022518325	0.002067452	0.046280169	0.075610433	5	179821043	A	G	E	G		5	179248043	5:179821043:A:G	SQSTM1;SQSTM1;SQSTM1;SQSTM1	Q13501	Q13501;C9J6J8;E3W990;E7EMC7	p.Glu36Gly	p.Glu36Gly;p.Glu36Gly;p.Glu36Gly;p.Glu36Gly	3.163919	0.064	0.777910433	0.127409162	-2.573410299	-1.95572484	0.001	Glu	36	Gly	E36G	7	-18.26855556	38.02555556	1.077222222	48.41	24.993251
5:179821043:A:T:E:36:V	-3.281840722	-1.701288808	0.020367488	0.052353873	0.086326667	0.082053225	0.036126667	0.083773531	0.03339	0.022518325	0.002067452	0.046280169	0.075610433	5	179821043	A	T	E	V		5	179248043	5:179821043:A:T	SQSTM1;SQSTM1;SQSTM1;SQSTM1	Q13501	Q13501;C9J6J8;E3W990;E7EMC7	p.Glu36Val	p.Glu36Val;p.Glu36Val;p.Glu36Val;p.Glu36Val	2.950845	0.04	0.76854774	-0.38147639	-2.882185193	-2.209239282	0.016	Glu	36	Val	E36V	7	-18.26855556	38.02555556	1.077222222	48.41	24.993251
5:179821044:G:C:E:36:D	-3.161165139	-1.739055619	0.010189891	0.027418358	0.039473333	0.03553305	0.036126667	0.106097374	0.03339	0.063214328	0.001083691	0.008841422	0.025301227	5	179821044	G	C	E	D		5	179248044	5:179821044:G:C	SQSTM1;SQSTM1;SQSTM1;SQSTM1	Q13501	Q13501;C9J6J8;E3W990;E7EMC7	p.Glu36Asp	p.Glu36Asp;p.Glu36Asp;p.Glu36Asp;p.Glu36Asp	1.584385	0.026	0.769566501	-2.14207576	-2.954182922	-3.026293961	0.081	Glu	36	Asp	E36D	3	-18.26855556	38.02555556	1.077222222	48.41	24.993251
5:179821044:G:T:E:36:D	-3.152555451	-1.740224767	0.010189891	0.027418358	0.039473333	0.03553305	0.036126667	0.106097374	0.03339	0.063214328	0.001083691	0.008841422	0.025301227	5	179821044	G	T	E	D		5	179248044	5:179821044:G:T	SQSTM1;SQSTM1;SQSTM1;SQSTM1	Q13501	Q13501;C9J6J8;E3W990;E7EMC7	p.Glu36Asp	p.Glu36Asp;p.Glu36Asp;p.Glu36Asp;p.Glu36Asp	1.572227	0.028	0.769566501	-2.157963692	-2.94146932	-3.021282904	0.081	Glu	36	Asp	E36D	3	-18.26855556	38.02555556	1.077222222	48.41	24.993251
5:179821045:G:A:A:37:T	-3.038036936	-1.698271232	0.009981742	0.03083295	0.06039	0.033391865	0.055714444	0.139337454	0.005475556	0.040491766	0.001083691	0.014408556	0.031761862	5	179821045	G	A	A	T		5	179248045	5:179821045:G:A	SQSTM1;SQSTM1;SQSTM1;SQSTM1	Q13501	Q13501;C9J6J8;E3W990;E7EMC7	p.Ala37Thr	p.Ala37Thr;p.Ala37Thr;p.Ala37Thr;p.Ala37Thr	2.133547	0.06	0.762716261	-1.593041455	-2.85234437	-2.533920949	0.784	Ala	37	Thr	A37T	4	-15.8116	33.4696	1.869	50	20.93038033
5:179821045:G:C:A:37:P	-2.686937025	-1.715514752	0.009315415	0.036622621	0.066205556	0.048404388	0.055714444	0.093744303	0.005475556	0.020041957	0.000909095	0.023787266	0.033486291	5	179821045	G	C	A	P		5	179248045	5:179821045:G:C	SQSTM1;SQSTM1;SQSTM1;SQSTM1	Q13501	Q13501;C9J6J8;E3W990;E7EMC7	p.Ala37Pro	p.Ala37Pro;p.Ala37Pro;p.Ala37Pro;p.Ala37Pro	1.987607	0.143	0.770817316	-1.584363777	-2.189567981	-2.132770488	0.006	Ala	37	Pro	A37P	5	-15.8116	33.4696	1.869	50	20.93038033
5:179821045:G:T:A:37:S	-3.098948743	-1.739221171	0.009981742	0.025189356	0.061182222	0.036840715	0.055714444	0.106097374	0.005475556	0.039257615	0.001083691	0.007706664	0.030744005	5	179821045	G	T	A	S		5	179248045	5:179821045:G:T	SQSTM1;SQSTM1;SQSTM1;SQSTM1	Q13501	Q13501;C9J6J8;E3W990;E7EMC7	p.Ala37Ser	p.Ala37Ser;p.Ala37Ser;p.Ala37Ser;p.Ala37Ser	1.688007	0.045	0.763645707	-2.152391587	-2.932189068	-2.860644539	0.642	Ala	37	Ser	A37S	3	-15.8116	33.4696	1.869	50	20.93038033
5:179821046:C:A:A:37:D	-3.379911154	-1.909628332	0.016498988	0.041080604	0.109691111	0.084116026	0.055714444	0.185926336	0.005475556	0.039774343	0.002067452	0.03390131	0.095696305	5	179821046	C	A	A	D		5	179248046	5:179821046:C:A	SQSTM1;SQSTM1;SQSTM1;SQSTM1	Q13501	Q13501;C9J6J8;E3W990;E7EMC7	p.Ala37Asp	p.Ala37Asp;p.Ala37Asp;p.Ala37Asp;p.Ala37Asp	1.173073	0.034	0.773370284	-2.585951383	-2.839864361	-3.201630114	0.029	Ala	37	Asp	A37D	6	-15.8116	33.4696	1.869	50	20.93038033
5:179821046:C:G:A:37:G	-3.063865999	-1.76335865	0.009981742	0.03083295	0.06039	0.033391865	0.055714444	0.139337454	0.005475556	0.040491766	0.001083691	0.014408556	0.031761862	5	179821046	C	G	A	G		5	179248046	5:179821046:C:G	SQSTM1;SQSTM1;SQSTM1;SQSTM1	Q13501	Q13501;C9J6J8;E3W990;E7EMC7	p.Ala37Gly	p.Ala37Gly;p.Ala37Gly;p.Ala37Gly;p.Ala37Gly	1.456701	0.054	0.779841211	-2.056041412	-2.60476429	-2.933228781	0.784	Ala	37	Gly	A37G	4	-15.8116	33.4696	1.869	50	20.93038033
5:179821046:C:T:A:37:V	-3.223145221	-1.82003711	0.009981742	0.03083295	0.06039	0.033391865	0.055714444	0.139337454	0.005475556	0.040491766	0.001083691	0.014408556	0.031761862	5	179821046	C	T	A	V		5	179248046	5:179821046:C:T	SQSTM1;SQSTM1;SQSTM1;SQSTM1	Q13501	Q13501;C9J6J8;E3W990;E7EMC7	p.Ala37Val	p.Ala37Val;p.Ala37Val;p.Ala37Val;p.Ala37Val	0.8673	0.017	0.767356702	-3.133543619	-3.048263479	-3.464620152	0.244	Ala	37	Val	A37V	4	-15.8116	33.4696	1.869	50	20.93038033
5:179821048:G:A:A:38:T	-3.163692703	-1.753408244	0.00175755	0.030269752	0.017208889	0.042609933	0.034976667	0.139337454	0.002035556	0.037772081	0.000969228	0.012584397	0.016428693	5	179821048	G	A	A	T		5	179248048	5:179821048:G:A	SQSTM1;SQSTM1;SQSTM1;SQSTM1	Q13501	Q13501;C9J6J8;E3W990;E7EMC7	p.Ala38Thr	p.Ala38Thr;p.Ala38Thr;p.Ala38Thr;p.Ala38Thr	1.263406	0.018	0.761658652	-2.756162379	-3.136975671	-3.24545239	0.343	Ala	38	Thr	A38T	4	-15.902	30.4694	0.0638	55.6	18.10811567
5:179821048:G:C:A:38:P	-2.889175332	-1.749862849	0.00161876	0.03516105	0.020221111	0.034861555	0.034976667	0.093744303	0.002035556	0.020018388	0.000917988	0.020539093	0.022689242	5	179821048	G	C	A	P		5	179248048	5:179821048:G:C	SQSTM1;SQSTM1;SQSTM1;SQSTM1	Q13501	Q13501;C9J6J8;E3W990;E7EMC7	p.Ala38Pro	p.Ala38Pro;p.Ala38Pro;p.Ala38Pro;p.Ala38Pro	1.421446	0.087	0.769544846	-2.355535539	-2.56677935	-2.761469089	0.031	Ala	38	Pro	A38P	5	-15.902	30.4694	0.0638	55.6	18.10811567
5:179821048:G:T:A:38:S	-3.093548656	-1.80363919	0.00175755	0.025038326	0.019531111	0.059569295	0.034976667	0.106097374	0.002035556	0.034653137	0.000969228	0.007132579	0.018470368	5	179821048	G	T	A	S		5	179248048	5:179821048:G:T	SQSTM1;SQSTM1;SQSTM1;SQSTM1	Q13501	Q13501;C9J6J8;E3W990;E7EMC7	p.Ala38Ser	p.Ala38Ser;p.Ala38Ser;p.Ala38Ser;p.Ala38Ser	0.780569	0.036	0.762790899	-3.359260276	-3.003662298	-3.401516341	0.025	Ala	38	Ser	A38S	3	-15.902	30.4694	0.0638	55.6	18.10811567
5:179821049:C:A:A:38:E	-2.678237985	-1.76212707	0.00161876	0.03516105	0.020221111	0.034861555	0.034976667	0.093744303	0.002035556	0.020018388	0.000917988	0.020539093	0.022689242	5	179821049	C	A	A	E		5	179248049	5:179821049:C:A	SQSTM1;SQSTM1;SQSTM1;SQSTM1	Q13501	Q13501;C9J6J8;E3W990;E7EMC7	p.Ala38Glu	p.Ala38Glu;p.Ala38Glu;p.Ala38Glu;p.Ala38Glu	1.29391	0.136	0.772486341	-2.449799408	-2.206218777	-2.546936535	0.587	Ala	38	Glu	A38E	5	-15.902	30.4694	0.0638	55.6	18.10811567
5:179821049:C:G:A:38:G	-2.75473254	-1.719599417	0.00175755	0.030269752	0.017208889	0.042609933	0.034976667	0.139337454	0.002035556	0.037772081	0.000969228	0.012584397	0.016428693	5	179821049	C	G	A	G		5	179248049	5:179821049:C:G	SQSTM1;SQSTM1;SQSTM1;SQSTM1	Q13501	Q13501;C9J6J8;E3W990;E7EMC7	p.Ala38Gly	p.Ala38Gly;p.Ala38Gly;p.Ala38Gly;p.Ala38Gly	1.614985	0.113	0.779132545	-1.866640053	-2.241536747	-2.506917675	0.69	Ala	38	Gly	A38G	4	-15.902	30.4694	0.0638	55.6	18.10811567
5:179821049:C:T:A:38:V	-2.883877854	-1.757071086	0.00175755	0.030269752	0.017208889	0.042609933	0.034976667	0.139337454	0.002035556	0.037772081	0.000969228	0.012584397	0.016428693	5	179821049	C	T	A	V	rs1298281008	5	179248049	5:179821049:C:T	SQSTM1;SQSTM1;SQSTM1;SQSTM1	Q13501	Q13501;C9J6J8;E3W990;E7EMC7	p.Ala38Val	p.Ala38Val;p.Ala38Val;p.Ala38Val;p.Ala38Val	1.225316	0.083	0.766236977	-2.693252142	-2.647396621	-2.8902483	0.319	Ala	38	Val	A38V	4	-15.902	30.4694	0.0638	55.6	18.10811567
5:179821051:G:A:A:39:T	-3.239241362	-1.84923056	0.00164546	0.025844322	0.025378889	0.018461792	0.053411111	0.139337454	0.033991111	0.037967123	0.000774412	0.013943187	0.030252648	5	179821051	G	A	A	T		5	179248051	5:179821051:G:A	SQSTM1;SQSTM1;SQSTM1;SQSTM1	Q13501	Q13501;C9J6J8;E3W990;E7EMC7	p.Ala39Thr	p.Ala39Thr;p.Ala39Thr;p.Ala39Thr;p.Ala39Thr	0.534506	0.012	0.762826513	-3.679935978	-3.155631329	-3.672802382	0	Ala	39	Thr	A39T	4	-17.3204	27.5854	1.6326	60.39	14.85830044
5:179821051:G:C:A:39:P	-3.147883757	-1.796425941	0.001515509	0.029404871	0.026062222	0.020778403	0.053411111	0.093744303	0.033991111	0.024728676	0.000733464	0.019889904	0.027593052	5	179821051	G	C	A	P		5	179248051	5:179821051:G:C	SQSTM1;SQSTM1;SQSTM1;SQSTM1	Q13501	Q13501;C9J6J8;E3W990;E7EMC7	p.Ala39Pro	p.Ala39Pro;p.Ala39Pro;p.Ala39Pro;p.Ala39Pro	1.032147	0.031	0.770871419	-2.831616137	-2.900627035	-3.294889856	0	Ala	39	Pro	A39P	5	-17.3204	27.5854	1.6326	60.39	14.85830044
5:179821051:G:T:A:39:S	-3.203381058	-1.857048134	0.00164546	0.021845955	0.028394444	0.056024573	0.053411111	0.106097374	0.033991111	0.032394015	0.000774412	0.010044839	0.02866049	5	179821051	G	T	A	S		5	179248051	5:179821051:G:T	SQSTM1;SQSTM1;SQSTM1;SQSTM1	Q13501	Q13501;C9J6J8;E3W990;E7EMC7	p.Ala39Ser	p.Ala39Ser;p.Ala39Ser;p.Ala39Ser;p.Ala39Ser	0.422395	0.019	0.763941343	-3.799002143	-3.092533364	-3.692735471	0	Ala	39	Ser	A39S	3	-17.3204	27.5854	1.6326	60.39	14.85830044
5:179821052:C:A:A:39:E	-2.855154377	-1.834030219	0.001515509	0.029404871	0.026062222	0.020778403	0.053411111	0.093744303	0.033991111	0.024728676	0.000733464	0.019889904	0.027593052	5	179821052	C	A	A	E		5	179248052	5:179821052:C:A	SQSTM1;SQSTM1;SQSTM1;SQSTM1	Q13501	Q13501;C9J6J8;E3W990;E7EMC7	p.Ala39Glu	p.Ala39Glu;p.Ala39Glu;p.Ala39Glu;p.Ala39Glu	0.641099	0.099	0.773376778	-3.280968973	-2.426563933	-3.112487689	0.013	Ala	39	Glu	A39E	5	-17.3204	27.5854	1.6326	60.39	14.85830044
5:179821052:C:G:A:39:G	-2.985255576	-1.814878797	0.00164546	0.025844322	0.025378889	0.018461792	0.053411111	0.139337454	0.033991111	0.037967123	0.000774412	0.013943187	0.030252648	5	179821052	C	G	A	G	rs1378410118	5	179248052	5:179821052:C:G	SQSTM1;SQSTM1;SQSTM1;SQSTM1	Q13501	Q13501;C9J6J8;E3W990;E7EMC7	p.Ala39Gly	p.Ala39Gly;p.Ala39Gly;p.Ala39Gly;p.Ala39Gly	0.891731	0.071	0.780704381	-2.773092531	-2.482297136	-3.139319199	0	Ala	39	Gly	A39G	4	-17.3204	27.5854	1.6326	60.39	14.85830044
5:179821052:C:T:A:39:V	-2.93359745	-1.80116598	0.00164546	0.025844322	0.025378889	0.018461792	0.053411111	0.139337454	0.033991111	0.037967123	0.000774412	0.013943187	0.030252648	5	179821052	C	T	A	V		5	179248052	5:179821052:C:T	SQSTM1;SQSTM1;SQSTM1;SQSTM1	Q13501	Q13501;C9J6J8;E3W990;E7EMC7	p.Ala39Val	p.Ala39Val;p.Ala39Val;p.Ala39Val;p.Ala39Val	1.034331	0.083	0.76760412	-2.909179773	-2.62458655	-2.993134376	0.266	Ala	39	Val	A39V	4	-17.3204	27.5854	1.6326	60.39	14.85830044
5:179821054:G:A:G:40:S	-3.342799767	-1.816254957	0.003201873	0.037206674	0.049235556	0.124967868	0.011431111	0.185926336	0.007762222	0.03749522	0.001500583	0.027554414	0.066227328	5	179821054	G	A	G	S		5	179248054	5:179821054:G:A	SQSTM1;SQSTM1;SQSTM1;SQSTM1	Q13501	Q13501;C9J6J8;E3W990;E7EMC7	p.Gly40Ser	p.Gly40Ser;p.Gly40Ser;p.Gly40Ser;p.Gly40Ser	1.573701	0.018	0.769005727	-2.169839737	-3.014393542	-3.078292481	0.323	Gly	40	Ser	G40S	6	-15.72525	26.40025	4.2755	67.2	14.08502976
5:179821054:G:C:G:40:R	-3.068998534	-1.733001705	0.004786787	0.034765297	0.044591111	0.160764527	0.011431111	0.138196648	0.007762222	0.112092342	0.003647285	0.036096106	0.045158021	5	179821054	G	C	G	R		5	179248054	5:179821054:G:C	SQSTM1;SQSTM1;SQSTM1;SQSTM1	Q13501	Q13501;C9J6J8;E3W990;E7EMC7	p.Gly40Arg	p.Gly40Arg;p.Gly40Arg;p.Gly40Arg;p.Gly40Arg	2.031663	0.064	0.776019678	-1.398746749	-2.604956575	-2.565685714	0.484	Gly	40	Arg	G40R	8	-15.72525	26.40025	4.2755	67.2	14.08502976
5:179821054:G:T:G:40:C	-3.178347702	-1.751369913	0.006248737	0.032075467	0.056387778	0.173087632	0.011431111	0.288434468	0.007762222	0.363163332	0.007349385	0.037793641	0.073167461	5	179821054	G	T	G	C		5	179248054	5:179821054:G:T	SQSTM1;SQSTM1;SQSTM1;SQSTM1	Q13501	Q13501;C9J6J8;E3W990;E7EMC7	p.Gly40Cys	p.Gly40Cys;p.Gly40Cys;p.Gly40Cys;p.Gly40Cys	2.382767	0.062	0.76952106	-1.099877888	-2.726096231	-2.3881022	0.7	Gly	40	Cys	G40C	9	-15.72525	26.40025	4.2755	67.2	14.08502976
5:179821055:G:A:G:40:D	-2.85750475	-1.801037881	0.003883687	0.036750017	0.04268	0.096381864	0.011431111	0.083773531	0.007762222	0.015350702	0.001500583	0.032431102	0.050987869	5	179821055	G	A	G	D		5	179248055	5:179821055:G:A	SQSTM1;SQSTM1;SQSTM1;SQSTM1	Q13501	Q13501;C9J6J8;E3W990;E7EMC7	p.Gly40Asp	p.Gly40Asp;p.Gly40Asp;p.Gly40Asp;p.Gly40Asp	1.436988	0.118	0.777559767	-2.137955054	-2.235993714	-2.573905128	0.505	Gly	40	Asp	G40D	7	-15.72525	26.40025	4.2755	67.2	14.08502976
5:179821055:G:C:G:40:A	-2.916620228	-1.885938766	0.003201873	0.037206674	0.049235556	0.124967868	0.011431111	0.185926336	0.007762222	0.03749522	0.001500583	0.027554414	0.066227328	5	179821055	G	C	G	A		5	179248055	5:179821055:G:C	SQSTM1;SQSTM1;SQSTM1;SQSTM1	Q13501	Q13501;C9J6J8;E3W990;E7EMC7	p.Gly40Ala	p.Gly40Ala;p.Gly40Ala;p.Gly40Ala;p.Gly40Ala	0.849057	0.117	0.775129455	-2.966073447	-2.282899014	-2.896411486	0.171	Gly	40	Ala	G40A	6	-15.72525	26.40025	4.2755	67.2	14.08502976
5:179821055:G:T:G:40:V	-2.932971603	-1.84343706	0.006248737	0.032075467	0.056387778	0.173087632	0.011431111	0.288434468	0.007762222	0.363163332	0.007349385	0.037793641	0.073167461	5	179821055	G	T	G	V		5	179248055	5:179821055:G:T	SQSTM1;SQSTM1;SQSTM1;SQSTM1	Q13501	Q13501;C9J6J8;E3W990;E7EMC7	p.Gly40Val	p.Gly40Val;p.Gly40Val;p.Gly40Val;p.Gly40Val	1.425358	0.119	0.774908121	-2.218417678	-2.27387825	-2.574389995	0.331	Gly	40	Val	G40V	9	-15.72525	26.40025	4.2755	67.2	14.08502976
5:179821057:C:A:P:41:T	-2.867254495	-1.621396419	0.002206634	0.034488068	0.03029	0.151068662	0.005136667	0.138196648	0.011924444	0.144787001	0.002644617	0.034267998	0.035744996	5	179821057	C	A	P	T	rs1377640860	5	179248057	5:179821057:C:A	SQSTM1;SQSTM1;SQSTM1;SQSTM1	Q13501	Q13501;C9J6J8;E3W990;E7EMC7	p.Pro41Thr	p.Pro41Thr;p.Pro41Thr;p.Pro41Thr;p.Pro41Thr	3.010063	0.103	0.785733679	0.118904617	-2.194968265	-1.813174849	0.868	Pro	41	Thr	P41T	8	-13.66514286	24.21628571	5.875428571	81.47	10.83428563	0.300983429	Benign
5:179821057:C:G:P:41:A	-2.88447387	-1.776404246	0.002206634	0.034488068	0.03029	0.151068662	0.005136667	0.138196648	0.011924444	0.144787001	0.002644617	0.034267998	0.035744996	5	179821057	C	G	P	A		5	179248057	5:179821057:C:G	SQSTM1;SQSTM1;SQSTM1;SQSTM1	Q13501	Q13501;C9J6J8;E3W990;E7EMC7	p.Pro41Ala	p.Pro41Ala;p.Pro41Ala;p.Pro41Ala;p.Pro41Ala	1.398132	0.099	0.789805912	-1.887318616	-2.152452382	-2.704664272	0.124	Pro	41	Ala	P41A	8	-13.66514286	24.21628571	5.875428571	81.47	10.83428563	0.320845262	Benign
5:179821057:C:T:P:41:S	-2.944741684	-1.76550871	0.002206634	0.034488068	0.03029	0.151068662	0.005136667	0.138196648	0.011924444	0.144787001	0.002644617	0.034267998	0.035744996	5	179821057	C	T	P	S		5	179248057	5:179821057:C:T	SQSTM1;SQSTM1;SQSTM1;SQSTM1	Q13501	Q13501;C9J6J8;E3W990;E7EMC7	p.Pro41Ser	p.Pro41Ser;p.Pro41Ser;p.Pro41Ser;p.Pro41Ser	1.511435	0.085	0.785840499	-1.836855849	-2.307608454	-2.724551585	0.195	Pro	41	Ser	P41S	8	-13.66514286	24.21628571	5.875428571	81.47	10.83428563	0.104629028	Benign
5:179821058:C:A:P:41:Q	-2.531476676	-1.677483094	0.002206634	0.034488068	0.03029	0.151068662	0.005136667	0.138196648	0.011924444	0.144787001	0.002644617	0.034267998	0.035744996	5	179821058	C	A	P	Q		5	179248058	5:179821058:C:A	SQSTM1;SQSTM1;SQSTM1;SQSTM1	Q13501	Q13501;C9J6J8;E3W990;E7EMC7	p.Pro41Gln	p.Pro41Gln;p.Pro41Gln;p.Pro41Gln;p.Pro41Gln	2.426816	0.181	0.780709624	-0.766932284	-1.782961517	-1.676509115	0.977	Pro	41	Gln	P41Q	8	-13.66514286	24.21628571	5.875428571	81.47	10.83428563	0.453256217	Uncertain
5:179821058:C:G:P:41:R	-2.59041114	-1.708703642	0.002882854	0.031081797	0.043466667	0.186341222	0.005136667	0.288434468	0.011924444	0.270669683	0.005334429	0.03483357	0.055721773	5	179821058	C	G	P	R		5	179248058	5:179821058:C:G	SQSTM1;SQSTM1;SQSTM1;SQSTM1	Q13501	Q13501;C9J6J8;E3W990;E7EMC7	p.Pro41Arg	p.Pro41Arg;p.Pro41Arg;p.Pro41Arg;p.Pro41Arg	2.488798	0.184	0.789932279	-0.458938736	-1.610015909	-1.625777522	1	Pro	41	Arg	P41R	9	-13.66514286	24.21628571	5.875428571	81.47	10.83428563	0.674528568	Pathogenic
5:179821058:C:T:P:41:L	-3.175327338	-1.70994735	0.002882854	0.028847879	0.048741111	0.216017414	0.005136667	0.222671122	0.011924444	0.325907384	0.005334429	0.034431725	0.054374008	5	179821058	C	T	P	L	rs745356508	5	179248058	5:179821058:C:T	SQSTM1;SQSTM1;SQSTM1;SQSTM1	Q13501	Q13501;C9J6J8;E3W990;E7EMC7	p.Pro41Leu	p.Pro41Leu;p.Pro41Leu;p.Pro41Leu;p.Pro41Leu	2.449779	0.047	0.789103806	-0.530319427	-2.494720321	-2.438707434	0.993	Pro	41	Leu	P41L	10	-13.66514286	24.21628571	5.875428571	81.47	10.83428563	0.385947486	Uncertain
5:179821060:G:A:G:42:R	-3.226250237	-1.816605827	0.035769507	0.032972281	0.125336667	0.183293397	0.008453333	0.138196648	0.000354444	0.119175606	0.010752587	0.034850763	0.066138704	5	179821060	G	A	G	R		5	179248060	5:179821060:G:A	SQSTM1;SQSTM1;SQSTM1;SQSTM1	Q13501	Q13501;C9J6J8;E3W990;E7EMC7	p.Gly42Arg	p.Gly42Arg;p.Gly42Arg;p.Gly42Arg;p.Gly42Arg	1.568337	0.045	0.818041353	-0.96994091	-2.024625999	-2.925112308	0.099	Gly	42	Arg	G42R	8	-15.49575	20.8085	5.96025	87.33	9.175481678	0.179443661	Benign
5:179821060:G:C:G:42:R	-3.226250237	-1.818810552	0.035769507	0.032972281	0.125336667	0.183293397	0.008453333	0.138196648	0.000354444	0.119175606	0.010752587	0.034850763	0.066138704	5	179821060	G	C	G	R		5	179248060	5:179821060:G:C	SQSTM1;SQSTM1;SQSTM1;SQSTM1	Q13501	Q13501;C9J6J8;E3W990;E7EMC7	p.Gly42Arg	p.Gly42Arg;p.Gly42Arg;p.Gly42Arg;p.Gly42Arg	1.54541	0.045	0.818041353	-0.999901646	-2.024625999	-2.937463378	0.099	Gly	42	Arg	G42R	8	-15.49575	20.8085	5.96025	87.33	9.175481678	0.179443661	Benign
5:179821061:G:A:G:42:E	-2.658010851	-1.751017593	0.035769507	0.032972281	0.125336667	0.183293397	0.008453333	0.138196648	0.000354444	0.119175606	0.010752587	0.034850763	0.066138704	5	179821061	G	A	G	E		5	179248061	5:179821061:G:A	SQSTM1;SQSTM1;SQSTM1;SQSTM1	Q13501	Q13501;C9J6J8;E3W990;E7EMC7	p.Gly42Glu	p.Gly42Glu;p.Gly42Glu;p.Gly42Glu;p.Gly42Glu	2.250391	0.177	0.820007791	-0.030240965	-1.15271924	-1.794672989	0.363	Gly	42	Glu	G42E	8	-15.49575	20.8085	5.96025	87.33	9.175481678	0.281979129	Benign
5:179821061:G:C:G:42:A	-3.280316997	-1.939752998	0.029656537	0.039447447	0.143554444	0.182714088	0.008453333	0.185926336	0.000354444	0.078238352	0.006005978	0.032659756	0.106306484	5	179821061	G	C	G	A		5	179248061	5:179821061:G:C	SQSTM1;SQSTM1;SQSTM1;SQSTM1	Q13501	Q13501;C9J6J8;E3W990;E7EMC7	p.Gly42Ala	p.Gly42Ala;p.Gly42Ala;p.Gly42Ala;p.Gly42Ala	1.065163	0.066	0.817913935	-1.630618962	-1.893259081	-3.07479097	0.003	Gly	42	Ala	G42A	6	-15.49575	20.8085	5.96025	87.33	9.175481678	0.065147906	Benign
5:179821061:G:T:G:42:V	-2.942902631	-1.759851267	0.048368696	0.030499201	0.13319	0.193552626	0.008453333	0.288434468	0.000354444	0.118828466	0.01507854	0.035919825	0.069944109	5	179821061	G	T	G	V		5	179248061	5:179821061:G:T	SQSTM1;SQSTM1;SQSTM1;SQSTM1	Q13501	Q13501;C9J6J8;E3W990;E7EMC7	p.Gly42Val	p.Gly42Val;p.Gly42Val;p.Gly42Val;p.Gly42Val	2.232182	0.114	0.817521889	-0.11522152	-1.594673709	-2.168645346	0.925	Gly	42	Val	G42V	9	-15.49575	20.8085	5.96025	87.33	9.175481678	0.256712409	Benign
5:179821063:C:A:P:43:T	-3.561096358	-2.090839697	0.062654421	0.034937835	0.248707778	0.261935817	0.104002698	0.138196648	0.215201111	0.140233475	0.048261415	0.0355395	0.171207889	5	179821063	C	A	P	T		5	179248063	5:179821063:C:A	SQSTM1;SQSTM1;SQSTM1;SQSTM1	Q13501	Q13501;C9J6J8;E3W990;E7EMC7	p.Pro43Thr	p.Pro43Thr;p.Pro43Thr;p.Pro43Thr;p.Pro43Thr	0.750158	0.055	0.825700599	-1.850611533	-1.833267461	-3.308072221	0.221	Pro	43	Thr	P43T	8	-17.29271429	18.83357143	8.150857143	90.22	8.99657462	0.07294397	Benign
5:179821063:C:G:P:43:A	-3.586925421	-2.145552782	0.062654421	0.034937835	0.248707778	0.261935817	0.104002698	0.138196648	0.215201111	0.140233475	0.048261415	0.0355395	0.171207889	5	179821063	C	G	P	A		5	179248063	5:179821063:C:G	SQSTM1;SQSTM1;SQSTM1;SQSTM1	Q13501	Q13501;C9J6J8;E3W990;E7EMC7	p.Pro43Ala	p.Pro43Ala;p.Pro43Ala;p.Pro43Ala;p.Pro43Ala	0.181195	0.049	0.830659585	-2.472070768	-1.78867016	-3.649262093	0.001	Pro	43	Ala	P43A	8	-17.29271429	18.83357143	8.150857143	90.22	8.99657462	0.100923013	Benign
5:179821063:C:T:P:43:S	-3.634278703	-2.116567001	0.062654421	0.034937835	0.248707778	0.261935817	0.104002698	0.138196648	0.215201111	0.140233475	0.048261415	0.0355395	0.171207889	5	179821063	C	T	P	S		5	179248063	5:179821063:C:T	SQSTM1;SQSTM1;SQSTM1;SQSTM1	Q13501	Q13501;C9J6J8;E3W990;E7EMC7	p.Pro43Ser	p.Pro43Ser;p.Pro43Ser;p.Pro43Ser;p.Pro43Ser	0.482619	0.038	0.826098392	-2.190437545	-1.934696112	-3.550465111	0.017	Pro	43	Ser	P43S	8	-17.29271429	18.83357143	8.150857143	90.22	8.99657462	0.042815622	Benign
5:179821064:C:A:P:43:H	-3.340415116	-1.932312341	0.083899364	0.032512336	0.24592	0.223168492	0.104002698	0.288434468	0.215201111	0.107743606	0.048261415	0.036826119	0.157726507	5	179821064	C	A	P	H		5	179248064	5:179821064:C:A	SQSTM1;SQSTM1;SQSTM1;SQSTM1	Q13501	Q13501;C9J6J8;E3W990;E7EMC7	p.Pro43His	p.Pro43His;p.Pro43His;p.Pro43His;p.Pro43His	2.13776	0.095	0.822857859	-0.107277453	-1.626425051	-2.329338609	0.989	Pro	43	His	P43H	9	-17.29271429	18.83357143	8.150857143	90.22	8.99657462	0.160191003	Benign
5:179821064:C:G:P:43:R	-3.336110273	-2.042965549	0.083899364	0.032512336	0.24592	0.223168492	0.104002698	0.288434468	0.215201111	0.107743606	0.048261415	0.036826119	0.157726507	5	179821064	C	G	P	R		5	179248064	5:179821064:C:G	SQSTM1;SQSTM1;SQSTM1;SQSTM1	Q13501	Q13501;C9J6J8;E3W990;E7EMC7	p.Pro43Arg	p.Pro43Arg;p.Pro43Arg;p.Pro43Arg;p.Pro43Arg	0.987074	0.096	0.831808115	-1.390688845	-1.470737881	-2.943447597	0.014	Pro	43	Arg	P43R	9	-17.29271429	18.83357143	8.150857143	90.22	8.99657462	0.038668371	Benign
5:179821064:C:T:P:43:L	-3.434312712	-1.972780256	0.083899364	0.031973737	0.25207	0.261204545	0.104002698	0.222671122	0.215201111	0.21849862	0.048261415	0.037971703	0.151517024	5	179821064	C	T	P	L		5	179248064	5:179821064:C:T	SQSTM1;SQSTM1;SQSTM1;SQSTM1	Q13501	Q13501;C9J6J8;E3W990;E7EMC7	p.Pro43Leu	p.Pro43Leu;p.Pro43Leu;p.Pro43Leu;p.Pro43Leu	1.59675	0.068	0.830672681	-0.621917649	-1.667672432	-2.776857486	0.695	Pro	43	Leu	P43L	10	-17.29271429	18.83357143	8.150857143	90.22	8.99657462	0.096538632	Benign
5:179821066:T:A:C:44:S	-2.900486549	-1.698021282	0.001884096	0.016668778	0.074517778	0.162560579	0.043817778	0.222671122	0.222063333	0.170366567	0.029551521	0.036405151	0.112011839	5	179821066	T	A	C	S		5	179248066	5:179821066:T:A	SQSTM1;SQSTM1;SQSTM1;SQSTM1	Q13501	Q13501;C9J6J8;E3W990;E7EMC7	p.Cys44Ser	p.Cys44Ser;p.Cys44Ser;p.Cys44Ser;p.Cys44Ser	3.689364	0.159	0.83566784	2.235631219	-1.005861906	-1.123526274	0.996	Cys	44	Ser	C44S	10	-14.2425	15.90933333	7.236833333	92.52	5.428239341	0.624009916	Uncertain
5:179821066:T:C:C:44:R	-2.469231361	-1.63599832	0.001884096	0.027818539	0.072687778	0.090966443	0.043817778	5.93E-05	0.222063333	0.028383968	0.029551521	0.037195787	0.091450026	5	179821066	T	C	C	R		5	179248066	5:179821066:T:C	SQSTM1;SQSTM1;SQSTM1;SQSTM1	Q13501	Q13501;C9J6J8;E3W990;E7EMC7	p.Cys44Arg	p.Cys44Arg;p.Cys44Arg;p.Cys44Arg;p.Cys44Arg	3.936374	0.242	0.838995591	2.640326581	-0.422725606	-0.510688593	1	Cys	44	Arg	C44R	12	-14.2425	15.90933333	7.236833333	92.52	5.428239341	0.567816127	Uncertain
5:179821066:T:G:C:44:G	-2.533804018	-1.645183985	0.001884096	0.027818539	0.072687778	0.090966443	0.043817778	5.93E-05	0.222063333	0.028383968	0.029551521	0.037195787	0.091450026	5	179821066	T	G	C	G		5	179248066	5:179821066:T:G	SQSTM1;SQSTM1;SQSTM1;SQSTM1	Q13501	Q13501;C9J6J8;E3W990;E7EMC7	p.Cys44Gly	p.Cys44Gly;p.Cys44Gly;p.Cys44Gly;p.Cys44Gly	3.840852	0.227	0.848121023	2.740102807	-0.36582453	-0.648852984	0.998	Cys	44	Gly	C44G	12	-14.2425	15.90933333	7.236833333	92.52	5.428239341	0.610099711	Uncertain
5:179821067:G:A:C:44:Y	-3.042841946	-1.826346867	0.001884096	0.021422223	0.073351111	0.100825151	0.043817778	0.004453786	0.222063333	0.035088964	0.029551521	0.037177375	0.095337249	5	179821067	G	A	C	Y		5	179248067	5:179821067:G:A	SQSTM1;SQSTM1;SQSTM1;SQSTM1	Q13501	Q13501;C9J6J8;E3W990;E7EMC7	p.Cys44Tyr	p.Cys44Tyr;p.Cys44Tyr;p.Cys44Tyr;p.Cys44Tyr	2.03217	0.112	0.835355953	0.062352983	-1.309835225	-2.287955112	0.72	Cys	44	Tyr	C44Y	11	-14.2425	15.90933333	7.236833333	92.52	5.428239341	0.068715234	Benign
5:179821067:G:C:C:44:S	-2.947839831	-1.711499078	0.001884096	0.016668778	0.074517778	0.162560579	0.043817778	0.222671122	0.222063333	0.170366567	0.029551521	0.036405151	0.112011839	5	179821067	G	C	C	S		5	179248067	5:179821067:G:C	SQSTM1;SQSTM1;SQSTM1;SQSTM1	Q13501	Q13501;C9J6J8;E3W990;E7EMC7	p.Cys44Ser	p.Cys44Ser;p.Cys44Ser;p.Cys44Ser;p.Cys44Ser	3.549208	0.148	0.83566784	2.052476991	-1.075786719	-1.262614119	0.996	Cys	44	Ser	C44S	10	-14.2425	15.90933333	7.236833333	92.52	5.428239341	0.624009916	Uncertain
5:179821067:G:T:C:44:F	-3.072975852	-1.842902738	0.001884096	0.021422223	0.073351111	0.100825151	0.043817778	0.004453786	0.222063333	0.035088964	0.029551521	0.037177375	0.095337249	5	179821067	G	T	C	F		5	179248067	5:179821067:G:T	SQSTM1;SQSTM1;SQSTM1;SQSTM1	Q13501	Q13501;C9J6J8;E3W990;E7EMC7	p.Cys44Phe	p.Cys44Phe;p.Cys44Phe;p.Cys44Phe;p.Cys44Phe	1.860005	0.105	0.836243774	-0.140778385	-1.339519997	-2.421165161	0.687	Cys	44	Phe	C44F	11	-14.2425	15.90933333	7.236833333	92.52	5.428239341	0.077109499	Benign
5:179821068:C:G:C:44:W	-2.840514286	-1.728782381	0.001884096	0.021422223	0.073351111	0.100825151	0.043817778	0.004453786	0.222063333	0.035088964	0.029551521	0.037177375	0.095337249	5	179821068	C	G	C	W		5	179248068	5:179821068:C:G	SQSTM1;SQSTM1;SQSTM1;SQSTM1	Q13501	Q13501;C9J6J8;E3W990;E7EMC7	p.Cys44Trp	p.Cys44Trp;p.Cys44Trp;p.Cys44Trp;p.Cys44Trp	3.046746	0.159	0.834573342	1.368926755	-1.024123029	-1.469712858	1	Cys	44	Trp	C44W	11	-14.2425	15.90933333	7.236833333	92.52	5.428239341	0.622551445	Uncertain
5:179821069:G:A:E:45:K	-3.081659157	-1.765087987	0.008200593	0.03099184	0.049013889	0.169497087	0.044405556	0.139337454	0.000245556	0.118479762	0.003818947	0.031960481	0.096554629	5	179821069	G	A	E	K		5	179248069	5:179821069:G:A	SQSTM1;SQSTM1;SQSTM1;SQSTM1	Q13501	Q13501;C9J6J8;E3W990;E7EMC7	p.Glu45Lys	p.Glu45Lys;p.Glu45Lys;p.Glu45Lys;p.Glu45Lys	2.692765	0.104	0.795417562	-0.057388366	-2.02704091	-1.978326999	0.932	Glu	45	Lys	E45K	4	-11.174	19.73111111	5.715555556	91.89	6.256309105	0.373084153	Uncertain
5:179821069:G:C:E:45:Q	-3.131394554	-1.808569964	0.010356655	0.03160738	0.056793889	0.177669157	0.044405556	0.106097374	0.000245556	0.090223414	0.003818947	0.031573168	0.076869449	5	179821069	G	C	E	Q		5	179248069	5:179821069:G:C	SQSTM1;SQSTM1;SQSTM1;SQSTM1	Q13501	Q13501;C9J6J8;E3W990;E7EMC7	p.Glu45Gln	p.Glu45Gln;p.Glu45Gln;p.Glu45Gln;p.Glu45Gln	1.859593	0.076	0.789705374	-1.286761295	-2.30033624	-2.589017668	0.911	Glu	45	Gln	E45Q	3	-11.174	19.73111111	5.715555556	91.89	6.256309105	0.105884118	Benign
5:179821070:A:C:E:45:A	-3.047555389	-1.84088138	0.004707273	0.024800448	0.061001667	0.13891571	0.044405556	0.185926336	0.000245556	0.296617004	0.010820561	0.032700002	0.155296442	5	179821070	A	C	E	A		5	179248070	5:179821070:A:C	SQSTM1;SQSTM1;SQSTM1;SQSTM1	Q13501	Q13501;C9J6J8;E3W990;E7EMC7	p.Glu45Ala	p.Glu45Ala;p.Glu45Ala;p.Glu45Ala;p.Glu45Ala	3.04152	0.161	0.797980445	0.461440547	-1.62194288	-1.460967443	0.725	Glu	45	Ala	E45A	6	-11.174	19.73111111	5.715555556	91.89	6.256309105	0.306715877	Benign
5:179821070:A:G:E:45:G	-2.779205336	-1.748116419	0.004707273	0.020427411	0.060533333	0.096602596	0.044405556	0.083773531	0.000245556	0.08504586	0.010820561	0.033019731	0.140530419	5	179821070	A	G	E	G		5	179248070	5:179821070:A:G	SQSTM1;SQSTM1;SQSTM1;SQSTM1	Q13501	Q13501;C9J6J8;E3W990;E7EMC7	p.Glu45Gly	p.Glu45Gly;p.Glu45Gly;p.Glu45Gly;p.Glu45Gly	3.720393	0.211	0.813019745	1.718744495	-1.053179926	-0.806231622	0.98	Glu	45	Gly	E45G	7	-11.174	19.73111111	5.715555556	91.89	6.256309105	0.418117901	Uncertain
5:179821070:A:T:E:45:V	-2.886826431	-1.809411753	0.004707273	0.020427411	0.060533333	0.096602596	0.044405556	0.083773531	0.000245556	0.08504586	0.010820561	0.033019731	0.140530419	5	179821070	A	T	E	V		5	179248070	5:179821070:A:T	SQSTM1;SQSTM1;SQSTM1;SQSTM1	Q13501	Q13501;C9J6J8;E3W990;E7EMC7	p.Glu45Val	p.Glu45Val;p.Glu45Val;p.Glu45Val;p.Glu45Val	3.082981	0.186	0.796877476	0.488474059	-1.481425303	-1.294122768	0.619	Glu	45	Val	E45V	7	-11.174	19.73111111	5.715555556	91.89	6.256309105	0.246696717	Benign
5:179821071:G:C:E:45:D	-3.333722214	-1.895288439	0.010356655	0.03160738	0.056793889	0.177669157	0.044405556	0.106097374	0.000245556	0.090223414	0.003818947	0.031573168	0.076869449	5	179821071	G	C	E	D		5	179248071	5:179821071:G:C	SQSTM1;SQSTM1;SQSTM1;SQSTM1	Q13501	Q13501;C9J6J8;E3W990;E7EMC7	p.Glu45Asp	p.Glu45Asp;p.Glu45Asp;p.Glu45Asp;p.Glu45Asp	0.957805	0.029	0.797802432	-2.265915346	-2.464010692	-3.346499576	0.006	Glu	45	Asp	E45D	3	-11.174	19.73111111	5.715555556	91.89	6.256309105	0.238215056	Benign
5:179821071:G:T:E:45:D	-3.333722214	-1.896457586	0.010356655	0.03160738	0.056793889	0.177669157	0.044405556	0.106097374	0.000245556	0.090223414	0.003818947	0.031573168	0.076869449	5	179821071	G	T	E	D		5	179248071	5:179821071:G:T	SQSTM1;SQSTM1;SQSTM1;SQSTM1	Q13501	Q13501;C9J6J8;E3W990;E7EMC7	p.Glu45Asp	p.Glu45Asp;p.Glu45Asp;p.Glu45Asp;p.Glu45Asp	0.945647	0.029	0.797802432	-2.281803279	-2.464010692	-3.353049247	0.006	Glu	45	Asp	E45D	3	-11.174	19.73111111	5.715555556	91.89	6.256309105	0.238215056	Benign
5:179821072:C:G:R:46:G	-3.09241845	-1.871090603	0.007384051	0.034461112	0.066021111	0.109531499	0.007567778	0.083773531	0.136331111	0.124393866	0.025789272	0.034560264	0.118696713	5	179821072	C	G	R	G		5	179248072	5:179821072:C:G	SQSTM1;SQSTM1;SQSTM1;SQSTM1	Q13501	Q13501;C9J6J8;E3W990;E7EMC7	p.Arg46Gly	p.Arg46Gly;p.Arg46Gly;p.Arg46Gly;p.Arg46Gly	2.018995	0.12	0.853794998	0.498974221	-0.951334943	-2.248809742	0.816	Arg	46	Gly	R46G	7	-14.25145455	21.39218182	10.49554545	91.48	8.30274348	0.280648061	Benign
5:179821072:C:T:R:46:W	-2.813846259	-1.716134361	0.007384051	0.030290824	0.058047778	0.085451857	0.007567778	0.138196648	0.136331111	0.078030107	0.029246515	0.03494763	0.085528691	5	179821072	C	T	R	W		5	179248072	5:179821072:C:T	SQSTM1;SQSTM1;SQSTM1;SQSTM1	Q13501	Q13501;C9J6J8;E3W990;E7EMC7	p.Arg46Trp	p.Arg46Trp;p.Arg46Trp;p.Arg46Trp;p.Arg46Trp	2.988431	0.157	0.806198416	0.594332484	-1.510257506	-1.512688627	0.999	Arg	46	Trp	R46W	8	-14.25145455	21.39218182	10.49554545	91.48	8.30274348	0.263240768	Benign
5:179821073:G:A:R:46:Q	-3.341196308	-1.744947244	0.013753045	0.04168459	0.057023889	0.182292855	0.007567778	0.139337454	0.136331111	0.219231679	0.016890692	0.033284175	0.06937224	5	179821073	G	A	R	Q	rs1320111508	5	179248073	5:179821073:G:A	SQSTM1;SQSTM1;SQSTM1;SQSTM1	Q13501	Q13501;C9J6J8;E3W990;E7EMC7	p.Arg46Gln	p.Arg46Gln;p.Arg46Gln;p.Arg46Gln;p.Arg46Gln	2.376101	0.021	0.778342671	-0.891463607	-2.839541094	-2.628688186	0.09	Arg	46	Gln	R46Q	4	-14.25145455	21.39218182	10.49554545	91.48	8.30274348	0.103521023	Benign
5:179821073:G:C:R:46:P	-2.993407042	-1.83081925	0.007384051	0.034461112	0.066021111	0.109531499	0.007567778	0.083773531	0.136331111	0.124393866	0.025789272	0.034560264	0.118696713	5	179821073	G	C	R	P		5	179248073	5:179821073:G:C	SQSTM1;SQSTM1;SQSTM1;SQSTM1	Q13501	Q13501;C9J6J8;E3W990;E7EMC7	p.Arg46Pro	p.Arg46Pro;p.Arg46Pro;p.Arg46Pro;p.Arg46Pro	2.437778	0.143	0.850660288	0.969080686	-0.857429527	-1.890257579	0.033	Arg	46	Pro	R46P	7	-14.25145455	21.39218182	10.49554545	91.48	8.30274348	0.059428921	Benign
5:179821073:G:T:R:46:L	-3.454025331	-1.85787312	0.007384051	0.034461112	0.066021111	0.109531499	0.007567778	0.083773531	0.136331111	0.124393866	0.025789272	0.034560264	0.118696713	5	179821073	G	T	R	L		5	179248073	5:179821073:G:T	SQSTM1;SQSTM1;SQSTM1;SQSTM1	Q13501	Q13501;C9J6J8;E3W990;E7EMC7	p.Arg46Leu	p.Arg46Leu;p.Arg46Leu;p.Arg46Leu;p.Arg46Leu	2.156444	0.036	0.833574297	0.180901088	-1.822678128	-2.660314777	0.006	Arg	46	Leu	R46L	7	-14.25145455	21.39218182	10.49554545	91.48	8.30274348	0.068808026	Benign
5:179821075:C:A:L:47:M	-2.121098753	-1.931098278	0.009154831	0.02906437	0.117710317	0.124483406	0.106222222	0.662159655	0.048812222	0.450833169	0.035819095	0.033612865	0.22565977	5	179821075	C	A	L	M		5	179248075	5:179821075:C:A	SQSTM1;SQSTM1;SQSTM1;SQSTM1	Q13501	Q13501;C9J6J8;E3W990;E7EMC7	p.Leu47Met	p.Leu47Met;p.Leu47Met;p.Leu47Met;p.Leu47Met	3.465216	0.435	0.841326474	2.08199257	0.843026607	0.351102793	1	Leu	47	Met	L47M	2	-12.49775	15.71675	12.08175	92.63	4.417430682	0.535676328	Uncertain
5:179821075:C:G:L:47:V	-2.028826758	-1.677426122	0.009154831	0.028142682	0.047419206	0.037254027	0.106222222	0.106097374	0.048812222	0.10057001	0.028650168	0.03384376	0.085101089	5	179821075	C	G	L	V	rs779786150	5	179248075	5:179821075:C:G	SQSTM1;SQSTM1;SQSTM1;SQSTM1	Q13501	Q13501;C9J6J8;E3W990;E7EMC7	p.Leu47Val	p.Leu47Val;p.Leu47Val;p.Leu47Val;p.Leu47Val	3.382683	0.339	0.846328978	2.09726549	0.316237869	-0.248273745	0.953	Leu	47	Val	L47V	3	-12.49775	15.71675	12.08175	92.63	4.417430682	0.219231364	Benign
5:179821076:T:A:L:47:Q	-0.724975517	-1.880341546	0.004708564	0.018456296	0.072287778	0.089387167	0.106222222	0.185926336	0.048812222	0.317661957	0.060103431	0.033047678	0.214511146	5	179821076	T	A	L	Q		5	179248076	5:179821076:T:A	SQSTM1;SQSTM1;SQSTM1;SQSTM1	Q13501	Q13501;C9J6J8;E3W990;E7EMC7	p.Leu47Gln	p.Leu47Gln;p.Leu47Gln;p.Leu47Gln;p.Leu47Gln	3.777258	0.75	0.846630566	2.620314442	2.933915005	2.340018509	1	Leu	47	Gln	L47Q	6	-12.49775	15.71675	12.08175	92.63	4.417430682	0.783590011	Pathogenic
5:179821076:T:C:L:47:P	-0.409552312	-1.876495196	0.004708564	0.014470951	0.077931111	0.057684886	0.106222222	0.083773531	0.048812222	0.113670675	0.060103431	0.033518184	0.217776686	5	179821076	T	C	L	P		5	179248076	5:179821076:T:C	SQSTM1;SQSTM1;SQSTM1;SQSTM1	Q13501	Q13501;C9J6J8;E3W990;E7EMC7	p.Leu47Pro	p.Leu47Pro;p.Leu47Pro;p.Leu47Pro;p.Leu47Pro	3.88046	0.826	0.861871987	3.130313037	3.671327089	2.834922422	1	Leu	47	Pro	L47P	7	-12.49775	15.71675	12.08175	92.63	4.417430682	0.75727337	Pathogenic
5:179821076:T:G:L:47:R	-0.677622235	-1.877258182	0.004708564	0.018456296	0.072287778	0.089387167	0.106222222	0.185926336	0.048812222	0.317661957	0.060103431	0.033047678	0.214511146	5	179821076	T	G	L	R		5	179248076	5:179821076:T:G	SQSTM1;SQSTM1;SQSTM1;SQSTM1	Q13501	Q13501;C9J6J8;E3W990;E7EMC7	p.Leu47Arg	p.Leu47Arg;p.Leu47Arg;p.Leu47Arg;p.Leu47Arg	3.809322	0.761	0.853855792	2.840048995	3.124388957	2.420875803	1	Leu	47	Arg	L47R	6	-12.49775	15.71675	12.08175	92.63	4.417430682	0.772421495	Pathogenic
5:179821078:C:A:L:48:M	-4.19883257	-2.346685425	0.057793576	0.02281789	0.218169206	0.174617168	0.534796667	0.662159655	0.532546667	0.472386333	0.634101152	0.033410547	0.373658168	5	179821078	C	A	L	M		5	179248078	5:179821078:C:A	SQSTM1;SQSTM1;SQSTM1;SQSTM1	Q13501	Q13501;C9J6J8;E3W990;E7EMC7	p.Leu48Met	p.Leu48Met;p.Leu48Met;p.Leu48Met;p.Leu48Met	2.007984	0.076	0.814387496	-0.485347326	-1.888527875	-2.509077527	0.886	Leu	48	Met	L48M	2	-9.278875	14.8755	9.17575	92.83	0	0.320801536	Benign
5:179821078:C:G:L:48:V	-3.905708873	-2.156448583	0.057793576	0.018156484	0.15331254	0.103701046	0.534796667	0.106097374	0.532546667	0.152023043	0.579110324	0.033174451	0.247872801	5	179821078	C	G	L	V		5	179248078	5:179821078:C:G	SQSTM1;SQSTM1;SQSTM1;SQSTM1	Q13501	Q13501;C9J6J8;E3W990;E7EMC7	p.Leu48Val	p.Leu48Val;p.Leu48Val;p.Leu48Val;p.Leu48Val	1.551719	0.039	0.821493218	-0.906696757	-2.005174242	-2.968746823	0.19	Leu	48	Val	L48V	3	-9.278875	14.8755	9.17575	92.83	0	0.264474256	Benign
5:179821079:T:A:L:48:Q	-4.20711868	-2.45087068	0.107523263	0.001215594	0.191128889	0.187777948	0.534796667	0.185926336	0.532546667	0.458319504	0.832645655	0.031975177	0.435807611	5	179821079	T	A	L	Q		5	179248079	5:179821079:T:A	SQSTM1;SQSTM1;SQSTM1;SQSTM1	Q13501	Q13501;C9J6J8;E3W990;E7EMC7	p.Leu48Gln	p.Leu48Gln;p.Leu48Gln;p.Leu48Gln;p.Leu48Gln	2.127445	0.126	0.812172735	-0.38374875	-1.607639948	-2.155704147	0.853	Leu	48	Gln	L48Q	6	-9.278875	14.8755	9.17575	92.83	0	0.202764943	Benign
5:179821079:T:C:L:48:P	-3.953194419	-2.469591313	0.107523263	-0.002911673	0.205778889	0.164026026	0.534796667	0.083773531	0.532546667	0.435239485	0.832645655	0.032233163	0.490882657	5	179821079	T	C	L	P		5	179248079	5:179821079:T:C	SQSTM1;SQSTM1;SQSTM1;SQSTM1	Q13501	Q13501;C9J6J8;E3W990;E7EMC7	p.Leu48Pro	p.Leu48Pro;p.Leu48Pro;p.Leu48Pro;p.Leu48Pro	2.998732	0.231	0.838572935	1.404624164	-0.499702209	-1.079392406	0.998	Leu	48	Pro	L48P	7	-9.278875	14.8755	9.17575	92.83	0	0.416585596	Uncertain
5:179821079:T:G:L:48:R	-4.409446339	-2.463878047	0.107523263	0.001215594	0.191128889	0.187777948	0.534796667	0.185926336	0.532546667	0.458319504	0.832645655	0.031975177	0.435807611	5	179821079	T	G	L	R		5	179248079	5:179821079:T:G	SQSTM1;SQSTM1;SQSTM1;SQSTM1	Q13501	Q13501;C9J6J8;E3W990;E7EMC7	p.Leu48Arg	p.Leu48Arg;p.Leu48Arg;p.Leu48Arg;p.Leu48Arg	1.992181	0.079	0.824561403	-0.25558925	-1.699711122	-2.500249714	0.148	Leu	48	Arg	L48R	6	-9.278875	14.8755	9.17575	92.83	0	0.076696798	Benign
5:179821081:A:C:S:49:R	-3.37783576	-2.00257098	0.03411803	0.02347174	0.10859754	0.134123329	0.18827754	0.093744303	0.229742222	0.170515069	0.067918412	0.032070634	0.142995735	5	179821081	A	C	S	R		5	179248081	5:179821081:A:C	SQSTM1;SQSTM1;SQSTM1;SQSTM1	Q13501	Q13501;C9J6J8;E3W990;E7EMC7	p.Ser49Arg	p.Ser49Arg;p.Ser49Arg;p.Ser49Arg;p.Ser49Arg	1.122028	0.074	0.793158875	-2.165602007	-2.255429976	-2.997914151	0	Ser	49	Arg	S49R	5	-7.363166667	19.05833333	10.5515	91.28	4.801949726	0.046789989	Benign
5:179821081:A:G:S:49:G	-3.500534937	-2.010188365	0.052957073	0.027079978	0.11082754	0.153551396	0.18827754	0.139337454	0.229742222	0.323825505	0.07108403	0.03196024	0.165141696	5	179821081	A	G	S	G		5	179248081	5:179821081:A:G	SQSTM1;SQSTM1;SQSTM1;SQSTM1	Q13501	Q13501;C9J6J8;E3W990;E7EMC7	p.Ser49Gly	p.Ser49Gly;p.Ser49Gly;p.Ser49Gly;p.Ser49Gly	1.471444	0.064	0.803722293	-1.448993001	-2.142752848	-2.867482897	0.002	Ser	49	Gly	S49G	4	-7.363166667	19.05833333	10.5515	91.28	4.801949726	0.084094943	Benign
5:179821081:A:T:S:49:C	-3.326177634	-1.947174177	0.03411803	0.02347174	0.10859754	0.134123329	0.18827754	0.093744303	0.229742222	0.170515069	0.067918412	0.032070634	0.142995735	5	179821081	A	T	S	C		5	179248081	5:179821081:A:T	SQSTM1;SQSTM1;SQSTM1;SQSTM1	Q13501	Q13501;C9J6J8;E3W990;E7EMC7	p.Ser49Cys	p.Ser49Cys;p.Ser49Cys;p.Ser49Cys;p.Ser49Cys	1.698101	0.086	0.788300256	-1.532381165	-2.260211885	-2.618211846	0	Ser	49	Cys	S49C	5	-7.363166667	19.05833333	10.5515	91.28	4.801949726	0.214955244	Benign
5:179821082:G:A:S:49:N	-3.509952959	-2.015810656	0.066096105	0.029379991	0.120700873	0.159425414	0.18827754	0.106097374	0.229742222	0.296875339	0.07108403	0.032179576	0.143822033	5	179821082	G	A	S	N		5	179248082	5:179821082:G:A	SQSTM1;SQSTM1;SQSTM1;SQSTM1	Q13501	Q13501;C9J6J8;E3W990;E7EMC7	p.Ser49Asn	p.Ser49Asn;p.Ser49Asn;p.Ser49Asn;p.Ser49Asn	1.000341	0.044	0.788270294	-2.444943249	-2.527697433	-3.236879425	0	Ser	49	Asn	S49N	3	-7.363166667	19.05833333	10.5515	91.28	4.801949726	0.090184122	Benign
5:179821082:G:C:S:49:T	-3.509952959	-2.019511194	0.066096105	0.029379991	0.120700873	0.159425414	0.18827754	0.106097374	0.229742222	0.296875339	0.07108403	0.032179576	0.143822033	5	179821082	G	C	S	T		5	179248082	5:179821082:G:C	SQSTM1;SQSTM1;SQSTM1;SQSTM1	Q13501	Q13501;C9J6J8;E3W990;E7EMC7	p.Ser49Thr	p.Ser49Thr;p.Ser49Thr;p.Ser49Thr;p.Ser49Thr	0.961859	0.044	0.788509653	-2.489339761	-2.523703852	-3.257610173	0	Ser	49	Thr	S49T	3	-7.363166667	19.05833333	10.5515	91.28	4.801949726	0.133148367	Benign
5:179821082:G:T:S:49:I	-3.846576201	-2.160730321	0.03204038	0.018893085	0.132261667	0.176818615	0.18827754	0.185926336	0.229742222	0.52413134	0.1931995	0.032523775	0.243400767	5	179821082	G	T	S	I		5	179248082	5:179821082:G:T	SQSTM1;SQSTM1;SQSTM1;SQSTM1	Q13501	Q13501;C9J6J8;E3W990;E7EMC7	p.Ser49Ile	p.Ser49Ile;p.Ser49Ile;p.Ser49Ile;p.Ser49Ile	1.420638	0.049	0.793356283	-1.77052314	-2.411056345	-2.981558203	0.175	Ser	49	Ile	S49I	6	-7.363166667	19.05833333	10.5515	91.28	4.801949726	0.254718079	Benign
5:179821083:C:A:S:49:R	-3.532810137	-2.053055401	0.03411803	0.02347174	0.10859754	0.134123329	0.18827754	0.093744303	0.229742222	0.170515069	0.067918412	0.032070634	0.142995735	5	179821083	C	A	S	R		5	179248083	5:179821083:C:A	SQSTM1;SQSTM1;SQSTM1;SQSTM1	Q13501	Q13501;C9J6J8;E3W990;E7EMC7	p.Ser49Arg	p.Ser49Arg;p.Ser49Arg;p.Ser49Arg;p.Ser49Arg	0.597039	0.038	0.793158875	-2.851651515	-2.48427482	-3.488825585	0	Ser	49	Arg	S49R	5	-7.363166667	19.05833333	10.5515	91.28	4.801949726	0.046789989	Benign
5:179821083:C:G:S:49:R	-3.532810137	-2.045586724	0.03411803	0.02347174	0.10859754	0.134123329	0.18827754	0.093744303	0.229742222	0.170515069	0.067918412	0.032070634	0.142995735	5	179821083	C	G	S	R		5	179248083	5:179821083:C:G	SQSTM1;SQSTM1;SQSTM1;SQSTM1	Q13501	Q13501;C9J6J8;E3W990;E7EMC7	p.Ser49Arg	p.Ser49Arg;p.Ser49Arg;p.Ser49Arg;p.Ser49Arg	0.674706	0.038	0.793158875	-2.750157185	-2.48427482	-3.446985373	0	Ser	49	Arg	S49R	5	-7.363166667	19.05833333	10.5515	91.28	4.801949726	0.046789989	Benign
5:179821084:C:G:R:50:G	-2.981607032	-1.83346528	0.005330362	0.021867064	0.067682222	0.165423776	0.091242698	0.083773531	0.000128889	0.08504586	0.038363837	0.034193659	0.171670709	5	179821084	C	G	R	G	rs1459103453	5	179248084	5:179821084:C:G	SQSTM1;SQSTM1;SQSTM1;SQSTM1	Q13501	Q13501;C9J6J8;E3W990;E7EMC7	p.Arg50Gly	p.Arg50Gly;p.Arg50Gly;p.Arg50Gly;p.Arg50Gly	3.43556	0.19	0.843852081	2.105400952	-0.672251248	-1.081062468	0.986	Arg	50	Gly	R50G	7	-8.436090909	19.73454545	16.339	92.01	5.487030671	0.697528444	Pathogenic
5:179821084:C:T:R:50:W	-3.087373175	-1.710746983	0.005330362	0.017834084	0.061498889	0.140373802	0.091242698	0.138196648	0.000128889	0.056660048	0.036692012	0.034385018	0.126869227	5	179821084	C	T	R	W		5	179248084	5:179821084:C:T	SQSTM1;SQSTM1;SQSTM1;SQSTM1	Q13501	Q13501;C9J6J8;E3W990;E7EMC7	p.Arg50Trp	p.Arg50Trp;p.Arg50Trp;p.Arg50Trp;p.Arg50Trp	3.84459	0.128	0.79603506	1.463001531	-1.86417505	-1.219095316	1	Arg	50	Trp	R50W	8	-8.436090909	19.73454545	16.339	92.01	5.487030671	0.706298388	Pathogenic
5:179821085:G:A:R:50:Q	-3.086804788	-1.695346444	0.008971758	0.033011516	0.043391667	0.1805678	0.091242698	0.139337454	0.000128889	0.118451984	0.040646739	0.032739038	0.111151341	5	179821085	G	A	R	Q	rs1360778763	5	179248085	5:179821085:G:A	SQSTM1;SQSTM1;SQSTM1;SQSTM1	Q13501	Q13501;C9J6J8;E3W990;E7EMC7	p.Arg50Gln	p.Arg50Gln;p.Arg50Gln;p.Arg50Gln;p.Arg50Gln	3.700525	0.115	0.767682321	0.57689622	-2.419864178	-1.371849718	0.982	Arg	50	Gln	R50Q	4	-8.436090909	19.73454545	16.339	92.01	5.487030671	0.435472219	Uncertain
5:179821085:G:C:R:50:P	-2.744840621	-1.766387195	0.005330362	0.021867064	0.067682222	0.165423776	0.091242698	0.083773531	0.000128889	0.08504586	0.038363837	0.034193659	0.171670709	5	179821085	G	C	R	P		5	179248085	5:179821085:G:C	SQSTM1;SQSTM1;SQSTM1;SQSTM1	Q13501	Q13501;C9J6J8;E3W990;E7EMC7	p.Arg50Pro	p.Arg50Pro;p.Arg50Pro;p.Arg50Pro;p.Arg50Pro	4.133107	0.245	0.841314095	2.954480055	-0.36497217	-0.387364902	0.999	Arg	50	Pro	R50P	7	-8.436090909	19.73454545	16.339	92.01	5.487030671	0.674056872	Pathogenic
5:179821085:G:T:R:50:L	-3.214068599	-1.843796243	0.005330362	0.021867064	0.067682222	0.165423776	0.091242698	0.083773531	0.000128889	0.08504586	0.038363837	0.034193659	0.171670709	5	179821085	G	T	R	L		5	179248085	5:179821085:G:T	SQSTM1;SQSTM1;SQSTM1;SQSTM1	Q13501	Q13501;C9J6J8;E3W990;E7EMC7	p.Arg50Leu	p.Arg50Leu;p.Arg50Leu;p.Arg50Leu;p.Arg50Leu	3.328128	0.136	0.824242102	1.482351807	-1.342700822	-1.451077127	0.043	Arg	50	Leu	R50L	7	-8.436090909	19.73454545	16.339	92.01	5.487030671	0.609756665	Uncertain
5:179821087:G:A:V:51:M	-3.016917688	-1.872001314	0.017931892	0.034722909	0.12097254	0.227742969	0.427738889	0.106097374	0.069258889	0.175062868	0.537569821	0.03428701	0.226971072	5	179821087	G	A	V	M		5	179248087	5:179821087:G:A	SQSTM1;SQSTM1;SQSTM1;SQSTM1	Q13501	Q13501;C9J6J8;E3W990;E7EMC7	p.Val51Met	p.Val51Met;p.Val51Met;p.Val51Met;p.Val51Met	4.105147	0.228	0.836599431	2.801900761	-0.551699499	-0.500693503	0.989	Val	51	Met	V51M	3	-6.851857143	14.36542857	14.09442857	93.73	5.508537685	0.794432876	Pathogenic
5:179821087:G:C:V:51:L	-3.826228328	-2.003257502	0.017931892	0.034722909	0.12097254	0.227742969	0.427738889	0.106097374	0.069258889	0.175062868	0.537569821	0.03428701	0.226971072	5	179821087	G	C	V	L		5	179248087	5:179821087:G:C	SQSTM1;SQSTM1;SQSTM1;SQSTM1	Q13501	Q13501;C9J6J8;E3W990;E7EMC7	p.Val51Leu	p.Val51Leu;p.Val51Leu;p.Val51Leu;p.Val51Leu	2.74021	0.04	0.845435181	1.235690329	-1.599358239	-2.322711067	0.009	Val	51	Leu	V51L	3	-6.851857143	14.36542857	14.09442857	93.73	5.508537685	0.181079907	Benign
5:179821087:G:T:V:51:L	-3.826228328	-2.003832363	0.017931892	0.034722909	0.12097254	0.227742969	0.427738889	0.106097374	0.069258889	0.175062868	0.537569821	0.03428701	0.226971072	5	179821087	G	T	V	L		5	179248087	5:179821087:G:T	SQSTM1;SQSTM1;SQSTM1;SQSTM1	Q13501	Q13501;C9J6J8;E3W990;E7EMC7	p.Val51Leu	p.Val51Leu;p.Val51Leu;p.Val51Leu;p.Val51Leu	2.734232	0.04	0.845435181	1.227878348	-1.599358239	-2.325931492	0.009	Val	51	Leu	V51L	3	-6.851857143	14.36542857	14.09442857	93.73	5.508537685	0.181079907	Benign
5:179821088:T:A:V:51:E	-2.896659993	-2.041269786	0.008467546	0.023389884	0.134033333	0.23079494	0.427738889	0.185926336	0.069258889	0.425472951	0.477804869	0.032545214	0.328785845	5	179821088	T	A	V	E	rs1180375053	5	179248088	5:179821088:T:A	SQSTM1;SQSTM1;SQSTM1;SQSTM1	Q13501	Q13501;C9J6J8;E3W990;E7EMC7	p.Val51Glu	p.Val51Glu;p.Val51Glu;p.Val51Glu;p.Val51Glu	4.315518	0.341	0.856000599	3.554329921	0.490317425	0.265817199	0.994	Val	51	Glu	V51E	6	-6.851857143	14.36542857	14.09442857	93.73	5.508537685	0.805341804	Pathogenic
5:179821088:T:C:V:51:A	-3.481529834	-1.909552209	0.014221463	0.032461653	0.104419206	0.192729107	0.427738889	0.139337454	0.069258889	0.322350085	0.537569821	0.033317664	0.25082284	5	179821088	T	C	V	A		5	179248088	5:179821088:T:C	SQSTM1;SQSTM1;SQSTM1;SQSTM1	Q13501	Q13501;C9J6J8;E3W990;E7EMC7	p.Val51Ala	p.Val51Ala;p.Val51Ala;p.Val51Ala;p.Val51Ala	4.176299	0.14	0.844949748	3.100406781	-0.971777321	-0.971035042	0.951	Val	51	Ala	V51A	4	-6.851857143	14.36542857	14.09442857	93.73	5.508537685	0.809231318	Pathogenic
5:179821088:T:G:V:51:G	-2.930764361	-2.086825172	0.008467546	0.01795374	0.145093333	0.179496255	0.427738889	0.083773531	0.069258889	0.386761568	0.477804869	0.032797802	0.355024932	5	179821088	T	G	V	G		5	179248088	5:179821088:T:G	SQSTM1;SQSTM1;SQSTM1;SQSTM1	Q13501	Q13501;C9J6J8;E3W990;E7EMC7	p.Val51Gly	p.Val51Gly;p.Val51Gly;p.Val51Gly;p.Val51Gly	4.349637	0.355	0.863141269	3.774668767	0.698451015	0.36512264	0.998	Val	51	Gly	V51G	7	-6.851857143	14.36542857	14.09442857	93.73	5.508537685	0.778153973	Pathogenic
5:179821090:G:A:A:52:T	-3.548277586	-1.894438667	0.007173475	0.028122511	0.044029524	0.018350749	0.191889048	0.139337454	0.045597778	0.26623398	0.101398528	0.033400518	0.178415984	5	179821090	G	A	A	T		5	179248090	5:179821090:G:A	SQSTM1;SQSTM1;SQSTM1;SQSTM1	Q13501	Q13501;C9J6J8;E3W990;E7EMC7	p.Ala52Thr	p.Ala52Thr;p.Ala52Thr;p.Ala52Thr;p.Ala52Thr	2.932049	0.064	0.819210021	0.840906342	-1.884348157	-2.080636192	0.194	Ala	52	Thr	A52T	4	-3.432	16.2484	12.8216	92.61	3.635535509	0.161937637	Benign
5:179821090:G:C:A:52:P	-3.049838491	-1.7026516	0.004543433	0.023096951	0.043182857	0.016033946	0.191889048	0.093744303	0.045597778	0.099850059	0.097023956	0.032764709	0.137977556	5	179821090	G	C	A	P		5	179248090	5:179821090:G:C	SQSTM1;SQSTM1;SQSTM1;SQSTM1	Q13501	Q13501;C9J6J8;E3W990;E7EMC7	p.Ala52Pro	p.Ala52Pro;p.Ala52Pro;p.Ala52Pro;p.Ala52Pro	4.143773	0.146	0.837754319	2.880801888	-1.053688501	-0.953875032	0.988	Ala	52	Pro	A52P	5	-3.432	16.2484	12.8216	92.61	3.635535509	0.594096147	Uncertain
5:179821090:G:T:A:52:S	-3.3547197	-1.753143712	0.009061959	0.031867311	0.049662857	0.030962968	0.191889048	0.106097374	0.045597778	0.099853899	0.101398528	0.03451776	0.117417996	5	179821090	G	T	A	S	rs748555662	5	179248090	5:179821090:G:T	SQSTM1;SQSTM1;SQSTM1;SQSTM1	Q13501	Q13501;C9J6J8;E3W990;E7EMC7	p.Ala52Ser	p.Ala52Ser;p.Ala52Ser;p.Ala52Ser;p.Ala52Ser	3.220779	0.058	0.820186983	1.242261181	-1.906188874	-1.959775811	0.027	Ala	52	Ser	A52S	3	-3.432	16.2484	12.8216	92.61	3.635535509	0.327399265	Benign
5:179821091:C:A:A:52:D	-3.709610228	-2.001563835	0.004258815	0.017269428	0.07336254	0.085385474	0.191889048	0.185926336	0.045597778	0.318042751	0.308586895	0.032664412	0.244817059	5	179821091	C	A	A	D		5	179248091	5:179821091:C:A	SQSTM1;SQSTM1;SQSTM1;SQSTM1	Q13501	Q13501;C9J6J8;E3W990;E7EMC7	p.Ala52Asp	p.Ala52Asp;p.Ala52Asp;p.Ala52Asp;p.Ala52Asp	3.103227	0.082	0.829262452	1.312019112	-1.602206165	-1.884373848	0.165	Ala	52	Asp	A52D	6	-3.432	16.2484	12.8216	92.61	3.635535509	0.306980525	Benign
5:179821091:C:G:A:52:G	-3.569801805	-1.848769118	0.007173475	0.028122511	0.044029524	0.018350749	0.191889048	0.139337454	0.045597778	0.26623398	0.101398528	0.033400518	0.178415984	5	179821091	C	G	A	G		5	179248091	5:179821091:C:G	SQSTM1;SQSTM1;SQSTM1;SQSTM1	Q13501	Q13501;C9J6J8;E3W990;E7EMC7	p.Ala52Gly	p.Ala52Gly;p.Ala52Gly;p.Ala52Gly;p.Ala52Gly	3.406968	0.059	0.83816011	1.927941394	-1.599959792	-1.853693037	0.094	Ala	52	Gly	A52G	4	-3.432	16.2484	12.8216	92.61	3.635535509	0.223389197	Benign
5:179821091:C:T:A:52:V	-3.625764774	-1.916525727	0.007173475	0.028122511	0.044029524	0.018350749	0.191889048	0.139337454	0.045597778	0.26623398	0.101398528	0.033400518	0.178415984	5	179821091	C	T	A	V		5	179248091	5:179821091:C:T	SQSTM1;SQSTM1;SQSTM1;SQSTM1	Q13501	Q13501;C9J6J8;E3W990;E7EMC7	p.Ala52Val	p.Ala52Val;p.Ala52Val;p.Ala52Val;p.Ala52Val	2.702365	0.046	0.822411713	0.619560842	-1.945352024	-2.308416471	0.943	Ala	52	Val	A52V	4	-3.432	16.2484	12.8216	92.61	3.635535509	0.208533617	Benign
5:179821093:G:A:A:53:T	-3.572019285	-2.317626345	0.055605751	0.022095704	0.131214365	0.075711363	0.387102063	0.139337454	0.346544074	0.267848092	0.434022576	0.033431483	0.356175465	5	179821093	G	A	A	T		5	179248093	5:179821093:G:A	SQSTM1;SQSTM1;SQSTM1;SQSTM1	Q13501	Q13501;C9J6J8;E3W990;E7EMC7	p.Ala53Thr	p.Ala53Thr;p.Ala53Thr;p.Ala53Thr;p.Ala53Thr	1.971797	0.207	0.781084455	-1.352320145	-1.61143083	-1.771344239	0.018	Ala	53	Thr	A53T	4	-3.1172	18.6632	15.521	91.66	0	0.121986538	Benign
5:179821093:G:C:A:53:P	-3.694326561	-2.134246397	0.067614518	0.017091836	0.124923254	0.08273995	0.387102063	0.093744303	0.346544074	0.134676481	0.358836412	0.033203294	0.27288423	5	179821093	G	C	A	P		5	179248093	5:179821093:G:C	SQSTM1;SQSTM1;SQSTM1;SQSTM1	Q13501	Q13501;C9J6J8;E3W990;E7EMC7	p.Ala53Pro	p.Ala53Pro;p.Ala53Pro;p.Ala53Pro;p.Ala53Pro	2.26669	0.109	0.798699195	-0.53340775	-1.94050457	-2.178957263	0.501	Ala	53	Pro	A53P	5	-3.1172	18.6632	15.521	91.66	0	0.376425247	Uncertain
5:179821093:G:T:A:53:S	-4.138191066	-2.237132214	0.069353789	0.026710836	0.146769921	0.094296839	0.387102063	0.106097374	0.346544074	0.224898554	0.434022576	0.034182637	0.300542652	5	179821093	G	T	A	S		5	179248093	5:179821093:G:T	SQSTM1;SQSTM1;SQSTM1;SQSTM1	Q13501	Q13501;C9J6J8;E3W990;E7EMC7	p.Ala53Ser	p.Ala53Ser;p.Ala53Ser;p.Ala53Ser;p.Ala53Ser	1.732099	0.029	0.781910525	-1.645222732	-2.729158903	-2.929377436	0.003	Ala	53	Ser	A53S	3	-3.1172	18.6632	15.521	91.66	0	0.087189762	Benign
5:179821094:C:A:A:53:D	-4.097573271	-2.310410206	0.12768282	0.012122689	0.145765159	0.173249107	0.387102063	0.185926336	0.346544074	0.408843021	0.527983248	0.033473422	0.333535081	5	179821094	C	A	A	D		5	179248094	5:179821094:C:A	SQSTM1;SQSTM1;SQSTM1;SQSTM1	Q13501	Q13501;C9J6J8;E3W990;E7EMC7	p.Ala53Asp	p.Ala53Asp;p.Ala53Asp;p.Ala53Asp;p.Ala53Asp	1.608639	0.066	0.789963643	-1.608348307	-2.359595165	-2.782013457	0.001	Ala	53	Asp	A53D	6	-3.1172	18.6632	15.521	91.66	0	0.05838301	Benign
5:179821094:C:G:A:53:G	-4.041247262	-2.328316958	0.055605751	0.022095704	0.131214365	0.075711363	0.387102063	0.139337454	0.346544074	0.267848092	0.434022576	0.033431483	0.356175465	5	179821094	C	G	A	G		5	179248094	5:179821094:C:G	SQSTM1;SQSTM1;SQSTM1;SQSTM1	Q13501	Q13501;C9J6J8;E3W990;E7EMC7	p.Ala53Gly	p.Ala53Gly;p.Ala53Gly;p.Ala53Gly;p.Ala53Gly	1.860625	0.098	0.803552387	-0.944597678	-1.929456396	-2.461293707	0.001	Ala	53	Gly	A53G	4	-3.1172	18.6632	15.521	91.66	0	0.097044177	Benign
5:179821094:C:T:A:53:V	-4.157478045	-2.321972808	0.055605751	0.022095704	0.131214365	0.075711363	0.387102063	0.139337454	0.346544074	0.267848092	0.434022576	0.033431483	0.356175465	5	179821094	C	T	A	V	rs1241285995	5	179248094	5:179821094:C:T	SQSTM1;SQSTM1;SQSTM1;SQSTM1	Q13501	Q13501;C9J6J8;E3W990;E7EMC7	p.Ala53Val	p.Ala53Val;p.Ala53Val;p.Ala53Val;p.Ala53Val	1.926598	0.071	0.785822436	-1.29477027	-2.39690505	-2.581823033	0.001	Ala	53	Val	A53V	4	-3.1172	18.6632	15.521	91.66	0	0.14648414	Benign
5:179821096:C:A:L:54:M	-3.908039123	-2.060216202	0.010445224	0.036903356	0.158691429	0.131585521	0.104102063	0.662159655	0.172011111	0.453664535	0.08499027	0.035283909	0.28323114	5	179821096	C	A	L	M		5	179248096	5:179821096:C:A	SQSTM1;SQSTM1;SQSTM1;SQSTM1	Q13501	Q13501;C9J6J8;E3W990;E7EMC7	p.Leu54Met	p.Leu54Met;p.Leu54Met;p.Leu54Met;p.Leu54Met	3.236794	0.068	0.792623824	0.58478042	-2.302497825	-1.893344684	0.962	Leu	54	Met	L54M	2	-4.526125	16.4255	18.5205	92.87	3.998671179	0.401166084	Uncertain
5:179821096:C:G:L:54:V	-3.416557756	-1.938114368	0.010445224	0.03508768	0.081248095	0.049505762	0.104102063	0.106097374	0.172011111	0.126039968	0.068681143	0.034574205	0.14298973	5	179821096	C	G	L	V		5	179248096	5:179821096:C:G	SQSTM1;SQSTM1;SQSTM1;SQSTM1	Q13501	Q13501;C9J6J8;E3W990;E7EMC7	p.Leu54Val	p.Leu54Val;p.Leu54Val;p.Leu54Val;p.Leu54Val	1.792198	0.065	0.805835598	-0.977820858	-2.101136645	-2.688908226	0.002	Leu	54	Val	L54V	3	-4.526125	16.4255	18.5205	92.87	3.998671179	0.072209375	Benign
5:179821097:T:A:L:54:Q	-3.524407229	-1.855029133	0.004912538	0.022989515	0.093507778	0.105494098	0.104102063	0.185926336	0.172011111	0.434720755	0.06493026	0.033575045	0.230427784	5	179821097	T	A	L	Q		5	179248097	5:179821097:T:A	SQSTM1;SQSTM1;SQSTM1;SQSTM1	Q13501	Q13501;C9J6J8;E3W990;E7EMC7	p.Leu54Gln	p.Leu54Gln;p.Leu54Gln;p.Leu54Gln;p.Leu54Gln	4.348545	0.113	0.790412591	1.983178834	-2.053335046	-1.034313735	0.996	Leu	54	Gln	L54Q	6	-4.526125	16.4255	18.5205	92.87	3.998671179	0.681947629	Pathogenic
5:179821097:T:C:L:54:P	-2.985081137	-1.882486221	0.004912538	0.017841787	0.102522222	0.085763986	0.104102063	0.083773531	0.172011111	0.410234617	0.06493026	0.03396804	0.250435906	5	179821097	T	C	L	P		5	179248097	5:179821097:T:C	SQSTM1;SQSTM1;SQSTM1;SQSTM1	Q13501	Q13501;C9J6J8;E3W990;E7EMC7	p.Leu54Pro	p.Leu54Pro;p.Leu54Pro;p.Leu54Pro;p.Leu54Pro	4.45027	0.255	0.82185307	2.889952916	-0.626101233	-0.158701473	0.998	Leu	54	Pro	L54P	7	-4.526125	16.4255	18.5205	92.87	3.998671179	0.680349128	Pathogenic
5:179821097:T:G:L:54:R	-3.326384413	-1.851945768	0.004912538	0.022989515	0.093507778	0.105494098	0.104102063	0.185926336	0.172011111	0.434720755	0.06493026	0.033575045	0.230427784	5	179821097	T	G	L	R		5	179248097	5:179821097:T:G	SQSTM1;SQSTM1;SQSTM1;SQSTM1	Q13501	Q13501;C9J6J8;E3W990;E7EMC7	p.Leu54Arg	p.Leu54Arg;p.Leu54Arg;p.Leu54Arg;p.Leu54Arg	4.380609	0.159	0.807232683	2.439070757	-1.480287707	-0.751143699	0.996	Leu	54	Arg	L54R	6	-4.526125	16.4255	18.5205	92.87	3.998671179	0.348749249	Benign
5:179821099:T:A:F:55:I	-3.508494248	-1.928898865	0.051532932	0.027397958	0.16093127	0.296980862	0.213992778	0.185926336	0.347081852	0.417804779	0.199977919	0.033155725	0.270289099	5	179821099	T	A	F	I		5	179248099	5:179821099:T:A	SQSTM1;SQSTM1;SQSTM1;SQSTM1	Q13501	Q13501;C9J6J8;E3W990;E7EMC7	p.Phe55Ile	p.Phe55Ile;p.Phe55Ile;p.Phe55Ile;p.Phe55Ile	4.351877	0.15	0.837678029	3.150872052	-1.029534156	-0.818645274	0.995	Phe	55	Ile	F55I	6	-2.766818182	12.20345455	16.97881818	91.6	6.631463836	0.896876525	Pathogenic
5:179821099:T:C:F:55:L	-3.646249251	-1.921870133	0.051532932	0.027397958	0.16093127	0.296980862	0.213992778	0.185926336	0.347081852	0.417804779	0.199977919	0.033155725	0.270289099	5	179821099	T	C	F	L		5	179248099	5:179821099:T:C	SQSTM1;SQSTM1;SQSTM1;SQSTM1	Q13501	Q13501;C9J6J8;E3W990;E7EMC7	p.Phe55Leu	p.Phe55Leu;p.Phe55Leu;p.Phe55Leu;p.Phe55Leu	4.424969	0.118	0.844497648	3.414238355	-1.11917	-0.964241323	0.995	Phe	55	Leu	F55L	6	-2.766818182	12.20345455	16.97881818	91.6	6.631463836	0.824572749	Pathogenic
5:179821099:T:G:F:55:V	-3.194640534	-1.876004012	0.051532932	0.021196958	0.155549048	0.206634161	0.213992778	0.083773531	0.347081852	0.130201846	0.196625352	0.033196328	0.241674401	5	179821099	T	G	F	V		5	179248099	5:179821099:T:G	SQSTM1;SQSTM1;SQSTM1;SQSTM1	Q13501	Q13501;C9J6J8;E3W990;E7EMC7	p.Phe55Val	p.Phe55Val;p.Phe55Val;p.Phe55Val;p.Phe55Val	4.348102	0.199	0.842775137	3.271393481	-0.633008301	-0.537441076	0.993	Phe	55	Val	F55V	7	-2.766818182	12.20345455	16.97881818	91.6	6.631463836	0.664537998	Pathogenic
5:179821100:T:A:F:55:Y	-3.198852583	-1.886800842	0.123672925	0.039865476	0.191539365	0.38132468	0.213992778	0.106097374	0.347081852	0.22496522	0.177299604	0.036250079	0.242845512	5	179821100	T	A	F	Y		5	179248100	5:179821100:T:A	SQSTM1;SQSTM1;SQSTM1;SQSTM1	Q13501	Q13501;C9J6J8;E3W990;E7EMC7	p.Phe55Tyr	p.Phe55Tyr;p.Phe55Tyr;p.Phe55Tyr;p.Phe55Tyr	4.258492	0.199	0.844335279	3.192691778	-0.606978144	-0.585715136	0.821	Phe	55	Tyr	F55Y	3	-2.766818182	12.20345455	16.97881818	91.6	6.631463836	0.48289885	Uncertain
5:179821100:T:C:F:55:S	-2.697127716	-1.753193612	0.051532932	0.015667556	0.143732381	0.179047834	0.213992778	0.138196648	0.347081852	0.082111844	0.189415246	0.033036956	0.189524396	5	179821100	T	C	F	S		5	179248100	5:179821100:T:C	SQSTM1;SQSTM1;SQSTM1;SQSTM1	Q13501	Q13501;C9J6J8;E3W990;E7EMC7	p.Phe55Ser	p.Phe55Ser;p.Phe55Ser;p.Phe55Ser;p.Phe55Ser	4.615861	0.271	0.845013256	3.676384402	-0.137976758	0.022990353	1	Phe	55	Ser	F55S	8	-2.766818182	12.20345455	16.97881818	91.6	6.631463836	0.749544398	Pathogenic
5:179821100:T:G:F:55:C	-2.598116308	-1.766430809	0.051532932	0.015667556	0.143732381	0.179047834	0.213992778	0.138196648	0.347081852	0.082111844	0.189415246	0.033036956	0.189524396	5	179821100	T	G	F	C		5	179248100	5:179821100:T:G	SQSTM1;SQSTM1;SQSTM1;SQSTM1	Q13501	Q13501;C9J6J8;E3W990;E7EMC7	p.Phe55Cys	p.Phe55Cys;p.Phe55Cys;p.Phe55Cys;p.Phe55Cys	4.478207	0.294	0.844322199	3.479490847	-0.003300258	0.081782746	0.847	Phe	55	Cys	F55C	8	-2.766818182	12.20345455	16.97881818	91.6	6.631463836	0.832077996	Pathogenic
5:179821101:C:A:F:55:L	-3.917454412	-1.974981818	0.051532932	0.027397958	0.16093127	0.296980862	0.213992778	0.185926336	0.347081852	0.417804779	0.199977919	0.033155725	0.270289099	5	179821101	C	A	F	L	rs886060501	5	179248101	5:179821101:C:A	SQSTM1;SQSTM1;SQSTM1;SQSTM1	Q13501	Q13501;C9J6J8;E3W990;E7EMC7	p.Phe55Leu	p.Phe55Leu;p.Phe55Leu;p.Phe55Leu;p.Phe55Leu	3.872659	0.055	0.844497648	2.692486082	-1.519648478	-1.62594076	0.995	Phe	55	Leu	F55L	6	-2.766818182	12.20345455	16.97881818	91.6	6.631463836	0.824572749	Pathogenic
5:179821101:C:G:F:55:L	-3.917454412	-1.973890274	0.051532932	0.027397958	0.16093127	0.296980862	0.213992778	0.185926336	0.347081852	0.417804779	0.199977919	0.033155725	0.270289099	5	179821101	C	G	F	L	rs886060501	5	179248101	5:179821101:C:G	SQSTM1;SQSTM1;SQSTM1;SQSTM1	Q13501	Q13501;C9J6J8;E3W990;E7EMC7	p.Phe55Leu	p.Phe55Leu;p.Phe55Leu;p.Phe55Leu;p.Phe55Leu	3.88401	0.055	0.844497648	2.707319436	-1.519648478	-1.619825831	0.995	Phe	55	Leu	F55L	6	-2.766818182	12.20345455	16.97881818	91.6	6.631463836	0.824572749	Pathogenic
5:179821102:C:A:P:56:T	-3.612491998	-1.885594322	0.001015301	0.018541945	0.106518413	0.029868671	0.215493016	0.138196648	0.006301111	0.108222727	0.037125863	0.033317794	0.174725643	5	179821102	C	A	P	T		5	179248102	5:179821102:C:A	SQSTM1;SQSTM1;SQSTM1;SQSTM1	Q13501	Q13501;C9J6J8;E3W990;E7EMC7	p.Pro56Thr	p.Pro56Thr;p.Pro56Thr;p.Pro56Thr;p.Pro56Thr	2.952596	0.046	0.781915431	-0.050170719	-2.621011426	-2.173613812	0.537	Pro	56	Thr	P56T	8	2.415714286	14.145	17.15114286	88.11	7.326980106	0.3035113	Benign
5:179821102:C:G:P:56:A	-3.629711373	-1.925457272	0.001015301	0.018541945	0.106518413	0.029868671	0.215493016	0.138196648	0.006301111	0.108222727	0.037125863	0.033317794	0.174725643	5	179821102	C	G	P	A		5	179248102	5:179821102:C:G	SQSTM1;SQSTM1;SQSTM1;SQSTM1	Q13501	Q13501;C9J6J8;E3W990;E7EMC7	p.Pro56Ala	p.Pro56Ala;p.Pro56Ala;p.Pro56Ala;p.Pro56Ala	2.53806	0.042	0.78645152	-0.480235272	-2.570756342	-2.420051144	0.648	Pro	56	Ala	P56A	8	2.415714286	14.145	17.15114286	88.11	7.326980106	0.271445479	Benign
5:179821102:C:T:P:56:S	-3.707198562	-1.940447997	0.001015301	0.018541945	0.106518413	0.029868671	0.215493016	0.138196648	0.006301111	0.108222727	0.037125863	0.033317794	0.174725643	5	179821102	C	T	P	S		5	179248102	5:179821102:C:T	SQSTM1;SQSTM1;SQSTM1;SQSTM1	Q13501	Q13501;C9J6J8;E3W990;E7EMC7	p.Pro56Ser	p.Pro56Ser;p.Pro56Ser;p.Pro56Ser;p.Pro56Ser	2.382171	0.024	0.782105912	-0.790907166	-2.75768297	-2.608077107	0.472	Pro	56	Ser	P56S	8	2.415714286	14.145	17.15114286	88.11	7.326980106	0.199029917	Benign
5:179821103:C:A:P:56:H	-3.395789897	-1.772138877	0.001390578	0.013113932	0.109960635	0.122764432	0.215493016	0.288434468	0.006301111	0.106579525	0.029109074	0.031156327	0.147987674	5	179821103	C	A	P	H		5	179248103	5:179821103:C:A	SQSTM1;SQSTM1;SQSTM1;SQSTM1	Q13501	Q13501;C9J6J8;E3W990;E7EMC7	p.Pro56His	p.Pro56His;p.Pro56His;p.Pro56His;p.Pro56His	3.614916	0.074	0.778970622	0.742861101	-2.492153585	-1.654963313	0.405	Pro	56	His	P56H	9	2.415714286	14.145	17.15114286	88.11	7.326980106	0.40739952	Uncertain
5:179821103:C:G:P:56:R	-3.339826927	-1.759360281	0.001390578	0.013113932	0.109960635	0.122764432	0.215493016	0.288434468	0.006301111	0.106579525	0.029109074	0.031156327	0.147987674	5	179821103	C	G	P	R		5	179248103	5:179821103:C:G	SQSTM1;SQSTM1;SQSTM1;SQSTM1	Q13501	Q13501;C9J6J8;E3W990;E7EMC7	p.Pro56Arg	p.Pro56Arg;p.Pro56Arg;p.Pro56Arg;p.Pro56Arg	3.747801	0.087	0.787208909	1.119281714	-2.272063639	-1.508231722	0.994	Pro	56	Arg	P56R	9	2.415714286	14.145	17.15114286	88.11	7.326980106	0.629172874	Uncertain
5:179821103:C:T:P:56:L	-3.36441055	-1.736384506	0.001390578	0.010109804	0.118751746	0.195752375	0.215493016	0.222671122	0.006301111	0.235235879	0.029109074	0.028100477	0.141656835	5	179821103	C	T	P	L		5	179248103	5:179821103:C:T	SQSTM1;SQSTM1;SQSTM1;SQSTM1	Q13501	Q13501;C9J6J8;E3W990;E7EMC7	p.Pro56Leu	p.Pro56Leu;p.Pro56Leu;p.Pro56Leu;p.Pro56Leu	3.864195	0.076	0.785641361	1.232802145	-2.36814218	-1.509112781	0.994	Pro	56	Leu	P56L	10	2.415714286	14.145	17.15114286	88.11	7.326980106	0.38391925	Uncertain
5:179821105:G:A:A:57:T	-3.779109304	-2.042016673	0.020286562	0.045751483	0.310127778	0.298719246	0.176873175	0.139337454	0.767163333	0.268976662	0.144769281	0.038031819	0.194719588	5	179821105	G	A	A	T		5	179248105	5:179821105:G:A	SQSTM1;SQSTM1;SQSTM1;SQSTM1	Q13501	Q13501;C9J6J8;E3W990;E7EMC7	p.Ala57Thr	p.Ala57Thr;p.Ala57Thr;p.Ala57Thr;p.Ala57Thr	1.712933	0.024	0.774392712	-1.855303715	-2.886373693	-2.968604227	0	Ala	57	Thr	A57T	4	2.8086	10.9892	14.672	84.77	9.732737674	0.162352365	Benign
5:179821105:G:C:A:57:P	-3.493970595	-1.894137125	0.012498236	0.041490651	0.277857778	0.25987911	0.176873175	0.093744303	0.767163333	0.393863817	0.105051778	0.035877919	0.15134744	5	179821105	G	C	A	P		5	179248105	5:179821105:G:C	SQSTM1;SQSTM1;SQSTM1;SQSTM1	Q13501	Q13501;C9J6J8;E3W990;E7EMC7	p.Ala57Pro	p.Ala57Pro;p.Ala57Pro;p.Ala57Pro;p.Ala57Pro	2.41128	0.054	0.787312239	-0.624725125	-2.480114084	-2.418984793	0.138	Ala	57	Pro	A57P	5	2.8086	10.9892	14.672	84.77	9.732737674	0.341434408	Benign
5:179821105:G:T:A:57:S	-3.747537244	-2.045437175	0.020286562	0.047875301	0.308987778	0.23984939	0.176873175	0.106097374	0.767163333	0.167295366	0.144769281	0.040796302	0.177562962	5	179821105	G	T	A	S		5	179248105	5:179821105:G:T	SQSTM1;SQSTM1;SQSTM1;SQSTM1	Q13501	Q13501;C9J6J8;E3W990;E7EMC7	p.Ala57Ser	p.Ala57Ser;p.Ala57Ser;p.Ala57Ser;p.Ala57Ser	1.345301	0.017	0.775483287	-2.30887873	-2.912675626	-3.207114864	0	Ala	57	Ser	A57S	3	2.8086	10.9892	14.672	84.77	9.732737674	0.097284054	Benign
5:179821106:C:A:A:57:E	-3.640335286	-1.983405164	0.012498236	0.041490651	0.277857778	0.25987911	0.176873175	0.093744303	0.767163333	0.393863817	0.105051778	0.035877919	0.15134744	5	179821106	C	A	A	E		5	179248106	5:179821106:C:A	SQSTM1;SQSTM1;SQSTM1;SQSTM1	Q13501	Q13501;C9J6J8;E3W990;E7EMC7	p.Ala57Glu	p.Ala57Glu;p.Ala57Glu;p.Ala57Glu;p.Ala57Glu	1.482979	0.02	0.783924016	-1.921211993	-2.752776049	-3.115604862	0.004	Ala	57	Glu	A57E	5	2.8086	10.9892	14.672	84.77	9.732737674	0.209529303	Benign
5:179821106:C:G:A:57:G	-3.804938367	-2.166131521	0.020286562	0.045751483	0.310127778	0.298719246	0.176873175	0.139337454	0.767163333	0.268976662	0.144769281	0.038031819	0.194719588	5	179821106	C	G	A	G		5	179248106	5:179821106:C:G	SQSTM1;SQSTM1;SQSTM1;SQSTM1	Q13501	Q13501;C9J6J8;E3W990;E7EMC7	p.Ala57Gly	p.Ala57Gly;p.Ala57Gly;p.Ala57Gly;p.Ala57Gly	0.422259	0.018	0.794905867	-3.037053447	-2.582263182	-3.6985891	0	Ala	57	Gly	A57G	4	2.8086	10.9892	14.672	84.77	9.732737674	0.061244149	Benign
5:179821106:C:T:A:57:V	-3.770499617	-2.104019765	0.020286562	0.045751483	0.310127778	0.298719246	0.176873175	0.139337454	0.767163333	0.268976662	0.144769281	0.038031819	0.194719588	5	179821106	C	T	A	V		5	179248106	5:179821106:C:T	SQSTM1;SQSTM1;SQSTM1;SQSTM1	Q13501	Q13501;C9J6J8;E3W990;E7EMC7	p.Ala57Val	p.Ala57Val;p.Ala57Val;p.Ala57Val;p.Ala57Val	1.068161	0.026	0.77996792	-2.560662297	-2.78064066	-3.304390471	0.001	Ala	57	Val	A57V	4	2.8086	10.9892	14.672	84.77	9.732737674	0.182725569	Benign
5:179821108:C:A:L:58:M	-3.510723163	-1.991589267	0.005833058	0.040310218	0.211357778	0.218879264	0.195501111	0.662159655	0.503358889	0.301823602	0.118711464	0.039034794	0.274499558	5	179821108	C	A	L	M		5	179248108	5:179821108:C:A	SQSTM1;SQSTM1;SQSTM1;SQSTM1	Q13501	Q13501;C9J6J8;E3W990;E7EMC7	p.Leu58Met	p.Leu58Met;p.Leu58Met;p.Leu58Met;p.Leu58Met	3.78145	0.153	0.807452729	1.661512726	-1.51475716	-1.108600545	1	Leu	58	Met	L58M	2	-0.11	11.664875	12.390125	85.9	7.978841298	0.814865158	Pathogenic
5:179821108:C:G:L:58:V	-3.234182479	-1.783901303	0.005833058	0.039661805	0.131875556	0.091110214	0.195501111	0.106097374	0.503358889	0.16573751	0.096614778	0.036833479	0.152127993	5	179821108	C	G	L	V		5	179248108	5:179821108:C:G	SQSTM1;SQSTM1;SQSTM1;SQSTM1	Q13501	Q13501;C9J6J8;E3W990;E7EMC7	p.Leu58Val	p.Leu58Val;p.Leu58Val;p.Leu58Val;p.Leu58Val	3.572733	0.115	0.817199392	1.628657337	-1.593697594	-1.440692912	0.901	Leu	58	Val	L58V	3	-0.11	11.664875	12.390125	85.9	7.978841298	0.533327152	Uncertain
5:179821109:T:A:L:58:Q	-2.943171624	-1.840940799	0.002552682	0.02729896	0.118092222	0.086180821	0.195501111	0.185926336	0.503358889	0.28277481	0.259253979	0.032404403	0.206466837	5	179821109	T	A	L	Q		5	179248109	5:179821109:T:A	SQSTM1;SQSTM1;SQSTM1;SQSTM1	Q13501	Q13501;C9J6J8;E3W990;E7EMC7	p.Leu58Gln	p.Leu58Gln;p.Leu58Gln;p.Leu58Gln;p.Leu58Gln	4.031292	0.228	0.81535798	2.182574422	-0.906102059	-0.540480142	0.999	Leu	58	Gln	L58Q	6	-0.11	11.664875	12.390125	85.9	7.978841298	0.911979202	Pathogenic
5:179821109:T:C:L:58:P	-2.926622844	-1.800890701	0.002552682	0.020951506	0.113921111	0.096167997	0.195501111	0.083773531	0.503358889	0.190503895	0.255224735	0.032254389	0.189896524	5	179821109	T	C	L	P		5	179248109	5:179821109:T:C	SQSTM1;SQSTM1;SQSTM1;SQSTM1	Q13501	Q13501;C9J6J8;E3W990;E7EMC7	p.Leu58Pro	p.Leu58Pro;p.Leu58Pro;p.Leu58Pro;p.Leu58Pro	4.12706	0.218	0.829875642	2.665044525	-0.727450443	-0.546692328	1	Leu	58	Pro	L58P	7	-0.11	11.664875	12.390125	85.9	7.978841298	0.904129951	Pathogenic
5:179821109:T:G:L:58:R	-3.059402408	-1.839086299	0.002552682	0.02729896	0.118092222	0.086180821	0.195501111	0.185926336	0.503358889	0.28277481	0.259253979	0.032404403	0.206466837	5	179821109	T	G	L	R		5	179248109	5:179821109:T:G	SQSTM1;SQSTM1;SQSTM1;SQSTM1	Q13501	Q13501;C9J6J8;E3W990;E7EMC7	p.Leu58Arg	p.Leu58Arg;p.Leu58Arg;p.Leu58Arg;p.Leu58Arg	4.050577	0.201	0.823186585	2.400460428	-0.947119489	-0.686160893	1	Leu	58	Arg	L58R	6	-0.11	11.664875	12.390125	85.9	7.978841298	0.832319465	Pathogenic
5:179821111:C:G:R:59:G	-3.18056459	-1.890538595	0.019662162	0.036203601	0.242717778	0.44779201	0.123192222	0.083773531	0.503358889	0.251061272	0.047289517	0.029945673	0.173127515	5	179821111	C	G	R	G		5	179248111	5:179821111:C:G	SQSTM1;SQSTM1;SQSTM1;SQSTM1	Q13501	Q13501;C9J6J8;E3W990;E7EMC7	p.Arg59Gly	p.Arg59Gly;p.Arg59Gly;p.Arg59Gly;p.Arg59Gly	2.870249	0.145	0.824341221	0.886440481	-1.283835854	-1.645719159	0.609	Arg	59	Gly	R59G	7	3.425909091	12.95963636	7.519545455	85.43	11.8053458	0.446622559	Uncertain
5:179821111:C:T:R:59:W	-3.283148128	-1.848088135	0.019662162	0.029320735	0.246751111	0.517233331	0.123192222	0.138196648	0.503358889	0.423114292	0.049726121	0.028770389	0.196862027	5	179821111	C	T	R	W		5	179248111	5:179821111:C:T	SQSTM1;SQSTM1;SQSTM1;SQSTM1	Q13501	Q13501;C9J6J8;E3W990;E7EMC7	p.Arg59Trp	p.Arg59Trp;p.Arg59Trp;p.Arg59Trp;p.Arg59Trp	3.771068	0.141	0.765605085	0.617954232	-2.289244934	-1.183557831	0.999	Arg	59	Trp	R59W	8	3.425909091	12.95963636	7.519545455	85.43	11.8053458	0.62627615	Uncertain
5:179821112:G:A:R:59:Q	-3.034375482	-1.838996296	0.016713265	0.049895763	0.244415556	0.36942298	0.123192222	0.139337454	0.503358889	0.244195331	0.009968952	0.034630261	0.139662805	5	179821112	G	A	R	Q	rs1316658066	5	179248112	5:179821112:G:A	SQSTM1;SQSTM1;SQSTM1;SQSTM1	Q13501	Q13501;C9J6J8;E3W990;E7EMC7	p.Arg59Gln	p.Arg59Gln;p.Arg59Gln;p.Arg59Gln;p.Arg59Gln	2.758538	0.151	0.734575454	-1.468937055	-2.743390174	-1.671217128	0.86	Arg	59	Gln	R59Q	4	3.425909091	12.95963636	7.519545455	85.43	11.8053458	0.288806797	Benign
5:179821112:G:C:R:59:P	-3.266661467	-1.853586205	0.019662162	0.036203601	0.242717778	0.44779201	0.123192222	0.083773531	0.503358889	0.251061272	0.047289517	0.029945673	0.173127515	5	179821112	G	C	R	P		5	179248112	5:179821112:G:C	SQSTM1;SQSTM1;SQSTM1;SQSTM1	Q13501	Q13501;C9J6J8;E3W990;E7EMC7	p.Arg59Pro	p.Arg59Pro;p.Arg59Pro;p.Arg59Pro;p.Arg59Pro	3.254518	0.125	0.813781416	1.128691419	-1.587156733	-1.554315786	0.012	Arg	59	Pro	R59P	7	3.425909091	12.95963636	7.519545455	85.43	11.8053458	0.186336021	Benign
5:179821112:G:T:R:59:L	-3.314014749	-1.905894739	0.019662162	0.036203601	0.242717778	0.44779201	0.123192222	0.083773531	0.503358889	0.251061272	0.047289517	0.029945673	0.173127515	5	179821112	G	T	R	L		5	179248112	5:179821112:G:T	SQSTM1;SQSTM1;SQSTM1;SQSTM1	Q13501	Q13501;C9J6J8;E3W990;E7EMC7	p.Arg59Leu	p.Arg59Leu;p.Arg59Leu;p.Arg59Leu;p.Arg59Leu	2.71056	0.114	0.802397983	0.137674263	-1.847008205	-1.910936963	0.61	Arg	59	Leu	R59L	7	3.425909091	12.95963636	7.519545455	85.43	11.8053458	0.346744776	Benign
5:179821114:C:A:P:60:T	-3.333367749	-1.839530313	0.001461103	0.016340998	0.076401111	0.125617301	0.123870476	0.138196648	0.229307778	0.237923123	0.042303309	0.0304133	0.135419569	5	179821114	C	A	P	T		5	179248114	5:179821114:C:A	SQSTM1;SQSTM1;SQSTM1;SQSTM1	Q13501	Q13501;C9J6J8;E3W990;E7EMC7	p.Pro60Thr	p.Pro60Thr;p.Pro60Thr;p.Pro60Thr;p.Pro60Thr	2.670858	0.078	0.778269659	-0.508075618	-2.478421582	-2.140418047	0.986	Pro	60	Thr	P60T	8	-0.650714286	16.45657143	7.411571429	82.64	8.758743813	0.115850054	Benign
5:179821114:C:G:P:60:A	-3.445293688	-1.911775226	0.001461103	0.016340998	0.076401111	0.125617301	0.123870476	0.138196648	0.229307778	0.237923123	0.042303309	0.0304133	0.135419569	5	179821114	C	G	P	A		5	179248114	5:179821114:C:G	SQSTM1;SQSTM1;SQSTM1;SQSTM1	Q13501	Q13501;C9J6J8;E3W990;E7EMC7	p.Pro60Ala	p.Pro60Ala;p.Pro60Ala;p.Pro60Ala;p.Pro60Ala	1.919581	0.052	0.780199675	-1.44233239	-2.611497109	-2.695430098	0.085	Pro	60	Ala	P60A	8	-0.650714286	16.45657143	7.411571429	82.64	8.758743813	0.275817833	Benign
5:179821114:C:T:P:60:S	-3.320453217	-1.83384084	0.001461103	0.016340998	0.076401111	0.125617301	0.123870476	0.138196648	0.229307778	0.237923123	0.042303309	0.0304133	0.135419569	5	179821114	C	T	P	S	rs1411304344	5	179248114	5:179821114:C:T	SQSTM1;SQSTM1;SQSTM1;SQSTM1	Q13501	Q13501;C9J6J8;E3W990;E7EMC7	p.Pro60Ser	p.Pro60Ser;p.Pro60Ser;p.Pro60Ser;p.Pro60Ser	2.730023	0.081	0.77826552	-0.430861376	-2.459420248	-2.091204009	0.987	Pro	60	Ser	P60S	8	-0.650714286	16.45657143	7.411571429	82.64	8.758743813	0.115034183	Benign
5:179821115:C:A:P:60:H	-2.940934741	-1.763327503	0.002614145	0.012113533	0.086712222	0.186922088	0.123870476	0.288434468	0.229307778	0.334532511	0.029840199	0.029425418	0.123257988	5	179821115	C	A	P	H		5	179248115	5:179821115:C:A	SQSTM1;SQSTM1;SQSTM1;SQSTM1	Q13501	Q13501;C9J6J8;E3W990;E7EMC7	p.Pro60His	p.Pro60His;p.Pro60His;p.Pro60His;p.Pro60His	3.227909	0.159	0.777279538	0.195502382	-1.980040349	-1.372118019	1	Pro	60	His	P60H	9	-0.650714286	16.45657143	7.411571429	82.64	8.758743813	0.224006112	Benign
5:179821115:C:G:P:60:R	-2.798874894	-1.788205786	0.002614145	0.012113533	0.086712222	0.186922088	0.123870476	0.288434468	0.229307778	0.334532511	0.029840199	0.029425418	0.123257988	5	179821115	C	G	P	R		5	179248115	5:179821115:C:G	SQSTM1;SQSTM1;SQSTM1;SQSTM1	Q13501	Q13501;C9J6J8;E3W990;E7EMC7	p.Pro60Arg	p.Pro60Arg;p.Pro60Arg;p.Pro60Arg;p.Pro60Arg	2.969199	0.192	0.781850916	-0.030062008	-1.693994843	-1.320736411	0.999	Pro	60	Arg	P60R	9	-0.650714286	16.45657143	7.411571429	82.64	8.758743813	0.221920106	Benign
5:179821115:C:T:P:60:L	-2.948970346	-1.752019907	0.002614145	0.010092872	0.09666	0.261435771	0.123870476	0.222671122	0.229307778	0.420049557	0.029840199	0.027523056	0.118310724	5	179821115	C	T	P	L		5	179248115	5:179821115:C:T	SQSTM1;SQSTM1;SQSTM1;SQSTM1	Q13501	Q13501;C9J6J8;E3W990;E7EMC7	p.Pro60Leu	p.Pro60Leu;p.Pro60Leu;p.Pro60Leu;p.Pro60Leu	3.249744	0.153	0.77952477	0.279297751	-1.980720629	-1.395037408	0.996	Pro	60	Leu	P60L	10	-0.650714286	16.45657143	7.411571429	82.64	8.758743813	0.425174645	Uncertain
5:179821117:G:A:G:61:S	-3.548630371	-1.864834588	0.002213619	0.020538195	0.06168	0.045577614	0.215994921	0.185926336	0.004775556	0.075728423	0.260605365	0.02735686	0.150985102	5	179821117	G	A	G	S	rs749801323	5	179248117	5:179821117:G:A	SQSTM1;SQSTM1;SQSTM1;SQSTM1	Q13501	Q13501;C9J6J8;E3W990;E7EMC7	p.Gly61Ser	p.Gly61Ser;p.Gly61Ser;p.Gly61Ser;p.Gly61Ser	2.708985	0.041	0.772991914	-0.58815226	-2.801679663	-2.333752012	0.141	Gly	61	Ser	G61S	6	-2.47825	13.32625	4.74575	80.73	8.262782579	0.28062831	Benign
5:179821117:G:C:G:61:R	-3.215219962	-1.777629899	0.002729432	0.012237948	0.060707778	0.064753999	0.215994921	0.138196648	0.004775556	0.14373024	0.310973763	0.029903381	0.137280392	5	179821117	G	C	G	R	rs749801323	5	179248117	5:179821117:G:C	SQSTM1;SQSTM1;SQSTM1;SQSTM1	Q13501	Q13501;C9J6J8;E3W990;E7EMC7	p.Gly61Arg	p.Gly61Arg;p.Gly61Arg;p.Gly61Arg;p.Gly61Arg	3.350578	0.107	0.779374242	0.407361521	-2.275644965	-1.606613581	0.681	Gly	61	Arg	G61R	8	-2.47825	13.32625	4.74575	80.73	8.262782579	0.368512806	Uncertain
5:179821117:G:T:G:61:C	-3.173817748	-1.699507715	0.004878498	0.010142896	0.080277778	0.122947952	0.215994921	0.288434468	0.004775556	0.269787896	0.239120185	0.030674322	0.135344282	5	179821117	G	T	G	C		5	179248117	5:179821117:G:T	SQSTM1;SQSTM1;SQSTM1;SQSTM1	Q13501	Q13501;C9J6J8;E3W990;E7EMC7	p.Gly61Cys	p.Gly61Cys;p.Gly61Cys;p.Gly61Cys;p.Gly61Cys	4.1255	0.115	0.773136391	1.266489042	-2.328865843	-1.142910218	0.99	Gly	61	Cys	G61C	9	-2.47825	13.32625	4.74575	80.73	8.262782579	0.316002015	Benign
5:179821118:G:A:G:61:D	-3.298345106	-1.870110703	0.002213619	0.016027598	0.060442222	0.036312299	0.215994921	0.083773531	0.004775556	0.040361676	0.256562352	0.028610263	0.142438695	5	179821118	G	A	G	D		5	179248118	5:179821118:G:A	SQSTM1;SQSTM1;SQSTM1;SQSTM1	Q13501	Q13501;C9J6J8;E3W990;E7EMC7	p.Gly61Asp	p.Gly61Asp;p.Gly61Asp;p.Gly61Asp;p.Gly61Asp	2.488705	0.092	0.781456964	-0.667662251	-2.336247839	-2.157621115	0.131	Gly	61	Asp	G61D	7	-2.47825	13.32625	4.74575	80.73	8.262782579	0.278614435	Benign
5:179821118:G:C:G:61:A	-3.492667401	-1.919334095	0.002213619	0.020538195	0.06168	0.045577614	0.215994921	0.185926336	0.004775556	0.075728423	0.260605365	0.02735686	0.150985102	5	179821118	G	C	G	A		5	179248118	5:179821118:G:C	SQSTM1;SQSTM1;SQSTM1;SQSTM1	Q13501	Q13501;C9J6J8;E3W990;E7EMC7	p.Gly61Ala	p.Gly61Ala;p.Gly61Ala;p.Gly61Ala;p.Gly61Ala	2.142243	0.054	0.778533324	-1.192373988	-2.626585702	-2.563918486	0.006	Gly	61	Ala	G61A	6	-2.47825	13.32625	4.74575	80.73	8.262782579	0.13114412	Benign
5:179821118:G:T:G:61:V	-3.092025715	-1.846668367	0.004878498	0.010142896	0.080277778	0.122947952	0.215994921	0.288434468	0.004775556	0.269787896	0.239120185	0.030674322	0.135344282	5	179821118	G	T	G	V		5	179248118	5:179821118:G:T	SQSTM1;SQSTM1;SQSTM1;SQSTM1	Q13501	Q13501;C9J6J8;E3W990;E7EMC7	p.Gly61Val	p.Gly61Val;p.Gly61Val;p.Gly61Val;p.Gly61Val	2.595172	0.134	0.77818389	-0.609092229	-2.123871728	-1.857490682	0.838	Gly	61	Val	G61V	9	-2.47825	13.32625	4.74575	80.73	8.262782579	0.222292511	Benign
5:179821120:G:A:G:62:S	-3.406782569	-1.833579695	0.019435016	0.031638176	0.141855556	0.124524279	0.065908889	0.185926336	0.006301111	0.080628734	0.016013931	0.029239	0.130696559	5	179821120	G	A	G	S		5	179248120	5:179821120:G:A	SQSTM1;SQSTM1;SQSTM1;SQSTM1	Q13501	Q13501;C9J6J8;E3W990;E7EMC7	p.Gly62Ser	p.Gly62Ser;p.Gly62Ser;p.Gly62Ser;p.Gly62Ser	2.641326	0.057	0.793796207	-0.164514496	-2.352862041	-2.277714961	0.431	Gly	62	Ser	G62S	6	-0.9685	10.5235	6.171	88.17	9.386704967	0.09870215	Benign
5:179821120:G:C:G:62:R	-2.947765283	-1.654909325	0.023492085	0.020172303	0.120877778	0.081702739	0.065908889	0.138196648	0.006301111	0.10815606	0.016521411	0.028879592	0.102415818	5	179821120	G	C	G	R		5	179248120	5:179821120:G:C	SQSTM1;SQSTM1;SQSTM1;SQSTM1	Q13501	Q13501;C9J6J8;E3W990;E7EMC7	p.Gly62Arg	p.Gly62Arg;p.Gly62Arg;p.Gly62Arg;p.Gly62Arg	3.951958	0.14	0.799679753	1.693015202	-1.727083633	-1.091890425	0.993	Gly	62	Arg	G62R	8	-0.9685	10.5235	6.171	88.17	9.386704967	0.207254555	Benign
5:179821120:G:T:G:62:C	-2.55320052	-1.649974395	0.031909872	0.016319045	0.115765556	0.088074042	0.065908889	0.288434468	0.006301111	0.106579525	0.010220679	0.028707591	0.081283145	5	179821120	G	T	G	C		5	179248120	5:179821120:G:T	SQSTM1;SQSTM1;SQSTM1;SQSTM1	Q13501	Q13501;C9J6J8;E3W990;E7EMC7	p.Gly62Cys	p.Gly62Cys;p.Gly62Cys;p.Gly62Cys;p.Gly62Cys	3.594259	0.214	0.793977339	1.085225422	-1.351822159	-0.856840538	1	Gly	62	Cys	G62C	9	-0.9685	10.5235	6.171	88.17	9.386704967	0.219417268	Benign
5:179821121:G:A:G:62:D	-2.850705286	-1.691905527	0.023492085	0.025716085	0.131506667	0.09031027	0.065908889	0.083773531	0.006301111	0.015753337	0.015685	0.028950137	0.112533679	5	179821121	G	A	G	D		5	179248121	5:179821121:G:A	SQSTM1;SQSTM1;SQSTM1;SQSTM1	Q13501	Q13501;C9J6J8;E3W990;E7EMC7	p.Gly62Asp	p.Gly62Asp;p.Gly62Asp;p.Gly62Asp;p.Gly62Asp	3.763062	0.171	0.802094546	1.505603136	-1.489733235	-1.014459844	0.108	Gly	62	Asp	G62D	7	-0.9685	10.5235	6.171	88.17	9.386704967	0.199202234	Benign
5:179821121:G:C:G:62:A	-3.497184289	-1.876986725	0.019435016	0.031638176	0.141855556	0.124524279	0.065908889	0.185926336	0.006301111	0.080628734	0.016013931	0.029239	0.130696559	5	179821121	G	C	G	A		5	179248121	5:179821121:G:C	SQSTM1;SQSTM1;SQSTM1;SQSTM1	Q13501	Q13501;C9J6J8;E3W990;E7EMC7	p.Gly62Ala	p.Gly62Ala;p.Gly62Ala;p.Gly62Ala;p.Gly62Ala	2.189935	0.036	0.80009378	-0.599385514	-2.381283129	-2.642272745	0.048	Gly	62	Ala	G62A	6	-0.9685	10.5235	6.171	88.17	9.386704967	0.067243695	Benign
5:179821121:G:T:G:62:V	-2.561810207	-1.68225106	0.031909872	0.016319045	0.115765556	0.088074042	0.065908889	0.288434468	0.006301111	0.106579525	0.010220679	0.028707591	0.081283145	5	179821121	G	T	G	V	rs774355338	5	179248121	5:179821121:G:T	SQSTM1;SQSTM1;SQSTM1;SQSTM1	Q13501	Q13501;C9J6J8;E3W990;E7EMC7	p.Gly62Val	p.Gly62Val;p.Gly62Val;p.Gly62Val;p.Gly62Val	3.258613	0.212	0.799467348	0.781732142	-1.272937805	-1.049218084	0.87	Gly	62	Val	G62V	9	-0.9685	10.5235	6.171	88.17	9.386704967	0.339705963	Benign
5:179821123:T:A:F:63:I	-2.93718233	-1.87345178	0.006403484	0.021349696	0.099358889	0.107375185	0.096581111	0.185926336	0.172011111	0.434720755	0.093689717	0.030549518	0.246693494	5	179821123	T	A	F	I		5	179248123	5:179821123:T:A	SQSTM1;SQSTM1;SQSTM1;SQSTM1	Q13501	Q13501;C9J6J8;E3W990;E7EMC7	p.Phe63Ile	p.Phe63Ile;p.Phe63Ile;p.Phe63Ile;p.Phe63Ile	4.471786	0.263	0.827831873	3.065225402	-0.475493598	-0.100867615	0.964	Phe	63	Ile	F63I	6	-4.406363636	10.84190909	8.448272727	92.86	6.25607926	0.366853146	Uncertain
5:179821123:T:C:F:63:L	-3.135205146	-1.924529814	0.006403484	0.021349696	0.099358889	0.107375185	0.096581111	0.185926336	0.172011111	0.434720755	0.093689717	0.030549518	0.246693494	5	179821123	T	C	F	L		5	179248123	5:179821123:T:C	SQSTM1;SQSTM1;SQSTM1;SQSTM1	Q13501	Q13501;C9J6J8;E3W990;E7EMC7	p.Phe63Leu	p.Phe63Leu;p.Phe63Leu;p.Phe63Leu;p.Phe63Leu	3.940624	0.217	0.833419841	2.508645127	-0.674674116	-0.652908164	0.485	Phe	63	Leu	F63L	6	-4.406363636	10.84190909	8.448272727	92.86	6.25607926	0.373455934	Uncertain
5:179821123:T:G:F:63:V	-2.798221607	-1.921991468	0.006403484	0.015098848	0.109685556	0.088542684	0.096581111	0.083773531	0.172011111	0.410234617	0.093689717	0.030257811	0.275084139	5	179821123	T	G	F	V		5	179248123	5:179821123:T:G	SQSTM1;SQSTM1;SQSTM1;SQSTM1	Q13501	Q13501;C9J6J8;E3W990;E7EMC7	p.Phe63Val	p.Phe63Val;p.Phe63Val;p.Phe63Val;p.Phe63Val	4.516514	0.319	0.831754279	3.220217175	-0.054069426	0.246928321	0.994	Phe	63	Val	F63V	7	-4.406363636	10.84190909	8.448272727	92.86	6.25607926	0.356333728	Benign
5:179821124:T:A:F:63:Y	-2.526261512	-1.658571596	0.015371915	0.034527578	0.077555556	0.071478114	0.096581111	0.106097374	0.172011111	0.126039968	0.029886173	0.034437788	0.102518949	5	179821124	T	A	F	Y	rs1233451976	5	179248124	5:179821124:T:A	SQSTM1;SQSTM1;SQSTM1;SQSTM1	Q13501	Q13501;C9J6J8;E3W990;E7EMC7	p.Phe63Tyr	p.Phe63Tyr;p.Phe63Tyr;p.Phe63Tyr;p.Phe63Tyr	3.91587	0.238	0.832206628	2.446436212	-0.561423117	-0.544855817	0.98	Phe	63	Tyr	F63Y	3	-4.406363636	10.84190909	8.448272727	92.86	6.25607926	0.318419888	Benign
5:179821124:T:C:F:63:S	-1.834951433	-1.805063509	0.006403484	0.010068757	0.101844444	0.068354731	0.096581111	0.138196648	0.172011111	0.244643685	0.108881392	0.030201677	0.2238991	5	179821124	T	C	F	S		5	179248124	5:179821124:T:C	SQSTM1;SQSTM1;SQSTM1;SQSTM1	Q13501	Q13501;C9J6J8;E3W990;E7EMC7	p.Phe63Ser	p.Phe63Ser;p.Phe63Ser;p.Phe63Ser;p.Phe63Ser	4.741778	0.5	0.832324021	3.528612549	1.106017449	1.414526829	1	Phe	63	Ser	F63S	8	-4.406363636	10.84190909	8.448272727	92.86	6.25607926	0.719359125	Pathogenic
5:179821124:T:G:F:63:C	-2.058803312	-1.816540253	0.006403484	0.010068757	0.101844444	0.068354731	0.096581111	0.138196648	0.172011111	0.244643685	0.108881392	0.030201677	0.2238991	5	179821124	T	G	F	C		5	179248124	5:179821124:T:G	SQSTM1;SQSTM1;SQSTM1;SQSTM1	Q13501	Q13501;C9J6J8;E3W990;E7EMC7	p.Phe63Cys	p.Phe63Cys;p.Phe63Cys;p.Phe63Cys;p.Phe63Cys	4.622431	0.448	0.832049996	3.365906725	0.770891816	1.049654134	1	Phe	63	Cys	F63C	8	-4.406363636	10.84190909	8.448272727	92.86	6.25607926	0.434487545	Uncertain
5:179821125:C:A:F:63:L	-3.195472959	-2.011980376	0.006403484	0.021349696	0.099358889	0.107375185	0.096581111	0.185926336	0.172011111	0.434720755	0.093689717	0.030549518	0.246693494	5	179821125	C	A	F	L		5	179248125	5:179821125:C:A	SQSTM1;SQSTM1;SQSTM1;SQSTM1	Q13501	Q13501;C9J6J8;E3W990;E7EMC7	p.Phe63Leu	p.Phe63Leu;p.Phe63Leu;p.Phe63Leu;p.Phe63Leu	3.031223	0.203	0.833419841	1.320250496	-0.763669333	-1.223739279	0.485	Phe	63	Leu	F63L	6	-4.406363636	10.84190909	8.448272727	92.86	6.25607926	0.373455934	Uncertain
5:179821125:C:G:F:63:L	-3.195472959	-2.010078179	0.006403484	0.021349696	0.099358889	0.107375185	0.096581111	0.185926336	0.172011111	0.434720755	0.093689717	0.030549518	0.246693494	5	179821125	C	G	F	L		5	179248125	5:179821125:C:G	SQSTM1;SQSTM1;SQSTM1;SQSTM1	Q13501	Q13501;C9J6J8;E3W990;E7EMC7	p.Phe63Leu	p.Phe63Leu;p.Phe63Leu;p.Phe63Leu;p.Phe63Leu	3.051004	0.203	0.833419841	1.346100076	-0.763669333	-1.213083	0.485	Phe	63	Leu	F63L	6	-4.406363636	10.84190909	8.448272727	92.86	6.25607926	0.373455934	Uncertain
5:179821126:C:A:Q:64:K	-3.170152236	-1.884944322	0.026915144	0.03143096	0.157923333	0.101190035	0.182142222	0.139337454	0.069258889	0.321339309	0.0837477	0.0319709	0.160657187	5	179821126	C	A	Q	K		5	179248126	5:179821126:C:A	SQSTM1;SQSTM1;SQSTM1;SQSTM1	Q13501	Q13501;C9J6J8;E3W990;E7EMC7	p.Gln64Lys	p.Gln64Lys;p.Gln64Lys;p.Gln64Lys;p.Gln64Lys	2.687064	0.137	0.815162421	0.421139648	-1.48783378	-1.790646188	0.084	Gln	64	Lys	Q64K	4	-7.678333333	7.079	6.098666667	93.54	6.843631637	0.365701557	Uncertain
5:179821126:C:G:Q:64:E	-3.30508475	-1.881414425	0.033823766	0.033284486	0.172664444	0.104880956	0.182142222	0.106097374	0.069258889	0.174920804	0.0837477	0.033622571	0.15508478	5	179821126	C	G	Q	E		5	179248126	5:179821126:C:G	SQSTM1;SQSTM1;SQSTM1;SQSTM1	Q13501	Q13501;C9J6J8;E3W990;E7EMC7	p.Gln64Glu	p.Gln64Glu;p.Gln64Glu;p.Gln64Glu;p.Gln64Glu	2.615919	0.101	0.817365567	0.382393992	-1.679920271	-2.03706602	0.706	Gln	64	Glu	Q64E	3	-7.678333333	7.079	6.098666667	93.54	6.843631637	0.500688767	Uncertain
5:179821127:A:C:Q:64:P	-3.135015417	-1.975231936	0.013298573	0.021715252	0.163896667	0.114890039	0.182142222	0.185926336	0.069258889	0.422221115	0.158656672	0.029126798	0.233474713	5	179821127	A	C	Q	P		5	179248127	5:179821127:A:C	SQSTM1;SQSTM1;SQSTM1;SQSTM1	Q13501	Q13501;C9J6J8;E3W990;E7EMC7	p.Gln64Pro	p.Gln64Pro;p.Gln64Pro;p.Gln64Pro;p.Gln64Pro	3.157525	0.206	0.829879287	1.3981572	-0.80367124	-1.138357675	0.895	Gln	64	Pro	Q64P	6	-7.678333333	7.079	6.098666667	93.54	6.843631637	0.786653867	Pathogenic
5:179821127:A:G:Q:64:R	-3.424138021	-1.915999623	0.026915144	0.03143096	0.157923333	0.101190035	0.182142222	0.139337454	0.069258889	0.321339309	0.0837477	0.0319709	0.160657187	5	179821127	A	G	Q	R		5	179248127	5:179821127:A:G	SQSTM1;SQSTM1;SQSTM1;SQSTM1	Q13501	Q13501;C9J6J8;E3W990;E7EMC7	p.Gln64Arg	p.Gln64Arg;p.Gln64Arg;p.Gln64Arg;p.Gln64Arg	2.364119	0.078	0.815038822	-0.003923225	-1.864947225	-2.305662293	0.047	Gln	64	Arg	Q64R	4	-7.678333333	7.079	6.098666667	93.54	6.843631637	0.215880162	Benign
5:179821127:A:T:Q:64:L	-3.362482755	-2.059303246	0.013298573	0.016059296	0.166884444	0.093939079	0.182142222	0.083773531	0.069258889	0.385332256	0.158656672	0.028832254	0.250039802	5	179821127	A	T	Q	L		5	179248127	5:179821127:A:T	SQSTM1;SQSTM1;SQSTM1;SQSTM1	Q13501	Q13501;C9J6J8;E3W990;E7EMC7	p.Gln64Leu	p.Gln64Leu;p.Gln64Leu;p.Gln64Leu;p.Gln64Leu	2.603878	0.167	0.816433592	0.343720357	-1.275920908	-1.662048635	0.535	Gln	64	Leu	Q64L	7	-7.678333333	7.079	6.098666667	93.54	6.843631637	0.419058479	Uncertain
5:179821128:G:C:Q:64:H	-2.888765583	-1.721696231	0.014178731	0.027318991	0.146106667	0.073515253	0.182142222	0.093744303	0.069258889	0.204489611	0.059207194	0.030285571	0.135085019	5	179821128	G	C	Q	H		5	179248128	5:179821128:G:C	SQSTM1;SQSTM1;SQSTM1;SQSTM1	Q13501	Q13501;C9J6J8;E3W990;E7EMC7	p.Gln64His	p.Gln64His;p.Gln64His;p.Gln64His;p.Gln64His	3.889743	0.181	0.806281209	1.774194276	-1.35631292	-0.888411519	0.992	Gln	64	His	Q64H	5	-7.678333333	7.079	6.098666667	93.54	6.843631637	0.537730599	Uncertain
5:179821128:G:T:Q:64:H	-2.888765583	-1.719603439	0.014178731	0.027318991	0.146106667	0.073515253	0.182142222	0.093744303	0.069258889	0.204489611	0.059207194	0.030285571	0.135085019	5	179821128	G	T	Q	H		5	179248128	5:179821128:G:T	SQSTM1;SQSTM1;SQSTM1;SQSTM1	Q13501	Q13501;C9J6J8;E3W990;E7EMC7	p.Gln64His	p.Gln64His;p.Gln64His;p.Gln64His;p.Gln64His	3.911506	0.181	0.806281209	1.802633911	-1.35631292	-0.876687511	0.992	Gln	64	His	Q64H	5	-7.678333333	7.079	6.098666667	93.54	6.843631637	0.537730599	Uncertain
5:179821129:G:A:A:65:T	-3.322882814	-1.735255404	0.008394223	0.029013825	0.032894444	0.046102662	0.049428889	0.139337454	0.084178889	0.128357435	0.038496714	0.033219775	0.082234062	5	179821129	G	A	A	T	rs1486612052	5	179248129	5:179821129:G:A	SQSTM1;SQSTM1;SQSTM1;SQSTM1	Q13501	Q13501;C9J6J8;E3W990;E7EMC7	p.Ala65Thr	p.Ala65Thr;p.Ala65Thr;p.Ala65Thr;p.Ala65Thr	2.725824	0.036	0.840447619	1.094132566	-1.708000317	-2.353582446	0.133	Ala	65	Thr	A65T	4	-10.1884	7.6642	8.8094	95.31	5.515508737	0.162797204	Benign
5:179821129:G:C:A:65:P	-2.52216603	-1.587788659	0.005820218	0.024241852	0.029321111	0.053701453	0.049428889	0.093744303	0.084178889	0.123494685	0.026827812	0.031559113	0.065472896	5	179821129	G	C	A	P		5	179248129	5:179821129:G:C	SQSTM1;SQSTM1;SQSTM1;SQSTM1	Q13501	Q13501;C9J6J8;E3W990;E7EMC7	p.Ala65Pro	p.Ala65Pro;p.Ala65Pro;p.Ala65Pro;p.Ala65Pro	3.934927	0.208	0.85484306	3.028487659	-0.374450073	-0.708000488	0.985	Ala	65	Pro	A65P	5	-10.1884	7.6642	8.8094	95.31	5.515508737	0.508836312	Uncertain
5:179821129:G:T:A:65:S	-3.308315877	-1.728613017	0.010600643	0.031770006	0.052981111	0.0775273	0.049428889	0.106097374	0.084178889	0.151607231	0.038496714	0.034699306	0.099728306	5	179821129	G	T	A	S		5	179248129	5:179821129:G:T	SQSTM1;SQSTM1;SQSTM1;SQSTM1	Q13501	Q13501;C9J6J8;E3W990;E7EMC7	p.Ala65Ser	p.Ala65Ser;p.Ala65Ser;p.Ala65Ser;p.Ala65Ser	3.133495	0.054	0.84099923	1.640449021	-1.584374551	-2.029918281	0.182	Ala	65	Ser	A65S	3	-10.1884	7.6642	8.8094	95.31	5.515508737	0.511619702	Uncertain
5:179821130:C:A:A:65:E	-2.810590567	-1.59460593	0.005820218	0.024241852	0.029321111	0.053701453	0.049428889	0.093744303	0.084178889	0.123494685	0.026827812	0.031559113	0.065472896	5	179821130	C	A	A	E	rs1329987766	5	179248130	5:179821130:C:A	SQSTM1;SQSTM1;SQSTM1;SQSTM1	Q13501	Q13501;C9J6J8;E3W990;E7EMC7	p.Ala65Glu	p.Ala65Glu;p.Ala65Glu;p.Ala65Glu;p.Ala65Glu	3.864034	0.141	0.850779818	2.835837406	-0.868148821	-1.13347585	0.985	Ala	65	Glu	A65E	5	-10.1884	7.6642	8.8094	95.31	5.515508737	0.532720092	Uncertain
5:179821130:C:G:A:65:G	-3.133469685	-1.67082824	0.008394223	0.029013825	0.032894444	0.046102662	0.049428889	0.139337454	0.084178889	0.128357435	0.038496714	0.033219775	0.082234062	5	179821130	C	G	A	G		5	179248130	5:179821130:C:G	SQSTM1;SQSTM1;SQSTM1;SQSTM1	Q13501	Q13501;C9J6J8;E3W990;E7EMC7	p.Ala65Gly	p.Ala65Gly;p.Ala65Gly;p.Ala65Gly;p.Ala65Gly	3.395804	0.08	0.854713753	2.320785398	-1.190278041	-1.738319582	0.602	Ala	65	Gly	A65G	4	-10.1884	7.6642	8.8094	95.31	5.515508737	0.490993584	Uncertain
5:179821130:C:T:A:65:V	-3.241090781	-1.684821661	0.008394223	0.029013825	0.032894444	0.046102662	0.049428889	0.139337454	0.084178889	0.128357435	0.038496714	0.033219775	0.082234062	5	179821130	C	T	A	V		5	179248130	5:179821130:C:T	SQSTM1;SQSTM1;SQSTM1;SQSTM1	Q13501	Q13501;C9J6J8;E3W990;E7EMC7	p.Ala65Val	p.Ala65Val;p.Ala65Val;p.Ala65Val;p.Ala65Val	3.250286	0.055	0.839722295	1.761641058	-1.59932276	-1.961221102	0.114	Ala	65	Val	A65V	4	-10.1884	7.6642	8.8094	95.31	5.515508737	0.153445178	Benign
5:179821132:C:A:H:66:N	-3.644365744	-2.062686281	0.024882508	0.014476488	0.116292222	0.09764016	0.17379	0.083773531	0.110407778	0.321899631	0.054261874	0.02880867	0.237448795	5	179821132	C	A	H	N		5	179248132	5:179821132:C:A	SQSTM1;SQSTM1;SQSTM1;SQSTM1	Q13501	Q13501;C9J6J8;E3W990;E7EMC7	p.His66Asn	p.His66Asn;p.His66Asn;p.His66Asn;p.His66Asn	2.325002	0.091	0.851962189	0.853749869	-1.166261649	-2.251590391	0.003	His	66	Asn	H66N	7	-10.8199	4.0467	9.2363	96.44	6.310154874	0.202929582	Benign
5:179821132:C:G:H:66:D	-2.98232538	-1.852212364	0.024882508	0.009924547	0.11444	0.100976468	0.17379	0.288434468	0.110407778	0.11980972	0.033734564	0.031311731	0.15990132	5	179821132	C	G	H	D		5	179248132	5:179821132:C:G	SQSTM1;SQSTM1;SQSTM1;SQSTM1	Q13501	Q13501;C9J6J8;E3W990;E7EMC7	p.His66Asp	p.His66Asp;p.His66Asp;p.His66Asp;p.His66Asp	3.012815	0.18	0.858806959	1.921045458	-0.486304908	-1.366604279	0.337	His	66	Asp	H66D	9	-10.8199	4.0467	9.2363	96.44	6.310154874	0.459322193	Uncertain
5:179821132:C:T:H:66:Y	-3.675872866	-2.073639038	0.024882508	0.020325253	0.108734444	0.11465454	0.17379	0.185926336	0.110407778	0.336235699	0.054261874	0.029434439	0.218680014	5	179821132	C	T	H	Y		5	179248132	5:179821132:C:T	SQSTM1;SQSTM1;SQSTM1;SQSTM1	Q13501	Q13501;C9J6J8;E3W990;E7EMC7	p.His66Tyr	p.His66Tyr;p.His66Tyr;p.His66Tyr;p.His66Tyr	1.847839	0.068	0.851940841	0.229673389	-1.312824255	-2.641592611	0.002	His	66	Tyr	H66Y	6	-10.8199	4.0467	9.2363	96.44	6.310154874	0.053178946	Benign
5:179821133:A:C:H:66:P	-2.586094148	-1.76408971	0.024882508	0.012814838	0.125831111	0.140967633	0.17379	0.222671122	0.110407778	0.189486676	0.033734564	0.033710721	0.164637363	5	179821133	A	C	H	P		5	179248133	5:179821133:A:C	SQSTM1;SQSTM1;SQSTM1;SQSTM1	Q13501	Q13501;C9J6J8;E3W990;E7EMC7	p.His66Pro	p.His66Pro;p.His66Pro;p.His66Pro;p.His66Pro	4.02087	0.276	0.864816643	3.386275674	0.22421646	-0.268637133	0.938	His	66	Pro	H66P	10	-10.8199	4.0467	9.2363	96.44	6.310154874	0.475848577	Uncertain
5:179821133:A:G:H:66:R	-3.458645599	-1.9219063	0.024882508	0.01060203	0.107998889	0.08041461	0.17379	0.138196648	0.110407778	0.188366262	0.053743791	0.029497995	0.18581147	5	179821133	A	G	H	R		5	179248133	5:179821133:A:G	SQSTM1;SQSTM1;SQSTM1;SQSTM1	Q13501	Q13501;C9J6J8;E3W990;E7EMC7	p.His66Arg	p.His66Arg;p.His66Arg;p.His66Arg;p.His66Arg	2.78955	0.091	0.854981362	1.535126351	-1.115888321	-2.001332407	0.574	His	66	Arg	H66R	8	-10.8199	4.0467	9.2363	96.44	6.310154874	0.481971184	Uncertain
5:179821133:A:T:H:66:L	-2.798109501	-1.833180257	0.024882508	0.018754086	0.124461111	0.090050189	0.17379	0.004453786	0.110407778	0.053078249	0.033734564	0.035955226	0.142195767	5	179821133	A	T	H	L		5	179248133	5:179821133:A:T	SQSTM1;SQSTM1;SQSTM1;SQSTM1	Q13501	Q13501;C9J6J8;E3W990;E7EMC7	p.His66Leu	p.His66Leu;p.His66Leu;p.His66Leu;p.His66Leu	2.868044	0.208	0.85261248	1.579396375	-0.411666134	-1.282744086	0.227	His	66	Leu	H66L	11	-10.8199	4.0467	9.2363	96.44	6.310154874	0.254795405	Benign
5:179821134:C:A:H:66:Q	-3.394072942	-1.938139449	0.024882508	0.01060203	0.107998889	0.08041461	0.17379	0.138196648	0.110407778	0.188366262	0.053743791	0.029497995	0.18581147	5	179821134	C	A	H	Q		5	179248134	5:179821134:C:A	SQSTM1;SQSTM1;SQSTM1;SQSTM1	Q13501	Q13501;C9J6J8;E3W990;E7EMC7	p.His66Gln	p.His66Gln;p.His66Gln;p.His66Gln;p.His66Gln	2.620741	0.106	0.848399237	1.152523624	-1.130355619	-2.005566527	0.873	His	66	Gln	H66Q	8	-10.8199	4.0467	9.2363	96.44	6.310154874	0.339802464	Benign
5:179821134:C:G:H:66:Q	-3.394072942	-1.936534684	0.024882508	0.01060203	0.107998889	0.08041461	0.17379	0.138196648	0.110407778	0.188366262	0.053743791	0.029497995	0.18581147	5	179821134	C	G	H	Q	rs1452978477	5	179248134	5:179821134:C:G	SQSTM1;SQSTM1;SQSTM1;SQSTM1	Q13501	Q13501;C9J6J8;E3W990;E7EMC7	p.His66Gln	p.His66Gln;p.His66Gln;p.His66Gln;p.His66Gln	2.637429	0.106	0.848399237	1.174331308	-1.130355619	-1.996576486	0.873	His	66	Gln	H66Q	8	-10.8199	4.0467	9.2363	96.44	6.310154874	0.339802464	Benign
5:179821135:T:A:Y:67:N	-1.906886852	-1.699440407	0.008663871	0.025829996	0.16636	0.098586206	0.044837778	0.288434468	0.110407778	0.11980972	0.005978531	0.034584526	0.127799468	5	179821135	T	A	Y	N		5	179248135	5:179821135:T:A	SQSTM1;SQSTM1;SQSTM1;SQSTM1	Q13501	Q13501;C9J6J8;E3W990;E7EMC7	p.Tyr67Asn	p.Tyr67Asn;p.Tyr67Asn;p.Tyr67Asn;p.Tyr67Asn	3.980172	0.403	0.832580576	2.539669246	0.493688206	0.443544566	0.452	Tyr	67	Asn	Y67N	9	-17.13116667	4.017333333	10.05066667	96.06	8.832975265	0.870576821	Pathogenic
5:179821135:T:C:Y:67:H	-1.29628914	-1.593116562	0.009240151	0.038838225	0.152047778	0.110414038	0.044837778	0.093744303	0.110407778	0.13322541	0.004039658	0.032743099	0.076524141	5	179821135	T	C	Y	H		5	179248135	5:179821135:T:C	SQSTM1;SQSTM1;SQSTM1;SQSTM1	Q13501	Q13501;C9J6J8;E3W990;E7EMC7	p.Tyr67His	p.Tyr67His;p.Tyr67His;p.Tyr67His;p.Tyr67His	4.093416	0.502	0.827518404	2.563060516	1.038551828	1.076806606	0.991	Tyr	67	His	Y67H	5	-17.13116667	4.017333333	10.05066667	96.06	8.832975265	0.746734527	Pathogenic
5:179821135:T:G:Y:67:D	-1.26368549	-1.701310151	0.008663871	0.028175188	0.177311111	0.134853612	0.044837778	0.222671122	0.110407778	0.189486676	0.005978531	0.03842238	0.136879956	5	179821135	T	G	Y	D		5	179248135	5:179821135:T:G	SQSTM1;SQSTM1;SQSTM1;SQSTM1	Q13501	Q13501;C9J6J8;E3W990;E7EMC7	p.Tyr67Asp	p.Tyr67Asp;p.Tyr67Asp;p.Tyr67Asp;p.Tyr67Asp	4.136479	0.56	0.842637466	2.99145853	1.659499974	1.435266313	0.989	Tyr	67	Asp	Y67D	10	-17.13116667	4.017333333	10.05066667	96.06	8.832975265	0.882497595	Pathogenic
5:179821136:A:C:Y:67:S	-1.377391061	-1.682417088	0.008663871	0.025829996	0.16636	0.098586206	0.044837778	0.288434468	0.110407778	0.11980972	0.005978531	0.034584526	0.127799468	5	179821136	A	C	Y	S		5	179248136	5:179821136:A:C	SQSTM1;SQSTM1;SQSTM1;SQSTM1	Q13501	Q13501;C9J6J8;E3W990;E7EMC7	p.Tyr67Ser	p.Tyr67Ser;p.Tyr67Ser;p.Tyr67Ser;p.Tyr67Ser	4.157198	0.526	0.832804504	2.776516271	1.279310877	1.249895528	0.989	Tyr	67	Ser	Y67S	9	-17.13116667	4.017333333	10.05066667	96.06	8.832975265	0.87557218	Pathogenic
5:179821136:A:G:Y:67:C	-1.157844026	-1.677922823	0.008663871	0.025829996	0.16636	0.098586206	0.044837778	0.288434468	0.110407778	0.11980972	0.005978531	0.034584526	0.127799468	5	179821136	A	G	Y	C		5	179248136	5:179821136:A:G	SQSTM1;SQSTM1;SQSTM1;SQSTM1	Q13501	Q13501;C9J6J8;E3W990;E7EMC7	p.Tyr67Cys	p.Tyr67Cys;p.Tyr67Cys;p.Tyr67Cys;p.Tyr67Cys	4.203934	0.577	0.831924067	2.815920248	1.588818117	1.569871379	1	Tyr	67	Cys	Y67C	9	-17.13116667	4.017333333	10.05066667	96.06	8.832975265	0.822357599	Pathogenic
5:179821136:A:T:Y:67:F	-1.610777185	-1.655631156	0.016118815	0.041292195	0.163397778	0.118679849	0.044837778	0.139337454	0.110407778	0.144546835	0.011819741	0.035259213	0.099330649	5	179821136	A	T	Y	F		5	179248136	5:179821136:A:T	SQSTM1;SQSTM1;SQSTM1;SQSTM1	Q13501	Q13501;C9J6J8;E3W990;E7EMC7	p.Tyr67Phe	p.Tyr67Phe;p.Tyr67Phe;p.Tyr67Phe;p.Tyr67Phe	3.884739	0.448	0.8344479	2.460918755	0.810899593	0.652249963	0.992	Tyr	67	Phe	Y67F	4	-17.13116667	4.017333333	10.05066667	96.06	8.832975265	0.753174796	Pathogenic
5:179821138:C:A:R:68:S	-2.981052487	-1.814921733	0.09447258	0.034931268	0.220397778	0.227104457	0.077360794	0.185926336	0.052376667	0.33254284	0.009947932	0.028913434	0.136806084	5	179821138	C	A	R	S		5	179248138	5:179821138:C:A	SQSTM1;SQSTM1;SQSTM1;SQSTM1	Q13501	Q13501;C9J6J8;E3W990;E7EMC7	p.Arg68Ser	p.Arg68Ser;p.Arg68Ser;p.Arg68Ser;p.Arg68Ser	2.953599	0.161	0.788682402	0.117694715	-1.777075883	-1.508331617	0.888	Arg	68	Ser	R68S	6	-15.29563636	-0.783909091	14.31309091	95.24	11.77696987	0.734624883	Pathogenic
5:179821138:C:G:R:68:G	-2.7795348	-1.806185014	0.09447258	0.030914231	0.216373333	0.185406471	0.077360794	0.083773531	0.052376667	0.319433023	0.009947932	0.02854292	0.139425111	5	179821138	C	G	R	G		5	179248138	5:179821138:C:G	SQSTM1;SQSTM1;SQSTM1;SQSTM1	Q13501	Q13501;C9J6J8;E3W990;E7EMC7	p.Arg68Gly	p.Arg68Gly;p.Arg68Gly;p.Arg68Gly;p.Arg68Gly	3.095143	0.21	0.832018662	1.369293325	-0.742549679	-1.148842205	0.975	Arg	68	Gly	R68G	7	-15.29563636	-0.783909091	14.31309091	95.24	11.77696987	0.716833526	Pathogenic
5:179821138:C:T:R:68:C	-2.370289917	-1.66342707	0.116694197	0.027818453	0.200536667	0.171676699	0.077360794	0.138196648	0.052376667	0.184888185	0.010749245	0.03005756	0.108226243	5	179821138	C	T	R	C	rs1376781573	5	179248138	5:179821138:C:T	SQSTM1;SQSTM1;SQSTM1;SQSTM1	Q13501	Q13501;C9J6J8;E3W990;E7EMC7	p.Arg68Cys	p.Arg68Cys;p.Arg68Cys;p.Arg68Cys;p.Arg68Cys	3.975841	0.279	0.782624307	1.304441428	-1.128049501	-0.275553742	1	Arg	68	Cys	R68C	8	-15.29563636	-0.783909091	14.31309091	95.24	11.77696987	0.721760617	Pathogenic
5:179821139:G:A:R:68:H	-2.864832476	-1.535194098	0.069083825	0.038331833	0.200473333	0.180533019	0.077360794	0.093744303	0.052376667	0.121550305	0.012648182	0.030933972	0.06140364	5	179821139	G	A	R	H		5	179248139	5:179821139:G:A	SQSTM1;SQSTM1;SQSTM1;SQSTM1	Q13501	Q13501;C9J6J8;E3W990;E7EMC7	p.Arg68His	p.Arg68His;p.Arg68His;p.Arg68His;p.Arg68His	4.4031	0.125	0.75865111	1.272728847	-2.506977223	-0.935559886	0.997	Arg	68	His	R68H	5	-15.29563636	-0.783909091	14.31309091	95.24	11.77696987	0.601208328	Uncertain
5:179821139:G:C:R:68:P	-2.848412301	-1.761141485	0.09447258	0.030914231	0.216373333	0.185406471	0.077360794	0.083773531	0.052376667	0.319433023	0.009947932	0.02854292	0.139425111	5	179821139	G	C	R	P		5	179248139	5:179821139:G:C	SQSTM1;SQSTM1;SQSTM1;SQSTM1	Q13501	Q13501;C9J6J8;E3W990;E7EMC7	p.Arg68Pro	p.Arg68Pro;p.Arg68Pro;p.Arg68Pro;p.Arg68Pro	3.563552	0.194	0.828351793	1.891152529	-0.905438286	-0.988990075	0.122	Arg	68	Pro	R68P	7	-15.29563636	-0.783909091	14.31309091	95.24	11.77696987	0.670316965	Pathogenic
5:179821139:G:T:R:68:L	-3.102398087	-1.761256688	0.09447258	0.030914231	0.216373333	0.185406471	0.077360794	0.083773531	0.052376667	0.319433023	0.009947932	0.02854292	0.139425111	5	179821139	G	T	R	L		5	179248139	5:179821139:G:T	SQSTM1;SQSTM1;SQSTM1;SQSTM1	Q13501	Q13501;C9J6J8;E3W990;E7EMC7	p.Arg68Leu	p.Arg68Leu;p.Arg68Leu;p.Arg68Leu;p.Arg68Leu	3.562354	0.135	0.814071401	1.538105284	-1.518750472	-1.330676932	0.024	Arg	68	Leu	R68L	7	-15.29563636	-0.783909091	14.31309091	95.24	11.77696987	0.59262821	Uncertain
5:179821141:G:A:D:69:N	-0.122980629	-1.456905287	0.31444481	0.038771185	0.26562	0.169792894	0.084981111	0.093744303	0.532503333	0.328895929	0.0063011	0.031612214	0.080647001	5	179821141	G	A	D	N		5	179248141	5:179821141:G:A	SQSTM1;SQSTM1	Q13501	Q13501;E7EMC7	p.Asp69Asn	p.Asp69Asn;p.Asp69Asn	5.589678	0.778	0.812328307	4.14448609	2.539590104	3.478242674	1	Asp	69	Asn	D69N	5	-19.735125	-1.263625	10.6425	94.8	9.943599159	0.943523784	Pathogenic
5:179821141:G:C:D:69:H	-0.165903645	-1.607136841	0.300609231	0.030950826	0.283226667	0.187983165	0.084981111	0.083773531	0.532503333	0.418828394	0.008619878	0.028295797	0.165592862	5	179821141	G	C	D	H		5	179248141	5:179821141:G:C	SQSTM1;SQSTM1	Q13501	Q13501;E7EMC7	p.Asp69His	p.Asp69His;p.Asp69His	5.671521	0.839	0.810500989	4.206461973	2.896867115	3.874934758	1	Asp	69	His	D69H	7	-19.735125	-1.263625	10.6425	94.8	9.943599159	0.940960709	Pathogenic
5:179821141:G:T:D:69:Y	-0.035171132	-1.559766032	0.352446049	0.029297485	0.263465556	0.130990627	0.084981111	0.288434468	0.532503333	0.161903874	0.009315222	0.03494418	0.13762259	5	179821141	G	T	D	Y		5	179248141	5:179821141:G:T	SQSTM1;SQSTM1	Q13501	Q13501;E7EMC7	p.Asp69Tyr	p.Asp69Tyr;p.Asp69Tyr	5.622774	0.846	0.812594849	4.194295904	2.976299687	3.88913667	1	Asp	69	Tyr	D69Y	9	-19.735125	-1.263625	10.6425	94.8	9.943599159	0.931973737	Pathogenic
5:179822958:A:C:D:69:A	0.068622639	-1.600167441	0.352446049	0.028704555	0.262407778	0.146427412	0.084981111	0.138196648	0.532503333	0.250867105	0.009315222	0.030426892	0.135095998	5	179822958	A	C	D	A		5	179249958	5:179822958:A:C	SQSTM1;SQSTM1;SQSTM1	Q13501	Q13501;E3W990;E7EMC7	p.Asp69Ala	p.Asp69Ala;p.Asp92Ala;p.Asp69Ala	5.153737	0.868	0.817336758	3.698075903	3.195265602	3.763628413	1	Asp	69	Ala	D69A	8	-19.735125	-1.263625	10.6425	94.8	9.943599159	0.946765346	Pathogenic
5:179822958:A:G:D:69:G	0.075167609	-1.664656053	0.300609231	0.030950826	0.283226667	0.187983165	0.084981111	0.083773531	0.532503333	0.418828394	0.008619878	0.028295797	0.165592862	5	179822958	A	G	D	G		5	179249958	5:179822958:A:G	SQSTM1;SQSTM1;SQSTM1	Q13501	Q13501;E3W990;E7EMC7	p.Asp69Gly	p.Asp69Gly;p.Asp92Gly;p.Asp69Gly	5.073377	0.895	0.82706111	3.832406789	3.529144987	3.876407277	1	Asp	69	Gly	D69G	7	-19.735125	-1.263625	10.6425	94.8	9.943599159	0.950094169	Pathogenic
5:179822958:A:T:D:69:V	0.085364496	-1.602634646	0.352446049	0.029297485	0.263465556	0.130990627	0.084981111	0.288434468	0.532503333	0.161903874	0.009315222	0.03494418	0.13762259	5	179822958	A	T	D	V		5	179249958	5:179822958:A:T	SQSTM1;SQSTM1;SQSTM1	Q13501	Q13501;E3W990;E7EMC7	p.Asp69Val	p.Asp69Val;p.Asp92Val;p.Asp69Val	5.176982	0.874	0.816659858	3.711791737	3.222112687	3.810832978	1	Asp	69	Val	D69V	9	-19.735125	-1.263625	10.6425	94.8	9.943599159	0.944226459	Pathogenic
5:179822959:T:A:D:69:E	-0.067280719	-1.579500312	0.446202874	0.040983346	0.287408889	0.170468522	0.084981111	0.139337454	0.532503333	0.284890632	0.01835631	0.034983718	0.115430582	5	179822959	T	A	D	E		5	179249959	5:179822959:T:A	SQSTM1;SQSTM1;SQSTM1	Q13501	Q13501;E3W990;E7EMC7	p.Asp69Glu	p.Asp69Glu;p.Asp92Glu;p.Asp69Glu	4.988036	0.82	0.818883109	3.519599942	2.915939211	3.396905678	1	Asp	69	Glu	D69E	4	-19.735125	-1.263625	10.6425	94.8	9.943599159	0.832501352	Pathogenic
5:179822959:T:G:D:69:E	-0.067280719	-1.597420733	0.446202874	0.040983346	0.287408889	0.170468522	0.084981111	0.139337454	0.532503333	0.284890632	0.01835631	0.034983718	0.115430582	5	179822959	T	G	D	E		5	179249959	5:179822959:T:G	SQSTM1;SQSTM1;SQSTM1	Q13501	Q13501;E3W990;E7EMC7	p.Asp69Glu	p.Asp69Glu;p.Asp92Glu;p.Asp69Glu	4.801681	0.82	0.818883109	3.2760734	2.915939211	3.296513842	1	Asp	69	Glu	D69E	4	-19.735125	-1.263625	10.6425	94.8	9.943599159	0.832501352	Pathogenic
5:179822960:G:A:E:70:K	-3.04808524	-1.930082282	0.739821076	0.042611666	0.423041111	0.136241161	0.272916667	0.139337454	0.197981111	0.375621332	0.519583106	0.035906765	0.297876257	5	179822960	G	A	E	K		5	179249960	5:179822960:G:A	SQSTM1;SQSTM1;SQSTM1	Q13501	Q13501;E3W990;E7EMC7	p.Glu70Lys	p.Glu70Lys;p.Glu93Lys;p.Glu70Lys	4.873513	0.28	0.779022963	2.388869246	-1.181779258	0.213814077	0.796	Glu	70	Lys	E70K	4	-23.96833333	-3.154555556	11.15466667	93.35	10.1916811	0.682697056	Pathogenic
5:179822960:G:C:E:70:Q	-3.292406638	-1.970215061	0.739821076	0.042312523	0.424635556	0.117805197	0.272916667	0.106097374	0.197981111	0.207850538	0.519583106	0.03875443	0.302370657	5	179822960	G	C	E	Q		5	179249960	5:179822960:G:C	SQSTM1;SQSTM1;SQSTM1	Q13501	Q13501;E3W990;E7EMC7	p.Glu70Gln	p.Glu70Gln;p.Glu93Gln;p.Glu70Gln	4.543159	0.227	0.774832335	1.854023031	-1.588608167	-0.270511167	0.993	Glu	70	Gln	E70Q	3	-23.96833333	-3.154555556	11.15466667	93.35	10.1916811	0.741577761	Pathogenic
5:179822961:A:C:E:70:A	-2.695763791	-1.983035814	0.647836268	0.036764624	0.408407778	0.174770023	0.272916667	0.185926336	0.197981111	0.449353871	0.286407083	0.028714909	0.299261052	5	179822961	A	C	E	A		5	179249961	5:179822961:A:C	SQSTM1;SQSTM1;SQSTM1	Q13501	Q13501;E3W990;E7EMC7	p.Glu70Ala	p.Glu70Ala;p.Glu93Ala;p.Glu70Ala	4.34965	0.363	0.780838919	1.74898711	-0.623866472	0.411372556	0.478	Glu	70	Ala	E70A	6	-23.96833333	-3.154555556	11.15466667	93.35	10.1916811	0.49975885	Uncertain
5:179822961:A:G:E:70:G	-2.599627911	-1.918237642	0.647836268	0.033406036	0.401307778	0.144329132	0.272916667	0.083773531	0.197981111	0.406435589	0.286407083	0.028091533	0.290485265	5	179822961	A	G	E	G	rs754647146	5	179249961	5:179822961:A:G	SQSTM1;SQSTM1;SQSTM1	Q13501	Q13501;E3W990;E7EMC7	p.Glu70Gly	p.Glu70Gly;p.Glu93Gly;p.Glu70Gly	4.853635	0.378	0.792139293	2.685723689	-0.339973594	0.76958122	0.604	Glu	70	Gly	E70G	7	-23.96833333	-3.154555556	11.15466667	93.35	10.1916811	0.691520854	Pathogenic
5:179822961:A:T:E:70:V	-2.440348689	-1.953238696	0.647836268	0.033406036	0.401307778	0.144329132	0.272916667	0.083773531	0.197981111	0.406435589	0.286407083	0.028091533	0.290485265	5	179822961	A	T	E	V		5	179249961	5:179822961:A:T	SQSTM1;SQSTM1;SQSTM1	Q13501	Q13501;E3W990;E7EMC7	p.Glu70Val	p.Glu70Val;p.Glu93Val;p.Glu70Val	4.489658	0.415	0.780464542	1.922733445	-0.299559086	0.787375597	0.564	Glu	70	Val	E70V	7	-23.96833333	-3.154555556	11.15466667	93.35	10.1916811	0.769298444	Pathogenic
5:179822962:G:C:E:70:D	-3.537782736	-2.070812907	0.739821076	0.042312523	0.424635556	0.117805197	0.272916667	0.106097374	0.197981111	0.207850538	0.519583106	0.03875443	0.302370657	5	179822962	G	C	E	D		5	179249962	5:179822962:G:C	SQSTM1;SQSTM1;SQSTM1	Q13501	Q13501;E3W990;E7EMC7	p.Glu70Asp	p.Glu70Asp;p.Glu93Asp;p.Glu70Asp	3.497039	0.17	0.780490865	0.626238371	-1.856536212	-1.163550221	0.049	Glu	70	Asp	E70D	3	-23.96833333	-3.154555556	11.15466667	93.35	10.1916811	0.513944348	Uncertain
5:179822962:G:T:E:70:D	-3.537782736	-2.044059161	0.739821076	0.042312523	0.424635556	0.117805197	0.272916667	0.106097374	0.197981111	0.207850538	0.519583106	0.03875443	0.302370657	5	179822962	G	T	E	D		5	179249962	5:179822962:G:T	SQSTM1;SQSTM1;SQSTM1	Q13501	Q13501;E3W990;E7EMC7	p.Glu70Asp	p.Glu70Asp;p.Glu93Asp;p.Glu70Asp	3.775252	0.17	0.780490865	0.989803877	-1.856536212	-1.013673299	0.049	Glu	70	Asp	E70D	3	-23.96833333	-3.154555556	11.15466667	93.35	10.1916811	0.513944348	Uncertain
5:179822963:G:A:D:71:N	-1.919251327	-1.770137534	0.102344781	0.044942041	0.303315556	0.191912594	0.257891111	0.093744303	0.077781111	0.21971055	0.145990923	0.030009153	0.209036529	5	179822963	G	A	D	N		5	179249963	5:179822963:G:A	SQSTM1;SQSTM1;SQSTM1	Q13501	Q13501;E3W990;E7EMC7	p.Asp71Asn	p.Asp71Asn;p.Asp94Asn;p.Asp71Asn	4.817313	0.468	0.772658434	2.158778289	-0.092889485	1.270246856	0.884	Asp	71	Asn	D71N	5	-20.77275	-5.9825	10.21475	94.09	13.77137699	0.869831514	Pathogenic
5:179822963:G:C:D:71:H	-1.91732504	-1.856161055	0.138143256	0.040520759	0.300211111	0.144843769	0.257891111	0.083773531	0.077781111	0.385164902	0.144785538	0.026054436	0.250392858	5	179822963	G	C	D	H		5	179249963	5:179822963:G:C	SQSTM1;SQSTM1;SQSTM1	Q13501	Q13501;E3W990;E7EMC7	p.Asp71His	p.Asp71His;p.Asp94His;p.Asp71His	4.723193	0.503	0.772849938	2.040496833	0.1327937	1.421855943	0.982	Asp	71	His	D71H	7	-20.77275	-5.9825	10.21475	94.09	13.77137699	0.764820153	Pathogenic
5:179822963:G:T:D:71:Y	-2.322772227	-1.833474659	0.168723121	0.039620508	0.299694444	0.111810303	0.257891111	0.288434468	0.077781111	0.138259138	0.216684222	0.034272633	0.248219204	5	179822963	G	T	D	Y		5	179249963	5:179822963:G:T	SQSTM1;SQSTM1;SQSTM1	Q13501	Q13501;E3W990;E7EMC7	p.Asp71Tyr	p.Asp71Tyr;p.Asp94Tyr;p.Asp71Tyr	4.917039	0.407	0.773250811	2.303679174	-0.470770857	0.971368328	1	Asp	71	Tyr	D71Y	9	-20.77275	-5.9825	10.21475	94.09	13.77137699	0.851674455	Pathogenic
5:179822964:A:C:D:71:A	-1.671965446	-1.816333622	0.168723121	0.039006309	0.291086667	0.126864202	0.257891111	0.138196648	0.077781111	0.223440723	0.216684222	0.028676267	0.227656124	5	179822964	A	C	D	A		5	179249964	5:179822964:A:C	SQSTM1;SQSTM1;SQSTM1	Q13501	Q13501;E3W990;E7EMC7	p.Asp71Ala	p.Asp71Ala;p.Asp94Ala;p.Asp71Ala	4.697296	0.541	0.778120262	2.136372842	0.462284764	1.627558729	0.986	Asp	71	Ala	D71A	8	-20.77275	-5.9825	10.21475	94.09	13.77137699	0.869067524	Pathogenic
5:179822964:A:G:D:71:G	-1.585852065	-1.81708241	0.138143256	0.040520759	0.300211111	0.144843769	0.257891111	0.083773531	0.077781111	0.385164902	0.144785538	0.026054436	0.250392858	5	179822964	A	G	D	G		5	179249964	5:179822964:A:G	SQSTM1;SQSTM1;SQSTM1	Q13501	Q13501;E3W990;E7EMC7	p.Asp71Gly	p.Asp71Gly;p.Asp94Gly;p.Asp71Gly	5.129573	0.58	0.786931078	2.918127036	0.857203899	2.085866109	0.991	Asp	71	Gly	D71G	7	-20.77275	-5.9825	10.21475	94.09	13.77137699	0.871167572	Pathogenic
5:179822964:A:T:D:71:V	-1.565119713	-1.843517326	0.168723121	0.039620508	0.299694444	0.111810303	0.257891111	0.288434468	0.077781111	0.138259138	0.216684222	0.034272633	0.248219204	5	179822964	A	T	D	V		5	179249964	5:179822964:A:T	SQSTM1;SQSTM1;SQSTM1	Q13501	Q13501;E3W990;E7EMC7	p.Asp71Val	p.Asp71Val;p.Asp94Val;p.Asp71Val	4.812605	0.583	0.777790925	2.278951359	0.723775596	1.932452461	0.989	Asp	71	Val	D71V	9	-20.77275	-5.9825	10.21475	94.09	13.77137699	0.859001649	Pathogenic
5:179822965:C:A:D:71:E	-3.515752932	-2.366739838	0.141764879	0.044862468	0.329801111	0.219716259	0.257891111	0.139337454	0.077781111	0.264780591	0.335158765	0.034007978	0.261535086	5	179822965	C	A	D	E		5	179249965	5:179822965:C:A	SQSTM1;SQSTM1;SQSTM1	Q13501	Q13501;E3W990;E7EMC7	p.Asp71Glu	p.Asp71Glu;p.Asp94Glu;p.Asp71Glu	-0.370676	0.141	0.778722459	-4.471572095	-2.070388372	-3.414768608	0.032	Asp	71	Glu	D71E	4	-20.77275	-5.9825	10.21475	94.09	13.77137699	0.15055023	Benign
5:179822965:C:G:D:71:E	-3.515752932	-2.341449787	0.141764879	0.044862468	0.329801111	0.219716259	0.257891111	0.139337454	0.077781111	0.264780591	0.335158765	0.034007978	0.261535086	5	179822965	C	G	D	E	rs780842511	5	179249965	5:179822965:C:G	SQSTM1;SQSTM1;SQSTM1	Q13501	Q13501;E3W990;E7EMC7	p.Asp71Glu	p.Asp71Glu;p.Asp94Glu;p.Asp71Glu	-0.107684	0.141	0.778722459	-4.127897214	-2.070388372	-3.273091434	0.032	Asp	71	Glu	D71E	4	-20.77275	-5.9825	10.21475	94.09	13.77137699	0.15055023	Benign
5:179822966:G:A:G:72:R	-1.273088705	-1.580666739	0.035882838	0.034553029	0.165751111	0.058017907	0.085497778	0.138196648	0.000987778	0.056786715	0.012876839	0.030047987	0.102390147	5	179822966	G	A	G	R	rs376802604	5	179249966	5:179822966:G:A	SQSTM1;SQSTM1;SQSTM1	Q13501	Q13501;E3W990;E7EMC7	p.Gly72Arg	p.Gly72Arg;p.Gly95Arg;p.Gly72Arg	4.723512	0.529	0.794723592	2.579287535	0.663021076	1.572317257	0.999	Gly	72	Arg	G72R	8	-17.03925	-4.34	12.61225	91.87	13.85198501	0.470960665	Uncertain
5:179822966:G:C:G:72:R	-1.182686985	-1.599456088	0.035882838	0.034553029	0.165751111	0.058017907	0.085497778	0.138196648	0.000987778	0.056786715	0.012876839	0.030047987	0.102390147	5	179822966	G	C	G	R		5	179249966	5:179822966:G:C	SQSTM1;SQSTM1;SQSTM1	Q13501	Q13501;E3W990;E7EMC7	p.Gly72Arg	p.Gly72Arg;p.Gly95Arg;p.Gly72Arg	4.528121	0.55	0.794723592	2.323952853	0.796513902	1.588445257	0.997	Gly	72	Arg	G72R	8	-17.03925	-4.34	12.61225	91.87	13.85198501	0.470960665	Uncertain
5:179822966:G:T:G:72:W	-0.653191194	-1.571028821	0.035882838	0.034553029	0.165751111	0.058017907	0.085497778	0.138196648	0.000987778	0.056786715	0.012876839	0.030047987	0.102390147	5	179822966	G	T	G	W		5	179249966	5:179822966:G:T	SQSTM1;SQSTM1;SQSTM1	Q13501	Q13501;E3W990;E7EMC7	p.Gly72Trp	p.Gly72Trp;p.Gly95Trp;p.Gly72Trp	4.823737	0.673	0.786972355	2.519480063	1.4490751	2.458682178	1	Gly	72	Trp	G72W	8	-17.03925	-4.34	12.61225	91.87	13.85198501	0.81792431	Pathogenic
5:179822967:G:A:G:72:E	-1.656219806	-1.66388383	0.035882838	0.034553029	0.165751111	0.058017907	0.085497778	0.138196648	0.000987778	0.056786715	0.012876839	0.030047987	0.102390147	5	179822967	G	A	G	E		5	179249967	5:179822967:G:A	SQSTM1;SQSTM1;SQSTM1	Q13501	Q13501;E3W990;E7EMC7	p.Gly72Glu	p.Gly72Glu;p.Gly95Glu;p.Gly72Glu	3.858135	0.44	0.795984637	1.479460925	0.118305653	0.591675134	0.994	Gly	72	Glu	G72E	8	-17.03925	-4.34	12.61225	91.87	13.85198501	0.471572846	Uncertain
5:179822967:G:C:G:72:A	-1.711227193	-1.71813404	0.02855237	0.038414111	0.195595556	0.140109316	0.085497778	0.185926336	0.000987778	0.297379226	0.008758311	0.027019545	0.148804016	5	179822967	G	C	G	A		5	179249967	5:179822967:G:C	SQSTM1;SQSTM1;SQSTM1	Q13501	Q13501;E3W990;E7EMC7	p.Gly72Ala	p.Gly72Ala;p.Gly95Ala;p.Gly72Ala	4.192314	0.466	0.795419204	1.902245205	0.274148528	0.921991126	0.992	Gly	72	Ala	G72A	6	-17.03925	-4.34	12.61225	91.87	13.85198501	0.767866798	Pathogenic
5:179822967:G:T:G:72:V	-1.031433958	-1.652841324	0.035882838	0.034807946	0.171473333	0.056470766	0.085497778	0.288434468	0.000987778	0.055379347	0.012876839	0.034939833	0.122575413	5	179822967	G	T	G	V		5	179249967	5:179822967:G:T	SQSTM1;SQSTM1;SQSTM1	Q13501	Q13501;E3W990;E7EMC7	p.Gly72Val	p.Gly72Val;p.Gly95Val;p.Gly72Val	4.363647	0.602	0.794993493	2.115663203	1.131570733	1.800419928	1	Gly	72	Val	G72V	9	-17.03925	-4.34	12.61225	91.87	13.85198501	0.834624405	Pathogenic
5:179822969:G:A:D:73:N	-0.913711539	-1.632622228	0.038473699	0.047624854	0.210568889	0.227986799	0.161026667	0.093744303	0.040214444	0.120334654	0.029439203	0.0295789	0.136523622	5	179822969	G	A	D	N		5	179249969	5:179822969:G:A	SQSTM1;SQSTM1;SQSTM1	Q13501	Q13501;E3W990;E7EMC7	p.Asp73Asn	p.Asp73Asn;p.Asp96Asn;p.Asp73Asn	4.84387	0.641	0.787442282	2.557355884	1.253497942	2.284556434	0.999	Asp	73	Asn	D73N	5	-15.914	-4.09375	9.285875	95.03	14.68367971	0.935805197	Pathogenic
5:179822969:G:C:D:73:H	-0.466605957	-1.766740922	0.05325659	0.044023319	0.217821111	0.244195575	0.161026667	0.083773531	0.040214444	0.318781912	0.02916326	0.026132973	0.20730773	5	179822969	G	C	D	H		5	179249969	5:179822969:G:C	SQSTM1;SQSTM1;SQSTM1	Q13501	Q13501;E3W990;E7EMC7	p.Asp73His	p.Asp73His;p.Asp96His;p.Asp73His	4.819174	0.804	0.784787317	2.459737074	2.245359829	3.213451721	1	Asp	73	His	D73H	7	-15.914	-4.09375	9.285875	95.03	14.68367971	0.944328759	Pathogenic
5:179822969:G:T:D:73:Y	-0.482185899	-1.684176948	0.066495419	0.041227887	0.208615556	0.200728859	0.161026667	0.288434468	0.040214444	0.115219905	0.042465966	0.032437739	0.174535288	5	179822969	G	T	D	Y		5	179249969	5:179822969:G:T	SQSTM1;SQSTM1;SQSTM1	Q13501	Q13501;E3W990;E7EMC7	p.Asp73Tyr	p.Asp73Tyr;p.Asp96Tyr;p.Asp73Tyr	5.043457	0.773	0.78797141	2.831197232	2.101423938	3.155084573	1	Asp	73	Tyr	D73Y	9	-15.914	-4.09375	9.285875	95.03	14.68367971	0.939581241	Pathogenic
5:179822970:A:C:D:73:A	-0.065399246	-1.710680062	0.066495419	0.041868639	0.207551111	0.238097883	0.161026667	0.138196648	0.040214444	0.184407074	0.042465966	0.028084736	0.174753047	5	179822970	A	C	D	A		5	179249970	5:179822970:A:C	SQSTM1;SQSTM1;SQSTM1	Q13501	Q13501;E3W990;E7EMC7	p.Asp73Ala	p.Asp73Ala;p.Asp96Ala;p.Asp73Ala	4.772065	0.87	0.794055877	2.626301635	2.819549819	3.569577524	0.999	Asp	73	Ala	D73A	8	-15.914	-4.09375	9.285875	95.03	14.68367971	0.9263813	Pathogenic
5:179822970:A:G:D:73:G	-0.083474856	-1.747329881	0.05325659	0.044023319	0.217821111	0.244195575	0.161026667	0.083773531	0.040214444	0.318781912	0.02916326	0.026132973	0.20730773	5	179822970	A	G	D	G		5	179249970	5:179822970:A:G	SQSTM1;SQSTM1;SQSTM1	Q13501	Q13501;E3W990;E7EMC7	p.Asp73Gly	p.Asp73Gly;p.Asp96Gly;p.Asp73Gly	5.02103	0.893	0.806985487	3.269881257	3.181480063	3.836646546	0.999	Asp	73	Gly	D73G	7	-15.914	-4.09375	9.285875	95.03	14.68367971	0.931557248	Pathogenic
5:179822970:A:T:D:73:V	-0.107664486	-1.697451936	0.066495419	0.041227887	0.208615556	0.200728859	0.161026667	0.288434468	0.040214444	0.115219905	0.042465966	0.032437739	0.174535288	5	179822970	A	T	D	V		5	179249970	5:179822970:A:T	SQSTM1;SQSTM1;SQSTM1	Q13501	Q13501;E3W990;E7EMC7	p.Asp73Val	p.Asp73Val;p.Asp96Val;p.Asp73Val	4.90541	0.86	0.793227584	2.780168656	2.742162178	3.583608551	0.999	Asp	73	Val	D73V	9	-15.914	-4.09375	9.285875	95.03	14.68367971	0.942117761	Pathogenic
5:179822971:C:A:D:73:E	-1.853947137	-1.74963882	0.054794244	0.046407336	0.222968889	0.25122116	0.161026667	0.139337454	0.040214444	0.121547892	0.063637666	0.032961769	0.15018446	5	179822971	C	A	D	E		5	179249971	5:179822971:C:A	SQSTM1;SQSTM1;SQSTM1	Q13501	Q13501;E3W990;E7EMC7	p.Asp73Glu	p.Asp73Glu;p.Asp96Glu;p.Asp73Glu	3.891413	0.434	0.7941374	1.477482384	0.049344655	0.574920236	0.428	Asp	73	Glu	D73E	4	-15.914	-4.09375	9.285875	95.03	14.68367971	0.50560078	Uncertain
5:179822971:C:G:D:73:E	-1.853947137	-1.749154352	0.054794244	0.046407336	0.222968889	0.25122116	0.161026667	0.139337454	0.040214444	0.121547892	0.063637666	0.032961769	0.15018446	5	179822971	C	G	D	E		5	179249971	5:179822971:C:G	SQSTM1;SQSTM1;SQSTM1	Q13501	Q13501;E3W990;E7EMC7	p.Asp73Glu	p.Asp73Glu;p.Asp96Glu;p.Asp73Glu	3.896451	0.434	0.7941374	1.484065984	0.049344655	0.577634271	0.428	Asp	73	Glu	D73E	4	-15.914	-4.09375	9.285875	95.03	14.68367971	0.50560078	Uncertain
5:179822972:T:A:L:74:M	-3.615342716	-2.086550735	0.601640522	0.033314548	0.366624444	0.494081183	0.169896667	0.662159655	0.069258889	0.462263889	0.050831925	0.035337994	0.250923691	5	179822972	T	A	L	M		5	179249972	5:179822972:T:A	SQSTM1;SQSTM1;SQSTM1	Q13501	Q13501;E3W990;E7EMC7	p.Leu74Met	p.Leu74Met;p.Leu97Met;p.Leu74Met	2.337638	0.109	0.787059375	-0.727183327	-2.134708908	-2.140736663	0.014	Leu	74	Met	L74M	2	-12.245	-0.754125	10.05775	93.78	9.970914182	0.080331956	Benign
5:179822972:T:G:L:74:V	-3.078384064	-1.800405854	0.601640522	0.035791567	0.311804444	0.396826061	0.169896667	0.106097374	0.069258889	0.17511763	0.04078541	0.034406342	0.125566821	5	179822972	T	G	L	V		5	179249972	5:179822972:T:G	SQSTM1;SQSTM1;SQSTM1	Q13501	Q13501;E3W990;E7EMC7	p.Leu74Val	p.Leu74Val;p.Leu97Val;p.Leu74Val	2.887017	0.129	0.800227532	0.314845138	-1.787869036	-1.729171847	0.011	Leu	74	Val	L74V	3	-12.245	-0.754125	10.05775	93.78	9.970914182	0.527232874	Uncertain
5:179822973:T:C:L:74:S	-2.685080611	-1.799980894	0.538861156	0.029950183	0.311462222	0.52065239	0.169896667	0.185926336	0.069258889	0.425472951	0.02706632	0.027657464	0.183781015	5	179822973	T	C	L	S		5	179249973	5:179822973:T:C	SQSTM1;SQSTM1;SQSTM1	Q13501	Q13501;E3W990;E7EMC7	p.Leu74Ser	p.Leu74Ser;p.Leu97Ser;p.Leu74Ser	4.018157	0.269	0.796727424	1.706857947	-0.956314341	-0.310561209	0.222	Leu	74	Ser	L74S	6	-12.245	-0.754125	10.05775	93.78	9.970914182	0.434084914	Uncertain
5:179822973:T:G:L:74:W	-2.073792787	-1.725704637	0.538861156	0.029950183	0.311462222	0.52065239	0.169896667	0.185926336	0.069258889	0.425472951	0.02706632	0.027657464	0.183781015	5	179822973	T	G	L	W		5	179249973	5:179822973:T:G	SQSTM1;SQSTM1;SQSTM1	Q13501	Q13501;E3W990;E7EMC7	p.Leu74Trp	p.Leu74Trp;p.Leu97Trp;p.Leu74Trp	4.790558	0.411	0.795338131	2.682028053	-0.076828201	0.926352842	0.986	Leu	74	Trp	L74W	6	-12.245	-0.754125	10.05775	93.78	9.970914182	0.670351693	Pathogenic
5:179822974:G:C:L:74:F	-3.165563448	-1.764643925	0.601640522	0.036051557	0.317097778	0.464630124	0.169896667	0.139337454	0.069258889	0.318010926	0.04078541	0.032138581	0.136640005	5	179822974	G	C	L	F		5	179249974	5:179822974:G:C	SQSTM1;SQSTM1;SQSTM1	Q13501	Q13501;E3W990;E7EMC7	p.Leu74Phe	p.Leu74Phe;p.Leu97Phe;p.Leu74Phe	3.473225	0.118	0.800626774	1.090721425	-1.851132702	-1.47695806	0.02	Leu	74	Phe	L74F	4	-12.245	-0.754125	10.05775	93.78	9.970914182	0.49599391	Uncertain
5:179822974:G:T:L:74:F	-3.165563448	-1.736134054	0.601640522	0.036051557	0.317097778	0.464630124	0.169896667	0.139337454	0.069258889	0.318010926	0.04078541	0.032138581	0.136640005	5	179822974	G	T	L	F		5	179249974	5:179822974:G:T	SQSTM1;SQSTM1;SQSTM1	Q13501	Q13501;E3W990;E7EMC7	p.Leu74Phe	p.Leu74Phe;p.Leu97Phe;p.Leu74Phe	3.7697	0.118	0.800626774	1.478151501	-1.851132702	-1.317243163	0.02	Leu	74	Phe	L74F	4	-12.245	-0.754125	10.05775	93.78	9.970914182	0.49599391	Uncertain
5:179822975:G:A:V:75:I	-3.378114423	-1.918064576	0.068603702	0.034536196	0.221158889	0.293362682	0.016566667	0.134548457	0.110407778	0.248967177	0.006324803	0.034603111	0.16102689	5	179822975	G	A	V	I	rs1341976016	5	179249975	5:179822975:G:A	SQSTM1;SQSTM1;SQSTM1	Q13501	Q13501;E3W990;E7EMC7	p.Val75Ile	p.Val75Ile;p.Val98Ile;p.Val75Ile	2.349801	0.089	0.797499683	-0.454322715	-2.087653825	-2.249791579	0	Val	75	Ile	V75I	1	-15.56271429	1.908714286	7.205857143	96.05	11.78340216	0.06188013	Benign
5:179822975:G:C:V:75:L	-2.383204802	-1.691330167	0.068603702	0.046558159	0.207355556	0.336570031	0.016566667	0.106097374	0.110407778	0.169880174	0.005028159	0.03602117	0.104635606	5	179822975	G	C	V	L		5	179249975	5:179822975:G:C	SQSTM1;SQSTM1;SQSTM1	Q13501	Q13501;E3W990;E7EMC7	p.Val75Leu	p.Val75Leu;p.Val98Leu;p.Val75Leu	3.61618	0.273	0.80460935	1.375556045	-0.799381311	-0.503989934	0.005	Val	75	Leu	V75L	3	-15.56271429	1.908714286	7.205857143	96.05	11.78340216	0.766659814	Pathogenic
5:179822975:G:T:V:75:F	-1.891091772	-1.554502016	0.040243376	0.04937222	0.205438889	0.346903657	0.016566667	0.093744303	0.110407778	0.13322541	0.002466726	0.031406751	0.087500478	5	179822975	G	T	V	F		5	179249975	5:179822975:G:T	SQSTM1;SQSTM1;SQSTM1	Q13501	Q13501;E3W990;E7EMC7	p.Val75Phe	p.Val75Phe;p.Val98Phe;p.Val75Phe	4.707414	0.373	0.802518661	2.750110023	-0.198583248	0.661908266	0.851	Val	75	Phe	V75F	5	-15.56271429	1.908714286	7.205857143	96.05	11.78340216	0.773880092	Pathogenic
5:179822976:T:A:V:75:D	-0.48438667	-1.691689654	0.066772319	0.042586334	0.226167778	0.442545461	0.016566667	0.083773531	0.110407778	0.321899631	0.003379269	0.028384756	0.164374981	5	179822976	T	A	V	D		5	179249976	5:179822976:T:A	SQSTM1;SQSTM1;SQSTM1	Q13501	Q13501;E3W990;E7EMC7	p.Val75Asp	p.Val75Asp;p.Val98Asp;p.Val75Asp	4.768682	0.764	0.807720612	2.958209385	2.373717886	2.955036469	0.979	Val	75	Asp	V75D	7	-15.56271429	1.908714286	7.205857143	96.05	11.78340216	0.775020301	Pathogenic
5:179822976:T:C:V:75:A	-1.239170056	-1.598206269	0.068603702	0.049526172	0.215153333	0.395358962	0.016566667	0.139337454	0.110407778	0.144546835	0.005028159	0.034122673	0.09894402	5	179822976	T	C	V	A		5	179249976	5:179822976:T:C	SQSTM1;SQSTM1;SQSTM1	Q13501	Q13501;E3W990;E7EMC7	p.Val75Ala	p.Val75Ala;p.Val98Ala;p.Val75Ala	4.474419	0.534	0.803356533	2.466257324	0.83884121	1.467029474	0.137	Val	75	Ala	V75A	4	-15.56271429	1.908714286	7.205857143	96.05	11.78340216	0.800738524	Pathogenic
5:179822976:T:G:V:75:G	-0.432728544	-1.684086445	0.066772319	0.042586334	0.226167778	0.442545461	0.016566667	0.083773531	0.110407778	0.321899631	0.003379269	0.028384756	0.164374981	5	179822976	T	G	V	G		5	179249976	5:179822976:T:G	SQSTM1;SQSTM1;SQSTM1	Q13501	Q13501;E3W990;E7EMC7	p.Val75Gly	p.Val75Gly;p.Val98Gly;p.Val75Gly	4.847748	0.776	0.824416734	3.472471727	2.728565617	3.066994709	0.984	Val	75	Gly	V75G	7	-15.56271429	1.908714286	7.205857143	96.05	11.78340216	0.758719325	Pathogenic
5:179822978:G:A:A:76:T	-2.549961369	-1.678340919	0.26303789	0.047568332	0.255068889	0.443237518	0.049701111	0.139337454	0.110407778	0.144546835	0.00646293	0.033513388	0.119880624	5	179822978	G	A	A	T		5	179249978	5:179822978:G:A	SQSTM1;SQSTM1;SQSTM1	Q13501	Q13501;E3W990;E7EMC7	p.Ala76Thr	p.Ala76Thr;p.Ala99Thr;p.Ala76Thr	4.046319	0.247	0.789151726	1.557199884	-1.222560561	-0.422557986	0.202	Ala	76	Thr	A76T	4	-13.3256	4.4678	5.284	95.92	10.46957674	0.467855935	Uncertain
5:179822978:G:C:A:76:P	-1.387591412	-1.571939532	0.168873206	0.046744297	0.24318	0.373285597	0.049701111	0.093744303	0.110407778	0.13322541	0.00317293	0.03131896	0.103106587	5	179822978	G	C	A	P		5	179249978	5:179822978:G:C	SQSTM1;SQSTM1;SQSTM1	Q13501	Q13501;E3W990;E7EMC7	p.Ala76Pro	p.Ala76Pro;p.Ala99Pro;p.Ala76Pro	4.828133	0.503	0.809535995	3.080581067	0.744881477	1.478388471	0.996	Ala	76	Pro	A76P	5	-13.3256	4.4678	5.284	95.92	10.46957674	0.878271165	Pathogenic
5:179822978:G:T:A:76:S	-2.621945206	-1.676136209	0.26303789	0.045287965	0.252305556	0.383019511	0.049701111	0.106097374	0.110407778	0.169880174	0.00646293	0.035035221	0.123138128	5	179822978	G	T	A	S		5	179249978	5:179822978:G:T	SQSTM1;SQSTM1;SQSTM1	Q13501	Q13501;E3W990;E7EMC7	p.Ala76Ser	p.Ala76Ser;p.Ala99Ser;p.Ala76Ser	4.132294	0.233	0.790522195	1.703282226	-1.288690207	-0.457167245	0.064	Ala	76	Ser	A76S	3	-13.3256	4.4678	5.284	95.92	10.46957674	0.572162208	Uncertain
5:179822979:C:A:A:76:D	-1.957700186	-1.751549476	0.170226827	0.043344903	0.261863333	0.479587992	0.049701111	0.185926336	0.110407778	0.336235699	0.004345589	0.02942875	0.174244141	5	179822979	C	A	A	D		5	179249979	5:179822979:C:A	SQSTM1;SQSTM1;SQSTM1	Q13501	Q13501;E3W990;E7EMC7	p.Ala76Asp	p.Ala76Asp;p.Ala99Asp;p.Ala76Asp	4.337213	0.43	0.799444661	2.19067566	0.112466341	0.791956975	0.996	Ala	76	Asp	A76D	6	-13.3256	4.4678	5.284	95.92	10.46957674	0.714829025	Pathogenic
5:179822979:C:G:A:76:G	-2.519827462	-1.662840435	0.26303789	0.047568332	0.255068889	0.443237518	0.049701111	0.139337454	0.110407778	0.144546835	0.00646293	0.033513388	0.119880624	5	179822979	C	G	A	G		5	179249979	5:179822979:C:G	SQSTM1;SQSTM1;SQSTM1	Q13501	Q13501;E3W990;E7EMC7	p.Ala76Gly	p.Ala76Gly;p.Ala99Gly;p.Ala76Gly	4.207509	0.254	0.813136944	2.358186639	-0.777882052	-0.295260311	0.877	Ala	76	Gly	A76G	4	-13.3256	4.4678	5.284	95.92	10.46957674	0.855912052	Pathogenic
5:179822979:C:T:A:76:V	-2.631753402	-1.676204758	0.26303789	0.047568332	0.255068889	0.443237518	0.049701111	0.139337454	0.110407778	0.144546835	0.00646293	0.033513388	0.119880624	5	179822979	C	T	A	V		5	179249979	5:179822979:C:T	SQSTM1;SQSTM1;SQSTM1	Q13501	Q13501;E3W990;E7EMC7	p.Ala76Val	p.Ala76Val;p.Ala99Val;p.Ala76Val	4.068533	0.228	0.795536364	1.743373273	-1.236815418	-0.520417936	0.392	Ala	76	Val	A76V	4	-13.3256	4.4678	5.284	95.92	10.46957674	0.506111685	Uncertain
5:179822981:T:A:F:77:I	-2.374020409	-1.765106585	0.00251987	0.032416782	0.109963333	0.157631441	0.040042222	0.185926336	0.040214444	0.331709506	0.017587492	0.031290836	0.166715226	5	179822981	T	A	F	I		5	179249981	5:179822981:T:A	SQSTM1;SQSTM1;SQSTM1	Q13501	Q13501;E3W990;E7EMC7	p.Phe77Ile	p.Phe77Ile;p.Phe100Ile;p.Phe77Ile	4.050512	0.327	0.826568642	2.483617682	-0.089734671	0.042129961	0.611	Phe	77	Ile	F77I	6	-14.02845455	8.776818182	7.412090909	95.17	7.92861395	0.460456979	Uncertain
5:179822981:T:C:F:77:L	-2.662444945	-1.710856716	0.00251987	0.032416782	0.109963333	0.157631441	0.040042222	0.185926336	0.040214444	0.331709506	0.017587492	0.031290836	0.166715226	5	179822981	T	C	F	L		5	179249981	5:179822981:T:C	SQSTM1;SQSTM1;SQSTM1	Q13501	Q13501;E3W990;E7EMC7	p.Phe77Leu	p.Phe77Leu;p.Phe100Leu;p.Phe77Leu	4.614658	0.26	0.8329591	3.378124727	-0.409018894	-0.041241723	0.569	Phe	77	Leu	F77L	6	-14.02845455	8.776818182	7.412090909	95.17	7.92861395	0.684153442	Pathogenic
5:179822981:T:G:F:77:V	-2.072051966	-1.731758438	0.00251987	0.0275653	0.114295556	0.156638922	0.040042222	0.083773531	0.040214444	0.318781912	0.017587492	0.031051265	0.173721706	5	179822981	T	G	F	V		5	179249981	5:179822981:T:G	SQSTM1;SQSTM1;SQSTM1	Q13501	Q13501;E3W990;E7EMC7	p.Phe77Val	p.Phe77Val;p.Phe100Val;p.Phe77Val	4.532909	0.403	0.831162531	3.227077328	0.47002886	0.741311099	0.695	Phe	77	Val	F77V	7	-14.02845455	8.776818182	7.412090909	95.17	7.92861395	0.538754015	Uncertain
5:179822982:T:A:F:77:Y	-1.970914662	-1.557299432	0.005957961	0.039126837	0.110733333	0.179814868	0.040042222	0.106097374	0.040214444	0.143705533	0.015245314	0.035161336	0.085756069	5	179822982	T	A	F	Y		5	179249982	5:179822982:T:A	SQSTM1;SQSTM1;SQSTM1	Q13501	Q13501;E3W990;E7EMC7	p.Phe77Tyr	p.Phe77Tyr;p.Phe100Tyr;p.Phe77Tyr	4.644561	0.353	0.833031783	3.41899057	0.183376307	0.512441265	0.997	Phe	77	Tyr	F77Y	3	-14.02845455	8.776818182	7.412090909	95.17	7.92861395	0.887262029	Pathogenic
5:179822982:T:C:F:77:S	-1.143695008	-1.631381106	0.00251987	0.02383989	0.104897778	0.12737999	0.040042222	0.138196648	0.040214444	0.184407074	0.023406086	0.032073336	0.134637704	5	179822982	T	C	F	S		5	179249982	5:179822982:T:C	SQSTM1;SQSTM1;SQSTM1	Q13501	Q13501;E3W990;E7EMC7	p.Phe77Ser	p.Phe77Ser;p.Phe100Ser;p.Phe77Ser	4.820275	0.586	0.833101469	3.650326738	1.665673659	1.953925481	1	Phe	77	Ser	F77S	8	-14.02845455	8.776818182	7.412090909	95.17	7.92861395	0.88552241	Pathogenic
5:179822982:T:G:F:77:C	-1.574179391	-1.637035576	0.00251987	0.02383989	0.104897778	0.12737999	0.040042222	0.138196648	0.040214444	0.184407074	0.023406086	0.032073336	0.134637704	5	179822982	T	G	F	C		5	179249982	5:179822982:T:G	SQSTM1;SQSTM1;SQSTM1	Q13501	Q13501;E3W990;E7EMC7	p.Phe77Cys	p.Phe77Cys;p.Phe100Cys;p.Phe77Cys	4.761474	0.486	0.832907862	3.56872106	1.026763312	1.344212221	1	Phe	77	Cys	F77C	8	-14.02845455	8.776818182	7.412090909	95.17	7.92861395	0.885398671	Pathogenic
5:179822983:T:A:F:77:L	-3.217769799	-1.825454714	0.00251987	0.032416782	0.109963333	0.157631441	0.040042222	0.185926336	0.040214444	0.331709506	0.017587492	0.031290836	0.166715226	5	179822983	T	A	F	L		5	179249983	5:179822983:T:A	SQSTM1;SQSTM1;SQSTM1	Q13501	Q13501;E3W990;E7EMC7	p.Phe77Leu	p.Phe77Leu;p.Phe100Leu;p.Phe77Leu	3.42295	0.131	0.8329591	1.820814598	-1.229046253	-1.428897116	0.569	Phe	77	Leu	F77L	6	-14.02845455	8.776818182	7.412090909	95.17	7.92861395	0.684153442	Pathogenic
5:179822983:T:G:F:77:L	-3.213464955	-1.827006205	0.00251987	0.032416782	0.109963333	0.157631441	0.040042222	0.185926336	0.040214444	0.331709506	0.017587492	0.031290836	0.166715226	5	179822983	T	G	F	L		5	179249983	5:179822983:T:G	SQSTM1;SQSTM1;SQSTM1	Q13501	Q13501;E3W990;E7EMC7	p.Phe77Leu	p.Phe77Leu;p.Phe100Leu;p.Phe77Leu	3.406816	0.132	0.8329591	1.799730874	-1.222689451	-1.431808346	0.569	Phe	77	Leu	F77L	6	-14.02845455	8.776818182	7.412090909	95.17	7.92861395	0.684153442	Pathogenic
5:179822984:T:A:S:78:T	-3.313587713	-1.788279391	0.015450564	0.03904774	0.1763	0.227156081	0.230367778	0.106097374	0.197981111	0.207850538	0.147923708	0.032926945	0.180190253	5	179822984	T	A	S	T		5	179249984	5:179822984:T:A	SQSTM1;SQSTM1;SQSTM1	Q13501	Q13501;E3W990;E7EMC7	p.Ser78Thr	p.Ser78Thr;p.Ser101Thr;p.Ser78Thr	4.070343	0.12	0.784145876	1.465385744	-2.113394314	-1.143722183	0.815	Ser	78	Thr	S78T	3	-12.93583333	11.08	2.8725	93.32	8.216454531	0.586052946	Uncertain
5:179822984:T:C:S:78:P	-2.729960166	-1.776415652	0.008243595	0.038344082	0.161011111	0.148983384	0.230367778	0.093744303	0.197981111	0.23705029	0.119771786	0.031546924	0.192668518	5	179822984	T	C	S	P		5	179249984	5:179822984:T:C	SQSTM1;SQSTM1;SQSTM1	Q13501	Q13501;E3W990;E7EMC7	p.Ser78Pro	p.Ser78Pro;p.Ser101Pro;p.Ser78Pro	4.435228	0.266	0.795766349	2.228226629	-0.991419787	-0.103220788	0.999	Ser	78	Pro	S78P	5	-12.93583333	11.08	2.8725	93.32	8.216454531	0.83444794	Pathogenic
5:179822984:T:G:S:78:A	-3.270539275	-1.779834468	0.015450564	0.03904774	0.1763	0.227156081	0.230367778	0.106097374	0.197981111	0.207850538	0.147923708	0.032926945	0.180190253	5	179822984	T	G	S	A		5	179249984	5:179822984:T:G	SQSTM1;SQSTM1;SQSTM1	Q13501	Q13501;E3W990;E7EMC7	p.Ser78Ala	p.Ser78Ala;p.Ser101Ala;p.Ser78Ala	4.158162	0.13	0.788082449	1.677037033	-1.984146624	-1.038609317	0.548	Ser	78	Ala	S78A	3	-12.93583333	11.08	2.8725	93.32	8.216454531	0.623702416	Uncertain
5:179822985:C:A:S:78:Y	-2.413777763	-1.919985737	0.007728982	0.03460545	0.180235556	0.192849097	0.230367778	0.185926336	0.197981111	0.449353871	0.220260799	0.03079768	0.279506793	5	179822985	C	A	S	Y	rs1242180260	5	179249985	5:179822985:C:A	SQSTM1;SQSTM1;SQSTM1	Q13501	Q13501;E3W990;E7EMC7	p.Ser78Tyr	p.Ser78Tyr;p.Ser101Tyr;p.Ser78Tyr	4.622971	0.412	0.784273481	2.190694303	-0.255079332	0.841851933	1	Ser	78	Tyr	S78Y	6	-12.93583333	11.08	2.8725	93.32	8.216454531	0.884371729	Pathogenic
5:179822985:C:G:S:78:C	-2.376962972	-1.770033999	0.008243595	0.038344082	0.161011111	0.148983384	0.230367778	0.093744303	0.197981111	0.23705029	0.119771786	0.031546924	0.192668518	5	179822985	C	G	S	C		5	179249985	5:179822985:C:G	SQSTM1;SQSTM1;SQSTM1	Q13501	Q13501;E3W990;E7EMC7	p.Ser78Cys	p.Ser78Cys;p.Ser101Cys;p.Ser78Cys	4.501591	0.348	0.783757752	2.019382753	-0.67051928	0.406519666	0.987	Ser	78	Cys	S78C	5	-12.93583333	11.08	2.8725	93.32	8.216454531	0.672633919	Pathogenic
5:179822985:C:T:S:78:F	-2.521398859	-1.907886627	0.007728982	0.03460545	0.180235556	0.192849097	0.230367778	0.185926336	0.197981111	0.449353871	0.220260799	0.03079768	0.279506793	5	179822985	C	T	S	F		5	179249985	5:179822985:C:T	SQSTM1;SQSTM1;SQSTM1	Q13501	Q13501;E3W990;E7EMC7	p.Ser78Phe	p.Ser78Phe;p.Ser101Phe;p.Ser78Phe	4.74879	0.387	0.787716768	2.439862355	-0.356549906	0.765123146	0.994	Ser	78	Phe	S78F	6	-12.93583333	11.08	2.8725	93.32	8.216454531	0.789257745	Pathogenic
5:179822987:A:C:S:79:R	-2.567570783	-1.786601222	0.002631808	0.021541114	0.07942	0.266524438	0.21583	0.093744303	0.069258889	0.219730548	0.066078991	0.033314351	0.177440833	5	179822987	A	C	S	R		5	179249987	5:179822987:A:C	SQSTM1;SQSTM1;SQSTM1	Q13501	Q13501;E3W990;E7EMC7	p.Ser79Arg	p.Ser79Arg;p.Ser102Arg;p.Ser79Arg	4.03458	0.291	0.801321818	1.84140064	-0.739809642	-0.174545919	1	Ser	79	Arg	S79R	5	-16.414	12.48983333	2.635166667	93.73	4.719511505	0.608876735	Uncertain
5:179822987:A:G:S:79:G	-2.936484247	-1.878236468	0.003229659	0.025547156	0.081667778	0.318832053	0.21583	0.139337454	0.069258889	0.322350085	0.11270614	0.034185758	0.220167342	5	179822987	A	G	S	G		5	179249987	5:179822987:A:G	SQSTM1;SQSTM1;SQSTM1	Q13501	Q13501;E3W990;E7EMC7	p.Ser79Gly	p.Ser79Gly;p.Ser102Gly;p.Ser79Gly	3.908623	0.241	0.810656179	1.906547081	-0.901910756	-0.531418777	0.998	Ser	79	Gly	S79G	4	-16.414	12.48983333	2.635166667	93.73	4.719511505	0.747711369	Pathogenic
5:179822987:A:T:S:79:C	-2.636448284	-1.79415885	0.002631808	0.021541114	0.07942	0.266524438	0.21583	0.093744303	0.069258889	0.219730548	0.066078991	0.033314351	0.177440833	5	179822987	A	T	S	C		5	179249987	5:179822987:A:T	SQSTM1;SQSTM1;SQSTM1	Q13501	Q13501;E3W990;E7EMC7	p.Ser79Cys	p.Ser79Cys;p.Ser102Cys;p.Ser79Cys	3.955988	0.275	0.797006833	1.632493273	-0.913511747	-0.309370265	0.992	Ser	79	Cys	S79C	5	-16.414	12.48983333	2.635166667	93.73	4.719511505	0.779822563	Pathogenic
5:179822988:G:A:S:79:N	-3.482599385	-1.815361562	0.004084169	0.027839343	0.088883333	0.314362404	0.21583	0.106097374	0.069258889	0.175062868	0.11270614	0.034344181	0.175714777	5	179822988	G	A	S	N	rs1476781519	5	179249988	5:179822988:G:A	SQSTM1;SQSTM1;SQSTM1	Q13501	Q13501;E3W990;E7EMC7	p.Ser79Asn	p.Ser79Asn;p.Ser102Asn;p.Ser79Asn	3.702093	0.077	0.797183368	1.305051286	-2.169212993	-1.59065885	0.849	Ser	79	Asn	S79N	3	-16.414	12.48983333	2.635166667	93.73	4.719511505	0.402812395	Uncertain
5:179822988:G:C:S:79:T	-3.637573762	-1.932421136	0.004084169	0.027839343	0.088883333	0.314362404	0.21583	0.106097374	0.069258889	0.175062868	0.11270614	0.034344181	0.175714777	5	179822988	G	C	S	T		5	179249988	5:179822988:G:C	SQSTM1;SQSTM1;SQSTM1	Q13501	Q13501;E3W990;E7EMC7	p.Ser79Thr	p.Ser79Thr;p.Ser102Thr;p.Ser79Thr	2.484787	0.041	0.796769021	-0.2959083	-2.404971009	-2.454530359	0.171	Ser	79	Thr	S79T	3	-16.414	12.48983333	2.635166667	93.73	4.719511505	0.151886811	Benign
5:179822988:G:T:S:79:I	-2.803100772	-1.953384311	0.002466644	0.016759799	0.103818889	0.326876167	0.21583	0.185926336	0.069258889	0.425472951	0.12807402	0.032450985	0.268062352	5	179822988	G	T	S	I		5	179249988	5:179822988:G:T	SQSTM1;SQSTM1;SQSTM1	Q13501	Q13501;E3W990;E7EMC7	p.Ser79Ile	p.Ser79Ile;p.Ser102Ile;p.Ser79Ile	4.054154	0.312	0.8006422	1.850252354	-0.617655888	-0.042613508	0.999	Ser	79	Ile	S79I	6	-16.414	12.48983333	2.635166667	93.73	4.719511505	0.847011869	Pathogenic
5:179822989:T:A:S:79:R	-2.817251725	-1.848702497	0.002631808	0.021541114	0.07942	0.266524438	0.21583	0.093744303	0.069258889	0.219730548	0.066078991	0.033314351	0.177440833	5	179822989	T	A	S	R		5	179249989	5:179822989:T:A	SQSTM1;SQSTM1;SQSTM1	Q13501	Q13501;E3W990;E7EMC7	p.Ser79Arg	p.Ser79Arg;p.Ser102Arg;p.Ser79Arg	3.388787	0.233	0.801321818	0.997485872	-1.108504113	-0.857704031	1	Ser	79	Arg	S79R	5	-16.414	12.48983333	2.635166667	93.73	4.719511505	0.608876735	Uncertain
5:179822989:T:G:S:79:R	-2.817251725	-1.820813837	0.002631808	0.021541114	0.07942	0.266524438	0.21583	0.093744303	0.069258889	0.219730548	0.066078991	0.033314351	0.177440833	5	179822989	T	G	S	R	rs1318083369	5	179249989	5:179822989:T:G	SQSTM1;SQSTM1;SQSTM1	Q13501	Q13501;E3W990;E7EMC7	p.Ser79Arg	p.Ser79Arg;p.Ser102Arg;p.Ser79Arg	3.678802	0.233	0.801321818	1.376474095	-1.108504113	-0.701469219	1	Ser	79	Arg	S79R	5	-16.414	12.48983333	2.635166667	93.73	4.719511505	0.608876735	Uncertain
5:179822990:G:A:D:80:N	-1.382981067	-1.585491919	0.002695468	0.021579785	0.039627778	0.021409131	0.063677778	0.093744303	0.222263333	0.119699655	0.014722803	0.034538502	0.107809293	5	179822990	G	A	D	N	rs374178647	5	179249990	5:179822990:G:A	SQSTM1;SQSTM1;SQSTM1	Q13501	Q13501;E3W990;E7EMC7	p.Asp80Asn	p.Asp80Asn;p.Asp103Asn;p.Asp80Asn	4.778221	0.508	0.8063569	2.937109936	0.723623939	1.480402054	0.94	Asp	80	Asn	D80N	5	-18.417	15.934375	4.225125	92.53	4.433372792	0.334430555	Benign
5:179822990:G:C:D:80:H	-1.031314787	-1.739615627	0.00252632	0.014509871	0.064932222	0.055779859	0.063677778	0.083773531	0.222263333	0.123467818	0.032902759	0.034073873	0.184781689	5	179822990	G	C	D	H		5	179249990	5:179822990:G:C	SQSTM1;SQSTM1;SQSTM1	Q13501	Q13501;E3W990;E7EMC7	p.Asp80His	p.Asp80His;p.Asp103His;p.Asp80His	4.665265	0.654	0.804767271	2.750374989	1.625194786	2.263484355	1	Asp	80	His	D80H	7	-18.417	15.934375	4.225125	92.53	4.433372792	0.590943101	Uncertain
5:179822990:G:T:D:80:Y	-0.690387271	-1.637112799	0.00252632	0.014717294	0.073302222	0.078470096	0.063677778	0.288434468	0.222263333	0.068612707	0.0435635	0.037296607	0.131882671	5	179822990	G	T	D	Y		5	179249990	5:179822990:G:T	SQSTM1;SQSTM1;SQSTM1	Q13501	Q13501;E3W990;E7EMC7	p.Asp80Tyr	p.Asp80Tyr;p.Asp103Tyr;p.Asp80Tyr	4.707348	0.689	0.80662147	2.851005763	1.878619178	2.488467751	1	Asp	80	Tyr	D80Y	9	-18.417	15.934375	4.225125	92.53	4.433372792	0.769802316	Pathogenic
5:179822991:A:C:D:80:A	-1.589824979	-1.666788102	0.00252632	0.013223648	0.059787778	0.04461093	0.063677778	0.138196648	0.222263333	0.07518211	0.0435635	0.035193987	0.141381601	5	179822991	A	C	D	A		5	179249991	5:179822991:A:C	SQSTM1;SQSTM1;SQSTM1	Q13501	Q13501;E3W990;E7EMC7	p.Asp80Ala	p.Asp80Ala;p.Asp103Ala;p.Asp80Ala	4.582603	0.488	0.812519829	2.833166122	0.699313191	1.25941284	0.999	Asp	80	Ala	D80A	8	-18.417	15.934375	4.225125	92.53	4.433372792	0.684849196	Pathogenic
5:179822991:A:G:D:80:G	-1.534981515	-1.78806582	0.00252632	0.014509871	0.064932222	0.055779859	0.063677778	0.083773531	0.222263333	0.123467818	0.032902759	0.034073873	0.184781689	5	179822991	A	G	D	G	rs780177259	5	179249991	5:179822991:A:G	SQSTM1;SQSTM1;SQSTM1	Q13501	Q13501;E3W990;E7EMC7	p.Asp80Gly	p.Asp80Gly;p.Asp103Gly;p.Asp80Gly	4.16143	0.537	0.823467602	2.552238478	1.193454348	1.315759365	0.999	Asp	80	Gly	D80G	7	-18.417	15.934375	4.225125	92.53	4.433372792	0.608121012	Uncertain
5:179822991:A:T:D:80:V	-1.008945714	-1.646681384	0.00252632	0.014717294	0.073302222	0.078470096	0.063677778	0.288434468	0.222263333	0.068612707	0.0435635	0.037296607	0.131882671	5	179822991	A	T	D	V		5	179249991	5:179822991:A:T	SQSTM1;SQSTM1;SQSTM1	Q13501	Q13501;E3W990;E7EMC7	p.Asp80Val	p.Asp80Val;p.Asp103Val;p.Asp80Val	4.607844	0.615	0.811728058	2.846662988	1.493416656	2.007116726	0.999	Asp	80	Val	D80V	9	-18.417	15.934375	4.225125	92.53	4.433372792	0.857173255	Pathogenic
5:179822992:C:A:D:80:E	-0.513808975	-2.056466805	0.003307733	0.024810341	0.0429	0.028998494	0.063677778	0.139337454	0.222263333	0.316602236	0.016500335	0.035075778	0.166570952	5	179822992	C	A	D	E		5	179249992	5:179822992:C:A	SQSTM1;SQSTM1;SQSTM1	Q13501	Q13501;E3W990;E7EMC7	p.Asp80Glu	p.Asp80Glu;p.Asp103Glu;p.Asp80Glu	1.017856	0.759	0.813158289	-1.809489398	2.432658685	0.905516428	0.909	Asp	80	Glu	D80E	4	-18.417	15.934375	4.225125	92.53	4.433372792	0.54389881	Uncertain
5:179822992:C:G:D:80:E	-0.513808975	-2.052348633	0.003307733	0.024810341	0.0429	0.028998494	0.063677778	0.139337454	0.222263333	0.316602236	0.016500335	0.035075778	0.166570952	5	179822992	C	G	D	E	rs148366738	5	179249992	5:179822992:C:G	SQSTM1;SQSTM1;SQSTM1	Q13501	Q13501;E3W990;E7EMC7	p.Asp80Glu	p.Asp80Glu;p.Asp103Glu;p.Asp80Glu	1.060681	0.759	0.813158289	-1.753526187	2.432658685	0.928586806	0.909	Asp	80	Glu	D80E	4	-18.417	15.934375	4.225125	92.53	4.433372792	0.54389881	Uncertain
5:179822993:G:A:E:81:K	-1.858205109	-2.340758737	0.055930305	0.00818992	0.219246667	0.08036768	0.553722222	0.139337454	0.58131	0.372598705	0.846810937	0.035856715	0.512835683	5	179822993	G	A	E	K	rs368853286	5	179249993	5:179822993:G:A	SQSTM1;SQSTM1;SQSTM1	Q13501	Q13501;E3W990;E7EMC7	p.Glu81Lys	p.Glu81Lys;p.Glu104Lys;p.Glu81Lys	4.763361	0.736	0.787833578	2.461778603	1.86392264	2.790319785	1	Glu	81	Lys	E81K	4	-21.02266667	13.19833333	1.905777778	92.49	0	0.813923998	Pathogenic
5:179822993:G:C:E:81:Q	-3.494282242	-2.27652309	0.069752678	0.014223207	0.228603333	0.089970247	0.553722222	0.106097374	0.58131	0.190301491	0.846810937	0.035937497	0.437495994	5	179822993	G	C	E	Q	rs368853286	5	179249993	5:179822993:G:C	SQSTM1;SQSTM1;SQSTM1	Q13501	Q13501;E3W990;E7EMC7	p.Glu81Gln	p.Glu81Gln;p.Glu104Gln;p.Glu81Gln	3.973169	0.293	0.78200755	1.285769522	-1.049344551	-0.196068086	1	Glu	81	Gln	E81Q	3	-21.02266667	13.19833333	1.905777778	92.49	0	0.575350297	Uncertain
5:179822994:A:C:E:81:A	-3.080923956	-2.193428437	0.095592409	-0.003408372	0.214394444	0.171575246	0.553722222	0.185926336	0.58131	0.36937266	0.864724874	0.033696495	0.419516383	5	179822994	A	C	E	A		5	179249994	5:179822994:A:C	SQSTM1;SQSTM1;SQSTM1	Q13501	Q13501;E3W990;E7EMC7	p.Glu81Ala	p.Glu81Ala;p.Glu104Ala;p.Glu81Ala	4.489282	0.374	0.790195338	2.161745084	-0.397834677	0.550178115	0.934	Glu	81	Ala	E81A	6	-21.02266667	13.19833333	1.905777778	92.49	0	0.515469872	Uncertain
5:179822994:A:G:E:81:G	-2.848337806	-2.085298154	0.095592409	-0.006079476	0.213171111	0.136601449	0.553722222	0.083773531	0.58131	0.147318929	0.864724874	0.033700603	0.383574392	5	179822994	A	G	E	G		5	179249994	5:179822994:A:G	SQSTM1;SQSTM1;SQSTM1	Q13501	Q13501;E3W990;E7EMC7	p.Glu81Gly	p.Glu81Gly;p.Glu104Gly;p.Glu81Gly	4.918084	0.398	0.804698905	3.079073243	-0.00328697	0.919908006	1	Glu	81	Gly	E81G	7	-21.02266667	13.19833333	1.905777778	92.49	0	0.560366454	Uncertain
5:179822994:A:T:E:81:V	-2.658924678	-2.121216697	0.095592409	-0.006079476	0.213171111	0.136601449	0.553722222	0.083773531	0.58131	0.147318929	0.864724874	0.033700603	0.383574392	5	179822994	A	T	E	V		5	179249994	5:179822994:A:T	SQSTM1;SQSTM1;SQSTM1	Q13501	Q13501;E3W990;E7EMC7	p.Glu81Val	p.Glu81Val;p.Glu104Val;p.Glu81Val	4.544566	0.442	0.789249063	2.210699009	0.018639701	0.973025072	0.897	Glu	81	Val	E81V	7	-21.02266667	13.19833333	1.905777778	92.49	0	0.531368496	Uncertain
5:179822995:G:C:E:81:D	-4.243325069	-2.449752905	0.069752678	0.014223207	0.228603333	0.089970247	0.553722222	0.106097374	0.58131	0.190301491	0.846810937	0.035937497	0.437495994	5	179822995	G	C	E	D		5	179249995	5:179822995:G:C	SQSTM1;SQSTM1;SQSTM1	Q13501	Q13501;E3W990;E7EMC7	p.Glu81Asp	p.Glu81Asp;p.Glu104Asp;p.Glu81Asp	2.171747	0.119	0.790170458	-0.867395025	-2.019234103	-2.172300638	0.147	Glu	81	Asp	E81D	3	-21.02266667	13.19833333	1.905777778	92.49	0	0.168828144	Benign
5:179822995:G:T:E:81:D	-4.243325069	-2.446097371	0.069752678	0.014223207	0.228603333	0.089970247	0.553722222	0.106097374	0.58131	0.190301491	0.846810937	0.035937497	0.437495994	5	179822995	G	T	E	D		5	179249995	5:179822995:G:T	SQSTM1;SQSTM1;SQSTM1	Q13501	Q13501;E3W990;E7EMC7	p.Glu81Asp	p.Glu81Asp;p.Glu104Asp;p.Glu81Asp	2.209761	0.119	0.790170458	-0.817718772	-2.019234103	-2.151822007	0.147	Glu	81	Asp	E81D	3	-21.02266667	13.19833333	1.905777778	92.49	0	0.168828144	Benign
5:179822996:G:A:E:82:K	-1.489371651	-1.623736592	0.003611952	0.029884862	0.049757778	0.058066348	0.085237778	0.139337454	0.532215556	0.285112739	0.029564362	0.035073177	0.13260231	5	179822996	G	A	E	K		5	179249996	5:179822996:G:A	SQSTM1;SQSTM1;SQSTM1	Q13501	Q13501;E3W990;E7EMC7	p.Glu82Lys	p.Glu82Lys;p.Glu105Lys;p.Glu82Lys	4.860376	0.504	0.821776008	3.423977948	0.955456539	1.501538554	1	Glu	82	Lys	E82K	4	-18.056	9.123444444	3.516	94.47	5.291374696	0.924640723	Pathogenic
5:179822996:G:C:E:82:Q	-2.025210228	-1.637563961	0.004567148	0.031911743	0.063802222	0.074138296	0.085237778	0.106097374	0.532215556	0.205331884	0.029564362	0.035795039	0.128381289	5	179822996	G	C	E	Q		5	179249996	5:179822996:G:C	SQSTM1;SQSTM1;SQSTM1	Q13501	Q13501;E3W990;E7EMC7	p.Glu82Gln	p.Glu82Gln;p.Glu105Gln;p.Glu82Gln	4.634888	0.376	0.815379977	2.971888038	0.035071522	0.640178669	1	Glu	82	Gln	E82Q	3	-18.056	9.123444444	3.516	94.47	5.291374696	0.914370218	Pathogenic
5:179822997:A:C:E:82:A	-2.329239953	-1.782337526	0.00275887	0.02091767	0.071907778	0.111423548	0.085237778	0.185926336	0.532215556	0.479959035	0.03403037	0.031959026	0.200944099	5	179822997	A	C	E	A		5	179249997	5:179822997:A:C	SQSTM1;SQSTM1;SQSTM1	Q13501	Q13501;E3W990;E7EMC7	p.Glu82Ala	p.Glu82Ala;p.Glu105Ala;p.Glu82Ala	4.533818	0.366	0.822521232	3.015577881	0.090651649	0.527927319	1	Glu	82	Ala	E82A	6	-18.056	9.123444444	3.516	94.47	5.291374696	0.925733184	Pathogenic
5:179822997:A:G:E:82:G	-2.393453639	-1.754656499	0.00275887	0.016719035	0.078716667	0.087864878	0.085237778	0.083773531	0.532215556	0.419721727	0.03403037	0.031675712	0.202041203	5	179822997	A	G	E	G		5	179249997	5:179822997:A:G	SQSTM1;SQSTM1;SQSTM1	Q13501	Q13501;E3W990;E7EMC7	p.Glu82Gly	p.Glu82Gly;p.Glu105Gly;p.Glu82Gly	4.842908	0.352	0.836046101	3.752379194	0.227311833	0.613512982	1	Glu	82	Gly	E82G	7	-18.056	9.123444444	3.516	94.47	5.291374696	0.916783543	Pathogenic
5:179822997:A:T:E:82:V	-2.264308325	-1.748669113	0.00275887	0.016719035	0.078716667	0.087864878	0.085237778	0.083773531	0.532215556	0.419721727	0.03403037	0.031675712	0.202041203	5	179822997	A	T	E	V		5	179249997	5:179822997:A:T	SQSTM1;SQSTM1;SQSTM1	Q13501	Q13501;E3W990;E7EMC7	p.Glu82Val	p.Glu82Val;p.Glu105Val;p.Glu82Val	4.905171	0.382	0.82182315	3.483675835	0.180713331	0.820465782	1	Glu	82	Val	E82V	7	-18.056	9.123444444	3.516	94.47	5.291374696	0.917757037	Pathogenic
5:179822998:A:C:E:82:D	-2.386817109	-1.821878944	0.004567148	0.031911743	0.063802222	0.074138296	0.085237778	0.106097374	0.532215556	0.205331884	0.029564362	0.035795039	0.128381289	5	179822998	A	C	E	D		5	179249998	5:179822998:A:C	SQSTM1;SQSTM1;SQSTM1	Q13501	Q13501;E3W990;E7EMC7	p.Glu82Asp	p.Glu82Asp;p.Glu105Asp;p.Glu82Asp	2.718191	0.292	0.824087582	0.681490054	-0.353617918	-0.877921244	0.964	Glu	82	Asp	E82D	3	-18.056	9.123444444	3.516	94.47	5.291374696	0.481631549	Uncertain
5:179822998:A:T:E:82:D	-2.386817109	-1.823905383	0.004567148	0.031911743	0.063802222	0.074138296	0.085237778	0.106097374	0.532215556	0.205331884	0.029564362	0.035795039	0.128381289	5	179822998	A	T	E	D		5	179249998	5:179822998:A:T	SQSTM1;SQSTM1;SQSTM1	Q13501	Q13501;E3W990;E7EMC7	p.Glu82Asp	p.Glu82Asp;p.Glu105Asp;p.Glu82Asp	2.697118	0.292	0.824087582	0.653952103	-0.353617918	-0.889273541	0.964	Glu	82	Asp	E82D	3	-18.056	9.123444444	3.516	94.47	5.291374696	0.481631549	Uncertain
5:179822999:T:A:L:83:M	-2.185886484	-1.929234165	0.00714986	0.035015365	0.215218889	0.437007348	0.121206667	0.662159655	0.532546667	0.472386333	0.041369345	0.035434244	0.246067068	5	179822999	T	A	L	M		5	179249999	5:179822999:T:A	SQSTM1;SQSTM1;SQSTM1	Q13501	Q13501;E3W990;E7EMC7	p.Leu83Met	p.Leu83Met;p.Leu106Met;p.Leu83Met	3.879579	0.437	0.828789629	2.314909325	0.646569469	0.5858862	1	Leu	83	Met	L83M	2	-18.58375	12.2605	8.5365	92.81	7.127013614	0.586580924	Uncertain
5:179822999:T:G:L:83:V	-1.790478084	-1.748381431	0.00714986	0.03709513	0.146885556	0.328604678	0.121206667	0.106097374	0.532546667	0.15257008	0.033127747	0.036144574	0.143309834	5	179822999	T	G	L	V		5	179249999	5:179822999:T:G	SQSTM1;SQSTM1;SQSTM1	Q13501	Q13501;E3W990;E7EMC7	p.Leu83Val	p.Leu83Val;p.Leu106Val;p.Leu83Val	3.771432	0.443	0.834637176	2.317509106	0.782273551	0.562308204	0.97	Leu	83	Val	L83V	3	-18.58375	12.2605	8.5365	92.81	7.127013614	0.728900611	Pathogenic
5:179823000:T:C:L:83:S	-1.659947307	-1.852943204	0.003026068	0.031950463	0.157486667	0.268924466	0.121206667	0.185926336	0.532546667	0.459541726	0.038110908	0.033301107	0.253040502	5	179823000	T	C	L	S		5	179250000	5:179823000:T:C	SQSTM1;SQSTM1;SQSTM1	Q13501	Q13501;E3W990;E7EMC7	p.Leu83Ser	p.Leu83Ser;p.Leu106Ser;p.Leu83Ser	4.8079	0.565	0.836648186	3.721450189	1.591355964	1.825871264	1	Leu	83	Ser	L83S	6	-18.58375	12.2605	8.5365	92.81	7.127013614	0.894069357	Pathogenic
5:179823000:T:G:L:83:W	-1.840750748	-1.845747629	0.003026068	0.031950463	0.157486667	0.268924466	0.121206667	0.185926336	0.532546667	0.459541726	0.038110908	0.033301107	0.253040502	5	179823000	T	G	L	W		5	179250000	5:179823000:T:G	SQSTM1;SQSTM1;SQSTM1	Q13501	Q13501;E3W990;E7EMC7	p.Leu83Trp	p.Leu83Trp;p.Leu106Trp;p.Leu83Trp	4.882727	0.523	0.835121834	3.781665318	1.298903929	1.623406242	1	Leu	83	Trp	L83W	6	-18.58375	12.2605	8.5365	92.81	7.127013614	0.908863229	Pathogenic
5:179823001:G:C:L:83:F	-1.807939412	-1.766446278	0.005657574	0.037291741	0.137694444	0.298935903	0.121206667	0.139337454	0.532546667	0.324500932	0.033127747	0.035500957	0.175693723	5	179823001	G	C	L	F		5	179250001	5:179823001:G:C	SQSTM1;SQSTM1;SQSTM1	Q13501	Q13501;E3W990;E7EMC7	p.Leu83Phe	p.Leu83Phe;p.Leu106Phe;p.Leu83Phe	4.210357	0.466	0.836014998	2.925003383	0.951468236	0.931711122	0.997	Leu	83	Phe	L83F	4	-18.58375	12.2605	8.5365	92.81	7.127013614	0.53138156	Uncertain
5:179823001:G:T:L:83:F	-1.8165491	-1.76463534	0.005657574	0.037291741	0.137694444	0.298935903	0.121206667	0.139337454	0.532546667	0.324500932	0.033127747	0.035500957	0.175693723	5	179823001	G	T	L	F		5	179250001	5:179823001:G:T	SQSTM1;SQSTM1;SQSTM1	Q13501	Q13501;E3W990;E7EMC7	p.Leu83Phe	p.Leu83Phe;p.Leu106Phe;p.Leu83Phe	4.229189	0.464	0.836014998	2.949612821	0.938754634	0.930295434	0.997	Leu	83	Phe	L83F	4	-18.58375	12.2605	8.5365	92.81	7.127013614	0.53138156	Uncertain
5:179823002:A:C:T:84:P	-3.342718488	-2.061852774	0.061090447	0.031236735	0.177153333	0.136804599	0.219235556	0.185926336	0.001328889	0.294395575	0.077050246	0.034453221	0.255316783	5	179823002	A	C	T	P		5	179250002	5:179823002:A:C	SQSTM1;SQSTM1;SQSTM1	Q13501	Q13501;E3W990;E7EMC7	p.Thr84Pro	p.Thr84Pro;p.Thr107Pro;p.Thr84Pro	2.6795	0.176	0.806711589	0.203255719	-1.38091626	-1.569286814	0.056	Thr	84	Pro	T84P	6	-23.08971429	12.107	7.651428571	92.29	6.202918454	0.235092917	Benign
5:179823002:A:G:T:84:A	-3.585759437	-1.989875542	0.064925484	0.034507695	0.166376667	0.086132314	0.219235556	0.093744303	0.001328889	0.045372693	0.038658537	0.035959941	0.196018847	5	179823002	A	G	T	A		5	179250002	5:179823002:A:G	SQSTM1;SQSTM1;SQSTM1	Q13501	Q13501;E3W990;E7EMC7	p.Thr84Ala	p.Thr84Ala;p.Thr107Ala;p.Thr84Ala	2.280297	0.07	0.790504239	-0.717327826	-2.325148395	-2.397061195	0	Thr	84	Ala	T84A	5	-23.08971429	12.107	7.651428571	92.29	6.202918454	0.099160723	Benign
5:179823002:A:T:T:84:S	-3.935410652	-2.16779053	0.09178476	0.036688535	0.195573333	0.168149897	0.219235556	0.139337454	0.001328889	0.144988805	0.067332	0.0377448	0.282463093	5	179823002	A	T	T	S		5	179250002	5:179823002:A:T	SQSTM1;SQSTM1;SQSTM1	Q13501	Q13501;E3W990;E7EMC7	p.Thr84Ser	p.Thr84Ser;p.Thr107Ser;p.Thr84Ser	2.10326	0.061	0.787992007	-1.010511011	-2.424274895	-2.544456581	0.001	Thr	84	Ser	T84S	4	-23.08971429	12.107	7.651428571	92.29	6.202918454	0.088528549	Benign
5:179823003:C:A:T:84:K	-3.764593183	-2.205707829	0.061090447	0.031236735	0.177153333	0.136804599	0.219235556	0.185926336	0.001328889	0.294395575	0.077050246	0.034453221	0.255316783	5	179823003	C	A	T	K		5	179250003	5:179823003:C:A	SQSTM1;SQSTM1;SQSTM1	Q13501	Q13501;E3W990;E7EMC7	p.Thr84Lys	p.Thr84Lys;p.Thr107Lys;p.Thr84Lys	1.183547	0.078	0.790460795	-2.151617223	-2.275018821	-2.941651618	0.001	Thr	84	Lys	T84K	6	-23.08971429	12.107	7.651428571	92.29	6.202918454	0.045654876	Benign
5:179823003:C:G:T:84:R	-3.601009118	-2.176074584	0.061090447	0.031236735	0.177153333	0.136804599	0.219235556	0.185926336	0.001328889	0.294395575	0.077050246	0.034453221	0.255316783	5	179823003	C	G	T	R		5	179250003	5:179823003:C:G	SQSTM1;SQSTM1;SQSTM1	Q13501	Q13501;E3W990;E7EMC7	p.Thr84Arg	p.Thr84Arg;p.Thr107Arg;p.Thr84Arg	1.491704	0.116	0.790150642	-1.756555013	-2.038635119	-2.555989643	0.001	Thr	84	Arg	T84R	6	-23.08971429	12.107	7.651428571	92.29	6.202918454	0.089157701	Benign
5:179823003:C:T:T:84:I	-3.824860997	-2.173578485	0.061090447	0.031236735	0.177153333	0.136804599	0.219235556	0.185926336	0.001328889	0.294395575	0.077050246	0.034453221	0.255316783	5	179823003	C	T	T	I	rs539682696	5	179250003	5:179823003:C:T	SQSTM1;SQSTM1;SQSTM1	Q13501	Q13501;E3W990;E7EMC7	p.Thr84Ile	p.Thr84Ile;p.Thr107Ile;p.Thr84Ile	1.517661	0.064	0.789744981	-1.732619205	-2.375957032	-2.842585204	0.005	Thr	84	Ile	T84I	6	-23.08971429	12.107	7.651428571	92.29	6.202918454	0.06717223	Benign
5:179823005:A:C:M:85:L	-3.473292006	-2.164615566	0.298003376	0.037338126	0.297082222	0.226480312	0.273865556	0.106097374	0.000128889	0.078677128	0.052714393	0.037720417	0.305984171	5	179823005	A	C	M	L		5	179250005	5:179823005:A:C	SQSTM1;SQSTM1;SQSTM1;SQSTM1;SQSTM1;SQSTM1	Q13501	E9PFW8;C9JRJ8;Q13501;E3W990;E7EMC7;Q13501-2	p.Met85Leu	p.Met1?;p.Met1?;p.Met85Leu;p.Met108Leu;p.Met85Leu;p.Met1?	2.591521	0.188	0.792874597	-0.252282561	-1.535497654	-1.547317864	0.003	Met	85	Leu	M85L	3	-22.736	7.653125	6.3185	92.15	6.591370825	0.115161626	Benign
5:179823005:A:G:M:85:V	-3.172983837	-2.070498161	0.251162201	0.036776251	0.266045556	0.221642081	0.273865556	0.139337454	0.000128889	0.120498485	0.052714393	0.036393004	0.281135654	5	179823005	A	G	M	V	rs886060502	5	179250005	5:179823005:A:G	SQSTM1;SQSTM1;SQSTM1;SQSTM1;SQSTM1;SQSTM1	Q13501	E9PFW8;C9JRJ8;Q13501;E3W990;E7EMC7;Q13501-2	p.Met85Val	p.Met1?;p.Met1?;p.Met85Val;p.Met108Val;p.Met85Val;p.Met1?	3.089314	0.237	0.790531564	0.340558704	-1.263106691	-0.995912532	0.087	Met	85	Val	M85V	4	-22.736	7.653125	6.3185	92.15	6.591370825	0.526213142	Uncertain
5:179823005:A:T:M:85:L	-3.473292006	-2.165622679	0.298003376	0.037338126	0.297082222	0.226480312	0.273865556	0.106097374	0.000128889	0.078677128	0.052714393	0.037720417	0.305984171	5	179823005	A	T	M	L		5	179250005	5:179823005:A:T	SQSTM1;SQSTM1;SQSTM1;SQSTM1;SQSTM1;SQSTM1	Q13501	E9PFW8;C9JRJ8;Q13501;E3W990;E7EMC7;Q13501-2	p.Met85Leu	p.Met1?;p.Met1?;p.Met85Leu;p.Met108Leu;p.Met85Leu;p.Met1?	2.581048	0.188	0.792874597	-0.265968555	-1.535497654	-1.552959804	0.003	Met	85	Leu	M85L	3	-22.736	7.653125	6.3185	92.15	6.591370825	0.115161626	Benign
5:179823006:T:A:M:85:K	-2.25401691	-1.982933314	0.167630836	0.030495829	0.246101111	0.180021724	0.273865556	0.185926336	0.000128889	0.293904464	0.05350453	0.032207366	0.270994499	5	179823006	T	A	M	K		5	179250006	5:179823006:T:A	SQSTM1;SQSTM1;SQSTM1;SQSTM1;SQSTM1;SQSTM1	Q13501	E9PFW8;C9JRJ8;Q13501;E3W990;E7EMC7;Q13501-2	p.Met85Lys	p.Met1?;p.Met1?;p.Met85Lys;p.Met108Lys;p.Met85Lys;p.Met1?	3.803624	0.442	0.79173919	1.303733868	0.060186182	0.573870085	0.29	Met	85	Lys	M85K	6	-22.736	7.653125	6.3185	92.15	6.591370825	0.728454763	Pathogenic
5:179823006:T:C:M:85:T	-2.619928636	-1.952310265	0.167630836	0.030495829	0.246101111	0.180021724	0.273865556	0.185926336	0.000128889	0.293904464	0.05350453	0.032207366	0.270994499	5	179823006	T	C	M	T		5	179250006	5:179823006:T:C	SQSTM1;SQSTM1;SQSTM1;SQSTM1;SQSTM1;SQSTM1	Q13501	E9PFW8;C9JRJ8;Q13501;E3W990;E7EMC7;Q13501-2	p.Met85Thr	p.Met1?;p.Met1?;p.Met85Thr;p.Met108Thr;p.Met85Thr;p.Met1?	4.122074	0.357	0.785276761	1.560821571	-0.587964186	0.254092252	0.779	Met	85	Thr	M85T	6	-22.736	7.653125	6.3185	92.15	6.591370825	0.459801972	Uncertain
5:179823006:T:G:M:85:R	-2.021555344	-1.920029657	0.167630836	0.030495829	0.246101111	0.180021724	0.273865556	0.185926336	0.000128889	0.293904464	0.05350453	0.032207366	0.270994499	5	179823006	T	G	M	R		5	179250006	5:179823006:T:G	SQSTM1;SQSTM1;SQSTM1;SQSTM1;SQSTM1;SQSTM1	Q13501	E9PFW8;C9JRJ8;Q13501;E3W990;E7EMC7;Q13501-2	p.Met85Arg	p.Met1?;p.Met1?;p.Met85Arg;p.Met108Arg;p.Met85Arg;p.Met1?	4.457761	0.496	0.791362511	2.149281315	0.397168752	1.238401761	0.972	Met	85	Arg	M85R	6	-22.736	7.653125	6.3185	92.15	6.591370825	0.618725366	Uncertain
5:179823007:G:A:M:85:I	-2.987875552	-2.010134549	0.251162201	0.036776251	0.266045556	0.221642081	0.273865556	0.139337454	0.000128889	0.120498485	0.052714393	0.036393004	0.281135654	5	179823007	G	A	M	I		5	179250007	5:179823007:G:A	SQSTM1;SQSTM1;SQSTM1;SQSTM1;SQSTM1;SQSTM1	Q13501	E9PFW8;C9JRJ8;Q13501;E3W990;E7EMC7;Q13501-2	p.Met85Ile	p.Met1?;p.Met1?;p.Met85Ile;p.Met108Ile;p.Met85Ile;p.Met1?	3.717037	0.28	0.790412661	1.157933272	-0.991748065	-0.409194422	0.041	Met	85	Ile	M85I	4	-22.736	7.653125	6.3185	92.15	6.591370825	0.307494412	Benign
5:179823007:G:C:M:85:I	-2.987875552	-2.026029878	0.251162201	0.036776251	0.266045556	0.221642081	0.273865556	0.139337454	0.000128889	0.120498485	0.052714393	0.036393004	0.281135654	5	179823007	G	C	M	I		5	179250007	5:179823007:G:C	SQSTM1;SQSTM1;SQSTM1;SQSTM1;SQSTM1;SQSTM1	Q13501	E9PFW8;C9JRJ8;Q13501;E3W990;E7EMC7;Q13501-2	p.Met85Ile	p.Met1?;p.Met1?;p.Met85Ile;p.Met108Ile;p.Met85Ile;p.Met1?	3.551741	0.28	0.790412661	0.941926385	-0.991748065	-0.498241504	0.041	Met	85	Ile	M85I	4	-22.736	7.653125	6.3185	92.15	6.591370825	0.307494412	Benign
5:179823007:G:T:M:85:I	-2.983570708	-2.028413082	0.251162201	0.036776251	0.266045556	0.221642081	0.273865556	0.139337454	0.000128889	0.120498485	0.052714393	0.036393004	0.281135654	5	179823007	G	T	M	I		5	179250007	5:179823007:G:T	SQSTM1;SQSTM1;SQSTM1;SQSTM1;SQSTM1;SQSTM1	Q13501	E9PFW8;C9JRJ8;Q13501;E3W990;E7EMC7;Q13501-2	p.Met85Ile	p.Met1?;p.Met1?;p.Met85Ile;p.Met108Ile;p.Met85Ile;p.Met1?	3.526958	0.281	0.790412661	0.909540249	-0.985391264	-0.505812061	0.041	Met	85	Ile	M85I	4	-22.736	7.653125	6.3185	92.15	6.591370825	0.307494412	Benign
5:179823008:G:A:A:86:T	-2.016003021	-1.643377928	0.012951219	0.03120527	0.051495556	0.191202329	0.093292222	0.139337454	0.069258889	0.319031664	0.034584329	0.036530593	0.127018244	5	179823008	G	A	A	T		5	179250008	5:179823008:G:A	SQSTM1;SQSTM1;SQSTM1;SQSTM1;SQSTM1;SQSTM1	Q13501	E9PFW8;C9JRJ8;Q13501;E3W990;E7EMC7;Q13501-2	p.Ala86Thr	p.Ala2Thr;p.Ala2Thr;p.Ala86Thr;p.Ala109Thr;p.Ala86Thr;p.Ala2Thr	4.548047	0.377	0.845272348	3.594142858	0.540166986	0.599176669	0.935	Ala	86	Thr	A86T	4	-20.3758	7.7994	10.5188	93.74	5.2084101	0.776280136	Pathogenic
5:179823008:G:C:A:86:P	-0.655798031	-1.543470666	0.00899253	0.027493679	0.042658889	0.126655262	0.093292222	0.093744303	0.069258889	0.219730548	0.012001927	0.034371115	0.079176713	5	179823008	G	C	A	P	rs1208284061	5	179250008	5:179823008:G:C	SQSTM1;SQSTM1;SQSTM1;SQSTM1;SQSTM1;SQSTM1	Q13501	E9PFW8;C9JRJ8;Q13501;E3W990;E7EMC7;Q13501-2	p.Ala86Pro	p.Ala2Pro;p.Ala2Pro;p.Ala86Pro;p.Ala109Pro;p.Ala86Pro;p.Ala2Pro	4.661025	0.653	0.858548297	4.068540672	2.516146438	2.255419849	0.999	Ala	86	Pro	A86P	5	-20.3758	7.7994	10.5188	93.74	5.2084101	0.775171797	Pathogenic
5:179823008:G:T:A:86:S	-2.064077215	-1.673367634	0.016335744	0.033168084	0.074784444	0.221632511	0.093292222	0.106097374	0.069258889	0.17511763	0.034584329	0.037891362	0.136793979	5	179823008	G	T	A	S		5	179250008	5:179823008:G:T	SQSTM1;SQSTM1;SQSTM1;SQSTM1;SQSTM1;SQSTM1	Q13501	E9PFW8;C9JRJ8;Q13501;E3W990;E7EMC7;Q13501-2	p.Ala86Ser	p.Ala2Ser;p.Ala2Ser;p.Ala86Ser;p.Ala109Ser;p.Ala86Ser;p.Ala2Ser	4.42539	0.374	0.84571305	3.444703084	0.528449476	0.515758673	0.943	Ala	86	Ser	A86S	3	-20.3758	7.7994	10.5188	93.74	5.2084101	0.578838991	Uncertain
5:179823009:C:A:A:86:D	-1.325181738	-1.810158238	0.008431563	0.023018813	0.073556667	0.227519085	0.093292222	0.185926336	0.069258889	0.425472951	0.024598422	0.032701709	0.199460918	5	179823009	C	A	A	D		5	179250009	5:179823009:C:A	SQSTM1;SQSTM1;SQSTM1;SQSTM1;SQSTM1;SQSTM1	Q13501	E9PFW8;C9JRJ8;Q13501;E3W990;E7EMC7;Q13501-2	p.Ala86Asp	p.Ala2Asp;p.Ala2Asp;p.Ala86Asp;p.Ala109Asp;p.Ala86Asp;p.Ala2Asp	4.215803	0.598	0.8542685	3.381391564	2.095116173	1.697653007	0.999	Ala	86	Asp	A86D	6	-20.3758	7.7994	10.5188	93.74	5.2084101	0.795821887	Pathogenic
5:179823009:C:G:A:86:G	-3.118043041	-1.809300907	0.012951219	0.03120527	0.051495556	0.191202329	0.093292222	0.139337454	0.069258889	0.319031664	0.034584329	0.036530593	0.127018244	5	179823009	C	G	A	G		5	179250009	5:179823009:C:G	SQSTM1;SQSTM1;SQSTM1;SQSTM1;SQSTM1;SQSTM1	Q13501	E9PFW8;C9JRJ8;Q13501;E3W990;E7EMC7;Q13501-2	p.Ala86Gly	p.Ala2Gly;p.Ala2Gly;p.Ala86Gly;p.Ala109Gly;p.Ala86Gly;p.Ala2Gly	2.822609	0.121	0.858572663	1.66671978	-0.865265282	-1.810112177	0.171	Ala	86	Gly	A86G	4	-20.3758	7.7994	10.5188	93.74	5.2084101	0.154284252	Benign
5:179823009:C:T:A:86:V	-2.149453179	-1.687390207	0.012951219	0.03120527	0.051495556	0.191202329	0.093292222	0.139337454	0.069258889	0.319031664	0.034584329	0.036530593	0.127018244	5	179823009	C	T	A	V		5	179250009	5:179823009:C:T	SQSTM1;SQSTM1;SQSTM1;SQSTM1;SQSTM1;SQSTM1	Q13501	E9PFW8;C9JRJ8;Q13501;E3W990;E7EMC7;Q13501-2	p.Ala86Val	p.Ala2Val;p.Ala2Val;p.Ala86Val;p.Ala109Val;p.Ala86Val;p.Ala2Val	4.090362	0.346	0.843659404	2.956346238	0.316195028	0.173424585	0.999	Ala	86	Val	A86V	4	-20.3758	7.7994	10.5188	93.74	5.2084101	0.380774613	Uncertain
5:179823011:A:C:M:87:L	-4.014586471	-2.437912591	0.171988845	0.032509582	0.31977	0.067806258	0.318048889	0.106097374	0.006321111	0.07514276	0.810583055	0.037792842	0.354747301	5	179823011	A	C	M	L		5	179250011	5:179823011:A:C	SQSTM1;SQSTM1;SQSTM1;SQSTM1;SQSTM1;SQSTM1	Q13501	E9PFW8;C9JRJ8;Q13501;E3W990;E7EMC7;Q13501-2	p.Met87Leu	p.Met3Leu;p.Met3Leu;p.Met87Leu;p.Met110Leu;p.Met87Leu;p.Met3Leu	0.693295	0.103	0.805846351	-2.413589836	-1.859398792	-3.061247576	0	Met	87	Leu	M87L	3	-21.8805	11.194375	12.537125	90.8	5.402387897	0.063707648	Benign
5:179823011:A:G:M:87:V	-4.163937535	-2.33125384	0.140977323	0.031453611	0.285923333	0.051682851	0.318048889	0.139337454	0.006321111	0.142685537	0.810583055	0.03676731	0.344805422	5	179823011	A	G	M	V	rs1212100680	5	179250011	5:179823011:A:G	SQSTM1;SQSTM1;SQSTM1;SQSTM1;SQSTM1;SQSTM1	Q13501	E9PFW8;C9JRJ8;Q13501;E3W990;E7EMC7;Q13501-2	p.Met87Val	p.Met3Val;p.Met3Val;p.Met87Val;p.Met110Val;p.Met87Val;p.Met3Val	1.61002	0.06	0.803741581	-1.267428768	-2.167858245	-2.815951679	0.03	Met	87	Val	M87V	4	-21.8805	11.194375	12.537125	90.8	5.402387897	0.244487186	Benign
5:179823011:A:T:M:87:L	-4.014586471	-2.441471865	0.171988845	0.032509582	0.31977	0.067806258	0.318048889	0.106097374	0.006321111	0.07514276	0.810583055	0.037792842	0.354747301	5	179823011	A	T	M	L		5	179250011	5:179823011:A:T	SQSTM1;SQSTM1;SQSTM1;SQSTM1;SQSTM1;SQSTM1	Q13501	E9PFW8;C9JRJ8;Q13501;E3W990;E7EMC7;Q13501-2	p.Met87Leu	p.Met3Leu;p.Met3Leu;p.Met87Leu;p.Met110Leu;p.Met87Leu;p.Met3Leu	0.656282	0.103	0.805846351	-2.461957993	-1.859398792	-3.081186955	0	Met	87	Leu	M87L	3	-21.8805	11.194375	12.537125	90.8	5.402387897	0.063707648	Benign
5:179823012:T:A:M:87:K	-2.969720206	-2.140476754	0.106911182	0.025742957	0.280111111	0.122618507	0.318048889	0.185926336	0.006321111	0.506039936	0.773777008	0.033876513	0.367053063	5	179823012	T	A	M	K		5	179250012	5:179823012:T:A	SQSTM1;SQSTM1;SQSTM1;SQSTM1;SQSTM1;SQSTM1	Q13501	E9PFW8;C9JRJ8;Q13501;E3W990;E7EMC7;Q13501-2	p.Met87Lys	p.Met3Lys;p.Met3Lys;p.Met87Lys;p.Met110Lys;p.Met87Lys;p.Met3Lys	4.024514	0.356	0.806579013	1.957641264	-0.238904001	0.195755061	0.116	Met	87	Lys	M87K	6	-21.8805	11.194375	12.537125	90.8	5.402387897	0.294310251	Benign
5:179823012:T:C:M:87:T	-3.305498024	-2.184793292	0.106911182	0.025742957	0.280111111	0.122618507	0.318048889	0.185926336	0.006321111	0.506039936	0.773777008	0.033876513	0.367053063	5	179823012	T	C	M	T	rs773117648	5	179250012	5:179823012:T:C	SQSTM1;SQSTM1;SQSTM1;SQSTM1;SQSTM1;SQSTM1	Q13501	E9PFW8;C9JRJ8;Q13501;E3W990;E7EMC7;Q13501-2	p.Met87Thr	p.Met3Thr;p.Met3Thr;p.Met87Thr;p.Met110Thr;p.Met87Thr;p.Met3Thr	3.563665	0.278	0.800519681	1.206271499	-0.835831294	-0.50337862	0.095	Met	87	Thr	M87T	6	-21.8805	11.194375	12.537125	90.8	5.402387897	0.347256752	Benign
5:179823012:T:G:M:87:R	-2.857794266	-2.129758831	0.106911182	0.025742957	0.280111111	0.122618507	0.318048889	0.185926336	0.006321111	0.506039936	0.773777008	0.033876513	0.367053063	5	179823012	T	G	M	R		5	179250012	5:179823012:T:G	SQSTM1;SQSTM1;SQSTM1;SQSTM1;SQSTM1;SQSTM1	Q13501	E9PFW8;C9JRJ8;Q13501;E3W990;E7EMC7;Q13501-2	p.Met87Arg	p.Met3Arg;p.Met3Arg;p.Met87Arg;p.Met110Arg;p.Met87Arg;p.Met3Arg	4.13597	0.382	0.80644342	2.099953322	-0.075889473	0.406087308	0.783	Met	87	Arg	M87R	6	-21.8805	11.194375	12.537125	90.8	5.402387897	0.338719169	Benign
5:179823013:G:A:M:87:I	-4.14671816	-2.152667949	0.140977323	0.031453611	0.285923333	0.051682851	0.318048889	0.139337454	0.006321111	0.142685537	0.810583055	0.03676731	0.344805422	5	179823013	G	A	M	I	rs1274176534	5	179250013	5:179823013:G:A	SQSTM1;SQSTM1;SQSTM1;SQSTM1;SQSTM1;SQSTM1	Q13501	E9PFW8;C9JRJ8;Q13501;E3W990;E7EMC7;Q13501-2	p.Met87Ile	p.Met3Ile;p.Met3Ile;p.Met87Ile;p.Met110Ile;p.Met87Ile;p.Met3Ile	3.46714	0.064	0.802520671	1.129383878	-2.162801294	-1.792375786	0.031	Met	87	Ile	M87I	4	-21.8805	11.194375	12.537125	90.8	5.402387897	0.197126763	Benign
5:179823013:G:C:M:87:I	-4.14671816	-2.15935463	0.140977323	0.031453611	0.285923333	0.051682851	0.318048889	0.139337454	0.006321111	0.142685537	0.810583055	0.03676731	0.344805422	5	179823013	G	C	M	I		5	179250013	5:179823013:G:C	SQSTM1;SQSTM1;SQSTM1;SQSTM1;SQSTM1;SQSTM1	Q13501	E9PFW8;C9JRJ8;Q13501;E3W990;E7EMC7;Q13501-2	p.Met87Ile	p.Met3Ile;p.Met3Ile;p.Met87Ile;p.Met110Ile;p.Met87Ile;p.Met3Ile	3.397605	0.064	0.802520671	1.03851635	-2.162801294	-1.829835185	0.031	Met	87	Ile	M87I	4	-21.8805	11.194375	12.537125	90.8	5.402387897	0.197126763	Benign
5:179823013:G:T:M:87:I	-4.14671816	-2.161130854	0.140977323	0.031453611	0.285923333	0.051682851	0.318048889	0.139337454	0.006321111	0.142685537	0.810583055	0.03676731	0.344805422	5	179823013	G	T	M	I		5	179250013	5:179823013:G:T	SQSTM1;SQSTM1;SQSTM1;SQSTM1;SQSTM1;SQSTM1	Q13501	E9PFW8;C9JRJ8;Q13501;E3W990;E7EMC7;Q13501-2	p.Met87Ile	p.Met3Ile;p.Met3Ile;p.Met87Ile;p.Met110Ile;p.Met87Ile;p.Met3Ile	3.379134	0.064	0.802520671	1.014378663	-2.162801294	-1.839785751	0.031	Met	87	Ile	M87I	4	-21.8805	11.194375	12.537125	90.8	5.402387897	0.197126763	Benign
5:179823014:T:A:S:88:T	-4.626044041	-2.652379505	0.291002572	0.026919304	0.48318	0.147021151	0.580216667	0.106097374	0.779934444	0.40581342	0.948228717	0.040013436	0.52954361	5	179823014	T	A	S	T		5	179250014	5:179823014:T:A	SQSTM1;SQSTM1;SQSTM1;SQSTM1;SQSTM1;SQSTM1	Q13501	E9PFW8;C9JRJ8;Q13501;E3W990;E7EMC7;Q13501-2	p.Ser88Thr	p.Ser4Thr;p.Ser4Thr;p.Ser88Thr;p.Ser111Thr;p.Ser88Thr;p.Ser4Thr	1.846185	0.107	0.782890777	-1.472009631	-2.216973404	-2.417049445	0	Ser	88	Thr	S88T	3	-25.14433333	6.891333333	12.40666667	91.41	0	0.128914047	Benign
5:179823014:T:C:S:88:P	-4.102121042	-2.533841023	0.252011329	0.016842313	0.455192222	0.132390478	0.580216667	0.093744303	0.779934444	0.296575078	0.867248237	0.035505878	0.477232032	5	179823014	T	C	S	P		5	179250014	5:179823014:T:C	SQSTM1;SQSTM1;SQSTM1;SQSTM1;SQSTM1;SQSTM1	Q13501	E9PFW8;C9JRJ8;Q13501;E3W990;E7EMC7;Q13501-2	p.Ser88Pro	p.Ser4Pro;p.Ser4Pro;p.Ser88Pro;p.Ser111Pro;p.Ser88Pro;p.Ser4Pro	2.066393	0.185	0.796735355	-0.843489304	-1.49015332	-1.847552166	0	Ser	88	Pro	S88P	5	-25.14433333	6.891333333	12.40666667	91.41	0	0.070668287	Benign
5:179823014:T:G:S:88:A	-4.475374507	-2.668850368	0.291002572	0.026919304	0.48318	0.147021151	0.580216667	0.106097374	0.779934444	0.40581342	0.948228717	0.040013436	0.52954361	5	179823014	T	G	S	A		5	179250014	5:179823014:T:G	SQSTM1;SQSTM1;SQSTM1;SQSTM1;SQSTM1;SQSTM1	Q13501	E9PFW8;C9JRJ8;Q13501;E3W990;E7EMC7;Q13501-2	p.Ser88Ala	p.Ser4Ala;p.Ser4Ala;p.Ser88Ala;p.Ser111Ala;p.Ser88Ala;p.Ser4Ala	1.674904	0.142	0.786387475	-1.609773805	-1.936144774	-2.307007981	0	Ser	88	Ala	S88A	3	-25.14433333	6.891333333	12.40666667	91.41	0	0.121030077	Benign
5:179823015:C:A:S:88:Y	-4.705360439	-2.610964081	0.321415812	0.012297281	0.488466667	0.220208578	0.580216667	0.185926336	0.779934444	0.605599909	0.93132931	0.0333888	0.603063816	5	179823015	C	A	S	Y		5	179250015	5:179823015:C:A	SQSTM1;SQSTM1;SQSTM1;SQSTM1;SQSTM1;SQSTM1	Q13501	E9PFW8;C9JRJ8;Q13501;E3W990;E7EMC7;Q13501-2	p.Ser88Tyr	p.Ser4Tyr;p.Ser4Tyr;p.Ser88Tyr;p.Ser111Tyr;p.Ser88Tyr;p.Ser4Tyr	3.69983	0.15	0.783122913	0.956025585	-1.939757891	-1.169911381	0.325	Ser	88	Tyr	S88Y	6	-25.14433333	6.891333333	12.40666667	91.41	0	0.402750203	Uncertain
5:179823015:C:G:S:88:C	-4.080596823	-2.486520454	0.252011329	0.016842313	0.455192222	0.132390478	0.580216667	0.093744303	0.779934444	0.296575078	0.867248237	0.035505878	0.477232032	5	179823015	C	G	S	C		5	179250015	5:179823015:C:G	SQSTM1;SQSTM1;SQSTM1;SQSTM1;SQSTM1;SQSTM1	Q13501	E9PFW8;C9JRJ8;Q13501;E3W990;E7EMC7;Q13501-2	p.Ser88Cys	p.Ser4Cys;p.Ser4Cys;p.Ser88Cys;p.Ser111Cys;p.Ser88Cys;p.Ser4Cys	2.558481	0.19	0.782481428	-0.551264782	-1.696188679	-1.553556209	0	Ser	88	Cys	S88C	5	-25.14433333	6.891333333	12.40666667	91.41	0	0.161108852	Benign
5:179823015:C:T:S:88:F	-4.748408877	-2.662629478	0.321415812	0.012297281	0.488466667	0.220208578	0.580216667	0.185926336	0.779934444	0.605599909	0.93132931	0.0333888	0.603063816	5	179823015	C	T	S	F	rs763040103	5	179250015	5:179823015:C:T	SQSTM1;SQSTM1;SQSTM1;SQSTM1;SQSTM1;SQSTM1	Q13501	E9PFW8;C9JRJ8;Q13501;E3W990;E7EMC7;Q13501-2	p.Ser88Phe	p.Ser4Phe;p.Ser4Phe;p.Ser88Phe;p.Ser111Phe;p.Ser88Phe;p.Ser4Phe	3.16256	0.14	0.785871301	0.321573192	-1.95747047	-1.517149283	0.136	Ser	88	Phe	S88F	6	-25.14433333	6.891333333	12.40666667	91.41	0	0.412359176	Uncertain
5:179823017:T:A:Y:89:N	-3.133227815	-1.921131525	0.030053698	0.018707395	0.176908889	0.074658244	0.18574	0.288434468	0.000128889	0.055178236	0.032945827	0.038328241	0.188691957	5	179823017	T	A	Y	N		5	179250017	5:179823017:T:A	SQSTM1;SQSTM1;SQSTM1;SQSTM1;SQSTM1;SQSTM1	Q13501	E9PFW8;C9JRJ8;Q13501;E3W990;E7EMC7;Q13501-2	p.Tyr89Asn	p.Tyr5Asn;p.Tyr5Asn;p.Tyr89Asn;p.Tyr112Asn;p.Tyr89Asn;p.Tyr5Asn	2.853358	0.169	0.793632096	0.108527202	-1.643638413	-1.516089821	0.521	Tyr	89	Asn	Y89N	9	-22.86725	3.56225	12.73591667	92.17	4.046765364	0.253221155	Benign
5:179823017:T:C:Y:89:H	-2.745699936	-1.7846304	0.032006778	0.024229881	0.134191111	0.012026822	0.18574	0.093744303	0.000128889	0.044151901	0.020337004	0.033712476	0.151562132	5	179823017	T	C	Y	H	rs766411872	5	179250017	5:179823017:T:C	SQSTM1;SQSTM1;SQSTM1;SQSTM1;SQSTM1;SQSTM1	Q13501	E9PFW8;C9JRJ8;Q13501;E3W990;E7EMC7;Q13501-2	p.Tyr89His	p.Tyr5His;p.Tyr5His;p.Tyr89His;p.Tyr112His;p.Tyr89His;p.Tyr5His	3.554199	0.228	0.788712676	0.90329692	-1.3506651	-0.797496279	0.989	Tyr	89	His	Y89H	5	-22.86725	3.56225	12.73591667	92.17	4.046765364	0.39582498	Uncertain
5:179823017:T:G:Y:89:D	-2.753720918	-1.879087606	0.030053698	0.024891715	0.195642222	0.11002675	0.18574	0.222671122	0.000128889	0.161338313	0.032945827	0.043421799	0.206456389	5	179823017	T	G	Y	D		5	179250017	5:179823017:T:G	SQSTM1;SQSTM1;SQSTM1;SQSTM1;SQSTM1;SQSTM1	Q13501	E9PFW8;C9JRJ8;Q13501;E3W990;E7EMC7;Q13501-2	p.Tyr89Asp	p.Tyr5Asp;p.Tyr5Asp;p.Tyr89Asp;p.Tyr112Asp;p.Tyr89Asp;p.Tyr5Asp	3.6344	0.272	0.800999999	1.310529165	-0.86595826	-0.49995495	0.966	Tyr	89	Asp	Y89D	10	-22.86725	3.56225	12.73591667	92.17	4.046765364	0.393550945	Uncertain
5:179823018:A:C:Y:89:S	-2.775925777	-1.925317589	0.030053698	0.018707395	0.176908889	0.074658244	0.18574	0.288434468	0.000128889	0.055178236	0.032945827	0.038328241	0.188691957	5	179823018	A	C	Y	S		5	179250018	5:179823018:A:C	SQSTM1;SQSTM1;SQSTM1;SQSTM1;SQSTM1;SQSTM1	Q13501	E9PFW8;C9JRJ8;Q13501;E3W990;E7EMC7;Q13501-2	p.Tyr89Ser	p.Tyr5Ser;p.Tyr5Ser;p.Tyr89Ser;p.Tyr112Ser;p.Tyr89Ser;p.Tyr5Ser	2.809827	0.252	0.7938706	0.057511678	-1.11204459	-1.059770314	0.314	Tyr	89	Ser	Y89S	9	-22.86725	3.56225	12.73591667	92.17	4.046765364	0.137869839	Benign
5:179823018:A:G:Y:89:C	-2.728572495	-1.922624453	0.030053698	0.018707395	0.176908889	0.074658244	0.18574	0.288434468	0.000128889	0.055178236	0.032945827	0.038328241	0.188691957	5	179823018	A	G	Y	C		5	179250018	5:179823018:A:G	SQSTM1;SQSTM1;SQSTM1;SQSTM1;SQSTM1;SQSTM1	Q13501	E9PFW8;C9JRJ8;Q13501;E3W990;E7EMC7;Q13501-2	p.Tyr89Cys	p.Tyr5Cys;p.Tyr5Cys;p.Tyr89Cys;p.Tyr112Cys;p.Tyr89Cys;p.Tyr5Cys	2.837833	0.263	0.792528479	0.061076124	-1.064512363	-0.981099117	0.188	Tyr	89	Cys	Y89C	9	-22.86725	3.56225	12.73591667	92.17	4.046765364	0.134013382	Benign
5:179823018:A:T:Y:89:F	-3.193601457	-2.055243305	0.040747326	0.02878301	0.161584444	0.009706037	0.18574	0.139337454	0.000128889	0.120498485	0.057686597	0.036602081	0.235400939	5	179823018	A	T	Y	F		5	179250018	5:179823018:A:T	SQSTM1;SQSTM1;SQSTM1;SQSTM1;SQSTM1;SQSTM1	Q13501	E9PFW8;C9JRJ8;Q13501;E3W990;E7EMC7;Q13501-2	p.Tyr89Phe	p.Tyr5Phe;p.Tyr5Phe;p.Tyr89Phe;p.Tyr112Phe;p.Tyr89Phe;p.Tyr5Phe	2.362766	0.194	0.798564033	-0.411183489	-1.40243158	-1.635868941	0.061	Tyr	89	Phe	Y89F	4	-22.86725	3.56225	12.73591667	92.17	4.046765364	0.190940864	Benign
5:179823020:G:A:V:90:M	-4.596980604	-2.598256051	0.275380641	0.028264383	0.426483333	0.146330357	0.520904683	0.106097374	0.607464444	0.41307483	0.905416548	0.038806322	0.559764035	5	179823020	G	A	V	M	rs181263868	5	179250020	5:179823020:G:A	SQSTM1;SQSTM1;SQSTM1;SQSTM1;SQSTM1;SQSTM1	Q13501	E9PFW8;C9JRJ8;Q13501;E3W990;E7EMC7;Q13501-2	p.Val90Met	p.Val6Met;p.Val6Met;p.Val90Met;p.Val113Met;p.Val90Met;p.Val6Met	2.993925	0.139	0.787021139	0.129503769	-1.944642826	-1.613775491	0.867	Val	90	Met	V90M	3	-22.73728571	7.972428571	17.631	91.32	0	0.195309249	Benign
5:179823020:G:C:V:90:L	-4.889709984	-2.627065277	0.275380641	0.028264383	0.426483333	0.146330357	0.520904683	0.106097374	0.607464444	0.41307483	0.905416548	0.038806322	0.559764035	5	179823020	G	C	V	L		5	179250020	5:179823020:G:C	SQSTM1;SQSTM1;SQSTM1;SQSTM1;SQSTM1;SQSTM1	Q13501	E9PFW8;C9JRJ8;Q13501;E3W990;E7EMC7;Q13501-2	p.Val90Leu	p.Val6Leu;p.Val6Leu;p.Val90Leu;p.Val113Leu;p.Val90Leu;p.Val6Leu	2.694337	0.071	0.804855979	0.1769726	-2.079340286	-2.168232156	0.006	Val	90	Leu	V90L	3	-22.73728571	7.972428571	17.631	91.32	0	0.116979651	Benign
5:179823020:G:T:V:90:L	-4.881100297	-2.628234425	0.275380641	0.028264383	0.426483333	0.146330357	0.520904683	0.106097374	0.607464444	0.41307483	0.905416548	0.038806322	0.559764035	5	179823020	G	T	V	L		5	179250020	5:179823020:G:T	SQSTM1;SQSTM1;SQSTM1;SQSTM1;SQSTM1;SQSTM1	Q13501	E9PFW8;C9JRJ8;Q13501;E3W990;E7EMC7;Q13501-2	p.Val90Leu	p.Val6Leu;p.Val6Leu;p.Val90Leu;p.Val113Leu;p.Val90Leu;p.Val6Leu	2.682179	0.073	0.804855979	0.161084667	-2.066626684	-2.163221099	0.006	Val	90	Leu	V90L	3	-22.73728571	7.972428571	17.631	91.32	0	0.116979651	Benign
5:179823021:T:A:V:90:E	-2.370228878	-2.216651513	0.263871104	0.016325065	0.356963333	0.211541911	0.520904683	0.185926336	0.607464444	0.582297786	0.702686667	0.033756101	0.439753822	5	179823021	T	A	V	E		5	179250021	5:179823021:T:A	SQSTM1;SQSTM1;SQSTM1;SQSTM1;SQSTM1;SQSTM1	Q13501	E9PFW8;C9JRJ8;Q13501;E3W990;E7EMC7;Q13501-2	p.Val90Glu	p.Val6Glu;p.Val6Glu;p.Val90Glu;p.Val113Glu;p.Val90Glu;p.Val6Glu	4.639475	0.556	0.807851499	2.792584698	1.053687017	1.683115274	0.99	Val	90	Glu	V90E	6	-22.73728571	7.972428571	17.631	91.32	0	0.687359458	Pathogenic
5:179823021:T:C:V:90:A	-3.622239	-2.390205284	0.230925679	0.024438921	0.374507778	0.1325344	0.520904683	0.139337454	0.607464444	0.453605081	0.905416548	0.03735852	0.488632734	5	179823021	T	C	V	A		5	179250021	5:179823021:T:C	SQSTM1;SQSTM1;SQSTM1;SQSTM1;SQSTM1;SQSTM1	Q13501	E9PFW8;C9JRJ8;Q13501;E3W990;E7EMC7;Q13501-2	p.Val90Ala	p.Val6Ala;p.Val6Ala;p.Val90Ala;p.Val113Ala;p.Val90Ala;p.Val6Ala	3.780723	0.306	0.803624213	1.566331859	-0.606043364	-0.22459649	0.467	Val	90	Ala	V90A	4	-22.73728571	7.972428571	17.631	91.32	0	0.374878952	Uncertain
5:179823021:T:G:V:90:G	-2.307302893	-2.110820178	0.263871104	0.014081138	0.345812222	0.162733094	0.520904683	0.083773531	0.607464444	0.235014235	0.702686667	0.033846892	0.373184603	5	179823021	T	G	V	G		5	179250021	5:179823021:T:G	SQSTM1;SQSTM1;SQSTM1;SQSTM1;SQSTM1;SQSTM1	Q13501	E9PFW8;C9JRJ8;Q13501;E3W990;E7EMC7;Q13501-2	p.Val90Gly	p.Val6Gly;p.Val6Gly;p.Val90Gly;p.Val113Gly;p.Val90Gly;p.Val6Gly	4.451588	0.515	0.824324952	2.952515419	1.06790915	1.344903203	0.871	Val	90	Gly	V90G	7	-22.73728571	7.972428571	17.631	91.32	0	0.692006771	Pathogenic
5:179823023:A:C:K:91:Q	-2.756577264	-1.826828244	0.042044416	0.030605924	0.133534286	0.037166088	0.121228889	0.139337454	0.018304603	0.181160387	0.041554052	0.035731143	0.142617329	5	179823023	A	C	K	Q		5	179250023	5:179823023:A:C	SQSTM1;SQSTM1;SQSTM1;SQSTM1;SQSTM1;SQSTM1	Q13501	E9PFW8;C9JRJ8;Q13501;E3W990;E7EMC7;Q13501-2	p.Lys91Gln	p.Lys7Gln;p.Lys7Gln;p.Lys91Gln;p.Lys114Gln;p.Lys91Gln;p.Lys7Gln	2.942258	0.218	0.776203445	-0.204268763	-1.62294312	-1.184960409	0.076	Lys	91	Gln	K91Q	4	-22.477	3.989777778	20.412	88.78	4.864485276	0.190851521	Benign
5:179823023:A:G:K:91:E	-2.580078667	-1.747262455	0.042044416	0.030605924	0.133534286	0.037166088	0.121228889	0.139337454	0.018304603	0.181160387	0.041554052	0.035731143	0.142617329	5	179823023	A	G	K	E		5	179250023	5:179823023:A:G	SQSTM1;SQSTM1;SQSTM1;SQSTM1;SQSTM1;SQSTM1	Q13501	E9PFW8;C9JRJ8;Q13501;E3W990;E7EMC7;Q13501-2	p.Lys91Glu	p.Lys7Glu;p.Lys7Glu;p.Lys91Glu;p.Lys114Glu;p.Lys91Glu;p.Lys7Glu	3.769665	0.259	0.794324904	1.322998516	-1.059967164	-0.502230687	0.081	Lys	91	Glu	K91E	4	-22.477	3.989777778	20.412	88.78	4.864485276	0.356602625	Benign
5:179823024:A:C:K:91:T	-2.286658762	-1.646953351	0.031021385	0.023983435	0.114987778	0.0458882	0.121228889	0.185926336	0.018304603	0.085666253	0.007588314	0.032157709	0.118487102	5	179823024	A	C	K	T		5	179250024	5:179823024:A:C	SQSTM1;SQSTM1;SQSTM1;SQSTM1;SQSTM1;SQSTM1	Q13501	E9PFW8;C9JRJ8;Q13501;E3W990;E7EMC7;Q13501-2	p.Lys91Thr	p.Lys7Thr;p.Lys7Thr;p.Lys91Thr;p.Lys114Thr;p.Lys91Thr;p.Lys7Thr	4.345748	0.307	0.786747257	1.889309281	-0.881269802	0.085570111	0.15	Lys	91	Thr	K91T	6	-22.477	3.989777778	20.412	88.78	4.864485276	0.386246371	Uncertain
5:179823024:A:G:K:91:R	-3.127614412	-1.849796056	0.052626416	0.032644016	0.177135397	0.047577368	0.121228889	0.106097374	0.018304603	0.085470729	0.041554052	0.037475855	0.185934304	5	179823024	A	G	K	R		5	179250024	5:179823024:A:G	SQSTM1;SQSTM1;SQSTM1;SQSTM1;SQSTM1;SQSTM1	Q13501	E9PFW8;C9JRJ8;Q13501;E3W990;E7EMC7;Q13501-2	p.Lys91Arg	p.Lys7Arg;p.Lys7Arg;p.Lys91Arg;p.Lys114Arg;p.Lys91Arg;p.Lys7Arg	3.541804	0.168	0.790846711	0.939624039	-1.696467914	-1.150995468	0.041	Lys	91	Arg	K91R	3	-22.477	3.989777778	20.412	88.78	4.864485276	0.311430191	Benign
5:179823024:A:T:K:91:M	-1.877698598	-1.616834002	0.031021385	0.023983435	0.114987778	0.0458882	0.121228889	0.185926336	0.018304603	0.085666253	0.007588314	0.032157709	0.118487102	5	179823024	A	T	K	M		5	179250024	5:179823024:A:T	SQSTM1;SQSTM1;SQSTM1;SQSTM1;SQSTM1;SQSTM1	Q13501	E9PFW8;C9JRJ8;Q13501;E3W990;E7EMC7;Q13501-2	p.Lys91Met	p.Lys7Met;p.Lys7Met;p.Lys91Met;p.Lys114Met;p.Lys91Met;p.Lys7Met	4.65896	0.402	0.781603386	2.172005564	-0.363196484	0.80343603	0.951	Lys	91	Met	K91M	6	-22.477	3.989777778	20.412	88.78	4.864485276	0.674810255	Pathogenic
5:179823025:G:C:K:91:N	-2.968180173	-1.652505621	0.033035211	0.027430573	0.106156667	0.037049285	0.121228889	0.093744303	0.018304603	0.101105628	0.00965432	0.033484248	0.079366059	5	179823025	G	C	K	N		5	179250025	5:179823025:G:C	SQSTM1;SQSTM1;SQSTM1;SQSTM1;SQSTM1;SQSTM1	Q13501	E9PFW8;C9JRJ8;Q13501;E3W990;E7EMC7;Q13501-2	p.Lys91Asn	p.Lys7Asn;p.Lys7Asn;p.Lys91Asn;p.Lys114Asn;p.Lys91Asn;p.Lys7Asn	3.530832	0.116	0.78576052	0.800100111	-2.111882023	-1.457485156	0.092	Lys	91	Asn	K91N	5	-22.477	3.989777778	20.412	88.78	4.864485276	0.196039108	Benign
5:179823025:G:T:K:91:N	-2.968180173	-1.643075607	0.033035211	0.027430573	0.106156667	0.037049285	0.121228889	0.093744303	0.018304603	0.101105628	0.00965432	0.033484248	0.079366059	5	179823025	G	T	K	N		5	179250025	5:179823025:G:T	SQSTM1;SQSTM1;SQSTM1;SQSTM1;SQSTM1;SQSTM1	Q13501	E9PFW8;C9JRJ8;Q13501;E3W990;E7EMC7;Q13501-2	p.Lys91Asn	p.Lys7Asn;p.Lys7Asn;p.Lys91Asn;p.Lys114Asn;p.Lys91Asn;p.Lys7Asn	3.628895	0.116	0.78576052	0.928247696	-2.111882023	-1.404657356	0.092	Lys	91	Asn	K91N	5	-22.477	3.989777778	20.412	88.78	4.864485276	0.196039108	Benign
5:179823026:G:A:D:92:N	-2.33155661	-1.593916996	0.02313843	0.033857565	0.063117778	0.03115023	0.099138889	0.093744303	0.006301111	0.082739088	0.021406619	0.034546818	0.073518663	5	179823026	G	A	D	N	rs1181188986	5	179250026	5:179823026:G:A	SQSTM1;SQSTM1;SQSTM1;SQSTM1;SQSTM1;SQSTM1	Q13501	E9PFW8;C9JRJ8;Q13501;E3W990;E7EMC7;Q13501-2	p.Asp92Asn	p.Asp8Asn;p.Asp8Asn;p.Asp92Asn;p.Asp115Asn;p.Asp92Asn;p.Asp8Asn	4.026922	0.259	0.777971758	1.256680809	-1.332810886	-0.363643031	0.051	Asp	92	Asn	D92N	5	-23.057625	7.062	24.546625	88.25	6.982647534	0.268894849	Benign
5:179823026:G:C:D:92:H	-1.847304972	-1.585679118	0.021714363	0.028258448	0.065088889	0.025196445	0.099138889	0.083773531	0.006301111	0.015753337	0.021383766	0.033915304	0.087295185	5	179823026	G	C	D	H		5	179250026	5:179823026:G:C	SQSTM1;SQSTM1;SQSTM1;SQSTM1;SQSTM1;SQSTM1	Q13501	E9PFW8;C9JRJ8;Q13501;E3W990;E7EMC7;Q13501-2	p.Asp92His	p.Asp8His;p.Asp8His;p.Asp92His;p.Asp115His;p.Asp92His;p.Asp8His	4.379229	0.383	0.775613044	1.659016714	-0.583921457	0.542914424	0.675	Asp	92	His	D92H	7	-23.057625	7.062	24.546625	88.25	6.982647534	0.564704364	Uncertain
5:179823026:G:T:D:92:Y	-1.353020832	-1.523436183	0.069599167	0.02699231	0.122442222	0.162297023	0.099138889	0.288434468	0.006301111	0.106579525	0.107484676	0.037976331	0.123417433	5	179823026	G	T	D	Y		5	179250026	5:179823026:G:T	SQSTM1;SQSTM1;SQSTM1;SQSTM1;SQSTM1;SQSTM1	Q13501	E9PFW8;C9JRJ8;Q13501;E3W990;E7EMC7;Q13501-2	p.Asp92Tyr	p.Asp8Tyr;p.Asp8Tyr;p.Asp92Tyr;p.Asp115Tyr;p.Asp92Tyr;p.Asp8Tyr	5.725632	0.528	0.778490211	3.489295874	0.385818765	2.10639183	0.992	Asp	92	Tyr	D92Y	9	-23.057625	7.062	24.546625	88.25	6.982647534	0.622810077	Uncertain
5:179823027:A:C:D:92:A	-1.868372536	-1.613310162	0.021714363	0.026709498	0.067827778	0.047099697	0.099138889	0.138196648	0.006301111	0.10815606	0.038916513	0.035646423	0.079986747	5	179823027	A	C	D	A		5	179250027	5:179823027:A:C	SQSTM1;SQSTM1;SQSTM1;SQSTM1;SQSTM1;SQSTM1	Q13501	E9PFW8;C9JRJ8;Q13501;E3W990;E7EMC7;Q13501-2	p.Asp92Ala	p.Asp8Ala;p.Asp8Ala;p.Asp92Ala;p.Asp115Ala;p.Asp92Ala;p.Asp8Ala	3.95044	0.372	0.784219525	1.31051062	-0.510251605	0.248336269	0.218	Asp	92	Ala	D92A	8	-23.057625	7.062	24.546625	88.25	6.982647534	0.288140355	Benign
5:179823027:A:G:D:92:G	-1.886048566	-1.599574164	0.021714363	0.028258448	0.065088889	0.025196445	0.099138889	0.083773531	0.006301111	0.015753337	0.021383766	0.033915304	0.087295185	5	179823027	A	G	D	G	rs752438818	5	179250027	5:179823027:A:G	SQSTM1;SQSTM1;SQSTM1;SQSTM1;SQSTM1;SQSTM1	Q13501	E9PFW8;C9JRJ8;Q13501;E3W990;E7EMC7;Q13501-2	p.Asp92Gly	p.Asp8Gly;p.Asp8Gly;p.Asp92Gly;p.Asp115Gly;p.Asp92Gly;p.Asp8Gly	4.234734	0.374	0.79769176	2.013613334	-0.272760773	0.413049833	0.042	Asp	92	Gly	D92G	7	-23.057625	7.062	24.546625	88.25	6.982647534	0.294387194	Benign
5:179823027:A:T:D:92:V	-1.740456777	-1.674033694	0.069599167	0.02699231	0.122442222	0.162297023	0.099138889	0.288434468	0.006301111	0.106579525	0.107484676	0.037976331	0.123417433	5	179823027	A	T	D	V	rs752438818	5	179250027	5:179823027:A:T	SQSTM1;SQSTM1;SQSTM1;SQSTM1;SQSTM1;SQSTM1	Q13501	E9PFW8;C9JRJ8;Q13501;E3W990;E7EMC7;Q13501-2	p.Asp92Val	p.Asp8Val;p.Asp8Val;p.Asp92Val;p.Asp115Val;p.Asp92Val;p.Asp8Val	4.159564	0.438	0.783953618	1.577246678	-0.09513925	0.742498086	0.448	Asp	92	Val	D92V	9	-23.057625	7.062	24.546625	88.25	6.982647534	0.578500075	Uncertain
5:179823028:T:A:D:92:E	-3.552791693	-1.926184963	0.031597283	0.035980249	0.097669841	0.06961345	0.099138889	0.139337454	0.006301111	0.163157384	0.088661619	0.036346001	0.140172992	5	179823028	T	A	D	E		5	179250028	5:179823028:T:A	SQSTM1;SQSTM1;SQSTM1;SQSTM1;SQSTM1;SQSTM1	Q13501	E9PFW8;C9JRJ8;Q13501;E3W990;E7EMC7;Q13501-2	p.Asp92Glu	p.Asp8Glu;p.Asp8Glu;p.Asp92Glu;p.Asp115Glu;p.Asp92Glu;p.Asp8Glu	1.861735	0.031	0.784794136	-1.404841898	-2.668333737	-2.847980127	0	Asp	92	Glu	D92E	4	-23.057625	7.062	24.546625	88.25	6.982647534	0.097508921	Benign
5:179823028:T:G:D:92:E	-3.552791693	-1.926792616	0.031597283	0.035980249	0.097669841	0.06961345	0.099138889	0.139337454	0.006301111	0.163157384	0.088661619	0.036346001	0.140172992	5	179823028	T	G	D	E		5	179250028	5:179823028:T:G	SQSTM1;SQSTM1;SQSTM1;SQSTM1;SQSTM1;SQSTM1	Q13501	E9PFW8;C9JRJ8;Q13501;E3W990;E7EMC7;Q13501-2	p.Asp92Glu	p.Asp8Glu;p.Asp8Glu;p.Asp92Glu;p.Asp115Glu;p.Asp92Glu;p.Asp8Glu	1.855416	0.031	0.784794136	-1.413099494	-2.668333737	-2.851384254	0	Asp	92	Glu	D92E	4	-23.057625	7.062	24.546625	88.25	6.982647534	0.097508921	Benign
5:179823029:G:A:D:93:N	-3.399374477	-1.685157297	0.047017343	0.034477326	0.123581111	0.099315334	0.1705	0.093744303	0.006301111	0.085382178	0.030030172	0.035437689	0.103501679	5	179823029	G	A	D	N		5	179250029	5:179823029:G:A	SQSTM1;SQSTM1;SQSTM1;SQSTM1;SQSTM1;SQSTM1	Q13501	E9PFW8;C9JRJ8;Q13501;E3W990;E7EMC7;Q13501-2	p.Asp93Asn	p.Asp9Asn;p.Asp9Asn;p.Asp93Asn;p.Asp116Asn;p.Asp93Asn;p.Asp9Asn	3.658425	0.036	0.788639125	1.037687938	-2.572398097	-1.851178289	0.006	Asp	93	Asn	D93N	5	-22.811125	11.776375	22.8065	88.36	6.423492891	0.149879053	Benign
5:179823029:G:C:D:93:H	-2.764031723	-1.642211699	0.04419012	0.029563981	0.127514444	0.081185528	0.1705	0.083773531	0.006301111	0.015753337	0.029998394	0.034969696	0.115964073	5	179823029	G	C	D	H		5	179250029	5:179823029:G:C	SQSTM1;SQSTM1;SQSTM1;SQSTM1;SQSTM1;SQSTM1	Q13501	E9PFW8;C9JRJ8;Q13501;E3W990;E7EMC7;Q13501-2	p.Asp93His	p.Asp9His;p.Asp9His;p.Asp93His;p.Asp116His;p.Asp93His;p.Asp9His	4.346224	0.194	0.785461109	1.858275515	-1.621047038	-0.567354599	0.984	Asp	93	His	D93H	7	-22.811125	11.776375	22.8065	88.36	6.423492891	0.455765927	Uncertain
5:179823029:G:T:D:93:Y	-2.66870048	-1.660504923	0.134808734	0.027999636	0.183822222	0.242580416	0.1705	0.288434468	0.006301111	0.106579525	0.137774944	0.03825178	0.139728623	5	179823029	G	T	D	Y		5	179250029	5:179823029:G:T	SQSTM1;SQSTM1;SQSTM1;SQSTM1;SQSTM1;SQSTM1	Q13501	E9PFW8;C9JRJ8;Q13501;E3W990;E7EMC7;Q13501-2	p.Asp93Tyr	p.Asp9Tyr;p.Asp9Tyr;p.Asp93Tyr;p.Asp116Tyr;p.Asp93Tyr;p.Asp9Tyr	4.615949	0.236	0.789107809	2.300504816	-1.2932181	-0.179274982	0.993	Asp	93	Tyr	D93Y	9	-22.811125	11.776375	22.8065	88.36	6.423492891	0.402812395	Uncertain
5:179823030:A:C:D:93:A	-2.950814184	-1.73258274	0.04419012	0.027997521	0.130195556	0.106293225	0.1705	0.138196648	0.006301111	0.107245108	0.050987512	0.036404634	0.104460441	5	179823030	A	C	D	A		5	179250030	5:179823030:A:C	SQSTM1;SQSTM1;SQSTM1;SQSTM1;SQSTM1;SQSTM1	Q13501	E9PFW8;C9JRJ8;Q13501;E3W990;E7EMC7;Q13501-2	p.Asp93Ala	p.Asp9Ala;p.Asp9Ala;p.Asp93Ala;p.Asp116Ala;p.Asp93Ala;p.Asp9Ala	3.183803	0.141	0.795435195	0.584728353	-1.791545079	-1.499925041	0.238	Asp	93	Ala	D93A	8	-22.811125	11.776375	22.8065	88.36	6.423492891	0.136097601	Benign
5:179823030:A:G:D:93:G	-2.897481881	-1.794107311	0.04419012	0.029563981	0.127514444	0.081185528	0.1705	0.083773531	0.006301111	0.015753337	0.029998394	0.034969696	0.115964073	5	179823030	A	G	D	G		5	179250030	5:179823030:A:G	SQSTM1;SQSTM1;SQSTM1;SQSTM1;SQSTM1;SQSTM1	Q13501	E9PFW8;C9JRJ8;Q13501;E3W990;E7EMC7;Q13501-2	p.Asp93Gly	p.Asp9Gly;p.Asp9Gly;p.Asp93Gly;p.Asp116Gly;p.Asp93Gly;p.Asp9Gly	2.766657	0.163	0.809634731	0.389098435	-1.414783577	-1.597478949	0.002	Asp	93	Gly	D93G	7	-22.811125	11.776375	22.8065	88.36	6.423492891	0.076429025	Benign
5:179823030:A:T:D:93:V	-2.294179067	-1.699979759	0.134808734	0.027999636	0.183822222	0.242580416	0.1705	0.288434468	0.006301111	0.106579525	0.137774944	0.03825178	0.139728623	5	179823030	A	T	D	V		5	179250030	5:179823030:A:T	SQSTM1;SQSTM1;SQSTM1;SQSTM1;SQSTM1;SQSTM1	Q13501	E9PFW8;C9JRJ8;Q13501;E3W990;E7EMC7;Q13501-2	p.Asp93Val	p.Asp9Val;p.Asp9Val;p.Asp93Val;p.Asp116Val;p.Asp93Val;p.Asp9Val	4.205449	0.323	0.794755316	1.903069656	-0.645950683	0.10247506	0.688	Asp	93	Val	D93V	9	-22.811125	11.776375	22.8065	88.36	6.423492891	0.596136938	Uncertain
5:179823031:C:A:D:93:E	-3.610003864	-1.898286757	0.06363707	0.036097891	0.152992063	0.130957474	0.1705	0.139337454	0.006301111	0.163987384	0.099361882	0.036874795	0.165655464	5	179823031	C	A	D	E		5	179250031	5:179823031:C:A	SQSTM1;SQSTM1;SQSTM1;SQSTM1;SQSTM1;SQSTM1	Q13501	E9PFW8;C9JRJ8;Q13501;E3W990;E7EMC7;Q13501-2	p.Asp93Glu	p.Asp9Glu;p.Asp9Glu;p.Asp93Glu;p.Asp116Glu;p.Asp93Glu;p.Asp9Glu	2.645056	0.039	0.795657416	-0.113830441	-2.436231157	-2.379752115	0.034	Asp	93	Glu	D93E	4	-22.811125	11.776375	22.8065	88.36	6.423492891	0.304689033	Benign
5:179823031:C:G:D:93:E	-3.610003864	-1.884061872	0.06363707	0.036097891	0.152992063	0.130957474	0.1705	0.139337454	0.006301111	0.163987384	0.099361882	0.036874795	0.165655464	5	179823031	C	G	D	E		5	179250031	5:179823031:C:G	SQSTM1;SQSTM1;SQSTM1;SQSTM1;SQSTM1;SQSTM1	Q13501	E9PFW8;C9JRJ8;Q13501;E3W990;E7EMC7;Q13501-2	p.Asp93Glu	p.Asp9Glu;p.Asp9Glu;p.Asp93Glu;p.Asp116Glu;p.Asp93Glu;p.Asp9Glu	2.792981	0.039	0.795657416	0.079476226	-2.436231157	-2.300063014	0.034	Asp	93	Glu	D93E	4	-22.811125	11.776375	22.8065	88.36	6.423492891	0.304689033	Benign
5:179823032:A:C:I:94:L	-3.731803535	-2.004349418	0.019203357	0.035720899	0.145687778	0.251181577	0.051734444	0.662159655	0.172011111	0.453664535	0.041225832	0.036468317	0.218671033	5	179823032	A	C	I	L		5	179250032	5:179823032:A:C	SQSTM1;SQSTM1;SQSTM1;SQSTM1;SQSTM1;SQSTM1	Q13501	E9PFW8;C9JRJ8;Q13501;E3W990;E7EMC7;Q13501-2	p.Ile94Leu	p.Ile10Leu;p.Ile10Leu;p.Ile94Leu;p.Ile117Leu;p.Ile94Leu;p.Ile10Leu	2.56821	0.055	0.804839695	0.011750531	-2.181320782	-2.328664219	0	Ile	94	Leu	I94L	2	-18.612375	8.700125	22.3185	92.87	6.286261746	0.132321838	Benign
5:179823032:A:G:I:94:V	-3.616511269	-1.980163997	0.019203357	0.034563204	0.13569	0.182665407	0.051734444	0.134548457	0.172011111	0.22271302	0.041225832	0.034487102	0.165070949	5	179823032	A	G	I	V	rs755702835	5	179250032	5:179823032:A:G	SQSTM1;SQSTM1;SQSTM1;SQSTM1;SQSTM1;SQSTM1	Q13501	E9PFW8;C9JRJ8;Q13501;E3W990;E7EMC7;Q13501-2	p.Ile94Val	p.Ile10Val;p.Ile10Val;p.Ile94Val;p.Ile117Val;p.Ile94Val;p.Ile10Val	1.782299	0.037	0.801591837	-1.095207984	-2.349932029	-2.856091138	0	Ile	94	Val	I94V	1	-18.612375	8.700125	22.3185	92.87	6.286261746	0.092187988	Benign
5:179823032:A:T:I:94:F	-2.733422035	-1.679489977	0.015233935	0.034807309	0.06208	0.188348051	0.051734444	0.139337454	0.172011111	0.281043277	0.033011861	0.035541935	0.0966812	5	179823032	A	T	I	F		5	179250032	5:179823032:A:T	SQSTM1;SQSTM1;SQSTM1;SQSTM1;SQSTM1;SQSTM1	Q13501	E9PFW8;C9JRJ8;Q13501;E3W990;E7EMC7;Q13501-2	p.Ile94Phe	p.Ile10Phe;p.Ile10Phe;p.Ile94Phe;p.Ile117Phe;p.Ile94Phe;p.Ile10Phe	3.585351	0.185	0.802073291	1.272849337	-1.401092638	-1.02926995	0.761	Ile	94	Phe	I94F	4	-18.612375	8.700125	22.3185	92.87	6.286261746	0.368280565	Uncertain
5:179823033:T:A:I:94:N	-2.937384882	-1.765114133	0.008771009	0.02478168	0.087887778	0.174299067	0.051734444	0.083773531	0.172011111	0.410234617	0.01041017	0.033653452	0.16296599	5	179823033	T	A	I	N		5	179250033	5:179823033:T:A	SQSTM1;SQSTM1;SQSTM1;SQSTM1;SQSTM1;SQSTM1	Q13501	E9PFW8;C9JRJ8;Q13501;E3W990;E7EMC7;Q13501-2	p.Ile94Asn	p.Ile10Asn;p.Ile10Asn;p.Ile94Asn;p.Ile117Asn;p.Ile94Asn;p.Ile10Asn	3.977868	0.193	0.797352491	1.669593441	-1.429002326	-0.77157308	0.485	Ile	94	Asn	I94N	7	-18.612375	8.700125	22.3185	92.87	6.286261746	0.498442622	Uncertain
5:179823033:T:C:I:94:T	-2.973377815	-1.678343257	0.009354348	0.032096046	0.057267778	0.114566222	0.051734444	0.093744303	0.172011111	0.189467718	0.01042142	0.034072821	0.066448262	5	179823033	T	C	I	T		5	179250033	5:179823033:T:C	SQSTM1;SQSTM1;SQSTM1;SQSTM1;SQSTM1;SQSTM1	Q13501	E9PFW8;C9JRJ8;Q13501;E3W990;E7EMC7;Q13501-2	p.Ile94Thr	p.Ile10Thr;p.Ile10Thr;p.Ile94Thr;p.Ile117Thr;p.Ile94Thr;p.Ile10Thr	3.012125	0.104	0.797089786	0.401105822	-1.999140725	-1.806283659	0.051	Ile	94	Thr	I94T	5	-18.612375	8.700125	22.3185	92.87	6.286261746	0.091437302	Benign
5:179823033:T:G:I:94:S	-2.984571038	-1.704761433	0.008771009	0.028425638	0.082711111	0.179655396	0.051734444	0.185926336	0.172011111	0.434720755	0.01041017	0.033289562	0.165313346	5	179823033	T	G	I	S		5	179250033	5:179823033:T:G	SQSTM1;SQSTM1;SQSTM1;SQSTM1;SQSTM1;SQSTM1	Q13501	E9PFW8;C9JRJ8;Q13501;E3W990;E7EMC7;Q13501-2	p.Ile94Ser	p.Ile10Ser;p.Ile10Ser;p.Ile94Ser;p.Ile117Ser;p.Ile94Ser;p.Ile10Ser	4.65091	0.184	0.798181084	2.569510966	-1.472388885	-0.461019972	0.823	Ile	94	Ser	I94S	6	-18.612375	8.700125	22.3185	92.87	6.286261746	0.507198918	Uncertain
5:179823034:C:G:I:94:M	-3.322173139	-1.794164869	0.019203357	0.036001243	0.08919	0.171162381	0.051734444	0.106097374	0.172011111	0.126039968	0.033011861	0.036682666	0.122731744	5	179823034	C	G	I	M		5	179250034	5:179823034:C:G	SQSTM1;SQSTM1;SQSTM1;SQSTM1;SQSTM1;SQSTM1	Q13501	E9PFW8;C9JRJ8;Q13501;E3W990;E7EMC7;Q13501-2	p.Ile94Met	p.Ile10Met;p.Ile10Met;p.Ile94Met;p.Ile117Met;p.Ile94Met;p.Ile10Met	2.897045	0.07	0.791403539	0.110765655	-2.310144036	-2.064811113	0.047	Ile	94	Met	I94M	3	-18.612375	8.700125	22.3185	92.87	6.286261746	0.240601346	Benign
5:179823035:T:A:F:95:I	-2.493989684	-1.82252457	0.013389952	0.025647987	0.142551111	0.234612754	0.154803175	0.185926336	0.532393333	0.479959035	0.015880795	0.033082097	0.19528364	5	179823035	T	A	F	I		5	179250035	5:179823035:T:A	SQSTM1;SQSTM1;SQSTM1;SQSTM1;SQSTM1;SQSTM1	Q13501	E9PFW8;C9JRJ8;Q13501;E3W990;E7EMC7;Q13501-2	p.Phe95Ile	p.Phe11Ile;p.Phe11Ile;p.Phe95Ile;p.Phe118Ile;p.Phe95Ile;p.Phe11Ile	4.006355	0.323	0.838568027	2.72125335	0.08504161	-0.004779439	0.434	Phe	95	Ile	F95I	6	-17.35963636	9.459181818	16.04690909	94.51	5.799904462	0.599679759	Uncertain
5:179823035:T:C:F:95:L	-3.070838757	-1.867509536	0.013389952	0.025647987	0.142551111	0.234612754	0.154803175	0.185926336	0.532393333	0.479959035	0.015880795	0.033082097	0.19528364	5	179823035	T	C	F	L		5	179250035	5:179823035:T:C	SQSTM1;SQSTM1;SQSTM1;SQSTM1;SQSTM1;SQSTM1	Q13501	E9PFW8;C9JRJ8;Q13501;E3W990;E7EMC7;Q13501-2	p.Phe95Leu	p.Phe11Leu;p.Phe11Leu;p.Phe95Leu;p.Phe118Leu;p.Phe95Leu;p.Phe11Leu	3.538555	0.189	0.847403792	2.32741147	-0.619349611	-1.031358101	0.058	Phe	95	Leu	F95L	6	-17.35963636	9.459181818	16.04690909	94.51	5.799904462	0.214235129	Benign
5:179823035:T:G:F:95:V	-1.843377988	-1.76610666	0.013389952	0.021546868	0.145772222	0.215000982	0.154803175	0.083773531	0.532393333	0.419721727	0.015880795	0.033190262	0.192728477	5	179823035	T	G	F	V		5	179250035	5:179823035:T:G	SQSTM1;SQSTM1;SQSTM1;SQSTM1;SQSTM1;SQSTM1	Q13501	E9PFW8;C9JRJ8;Q13501;E3W990;E7EMC7;Q13501-2	p.Phe95Val	p.Phe11Val;p.Phe11Val;p.Phe95Val;p.Phe118Val;p.Phe95Val;p.Phe11Val	4.543592	0.472	0.845538635	3.594875224	1.148505974	1.145911288	0.563	Phe	95	Val	F95V	7	-17.35963636	9.459181818	16.04690909	94.51	5.799904462	0.618304849	Uncertain
5:179823036:T:A:F:95:Y	-2.337591294	-1.689380378	0.029154517	0.034550452	0.155235556	0.217109157	0.154803175	0.106097374	0.532393333	0.215473175	0.049762558	0.036842477	0.154192711	5	179823036	T	A	F	Y		5	179250036	5:179823036:T:A	SQSTM1;SQSTM1;SQSTM1;SQSTM1;SQSTM1;SQSTM1	Q13501	E9PFW8;C9JRJ8;Q13501;E3W990;E7EMC7;Q13501-2	p.Phe95Tyr	p.Phe11Tyr;p.Phe11Tyr;p.Phe95Tyr;p.Phe118Tyr;p.Phe95Tyr;p.Phe11Tyr	4.595621	0.325	0.848252701	3.729667102	0.259338958	0.324226464	0.88	Phe	95	Tyr	F95Y	3	-17.35963636	9.459181818	16.04690909	94.51	5.799904462	0.50357696	Uncertain
5:179823036:T:C:F:95:S	-0.611477948	-1.624758572	0.013389952	0.018850745	0.135342222	0.182513498	0.154803175	0.138196648	0.532393333	0.251789327	0.017151725	0.034382697	0.145850204	5	179823036	T	C	F	S		5	179250036	5:179823036:T:C	SQSTM1;SQSTM1;SQSTM1;SQSTM1;SQSTM1;SQSTM1	Q13501	E9PFW8;C9JRJ8;Q13501;E3W990;E7EMC7;Q13501-2	p.Phe95Ser	p.Phe11Ser;p.Phe11Ser;p.Phe95Ser;p.Phe118Ser;p.Phe95Ser;p.Phe11Ser	5.106158	0.719	0.848535506	4.403791568	2.768637107	2.87672275	1	Phe	95	Ser	F95S	8	-17.35963636	9.459181818	16.04690909	94.51	5.799904462	0.754894509	Pathogenic
5:179823036:T:G:F:95:C	-1.102230144	-1.653576164	0.013389952	0.018850745	0.135342222	0.182513498	0.154803175	0.138196648	0.532393333	0.251789327	0.017151725	0.034382697	0.145850204	5	179823036	T	G	F	C		5	179250036	5:179823036:T:G	SQSTM1;SQSTM1;SQSTM1;SQSTM1;SQSTM1;SQSTM1	Q13501	E9PFW8;C9JRJ8;Q13501;E3W990;E7EMC7;Q13501-2	p.Phe95Cys	p.Phe11Cys;p.Phe11Cys;p.Phe95Cys;p.Phe118Cys;p.Phe95Cys;p.Phe11Cys	4.806483	0.605	0.848125367	4.002085055	2.037118805	2.05632247	0.96	Phe	95	Cys	F95C	8	-17.35963636	9.459181818	16.04690909	94.51	5.799904462	0.584786273	Uncertain
5:179823037:C:A:F:95:L	-3.33343423	-1.903609442	0.013389952	0.025647987	0.142551111	0.234612754	0.154803175	0.185926336	0.532393333	0.479959035	0.015880795	0.033082097	0.19528364	5	179823037	C	A	F	L		5	179250037	5:179823037:C:A	SQSTM1;SQSTM1;SQSTM1;SQSTM1;SQSTM1;SQSTM1	Q13501	E9PFW8;C9JRJ8;Q13501;E3W990;E7EMC7;Q13501-2	p.Phe95Leu	p.Phe11Leu;p.Phe11Leu;p.Phe95Leu;p.Phe118Leu;p.Phe95Leu;p.Phe11Leu	3.163151	0.128	0.847403792	1.836837897	-1.007114486	-1.586195272	0.058	Phe	95	Leu	F95L	6	-17.35963636	9.459181818	16.04690909	94.51	5.799904462	0.214235129	Benign
5:179823037:C:G:F:95:L	-3.33343423	-1.915246009	0.013389952	0.025647987	0.142551111	0.234612754	0.154803175	0.185926336	0.532393333	0.479959035	0.015880795	0.033082097	0.19528364	5	179823037	C	G	F	L		5	179250037	5:179823037:C:G	SQSTM1;SQSTM1;SQSTM1;SQSTM1;SQSTM1;SQSTM1	Q13501	E9PFW8;C9JRJ8;Q13501;E3W990;E7EMC7;Q13501-2	p.Phe95Leu	p.Phe11Leu;p.Phe11Leu;p.Phe95Leu;p.Phe118Leu;p.Phe95Leu;p.Phe11Leu	3.042142	0.128	0.847403792	1.678704745	-1.007114486	-1.651384377	0.058	Phe	95	Leu	F95L	6	-17.35963636	9.459181818	16.04690909	94.51	5.799904462	0.214235129	Benign
5:179823038:C:G:R:96:G	-0.586156012	-1.611581784	0.00630622	0.022103271	0.049076667	0.137919071	0.017411111	0.083773531	0.040214444	0.318781912	0.001744636	0.031885337	0.113674588	5	179823038	C	G	R	G		5	179250038	5:179823038:C:G	SQSTM1;SQSTM1;SQSTM1;SQSTM1;SQSTM1;SQSTM1	Q13501	E9PFW8;C9JRJ8;Q13501;E3W990;E7EMC7;Q13501-2	p.Arg96Gly	p.Arg12Gly;p.Arg12Gly;p.Arg96Gly;p.Arg119Gly;p.Arg96Gly;p.Arg12Gly	4.620433	0.698	0.846576661	3.720838952	2.602461965	2.493668798	0.998	Arg	96	Gly	R96G	7	-16.48854545	5.119636364	19.61981818	95.05	7.151263942	0.794372484	Pathogenic
5:179823039:G:A:R:96:Q	-1.461594231	-1.401015319	0.01175655	0.034532239	0.0359	0.165868597	0.017411111	0.139337454	0.040214444	0.121547892	0.008934268	0.034866512	0.047079859	5	179823039	G	A	R	Q	rs569811115	5	179250039	5:179823039:G:A	SQSTM1;SQSTM1;SQSTM1;SQSTM1;SQSTM1;SQSTM1	Q13501	E9PFW8;C9JRJ8;Q13501;E3W990;E7EMC7;Q13501-2	p.Arg96Gln	p.Arg12Gln;p.Arg12Gln;p.Arg96Gln;p.Arg119Gln;p.Arg96Gln;p.Arg12Gln	5.521196	0.439	0.774803477	3.131400108	-0.241447788	1.481807126	0.997	Arg	96	Gln	R96Q	4	-16.48854545	5.119636364	19.61981818	95.05	7.151263942	0.795783296	Pathogenic
5:179823039:G:C:R:96:P	-0.642118982	-1.494945518	0.00630622	0.022103271	0.049076667	0.137919071	0.017411111	0.083773531	0.040214444	0.318781912	0.001744636	0.031885337	0.113674588	5	179823039	G	C	R	P		5	179250039	5:179823039:G:C	SQSTM1;SQSTM1;SQSTM1;SQSTM1;SQSTM1;SQSTM1	Q13501	E9PFW8;C9JRJ8;Q13501;E3W990;E7EMC7;Q13501-2	p.Arg96Pro	p.Arg12Pro;p.Arg12Pro;p.Arg96Pro;p.Arg119Pro;p.Arg96Pro;p.Arg12Pro	5.833337	0.685	0.842621791	5.208506999	2.453838607	3.071931055	0.999	Arg	96	Pro	R96P	7	-16.48854545	5.119636364	19.61981818	95.05	7.151263942	0.722612595	Pathogenic
5:179823039:G:T:R:96:L	-0.814312735	-1.496754822	0.00630622	0.022103271	0.049076667	0.137919071	0.017411111	0.083773531	0.040214444	0.318781912	0.001744636	0.031885337	0.113674588	5	179823039	G	T	R	L		5	179250039	5:179823039:G:T	SQSTM1;SQSTM1;SQSTM1;SQSTM1;SQSTM1;SQSTM1	Q13501	E9PFW8;C9JRJ8;Q13501;E3W990;E7EMC7;Q13501-2	p.Arg96Leu	p.Arg12Leu;p.Arg12Leu;p.Arg96Leu;p.Arg119Leu;p.Arg96Leu;p.Arg12Leu	5.814522	0.645	0.829437949	4.859427315	1.979601002	2.83058061	0.991	Arg	96	Leu	R96L	7	-16.48854545	5.119636364	19.61981818	95.05	7.151263942	0.74894753	Pathogenic
5:179823041:A:C:I:97:L	-3.842569912	-2.228929663	0.056172647	0.03500217	0.231648889	0.333452736	0.22577127	0.662159655	0.110407778	0.505663695	0.27404508	0.036003768	0.358387303	5	179823041	A	C	I	L		5	179250041	5:179823041:A:C	SQSTM1;SQSTM1;SQSTM1;SQSTM1;SQSTM1;SQSTM1	Q13501	E9PFW8;C9JRJ8;Q13501;E3W990;E7EMC7;Q13501-2	p.Ile97Leu	p.Ile13Leu;p.Ile13Leu;p.Ile97Leu;p.Ile120Leu;p.Ile97Leu;p.Ile13Leu	2.936966	0.146	0.846863181	1.527955984	-0.901711871	-1.603997489	0.09	Ile	97	Leu	I97L	2	-12.234875	7.86125	15.0885	96	6.236418105	0.179611078	Benign
5:179823041:A:G:I:97:V	-3.71669249	-2.184179528	0.056172647	0.033906339	0.221435556	0.265634035	0.22577127	0.134548457	0.110407778	0.248967177	0.27404508	0.03500147	0.294662669	5	179823041	A	G	I	V		5	179250041	5:179823041:A:G	SQSTM1;SQSTM1;SQSTM1;SQSTM1;SQSTM1;SQSTM1	Q13501	E9PFW8;C9JRJ8;Q13501;E3W990;E7EMC7;Q13501-2	p.Ile97Val	p.Ile13Val;p.Ile13Val;p.Ile97Val;p.Ile120Val;p.Ile97Val;p.Ile13Val	2.16895	0.122	0.843536577	0.442444287	-1.109777758	-2.156466326	0.096	Ile	97	Val	I97V	1	-12.234875	7.86125	15.0885	96	6.236418105	0.118216276	Benign
5:179823041:A:T:I:97:F	-2.339114711	-1.7803247	0.044911381	0.032960091	0.125301111	0.229929729	0.22577127	0.139337454	0.110407778	0.144546835	0.230600253	0.034112847	0.174963779	5	179823041	A	T	I	F		5	179250041	5:179823041:A:T	SQSTM1;SQSTM1;SQSTM1;SQSTM1;SQSTM1;SQSTM1	Q13501	E9PFW8;C9JRJ8;Q13501;E3W990;E7EMC7;Q13501-2	p.Ile97Phe	p.Ile13Phe;p.Ile13Phe;p.Ile97Phe;p.Ile120Phe;p.Ile97Phe;p.Ile13Phe	4.051907	0.342	0.846114928	2.966531232	0.331736963	0.129586926	0.998	Ile	97	Phe	I97F	4	-12.234875	7.86125	15.0885	96	6.236418105	0.412867736	Uncertain
5:179823042:T:A:I:97:N	-1.557081127	-1.795337999	0.026192853	0.018699052	0.13656	0.187804608	0.22577127	0.083773531	0.110407778	0.321899631	0.094304346	0.03157345	0.226833581	5	179823042	T	A	I	N		5	179250042	5:179823042:T:A	SQSTM1;SQSTM1;SQSTM1;SQSTM1;SQSTM1;SQSTM1	Q13501	E9PFW8;C9JRJ8;Q13501;E3W990;E7EMC7;Q13501-2	p.Ile97Asn	p.Ile13Asn;p.Ile13Asn;p.Ile97Asn;p.Ile120Asn;p.Ile97Asn;p.Ile13Asn	4.89971	0.567	0.849169357	4.149608618	1.812978786	1.886891221	1	Ile	97	Asn	I97N	7	-12.234875	7.86125	15.0885	96	6.236418105	0.80713107	Pathogenic
5:179823042:T:C:I:97:T	-1.306188225	-1.648492455	0.027902249	0.029051509	0.111578889	0.151615011	0.22577127	0.093744303	0.110407778	0.13322541	0.09439759	0.032529766	0.139122053	5	179823042	T	C	I	T		5	179250042	5:179823042:T:C	SQSTM1;SQSTM1;SQSTM1;SQSTM1;SQSTM1;SQSTM1	Q13501	E9PFW8;C9JRJ8;Q13501;E3W990;E7EMC7;Q13501-2	p.Ile97Thr	p.Ile13Thr;p.Ile13Thr;p.Ile97Thr;p.Ile120Thr;p.Ile97Thr;p.Ile13Thr	4.729127	0.552	0.848535996	3.911103915	1.707059481	1.708290503	0.995	Ile	97	Thr	I97T	5	-12.234875	7.86125	15.0885	96	6.236418105	0.809782266	Pathogenic
5:179823042:T:G:I:97:S	-0.935505587	-1.81061142	0.026192853	0.023884812	0.132581111	0.234356514	0.22577127	0.185926336	0.110407778	0.336235699	0.094304346	0.031576921	0.228760848	5	179823042	T	G	I	S		5	179250042	5:179823042:T:G	SQSTM1;SQSTM1;SQSTM1;SQSTM1;SQSTM1;SQSTM1	Q13501	E9PFW8;C9JRJ8;Q13501;E3W990;E7EMC7;Q13501-2	p.Ile97Ser	p.Ile13Ser;p.Ile13Ser;p.Ile97Ser;p.Ile120Ser;p.Ile97Ser;p.Ile13Ser	4.778183	0.713	0.849413611	3.996810354	2.745147021	2.665356214	0.999	Ile	97	Ser	I97S	6	-12.234875	7.86125	15.0885	96	6.236418105	0.759060752	Pathogenic
5:179823043:C:G:I:97:M	-2.291402374	-1.850709839	0.056172647	0.034924726	0.158133333	0.270612704	0.22577127	0.106097374	0.110407778	0.169880174	0.230600253	0.035557372	0.214362035	5	179823043	C	G	I	M		5	179250043	5:179823043:C:G	SQSTM1;SQSTM1;SQSTM1;SQSTM1;SQSTM1;SQSTM1	Q13501	E9PFW8;C9JRJ8;Q13501;E3W990;E7EMC7;Q13501-2	p.Ile97Met	p.Ile13Met;p.Ile13Met;p.Ile97Met;p.Ile120Met;p.Ile97Met;p.Ile13Met	4.082513	0.386	0.841696127	2.897767319	0.53771081	0.40041079	0.994	Ile	97	Met	I97M	3	-12.234875	7.86125	15.0885	96	6.236418105	0.554620086	Uncertain
5:179823044:T:A:Y:98:N	-1.714078914	-1.621496657	0.046251234	0.010064335	0.114728889	0.162574878	0.131458651	0.288434468	0.110407778	0.11980972	0.015101893	0.031877937	0.122067934	5	179823044	T	A	Y	N		5	179250044	5:179823044:T:A	SQSTM1;SQSTM1;SQSTM1;SQSTM1;SQSTM1;SQSTM1	Q13501	E9PFW8;C9JRJ8;Q13501;E3W990;E7EMC7;Q13501-2	p.Tyr98Asn	p.Tyr14Asn;p.Tyr14Asn;p.Tyr98Asn;p.Tyr121Asn;p.Tyr98Asn;p.Tyr14Asn	4.679779	0.443	0.836038875	3.539026255	0.805660176	1.051646419	0.998	Tyr	98	Asn	Y98N	9	-11.09441667	3.0165	15.03958333	96.46	6.410742669	0.559461534	Uncertain
5:179823044:T:C:Y:98:H	-2.123949777	-1.57980776	0.049203537	0.026394579	0.095581111	0.09862882	0.131458651	0.093744303	0.110407778	0.13322541	0.031126756	0.031376582	0.105564379	5	179823044	T	C	Y	H		5	179250044	5:179823044:T:C	SQSTM1;SQSTM1;SQSTM1;SQSTM1;SQSTM1;SQSTM1	Q13501	E9PFW8;C9JRJ8;Q13501;E3W990;E7EMC7;Q13501-2	p.Tyr98His	p.Tyr14His;p.Tyr14His;p.Tyr98His;p.Tyr121His;p.Tyr98His;p.Tyr14His	4.793881	0.334	0.833040532	3.614335532	0.062743047	0.483054953	0.924	Tyr	98	His	Y98H	5	-11.09441667	3.0165	15.03958333	96.46	6.410742669	0.475294268	Uncertain
5:179823044:T:G:Y:98:D	-1.686479851	-1.634252215	0.046251234	0.012400874	0.126298889	0.195027236	0.131458651	0.222671122	0.110407778	0.189486676	0.015101893	0.033533911	0.129954188	5	179823044	T	G	Y	D		5	179250044	5:179823044:T:G	SQSTM1;SQSTM1;SQSTM1;SQSTM1;SQSTM1;SQSTM1	Q13501	E9PFW8;C9JRJ8;Q13501;E3W990;E7EMC7;Q13501-2	p.Tyr98Asp	p.Tyr14Asp;p.Tyr14Asp;p.Tyr98Asp;p.Tyr121Asp;p.Tyr98Asp;p.Tyr14Asp	4.69977	0.456	0.844439161	3.771905583	1.028453002	1.137560561	0.998	Tyr	98	Asp	Y98D	10	-11.09441667	3.0165	15.03958333	96.46	6.410742669	0.816327907	Pathogenic
5:179823045:A:C:Y:98:S	-2.105819703	-1.646828443	0.046251234	0.010064335	0.114728889	0.162574878	0.131458651	0.288434468	0.110407778	0.11980972	0.015101893	0.031877937	0.122067934	5	179823045	A	C	Y	S		5	179250045	5:179823045:A:C	SQSTM1;SQSTM1;SQSTM1;SQSTM1;SQSTM1;SQSTM1	Q13501	E9PFW8;C9JRJ8;Q13501;E3W990;E7EMC7;Q13501-2	p.Tyr98Ser	p.Tyr14Ser;p.Tyr14Ser;p.Tyr98Ser;p.Tyr121Ser;p.Tyr98Ser;p.Tyr14Ser	4.416353	0.352	0.836327194	3.201880589	0.232001715	0.383722315	0.993	Tyr	98	Ser	Y98S	9	-11.09441667	3.0165	15.03958333	96.46	6.410742669	0.626000078	Uncertain
5:179823045:A:G:Y:98:C	-1.559104537	-1.636723558	0.046251234	0.010064335	0.114728889	0.162574878	0.131458651	0.288434468	0.110407778	0.11980972	0.015101893	0.031877937	0.122067934	5	179823045	A	G	Y	C	rs750784335	5	179250045	5:179823045:A:G	SQSTM1;SQSTM1;SQSTM1;SQSTM1;SQSTM1;SQSTM1	Q13501	E9PFW8;C9JRJ8;Q13501;E3W990;E7EMC7;Q13501-2	p.Tyr98Cys	p.Tyr14Cys;p.Tyr14Cys;p.Tyr98Cys;p.Tyr121Cys;p.Tyr98Cys;p.Tyr14Cys	4.521434	0.479	0.835807526	3.326408693	1.030645088	1.174437036	0.999	Tyr	98	Cys	Y98C	9	-11.09441667	3.0165	15.03958333	96.46	6.410742669	0.755656783	Pathogenic
5:179823045:A:T:Y:98:F	-3.386895424	-1.84883275	0.083330035	0.031118829	0.10981	0.13065998	0.131458651	0.139337454	0.110407778	0.144546835	0.084562935	0.033566042	0.141923934	5	179823045	A	T	Y	F		5	179250045	5:179823045:A:T	SQSTM1;SQSTM1;SQSTM1;SQSTM1;SQSTM1;SQSTM1	Q13501	E9PFW8;C9JRJ8;Q13501;E3W990;E7EMC7;Q13501-2	p.Tyr98Phe	p.Tyr14Phe;p.Tyr14Phe;p.Tyr98Phe;p.Tyr121Phe;p.Tyr98Phe;p.Tyr14Phe	2.700012	0.071	0.837225287	0.981090836	-1.539275212	-2.165174961	0.017	Tyr	98	Phe	Y98F	4	-11.09441667	3.0165	15.03958333	96.46	6.410742669	0.153895299	Benign
5:179823047:A:C:I:99:L	-2.047138301	-2.393892721	0.114853837	0.030721135	0.259798889	0.190557575	0.548386667	0.662159655	0.429613333	0.54950925	0.834607303	0.036743363	0.518686801	5	179823047	A	C	I	L	rs537142935	5	179250047	5:179823047:A:C	SQSTM1;SQSTM1;SQSTM1;SQSTM1;SQSTM1;SQSTM1	Q13501	E9PFW8;C9JRJ8;Q13501;E3W990;E7EMC7;Q13501-2	p.Ile99Leu	p.Ile15Leu;p.Ile15Leu;p.Ile99Leu;p.Ile122Leu;p.Ile99Leu;p.Ile15Leu	4.324066	0.697	0.846030505	3.320107539	2.58699284	2.328231719	0.526	Ile	99	Leu	I99L	2	-6.498	6.905125	12.8375	95.37	0	0.337423215	Benign
5:179823047:A:G:I:99:V	-4.54158878	-2.411513264	0.114853837	0.034231045	0.250277778	0.149900462	0.548386667	0.134548457	0.429613333	0.284534082	0.834607303	0.036852836	0.445019309	5	179823047	A	G	I	V	rs537142935	5	179250047	5:179823047:A:G	SQSTM1;SQSTM1;SQSTM1;SQSTM1;SQSTM1;SQSTM1	Q13501	E9PFW8;C9JRJ8;Q13501;E3W990;E7EMC7;Q13501-2	p.Ile99Val	p.Ile15Val;p.Ile15Val;p.Ile99Val;p.Ile122Val;p.Ile99Val;p.Ile15Val	2.715014	0.056	0.842866878	1.139551136	-1.540500216	-2.243798651	0.038	Ile	99	Val	I99V	1	-6.498	6.905125	12.8375	95.37	0	0.122254057	Benign
5:179823047:A:T:I:99:F	-2.342992285	-1.92668172	0.092987463	0.019502957	0.143226667	0.101148592	0.548386667	0.139337454	0.429613333	0.166447631	0.80025816	0.033480132	0.275385567	5	179823047	A	T	I	F		5	179250047	5:179823047:A:T	SQSTM1;SQSTM1;SQSTM1;SQSTM1;SQSTM1;SQSTM1	Q13501	E9PFW8;C9JRJ8;Q13501;E3W990;E7EMC7;Q13501-2	p.Ile99Phe	p.Ile15Phe;p.Ile15Phe;p.Ile99Phe;p.Ile122Phe;p.Ile99Phe;p.Ile15Phe	4.473574	0.425	0.845435762	3.500844495	0.848019919	0.83651458	0.998	Ile	99	Phe	I99F	4	-6.498	6.905125	12.8375	95.37	0	0.852298674	Pathogenic
5:179823048:T:A:I:99:N	-1.742419832	-2.003960942	0.167241529	-0.000887849	0.168716667	0.157757322	0.548386667	0.083773531	0.429613333	0.337145187	0.667663097	0.030291373	0.328635144	5	179823048	T	A	I	N		5	179250048	5:179823048:T:A	SQSTM1;SQSTM1;SQSTM1;SQSTM1;SQSTM1;SQSTM1	Q13501	E9PFW8;C9JRJ8;Q13501;E3W990;E7EMC7;Q13501-2	p.Ile99Asn	p.Ile15Asn;p.Ile15Asn;p.Ile99Asn;p.Ile122Asn;p.Ile99Asn;p.Ile15Asn	4.700577	0.609	0.848119547	3.863545098	2.062448918	2.022391002	1	Ile	99	Asn	I99N	7	-6.498	6.905125	12.8375	95.37	0	0.81125811	Pathogenic
5:179823048:T:C:I:99:T	-1.63938661	-1.848501853	0.112110965	0.012202019	0.138811111	0.097326469	0.548386667	0.093744303	0.429613333	0.153911799	0.582184792	0.031686371	0.235354722	5	179823048	T	C	I	T	rs11548641	5	179250048	5:179823048:T:C	SQSTM1;SQSTM1;SQSTM1;SQSTM1;SQSTM1;SQSTM1	Q13501	E9PFW8;C9JRJ8;Q13501;E3W990;E7EMC7;Q13501-2	p.Ile99Thr	p.Ile15Thr;p.Ile15Thr;p.Ile99Thr;p.Ile122Thr;p.Ile99Thr;p.Ile15Thr	4.511782	0.555	0.84782113	3.609485063	1.714202703	1.608545048	0.995	Ile	99	Thr	I99T	5	-6.498	6.905125	12.8375	95.37	0	0.449458945	Uncertain
5:179823048:T:G:I:99:S	-1.847310209	-1.995351406	0.167241529	0.004963399	0.163932222	0.180851216	0.548386667	0.185926336	0.429613333	0.353949588	0.667663097	0.030590866	0.325482076	5	179823048	T	G	I	S		5	179250048	5:179823048:T:G	SQSTM1;SQSTM1;SQSTM1;SQSTM1;SQSTM1;SQSTM1	Q13501	E9PFW8;C9JRJ8;Q13501;E3W990;E7EMC7;Q13501-2	p.Ile99Ser	p.Ile15Ser;p.Ile15Ser;p.Ile99Ser;p.Ile122Ser;p.Ile99Ser;p.Ile15Ser	4.729081	0.582	0.848436842	3.908603332	1.896109182	1.881676644	0.999	Ile	99	Ser	I99S	6	-6.498	6.905125	12.8375	95.37	0	0.639933712	Uncertain
5:179823049:T:G:I:99:M	-2.876247997	-2.139947379	0.114853837	0.025838857	0.169401111	0.114514785	0.548386667	0.106097374	0.429613333	0.194846656	0.80025816	0.035425634	0.314732145	5	179823049	T	G	I	M		5	179250049	5:179823049:T:G	SQSTM1;SQSTM1;SQSTM1;SQSTM1;SQSTM1;SQSTM1	Q13501	E9PFW8;C9JRJ8;Q13501;E3W990;E7EMC7;Q13501-2	p.Ile99Met	p.Ile15Met;p.Ile15Met;p.Ile99Met;p.Ile122Met;p.Ile99Met;p.Ile15Met	3.017361	0.334	0.841227067	1.494294176	0.199331126	-0.473979226	0.998	Ile	99	Met	I99M	3	-6.498	6.905125	12.8375	95.37	0	0.772185475	Pathogenic
5:179823050:A:C:K:100:Q	-2.388417813	-1.72242766	0.011714145	0.026197449	0.06726	0.081165852	0.159965556	0.139337454	0.481908889	0.391046396	0.063897364	0.032468235	0.156355316	5	179823050	A	C	K	Q		5	179250050	5:179823050:A:C	SQSTM1;SQSTM1;SQSTM1;SQSTM1;SQSTM1;SQSTM1	Q13501	E9PFW8;C9JRJ8;Q13501;E3W990;E7EMC7;Q13501-2	p.Lys100Gln	p.Lys16Gln;p.Lys16Gln;p.Lys100Gln;p.Lys123Gln;p.Lys100Gln;p.Lys16Gln	4.293818	0.315	0.81642729	2.551959156	-0.335219466	0.103837664	0.867	Lys	100	Gln	K100Q	4	-5.275	2.711888889	9.743888889	93.17	5.352512288	0.567294633	Uncertain
5:179823050:A:G:K:100:E	-2.298016093	-1.70562715	0.011714145	0.026197449	0.06726	0.081165852	0.159965556	0.139337454	0.481908889	0.391046396	0.063897364	0.032468235	0.156355316	5	179823050	A	G	K	E		5	179250050	5:179823050:A:G	SQSTM1;SQSTM1;SQSTM1;SQSTM1;SQSTM1;SQSTM1	Q13501	E9PFW8;C9JRJ8;Q13501;E3W990;E7EMC7;Q13501-2	p.Lys100Glu	p.Lys16Glu;p.Lys16Glu;p.Lys100Glu;p.Lys123Glu;p.Lys100Glu;p.Lys16Glu	4.468527	0.336	0.830194024	3.119105943	0.027964155	0.319343296	0.869	Lys	100	Glu	K100E	4	-5.275	2.711888889	9.743888889	93.17	5.352512288	0.596970026	Uncertain
5:179823051:A:C:K:100:T	-2.655810018	-1.834491619	0.006967506	0.013357713	0.089205556	0.12684155	0.159965556	0.185926336	0.481908889	0.468125066	0.108110718	0.028640096	0.240275901	5	179823051	A	C	K	T		5	179250051	5:179823051:A:C	SQSTM1;SQSTM1;SQSTM1;SQSTM1;SQSTM1;SQSTM1	Q13501	E9PFW8;C9JRJ8;Q13501;E3W990;E7EMC7;Q13501-2	p.Lys100Thr	p.Lys16Thr;p.Lys16Thr;p.Lys100Thr;p.Lys123Thr;p.Lys100Thr;p.Lys16Thr	4.752723	0.323	0.823891079	3.335356264	-0.159835628	0.397298604	0.769	Lys	100	Thr	K100T	6	-5.275	2.711888889	9.743888889	93.17	5.352512288	0.519259885	Uncertain
5:179823051:A:G:K:100:R	-2.900757045	-1.723889511	0.014780227	0.030244112	0.082048889	0.087298381	0.159965556	0.106097374	0.481908889	0.217565649	0.063897364	0.034934916	0.144403664	5	179823051	A	G	K	R		5	179250051	5:179823051:A:G	SQSTM1;SQSTM1;SQSTM1;SQSTM1;SQSTM1;SQSTM1	Q13501	E9PFW8;C9JRJ8;Q13501;E3W990;E7EMC7;Q13501-2	p.Lys100Arg	p.Lys16Arg;p.Lys16Arg;p.Lys100Arg;p.Lys123Arg;p.Lys100Arg;p.Lys16Arg	4.047295	0.186	0.827596346	2.504708492	-0.968896949	-0.77463441	0.414	Lys	100	Arg	K100R	3	-5.275	2.711888889	9.743888889	93.17	5.352512288	0.411280061	Uncertain
5:179823051:A:T:K:100:I	-2.431942977	-1.683188858	0.006967506	0.003014834	0.091857778	0.080250116	0.159965556	0.138196648	0.481908889	0.255696754	0.107136741	0.028841325	0.215136539	5	179823051	A	T	K	I		5	179250051	5:179823051:A:T	SQSTM1;SQSTM1;SQSTM1;SQSTM1;SQSTM1;SQSTM1	Q13501	E9PFW8;C9JRJ8;Q13501;E3W990;E7EMC7;Q13501-2	p.Lys100Ile	p.Lys16Ile;p.Lys16Ile;p.Lys100Ile;p.Lys123Ile;p.Lys100Ile;p.Lys16Ile	5.839559	0.354	0.82737032	4.841255053	0.095274531	1.161982425	0.569	Lys	100	Ile	K100I	8	-5.275	2.711888889	9.743888889	93.17	5.352512288	0.538578039	Uncertain
5:179823052:A:C:K:100:N	-1.695083951	-1.623302199	0.007431801	0.020237975	0.065046667	0.058385969	0.159965556	0.093744303	0.481908889	0.25486617	0.057711929	0.030146673	0.137134105	5	179823052	A	C	K	N		5	179250052	5:179823052:A:C	SQSTM1;SQSTM1;SQSTM1;SQSTM1;SQSTM1;SQSTM1	Q13501	E9PFW8;C9JRJ8;Q13501;E3W990;E7EMC7;Q13501-2	p.Lys100Asn	p.Lys16Asn;p.Lys16Asn;p.Lys100Asn;p.Lys123Asn;p.Lys100Asn;p.Lys16Asn	4.952605	0.46	0.823370608	3.583749427	0.702362345	1.296887484	0.997	Lys	100	Asn	K100N	5	-5.275	2.711888889	9.743888889	93.17	5.352512288	0.649832961	Pathogenic
5:179823052:A:T:K:100:N	-1.695083951	-1.603412844	0.007431801	0.020237975	0.065046667	0.058385969	0.159965556	0.093744303	0.481908889	0.25486617	0.057711929	0.030146673	0.137134105	5	179823052	A	T	K	N		5	179250052	5:179823052:A:T	SQSTM1;SQSTM1;SQSTM1;SQSTM1;SQSTM1;SQSTM1	Q13501	E9PFW8;C9JRJ8;Q13501;E3W990;E7EMC7;Q13501-2	p.Lys100Asn	p.Lys16Asn;p.Lys16Asn;p.Lys100Asn;p.Lys123Asn;p.Lys100Asn;p.Lys16Asn	5.159435	0.46	0.823370608	3.854032461	0.702362345	1.408309466	0.997	Lys	100	Asn	K100N	5	-5.275	2.711888889	9.743888889	93.17	5.352512288	0.649832961	Pathogenic
5:179823053:G:A:E:101:K	-2.313839852	-1.370073672	0.01498637	0.034495993	0.046244444	0.112072994	0.096097778	0.139337454	0.011462222	0.141131637	0.024116246	0.034470288	0.085349489	5	179823053	G	A	E	K	rs1257081308	5	179250053	5:179823053:G:A	SQSTM1;SQSTM1;SQSTM1;SQSTM1;SQSTM1;SQSTM1	Q13501	E9PFW8;C9JRJ8;Q13501;E3W990;E7EMC7;Q13501-2	p.Glu101Lys	p.Glu17Lys;p.Glu17Lys;p.Glu101Lys;p.Glu124Lys;p.Glu101Lys;p.Glu17Lys	6.583658	0.273	0.807072578	5.314048878	-0.758283634	1.094628642	0.626	Glu	101	Lys	E101K	4	0.140888889	5.578888889	10.02344444	90.72	7.331620324	0.5829256	Uncertain
5:179823053:G:C:E:101:Q	-2.776177866	-1.345619919	0.018892543	0.037567422	0.067218889	0.168225893	0.096097778	0.106097374	0.011462222	0.076635935	0.024116246	0.037543763	0.082236903	5	179823053	G	C	E	Q		5	179250053	5:179823053:G:C	SQSTM1;SQSTM1;SQSTM1;SQSTM1;SQSTM1;SQSTM1	Q13501	E9PFW8;C9JRJ8;Q13501;E3W990;E7EMC7;Q13501-2	p.Glu101Gln	p.Glu17Gln;p.Glu17Gln;p.Glu101Gln;p.Glu124Gln;p.Glu101Gln;p.Glu17Gln	6.77771	0.163	0.801429125	5.428732085	-1.551689848	0.563326905	0.944	Glu	101	Gln	E101Q	3	0.140888889	5.578888889	10.02344444	90.72	7.331620324	0.350199345	Benign
5:179823858:A:C:E:101:A	-2.532696554	-1.807171184	0.008329348	0.022656728	0.056458889	0.162276875	0.096097778	0.185926336	0.011462222	0.508349763	0.041041944	0.030256268	0.160562989	5	179823858	A	C	E	A		5	179250858	5:179823858:A:C	SQSTM1;SQSTM1;SQSTM1;SQSTM1;SQSTM1;SQSTM1	Q13501	E9PFW8;C9JRJ8;Q13501;E3W990;E7EMC7;Q13501-2	p.Glu101Ala	p.Glu17Ala;p.Glu17Ala;p.Glu101Ala;p.Glu124Ala;p.Glu101Ala;p.Glu17Ala	3.494006	0.285	0.808680325	1.316098946	-0.655177594	-0.500442271	0.164	Glu	101	Ala	E101A	6	0.140888889	5.578888889	10.02344444	90.72	7.331620324	0.545427544	Uncertain
5:179823858:A:G:E:101:G	-2.466419926	-1.814339187	0.008329348	0.015820421	0.053807778	0.086749601	0.096097778	0.083773531	0.011462222	0.181323256	0.040219948	0.029458267	0.145726279	5	179823858	A	G	E	G		5	179250858	5:179823858:A:G	SQSTM1;SQSTM1;SQSTM1;SQSTM1;SQSTM1;SQSTM1	Q13501	E9PFW8;C9JRJ8;Q13501;E3W990;E7EMC7;Q13501-2	p.Glu101Gly	p.Glu17Gly;p.Glu17Gly;p.Glu101Gly;p.Glu124Gly;p.Glu101Gly;p.Glu17Gly	3.132305	0.288	0.822040576	1.172266686	-0.413198344	-0.677954161	0.05	Glu	101	Gly	E101G	7	0.140888889	5.578888889	10.02344444	90.72	7.331620324	0.517649827	Uncertain
5:179823858:A:T:E:101:V	-2.143556639	-1.677948194	0.008329348	0.015820421	0.053807778	0.086749601	0.096097778	0.083773531	0.011462222	0.181323256	0.040219948	0.029458267	0.145726279	5	179823858	A	T	E	V		5	179250858	5:179823858:A:T	SQSTM1;SQSTM1;SQSTM1;SQSTM1;SQSTM1;SQSTM1	Q13501	E9PFW8;C9JRJ8;Q13501;E3W990;E7EMC7;Q13501-2	p.Glu101Val	p.Glu17Val;p.Glu17Val;p.Glu101Val;p.Glu124Val;p.Glu101Val;p.Glu17Val	4.550639	0.363	0.807927862	2.678374343	-0.171901557	0.519647916	0.957	Glu	101	Val	E101V	7	0.140888889	5.578888889	10.02344444	90.72	7.331620324	0.441695738	Uncertain
5:179823859:G:C:E:101:D	-2.935457087	-1.728872308	0.018892543	0.037567422	0.067218889	0.168225893	0.096097778	0.106097374	0.011462222	0.076635935	0.024116246	0.037543763	0.082236903	5	179823859	G	C	E	D	rs11548637	5	179250859	5:179823859:G:C	SQSTM1;SQSTM1;SQSTM1;SQSTM1;SQSTM1;SQSTM1	Q13501	E9PFW8;C9JRJ8;Q13501;E3W990;E7EMC7;Q13501-2	p.Glu101Asp	p.Glu17Asp;p.Glu17Asp;p.Glu101Asp;p.Glu124Asp;p.Glu101Asp;p.Glu17Asp	2.792257	0.126	0.809239335	0.412820392	-1.65658219	-1.79756137	0.055	Glu	101	Asp	E101D	3	0.140888889	5.578888889	10.02344444	90.72	7.331620324	0.412208531	Uncertain
5:179823859:G:T:E:101:D	-2.935457087	-1.714122374	0.018892543	0.037567422	0.067218889	0.168225893	0.096097778	0.106097374	0.011462222	0.076635935	0.024116246	0.037543763	0.082236903	5	179823859	G	T	E	D		5	179250859	5:179823859:G:T	SQSTM1;SQSTM1;SQSTM1;SQSTM1;SQSTM1;SQSTM1	Q13501	E9PFW8;C9JRJ8;Q13501;E3W990;E7EMC7;Q13501-2	p.Glu101Asp	p.Glu17Asp;p.Glu17Asp;p.Glu101Asp;p.Glu124Asp;p.Glu101Asp;p.Glu17Asp	2.945642	0.126	0.809239335	0.613262123	-1.65658219	-1.714930897	0.055	Glu	101	Asp	E101D	3	0.140888889	5.578888889	10.02344444	90.72	7.331620324	0.412208531	Uncertain
5:179823860:A:C:K:102:Q	-2.851988251	-1.758491968	0.045684338	0.037511652	0.226193333	0.262607722	0.107990317	0.139337454	0.503358889	0.244195331	0.030182684	0.029066773	0.123662598	5	179823860	A	C	K	Q		5	179250860	5:179823860:A:C	SQSTM1;SQSTM1;SQSTM1;SQSTM1;SQSTM1;SQSTM1	Q13501	E9PFW8;C9JRJ8;Q13501;E3W990;E7EMC7;Q13501-2	p.Lys102Gln	p.Lys18Gln;p.Lys18Gln;p.Lys102Gln;p.Lys125Gln;p.Lys102Gln;p.Lys18Gln	3.286025	0.18	0.781070332	0.364750107	-1.783300084	-1.219422537	0.707	Lys	102	Gln	K102Q	4	-1.457555556	6.620888889	3.437333333	85.41	10.67005172	0.507598463	Uncertain
5:179823860:A:G:K:102:E	-2.632441216	-1.746817129	0.045684338	0.037511652	0.226193333	0.262607722	0.107990317	0.139337454	0.503358889	0.244195331	0.030182684	0.029066773	0.123662598	5	179823860	A	G	K	E	rs1554162845	5	179250860	5:179823860:A:G	SQSTM1;SQSTM1;SQSTM1;SQSTM1;SQSTM1;SQSTM1	Q13501	E9PFW8;C9JRJ8;Q13501;E3W990;E7EMC7;Q13501-2	p.Lys102Glu	p.Lys18Glu;p.Lys18Glu;p.Lys102Glu;p.Lys125Glu;p.Lys102Glu;p.Lys18Glu	3.407432	0.231	0.795588257	0.880731426	-1.216879206	-0.859220458	0.117	Lys	102	Glu	K102E	4	-1.457555556	6.620888889	3.437333333	85.41	10.67005172	0.658361531	Pathogenic
5:179823861:A:C:K:102:T	-2.892435021	-1.909324375	0.056719881	0.032611342	0.229925556	0.286030764	0.107990317	0.185926336	0.503358889	0.288884878	0.088769019	0.026379787	0.164831145	5	179823861	A	C	K	T		5	179250861	5:179823861:A:C	SQSTM1;SQSTM1;SQSTM1;SQSTM1;SQSTM1;SQSTM1	Q13501	E9PFW8;C9JRJ8;Q13501;E3W990;E7EMC7;Q13501-2	p.Lys102Thr	p.Lys18Thr;p.Lys18Thr;p.Lys102Thr;p.Lys125Thr;p.Lys102Thr;p.Lys18Thr	2.514321	0.205	0.789543909	-0.435144481	-1.483002833	-1.490640309	0.384	Lys	102	Thr	K102T	6	-1.457555556	6.620888889	3.437333333	85.41	10.67005172	0.472921469	Uncertain
5:179823861:A:G:K:102:R	-3.230074222	-1.817899476	0.045684338	0.036817426	0.215484444	0.198425291	0.107990317	0.106097374	0.503358889	0.129477413	0.030182684	0.031711627	0.105503094	5	179823861	A	G	K	R		5	179250861	5:179823861:A:G	SQSTM1;SQSTM1;SQSTM1;SQSTM1;SQSTM1;SQSTM1	Q13501	E9PFW8;C9JRJ8;Q13501;E3W990;E7EMC7;Q13501-2	p.Lys102Arg	p.Lys18Arg;p.Lys18Arg;p.Lys102Arg;p.Lys125Arg;p.Lys102Arg;p.Lys18Arg	2.316772	0.077	0.792654569	-0.616736876	-2.244773642	-2.336949095	0.008	Lys	102	Arg	K102R	3	-1.457555556	6.620888889	3.437333333	85.41	10.67005172	0.172186103	Benign
5:179823861:A:T:K:102:I	-2.367865301	-1.765181955	0.068020269	0.024323167	0.214793333	0.299325713	0.107990317	0.138196648	0.503358889	0.423114292	0.106827758	0.027896128	0.155428576	5	179823861	A	T	K	I		5	179250861	5:179823861:A:T	SQSTM1;SQSTM1;SQSTM1;SQSTM1;SQSTM1;SQSTM1	Q13501	E9PFW8;C9JRJ8;Q13501;E3W990;E7EMC7;Q13501-2	p.Lys102Ile	p.Lys18Ile;p.Lys18Ile;p.Lys102Ile;p.Lys125Ile;p.Lys102Ile;p.Lys18Ile	3.831278	0.319	0.795511346	1.432715445	-0.658763914	-0.122217128	0.543	Lys	102	Ile	K102I	8	-1.457555556	6.620888889	3.437333333	85.41	10.67005172	0.591418456	Uncertain
5:179823862:A:C:K:102:N	-2.427489116	-1.723922644	0.045955744	0.036016692	0.217218889	0.24184341	0.107990317	0.093744303	0.503358889	0.366520512	0.033100054	0.027162969	0.113357609	5	179823862	A	C	K	N		5	179250862	5:179823862:A:C	SQSTM1;SQSTM1;SQSTM1;SQSTM1;SQSTM1;SQSTM1	Q13501	E9PFW8;C9JRJ8;Q13501;E3W990;E7EMC7;Q13501-2	p.Lys102Asn	p.Lys18Asn;p.Lys18Asn;p.Lys102Asn;p.Lys125Asn;p.Lys102Asn;p.Lys18Asn	3.446062	0.27	0.788632397	0.760008863	-1.085018853	-0.612975782	0.952	Lys	102	Asn	K102N	5	-1.457555556	6.620888889	3.437333333	85.41	10.67005172	0.604748364	Uncertain
5:179823862:A:T:K:102:N	-2.427489116	-1.724612516	0.045955744	0.036016692	0.217218889	0.24184341	0.107990317	0.093744303	0.503358889	0.366520512	0.033100054	0.027162969	0.113357609	5	179823862	A	T	K	N		5	179250862	5:179823862:A:T	SQSTM1;SQSTM1;SQSTM1;SQSTM1;SQSTM1;SQSTM1	Q13501	E9PFW8;C9JRJ8;Q13501;E3W990;E7EMC7;Q13501-2	p.Lys102Asn	p.Lys18Asn;p.Lys18Asn;p.Lys102Asn;p.Lys125Asn;p.Lys102Asn;p.Lys18Asn	3.438888	0.27	0.788632397	0.750633963	-1.085018853	-0.616840508	0.952	Lys	102	Asn	K102N	5	-1.457555556	6.620888889	3.437333333	85.41	10.67005172	0.604748364	Uncertain
5:179823863:A:C:K:103:Q	-2.244643958	-1.608542185	0.00303692	0.0330986	0.056872222	0.171628416	0.024333333	0.139337454	-3.83E-17	0.036449929	0.004980977	0.030501428	0.046959788	5	179823863	A	C	K	Q		5	179250863	5:179823863:A:C	SQSTM1;SQSTM1;SQSTM1;SQSTM1;SQSTM1;SQSTM1	Q13501	E9PFW8;C9JRJ8;Q13501;E3W990;E7EMC7;Q13501-2	p.Lys103Gln	p.Lys19Gln;p.Lys19Gln;p.Lys103Gln;p.Lys126Gln;p.Lys103Gln;p.Lys19Gln	3.360794	0.257	0.771907494	0.236933434	-1.446703583	-0.734055483	0.349	Lys	103	Gln	K103Q	4	2.322888889	2.208	5.876666667	74.13	11.55366165	0.500629808	Uncertain
5:179823863:A:G:K:103:E	-2.421142555	-1.588444733	0.00303692	0.0330986	0.056872222	0.171628416	0.024333333	0.139337454	-3.83E-17	0.036449929	0.004980977	0.030501428	0.046959788	5	179823863	A	G	K	E		5	179250863	5:179823863:A:G	SQSTM1;SQSTM1;SQSTM1;SQSTM1;SQSTM1;SQSTM1	Q13501	E9PFW8;C9JRJ8;Q13501;E3W990;E7EMC7;Q13501-2	p.Lys103Glu	p.Lys19Glu;p.Lys19Glu;p.Lys103Glu;p.Lys126Glu;p.Lys103Glu;p.Lys19Glu	3.569788	0.216	0.782331443	0.766607862	-1.533414267	-0.858462652	0.048	Lys	103	Glu	K103E	4	2.322888889	2.208	5.876666667	74.13	11.55366165	0.557197489	Uncertain
5:179823864:A:C:K:103:T	-2.594393661	-1.652443415	0.002610711	0.027280971	0.052362222	0.155913977	0.024333333	0.185926336	-3.83E-17	0.034779273	0.012842246	0.027386174	0.05922289	5	179823864	A	C	K	T		5	179250864	5:179823864:A:C	SQSTM1;SQSTM1;SQSTM1;SQSTM1;SQSTM1;SQSTM1	Q13501	E9PFW8;C9JRJ8;Q13501;E3W990;E7EMC7;Q13501-2	p.Lys103Thr	p.Lys19Thr;p.Lys19Thr;p.Lys103Thr;p.Lys126Thr;p.Lys103Thr;p.Lys19Thr	3.141613	0.186	0.777498206	0.088113837	-1.804758346	-1.262536955	0.092	Lys	103	Thr	K103T	6	2.322888889	2.208	5.876666667	74.13	11.55366165	0.607777362	Uncertain
5:179823864:A:G:K:103:R	-3.187686352	-1.639625778	0.00303692	0.034495897	0.058615556	0.139943244	0.024333333	0.106097374	-3.83E-17	0.03011552	0.004980977	0.034562691	0.049431906	5	179823864	A	G	K	R	rs748170760	5	179250864	5:179823864:A:G	SQSTM1;SQSTM1;SQSTM1;SQSTM1;SQSTM1;SQSTM1	Q13501	E9PFW8;C9JRJ8;Q13501;E3W990;E7EMC7;Q13501-2	p.Lys103Arg	p.Lys19Arg;p.Lys19Arg;p.Lys103Arg;p.Lys126Arg;p.Lys103Arg;p.Lys19Arg	3.085402	0.04	0.780335206	0.084484719	-2.68551746	-2.136751695	0.009	Lys	103	Arg	K103R	3	2.322888889	2.208	5.876666667	74.13	11.55366165	0.207617587	Benign
5:179823864:A:T:K:103:I	-2.508008534	-1.721813933	0.00390415	0.021732402	0.06817	0.299882427	0.024333333	0.138196648	-3.83E-17	0.10120561	0.015252904	0.031467625	0.115397597	5	179823864	A	T	K	I		5	179250864	5:179823864:A:T	SQSTM1;SQSTM1;SQSTM1;SQSTM1;SQSTM1;SQSTM1	Q13501	E9PFW8;C9JRJ8;Q13501;E3W990;E7EMC7;Q13501-2	p.Lys103Ile	p.Lys19Ile;p.Lys19Ile;p.Lys103Ile;p.Lys126Ile;p.Lys103Ile;p.Lys19Ile	3.507474	0.253	0.782033627	0.677846542	-1.303181525	-0.678158536	0.349	Lys	103	Ile	K103I	8	2.322888889	2.208	5.876666667	74.13	11.55366165	0.676669731	Pathogenic
5:179823865:A:C:K:103:N	-2.912854344	-1.631948106	0.001858438	0.030550049	0.043824444	0.114981786	0.024333333	0.093744303	-3.83E-17	0.026607111	0.005476178	0.027888036	0.032863651	5	179823865	A	C	K	N		5	179250865	5:179823865:A:C	SQSTM1;SQSTM1;SQSTM1;SQSTM1;SQSTM1;SQSTM1	Q13501	E9PFW8;C9JRJ8;Q13501;E3W990;E7EMC7;Q13501-2	p.Lys103Asn	p.Lys19Asn;p.Lys19Asn;p.Lys103Asn;p.Lys126Asn;p.Lys103Asn;p.Lys19Asn	2.844568	0.09	0.776964741	-0.313191226	-2.423911852	-1.977473867	0.092	Lys	103	Asn	K103N	5	2.322888889	2.208	5.876666667	74.13	11.55366165	0.494396639	Uncertain
5:179823865:A:T:K:103:N	-2.912854344	-1.627854744	0.001858438	0.030550049	0.043824444	0.114981786	0.024333333	0.093744303	-3.83E-17	0.026607111	0.005476178	0.027888036	0.032863651	5	179823865	A	T	K	N		5	179250865	5:179823865:A:T	SQSTM1;SQSTM1;SQSTM1;SQSTM1;SQSTM1;SQSTM1	Q13501	E9PFW8;C9JRJ8;Q13501;E3W990;E7EMC7;Q13501-2	p.Lys103Asn	p.Lys19Asn;p.Lys19Asn;p.Lys103Asn;p.Lys126Asn;p.Lys103Asn;p.Lys19Asn	2.887135	0.09	0.776964741	-0.257565167	-2.423911852	-1.954542476	0.092	Lys	103	Asn	K103N	5	2.322888889	2.208	5.876666667	74.13	11.55366165	0.494396639	Uncertain
5:179823866:G:A:E:104:K	-2.231592811	-1.574554166	0.001172778	0.02253088	0.04424	0.074757021	0.076333333	0.139337454	0.034313333	0.038011567	0.004221188	0.025584552	0.050512539	5	179823866	G	A	E	K		5	179250866	5:179823866:G:A	SQSTM1;SQSTM1;SQSTM1;SQSTM1;SQSTM1;SQSTM1	Q13501	E9PFW8;C9JRJ8;Q13501;E3W990;E7EMC7;Q13501-2	p.Glu104Lys	p.Glu20Lys;p.Glu20Lys;p.Glu104Lys;p.Glu127Lys;p.Glu104Lys;p.Glu20Lys	3.782999	0.263	0.772936338	0.813988832	-1.391397049	-0.471926033	0.725	Glu	104	Lys	E104K	4	4.137666667	5.100666667	0.364333333	61.45	9.12228258	0.497768187	Uncertain
5:179823866:G:C:E:104:Q	-2.818198743	-1.648046833	0.001172778	0.02768609	0.05015	0.063681632	0.076333333	0.106097374	0.034313333	0.032438459	0.004221188	0.030293676	0.049634585	5	179823866	G	C	E	Q		5	179250866	5:179823866:G:C	SQSTM1;SQSTM1;SQSTM1;SQSTM1;SQSTM1;SQSTM1	Q13501	E9PFW8;C9JRJ8;Q13501;E3W990;E7EMC7;Q13501-2	p.Glu104Gln	p.Glu20Gln;p.Glu20Gln;p.Glu104Gln;p.Glu127Gln;p.Glu104Gln;p.Glu20Gln	3.001754	0.126	0.771630154	-0.239081998	-2.28407182	-1.684702641	0.768	Glu	104	Gln	E104Q	3	4.137666667	5.100666667	0.364333333	61.45	9.12228258	0.475157334	Uncertain
5:179823867:A:C:E:104:A	-2.361174398	-1.666257651	0.000670077	0.012738357	0.049864444	0.053237895	0.076333333	0.185926336	0.034313333	0.03553443	0.012231593	0.023749744	0.087738103	5	179823867	A	C	E	A		5	179250867	5:179823867:A:C	SQSTM1;SQSTM1;SQSTM1;SQSTM1;SQSTM1;SQSTM1	Q13501	E9PFW8;C9JRJ8;Q13501;E3W990;E7EMC7;Q13501-2	p.Glu104Ala	p.Glu20Ala;p.Glu20Ala;p.Glu104Ala;p.Glu127Ala;p.Glu104Ala;p.Glu20Ala	3.549863	0.264	0.7738748	0.532427689	-1.369382494	-0.591739032	0.041	Glu	104	Ala	E104A	6	4.137666667	5.100666667	0.364333333	61.45	9.12228258	0.461864915	Uncertain
5:179823867:A:G:E:104:G	-2.305948632	-1.641494533	0.000813204	0.00955461	0.05014	0.062780088	0.076333333	0.083773531	0.034313333	0.011382263	0.011979404	0.026674907	0.096321456	5	179823867	A	G	E	G		5	179250867	5:179823867:A:G	SQSTM1;SQSTM1;SQSTM1;SQSTM1;SQSTM1;SQSTM1	Q13501	E9PFW8;C9JRJ8;Q13501;E3W990;E7EMC7;Q13501-2	p.Glu104Gly	p.Glu20Gly;p.Glu20Gly;p.Glu104Gly;p.Glu127Gly;p.Glu104Gly;p.Glu20Gly	3.973504	0.284	0.783367539	1.319680545	-1.083865059	-0.247910894	0.105	Glu	104	Gly	E104G	7	4.137666667	5.100666667	0.364333333	61.45	9.12228258	0.424457598	Uncertain
5:179823867:A:T:E:104:V	-2.069182221	-1.666605626	0.000813204	0.00955461	0.05014	0.062780088	0.076333333	0.083773531	0.034313333	0.011382263	0.011979404	0.026674907	0.096321456	5	179823867	A	T	E	V		5	179250867	5:179823867:A:T	SQSTM1;SQSTM1;SQSTM1;SQSTM1;SQSTM1;SQSTM1	Q13501	E9PFW8;C9JRJ8;Q13501;E3W990;E7EMC7;Q13501-2	p.Glu104Val	p.Glu20Val;p.Glu20Val;p.Glu104Val;p.Glu127Val;p.Glu104Val;p.Glu20Val	3.712373	0.339	0.7737776	0.742401499	-0.894244128	-0.0706655	0.105	Glu	104	Val	E104V	7	4.137666667	5.100666667	0.364333333	61.45	9.12228258	0.558918396	Uncertain
5:179823868:G:C:E:104:D	-2.887076245	-1.609056272	0.001172778	0.02768609	0.05015	0.063681632	0.076333333	0.106097374	0.034313333	0.032438459	0.004221188	0.030293676	0.049634585	5	179823868	G	C	E	D	rs762547578	5	179250868	5:179823868:G:C	SQSTM1;SQSTM1;SQSTM1;SQSTM1;SQSTM1;SQSTM1	Q13501	E9PFW8;C9JRJ8;Q13501;E3W990;E7EMC7;Q13501-2	p.Glu104Asp	p.Glu20Asp;p.Glu20Asp;p.Glu104Asp;p.Glu127Asp;p.Glu104Asp;p.Glu20Asp	3.407218	0.11	0.774030368	0.349849848	-2.345734309	-1.558759792	0.725	Glu	104	Asp	E104D	3	4.137666667	5.100666667	0.364333333	61.45	9.12228258	0.181639732	Benign
5:179823868:G:T:E:104:D	-2.887076245	-1.610832496	0.001172778	0.02768609	0.05015	0.063681632	0.076333333	0.106097374	0.034313333	0.032438459	0.004221188	0.030293676	0.049634585	5	179823868	G	T	E	D		5	179250868	5:179823868:G:T	SQSTM1;SQSTM1;SQSTM1;SQSTM1;SQSTM1;SQSTM1	Q13501	E9PFW8;C9JRJ8;Q13501;E3W990;E7EMC7;Q13501-2	p.Glu104Asp	p.Glu20Asp;p.Glu20Asp;p.Glu104Asp;p.Glu127Asp;p.Glu104Asp;p.Glu20Asp	3.388747	0.11	0.774030368	0.32571216	-2.345734309	-1.568710358	0.725	Glu	104	Asp	E104D	3	4.137666667	5.100666667	0.364333333	61.45	9.12228258	0.181639732	Benign
5:179823869:T:A:C:105:S	-2.748931304	-1.792079056	0.001135685	0.028770856	0.063723333	0.239892528	0.081063333	0.222671122	0.144994444	0.120479328	0.036716025	0.044611622	0.112962489	5	179823869	T	A	C	S		5	179250869	5:179823869:T:A	SQSTM1;SQSTM1;SQSTM1;SQSTM1;SQSTM1;SQSTM1	Q13501	E9PFW8;C9JRJ8;Q13501;E3W990;E7EMC7;Q13501-2	p.Cys105Ser	p.Cys21Ser;p.Cys21Ser;p.Cys105Ser;p.Cys128Ser;p.Cys105Ser;p.Cys21Ser	2.729654	0.195	0.751292614	-1.095224724	-2.184773806	-1.432441292	0.016	Cys	105	Ser	C105S	10	2.1485	1.0155	-0.832666667	42.44	5.048219469	0.327986934	Benign
5:179823869:T:C:C:105:R	-2.288572948	-1.698673229	0.001135685	0.034564123	0.060143333	0.14194096	0.081063333	5.93E-05	0.144994444	0.0387687	0.036716025	0.034534166	0.079521232	5	179823869	T	C	C	R		5	179250869	5:179823869:T:C	SQSTM1;SQSTM1;SQSTM1;SQSTM1;SQSTM1;SQSTM1	Q13501	E9PFW8;C9JRJ8;Q13501;E3W990;E7EMC7;Q13501-2	p.Cys105Arg	p.Cys21Arg;p.Cys21Arg;p.Cys105Arg;p.Cys128Arg;p.Cys105Arg;p.Cys21Arg	3.053737	0.274	0.75594141	-0.557296549	-1.605023776	-0.80120485	0.454	Cys	105	Arg	C105R	12	2.1485	1.0155	-0.832666667	42.44	5.048219469	0.323574665	Benign
5:179823869:T:G:C:105:G	-2.620045923	-1.692294557	0.001135685	0.034564123	0.060143333	0.14194096	0.081063333	5.93E-05	0.144994444	0.0387687	0.036716025	0.034534166	0.079521232	5	179823869	T	G	C	G	rs749114620	5	179250869	5:179823869:T:G	SQSTM1;SQSTM1;SQSTM1;SQSTM1;SQSTM1;SQSTM1	Q13501	E9PFW8;C9JRJ8;Q13501;E3W990;E7EMC7;Q13501-2	p.Cys105Gly	p.Cys21Gly;p.Cys21Gly;p.Cys105Gly;p.Cys128Gly;p.Cys105Gly;p.Cys21Gly	3.120069	0.197	0.762827386	-0.301130877	-1.979608529	-1.21055898	0.016	Cys	105	Gly	C105G	12	2.1485	1.0155	-0.832666667	42.44	5.048219469	0.348899288	Benign
5:179823870:G:A:C:105:Y	-2.624954076	-1.759883866	0.001135685	0.032092454	0.061168889	0.160977786	0.081063333	0.004453786	0.144994444	0.050321678	0.036716025	0.041200793	0.085673534	5	179823870	G	A	C	Y		5	179250870	5:179823870:G:A	SQSTM1;SQSTM1;SQSTM1;SQSTM1;SQSTM1;SQSTM1	Q13501	E9PFW8;C9JRJ8;Q13501;E3W990;E7EMC7;Q13501-2	p.Cys105Tyr	p.Cys21Tyr;p.Cys21Tyr;p.Cys105Tyr;p.Cys128Tyr;p.Cys105Tyr;p.Cys21Tyr	2.536282	0.201	0.750744269	-1.361417368	-2.155781858	-1.501931092	0.003	Cys	105	Tyr	C105Y	11	2.1485	1.0155	-0.832666667	42.44	5.048219469	0.264949276	Benign
5:179823870:G:C:C:105:S	-2.692968334	-1.802336936	0.001135685	0.028770856	0.063723333	0.239892528	0.081063333	0.222671122	0.144994444	0.120479328	0.036716025	0.044611622	0.112962489	5	179823870	G	C	C	S		5	179250870	5:179823870:G:C	SQSTM1;SQSTM1;SQSTM1;SQSTM1;SQSTM1;SQSTM1	Q13501	E9PFW8;C9JRJ8;Q13501;E3W990;E7EMC7;Q13501-2	p.Cys105Ser	p.Cys21Ser;p.Cys21Ser;p.Cys105Ser;p.Cys128Ser;p.Cys105Ser;p.Cys21Ser	2.622982	0.208	0.751292614	-1.234622451	-2.10213539	-1.414762138	0.016	Cys	105	Ser	C105S	10	2.1485	1.0155	-0.832666667	42.44	5.048219469	0.327986934	Benign
5:179823870:G:T:C:105:F	-2.573295951	-1.743055469	0.001135685	0.032092454	0.061168889	0.160977786	0.081063333	0.004453786	0.144994444	0.050321678	0.036716025	0.041200793	0.085673534	5	179823870	G	T	C	F		5	179250870	5:179823870:G:T	SQSTM1;SQSTM1;SQSTM1;SQSTM1;SQSTM1;SQSTM1	Q13501	E9PFW8;C9JRJ8;Q13501;E3W990;E7EMC7;Q13501-2	p.Cys105Phe	p.Cys21Phe;p.Cys21Phe;p.Cys105Phe;p.Cys128Phe;p.Cys105Phe;p.Cys21Phe	2.711281	0.213	0.756222337	-0.997899629	-1.988101527	-1.33829251	0.418	Cys	105	Phe	C105F	11	2.1485	1.0155	-0.832666667	42.44	5.048219469	0.641923586	Pathogenic
5:179823871:C:G:C:105:W	-1.89743547	-1.721631835	0.001135685	0.032092454	0.061168889	0.160977786	0.081063333	0.004453786	0.144994444	0.050321678	0.036716025	0.041200793	0.085673534	5	179823871	C	G	C	W		5	179250871	5:179823871:C:G	SQSTM1;SQSTM1;SQSTM1;SQSTM1;SQSTM1;SQSTM1	Q13501	E9PFW8;C9JRJ8;Q13501;E3W990;E7EMC7;Q13501-2	p.Cys105Trp	p.Cys21Trp;p.Cys21Trp;p.Cys105Trp;p.Cys128Trp;p.Cys105Trp;p.Cys21Trp	2.934066	0.37	0.751001705	-0.835261617	-1.077187257	-0.310758209	0.917	Cys	105	Trp	C105W	11	2.1485	1.0155	-0.832666667	42.44	5.048219469	0.572707898	Uncertain
5:179823872:C:G:R:106:G	-3.051289122	-1.609398702	0.000375651	0.014751136	0.015287778	0.008297717	0.017288889	0.083773531	0.012886667	0.051986794	0.005321382	0.031349016	0.048612507	5	179823872	C	G	R	G		5	179250872	5:179823872:C:G	SQSTM1;SQSTM1;SQSTM1;SQSTM1;SQSTM1;SQSTM1	Q13501	E9PFW8;C9JRJ8;Q13501;E3W990;E7EMC7;Q13501-2	p.Arg106Gly	p.Arg22Gly;p.Arg22Gly;p.Arg106Gly;p.Arg129Gly;p.Arg106Gly;p.Arg22Gly	3.383875	0.071	0.816608872	1.367325496	-1.88324937	-1.796769165	0.001	Arg	106	Gly	R106G	7	8.216818182	1.635909091	-2.084636364	43.49	7.893244812	0.329915739	Benign
5:179823872:C:T:R:106:W	-2.938673703	-1.590267436	0.000463382	0.012916357	0.018452222	0.009789368	0.017288889	0.138196648	0.012886667	0.1077186	0.007011951	0.034446146	0.067571393	5	179823872	C	T	R	W	rs886060503	5	179250872	5:179823872:C:T	SQSTM1;SQSTM1;SQSTM1;SQSTM1;SQSTM1;SQSTM1	Q13501	E9PFW8;C9JRJ8;Q13501;E3W990;E7EMC7;Q13501-2	p.Arg106Trp	p.Arg22Trp;p.Arg22Trp;p.Arg106Trp;p.Arg129Trp;p.Arg106Trp;p.Arg22Trp	3.949766	0.113	0.766490027	0.873255676	-2.452470571	-1.249141113	0.03	Arg	106	Trp	R106W	8	8.216818182	1.635909091	-2.084636364	43.49	7.893244812	0.635496486	Uncertain
5:179823873:G:A:R:106:Q	-3.114144393	-1.559253978	0.000712776	0.034458426	0.014885556	0.016539304	0.017288889	0.139337454	0.012886667	0.111189969	0.018733796	0.03473925	0.042150449	5	179823873	G	A	R	Q	rs778554903	5	179250873	5:179823873:G:A	SQSTM1;SQSTM1;SQSTM1;SQSTM1;SQSTM1;SQSTM1	Q13501	E9PFW8;C9JRJ8;Q13501;E3W990;E7EMC7;Q13501-2	p.Arg106Gln	p.Arg22Gln;p.Arg22Gln;p.Arg106Gln;p.Arg129Gln;p.Arg106Gln;p.Arg22Gln	3.78026	0.051	0.738739846	-0.031264944	-3.309589593	-1.698838747	0.811	Arg	106	Gln	R106Q	4	8.216818182	1.635909091	-2.084636364	43.49	7.893244812	0.324394389	Benign
5:179823873:G:C:R:106:P	-2.848961462	-1.56120661	0.000375651	0.014751136	0.015287778	0.008297717	0.017288889	0.083773531	0.012886667	0.051986794	0.005321382	0.031349016	0.048612507	5	179823873	G	C	R	P	rs778554903	5	179250873	5:179823873:G:C	SQSTM1;SQSTM1;SQSTM1;SQSTM1;SQSTM1;SQSTM1	Q13501	E9PFW8;C9JRJ8;Q13501;E3W990;E7EMC7;Q13501-2	p.Arg106Pro	p.Arg22Pro;p.Arg22Pro;p.Arg106Pro;p.Arg129Pro;p.Arg106Pro;p.Arg22Pro	3.885026	0.118	0.805296807	1.74380117	-1.773215638	-1.255115563	0.031	Arg	106	Pro	R106P	7	8.216818182	1.635909091	-2.084636364	43.49	7.893244812	0.244399532	Benign
5:179823873:G:T:R:106:L	-3.042679434	-1.574218786	0.000375651	0.014751136	0.015287778	0.008297717	0.017288889	0.083773531	0.012886667	0.051986794	0.005321382	0.031349016	0.048612507	5	179823873	G	T	R	L		5	179250873	5:179823873:G:T	SQSTM1;SQSTM1;SQSTM1;SQSTM1;SQSTM1;SQSTM1	Q13501	E9PFW8;C9JRJ8;Q13501;E3W990;E7EMC7;Q13501-2	p.Arg106Leu	p.Arg22Leu;p.Arg22Leu;p.Arg106Leu;p.Arg129Leu;p.Arg106Leu;p.Arg22Leu	3.749712	0.073	0.796577756	1.352373379	-2.204744519	-1.588127338	0.444	Arg	106	Leu	R106L	7	8.216818182	1.635909091	-2.084636364	43.49	7.893244812	0.468994605	Uncertain
5:179823875:C:G:R:107:G	-2.878020261	-2.259639377	0.176627964	0.01883365	0.188222222	0.129634034	0.571630952	0.083773531	0.597041111	0.141504411	0.698638856	0.028130555	0.383448871	5	179823875	C	G	R	G		5	179250875	5:179823875:C:G	SQSTM1;SQSTM1;SQSTM1;SQSTM1;SQSTM1;SQSTM1	Q13501	E9PFW8;C9JRJ8;Q13501;E3W990;E7EMC7;Q13501-2	p.Arg107Gly	p.Arg23Gly;p.Arg23Gly;p.Arg107Gly;p.Arg130Gly;p.Arg107Gly;p.Arg23Gly	3.102675	0.391	0.816192808	0.989616062	0.143985203	-0.098538726	0.46	Arg	107	Gly	R107G	7	1.782545455	-1.985454545	-4.875545455	44.58	0	0.567545758	Uncertain
5:179823875:C:T:R:107:W	-1.91795978	-2.389664968	0.260144055	0.024632333	0.210337778	0.141953021	0.571630952	0.138196648	0.597041111	0.325222862	0.894895077	0.037212602	0.516283745	5	179823875	C	T	R	W	rs771903158	5	179250875	5:179823875:C:T	SQSTM1;SQSTM1;SQSTM1;SQSTM1;SQSTM1;SQSTM1	Q13501	E9PFW8;C9JRJ8;Q13501;E3W990;E7EMC7;Q13501-2	p.Arg107Trp	p.Arg23Trp;p.Arg23Trp;p.Arg107Trp;p.Arg130Trp;p.Arg107Trp;p.Arg23Trp	4.32152	0.725	0.764998859	1.322357514	1.413012416	2.488710349	0.999	Arg	107	Trp	R107W	8	1.782545455	-1.985454545	-4.875545455	44.58	0	0.780964722	Pathogenic
5:179823876:G:A:R:107:Q	-3.500353109	-1.952253751	0.085080229	0.017437662	0.169903333	0.09517461	0.571630952	0.139337454	0.597041111	0.144618193	0.494079024	0.019529531	0.259647168	5	179823876	G	A	R	Q		5	179250876	5:179823876:G:A	SQSTM1;SQSTM1;SQSTM1;SQSTM1;SQSTM1;SQSTM1	Q13501	E9PFW8;C9JRJ8;Q13501;E3W990;E7EMC7;Q13501-2	p.Arg107Gln	p.Arg23Gln;p.Arg23Gln;p.Arg107Gln;p.Arg130Gln;p.Arg107Gln;p.Arg23Gln	3.903037	0.143	0.738230099	0.11663227	-2.733268739	-1.100903704	0.653	Arg	107	Gln	R107Q	4	1.782545455	-1.985454545	-4.875545455	44.58	0	0.400018495	Uncertain
5:179823876:G:C:R:107:P	-3.235322299	-2.179055129	0.176627964	0.01883365	0.188222222	0.129634034	0.571630952	0.083773531	0.597041111	0.141504411	0.698638856	0.028130555	0.383448871	5	179823876	G	C	R	P		5	179250876	5:179823876:G:C	SQSTM1;SQSTM1;SQSTM1;SQSTM1;SQSTM1;SQSTM1	Q13501	E9PFW8;C9JRJ8;Q13501;E3W990;E7EMC7;Q13501-2	p.Arg107Pro	p.Arg23Pro;p.Arg23Pro;p.Arg107Pro;p.Arg130Pro;p.Arg107Pro;p.Arg23Pro	3.940673	0.308	0.803669922	1.77647768	-0.592567134	-0.126868639	0.46	Arg	107	Pro	R107P	7	1.782545455	-1.985454545	-4.875545455	44.58	0	0.430065073	Uncertain
5:179823876:G:T:R:107:L	-3.751903558	-2.131019493	0.176627964	0.01883365	0.188222222	0.129634034	0.571630952	0.083773531	0.597041111	0.141504411	0.698638856	0.028130555	0.383448871	5	179823876	G	T	R	L		5	179250876	5:179823876:G:T	SQSTM1;SQSTM1;SQSTM1;SQSTM1;SQSTM1;SQSTM1	Q13501	E9PFW8;C9JRJ8;Q13501;E3W990;E7EMC7;Q13501-2	p.Arg107Leu	p.Arg23Leu;p.Arg23Leu;p.Arg107Leu;p.Arg130Leu;p.Arg107Leu;p.Arg23Leu	4.440197	0.188	0.795791632	2.235342345	-1.486828451	-0.55141232	0.904	Arg	107	Leu	R107L	7	1.782545455	-1.985454545	-4.875545455	44.58	0	0.425003273	Uncertain
5:179823878:G:A:D:108:N	-2.713456252	-1.518770161	0.002714955	0.024532589	0.015991111	0.014384821	0.02187254	0.093744303	-7.78E-17	0.006356106	0.008506062	0.027316672	0.016921419	5	179823878	G	A	D	N	rs775073015	5	179250878	5:179823878:G:A	SQSTM1;SQSTM1;SQSTM1;SQSTM1;SQSTM1;SQSTM1	Q13501	E9PFW8;C9JRJ8;Q13501;E3W990;E7EMC7;Q13501-2	p.Asp108Asn	p.Asp24Asn;p.Asp24Asn;p.Asp108Asn;p.Asp131Asn;p.Asp108Asn;p.Asp24Asn	3.712951	0.123	0.771811143	0.694756623	-2.300122513	-1.318912759	0.007	Asp	108	Asn	D108N	5	8.136	-2.210625	-6.035875	39.26	6.462464781	0.285887569	Benign
5:179823878:G:C:D:108:H	-2.664986199	-1.52652704	0.002714955	0.016938232	0.016655556	0.017670959	0.02187254	0.083773531	-7.78E-17	0.003493402	0.005420775	0.029493043	0.020201649	5	179823878	G	C	D	H		5	179250878	5:179823878:G:C	SQSTM1;SQSTM1;SQSTM1;SQSTM1;SQSTM1;SQSTM1	Q13501	E9PFW8;C9JRJ8;Q13501;E3W990;E7EMC7;Q13501-2	p.Asp108His	p.Asp24His;p.Asp24His;p.Asp108His;p.Asp131His;p.Asp108His;p.Asp24His	3.695775	0.137	0.767800238	0.573591263	-2.27804716	-1.247240595	0.391	Asp	108	His	D108H	7	8.136	-2.210625	-6.035875	39.26	6.462464781	0.386624717	Uncertain
5:179823878:G:T:D:108:Y	-2.428066113	-1.616129021	0.005914213	0.019881046	0.058528889	0.130124905	0.02187254	0.288434468	-7.78E-17	0.145016617	0.013310267	0.038063363	0.070429214	5	179823878	G	T	D	Y		5	179250878	5:179823878:G:T	SQSTM1;SQSTM1;SQSTM1;SQSTM1;SQSTM1;SQSTM1	Q13501	E9PFW8;C9JRJ8;Q13501;E3W990;E7EMC7;Q13501-2	p.Asp108Tyr	p.Asp24Tyr;p.Asp24Tyr;p.Asp108Tyr;p.Asp131Tyr;p.Asp108Tyr;p.Asp24Tyr	3.736143	0.234	0.772276779	0.736524297	-1.586748688	-0.664798521	0.662	Asp	108	Tyr	D108Y	9	8.136	-2.210625	-6.035875	39.26	6.462464781	0.566431633	Uncertain
5:179823879:A:C:D:108:A	-3.137397804	-1.597994544	0.004530171	0.017413977	0.028425556	0.024486489	0.02187254	0.138196648	-7.78E-17	0.040265837	0.013010701	0.034234864	0.059387995	5	179823879	A	C	D	A		5	179250879	5:179823879:A:C	SQSTM1;SQSTM1;SQSTM1;SQSTM1;SQSTM1;SQSTM1	Q13501	E9PFW8;C9JRJ8;Q13501;E3W990;E7EMC7;Q13501-2	p.Asp108Ala	p.Asp24Ala;p.Asp24Ala;p.Asp108Ala;p.Asp131Ala;p.Asp108Ala;p.Asp24Ala	3.711024	0.06	0.779660062	0.885423013	-2.569645863	-1.684113794	0.001	Asp	108	Ala	D108A	8	8.136	-2.210625	-6.035875	39.26	6.462464781	0.292397006	Benign
5:179823879:A:G:D:108:G	-2.979239799	-1.5724369	0.002714955	0.016938232	0.016655556	0.017670959	0.02187254	0.083773531	-7.78E-17	0.003493402	0.005420775	0.029493043	0.020201649	5	179823879	A	G	D	G		5	179250879	5:179823879:A:G	SQSTM1;SQSTM1;SQSTM1;SQSTM1;SQSTM1;SQSTM1	Q13501	E9PFW8;C9JRJ8;Q13501;E3W990;E7EMC7;Q13501-2	p.Asp108Gly	p.Asp24Gly;p.Asp24Gly;p.Asp108Gly;p.Asp131Gly;p.Asp108Gly;p.Asp24Gly	3.218357	0.064	0.789894695	0.493515403	-2.373459134	-1.926398389	0	Asp	108	Gly	D108G	7	8.136	-2.210625	-6.035875	39.26	6.462464781	0.552844009	Uncertain
5:179823879:A:T:D:108:V	-2.931732841	-1.669940675	0.005914213	0.019881046	0.058528889	0.130124905	0.02187254	0.288434468	-7.78E-17	0.145016617	0.013310267	0.038063363	0.070429214	5	179823879	A	T	D	V		5	179250879	5:179823879:A:T	SQSTM1;SQSTM1;SQSTM1;SQSTM1;SQSTM1;SQSTM1	Q13501	E9PFW8;C9JRJ8;Q13501;E3W990;E7EMC7;Q13501-2	p.Asp108Val	p.Asp24Val;p.Asp24Val;p.Asp108Val;p.Asp131Val;p.Asp108Val;p.Asp24Val	3.176554	0.117	0.77952367	0.183626842	-2.209583824	-1.642558908	0.007	Asp	108	Val	D108V	9	8.136	-2.210625	-6.035875	39.26	6.462464781	0.199885819	Benign
5:179823880:C:A:D:108:E	-3.066846234	-1.850037932	0.005140679	0.032143553	0.018533333	0.017841139	0.02187254	0.139337454	-7.78E-17	0.025074549	0.010461782	0.032242263	0.021818276	5	179823880	C	A	D	E	rs1282484160	5	179250880	5:179823880:C:A	SQSTM1;SQSTM1;SQSTM1;SQSTM1;SQSTM1;SQSTM1	Q13501	E9PFW8;C9JRJ8;Q13501;E3W990;E7EMC7;Q13501-2	p.Asp108Glu	p.Asp24Glu;p.Asp24Glu;p.Asp108Glu;p.Asp131Glu;p.Asp108Glu;p.Asp24Glu	0.362865	0.045	0.779692114	-3.489123252	-2.664463101	-3.574515583	0	Asp	108	Glu	D108E	4	8.136	-2.210625	-6.035875	39.26	6.462464781	0.057495076	Benign
5:179823880:C:G:D:108:E	-3.066846234	-1.848985911	0.005140679	0.032143553	0.018533333	0.017841139	0.02187254	0.139337454	-7.78E-17	0.025074549	0.010461782	0.032242263	0.021818276	5	179823880	C	G	D	E		5	179250880	5:179823880:C:G	SQSTM1;SQSTM1;SQSTM1;SQSTM1;SQSTM1;SQSTM1	Q13501	E9PFW8;C9JRJ8;Q13501;E3W990;E7EMC7;Q13501-2	p.Asp108Glu	p.Asp24Glu;p.Asp24Glu;p.Asp108Glu;p.Asp131Glu;p.Asp108Glu;p.Asp24Glu	0.373805	0.045	0.779692114	-3.474826988	-2.664463101	-3.568622064	0	Asp	108	Glu	D108E	4	8.136	-2.210625	-6.035875	39.26	6.462464781	0.057495076	Benign
5:179823881:C:A:H:109:N	-2.907110953	-1.648800934	0.000405677	0.017011119	0.016972222	0.06662235	0.012572222	0.083773531	-7.79E-17	0.003426736	0.001007522	0.029659031	0.026479121	5	179823881	C	A	H	N		5	179250881	5:179823881:C:A	SQSTM1;SQSTM1;SQSTM1;SQSTM1;SQSTM1;SQSTM1	Q13501	E9PFW8;C9JRJ8;Q13501;E3W990;E7EMC7;Q13501-2	p.His109Asn	p.His25Asn;p.His25Asn;p.His109Asn;p.His132Asn;p.His109Asn;p.His25Asn	2.545744	0.086	0.769013933	-0.899383314	-2.581994158	-2.161575656	0.004	His	109	Asn	H109N	7	5.0899	1.7363	-8.0217	38.86	5.889680756	0.283106328	Benign
5:179823881:C:G:H:109:D	-2.666295177	-1.65581808	0.000654113	0.02131304	0.047025556	0.213839027	0.012572222	0.288434468	-7.79E-17	0.145016617	0.001629227	0.040275165	0.061260594	5	179823881	C	G	H	D		5	179250881	5:179823881:C:G	SQSTM1;SQSTM1;SQSTM1;SQSTM1;SQSTM1;SQSTM1	Q13501	E9PFW8;C9JRJ8;Q13501;E3W990;E7EMC7;Q13501-2	p.His109Asp	p.His25Asp;p.His25Asp;p.His109Asp;p.His132Asp;p.His109Asp;p.His25Asp	3.145959	0.171	0.776714864	0.074512816	-1.913180027	-1.34690117	0.02	His	109	Asp	H109D	9	5.0899	1.7363	-8.0217	38.86	5.889680756	0.543391242	Uncertain
5:179823881:C:T:H:109:Y	-2.754862087	-1.661838854	0.000405677	0.017921508	0.017996667	0.081570185	0.012572222	0.185926336	-7.79E-17	0.027102369	0.001028973	0.024444729	0.030827653	5	179823881	C	T	H	Y	rs760122315	5	179250881	5:179823881:C:T	SQSTM1;SQSTM1;SQSTM1;SQSTM1;SQSTM1;SQSTM1	Q13501	E9PFW8;C9JRJ8;Q13501;E3W990;E7EMC7;Q13501-2	p.His109Tyr	p.His25Tyr;p.His25Tyr;p.His109Tyr;p.His132Tyr;p.His109Tyr;p.His25Tyr	2.494327	0.125	0.769301178	-0.959504509	-2.329286368	-1.963840458	0.08	His	109	Tyr	H109Y	6	5.0899	1.7363	-8.0217	38.86	5.889680756	0.66117212	Pathogenic
5:179823882:A:C:H:109:P	-2.795278117	-1.5978651	0.000654113	0.024695916	0.054153333	0.234828994	0.012572222	0.222671122	-7.79E-17	0.044870224	0.001629227	0.041009023	0.045655595	5	179823882	A	C	H	P		5	179250882	5:179823882:A:C	SQSTM1;SQSTM1;SQSTM1;SQSTM1;SQSTM1;SQSTM1	Q13501	E9PFW8;C9JRJ8;Q13501;E3W990;E7EMC7;Q13501-2	p.His109Pro	p.His25Pro;p.His25Pro;p.His109Pro;p.His132Pro;p.His109Pro;p.His25Pro	3.446583	0.128	0.781251784	0.579031466	-2.110826331	-1.433506807	0.001	His	109	Pro	H109P	10	5.0899	1.7363	-8.0217	38.86	5.889680756	0.232197116	Benign
5:179823882:A:G:H:109:R	-2.829866597	-1.687082007	0.000500418	0.018418217	0.023018889	0.076417136	0.012572222	0.138196648	-7.79E-17	0.040265837	0.001844139	0.035833565	0.052878696	5	179823882	A	G	H	R		5	179250882	5:179823882:A:G	SQSTM1;SQSTM1;SQSTM1;SQSTM1;SQSTM1;SQSTM1	Q13501	E9PFW8;C9JRJ8;Q13501;E3W990;E7EMC7;Q13501-2	p.His109Arg	p.His25Arg;p.His25Arg;p.His109Arg;p.His132Arg;p.His109Arg;p.His25Arg	2.658615	0.126	0.774898158	-0.607057023	-2.229546873	-1.869556034	0.004	His	109	Arg	H109R	8	5.0899	1.7363	-8.0217	38.86	5.889680756	0.567462047	Uncertain
5:179823882:A:T:H:109:L	-2.467975629	-1.631655176	0.000654113	0.02779553	0.051704444	0.162469447	0.012572222	0.004453786	-7.79E-17	0.005450046	0.001629227	0.037587725	0.030058386	5	179823882	A	T	H	L		5	179250882	5:179823882:A:T	SQSTM1;SQSTM1;SQSTM1;SQSTM1;SQSTM1;SQSTM1	Q13501	E9PFW8;C9JRJ8;Q13501;E3W990;E7EMC7;Q13501-2	p.His109Leu	p.His25Leu;p.His25Leu;p.His109Leu;p.His132Leu;p.His109Leu;p.His25Leu	2.793319	0.191	0.776603149	-0.389062646	-1.787907902	-1.421265593	0.02	His	109	Leu	H109L	11	5.0899	1.7363	-8.0217	38.86	5.889680756	0.506720778	Uncertain
5:179823883:C:A:H:109:Q	-3.144120197	-1.765880896	0.000500418	0.018418217	0.023018889	0.076417136	0.012572222	0.138196648	-7.79E-17	0.040265837	0.001844139	0.035833565	0.052878696	5	179823883	C	A	H	Q		5	179250883	5:179823883:C:A	SQSTM1;SQSTM1;SQSTM1;SQSTM1;SQSTM1;SQSTM1	Q13501	E9PFW8;C9JRJ8;Q13501;E3W990;E7EMC7;Q13501-2	p.His109Gln	p.His25Gln;p.His25Gln;p.His109Gln;p.His132Gln;p.His109Gln;p.His25Gln	1.839183	0.053	0.76211377	-1.992541931	-2.906894219	-2.732961171	0	His	109	Gln	H109Q	8	5.0899	1.7363	-8.0217	38.86	5.889680756	0.461761061	Uncertain
5:179823883:C:G:H:109:Q	-3.144120197	-1.765109671	0.000500418	0.018418217	0.023018889	0.076417136	0.012572222	0.138196648	-7.79E-17	0.040265837	0.001844139	0.035833565	0.052878696	5	179823883	C	G	H	Q		5	179250883	5:179823883:C:G	SQSTM1;SQSTM1;SQSTM1;SQSTM1;SQSTM1;SQSTM1	Q13501	E9PFW8;C9JRJ8;Q13501;E3W990;E7EMC7;Q13501-2	p.His109Gln	p.His25Gln;p.His25Gln;p.His109Gln;p.His132Gln;p.His109Gln;p.His25Gln	1.847203	0.053	0.76211377	-1.982061489	-2.906894219	-2.728640694	0	His	109	Gln	H109Q	8	5.0899	1.7363	-8.0217	38.86	5.889680756	0.461761061	Uncertain
5:179823884:C:A:R:110:S	-2.389254735	-1.648957867	0.028866187	0.012157925	0.073975556	0.155458283	0.015287778	0.185926336	0.008643333	0.070146181	0.004315007	0.019949493	0.041684486	5	179823884	C	A	R	S		5	179250884	5:179823884:C:A	SQSTM1;SQSTM1;SQSTM1;SQSTM1;SQSTM1;SQSTM1	Q13501	E9PFW8;C9JRJ8;Q13501;E3W990;E7EMC7;Q13501-2	p.Arg110Ser	p.Arg26Ser;p.Arg26Ser;p.Arg110Ser;p.Arg133Ser;p.Arg110Ser;p.Arg26Ser	2.838408	0.219	0.771225372	-0.462503499	-1.699642881	-1.235125376	0.033	Arg	110	Ser	R110S	6	12.19245455	1.052818182	-10.43036364	46.79	12.18414189	0.408774812	Uncertain
5:179823884:C:G:R:110:G	-2.101040864	-1.57720206	0.034822103	0.00687498	0.067278889	0.149873245	0.015287778	0.083773531	0.008643333	0.037051431	0.004225343	0.021154651	0.033364677	5	179823884	C	G	R	G		5	179250884	5:179823884:C:G	SQSTM1;SQSTM1;SQSTM1;SQSTM1;SQSTM1;SQSTM1	Q13501	E9PFW8;C9JRJ8;Q13501;E3W990;E7EMC7;Q13501-2	p.Arg110Gly	p.Arg26Gly;p.Arg26Gly;p.Arg110Gly;p.Arg133Gly;p.Arg110Gly;p.Arg26Gly	3.423571	0.279	0.816016765	1.404626303	-0.570913711	-0.573068696	0.304	Arg	110	Gly	R110G	7	12.19245455	1.052818182	-10.43036364	46.79	12.18414189	0.285772293	Benign
5:179823884:C:T:R:110:C	-1.901687209	-1.531270621	0.042611763	0.004540174	0.074238889	0.192481699	0.015287778	0.138196648	0.008643333	0.132468329	0.006432401	0.024248926	0.058129799	5	179823884	C	T	R	C	rs139372286	5	179250884	5:179823884:C:T	SQSTM1;SQSTM1;SQSTM1;SQSTM1;SQSTM1;SQSTM1	Q13501	E9PFW8;C9JRJ8;Q13501;E3W990;E7EMC7;Q13501-2	p.Arg110Cys	p.Arg26Cys;p.Arg26Cys;p.Arg110Cys;p.Arg133Cys;p.Arg110Cys;p.Arg26Cys	4.380536	0.346	0.767509385	1.461270223	-0.954328437	0.329745052	0.995	Arg	110	Cys	R110C	8	12.19245455	1.052818182	-10.43036364	46.79	12.18414189	0.710972572	Pathogenic
5:179823885:G:A:R:110:H	-2.391753958	-1.589293183	0.049161438	0.020067265	0.069602222	0.131712516	0.015287778	0.093744303	0.008643333	0.028171952	0.00666589	0.022282669	0.028016425	5	179823885	G	A	R	H	rs1267306593	5	179250885	5:179823885:G:A	SQSTM1;SQSTM1;SQSTM1;SQSTM1;SQSTM1;SQSTM1	Q13501	E9PFW8;C9JRJ8;Q13501;E3W990;E7EMC7;Q13501-2	p.Arg110His	p.Arg26His;p.Arg26His;p.Arg110His;p.Arg133His;p.Arg110His;p.Arg26His	3.194321	0.207	0.741903226	-0.719103265	-2.265149241	-1.112754832	0.037	Arg	110	His	R110H	5	12.19245455	1.052818182	-10.43036364	46.79	12.18414189	0.215541609	Benign
5:179823885:G:C:R:110:P	-2.604707592	-1.576085802	0.034822103	0.00687498	0.067278889	0.149873245	0.015287778	0.083773531	0.008643333	0.037051431	0.004225343	0.021154651	0.033364677	5	179823885	G	C	R	P		5	179250885	5:179823885:G:C	SQSTM1;SQSTM1;SQSTM1;SQSTM1;SQSTM1;SQSTM1	Q13501	E9PFW8;C9JRJ8;Q13501;E3W990;E7EMC7;Q13501-2	p.Arg110Pro	p.Arg26Pro;p.Arg26Pro;p.Arg110Pro;p.Arg133Pro;p.Arg110Pro;p.Arg26Pro	3.435179	0.162	0.803214289	1.10468957	-1.528262111	-1.243117911	0.04	Arg	110	Pro	R110P	7	12.19245455	1.052818182	-10.43036364	46.79	12.18414189	0.253601444	Benign
5:179823885:G:T:R:110:L	-2.273234617	-1.598559821	0.034822103	0.00687498	0.067278889	0.149873245	0.015287778	0.083773531	0.008643333	0.037051431	0.004225343	0.021154651	0.033364677	5	179823885	G	T	R	L		5	179250885	5:179823885:G:T	SQSTM1;SQSTM1;SQSTM1;SQSTM1;SQSTM1;SQSTM1	Q13501	E9PFW8;C9JRJ8;Q13501;E3W990;E7EMC7;Q13501-2	p.Arg110Leu	p.Arg26Leu;p.Arg26Leu;p.Arg110Leu;p.Arg133Leu;p.Arg110Leu;p.Arg26Leu	3.201471	0.239	0.796075855	0.623585192	-1.157889474	-0.923931386	0.304	Arg	110	Leu	R110L	7	12.19245455	1.052818182	-10.43036364	46.79	12.18414189	0.416825093	Uncertain
5:179823887:C:A:P:111:T	-2.986805342	-1.762215712	0.009622872	0.007947935	0.029484444	0.107005816	0.007265556	0.138196648	0.001836508	0.13071903	0.001629969	0.029928989	0.028289719	5	179823887	C	A	P	T		5	179250887	5:179823887:C:A	SQSTM1;SQSTM1;SQSTM1;SQSTM1;SQSTM1;SQSTM1	Q13501	E9PFW8;C9JRJ8;Q13501;E3W990;E7EMC7;Q13501-2	p.Pro111Thr	p.Pro27Thr;p.Pro27Thr;p.Pro111Thr;p.Pro134Thr;p.Pro111Thr;p.Pro27Thr	1.401384	0.069	0.772374477	-2.312106936	-2.633990853	-2.8763233	0.086	Pro	111	Thr	P111T	8	11.01128571	5.254428571	-9.714	40.42	12.68842767	0.216895071	Benign
5:179823887:C:G:P:111:A	-2.943756904	-1.821275261	0.009622872	0.007947935	0.029484444	0.107005816	0.007265556	0.138196648	0.001836508	0.13071903	0.001629969	0.029928989	0.028289719	5	179823887	C	G	P	A		5	179250887	5:179823887:C:G	SQSTM1;SQSTM1;SQSTM1;SQSTM1;SQSTM1;SQSTM1	Q13501	E9PFW8;C9JRJ8;Q13501;E3W990;E7EMC7;Q13501-2	p.Pro111Ala	p.Pro27Ala;p.Pro27Ala;p.Pro111Ala;p.Pro134Ala;p.Pro111Ala;p.Pro27Ala	0.787222	0.079	0.773164604	-3.095239371	-2.557239982	-3.14937663	0.038	Pro	111	Ala	P111A	8	11.01128571	5.254428571	-9.714	40.42	12.68842767	0.116977683	Benign
5:179823887:C:T:P:111:S	-2.909318153	-1.815146131	0.009622872	0.007947935	0.029484444	0.107005816	0.007265556	0.138196648	0.001836508	0.13071903	0.001629969	0.029928989	0.028289719	5	179823887	C	T	P	S	rs1467147421	5	179250887	5:179823887:C:T	SQSTM1;SQSTM1;SQSTM1;SQSTM1;SQSTM1;SQSTM1	Q13501	E9PFW8;C9JRJ8;Q13501;E3W990;E7EMC7;Q13501-2	p.Pro111Ser	p.Pro27Ser;p.Pro27Ser;p.Pro111Ser;p.Pro134Ser;p.Pro111Ser;p.Pro27Ser	0.850959	0.087	0.772497804	-3.028360478	-2.517510784	-3.068797776	0.038	Pro	111	Ser	P111S	8	11.01128571	5.254428571	-9.714	40.42	12.68842767	0.108281637	Benign
5:179823888:C:A:P:111:Q	-2.99541503	-1.735353014	0.009622872	0.007947935	0.029484444	0.107005816	0.007265556	0.138196648	0.001836508	0.13071903	0.001629969	0.029928989	0.028289719	5	179823888	C	A	P	Q		5	179250888	5:179823888:C:A	SQSTM1;SQSTM1;SQSTM1;SQSTM1;SQSTM1;SQSTM1	Q13501	E9PFW8;C9JRJ8;Q13501;E3W990;E7EMC7;Q13501-2	p.Pro111Gln	p.Pro27Gln;p.Pro27Gln;p.Pro111Gln;p.Pro134Gln;p.Pro111Gln;p.Pro27Gln	1.68073	0.067	0.770817943	-1.985371633	-2.672674414	-2.737396744	0.086	Pro	111	Gln	P111Q	8	11.01128571	5.254428571	-9.714	40.42	12.68842767	0.11608779	Benign
5:179823888:C:G:P:111:R	-2.729238672	-1.691170832	0.012543201	0.006243123	0.036347778	0.122002407	0.007265556	0.288434468	0.001836508	0.179825462	0.001439979	0.030953942	0.039263213	5	179823888	C	G	P	R		5	179250888	5:179823888:C:G	SQSTM1;SQSTM1;SQSTM1;SQSTM1;SQSTM1;SQSTM1	Q13501	E9PFW8;C9JRJ8;Q13501;E3W990;E7EMC7;Q13501-2	p.Pro111Arg	p.Pro27Arg;p.Pro27Arg;p.Pro111Arg;p.Pro134Arg;p.Pro111Arg;p.Pro27Arg	2.352571	0.138	0.775570554	-0.990442134	-2.142046671	-1.965061506	0.706	Pro	111	Arg	P111R	9	11.01128571	5.254428571	-9.714	40.42	12.68842767	0.169211098	Benign
5:179823888:C:T:P:111:L	-2.955828003	-1.663747521	0.012543201	0.006414613	0.033671111	0.092303019	0.007265556	0.222671122	0.001836508	0.050994801	0.001439979	0.029124821	0.025661389	5	179823888	C	T	P	L	rs371719657	5	179250888	5:179823888:C:T	SQSTM1;SQSTM1;SQSTM1;SQSTM1;SQSTM1;SQSTM1	Q13501	E9PFW8;C9JRJ8;Q13501;E3W990;E7EMC7;Q13501-2	p.Pro111Leu	p.Pro27Leu;p.Pro27Leu;p.Pro111Leu;p.Pro134Leu;p.Pro111Leu;p.Pro27Leu	2.374487	0.074	0.77240804	-1.039641181	-2.60164686	-2.323198374	0.157	Pro	111	Leu	P111L	10	11.01128571	5.254428571	-9.714	40.42	12.68842767	0.350309264	Benign
5:179823890:C:A:P:112:T	-2.873785367	-1.810807357	0.007606467	0.007663323	0.021604444	0.095156234	0.020064444	0.138196648	0.072325556	0.211558022	0.00555542	0.028841674	0.037560829	5	179823890	C	A	P	T		5	179250890	5:179823890:C:A	SQSTM1;SQSTM1;SQSTM1;SQSTM1;SQSTM1;SQSTM1	Q13501	E9PFW8;C9JRJ8;Q13501;E3W990;E7EMC7;Q13501-2	p.Pro112Thr	p.Pro28Thr;p.Pro28Thr;p.Pro112Thr;p.Pro135Thr;p.Pro112Thr;p.Pro28Thr	1.075518	0.103	0.766887023	-2.87300692	-2.509414923	-2.855339128	0.001	Pro	112	Thr	P112T	8	8.862571429	6.346571429	-13.28542857	42.12	13.79404069	0.177797795	Benign
5:179823890:C:G:P:112:A	-2.860870836	-1.8331129	0.007606467	0.007663323	0.021604444	0.095156234	0.020064444	0.138196648	0.072325556	0.211558022	0.00555542	0.028841674	0.037560829	5	179823890	C	G	P	A		5	179250890	5:179823890:C:G	SQSTM1;SQSTM1;SQSTM1;SQSTM1;SQSTM1;SQSTM1	Q13501	E9PFW8;C9JRJ8;Q13501;E3W990;E7EMC7;Q13501-2	p.Pro112Ala	p.Pro28Ala;p.Pro28Ala;p.Pro112Ala;p.Pro135Ala;p.Pro112Ala;p.Pro28Ala	0.843562	0.106	0.76758369	-3.158977332	-2.478720993	-2.962955718	0.002	Pro	112	Ala	P112A	8	8.862571429	6.346571429	-13.28542857	42.12	13.79404069	0.188012193	Benign
5:179823890:C:T:P:112:S	-2.817822397	-1.816263924	0.007606467	0.007663323	0.021604444	0.095156234	0.020064444	0.138196648	0.072325556	0.211558022	0.00555542	0.028841674	0.037560829	5	179823890	C	T	P	S		5	179250890	5:179823890:C:T	SQSTM1;SQSTM1;SQSTM1;SQSTM1;SQSTM1;SQSTM1	Q13501	E9PFW8;C9JRJ8;Q13501;E3W990;E7EMC7;Q13501-2	p.Pro112Ser	p.Pro28Ser;p.Pro28Ser;p.Pro112Ser;p.Pro135Ser;p.Pro112Ser;p.Pro28Ser	1.018775	0.116	0.767024128	-2.943783463	-2.424488982	-2.81076258	0	Pro	112	Ser	P112S	8	8.862571429	6.346571429	-13.28542857	42.12	13.79404069	0.090184122	Benign
5:179823891:C:A:P:112:Q	-2.835041773	-1.817633282	0.007606467	0.007663323	0.021604444	0.095156234	0.020064444	0.138196648	0.072325556	0.211558022	0.00555542	0.028841674	0.037560829	5	179823891	C	A	P	Q	rs761423892	5	179250891	5:179823891:C:A	SQSTM1;SQSTM1;SQSTM1;SQSTM1;SQSTM1;SQSTM1	Q13501	E9PFW8;C9JRJ8;Q13501;E3W990;E7EMC7;Q13501-2	p.Pro112Gln	p.Pro28Gln;p.Pro28Gln;p.Pro112Gln;p.Pro135Gln;p.Pro112Gln;p.Pro28Gln	1.004535	0.112	0.766473924	-2.975934233	-2.45909605	-2.841555307	0.005	Pro	112	Gln	P112Q	8	8.862571429	6.346571429	-13.28542857	42.12	13.79404069	0.091802918	Benign
5:179823891:C:G:P:112:R	-2.561146323	-1.813870411	0.009921002	0.006732628	0.027035556	0.10028147	0.020064444	0.288434468	0.072325556	0.2535346	0.004910129	0.031417945	0.048781943	5	179823891	C	G	P	R		5	179250891	5:179823891:C:G	SQSTM1;SQSTM1;SQSTM1;SQSTM1;SQSTM1;SQSTM1	Q13501	E9PFW8;C9JRJ8;Q13501;E3W990;E7EMC7;Q13501-2	p.Pro112Arg	p.Pro28Arg;p.Pro28Arg;p.Pro112Arg;p.Pro135Arg;p.Pro112Arg;p.Pro28Arg	1.260847	0.185	0.770523296	-2.54132195	-1.927487894	-2.28151016	0.111	Pro	112	Arg	P112R	9	8.862571429	6.346571429	-13.28542857	42.12	13.79404069	0.37757052	Uncertain
5:179823891:C:T:P:112:L	-2.88359324	-1.76267088	0.009921002	0.007452599	0.023224444	0.059717161	0.020064444	0.222671122	0.072325556	0.104510493	0.004910129	0.030823236	0.0307125	5	179823891	C	T	P	L	rs761423892	5	179250891	5:179823891:C:T	SQSTM1;SQSTM1;SQSTM1;SQSTM1;SQSTM1;SQSTM1	Q13501	E9PFW8;C9JRJ8;Q13501;E3W990;E7EMC7;Q13501-2	p.Pro112Leu	p.Pro28Leu;p.Pro28Leu;p.Pro112Leu;p.Pro135Leu;p.Pro112Leu;p.Pro28Leu	1.443543	0.095	0.766879087	-2.392271469	-2.560401743	-2.703322239	0.103	Pro	112	Leu	P112L	10	8.862571429	6.346571429	-13.28542857	42.12	13.79404069	0.248474693	Benign
5:179823893:T:A:C:113:S	-0.753122777	-1.610875328	0.011751194	0.009125747	0.023762222	0.021301589	0.044497778	0.222671122	8.33E-05	0.071787563	0.006888437	0.027662015	0.039209669	5	179823893	T	A	C	S		5	179250893	5:179823893:T:A	SQSTM1;SQSTM1;SQSTM1;SQSTM1;SQSTM1;SQSTM1	Q13501	E9PFW8;C9JRJ8;Q13501;E3W990;E7EMC7;Q13501-2	p.Cys113Ser	p.Cys29Ser;p.Cys29Ser;p.Cys113Ser;p.Cys136Ser;p.Cys113Ser;p.Cys29Ser	3.18653	0.597	0.744456262	-0.666446864	0.256599314	1.137390036	0.086	Cys	113	Ser	C113S	10	12.85016667	7.343	-13.33066667	35.39	16.76309572	0.234295208	Benign
5:179823893:T:C:C:113:R	-0.671365943	-1.501978386	0.011751194	0.012111804	0.022758889	0.007959286	0.044497778	5.93E-05	8.33E-05	0.007100122	0.006888437	0.01519712	0.023659603	5	179823893	T	C	C	R		5	179250893	5:179823893:T:C	SQSTM1;SQSTM1;SQSTM1;SQSTM1;SQSTM1;SQSTM1	Q13501	E9PFW8;C9JRJ8;Q13501;E3W990;E7EMC7;Q13501-2	p.Cys113Arg	p.Cys29Arg;p.Cys29Arg;p.Cys113Arg;p.Cys136Arg;p.Cys113Arg;p.Cys29Arg	4.017985	0.603	0.748924445	0.530063737	0.36928943	1.619987725	0.83	Cys	113	Arg	C113R	12	12.85016667	7.343	-13.33066667	35.39	16.76309572	0.521818316	Uncertain
5:179823893:T:G:C:113:G	-0.951180791	-1.613711598	0.011751194	0.012111804	0.022758889	0.007959286	0.044497778	5.93E-05	8.33E-05	0.007100122	0.006888437	0.01519712	0.023659603	5	179823893	T	G	C	G		5	179250893	5:179823893:T:G	SQSTM1;SQSTM1;SQSTM1;SQSTM1;SQSTM1;SQSTM1	Q13501	E9PFW8;C9JRJ8;Q13501;E3W990;E7EMC7;Q13501-2	p.Cys113Gly	p.Cys29Gly;p.Cys29Gly;p.Cys113Gly;p.Cys136Gly;p.Cys113Gly;p.Cys29Gly	2.856068	0.538	0.754884742	-0.841615726	0.055541807	0.618324426	0.086	Cys	113	Gly	C113G	12	12.85016667	7.343	-13.33066667	35.39	16.76309572	0.26074225	Benign
5:179823894:G:A:C:113:Y	-1.557075911	-1.611617629	0.011751194	0.009807949	0.022897778	0.008549556	0.044497778	0.004453786	8.33E-05	0.010110709	0.006888437	0.021960166	0.024554048	5	179823894	G	A	C	Y	rs1357321866	5	179250894	5:179823894:G:A	SQSTM1;SQSTM1;SQSTM1;SQSTM1;SQSTM1;SQSTM1	Q13501	E9PFW8;C9JRJ8;Q13501;E3W990;E7EMC7;Q13501-2	p.Cys113Tyr	p.Cys29Tyr;p.Cys29Tyr;p.Cys113Tyr;p.Cys136Tyr;p.Cys113Tyr;p.Cys29Tyr	2.895155	0.398	0.744530763	-1.045378642	-1.007161126	-0.169869871	0.157	Cys	113	Tyr	C113Y	11	12.85016667	7.343	-13.33066667	35.39	16.76309572	0.465424069	Uncertain
5:179823894:G:C:C:113:S	-0.946840749	-1.603940162	0.011751194	0.009125747	0.023762222	0.021301589	0.044497778	0.222671122	8.33E-05	0.071787563	0.006888437	0.027662015	0.039209669	5	179823894	G	C	C	S		5	179250894	5:179823894:G:C	SQSTM1;SQSTM1;SQSTM1;SQSTM1;SQSTM1;SQSTM1	Q13501	E9PFW8;C9JRJ8;Q13501;E3W990;E7EMC7;Q13501-2	p.Cys113Ser	p.Cys29Ser;p.Cys29Ser;p.Cys113Ser;p.Cys136Ser;p.Cys113Ser;p.Cys29Ser	3.258649	0.552	0.744456262	-0.572202595	-0.029456742	0.916125087	0.086	Cys	113	Ser	C113S	10	12.85016667	7.343	-13.33066667	35.39	16.76309572	0.234295208	Benign
5:179823894:G:T:C:113:F	-0.954397775	-1.611129122	0.011751194	0.009807949	0.022897778	0.008549556	0.044497778	0.004453786	8.33E-05	0.010110709	0.006888437	0.021960166	0.024554048	5	179823894	G	T	C	F		5	179250894	5:179823894:G:T	SQSTM1;SQSTM1;SQSTM1;SQSTM1;SQSTM1;SQSTM1	Q13501	E9PFW8;C9JRJ8;Q13501;E3W990;E7EMC7;Q13501-2	p.Cys113Phe	p.Cys29Phe;p.Cys29Phe;p.Cys113Phe;p.Cys136Phe;p.Cys113Phe;p.Cys29Phe	2.900235	0.538	0.748101306	-0.950858766	-0.057636294	0.642117757	0.178	Cys	113	Phe	C113F	11	12.85016667	7.343	-13.33066667	35.39	16.76309572	0.439039138	Uncertain
5:179823895:T:G:C:113:W	-0.502389174	-1.58720112	0.011751194	0.009807949	0.022897778	0.008549556	0.044497778	0.004453786	8.33E-05	0.010110709	0.006888437	0.021960166	0.024554048	5	179823895	T	G	C	W		5	179250895	5:179823895:T:G	SQSTM1;SQSTM1;SQSTM1;SQSTM1;SQSTM1;SQSTM1	Q13501	E9PFW8;C9JRJ8;Q13501;E3W990;E7EMC7;Q13501-2	p.Cys113Trp	p.Cys29Trp;p.Cys29Trp;p.Cys113Trp;p.Cys136Trp;p.Cys113Trp;p.Cys29Trp	3.149063	0.643	0.744515451	-0.713951504	0.549999699	1.383102827	0.995	Cys	113	Trp	C113W	11	12.85016667	7.343	-13.33066667	35.39	16.76309572	0.520568653	Uncertain
5:179823896:G:A:A:114:T	-2.25683592	-1.674478616	0.011225136	0.036209145	0.024763333	0.106516942	0.027848889	0.139337454	0.072325556	0.132396829	0.010505079	0.029037424	0.041971239	5	179823896	G	A	A	T		5	179250896	5:179823896:G:A	SQSTM1;SQSTM1;SQSTM1;SQSTM1;SQSTM1;SQSTM1	Q13501	E9PFW8;C9JRJ8;Q13501;E3W990;E7EMC7;Q13501-2	p.Ala114Thr	p.Ala30Thr;p.Ala30Thr;p.Ala114Thr;p.Ala137Thr;p.Ala114Thr;p.Ala30Thr	2.578567	0.25	0.761130149	-1.050533302	-1.67101559	-1.19591378	0.06	Ala	114	Thr	A114T	4	15.041	3.989	-14.2844	42.13	16.41706635	0.186392979	Benign
5:179823896:G:C:A:114:P	-1.598995369	-1.647159428	0.005322806	0.026040973	0.020355556	0.08513109	0.027848889	0.093744303	0.072325556	0.058711798	0.005609467	0.02283373	0.029027795	5	179823896	G	C	A	P		5	179250896	5:179823896:G:C	SQSTM1;SQSTM1;SQSTM1;SQSTM1;SQSTM1;SQSTM1	Q13501	E9PFW8;C9JRJ8;Q13501;E3W990;E7EMC7;Q13501-2	p.Ala114Pro	p.Ala30Pro;p.Ala30Pro;p.Ala114Pro;p.Ala137Pro;p.Ala114Pro;p.Ala30Pro	2.612143	0.392	0.771016611	-0.763322173	-0.603399334	-0.357014261	0.027	Ala	114	Pro	A114P	5	15.041	3.989	-14.2844	42.13	16.41706635	0.093742697	Benign
5:179823896:G:T:A:114:S	-2.676756919	-1.820234493	0.013784742	0.046584758	0.051141111	0.167460061	0.027848889	0.106097374	0.072325556	0.268208676	0.010505079	0.037634168	0.097682888	5	179823896	G	T	A	S		5	179250896	5:179823896:G:T	SQSTM1;SQSTM1;SQSTM1;SQSTM1;SQSTM1;SQSTM1	Q13501	E9PFW8;C9JRJ8;Q13501;E3W990;E7EMC7;Q13501-2	p.Ala114Ser	p.Ala30Ser;p.Ala30Ser;p.Ala114Ser;p.Ala137Ser;p.Ala114Ser;p.Ala30Ser	2.141132	0.199	0.762090863	-1.598522312	-1.979183436	-1.726364208	0.004	Ala	114	Ser	A114S	3	15.041	3.989	-14.2844	42.13	16.41706635	0.055431827	Benign
5:179823897:C:A:A:114:D	-2.072552486	-1.739659233	0.005431163	0.017257984	0.02746	0.1781783	0.027848889	0.185926336	0.072325556	0.219504639	0.004078223	0.020025637	0.051775873	5	179823897	C	A	A	D		5	179250897	5:179823897:C:A	SQSTM1;SQSTM1;SQSTM1;SQSTM1;SQSTM1;SQSTM1	Q13501	E9PFW8;C9JRJ8;Q13501;E3W990;E7EMC7;Q13501-2	p.Ala114Asp	p.Ala30Asp;p.Ala30Asp;p.Ala114Asp;p.Ala137Asp;p.Ala114Asp;p.Ala30Asp	2.090518	0.301	0.771153984	-1.441594493	-1.179576245	-1.164033488	0.027	Ala	114	Asp	A114D	6	15.041	3.989	-14.2844	42.13	16.41706635	0.183050698	Benign
5:179823897:C:G:A:114:G	-2.687320302	-1.728846284	0.011225136	0.036209145	0.024763333	0.106516942	0.027848889	0.139337454	0.072325556	0.132396829	0.010505079	0.029037424	0.041971239	5	179823897	C	G	A	G		5	179250897	5:179823897:C:G	SQSTM1;SQSTM1;SQSTM1;SQSTM1;SQSTM1;SQSTM1	Q13501	E9PFW8;C9JRJ8;Q13501;E3W990;E7EMC7;Q13501-2	p.Ala114Gly	p.Ala30Gly;p.Ala30Gly;p.Ala114Gly;p.Ala137Gly;p.Ala114Gly;p.Ala30Gly	2.013196	0.15	0.780996853	-1.300376531	-1.97523008	-2.078522816	0.001	Ala	114	Gly	A114G	4	15.041	3.989	-14.2844	42.13	16.41706635	0.081932615	Benign
5:179823897:C:T:A:114:V	-2.691625146	-1.731571634	0.011225136	0.036209145	0.024763333	0.106516942	0.027848889	0.139337454	0.072325556	0.132396829	0.010505079	0.029037424	0.041971239	5	179823897	C	T	A	V	rs767842142	5	179250897	5:179823897:C:T	SQSTM1;SQSTM1;SQSTM1;SQSTM1;SQSTM1;SQSTM1	Q13501	E9PFW8;C9JRJ8;Q13501;E3W990;E7EMC7;Q13501-2	p.Ala114Val	p.Ala30Val;p.Ala30Val;p.Ala114Val;p.Ala137Val;p.Ala114Val;p.Ala30Val	1.984855	0.149	0.76648753	-1.694528594	-2.223667395	-2.099570841	0.009	Ala	114	Val	A114V	4	15.041	3.989	-14.2844	42.13	16.41706635	0.119446482	Benign
5:179823899:C:A:Q:115:K	-1.427853107	-1.649698874	0.007504268	0.034445351	0.020232222	0.045190056	0.016434444	0.139337454	0.004793333	0.043917205	0.006235598	0.023896726	0.024532503	5	179823899	C	A	Q	K		5	179250899	5:179823899:C:A	SQSTM1;SQSTM1;SQSTM1;SQSTM1;SQSTM1;SQSTM1	Q13501	E9PFW8;C9JRJ8;Q13501;E3W990;E7EMC7;Q13501-2	p.Gln115Lys	p.Gln31Lys;p.Gln31Lys;p.Gln115Lys;p.Gln138Lys;p.Gln115Lys;p.Gln31Lys	2.49873	0.428	0.778871579	-0.718195498	-0.243498434	-0.210018198	0.027	Gln	115	Lys	Q115K	4	12.41077778	0.831333333	-16.69322222	41.96	16.14159535	0.312651824	Benign
5:179823899:C:G:Q:115:E	-1.718658229	-1.750149887	0.00922333	0.044121931	0.042827778	0.114844142	0.016434444	0.106097374	0.004793333	0.22058797	0.006235598	0.032235324	0.065889396	5	179823899	C	G	Q	E		5	179250899	5:179823899:C:G	SQSTM1;SQSTM1;SQSTM1;SQSTM1;SQSTM1;SQSTM1	Q13501	E9PFW8;C9JRJ8;Q13501;E3W990;E7EMC7;Q13501-2	p.Gln115Glu	p.Gln31Glu;p.Gln31Glu;p.Gln115Glu;p.Gln138Glu;p.Gln115Glu;p.Gln31Glu	2.254589	0.395	0.779337439	-1.025769963	-0.44550025	-0.532292109	0.002	Gln	115	Glu	Q115E	3	12.41077778	0.831333333	-16.69322222	41.96	16.14159535	0.447131471	Uncertain
5:179823900:A:C:Q:115:P	-0.578131859	-1.63446286	0.004904579	0.017284562	0.024448889	0.096170521	0.016434444	0.185926336	0.004793333	0.163838257	0.003292838	0.016811403	0.03843195	5	179823900	A	C	Q	P		5	179250900	5:179823900:A:C	SQSTM1;SQSTM1;SQSTM1;SQSTM1;SQSTM1;SQSTM1	Q13501	E9PFW8;C9JRJ8;Q13501;E3W990;E7EMC7;Q13501-2	p.Gln115Pro	p.Gln31Pro;p.Gln31Pro;p.Gln115Pro;p.Gln138Pro;p.Gln115Pro;p.Gln31Pro	2.92619	0.637	0.782777599	-0.063457323	1.150242928	1.22835609	0.027	Gln	115	Pro	Q115P	6	12.41077778	0.831333333	-16.69322222	41.96	16.14159535	0.221324725	Benign
5:179823900:A:G:Q:115:R	-0.980149349	-1.549897256	0.007504268	0.034445351	0.020232222	0.045190056	0.016434444	0.139337454	0.004793333	0.043917205	0.006235598	0.023896726	0.024532503	5	179823900	A	G	Q	R	rs537503261	5	179250900	5:179823900:A:G	SQSTM1;SQSTM1;SQSTM1;SQSTM1;SQSTM1;SQSTM1	Q13501	E9PFW8;C9JRJ8;Q13501;E3W990;E7EMC7;Q13501-2	p.Gln115Arg	p.Gln31Arg;p.Gln31Arg;p.Gln115Arg;p.Gln138Arg;p.Gln115Arg;p.Gln31Arg	3.53657	0.532	0.778382212	0.625996992	0.409444065	0.950237424	0.415	Gln	115	Arg	Q115R	4	12.41077778	0.831333333	-16.69322222	41.96	16.14159535	0.680257998	Pathogenic
5:179823900:A:T:Q:115:L	-0.56454605	-1.551320055	0.004904579	0.011861992	0.019865556	0.076431322	0.016434444	0.083773531	0.004793333	0.096534426	0.002910317	0.018820277	0.02507928	5	179823900	A	T	Q	L		5	179250900	5:179823900:A:T	SQSTM1;SQSTM1;SQSTM1;SQSTM1;SQSTM1;SQSTM1	Q13501	E9PFW8;C9JRJ8;Q13501;E3W990;E7EMC7;Q13501-2	p.Gln115Leu	p.Gln31Leu;p.Gln31Leu;p.Gln115Leu;p.Gln138Leu;p.Gln115Leu;p.Gln31Leu	3.532357	0.629	0.779244244	0.641708589	1.040436338	1.508663139	0.052	Gln	115	Leu	Q115L	7	12.41077778	0.831333333	-16.69322222	41.96	16.14159535	0.54233675	Uncertain
5:179823901:G:C:Q:115:H	-1.776291564	-1.593713558	0.004806677	0.025100236	0.01932	0.02756291	0.016434444	0.093744303	0.004793333	0.01294791	0.005065881	0.01837626	0.019674264	5	179823901	G	C	Q	H		5	179250901	5:179823901:G:C	SQSTM1;SQSTM1;SQSTM1;SQSTM1;SQSTM1;SQSTM1	Q13501	E9PFW8;C9JRJ8;Q13501;E3W990;E7EMC7;Q13501-2	p.Gln115His	p.Gln31His;p.Gln31His;p.Gln115His;p.Gln138His;p.Gln115His;p.Gln31His	2.986893	0.343	0.769024795	-0.3226276	-0.948115018	-0.438369453	0.835	Gln	115	His	Q115H	5	12.41077778	0.831333333	-16.69322222	41.96	16.14159535	0.301589106	Benign
5:179823901:G:T:Q:115:H	-1.776291564	-1.597071659	0.004806677	0.025100236	0.01932	0.02756291	0.016434444	0.093744303	0.004793333	0.01294791	0.005065881	0.01837626	0.019674264	5	179823901	G	T	Q	H		5	179250901	5:179823901:G:T	SQSTM1;SQSTM1;SQSTM1;SQSTM1;SQSTM1;SQSTM1	Q13501	E9PFW8;C9JRJ8;Q13501;E3W990;E7EMC7;Q13501-2	p.Gln115His	p.Gln31His;p.Gln31His;p.Gln115His;p.Gln138His;p.Gln115His;p.Gln31His	2.951972	0.343	0.769024795	-0.368261956	-0.948115018	-0.457181845	0.835	Gln	115	His	Q115H	5	12.41077778	0.831333333	-16.69322222	41.96	16.14159535	0.301589106	Benign
5:179823902:G:A:E:116:K	-1.1328458	-1.725304065	0.018383315	0.032054973	0.067557778	0.055199108	0.066523333	0.139337454	0.012953333	0.110967747	0.023922738	0.032545958	0.099304591	5	179823902	G	A	E	K	rs756209668	5	179250902	5:179823902:G:A	SQSTM1;SQSTM1;SQSTM1;SQSTM1;SQSTM1;SQSTM1	Q13501	E9PFW8;C9JRJ8;Q13501;E3W990;E7EMC7;Q13501-2	p.Glu116Lys	p.Glu32Lys;p.Glu32Lys;p.Glu116Lys;p.Glu139Lys;p.Glu116Lys;p.Glu32Lys	3.159704	0.559	0.782471657	0.234165944	0.649307955	0.903284691	0.06	Glu	116	Lys	E116K	4	18.23811111	-0.729555556	-15.14655556	43.81	15.10698446	0.505954475	Uncertain
5:179823902:G:C:E:116:Q	-1.68672944	-1.834914375	0.018383315	0.044800667	0.097811111	0.110926173	0.066523333	0.106097374	0.012953333	0.238362728	0.023922738	0.043857361	0.150371083	5	179823902	G	C	E	Q	rs756209668	5	179250902	5:179823902:G:C	SQSTM1;SQSTM1;SQSTM1;SQSTM1;SQSTM1;SQSTM1	Q13501	E9PFW8;C9JRJ8;Q13501;E3W990;E7EMC7;Q13501-2	p.Glu116Gln	p.Glu32Gln;p.Glu32Gln;p.Glu116Gln;p.Glu139Gln;p.Glu116Gln;p.Glu32Gln	3.008242	0.473	0.775943449	-0.124440896	-0.006296706	0.324578854	0.206	Glu	116	Gln	E116Q	3	18.23811111	-0.729555556	-15.14655556	43.81	15.10698446	0.33080207	Benign
5:179823903:A:C:E:116:A	-1.348646399	-1.745295186	0.00892792	0.009540738	0.057787778	0.068247278	0.066523333	0.185926336	0.012953333	0.116680926	0.007364135	0.017490474	0.080309262	5	179823903	A	C	E	A		5	179250903	5:179823903:A:C	SQSTM1;SQSTM1;SQSTM1;SQSTM1;SQSTM1;SQSTM1	Q13501	E9PFW8;C9JRJ8;Q13501;E3W990;E7EMC7;Q13501-2	p.Glu116Ala	p.Glu32Ala;p.Glu32Ala;p.Glu116Ala;p.Glu139Ala;p.Glu116Ala;p.Glu32Ala	2.584166	0.493	0.783598172	-0.490213614	0.248554395	0.211730938	0.027	Glu	116	Ala	E116A	6	18.23811111	-0.729555556	-15.14655556	43.81	15.10698446	0.432494733	Uncertain
5:179823903:A:G:E:116:G	-1.20198026	-1.670200176	0.00892792	0.002538935	0.050582222	0.044738106	0.066523333	0.083773531	0.012953333	0.052270384	0.00611339	0.015635056	0.065862507	5	179823903	A	G	E	G		5	179250903	5:179823903:A:G	SQSTM1;SQSTM1;SQSTM1;SQSTM1;SQSTM1;SQSTM1	Q13501	E9PFW8;C9JRJ8;Q13501;E3W990;E7EMC7;Q13501-2	p.Glu116Gly	p.Glu32Gly;p.Glu32Gly;p.Glu116Gly;p.Glu139Gly;p.Glu116Gly;p.Glu32Gly	3.085468	0.515	0.79681154	0.490101166	0.608862194	0.608956784	0.002	Glu	116	Gly	E116G	7	18.23811111	-0.729555556	-15.14655556	43.81	15.10698446	0.343705677	Benign
5:179823903:A:T:E:116:V	-0.749971658	-1.684831253	0.00892792	0.002538935	0.050582222	0.044738106	0.066523333	0.083773531	0.012953333	0.052270384	0.00611339	0.015635056	0.065862507	5	179823903	A	T	E	V		5	179250903	5:179823903:A:T	SQSTM1;SQSTM1;SQSTM1;SQSTM1;SQSTM1;SQSTM1	Q13501	E9PFW8;C9JRJ8;Q13501;E3W990;E7EMC7;Q13501-2	p.Glu116Val	p.Glu32Val;p.Glu32Val;p.Glu116Val;p.Glu139Val;p.Glu116Val;p.Glu32Val	2.933319	0.62	0.783294561	-0.041417293	1.050802554	1.133930386	0.206	Glu	116	Val	E116V	7	18.23811111	-0.729555556	-15.14655556	43.81	15.10698446	0.491896565	Uncertain
5:179823904:G:C:E:116:D	-2.444381954	-1.910475078	0.018383315	0.044800667	0.097811111	0.110926173	0.066523333	0.106097374	0.012953333	0.238362728	0.023922738	0.043857361	0.150371083	5	179823904	G	C	E	D		5	179250904	5:179823904:G:C	SQSTM1;SQSTM1;SQSTM1;SQSTM1;SQSTM1;SQSTM1	Q13501	E9PFW8;C9JRJ8;Q13501;E3W990;E7EMC7;Q13501-2	p.Glu116Asp	p.Glu32Asp;p.Glu32Asp;p.Glu116Asp;p.Glu139Asp;p.Glu116Asp;p.Glu32Asp	2.222484	0.297	0.78374269	-0.959298441	-0.994967445	-1.116063162	0.027	Glu	116	Asp	E116D	3	18.23811111	-0.729555556	-15.14655556	43.81	15.10698446	0.398859952	Uncertain
5:179823904:G:T:E:116:D	-2.444381954	-1.908563554	0.018383315	0.044800667	0.097811111	0.110926173	0.066523333	0.106097374	0.012953333	0.238362728	0.023922738	0.043857361	0.150371083	5	179823904	G	T	E	D		5	179250904	5:179823904:G:T	SQSTM1;SQSTM1;SQSTM1;SQSTM1;SQSTM1;SQSTM1	Q13501	E9PFW8;C9JRJ8;Q13501;E3W990;E7EMC7;Q13501-2	p.Glu116Asp	p.Glu32Asp;p.Glu32Asp;p.Glu116Asp;p.Glu139Asp;p.Glu116Asp;p.Glu32Asp	2.242362	0.297	0.78374269	-0.933322102	-0.994967445	-1.105354628	0.027	Glu	116	Asp	E116D	3	18.23811111	-0.729555556	-15.14655556	43.81	15.10698446	0.398859952	Uncertain
5:179823905:G:A:A:117:T	-2.566623547	-1.748062591	0.010537883	0.017347127	0.061578889	0.110110057	0.062495397	0.139337454	0.081888889	0.040832826	0.011855097	0.022019697	0.05628938	5	179823905	G	A	A	T	rs1468875537	5	179250905	5:179823905:G:A	SQSTM1;SQSTM1;SQSTM1;SQSTM1;SQSTM1;SQSTM1	Q13501	E9PFW8;C9JRJ8;Q13501;E3W990;E7EMC7;Q13501-2	p.Ala117Thr	p.Ala33Thr;p.Ala33Thr;p.Ala117Thr;p.Ala140Thr;p.Ala117Thr;p.Ala33Thr	2.090489	0.19	0.783520601	-1.13725423	-1.678850622	-1.80566952	0	Ala	117	Thr	A117T	4	16.9566	-1.8624	-19.5136	51.8	13.58109422	0.103820063	Benign
5:179823905:G:C:A:117:P	-2.570675101	-1.712663584	0.005354052	0.007752719	0.050748889	0.082610982	0.062495397	0.093744303	0.081888889	0.024155576	0.007146753	0.013595471	0.04544675	5	179823905	G	C	A	P		5	179250905	5:179823905:G:C	SQSTM1;SQSTM1;SQSTM1;SQSTM1;SQSTM1;SQSTM1	Q13501	E9PFW8;C9JRJ8;Q13501;E3W990;E7EMC7;Q13501-2	p.Ala117Pro	p.Ala33Pro;p.Ala33Pro;p.Ala117Pro;p.Ala140Pro;p.Ala117Pro;p.Ala33Pro	2.248748	0.18	0.794247412	-0.666425391	-1.563447367	-1.778217002	0	Ala	117	Pro	A117P	5	16.9566	-1.8624	-19.5136	51.8	13.58109422	0.080680599	Benign
5:179823905:G:T:A:117:S	-2.919307591	-1.830767872	0.010537883	0.027644423	0.086676667	0.153164401	0.062495397	0.106097374	0.081888889	0.038704402	0.011855097	0.032680007	0.088518929	5	179823905	G	T	A	S		5	179250905	5:179823905:G:T	SQSTM1;SQSTM1;SQSTM1;SQSTM1;SQSTM1;SQSTM1	Q13501	E9PFW8;C9JRJ8;Q13501;E3W990;E7EMC7;Q13501-2	p.Ala117Ser	p.Ala33Ser;p.Ala33Ser;p.Ala117Ser;p.Ala140Ser;p.Ala117Ser;p.Ala33Ser	1.854229	0.135	0.784241656	-1.428248785	-2.016444253	-2.250865845	0.001	Ala	117	Ser	A117S	3	16.9566	-1.8624	-19.5136	51.8	13.58109422	0.147771773	Benign
5:179823906:C:A:A:117:E	-2.704125259	-1.880147478	0.005354052	0.007752719	0.050748889	0.082610982	0.062495397	0.093744303	0.081888889	0.024155576	0.007146753	0.013595471	0.04544675	5	179823906	C	A	A	E		5	179250906	5:179823906:C:A	SQSTM1;SQSTM1;SQSTM1;SQSTM1;SQSTM1;SQSTM1	Q13501	E9PFW8;C9JRJ8;Q13501;E3W990;E7EMC7;Q13501-2	p.Ala117Glu	p.Ala33Glu;p.Ala33Glu;p.Ala117Glu;p.Ala140Glu;p.Ala117Glu;p.Ala33Glu	0.507078	0.149	0.793060169	-2.971640937	-1.780316738	-2.895668323	0.005	Ala	117	Glu	A117E	5	16.9566	-1.8624	-19.5136	51.8	13.58109422	0.140388047	Benign
5:179823906:C:G:A:117:G	-2.661330111	-1.855410875	0.010537883	0.017347127	0.061578889	0.110110057	0.062495397	0.139337454	0.081888889	0.040832826	0.011855097	0.022019697	0.05628938	5	179823906	C	G	A	G		5	179250906	5:179823906:C:G	SQSTM1;SQSTM1;SQSTM1;SQSTM1;SQSTM1;SQSTM1	Q13501	E9PFW8;C9JRJ8;Q13501;E3W990;E7EMC7;Q13501-2	p.Ala117Gly	p.Ala33Gly;p.Ala33Gly;p.Ala117Gly;p.Ala140Gly;p.Ala117Gly;p.Ala33Gly	0.974171	0.168	0.799627743	-2.199602277	-1.549960962	-2.534212398	0.002	Ala	117	Gly	A117G	4	16.9566	-1.8624	-19.5136	51.8	13.58109422	0.136833175	Benign
5:179823906:C:T:A:117:V	-2.403039482	-1.877741901	0.010537883	0.017347127	0.061578889	0.110110057	0.062495397	0.139337454	0.081888889	0.040832826	0.011855097	0.022019697	0.05628938	5	179823906	C	T	A	V	rs147810437	5	179250906	5:179823906:C:T	SQSTM1;SQSTM1;SQSTM1;SQSTM1;SQSTM1;SQSTM1	Q13501	E9PFW8;C9JRJ8;Q13501;E3W990;E7EMC7;Q13501-2	p.Ala117Val	p.Ala33Val;p.Ala33Val;p.Ala117Val;p.Ala140Val;p.Ala117Val;p.Ala33Val	0.74195	0.228	0.787200472	-2.808937027	-1.375895443	-2.312490995	0	Ala	117	Val	A117V	4	16.9566	-1.8624	-19.5136	51.8	13.58109422	0.09622511	Benign
5:179823908:C:A:P:118:T	-2.02086818	-1.706978215	0.005519122	0.004459058	0.038288889	0.037319971	0.036169841	0.138196648	0.002102222	0.114358433	0.014408456	0.011773535	0.051768594	5	179823908	C	A	P	T		5	179250908	5:179823908:C:A	SQSTM1;SQSTM1;SQSTM1;SQSTM1;SQSTM1;SQSTM1	Q13501	E9PFW8;C9JRJ8;Q13501;E3W990;E7EMC7;Q13501-2	p.Pro118Thr	p.Pro34Thr;p.Pro34Thr;p.Pro118Thr;p.Pro141Thr;p.Pro118Thr;p.Pro34Thr	2.430228	0.313	0.782057807	-0.72929085	-0.921370028	-0.911662972	0.027	Pro	118	Thr	P118T	8	16.63371429	-5.313285714	-19.56857143	55.22	15.25472782	0.30663652	Benign
5:179823908:C:G:P:118:A	-2.386779905	-1.718481211	0.005519122	0.004459058	0.038288889	0.037319971	0.036169841	0.138196648	0.002102222	0.114358433	0.014408456	0.011773535	0.051768594	5	179823908	C	G	P	A		5	179250908	5:179823908:C:G	SQSTM1;SQSTM1;SQSTM1;SQSTM1;SQSTM1;SQSTM1	Q13501	E9PFW8;C9JRJ8;Q13501;E3W990;E7EMC7;Q13501-2	p.Pro118Ala	p.Pro34Ala;p.Pro34Ala;p.Pro118Ala;p.Pro141Ala;p.Pro118Ala;p.Pro34Ala	2.310608	0.228	0.784519519	-0.825019024	-1.420625746	-1.467434749	0.027	Pro	118	Ala	P118A	8	16.63371429	-5.313285714	-19.56857143	55.22	15.25472782	0.347999643	Benign
5:179823908:C:T:P:118:S	-2.472876782	-1.745296982	0.005519122	0.004459058	0.038288889	0.037319971	0.036169841	0.138196648	0.002102222	0.114358433	0.014408456	0.011773535	0.051768594	5	179823908	C	T	P	S	rs200152247	5	179250908	5:179823908:C:T	SQSTM1;SQSTM1;SQSTM1;SQSTM1;SQSTM1;SQSTM1	Q13501	E9PFW8;C9JRJ8;Q13501;E3W990;E7EMC7;Q13501-2	p.Pro118Ser	p.Pro34Ser;p.Pro34Ser;p.Pro118Ser;p.Pro141Ser;p.Pro118Ser;p.Pro34Ser	2.03175	0.208	0.782390466	-1.24182955	-1.583283908	-1.733266423	0.009	Pro	118	Ser	P118S	8	16.63371429	-5.313285714	-19.56857143	55.22	15.25472782	0.243966063	Benign
5:179823909:C:A:P:118:H	-2.156877491	-1.835237551	0.005519122	0.007486956	0.070392222	0.06478244	0.036169841	0.288434468	0.002102222	0.396439785	0.018740948	0.016497049	0.113522635	5	179823909	C	A	P	H		5	179250909	5:179823909:C:A	SQSTM1;SQSTM1;SQSTM1;SQSTM1;SQSTM1;SQSTM1	Q13501	E9PFW8;C9JRJ8;Q13501;E3W990;E7EMC7;Q13501-2	p.Pro118His	p.Pro34His;p.Pro34His;p.Pro118His;p.Pro141His;p.Pro118His;p.Pro34His	2.291689	0.333	0.781726814	-0.918478698	-0.799756451	-0.870688433	0.227	Pro	118	His	P118H	9	16.63371429	-5.313285714	-19.56857143	55.22	15.25472782	0.22075478	Benign
5:179823909:C:G:P:118:R	-1.980378894	-1.787900635	0.005519122	0.007486956	0.070392222	0.06478244	0.036169841	0.288434468	0.002102222	0.396439785	0.018740948	0.016497049	0.113522635	5	179823909	C	G	P	R		5	179250909	5:179823909:C:G	SQSTM1;SQSTM1;SQSTM1;SQSTM1;SQSTM1;SQSTM1	Q13501	E9PFW8;C9JRJ8;Q13501;E3W990;E7EMC7;Q13501-2	p.Pro118Arg	p.Pro34Arg;p.Pro34Arg;p.Pro118Arg;p.Pro141Arg;p.Pro118Arg;p.Pro34Arg	2.783947	0.374	0.785587912	-0.180168885	-0.474707179	-0.368507789	0.415	Pro	118	Arg	P118R	9	16.63371429	-5.313285714	-19.56857143	55.22	15.25472782	0.425022301	Uncertain
5:179823909:C:T:P:118:L	-2.169276423	-1.864906859	0.005519122	0.012659675	0.084468889	0.051548075	0.036169841	0.222671122	0.002102222	0.317962253	0.018740948	0.020764641	0.133726778	5	179823909	C	T	P	L	rs1401633606	5	179250909	5:179823909:C:T	SQSTM1;SQSTM1;SQSTM1;SQSTM1;SQSTM1;SQSTM1	Q13501	E9PFW8;C9JRJ8;Q13501;E3W990;E7EMC7;Q13501-2	p.Pro118Leu	p.Pro34Leu;p.Pro34Leu;p.Pro118Leu;p.Pro141Leu;p.Pro118Leu;p.Pro34Leu	2.374203	0.347	0.783618208	-0.76409767	-0.679204294	-0.745311983	0.262	Pro	118	Leu	P118L	10	16.63371429	-5.313285714	-19.56857143	55.22	15.25472782	0.307987705	Benign
5:179823911:C:A:R:119:S	-2.269290068	-1.805996235	0.031771403	-0.002480558	0.071667778	0.088268035	0.045953333	0.185926336	0.037686667	0.036023319	0.006763889	0.010915726	0.055009264	5	179823911	C	A	R	S		5	179250911	5:179823911:C:A	SQSTM1;SQSTM1;SQSTM1;SQSTM1;SQSTM1;SQSTM1	Q13501	E9PFW8;C9JRJ8;Q13501;E3W990;E7EMC7;Q13501-2	p.Arg119Ser	p.Arg35Ser;p.Arg35Ser;p.Arg119Ser;p.Arg142Ser;p.Arg119Ser;p.Arg35Ser	1.463259	0.258	0.769171113	-2.31009344	-1.486001876	-1.750501635	0.017	Arg	119	Ser	R119S	6	22.02054545	-4.134090909	-17.14872727	60.15	12.73962772	0.085798689	Benign
5:179823911:C:G:R:119:G	-2.024586385	-1.749749059	0.031771403	-0.007683558	0.051197778	0.044585124	0.045953333	0.083773531	0.037686667	0.013626337	0.005614517	0.007004327	0.03365181	5	179823911	C	G	R	G	rs548787835	5	179250911	5:179823911:C:G	SQSTM1;SQSTM1;SQSTM1;SQSTM1;SQSTM1;SQSTM1	Q13501	E9PFW8;C9JRJ8;Q13501;E3W990;E7EMC7;Q13501-2	p.Arg119Gly	p.Arg35Gly;p.Arg35Gly;p.Arg119Gly;p.Arg142Gly;p.Arg119Gly;p.Arg35Gly	1.634807	0.297	0.823106292	-0.758415915	-0.338206224	-1.432652323	0.003	Arg	119	Gly	R119G	7	22.02054545	-4.134090909	-17.14872727	60.15	12.73962772	0.152772786	Benign
5:179823911:C:T:R:119:C	-1.693383639	-1.663675483	0.042571094	-0.009175527	0.055644444	0.070199653	0.045953333	0.138196648	0.037686667	0.138707486	0.014962518	0.00650042	0.046892973	5	179823911	C	T	R	C	rs548787835	5	179250911	5:179823911:C:T	SQSTM1;SQSTM1;SQSTM1;SQSTM1;SQSTM1;SQSTM1	Q13501	E9PFW8;C9JRJ8;Q13501;E3W990;E7EMC7;Q13501-2	p.Arg119Cys	p.Arg35Cys;p.Arg35Cys;p.Arg119Cys;p.Arg142Cys;p.Arg119Cys;p.Arg35Cys	2.786168	0.385	0.763716128	-0.715594304	-0.769701699	-0.303727303	0.995	Arg	119	Cys	R119C	8	22.02054545	-4.134090909	-17.14872727	60.15	12.73962772	0.215603835	Benign
5:179823912:G:A:R:119:H	-2.72147527	-1.819700439	0.072446436	0.005859854	0.090256667	0.120984332	0.045953333	0.093744303	0.037686667	0.025207623	0.010386457	0.018808838	0.083784247	5	179823912	G	A	R	H	rs779807674	5	179250912	5:179823912:G:A	SQSTM1;SQSTM1;SQSTM1;SQSTM1;SQSTM1;SQSTM1	Q13501	E9PFW8;C9JRJ8;Q13501;E3W990;E7EMC7;Q13501-2	p.Arg119His	p.Arg35His;p.Arg35His;p.Arg119His;p.Arg142His;p.Arg119His;p.Arg35His	1.877681	0.177	0.733274639	-2.652047547	-2.599816771	-1.995456661	0.038	Arg	119	His	R119H	5	22.02054545	-4.134090909	-17.14872727	60.15	12.73962772	0.114785584	Benign
[truncated: 2,106 more rows]
