# Supplementary material for: Accuracy of a machine learning method based on structural and locational information from AlphaFold2 for predicting the pathogenicity of TARDBP and FUS gene variants in ALS
Source: BMC Bioinformatics. 2023 May 19;24:206. doi: 10.1186/s12859-023-05338-5 (PMC10197232; doi:10.1186/s12859-023-05338-5)
Supplement: Supplementary file 10 — Additional file 10: Table S10. MOVA final dataset in ANG. [file 12859_2023_5338_MOESM10_ESM.csv]

ID	REVELMOVA	CADDMOVA	MOVA_plus_3d_distance_xgboost_predict	MOVA_plus_3d_distance_SVM_predict	MOVA_plus_3d_distance_predict	MOVA_3d_distance_predict	only_3d_coordinates_predict	only_BLOSUM62_predict	only_pLDDT_predict	without_3d_coordinates_predict	xgboost_predict	SVM_predict	MOVA value	Chromosome	Position	Reference	Alternate	aaref	aaalt	rs_dbSNP	hg19_chr	hg19_pos(1-based)	Protein_Consequence	genename	Uniprot_acc_split	Uniprot_acc	HGVSp_VEP_split	HGVSp_VEP	CADD_raw	REVEL_score	AlphScore	glm_AlphCadd	glm_AlphRevel	glm_RevelCadd	pph_prob	ref	Pos	alt	change	con	x	y	z	b	t_distance	EVE	EVE_class
14:20693568:G:A:V:2:M	-0.584835084	-0.427690974	0.168964148	0.182759652	0.343091429	0.369143213	0.20729209	0.333583614	0.055294577	0.221002726	0.072510451	0.002572635	0.209382619	14	20693568	G	A	V	M		14	21161727	14:20693568:G:A	ANG;ANG;AL163636.2	P03950	P03950;P03950;.	p.Val2Met	p.Val2Met;p.Val2Met;p.Val2Met	0.845156	0.358	0.74734601	-3.655002081	-1.214462239	-1.505445268	0.243	Val	2	Met	V2M	3	-65.32	-22.37457143	-7.205285714	61.14	17.34726795
14:20693568:G:C:V:2:L	-0.889546377	-0.420939349	0.168964148	0.182759652	0.343091429	0.369143213	0.20729209	0.333583614	0.055294577	0.221002726	0.072510451	0.002572635	0.209382619	14	20693568	G	C	V	L		14	21161727	14:20693568:G:C	ANG;ANG;AL163636.2	P03950	P03950;P03950;.	p.Val2Leu	p.Val2Leu;p.Val2Leu;p.Val2Leu	0.897272	0.289	0.768491339	-3.066449856	-1.300282711	-1.876214828	0.437	Val	2	Leu	V2L	3	-65.32	-22.37457143	-7.205285714	61.14	17.34726795
14:20693568:G:T:V:2:L	-0.889546377	-0.417053497	0.168964148	0.182759652	0.343091429	0.369143213	0.20729209	0.333583614	0.055294577	0.221002726	0.072510451	0.002572635	0.209382619	14	20693568	G	T	V	L		14	21161727	14:20693568:G:T	ANG;ANG;AL163636.2	P03950	P03950;P03950;.	p.Val2Leu	p.Val2Leu;p.Val2Leu;p.Val2Leu	0.927267	0.289	0.768491339	-3.02725274	-1.300282711	-1.860056136	0.437	Val	2	Leu	V2L	3	-65.32	-22.37457143	-7.205285714	61.14	17.34726795
14:20693569:T:A:V:2:E	-0.408794897	-0.230168511	0.070321709	0.198171023	0.301060873	0.307785471	0.20729209	0.083587047	0.055294577	0.07047785	0.006475299	0.058106784	0.140466366	14	20693569	T	A	V	E		14	21161728	14:20693569:T:A	ANG;ANG;AL163636.2	P03950	P03950;P03950;.	p.Val2Glu	p.Val2Glu;p.Val2Glu;p.Val2Glu	1.405894	0.353	0.773818495	-2.270671842	-0.804566599	-1.232270314	0.025	Val	2	Glu	V2E	6	-65.32	-22.37457143	-7.205285714	61.14	17.34726795
14:20693569:T:C:V:2:A	-1.122260925	-0.431439326	0.168964148	0.186881777	0.340221429	0.38464172	0.20729209	0.33033261	0.055294577	0.318717512	0.072510451	0.007784153	0.207380688	14	20693569	T	C	V	A	rs1404006719	14	21161728	14:20693569:T:C	ANG;ANG;AL163636.2	P03950	P03950;P03950;.	p.Val2Ala	p.Val2Ala;p.Val2Ala;p.Val2Ala	0.788221	0.235	0.767076018	-3.243791566	-1.667163868	-2.247101664	0.005	Val	2	Ala	V2A	4	-65.32	-22.37457143	-7.205285714	61.14	17.34726795
14:20693569:T:G:V:2:G	0.058682221	-0.503125326	0.278415084	0.203966766	0.40098754	0.32576924	0.20729209	0.373321007	0.055294577	0.382015228	0.165215269	0.091831935	0.315805674	14	20693569	T	G	V	G		14	21161728	14:20693569:T:G	ANG;ANG;AL163636.2	P03950	P03950;P03950;.	p.Val2Gly	p.Val2Gly;p.Val2Gly;p.Val2Gly	1.751434	0.573	0.783802719	-1.573383607	0.760511246	0.225556621	0.731	Val	2	Gly	V2G	7	-65.32	-22.37457143	-7.205285714	61.14	17.34726795
14:20693571:A:C:M:3:L	-1.757109826	-0.596812433	0.67825067	0.184904096	0.497648757	0.431088155	0.293661223	0.333583614	0.327765943	0.330242714	0.497010559	-0.007054558	0.351405681	14	20693571	A	C	M	L		14	21161730	14:20693571:A:C	ANG;ANG;AL163636.2	P03950	P03950;P03950;.	p.Met3Leu	p.Met3Leu;p.Met3Leu;p.Met3Leu	1.526204	0.185	0.760634551	-2.437947103	-2.092476461	-2.13855893	0.005	Met	3	Leu	M3L	3	-64.310625	-20.398625	-2.82525	58.75	16.28162795
14:20693571:A:G:M:3:V	-1.048770471	-0.671130923	0.67825067	0.191641548	0.499980026	0.448234418	0.293661223	0.33033261	0.327765943	0.426951639	0.497010559	-0.00376743	0.360009464	14	20693571	A	G	M	V		14	21161730	14:20693571:A:G	ANG;ANG;AL163636.2	P03950	P03950;P03950;.	p.Met3Val	p.Met3Val;p.Met3Val;p.Met3Val	1.07288	0.351	0.758717192	-3.07753736	-1.069237588	-1.423229968	0.243	Met	3	Val	M3V	4	-64.310625	-20.398625	-2.82525	58.75	16.28162795
14:20693571:A:T:M:3:L	-1.757109826	-0.587200992	0.67825067	0.184904096	0.497648757	0.431088155	0.293661223	0.333583614	0.327765943	0.330242714	0.497010559	-0.007054558	0.351405681	14	20693571	A	T	M	L		14	21161730	14:20693571:A:T	ANG;ANG;AL163636.2	P03950	P03950;P03950;.	p.Met3Leu	p.Met3Leu;p.Met3Leu;p.Met3Leu	1.600395	0.185	0.760634551	-2.340995169	-2.092476461	-2.098591284	0.005	Met	3	Leu	M3L	3	-64.310625	-20.398625	-2.82525	58.75	16.28162795
14:20693572:T:A:M:3:K	-0.618821305	-0.393614809	0.439540416	0.20924477	0.459731693	0.37705974	0.293661223	0.083587047	0.327765943	0.20892768	0.089692317	0.043395023	0.28265038	14	20693572	T	A	M	K		14	21161731	14:20693572:T:A	ANG;ANG;AL163636.2	P03950	P03950;P03950;.	p.Met3Lys	p.Met3Lys;p.Met3Lys;p.Met3Lys	2.133	0.398	0.7639413	-1.563604504	-0.683306407	-0.580452575	0.917	Met	3	Lys	M3K	6	-64.310625	-20.398625	-2.82525	58.75	16.28162795
14:20693572:T:C:M:3:T	-0.866123223	-0.439980481	0.439540416	0.20924477	0.459731693	0.37705974	0.293661223	0.083587047	0.327765943	0.20892768	0.089692317	0.043395023	0.28265038	14	20693572	T	C	M	T		14	21161731	14:20693572:T:C	ANG;ANG;AL163636.2	P03950	P03950;P03950;.	p.Met3Thr	p.Met3Thr;p.Met3Thr;p.Met3Thr	1.775102	0.342	0.755951727	-2.227947933	-1.172589155	-1.096957219	0.123	Met	3	Thr	M3T	6	-64.310625	-20.398625	-2.82525	58.75	16.28162795
14:20693572:T:G:M:3:R	0.193742142	-0.288076544	0.439540416	0.20924477	0.459731693	0.37705974	0.293661223	0.083587047	0.327765943	0.20892768	0.089692317	0.043395023	0.28265038	14	20693572	T	G	M	R		14	21161731	14:20693572:T:G	ANG;ANG;AL163636.2	P03950	P03950;P03950;.	p.Met3Arg	p.Met3Arg;p.Met3Arg;p.Met3Arg	2.947653	0.582	0.763002066	-0.522142728	0.470674382	0.921998462	0.917	Met	3	Arg	M3R	6	-64.310625	-20.398625	-2.82525	58.75	16.28162795
14:20693573:G:A:M:3:I	-1.706770219	-0.691006867	0.67825067	0.191641548	0.499980026	0.448234418	0.293661223	0.33033261	0.327765943	0.426951639	0.497010559	-0.00376743	0.360009464	14	20693573	G	A	M	I	rs766649220	14	21161732	14:20693573:G:A	ANG;ANG;AL163636.2	P03950	P03950;P03950;.	p.Met3Ile	p.Met3Ile;p.Met3Ile;p.Met3Ile	0.919457	0.202	0.759683145	-3.254253872	-2.000284559	-2.367155156	0.011	Met	3	Ile	M3I	4	-64.310625	-20.398625	-2.82525	58.75	16.28162795
14:20693573:G:C:M:3:I	-1.706770219	-0.702969121	0.67825067	0.191641548	0.499980026	0.448234418	0.293661223	0.33033261	0.327765943	0.426951639	0.497010559	-0.00376743	0.360009464	14	20693573	G	C	M	I		14	21161732	14:20693573:G:C	ANG;ANG;AL163636.2	P03950	P03950;P03950;.	p.Met3Ile	p.Met3Ile;p.Met3Ile;p.Met3Ile	0.82712	0.202	0.759683145	-3.374918787	-2.000284559	-2.416898286	0.011	Met	3	Ile	M3I	4	-64.310625	-20.398625	-2.82525	58.75	16.28162795
14:20693573:G:T:M:3:I	-1.706770219	-0.70454419	0.67825067	0.191641548	0.499980026	0.448234418	0.293661223	0.33033261	0.327765943	0.426951639	0.497010559	-0.00376743	0.360009464	14	20693573	G	T	M	I		14	21161732	14:20693573:G:T	ANG;ANG;AL163636.2	P03950	P03950;P03950;.	p.Met3Ile	p.Met3Ile;p.Met3Ile;p.Met3Ile	0.814962	0.202	0.759683145	-3.39080672	-2.000284559	-2.423447957	0.011	Met	3	Ile	M3I	4	-64.310625	-20.398625	-2.82525	58.75	16.28162795
14:20693574:G:A:G:4:S	-1.552769211	-0.511745321	0.439540416	0.207958659	0.407766825	0.35693772	0.268454444	0.083587047	0.280777278	0.145336436	0.075934127	0.047358297	0.218880176	14	20693574	G	A	G	S	rs751781877	14	21161733	14:20693574:G:A	ANG;ANG;AL163636.2	P03950	P03950;P03950;.	p.Gly4Ser	p.Gly4Ser;p.Gly4Ser;p.Gly4Ser	0.329182	0.145	0.771286979	-3.740014485	-2.169018298	-3.014624643	0.02	Gly	4	Ser	G4S	6	-60.0275	-22.58	-3.67675	60.65	12.38521633
14:20693574:G:C:G:4:R	-1.917720342	-0.883944965	0.800016046	0.26396982	0.528652381	0.362260487	0.268454444	0.618364222	0.280777278	0.578290572	0.705414057	0.110089932	0.468719679	14	20693574	G	C	G	R		14	21161733	14:20693574:G:C	ANG;ANG;AL163636.2	P03950	P03950;P03950;.	p.Gly4Arg	p.Gly4Arg;p.Gly4Arg;p.Gly4Arg	0.950711	0.225	0.778868077	-2.741214902	-1.533987523	-2.217369851	0.025	Gly	4	Arg	G4R	8	-60.0275	-22.58	-3.67675	60.65	12.38521633
14:20693574:G:T:G:4:C	-1.153381843	-0.628649098	0.37701124	0.281765447	0.463009048	0.30534499	0.268454444	0.120278196	0.280777278	0.246636621	0.084267639	0.12520687	0.350314264	14	20693574	G	T	G	C		14	21161733	14:20693574:G:T	ANG;ANG;AL163636.2	P03950	P03950;P03950;.	p.Gly4Cys	p.Gly4Cys;p.Gly4Cys;p.Gly4Cys	1.26519	0.321	0.771747702	-2.505510407	-1.042534355	-1.493041019	0.992	Gly	4	Cys	G4C	9	-60.0275	-22.58	-3.67675	60.65	12.38521633
14:20693575:G:A:G:4:D	-1.883962193	-0.726876762	0.800016046	0.238078034	0.50660127	0.377180907	0.268454444	0.373321007	0.280777278	0.4721353	0.70499599	0.082035666	0.397067394	14	20693575	G	A	G	D		14	21161734	14:20693575:G:A	ANG;ANG;AL163636.2	P03950	P03950;P03950;.	p.Gly4Asp	p.Gly4Asp;p.Gly4Asp;p.Gly4Asp	1.160912	0.186	0.781003106	-2.413977445	-1.746280918	-2.329566066	0.025	Gly	4	Asp	G4D	7	-60.0275	-22.58	-3.67675	60.65	12.38521633
14:20693575:G:C:G:4:A	-1.680836276	-0.495788264	0.439540416	0.207958659	0.407766825	0.35693772	0.268454444	0.083587047	0.280777278	0.145336436	0.075934127	0.047358297	0.218880176	14	20693575	G	C	G	A		14	21161734	14:20693575:G:C	ANG;ANG;AL163636.2	P03950	P03950;P03950;.	p.Gly4Ala	p.Gly4Ala;p.Gly4Ala;p.Gly4Ala	0.452355	0.116	0.77812002	-3.410872558	-2.239359798	-3.115900321	0.011	Gly	4	Ala	G4A	6	-60.0275	-22.58	-3.67675	60.65	12.38521633
14:20693575:G:T:G:4:V	-1.970361395	-0.707726653	0.37701124	0.281765447	0.463009048	0.30534499	0.268454444	0.120278196	0.280777278	0.246636621	0.084267639	0.12520687	0.350314264	14	20693575	G	T	G	V		14	21161734	14:20693575:G:T	ANG;ANG;AL163636.2	P03950	P03950;P03950;.	p.Gly4Val	p.Gly4Val;p.Gly4Val;p.Gly4Val	0.654788	0.136	0.777633561	-3.158308622	-2.12034008	-2.891239779	0.099	Gly	4	Val	G4V	9	-60.0275	-22.58	-3.67675	60.65	12.38521633
14:20693577:C:A:L:5:M	-1.294251383	-0.570482394	0.168964148	0.092414446	0.411904762	0.430099392	0.207687646	0.646617605	0.055294577	0.466512518	0.072510451	0.000565976	0.299466508	14	20693577	C	A	L	M		14	21161736	14:20693577:C:A	ANG;ANG;AL163636.2	P03950	P03950;P03950;.	p.Leu5Met	p.Leu5Met;p.Leu5Met;p.Leu5Met	1.002964	0.256	0.754505209	-3.27257186	-1.743408459	-2.010029202	0.58	Leu	5	Met	L5M	2	-58.774625	-22.298	-7.378625	61.1	11.03679254
14:20693577:C:G:L:5:V	-0.850101682	-0.471117401	0.168964148	0.101201855	0.349098095	0.328615224	0.207687646	0.333583614	0.055294577	0.221002726	0.072510451	-0.00922315	0.209487063	14	20693577	C	G	L	V		14	21161736	14:20693577:C:G	ANG;ANG;AL163636.2	P03950	P03950;P03950;.	p.Leu5Val	p.Leu5Val;p.Leu5Val;p.Leu5Val	0.511407	0.298	0.768959232	-3.559177551	-1.235264953	-2.032061992	0.58	Leu	5	Val	L5V	3	-58.774625	-22.298	-7.378625	61.1	11.03679254
14:20693578:T:A:L:5:Q	0.469693906	-0.198504245	0.070321709	0.193178238	0.305521984	0.259347614	0.207687646	0.083587047	0.055294577	0.07047785	0.006475299	0.053182617	0.140576366	14	20693578	T	A	L	Q		14	21161737	14:20693578:T:A	ANG;ANG;AL163636.2	P03950	P03950;P03950;.	p.Leu5Gln	p.Leu5Gln;p.Leu5Gln;p.Leu5Gln	1.65185	0.552	0.762944348	-2.216903596	0.279007352	0.050521794	0.952	Leu	5	Gln	L5Q	6	-58.774625	-22.298	-7.378625	61.1	11.03679254
14:20693578:T:C:L:5:P	-1.039415717	-0.590470286	0.278415084	0.23392295	0.404321984	0.284917309	0.207687646	0.373321007	0.055294577	0.382015228	0.122447789	0.091143319	0.313743452	14	20693578	T	C	L	P		14	21161737	14:20693578:T:C	ANG;ANG;AL163636.2	P03950	P03950;P03950;.	p.Leu5Pro	p.Leu5Pro;p.Leu5Pro;p.Leu5Pro	1.048371	0.323	0.775682298	-2.692005173	-0.964174064	-1.598283475	0.044	Leu	5	Pro	L5P	7	-58.774625	-22.298	-7.378625	61.1	11.03679254
14:20693578:T:G:L:5:R	0.637505923	-0.190646133	0.070321709	0.193178238	0.305521984	0.259347614	0.207687646	0.083587047	0.055294577	0.07047785	0.006475299	0.053182617	0.140576366	14	20693578	T	G	L	R		14	21161737	14:20693578:T:G	ANG;ANG;AL163636.2	P03950	P03950;P03950;.	p.Leu5Arg	p.Leu5Arg;p.Leu5Arg;p.Leu5Arg	1.712507	0.59	0.772248288	-1.9086409	0.67579719	0.302852334	0.906	Leu	5	Arg	L5R	6	-58.774625	-22.298	-7.378625	61.1	11.03679254
14:20693580:G:A:G:6:S	-1.994560378	-0.551419992	0.507040858	0.217035472	0.460003492	0.318166186	0.446192302	0.083587047	0.280777278	0.145336436	0.159969896	0.034796025	0.280388658	14	20693580	G	A	G	S		14	21161739	14:20693580:G:A	ANG;ANG;AL163636.2	P03950	P03950;P03950;.	p.Gly6Ser	p.Gly6Ser;p.Gly6Ser;p.Gly6Ser	0.883262	0.085	0.777075801	-2.873469553	-2.453842883	-3.062956462	0.079	Gly	6	Ser	G6S	6	-58.38325	-18.097	-5.23425	60.04	10.07475885
14:20693580:G:C:G:6:R	-2.327515275	-1.01167769	0.839913785	0.307083137	0.58468127	0.334651492	0.446192302	0.618364222	0.280777278	0.578290572	0.874582529	0.100230299	0.537531975	14	20693580	G	C	G	R		14	21161739	14:20693580:G:C	ANG;ANG;AL163636.2	P03950	P03950;P03950;.	p.Gly6Arg	p.Gly6Arg;p.Gly6Arg;p.Gly6Arg	0.927228	0.177	0.784122529	-2.642574953	-1.751446175	-2.507477919	0.044	Gly	6	Arg	G6R	8	-58.38325	-18.097	-5.23425	60.04	10.07475885
14:20693580:G:T:G:6:C	-1.829252461	-0.770279336	0.442490429	0.334218977	0.516052381	0.278272238	0.446192302	0.120278196	0.280777278	0.246636621	0.211344078	0.113096525	0.413367879	14	20693580	G	T	G	C		14	21161739	14:20693580:G:T	ANG;ANG;AL163636.2	P03950	P03950;P03950;.	p.Gly6Cys	p.Gly6Cys;p.Gly6Cys;p.Gly6Cys	1.053884	0.209	0.777439342	-2.641554903	-1.659534029	-2.254275053	0.1	Gly	6	Cys	G6C	9	-58.38325	-18.097	-5.23425	60.04	10.07475885
14:20693581:G:A:G:6:D	-1.508505037	-0.832412472	0.839913785	0.265924065	0.559040159	0.344977521	0.446192302	0.373321007	0.280777278	0.4721353	0.864275694	0.071810018	0.458482384	14	20693581	G	A	G	D		14	21161740	14:20693581:G:A	ANG;ANG;AL163636.2	P03950	P03950;P03950;.	p.Gly6Asp	p.Gly6Asp;p.Gly6Asp;p.Gly6Asp	1.205301	0.311	0.786309094	-2.22537472	-0.863153115	-1.583107634	0.906	Gly	6	Asp	G6D	7	-58.38325	-18.097	-5.23425	60.04	10.07475885
14:20693581:G:C:G:6:A	-1.212909671	-0.534038663	0.507040858	0.217035472	0.460003492	0.318166186	0.446192302	0.083587047	0.280777278	0.145336436	0.159969896	0.034796025	0.280388658	14	20693581	G	C	G	A		14	21161740	14:20693581:G:C	ANG;ANG;AL163636.2	P03950	P03950;P03950;.	p.Gly6Ala	p.Gly6Ala;p.Gly6Ala;p.Gly6Ala	1.017429	0.262	0.784066909	-2.526070304	-1.212046059	-1.967554536	0.58	Gly	6	Ala	G6A	6	-58.38325	-18.097	-5.23425	60.04	10.07475885
14:20693581:G:T:G:6:V	-2.032393322	-0.770529108	0.442490429	0.334218977	0.516052381	0.278272238	0.446192302	0.120278196	0.280777278	0.246636621	0.211344078	0.113096525	0.413367879	14	20693581	G	T	G	V		14	21161740	14:20693581:G:T	ANG;ANG;AL163636.2	P03950	P03950;P03950;.	p.Gly6Val	p.Gly6Val;p.Gly6Val;p.Gly6Val	1.051956	0.163	0.783470693	-2.495625435	-1.851316945	-2.521210438	0.164	Gly	6	Val	G6V	9	-58.38325	-18.097	-5.23425	60.04	10.07475885
14:20693583:G:A:V:7:I	-2.257041908	-0.843409875	0.399374425	0.078419475	0.506488836	0.419831455	0.385014636	0.646617605	0.055294577	0.466512518	0.251222074	0.014769658	0.400879497	14	20693583	G	A	V	I	rs1566602182	14	21161742	14:20693583:G:A	ANG;ANG;AL163636.2	P03950	P03950;P03950;.	p.Val7Ile	p.Val7Ile;p.Val7Ile;p.Val7Ile	0.31471	0.104	0.774897008	-3.670073081	-2.369415693	-3.259415822	0.088	Val	7	Ile	V7I	1	-57.21642857	-18.67128571	-1.756428571	62.27	9.735584909
14:20693583:G:C:V:7:L	-1.818061764	-0.672689693	0.399374425	0.088811615	0.438495503	0.315109509	0.385014636	0.333583614	0.055294577	0.221002726	0.251222074	-0.02411424	0.301945291	14	20693583	G	C	V	L		14	21161742	14:20693583:G:C	ANG;ANG;AL163636.2	P03950	P03950;P03950;.	p.Val7Leu	p.Val7Leu;p.Val7Leu;p.Val7Leu	0.248694	0.139	0.77811695	-3.677089932	-2.093204584	-3.092666749	0	Val	7	Leu	V7L	3	-57.21642857	-18.67128571	-1.756428571	62.27	9.735584909
14:20693583:G:T:V:7:F	-1.577847201	-0.61245416	0.324289858	0.155749561	0.42987955	0.329030762	0.385014636	0.335293057	0.055294577	0.296082378	0.173479691	-0.007209052	0.282904645	14	20693583	G	T	V	F		14	21161742	14:20693583:G:T	ANG;ANG;AL163636.2	P03950	P03950;P03950;.	p.Val7Phe	p.Val7Phe;p.Val7Phe;p.Val7Phe	0.447329	0.181	0.776705598	-3.452253484	-1.84976661	-2.742884229	0.325	Val	7	Phe	V7F	5	-57.21642857	-18.67128571	-1.756428571	62.27	9.735584909
14:20693584:T:A:V:7:D	-1.382910101	-0.74090649	0.381995618	0.253571315	0.477932884	0.265501133	0.385014636	0.373321007	0.055294577	0.382015228	0.377790421	0.053709973	0.380999096	14	20693584	T	A	V	D		14	21161743	14:20693584:T:A	ANG;ANG;AL163636.2	P03950	P03950;P03950;.	p.Val7Asp	p.Val7Asp;p.Val7Asp;p.Val7Asp	0.827866	0.289	0.78248173	-2.812804866	-1.066860318	-1.913604733	0.072	Val	7	Asp	V7D	7	-57.21642857	-18.67128571	-1.756428571	62.27	9.735584909
14:20693584:T:C:V:7:A	-2.008306443	-0.651016629	0.399374425	0.115603197	0.439452328	0.323534365	0.385014636	0.33033261	0.055294577	0.318717512	0.251222074	-0.023939813	0.31128463	14	20693584	T	C	V	A		14	21161743	14:20693584:T:C	ANG;ANG;AL163636.2	P03950	P03950;P03950;.	p.Val7Ala	p.Val7Ala;p.Val7Ala;p.Val7Ala	0.54662	0.102	0.777237521	-3.309408997	-2.343079046	-3.146043649	0.007	Val	7	Ala	V7A	4	-57.21642857	-18.67128571	-1.756428571	62.27	9.735584909
14:20693584:T:G:V:7:G	-1.771527401	-0.766412675	0.381995618	0.253571315	0.477932884	0.265501133	0.385014636	0.373321007	0.055294577	0.382015228	0.377790421	0.053709973	0.380999096	14	20693584	T	G	V	G	rs1051957135	14	21161743	14:20693584:T:G	ANG;ANG;AL163636.2	P03950	P03950;P03950;.	p.Val7Gly	p.Val7Gly;p.Val7Gly;p.Val7Gly	0.630983	0.201	0.797111311	-2.710013014	-1.382171876	-2.528340175	0.033	Val	7	Gly	V7G	7	-57.21642857	-18.67128571	-1.756428571	62.27	9.735584909
14:20693586:T:A:L:8:M	-0.699314673	-0.557646709	0.169188336	-0.042593433	0.374744286	0.312720053	0.268454444	0.646617605	0.055294577	0.466512518	0.262643903	-0.003539644	0.35827037	14	20693586	T	A	L	M		14	21161745	14:20693586:T:A	ANG;ANG;AL163636.2	P03950	P03950;P03950;.	p.Leu8Met	p.Leu8Met;p.Leu8Met;p.Leu8Met	1.924543	0.429	0.763752764	-1.840654106	-0.489391198	-0.513559757	0.982	Leu	8	Met	L8M	2	-54.183	-21.467375	-3.922625	61.5	6.594836265
14:20693586:T:G:L:8:V	-0.280120234	-0.410697997	0.169188336	-0.044659141	0.29461873	0.197208345	0.268454444	0.333583614	0.055294577	0.221002726	0.262643903	-0.01579626	0.25853791	14	20693586	T	G	L	V		14	21161745	14:20693586:T:G	ANG;ANG;AL163636.2	P03950	P03950;P03950;.	p.Leu8Val	p.Leu8Val;p.Leu8Val;p.Leu8Val	1.663869	0.459	0.77820639	-1.82555435	-0.057535928	-0.480577273	0.884	Leu	8	Val	L8V	3	-54.183	-21.467375	-3.922625	61.5	6.594836265
14:20693587:T:C:L:8:S	-0.314283243	-0.104300353	0.070426106	0.070914472	0.241492619	0.107662402	0.268454444	0.083587047	0.055294577	0.07047785	0.034299877	0.041562818	0.175180732	14	20693587	T	C	L	S		14	21161746	14:20693587:T:C	ANG;ANG;AL163636.2	P03950	P03950;P03950;.	p.Leu8Ser	p.Leu8Ser;p.Leu8Ser;p.Leu8Ser	2.86303	0.397	0.775600458	-0.322644245	-0.495136225	-0.192956386	0.982	Leu	8	Ser	L8S	6	-54.183	-21.467375	-3.922625	61.5	6.594836265
14:20693587:T:G:L:8:W	-0.424685885	-0.198604952	0.070426106	0.070914472	0.241492619	0.107662402	0.268454444	0.083587047	0.055294577	0.07047785	0.034299877	0.041562818	0.175180732	14	20693587	T	G	L	W		14	21161746	14:20693587:T:G	ANG;ANG;AL163636.2	P03950	P03950;P03950;.	p.Leu8Trp	p.Leu8Trp;p.Leu8Trp;p.Leu8Trp	2.13509	0.372	0.773939145	-1.31479748	-0.681774407	-0.729616131	0.113	Leu	8	Trp	L8W	6	-54.183	-21.467375	-3.922625	61.5	6.594836265
14:20693588:G:C:L:8:F	-1.504966192	-0.610540734	0.169188336	-0.02540974	0.287407619	0.186861931	0.268454444	0.33033261	0.055294577	0.318717512	0.262643903	-0.012424512	0.263697566	14	20693588	G	C	L	F		14	21161747	14:20693588:G:C	ANG;ANG;AL163636.2	P03950	P03950;P03950;.	p.Leu8Phe	p.Leu8Phe;p.Leu8Phe;p.Leu8Phe	0.193446	0.185	0.778622662	-3.736840344	-1.792354188	-2.856532811	0.053	Leu	8	Phe	L8F	4	-54.183	-21.467375	-3.922625	61.5	6.594836265
14:20693588:G:T:L:8:F	-1.504966192	-0.601084882	0.169188336	-0.02540974	0.287407619	0.186861931	0.268454444	0.33033261	0.055294577	0.318717512	0.262643903	-0.012424512	0.263697566	14	20693588	G	T	L	F		14	21161747	14:20693588:G:T	ANG;ANG;AL163636.2	P03950	P03950;P03950;.	p.Leu8Phe	p.Leu8Phe;p.Leu8Phe;p.Leu8Phe	0.266436	0.185	0.778622662	-3.641457863	-1.792354188	-2.817212159	0.053	Leu	8	Phe	L8F	4	-54.183	-21.467375	-3.922625	61.5	6.594836265
14:20693589:T:A:L:9:M	-0.67944018	-0.56618153	0.03492431	-0.033773757	0.33659873	0.497373473	0.237177328	0.646617605	0.280777278	0.500666724	0.140397757	-4.30E-05	0.332923333	14	20693589	T	A	L	M		14	21161748	14:20693589:T:A	ANG;ANG;AL163636.2	P03950	P03950;P03950;.	p.Leu9Met	p.Leu9Met;p.Leu9Met;p.Leu9Met	1.504129	0.417	0.763161659	-2.404595026	-0.575535093	-0.809406557	0.58	Leu	9	Met	L9M	2	-54.121125	-17.380625	-7.536125	60.6	6.226687668	0.476524427	Uncertain
14:20693589:T:G:L:9:V	-0.803939225	-0.437773268	0.03492431	-0.032450082	0.262807249	0.390429364	0.237177328	0.333583614	0.280777278	0.274400318	0.140397757	-0.011395034	0.248730556	14	20693589	T	G	L	V		14	21161748	14:20693589:T:G	ANG;ANG;AL163636.2	P03950	P03950;P03950;.	p.Leu9Val	p.Leu9Val;p.Leu9Val;p.Leu9Val	1.317697	0.334	0.778155111	-2.279190004	-0.852991641	-1.38961009	0.02	Leu	9	Val	L9V	3	-54.121125	-17.380625	-7.536125	60.6	6.226687668	0.246478418	Benign
14:20693590:T:C:L:9:S	0.356921173	-0.05840266	0.013230602	0.091282165	0.219225582	0.339190961	0.237177328	0.083587047	0.280777278	0.145336436	0.013433208	0.052352267	0.185948906	14	20693590	T	C	L	S		14	21161749	14:20693590:T:C	ANG;ANG;AL163636.2	P03950	P03950;P03950;.	p.Leu9Ser	p.Leu9Ser;p.Leu9Ser;p.Leu9Ser	3.367932	0.556	0.775643664	0.338219235	0.516316042	0.998118701	0.952	Leu	9	Ser	L9S	6	-54.121125	-17.380625	-7.536125	60.6	6.226687668	0.339689218	Benign
14:20693590:T:G:L:9:W	0.264182953	-0.05527351	0.013230602	0.091282165	0.219225582	0.339190961	0.237177328	0.083587047	0.280777278	0.145336436	0.013433208	0.052352267	0.185948906	14	20693590	T	G	L	W		14	21161749	14:20693590:T:G	ANG;ANG;AL163636.2	P03950	P03950;P03950;.	p.Leu9Trp	p.Leu9Trp;p.Leu9Trp;p.Leu9Trp	3.392086	0.535	0.773880009	0.326374749	0.353397546	0.889743126	0.996	Leu	9	Trp	L9W	6	-54.121125	-17.380625	-7.536125	60.6	6.226687668	0.655745482	Pathogenic
14:20693591:G:C:L:9:F	-1.081720303	-0.461485372	0.03492431	-0.009715239	0.251143915	0.383080966	0.237177328	0.33033261	0.280777278	0.371900423	0.140397757	-0.006387202	0.248579735	14	20693591	G	C	L	F		14	21161750	14:20693591:G:C	ANG;ANG;AL163636.2	P03950	P03950;P03950;.	p.Leu9Phe	p.Leu9Phe;p.Leu9Phe;p.Leu9Phe	1.132553	0.271	0.778576337	-2.510766451	-1.246442191	-1.85351248	0.009	Leu	9	Phe	L9F	4	-54.121125	-17.380625	-7.536125	60.6	6.226687668	0.177011338	Benign
14:20693591:G:T:L:9:F	-1.081720303	-0.449080575	0.03492431	-0.009715239	0.251143915	0.383080966	0.237177328	0.33033261	0.280777278	0.371900423	0.140397757	-0.006387202	0.248579735	14	20693591	G	T	L	F	rs781183678	14	21161750	14:20693591:G:T	ANG;ANG;AL163636.2	P03950	P03950;P03950;.	p.Leu9Phe	p.Leu9Phe;p.Leu9Phe;p.Leu9Phe	1.228306	0.271	0.778576337	-2.385637546	-1.246442191	-1.801929107	0.009	Leu	9	Phe	L9F	4	-54.121125	-17.380625	-7.536125	60.6	6.226687668	0.177011338	Benign
14:20693592:T:A:L:10:M	-0.810780569	-0.539849519	0.614017189	0.077865886	0.54029627	0.522944106	0.276730271	0.646617605	0.2886295	0.504407835	0.497010559	0.019140773	0.395507619	14	20693592	T	A	L	M		14	21161751	14:20693592:T:A	ANG;ANG;AL163636.2	P03950	P03950;P03950;.	p.Leu10Met	p.Leu10Met;p.Leu10Met;p.Leu10Met	2.582764	0.428	0.764510818	-0.96184067	-0.483100261	-0.164748001	0.999	Leu	10	Met	L10M	2	-54.35525	-14.205375	-3.355	59.57	8.047864358	0.835788555	Pathogenic
14:20693592:T:G:L:10:V	-0.988424089	-0.384058985	0.614017189	0.095502443	0.481922566	0.424292335	0.276730271	0.333583614	0.2886295	0.279096985	0.497010559	0.009843284	0.299078307	14	20693592	T	G	L	V		14	21161751	14:20693592:T:G	ANG;ANG;AL163636.2	P03950	P03950;P03950;.	p.Leu10Val	p.Leu10Val;p.Leu10Val;p.Leu10Val	2.436542	0.325	0.77933177	-0.788135424	-0.890570915	-0.83889717	0.991	Leu	10	Val	L10V	3	-54.35525	-14.205375	-3.355	59.57	8.047864358	0.412886608	Uncertain
14:20693593:T:C:L:10:S	0.711566903	-0.089717702	0.371790826	0.235614564	0.43234328	0.371722002	0.276730271	0.083587047	0.2886295	0.150971833	0.089692317	0.066382853	0.220808033	14	20693593	T	C	L	S		14	21161752	14:20693593:T:C	ANG;ANG;AL163636.2	P03950	P03950;P03950;.	p.Leu10Ser	p.Leu10Ser;p.Leu10Ser;p.Leu10Ser	3.613791	0.659	0.777051895	0.694165549	1.194562173	1.725943604	0.999	Leu	10	Ser	L10S	6	-54.35525	-14.205375	-3.355	59.57	8.047864358	0.695555084	Pathogenic
14:20693593:T:G:L:10:W	0.579083732	-0.07300511	0.371790826	0.235614564	0.43234328	0.371722002	0.276730271	0.083587047	0.2886295	0.150971833	0.089692317	0.066382853	0.220808033	14	20693593	T	G	L	W		14	21161752	14:20693593:T:G	ANG;ANG;AL163636.2	P03950	P03950;P03950;.	p.Leu10Trp	p.Leu10Trp;p.Leu10Trp;p.Leu10Trp	3.742796	0.629	0.775229374	0.817890273	0.973450322	1.622029336	1	Leu	10	Trp	L10W	6	-54.35525	-14.205375	-3.355	59.57	8.047864358	0.814918802	Pathogenic
14:20693594:G:C:L:10:F	-0.480786717	-0.459122914	0.614017189	0.13007036	0.482656058	0.422005453	0.276730271	0.33033261	0.2886295	0.376690423	0.497010559	0.015226924	0.308369868	14	20693594	G	C	L	F		14	21161753	14:20693594:G:C	ANG;ANG;AL163636.2	P03950	P03950;P03950;.	p.Leu10Phe	p.Leu10Phe;p.Leu10Phe;p.Leu10Phe	1.987084	0.446	0.779930633	-1.360742165	-0.111406256	-0.381601927	0.643	Leu	10	Phe	L10F	4	-54.35525	-14.205375	-3.355	59.57	8.047864358	0.360769677	Uncertain
14:20693594:G:T:L:10:F	-0.480786717	-0.447264169	0.614017189	0.13007036	0.482656058	0.422005453	0.276730271	0.33033261	0.2886295	0.376690423	0.497010559	0.015226924	0.308369868	14	20693594	G	T	L	F		14	21161753	14:20693594:G:T	ANG;ANG;AL163636.2	P03950	P03950;P03950;.	p.Leu10Phe	p.Leu10Phe;p.Leu10Phe;p.Leu10Phe	2.078622	0.446	0.779930633	-1.241121373	-0.111406256	-0.332289229	0.643	Leu	10	Phe	L10F	4	-54.35525	-14.205375	-3.355	59.57	8.047864358	0.360769677	Uncertain
14:20693595:G:A:V:11:I	-1.693179664	-0.794876234	0.057918649	-0.007494553	0.369401852	0.396377875	0.436891382	0.646617605	0.055294577	0.466512518	0.251222074	0.036046427	0.41365537	14	20693595	G	A	V	I		14	21161754	14:20693595:G:A	ANG;ANG;AL163636.2	P03950	P03950;P03950;.	p.Val11Ile	p.Val11Ile;p.Val11Ile;p.Val11Ile	0.868041	0.24	0.776715582	-2.902226204	-1.474548756	-2.175199783	0.009	Val	11	Ile	V11I	1	-50.85757143	-17.31342857	-1.588142857	61.21	5.171017359	0.312791335	Benign
14:20693595:G:C:V:11:L	-1.717330858	-0.550756775	0.057918649	-0.026670606	0.285462593	0.274982208	0.436891382	0.333583614	0.055294577	0.221002726	0.251222074	0.003424055	0.316062593	14	20693595	G	C	V	L		14	21161754	14:20693595:G:C	ANG;ANG;AL163636.2	P03950	P03950;P03950;.	p.Val11Leu	p.Val11Leu;p.Val11Leu;p.Val11Leu	1.387359	0.171	0.779905193	-2.145081961	-1.859951048	-2.294281614	0.02	Val	11	Leu	V11L	3	-50.85757143	-17.31342857	-1.588142857	61.21	5.171017359	0.213434065	Benign
14:20693595:G:T:V:11:F	-0.974429203	-0.501447393	0.036686189	0.028760458	0.254308862	0.215871171	0.436891382	0.335293057	0.055294577	0.296082378	0.173479691	0.023619097	0.298818613	14	20693595	G	T	V	F		14	21161754	14:20693595:G:T	ANG;ANG;AL163636.2	P03950	P03950;P03950;.	p.Val11Phe	p.Val11Phe;p.Val11Phe;p.Val11Phe	1.526785	0.328	0.77843581	-1.999047443	-0.886449141	-1.311653878	0.044	Val	11	Phe	V11F	5	-50.85757143	-17.31342857	-1.588142857	61.21	5.171017359	0.315174556	Benign
14:20693596:T:A:V:11:D	0.406482265	-0.394150123	0.208916098	0.133012343	0.33466664	0.258472743	0.436891382	0.373321007	0.055294577	0.382015228	0.377790421	0.080000749	0.397594176	14	20693596	T	A	V	D		14	21161755	14:20693596:T:A	ANG;ANG;AL163636.2	P03950	P03950;P03950;.	p.Val11Asp	p.Val11Asp;p.Val11Asp;p.Val11Asp	3.736607	0.705	0.783443193	1.01196838	1.593610514	2.05800291	0.984	Val	11	Asp	V11D	7	-50.85757143	-17.31342857	-1.588142857	61.21	5.171017359	0.876835106	Pathogenic
14:20693596:T:C:V:11:A	-0.806513353	-0.379156489	0.057918649	-0.008298626	0.274434974	0.249142752	0.436891382	0.33033261	0.055294577	0.318717512	0.251222074	0.005785328	0.326433042	14	20693596	T	C	V	A		14	21161755	14:20693596:T:C	ANG;ANG;AL163636.2	P03950	P03950;P03950;.	p.Val11Ala	p.Val11Ala;p.Val11Ala;p.Val11Ala	2.857	0.384	0.778925736	-0.248679483	-0.522294111	-0.271349558	0.079	Val	11	Ala	V11A	4	-50.85757143	-17.31342857	-1.588142857	61.21	5.171017359	0.398631218	Uncertain
14:20693596:T:G:V:11:G	-0.653383101	-0.402622302	0.208916098	0.133012343	0.33466664	0.258472743	0.436891382	0.373321007	0.055294577	0.382015228	0.377790421	0.080000749	0.397594176	14	20693596	T	G	V	G		14	21161755	14:20693596:T:G	ANG;ANG;AL163636.2	P03950	P03950;P03950;.	p.Val11Gly	p.Val11Gly;p.Val11Gly;p.Val11Gly	3.67121	0.465	0.799448385	1.320442348	0.33501651	0.635485333	0.906	Val	11	Gly	V11G	7	-50.85757143	-17.31342857	-1.588142857	61.21	5.171017359	0.761669963	Pathogenic
14:20693598:T:A:F:12:I	-0.273073727	-0.517560209	0.154981121	-0.045416362	0.375640476	0.413369618	0.590691138	0.083587047	0.628950467	0.361754255	0.265997112	0.092193488	0.457321323	14	20693598	T	A	F	I		14	21161757	14:20693598:T:A	ANG;ANG;AL163636.2	P03950	P03950;P03950;.	p.Phe12Ile	p.Phe12Ile;p.Phe12Ile;p.Phe12Ile	3.619415	0.59	0.772934679	0.600178338	0.687249277	1.330128206	0.987	Phe	12	Ile	F12I	6	-48.36409091	-18.99263636	-5.795545455	58	0	0.474344544	Uncertain
14:20693598:T:C:F:12:L	-0.573368914	-0.501385767	0.154981121	-0.045416362	0.375640476	0.413369618	0.590691138	0.083587047	0.628950467	0.361754255	0.265997112	0.092193488	0.457321323	14	20693598	T	C	F	L		14	21161757	14:20693598:T:C	ANG;ANG;AL163636.2	P03950	P03950;P03950;.	p.Phe12Leu	p.Phe12Leu;p.Phe12Leu;p.Phe12Leu	3.744266	0.522	0.774096821	0.791935843	0.274376528	1.004322291	0.956	Phe	12	Leu	F12L	6	-48.36409091	-18.99263636	-5.795545455	58	0	0.374734487	Uncertain
14:20693598:T:G:F:12:V	-1.015575192	-0.823256546	0.542372584	-0.036951491	0.481415556	0.48226065	0.590691138	0.373321007	0.628950467	0.63558666	0.923768818	0.126150815	0.624967966	14	20693598	T	G	F	V		14	21161757	14:20693598:T:G	ANG;ANG;AL163636.2	P03950	P03950;P03950;.	p.Phe12Val	p.Phe12Val;p.Phe12Val;p.Phe12Val	3.604639	0.531	0.773020987	0.582993515	0.313638003	0.981126706	0.987	Phe	12	Val	F12V	7	-48.36409091	-18.99263636	-5.795545455	58	0	0.440345167	Uncertain
14:20693599:T:A:F:12:Y	-0.31616525	-0.651199414	0.430795729	-0.032851932	0.424730238	0.524940736	0.590691138	0.333583614	0.628950467	0.451749258	0.791118383	0.024021753	0.504569673	14	20693599	T	A	F	Y		14	21161758	14:20693599:T:A	ANG;ANG;AL163636.2	P03950	P03950;P03950;.	p.Phe12Tyr	p.Phe12Tyr;p.Phe12Tyr;p.Phe12Tyr	3.248721	0.611	0.769834285	0.039450088	0.769013645	1.251818224	0.998	Phe	12	Tyr	F12Y	3	-48.36409091	-18.99263636	-5.795545455	58	0	0.898963224	Pathogenic
14:20693599:T:C:F:12:S	-0.477968609	-0.985760544	0.697915494	-0.026787607	0.564147698	0.649941953	0.590691138	0.618364222	0.628950467	0.762087689	0.92992419	0.147119383	0.709858668	14	20693599	T	C	F	S	rs1555346345	14	21161758	14:20693599:T:C	ANG;ANG;AL163636.2	P03950	P03950;P03950;.	p.Phe12Ser	p.Phe12Ser;p.Phe12Ser;p.Phe12Ser	3.537647	0.708	0.770226235	0.426662235	1.392162842	1.968161691	0.987	Phe	12	Ser	F12S	8	-48.36409091	-18.99263636	-5.795545455	58	0	0.798354405	Pathogenic
14:20693599:T:G:F:12:C	-1.546666186	-1.073698151	0.697915494	-0.026787607	0.564147698	0.649941953	0.590691138	0.618364222	0.628950467	0.762087689	0.92992419	0.147119383	0.709858668	14	20693599	T	G	F	C		14	21161758	14:20693599:T:G	ANG;ANG;AL163636.2	P03950	P03950;P03950;.	p.Phe12Cys	p.Phe12Cys;p.Phe12Cys;p.Phe12Cys	2.858854	0.466	0.768838531	-0.49453195	-0.169336172	0.203639068	0.468	Phe	12	Cys	F12C	8	-48.36409091	-18.99263636	-5.795545455	58	0	0.704015423	Pathogenic
14:20693600:C:A:F:12:L	-0.71026819	-0.584264707	0.154981121	-0.045416362	0.375640476	0.413369618	0.590691138	0.083587047	0.628950467	0.361754255	0.265997112	0.092193488	0.457321323	14	20693600	C	A	F	L		14	21161759	14:20693600:C:A	ANG;ANG;AL163636.2	P03950	P03950;P03950;.	p.Phe12Leu	p.Phe12Leu;p.Phe12Leu;p.Phe12Leu	3.104521	0.491	0.774096821	-0.044075469	0.07731569	0.480492143	0.982	Phe	12	Leu	F12L	6	-48.36409091	-18.99263636	-5.795545455	58	0	0.374734487	Uncertain
14:20693600:C:G:F:12:L	-0.71026819	-0.601798128	0.154981121	-0.045416362	0.375640476	0.413369618	0.590691138	0.083587047	0.628950467	0.361754255	0.265997112	0.092193488	0.457321323	14	20693600	C	G	F	L		14	21161759	14:20693600:C:G	ANG;ANG;AL163636.2	P03950	P03950;P03950;.	p.Phe12Leu	p.Phe12Leu;p.Phe12Leu;p.Phe12Leu	2.96918	0.491	0.774096821	-0.220937511	0.07731569	0.407582205	0.982	Phe	12	Leu	F12L	6	-48.36409091	-18.99263636	-5.795545455	58	0	0.374734487	Uncertain
14:20693601:G:A:V:13:M	-1.032830276	-0.461907305	0.03284834	0.048015137	0.173192725	0.159762074	0.182356005	0.333583614	0.055294577	0.221002726	0.129223883	0.04803905	0.194705952	14	20693601	G	A	V	M		14	21161760	14:20693601:G:A	ANG;ANG;AL163636.2	P03950	P03950;P03950;.	p.Val13Met	p.Val13Met;p.Val13Met;p.Val13Met	0.375754	0.247	0.759411408	-3.97144685	-1.718762294	-2.399938574	0	Val	13	Met	V13M	3	-49.39585714	-13.021	-6.098142857	61.93	6.000778826	0.072939836	Benign
14:20693601:G:C:V:13:L	-1.046078593	-0.466661141	0.03284834	0.048015137	0.173192725	0.159762074	0.182356005	0.333583614	0.055294577	0.221002726	0.129223883	0.04803905	0.194705952	14	20693601	G	C	V	L	rs1007714988	14	21161760	14:20693601:G:C	ANG;ANG;AL163636.2	P03950	P03950;P03950;.	p.Val13Leu	p.Val13Leu;p.Val13Leu;p.Val13Leu	0.339059	0.244	0.779710139	-3.519789011	-1.399158921	-2.437047735	0	Val	13	Leu	V13L	3	-49.39585714	-13.021	-6.098142857	61.93	6.000778826	0.120164059	Benign
14:20693601:G:T:V:13:L	-1.046078593	-0.465996809	0.03284834	0.048015137	0.173192725	0.159762074	0.182356005	0.333583614	0.055294577	0.221002726	0.129223883	0.04803905	0.194705952	14	20693601	G	T	V	L		14	21161760	14:20693601:G:T	ANG;ANG;AL163636.2	P03950	P03950;P03950;.	p.Val13Leu	p.Val13Leu;p.Val13Leu;p.Val13Leu	0.344187	0.244	0.779710139	-3.513087801	-1.399158921	-2.434285216	0	Val	13	Leu	V13L	3	-49.39585714	-13.021	-6.098142857	61.93	6.000778826	0.120164059	Benign
14:20693602:T:A:V:13:E	0.264727039	0.00804902	0.012427547	0.176304257	0.126189947	0.098647719	0.182356005	0.083587047	0.055294577	0.07047785	0.014000723	0.10989457	0.124313985	14	20693602	T	A	V	E		14	21161761	14:20693602:T:A	ANG;ANG;AL163636.2	P03950	P03950;P03950;.	p.Val13Glu	p.Val13Glu;p.Val13Glu;p.Val13Glu	3.018776	0.495	0.782943371	0.061613123	0.250342981	0.457421665	0.036	Val	13	Glu	V13E	6	-49.39585714	-13.021	-6.098142857	61.93	6.000778826	0.677962224	Pathogenic
14:20693602:T:C:V:13:A	0.163946338	-0.147083228	0.03284834	0.076676539	0.162980503	0.144188411	0.182356005	0.33033261	0.055294577	0.318717512	0.129223883	0.056697846	0.199310212	14	20693602	T	C	V	A	rs200240901	14	21161761	14:20693602:T:C	ANG;ANG;AL163636.2	P03950	P03950;P03950;.	p.Val13Ala	p.Val13Ala;p.Val13Ala;p.Val13Ala	2.870291	0.521	0.779038717	-0.228530168	0.350472688	0.52772035	0.002	Val	13	Ala	V13A	4	-49.39585714	-13.021	-6.098142857	61.93	6.000778826	0.212175384	Benign
14:20693602:T:G:V:13:G	-0.988194112	-0.311721715	0.285123408	0.230735082	0.272226614	0.214527015	0.182356005	0.373321007	0.055294577	0.382015228	0.300905704	0.136345396	0.306679017	14	20693602	T	G	V	G	rs200240901	14	21161761	14:20693602:T:G	ANG;ANG;AL163636.2	P03950	P03950;P03950;.	p.Val13Gly	p.Val13Gly;p.Val13Gly;p.Val13Gly	3.101228	0.33	0.799053517	0.565877685	-0.529739812	-0.451920451	0.01	Val	13	Gly	V13G	7	-49.39585714	-13.021	-6.098142857	61.93	6.000778826	0.597097433	Uncertain
14:20693604:C:A:L:14:M	-0.770425944	-0.645235841	0.095143825	0.06016447	0.412510344	0.462011773	0.413554398	0.646617605	0.205245558	0.500649502	0.437008828	0.084739187	0.430626799	14	20693604	C	A	L	M		14	21161763	14:20693604:C:A	ANG;ANG;AL163636.2	P03950	P03950;P03950;.	p.Leu14Met	p.Leu14Met;p.Leu14Met;p.Leu14Met	2.260502	0.46	0.757312817	-1.560132505	-0.399777527	-0.153383036	0.982	Leu	14	Met	L14M	2	-48.64425	-12.2055	-1.6465	59.41	4.90366537	0.525952894	Uncertain
14:20693604:C:G:L:14:V	-0.350280513	-0.396930294	0.095143825	0.07065695	0.332569392	0.361729675	0.413554398	0.333583614	0.205245558	0.274753017	0.437008828	0.08511556	0.33363582	14	20693604	C	G	L	V		14	21161763	14:20693604:C:G	ANG;ANG;AL163636.2	P03950	P03950;P03950;.	p.Leu14Val	p.Leu14Val;p.Leu14Val;p.Leu14Val	2.82055	0.492	0.773353758	-0.433454399	0.071274866	0.333293676	0.982	Leu	14	Val	L14V	3	-48.64425	-12.2055	-1.6465	59.41	4.90366537	0.537707994	Uncertain
14:20693605:T:A:L:14:Q	0.984057173	-0.14002952	0.037497424	0.182887094	0.268735503	0.239013083	0.413554398	0.083587047	0.205245558	0.143174531	0.071840838	0.143448932	0.259666657	14	20693605	T	A	L	Q		14	21161764	14:20693605:T:A	ANG;ANG;AL163636.2	P03950	P03950;P03950;.	p.Leu14Gln	p.Leu14Gln;p.Leu14Gln;p.Leu14Gln	3.768955	0.746	0.766606964	0.639852123	1.573335639	2.31242412	1	Leu	14	Gln	L14Q	6	-48.64425	-12.2055	-1.6465	59.41	4.90366537	0.88043084	Pathogenic
14:20693605:T:C:L:14:P	0.540670056	-0.42078222	0.311137885	0.226574272	0.377628836	0.3322923	0.413554398	0.373321007	0.205245558	0.468441332	0.584155738	0.160717703	0.416971064	14	20693605	T	C	L	P		14	21161764	14:20693605:T:C	ANG;ANG;AL163636.2	P03950	P03950;P03950;.	p.Leu14Pro	p.Leu14Pro;p.Leu14Pro;p.Leu14Pro	3.802061	0.748	0.781780014	1.05656725	1.83920368	2.341819476	1	Leu	14	Pro	L14P	7	-48.64425	-12.2055	-1.6465	59.41	4.90366537	0.83571491	Pathogenic
14:20693605:T:G:L:14:R	1.147453083	-0.136312472	0.037497424	0.182887094	0.268735503	0.239013083	0.413554398	0.083587047	0.205245558	0.143174531	0.071840838	0.143448932	0.259666657	14	20693605	T	G	L	R		14	21161764	14:20693605:T:G	ANG;ANG;AL163636.2	P03950	P03950;P03950;.	p.Leu14Arg	p.Leu14Arg;p.Leu14Arg;p.Leu14Arg	3.797647	0.783	0.776134447	0.911845373	1.967498378	2.541754339	0.999	Leu	14	Arg	L14R	6	-48.64425	-12.2055	-1.6465	59.41	4.90366537	0.865207832	Pathogenic
14:20693607:G:A:G:15:S	-0.377764249	-0.25470524	0.061529674	0.047799261	0.215838704	0.339054772	0.349822262	0.083587047	0.282526166	0.146424213	0.089692317	0.152781151	0.257172107	14	20693607	G	A	G	S	rs771332480	14	21161766	14:20693607:G:A	ANG;ANG;AL163636.2	P03950	P03950;P03950;.	p.Gly15Ser	p.Gly15Ser;p.Gly15Ser;p.Gly15Ser	2.848878	0.436	0.772388789	-0.420186378	-0.300806011	0.024853947	0.985	Gly	15	Ser	G15S	6	-44.53775	-14.55875	-2.929	59.93	0	0.295322036	Benign
14:20693607:G:C:G:15:R	-0.030057044	-0.601795172	0.385575116	0.052935453	0.393139021	0.582529684	0.349822262	0.618364222	0.282526166	0.579301684	0.741682827	0.172336165	0.489534772	14	20693607	G	C	G	R		14	21161766	14:20693607:G:C	ANG;ANG;AL163636.2	P03950	P03950;P03950;.	p.Gly15Arg	p.Gly15Arg;p.Gly15Arg;p.Gly15Arg	3.419778	0.666	0.77988191	0.510286446	1.286277096	1.661888854	0.999	Gly	15	Arg	G15R	8	-44.53775	-14.55875	-2.929	59.93	0	0.82048949	Pathogenic
14:20693607:G:T:G:15:C	0.008353715	-0.32935474	0.098488905	0.047993055	0.280333466	0.394095508	0.349822262	0.120278196	0.282526166	0.247278843	0.099373363	0.151538926	0.347137709	14	20693607	G	T	G	C		14	21161766	14:20693607:G:T	ANG;ANG;AL163636.2	P03950	P03950;P03950;.	p.Gly15Cys	p.Gly15Cys;p.Gly15Cys;p.Gly15Cys	3.531021	0.582	0.772730656	0.479644497	0.632990852	1.236266309	1	Gly	15	Cys	G15C	9	-44.53775	-14.55875	-2.929	59.93	0	0.644953677	Pathogenic
14:20693608:G:A:G:15:D	-0.202638551	-0.550580029	0.243526146	0.052698822	0.326153466	0.410066202	0.349822262	0.373321007	0.282526166	0.473236411	0.741297483	0.171598465	0.437428885	14	20693608	G	A	G	D	rs779304641	14	21161767	14:20693608:G:A	ANG;ANG;AL163636.2	P03950	P03950;P03950;.	p.Gly15Asp	p.Gly15Asp;p.Gly15Asp;p.Gly15Asp	3.086295	0.593	0.781946442	0.125308862	0.85667626	1.060270696	0.996	Gly	15	Asp	G15D	7	-44.53775	-14.55875	-2.929	59.93	0	0.549636901	Uncertain
14:20693608:G:C:G:15:A	-0.691307753	-0.407474571	0.061529674	0.047799261	0.215838704	0.339054772	0.349822262	0.083587047	0.282526166	0.146424213	0.089692317	0.152781151	0.257172107	14	20693608	G	C	G	A		14	21161767	14:20693608:G:C	ANG;ANG;AL163636.2	P03950	P03950;P03950;.	p.Gly15Ala	p.Gly15Ala;p.Gly15Ala;p.Gly15Ala	1.669647	0.365	0.779303567	-1.790999047	-0.636769427	-1.020818811	0.386	Gly	15	Ala	G15A	6	-44.53775	-14.55875	-2.929	59.93	0	0.24755733	Benign
14:20693608:G:T:G:15:V	-0.994102276	-0.542442404	0.098488905	0.047993055	0.280333466	0.394095508	0.349822262	0.120278196	0.282526166	0.247278843	0.099373363	0.151538926	0.347137709	14	20693608	G	T	G	V	rs779304641	14	21161767	14:20693608:G:T	ANG;ANG;AL163636.2	P03950	P03950;P03950;.	p.Gly15Val	p.Gly15Val;p.Gly15Val;p.Gly15Val	1.886191	0.355	0.778785965	-1.520761537	-0.70897335	-0.961967413	0.867	Gly	15	Val	G15V	9	-44.53775	-14.55875	-2.929	59.93	0	0.29930834	Benign
14:20693610:C:A:L:16:M	-0.605054367	-0.424616379	0.046093743	0.04173635	0.270790952	0.388949074	0.15322746	0.646617605	0.205245558	0.500649502	0.140397757	0.114792473	0.311656667	14	20693610	C	A	L	M		14	21161769	14:20693610:C:A	ANG;ANG;AL163636.2	P03950	P03950;P03950;.	p.Leu16Met	p.Leu16Met;p.Leu16Met;p.Leu16Met	2.299414	0.42	0.747540706	-1.749802645	-0.817092165	-0.363635203	0.994	Leu	16	Met	L16M	2	-43.5875	-13.93675	-6.66375	59.12	3.90361584	0.651530125	Pathogenic
14:20693610:C:G:L:16:V	-0.42842967	-0.36168961	0.046093743	0.047346203	0.200882063	0.297234082	0.15322746	0.333583614	0.205245558	0.274753017	0.140397757	0.12103339	0.221031111	14	20693610	C	G	L	V		14	21161769	14:20693610:C:G	ANG;ANG;AL163636.2	P03950	P03950;P03950;.	p.Leu16Val	p.Leu16Val;p.Leu16Val;p.Leu16Val	1.517552	0.401	0.761971766	-2.4163407	-0.697096651	-0.894661239	0.404	Leu	16	Val	L16V	3	-43.5875	-13.93675	-6.66375	59.12	3.90361584	0.37899431	Uncertain
14:20693611:T:A:L:16:Q	0.64768034	-0.049285768	0.013405778	0.145236347	0.133591508	0.179235585	0.15322746	0.083587047	0.205245558	0.143174531	0.013433208	0.193908862	0.143181763	14	20693611	T	A	L	Q		14	21161770	14:20693611:T:A	ANG;ANG;AL163636.2	P03950	P03950;P03950;.	p.Leu16Gln	p.Leu16Gln;p.Leu16Gln;p.Leu16Gln	2.840114	0.594	0.756584087	-0.820638449	0.439875356	0.933430188	0.999	Leu	16	Gln	L16Q	6	-43.5875	-13.93675	-6.66375	59.12	3.90361584	0.780965377	Pathogenic
14:20693611:T:C:L:16:P	0.209117945	-0.424291559	0.166143715	0.185671373	0.257089603	0.271493518	0.15322746	0.373321007	0.205245558	0.468441332	0.29252249	0.213967179	0.324922297	14	20693611	T	C	L	P	rs201878808	14	21161770	14:20693611:T:C	ANG;ANG;AL163636.2	P03950	P03950;P03950;.	p.Leu16Pro	p.Leu16Pro;p.Leu16Pro;p.Leu16Pro	2.48747	0.613	0.766434735	-1.039016616	0.725007512	0.853283245	0.998	Leu	16	Pro	L16P	7	-43.5875	-13.93675	-6.66375	59.12	3.90361584	0.415971898	Uncertain
14:20693611:T:G:L:16:R	0.713921925	-0.044470007	0.013405778	0.145236347	0.133591508	0.179235585	0.15322746	0.083587047	0.205245558	0.143174531	0.013433208	0.193908862	0.143181763	14	20693611	T	G	L	R	rs201878808	14	21161770	14:20693611:T:G	ANG;ANG;AL163636.2	P03950	P03950;P03950;.	p.Leu16Arg	p.Leu16Arg;p.Leu16Arg;p.Leu16Arg	2.877287	0.609	0.765959198	-0.541312626	0.69164623	1.040161222	0.998	Leu	16	Arg	L16R	6	-43.5875	-13.93675	-6.66375	59.12	3.90361584	0.78917385	Pathogenic
14:20693613:G:A:G:17:S	-0.753419898	-0.425788861	0.040512759	0.287964718	0.213230979	0.138577441	0.416415688	0.083587047	0.055294577	0.07047785	0.034299877	0.265693409	0.22347671	14	20693613	G	A	G	S		14	21161772	14:20693613:G:A	ANG;ANG;AL163636.2	P03950	P03950;P03950;.	p.Gly17Ser	p.Gly17Ser;p.Gly17Ser;p.Gly17Ser	1.056975	0.329	0.767052012	-2.893177832	-1.070025083	-1.558966206	0.046	Gly	17	Ser	G17S	6	-42.60525	-9.6935	-3.92925	61.49	5.329701106	0.219995346	Benign
14:20693613:G:C:G:17:R	-0.286170156	-0.748838015	0.658442318	0.34589707	0.417498122	0.321103728	0.416415688	0.618364222	0.055294577	0.516746486	0.508604169	0.255261361	0.469557621	14	20693613	G	C	G	R		14	21161772	14:20693613:G:C	ANG;ANG;AL163636.2	P03950	P03950;P03950;.	p.Gly17Arg	p.Gly17Arg;p.Gly17Arg;p.Gly17Arg	2.005326	0.595	0.774258939	-1.476500489	0.741127877	0.489499516	0.845	Gly	17	Arg	G17R	8	-42.60525	-9.6935	-3.92925	61.49	5.329701106	0.653130678	Pathogenic
14:20693613:G:T:G:17:C	-0.892816956	-0.58918911	0.297608525	0.347515473	0.323165899	0.242716756	0.416415688	0.120278196	0.055294577	0.211593128	0.038253333	0.211670462	0.336483894	14	20693613	G	T	G	C		14	21161772	14:20693613:G:T	ANG;ANG;AL163636.2	P03950	P03950;P03950;.	p.Gly17Cys	p.Gly17Cys;p.Gly17Cys;p.Gly17Cys	1.376335	0.371	0.767250818	-2.470948727	-0.799722465	-1.144147575	0.025	Gly	17	Cys	G17C	9	-42.60525	-9.6935	-3.92925	61.49	5.329701106	0.201197995	Benign
14:20693614:G:A:G:17:D	0.202267494	-0.542658989	0.557867348	0.324497396	0.341940344	0.232075031	0.416415688	0.373321007	0.055294577	0.382015228	0.508101583	0.272978992	0.388750886	14	20693614	G	A	G	D	rs1555346356	14	21161773	14:20693614:G:A	ANG;ANG;AL163636.2	P03950	P03950;P03950;.	p.Gly17Asp	p.Gly17Asp;p.Gly17Asp;p.Gly17Asp	2.46657	0.653	0.775978789	-0.831421727	1.13851715	1.073238708	0.845	Gly	17	Asp	G17D	7	-42.60525	-9.6935	-3.92925	61.49	5.329701106	0.513809918	Uncertain
14:20693614:G:C:G:17:A	-0.762252109	-0.377535517	0.040512759	0.287964718	0.213230979	0.138577441	0.416415688	0.083587047	0.055294577	0.07047785	0.034299877	0.265693409	0.22347671	14	20693614	G	C	G	A		14	21161773	14:20693614:G:C	ANG;ANG;AL163636.2	P03950	P03950;P03950;.	p.Gly17Ala	p.Gly17Ala;p.Gly17Ala;p.Gly17Ala	1.429444	0.327	0.77269814	-2.267472163	-0.98853598	-1.369873091	0.046	Gly	17	Ala	G17A	6	-42.60525	-9.6935	-3.92925	61.49	5.329701106	0.312195329	Benign
14:20693614:G:T:G:17:V	-1.537568387	-0.543917746	0.297608525	0.347515473	0.323165899	0.242716756	0.416415688	0.120278196	0.055294577	0.211593128	0.038253333	0.211670462	0.336483894	14	20693614	G	T	G	V		14	21161773	14:20693614:G:T	ANG;ANG;AL163636.2	P03950	P03950;P03950;.	p.Gly17Val	p.Gly17Val;p.Gly17Val;p.Gly17Val	1.725786	0.225	0.772510412	-1.884836425	-1.640061855	-1.799826977	0.025	Gly	17	Val	G17V	9	-42.60525	-9.6935	-3.92925	61.49	5.329701106	0.127772167	Benign
14:20693616:C:A:L:18:M	-1.00598286	-0.710313769	0.062349491	0.201162161	0.411991138	0.491217441	0.486410667	0.646617605	0.280777278	0.500666724	0.414085865	0.192765914	0.475697831	14	20693616	C	A	L	M		14	21161775	14:20693616:C:A	ANG;ANG;AL163636.2	P03950	P03950;P03950;.	p.Leu18Met	p.Leu18Met;p.Leu18Met;p.Leu18Met	2.38858	0.436	0.742052578	-1.768360231	-0.806949898	-0.223114507	0.982	Leu	18	Met	L18M	2	-41.04175	-10.23625	-0.573	60.09	6.037943214	0.331515799	Benign
14:20693616:C:G:L:18:V	-1.909157776	-0.699010732	0.062349491	0.226723306	0.324405741	0.383071269	0.486410667	0.333583614	0.280777278	0.274400318	0.414085865	0.20904476	0.38278955	14	20693616	C	G	L	V		14	21161775	14:20693616:C:G	ANG;ANG;AL163636.2	P03950	P03950;P03950;.	p.Leu18Val	p.Leu18Val;p.Leu18Val;p.Leu18Val	1.176304	0.171	0.75495576	-3.034963801	-2.276219352	-2.407979658	0.023	Leu	18	Val	L18V	3	-41.04175	-10.23625	-0.573	60.09	6.037943214	0.155988241	Benign
14:20693617:T:A:L:18:Q	0.284083946	-0.27892545	0.024044733	0.344822675	0.268520741	0.330839532	0.486410667	0.083587047	0.280777278	0.145336436	0.06583266	0.272318903	0.298845388	14	20693617	T	A	L	Q	rs768342067	14	21161776	14:20693617:T:A	ANG;ANG;AL163636.2	P03950	P03950;P03950;.	p.Leu18Gln	p.Leu18Gln;p.Leu18Gln;p.Leu18Gln	3.244813	0.613	0.751087267	-0.42707514	0.468942993	1.261273663	0.982	Leu	18	Gln	L18Q	6	-41.04175	-10.23625	-0.573	60.09	6.037943214	0.681530313	Pathogenic
14:20693617:T:C:L:18:P	0.226348668	-0.51524359	0.276674151	0.376652085	0.378622963	0.460988592	0.486410667	0.373321007	0.280777278	0.4721353	0.530338466	0.273786559	0.435675349	14	20693617	T	C	L	P		14	21161776	14:20693617:T:C	ANG;ANG;AL163636.2	P03950	P03950;P03950;.	p.Leu18Pro	p.Leu18Pro;p.Leu18Pro;p.Leu18Pro	3.334531	0.689	0.758388233	-0.130134815	1.073872718	1.748913571	0.982	Leu	18	Pro	L18P	7	-41.04175	-10.23625	-0.573	60.09	6.037943214	0.602429244	Uncertain
14:20693617:T:G:L:18:R	0.509305336	-0.276191427	0.024044733	0.344822675	0.268520741	0.330839532	0.486410667	0.083587047	0.280777278	0.145336436	0.06583266	0.272318903	0.298845388	14	20693617	T	G	L	R	rs768342067	14	21161776	14:20693617:T:G	ANG;ANG;AL163636.2	P03950	P03950;P03950;.	p.Leu18Arg	p.Leu18Arg;p.Leu18Arg;p.Leu18Arg	3.265917	0.664	0.759404244	-0.194791825	0.931904302	1.567441225	0.964	Leu	18	Arg	L18R	6	-41.04175	-10.23625	-0.573	60.09	6.037943214	0.729817189	Pathogenic
14:20693619:A:C:T:19:P	-0.240373452	-0.522707056	0.08876016	0.423028056	0.40647455	0.269572325	0.47173881	0.083587047	0.668988122	0.384757054	0.149733976	0.392063712	0.422904416	14	20693619	A	C	T	P	rs1594209949	14	21161778	14:20693619:A:C	ANG;ANG;AL163636.2	P03950	P03950;P03950;.	p.Thr19Pro	p.Thr19Pro;p.Thr19Pro;p.Thr19Pro	3.098291	0.575	0.774520436	-0.041790381	0.618354783	0.962686542	0.999	Thr	19	Pro	T19P	6	-36.92785714	-10.43457143	-3.712285714	57.22	6.21107029	0.568981376	Uncertain
14:20693619:A:G:T:19:A	-1.780982619	-0.724640487	0.140045121	0.383136358	0.431740106	0.292017206	0.47173881	0.335293057	0.668988122	0.539049364	0.524902523	0.372421206	0.479528866	14	20693619	A	G	T	A		14	21161778	14:20693619:A:G	ANG;ANG;AL163636.2	P03950	P03950;P03950;.	p.Thr19Ala	p.Thr19Ala;p.Thr19Ala;p.Thr19Ala	2.331577	0.263	0.770139458	-1.151551833	-1.438061541	-1.253825738	0.978	Thr	19	Ala	T19A	5	-36.92785714	-10.43457143	-3.712285714	57.22	6.21107029	0.263091169	Benign
14:20693619:A:T:T:19:S	-1.137057807	-0.734794009	0.208170444	0.33872538	0.453142884	0.3219447	0.47173881	0.33033261	0.668988122	0.568168174	0.638474941	0.340233207	0.51514766	14	20693619	A	T	T	S		14	21161778	14:20693619:A:T	ANG;ANG;AL163636.2	P03950	P03950;P03950;.	p.Thr19Ser	p.Thr19Ser;p.Thr19Ser;p.Thr19Ser	2.751408	0.432	0.769591164	-0.616416677	-0.372910136	-0.050775852	0.989	Thr	19	Ser	T19S	4	-36.92785714	-10.43457143	-3.712285714	57.22	6.21107029	0.411507491	Uncertain
14:20693620:C:A:T:19:N	-1.030244652	-0.736275757	0.140045121	0.383136358	0.431740106	0.292017206	0.47173881	0.335293057	0.668988122	0.539049364	0.524902523	0.372421206	0.479528866	14	20693620	C	A	T	N		14	21161779	14:20693620:C:A	ANG;ANG;AL163636.2	P03950	P03950;P03950;.	p.Thr19Asn	p.Thr19Asn;p.Thr19Asn;p.Thr19Asn	2.241764	0.433	0.769622556	-1.281640855	-0.366029566	-0.319547267	0.999	Thr	19	Asn	T19N	5	-36.92785714	-10.43457143	-3.712285714	57.22	6.21107029	0.608196476	Uncertain
14:20693620:C:G:T:19:S	-1.31811814	-0.813822595	0.208170444	0.33872538	0.453142884	0.3219447	0.47173881	0.33033261	0.668988122	0.568168174	0.638474941	0.340233207	0.51514766	14	20693620	C	G	T	S		14	21161779	14:20693620:C:G	ANG;ANG;AL163636.2	P03950	P03950;P03950;.	p.Thr19Ser	p.Thr19Ser;p.Thr19Ser;p.Thr19Ser	2.141384	0.391	0.769591164	-1.413588933	-0.633538987	-0.616398555	0.989	Thr	19	Ser	T19S	4	-36.92785714	-10.43457143	-3.712285714	57.22	6.21107029	0.411507491	Uncertain
14:20693620:C:T:T:19:I	-1.89199698	-0.714756324	0.08876016	0.423028056	0.40647455	0.269572325	0.47173881	0.083587047	0.668988122	0.384757054	0.149733976	0.392063712	0.422904416	14	20693620	C	T	T	I		14	21161779	14:20693620:C:T	ANG;ANG;AL163636.2	P03950	P03950;P03950;.	p.Thr19Ile	p.Thr19Ile;p.Thr19Ile;p.Thr19Ile	1.615857	0.201	0.770271706	-2.083591376	-1.829976723	-1.997775881	0.957	Thr	19	Ile	T19I	6	-36.92785714	-10.43457143	-3.712285714	57.22	6.21107029	0.148706813	Benign
14:20693622:C:A:P:20:T	-1.335493906	-1.050384162	0.622627854	0.430501012	0.652703386	0.563045441	0.601055403	0.618364222	0.780933889	0.829427179	0.7869609	0.40668899	0.657908412	14	20693622	C	A	P	T		14	21161781	14:20693622:C:A	ANG;ANG;AL163636.2	P03950	P03950;P03950;.	p.Pro20Thr	p.Pro20Thr;p.Pro20Thr;p.Pro20Thr	2.312178	0.48	0.76969493	-1.18784333	-0.066052387	-0.009937229	0.972	Pro	20	Thr	P20T	8	-34.80814286	-7.758	-1.515857143	56.74	4.394242462	0.503797523	Uncertain
14:20693622:C:G:P:20:A	-1.64903741	-1.129513797	0.622627854	0.430501012	0.652703386	0.563045441	0.601055403	0.618364222	0.780933889	0.829427179	0.7869609	0.40668899	0.657908412	14	20693622	C	G	P	A		14	21161781	14:20693622:C:G	ANG;ANG;AL163636.2	P03950	P03950;P03950;.	p.Pro20Ala	p.Pro20Ala;p.Pro20Ala;p.Pro20Ala	1.701374	0.409	0.769882121	-1.981427573	-0.514262093	-0.74939105	0.908	Pro	20	Ala	P20A	8	-34.80814286	-7.758	-1.515857143	56.74	4.394242462	0.482928622	Uncertain
14:20693622:C:T:P:20:S	-2.214298938	-1.178192584	0.622627854	0.430501012	0.652703386	0.563045441	0.601055403	0.618364222	0.780933889	0.829427179	0.7869609	0.40668899	0.657908412	14	20693622	C	T	P	S		14	21161781	14:20693622:C:T	ANG;ANG;AL163636.2	P03950	P03950;P03950;.	p.Pro20Ser	p.Pro20Ser;p.Pro20Ser;p.Pro20Ser	1.325621	0.281	0.769794362	-2.474617222	-1.329396866	-1.691700624	0.583	Pro	20	Ser	P20S	8	-34.80814286	-7.758	-1.515857143	56.74	4.394242462	0.324490063	Benign
14:20693623:C:A:P:20:Q	-1.896339328	-1.143420726	0.622627854	0.430501012	0.652703386	0.563045441	0.601055403	0.618364222	0.780933889	0.829427179	0.7869609	0.40668899	0.657908412	14	20693623	C	A	P	Q		14	21161782	14:20693623:C:A	ANG;ANG;AL163636.2	P03950	P03950;P03950;.	p.Pro20Gln	p.Pro20Gln;p.Pro20Gln;p.Pro20Gln	1.594026	0.353	0.768628011	-2.152575967	-0.891167139	-1.130921185	0.993	Pro	20	Gln	P20Q	8	-34.80814286	-7.758	-1.515857143	56.74	4.394242462	0.380307869	Uncertain
14:20693623:C:G:P:20:R	-1.498605871	-0.894835555	0.424064189	0.403719401	0.551081164	0.462541367	0.601055403	0.120278196	0.780933889	0.500880279	0.185317889	0.327638735	0.522629188	14	20693623	C	G	P	R		14	21161782	14:20693623:C:G	ANG;ANG;AL163636.2	P03950	P03950;P03950;.	p.Pro20Arg	p.Pro20Arg;p.Pro20Arg;p.Pro20Arg	1.620688	0.355	0.772859328	-2.013589434	-0.807856211	-1.104997295	0.986	Pro	20	Arg	P20R	9	-34.80814286	-7.758	-1.515857143	56.74	4.394242462	0.552780154	Uncertain
14:20693623:C:T:P:20:L	-1.73057229	-0.837851926	0.424064189	0.359497125	0.476985608	0.433355434	0.601055403	0.293220723	0.780933889	0.319955827	0.185317889	0.233234001	0.460457501	14	20693623	C	T	P	L		14	21161782	14:20693623:C:T	ANG;ANG;AL163636.2	P03950	P03950;P03950;.	p.Pro20Leu	p.Pro20Leu;p.Pro20Leu;p.Pro20Leu	1.19094	0.262	0.769313086	-2.662462365	-1.458205921	-1.874081928	0.986	Pro	20	Leu	P20L	10	-34.80814286	-7.758	-1.515857143	56.74	4.394242462	0.216107452	Benign
14:20693625:C:A:P:21:T	-2.324698518	-1.313035901	0.801390171	0.379803549	0.72642291	0.69790725	0.660791445	0.618364222	0.689567689	0.812554451	0.914779067	0.499737605	0.753148121	14	20693625	C	A	P	T		14	21161784	14:20693625:C:A	ANG;ANG;AL163636.2	P03950	P03950;P03950;.	p.Pro21Thr	p.Pro21Thr;p.Pro21Thr;p.Pro21Thr	1.616896	0.318	0.769013575	-2.113199859	-1.107222238	-1.320913564	0.99	Pro	21	Thr	P21T	8	-33.02557143	-5.780428571	-5.011714286	54.83	0	0.488278117	Uncertain
14:20693625:C:G:P:21:A	-2.099477128	-1.390027573	0.801390171	0.379803549	0.72642291	0.69790725	0.660791445	0.618364222	0.689567689	0.812554451	0.914779067	0.499737605	0.753148121	14	20693625	C	G	P	A		14	21161784	14:20693625:C:G	ANG;ANG;AL163636.2	P03950	P03950;P03950;.	p.Pro21Ala	p.Pro21Ala;p.Pro21Ala;p.Pro21Ala	1.022595	0.369	0.769277736	-2.883323728	-0.778617995	-1.346272592	0.966	Pro	21	Ala	P21A	8	-33.02557143	-5.780428571	-5.011714286	54.83	0	0.388463007	Uncertain
14:20693625:C:T:P:21:S	-1.353155266	-1.448325056	0.801390171	0.379803549	0.72642291	0.69790725	0.660791445	0.618364222	0.689567689	0.812554451	0.914779067	0.499737605	0.753148121	14	20693625	C	T	P	S	rs149672657	14	21161784	14:20693625:C:T	ANG;ANG;AL163636.2	P03950	P03950;P03950;.	p.Pro21Ser	p.Pro21Ser;p.Pro21Ser;p.Pro21Ser	0.572595	0.538	0.769019868	-3.477725364	0.291379018	-0.611811857	0.8	Pro	21	Ser	P21S	8	-33.02557143	-5.780428571	-5.011714286	54.83	0	0.222863911	Benign
14:20693626:C:A:P:21:Q	-1.476806225	-1.311571728	0.801390171	0.379803549	0.72642291	0.69790725	0.660791445	0.618364222	0.689567689	0.812554451	0.914779067	0.499737605	0.753148121	14	20693626	C	A	P	Q	rs773237991	14	21161785	14:20693626:C:A	ANG;ANG;AL163636.2	P03950	P03950;P03950;.	p.Pro21Gln	p.Pro21Gln;p.Pro21Gln;p.Pro21Gln	1.628198	0.51	0.767936869	-2.124931385	0.095319317	-0.204995133	0.999	Pro	21	Gln	P21Q	8	-33.02557143	-5.780428571	-5.011714286	54.83	0	0.375427428	Uncertain
14:20693626:C:G:P:21:R	-1.931917005	-1.035337188	0.331342608	0.336949077	0.603041799	0.510033837	0.660791445	0.120278196	0.689567689	0.485420659	0.259823978	0.405822397	0.59962159	14	20693626	C	G	P	R		14	21161785	14:20693626:C:G	ANG;ANG;AL163636.2	P03950	P03950;P03950;.	p.Pro21Arg	p.Pro21Arg;p.Pro21Arg;p.Pro21Arg	1.613058	0.307	0.772232284	-2.038993576	-1.123444561	-1.386565148	0.999	Pro	21	Arg	P21R	9	-33.02557143	-5.780428571	-5.011714286	54.83	0	0.634990476	Uncertain
14:20693626:C:T:P:21:L	-1.847751736	-0.927596014	0.331342608	0.280498754	0.493986243	0.443227824	0.660791445	0.293220723	0.689567689	0.297316673	0.259823978	0.294731884	0.507362915	14	20693626	C	T	P	L	rs773237991	14	21161785	14:20693626:C:T	ANG;ANG;AL163636.2	P03950	P03950;P03950;.	p.Pro21Leu	p.Pro21Leu;p.Pro21Leu;p.Pro21Leu	1.154277	0.266	0.768701473	-2.72542672	-1.442983169	-1.870711302	0.998	Pro	21	Leu	P21L	10	-33.02557143	-5.780428571	-5.011714286	54.83	0	0.183137846	Benign
14:20693628:A:C:T:22:P	-1.460887494	-0.965634651	0.112625688	0.515242046	0.513458307	0.367469048	0.600810741	0.083587047	0.689248641	0.526677576	0.172092512	0.601115032	0.518725707	14	20693628	A	C	T	P		14	21161787	14:20693628:A:C	ANG;ANG;AL163636.2	P03950	P03950;P03950;.	p.Thr22Pro	p.Thr22Pro;p.Thr22Pro;p.Thr22Pro	1.019589	0.361	0.777627123	-2.681749396	-0.690167227	-1.394134875	0.988	Thr	22	Pro	T22P	6	-29.88885714	-5.143857143	-2.069571429	53.68	4.347459521	0.41059601	Uncertain
14:20693628:A:G:T:22:A	-2.830773088	-1.232132136	0.175050974	0.492285049	0.546783862	0.424855007	0.600810741	0.335293057	0.689248641	0.662955318	0.565990865	0.589347258	0.578945797	14	20693628	A	G	T	A		14	21161787	14:20693628:A:G	ANG;ANG;AL163636.2	P03950	P03950;P03950;.	p.Thr22Ala	p.Thr22Ala;p.Thr22Ala;p.Thr22Ala	-0.195204	0.09	0.772452238	-4.396595598	-2.499200618	-3.615038151	0.034	Thr	22	Ala	T22A	5	-29.88885714	-5.143857143	-2.069571429	53.68	4.347459521	0.237604799	Benign
14:20693628:A:T:T:22:S	-2.932434927	-1.28510052	0.255152613	0.455958289	0.565557751	0.447808668	0.600810741	0.33033261	0.689248641	0.705467322	0.675807595	0.550171596	0.605091999	14	20693628	A	T	T	S		14	21161787	14:20693628:A:T	ANG;ANG;AL163636.2	P03950	P03950;P03950;.	p.Thr22Ser	p.Thr22Ser;p.Thr22Ser;p.Thr22Ser	-0.238357	0.084	0.771920519	-4.466074575	-2.546212879	-3.672967411	0.132	Thr	22	Ser	T22S	4	-29.88885714	-5.143857143	-2.069571429	53.68	4.347459521	0.236694342	Benign
14:20693629:C:A:T:22:N	-1.603095706	-1.059514715	0.175050974	0.492285049	0.546783862	0.424855007	0.600810741	0.335293057	0.689248641	0.662955318	0.565990865	0.589347258	0.578945797	14	20693629	C	A	T	N		14	21161788	14:20693629:C:A	ANG;ANG;AL163636.2	P03950	P03950;P03950;.	p.Thr22Asn	p.Thr22Asn;p.Thr22Asn;p.Thr22Asn	1.137235	0.368	0.77174618	-2.672757965	-0.743790087	-1.290294913	0.976	Thr	22	Asn	T22N	5	-29.88885714	-5.143857143	-2.069571429	53.68	4.347459521	0.446135192	Uncertain
14:20693629:C:G:T:22:S	-3.016340935	-1.189003727	0.255152613	0.455958289	0.565557751	0.447808668	0.600810741	0.33033261	0.689248641	0.705467322	0.675807595	0.550171596	0.605091999	14	20693629	C	G	T	S		14	21161788	14:20693629:C:G	ANG;ANG;AL163636.2	P03950	P03950;P03950;.	p.Thr22Ser	p.Thr22Ser;p.Thr22Ser;p.Thr22Ser	0.503417	0.065	0.771920519	-3.496732954	-2.666992103	-3.383191131	0.132	Thr	22	Ser	T22S	4	-29.88885714	-5.143857143	-2.069571429	53.68	4.347459521	0.236694342	Benign
14:20693629:C:T:T:22:I	-1.619867299	-0.865298465	0.112625688	0.515242046	0.513458307	0.367469048	0.600810741	0.083587047	0.689248641	0.526677576	0.172092512	0.601115032	0.518725707	14	20693629	C	T	T	I	rs762965174	14	21161788	14:20693629:C:T	ANG;ANG;AL163636.2	P03950	P03950;P03950;.	p.Thr22Ile	p.Thr22Ile;p.Thr22Ile;p.Thr22Ile	1.794087	0.325	0.772499718	-1.795844688	-1.004560158	-1.184995944	0.976	Thr	22	Ile	T22I	6	-29.88885714	-5.143857143	-2.069571429	53.68	4.347459521	0.392653125	Uncertain
14:20693631:C:A:L:23:M	-2.109923685	-1.03144761	0.663829803	0.370082733	0.643018519	0.598488378	0.55712281	0.646617605	0.794336402	0.726539608	0.649990141	0.423160002	0.650788189	14	20693631	C	A	L	M		14	21161790	14:20693631:C:A	ANG;ANG;AL163636.2	P03950	P03950;P03950;.	p.Leu23Met	p.Leu23Met;p.Leu23Met;p.Leu23Met	2.358758	0.3	0.742032473	-1.807826131	-1.671810318	-1.025309513	0.996	Leu	23	Met	L23M	2	-26.498125	-8.671625	-1.34625	52.35	4.700292944	0.641447128	Pathogenic
14:20693631:C:G:L:23:V	-1.974201521	-0.948644293	0.663829803	0.412573648	0.598075979	0.536111371	0.55712281	0.333583614	0.794336402	0.62208122	0.649990141	0.482245407	0.594360411	14	20693631	C	G	L	V		14	21161790	14:20693631:C:G	ANG;ANG;AL163636.2	P03950	P03950;P03950;.	p.Leu23Val	p.Leu23Val;p.Leu23Val;p.Leu23Val	2.208654	0.294	0.760739596	-1.543543929	-1.397832503	-1.140854653	0.307	Leu	23	Val	L23V	3	-26.498125	-8.671625	-1.34625	52.35	4.700292944	0.297787337	Benign
14:20693632:T:A:L:23:Q	-0.951160839	-0.762517451	0.357030123	0.511958652	0.538086534	0.434440352	0.55712281	0.083587047	0.794336402	0.543951218	0.156244025	0.573037354	0.521145945	14	20693632	T	A	L	Q		14	21161791	14:20693632:T:A	ANG;ANG;AL163636.2	P03950	P03950;P03950;.	p.Leu23Gln	p.Leu23Gln;p.Leu23Gln;p.Leu23Gln	2.621309	0.478	0.754786773	-1.150807365	-0.327500837	0.145034889	0.976	Leu	23	Gln	L23Q	6	-26.498125	-8.671625	-1.34625	52.35	4.700292944	0.465916207	Uncertain
14:20693632:T:C:L:23:P	-1.880861262	-0.999036703	0.799540341	0.515174378	0.603672884	0.498434261	0.55712281	0.373321007	0.794336402	0.726341247	0.77068162	0.545361231	0.603367841	14	20693632	T	C	L	P		14	21161791	14:20693632:T:C	ANG;ANG;AL163636.2	P03950	P03950;P03950;.	p.Leu23Pro	p.Leu23Pro;p.Leu23Pro;p.Leu23Pro	1.945662	0.321	0.764509618	-1.794427679	-1.163298016	-1.126461998	0.076	Leu	23	Pro	L23P	7	-26.498125	-8.671625	-1.34625	52.35	4.700292944	0.358458822	Benign
14:20693632:T:G:L:23:R	-1.286784871	-0.856353079	0.357030123	0.511958652	0.538086534	0.434440352	0.55712281	0.083587047	0.794336402	0.543951218	0.156244025	0.573037354	0.521145945	14	20693632	T	G	L	R	rs1239441971	14	21161791	14:20693632:T:G	ANG;ANG;AL163636.2	P03950	P03950;P03950;.	p.Leu23Arg	p.Leu23Arg;p.Leu23Arg;p.Leu23Arg	1.896989	0.402	0.765046752	-1.844812559	-0.639435308	-0.684473281	0.159	Leu	23	Arg	L23R	6	-26.498125	-8.671625	-1.34625	52.35	4.700292944	0.452541869	Uncertain
14:20693634:G:A:A:24:T	-0.956688334	-1.32194362	0.591542721	0.373992421	0.62751336	0.590615693	0.705147778	0.33033261	0.794336402	0.721001132	0.845143914	0.588807379	0.705869524	14	20693634	G	A	A	T	rs1555346364	14	21161793	14:20693634:G:A	ANG;ANG;AL163636.2	P03950	P03950;P03950;.	p.Ala24Thr	p.Ala24Thr;p.Ala24Thr;p.Ala24Thr	0.886843	0.597	0.767428448	-3.106239181	0.639878278	-0.101480937	0.431	Ala	24	Thr	A24T	4	-25.2752	-7.794	-5.799	52.28	0	0.314209052	Benign
14:20693634:G:C:A:24:P	-1.693927248	-1.081802206	0.472881734	0.407033067	0.610086693	0.578258518	0.705147778	0.335293057	0.794336402	0.677639301	0.773459971	0.626044744	0.668914909	14	20693634	G	C	A	P		14	21161793	14:20693634:G:C	ANG;ANG;AL163636.2	P03950	P03950;P03950;.	p.Ala24Pro	p.Ala24Pro;p.Ala24Pro;p.Ala24Pro	2.223611	0.406	0.777556737	-1.110079857	-0.405285511	-0.485396351	0.29	Ala	24	Pro	A24P	5	-25.2752	-7.794	-5.799	52.28	0	0.367129465	Uncertain
14:20693634:G:T:A:24:S	-1.282449479	-1.28626992	0.656143069	0.335286743	0.629140344	0.582396109	0.705147778	0.333583614	0.794336402	0.62208122	0.845143914	0.531620925	0.685541164	14	20693634	G	T	A	S		14	21161793	14:20693634:G:T	ANG;ANG;AL163636.2	P03950	P03950;P03950;.	p.Ala24Ser	p.Ala24Ser;p.Ala24Ser;p.Ala24Ser	0.877873	0.51	0.767932919	-3.105544586	0.095253405	-0.609204864	0.836	Ala	24	Ser	A24S	3	-25.2752	-7.794	-5.799	52.28	0	0.244261334	Benign
14:20693635:C:A:A:24:D	-1.284643377	-0.904095541	0.316198617	0.426586591	0.575488915	0.48755145	0.705147778	0.083587047	0.794336402	0.543951218	0.316790849	0.633453147	0.606424952	14	20693635	C	A	A	D		14	21161794	14:20693635:C:A	ANG;ANG;AL163636.2	P03950	P03950;P03950;.	p.Ala24Asp	p.Ala24Asp;p.Ala24Asp;p.Ala24Asp	2.721276	0.458	0.776896632	-0.475984128	-0.085745358	0.083281117	0.995	Ala	24	Asp	A24D	6	-25.2752	-7.794	-5.799	52.28	0	0.466196713	Uncertain
14:20693635:C:G:A:24:G	-2.475828691	-1.10659803	0.591542721	0.373992421	0.62751336	0.590615693	0.705147778	0.33033261	0.794336402	0.721001132	0.845143914	0.588807379	0.705869524	14	20693635	C	G	A	G		14	21161794	14:20693635:C:G	ANG;ANG;AL163636.2	P03950	P03950;P03950;.	p.Ala24Gly	p.Ala24Gly;p.Ala24Gly;p.Ala24Gly	2.549102	0.253	0.784763124	-0.507362026	-1.257641296	-1.194445862	0.983	Ala	24	Gly	A24G	4	-25.2752	-7.794	-5.799	52.28	0	0.408776087	Uncertain
14:20693635:C:T:A:24:V	-1.725090724	-1.096615947	0.591542721	0.373992421	0.62751336	0.590615693	0.705147778	0.33033261	0.794336402	0.721001132	0.845143914	0.588807379	0.705869524	14	20693635	C	T	A	V		14	21161794	14:20693635:C:T	ANG;ANG;AL163636.2	P03950	P03950;P03950;.	p.Ala24Val	p.Ala24Val;p.Ala24Val;p.Ala24Val	2.626154	0.423	0.771616633	-0.730244494	-0.396327447	-0.17027507	0.995	Ala	24	Val	A24V	4	-25.2752	-7.794	-5.799	52.28	0	0.737645937	Pathogenic
14:20693637:C:A:Q:25:K	-1.341443313	-0.645191749	0.05790386	0.484249436	0.423081746	0.444713762	0.285360053	0.33033261	0.6835988	0.634940846	0.06464377	0.588915144	0.443381958	14	20693637	C	A	Q	K		14	21161796	14:20693637:C:A	ANG;ANG;AL163636.2	P03950	P03950;P03950;.	p.Gln25Lys	p.Gln25Lys;p.Gln25Lys;p.Gln25Lys	2.439251	0.339	0.777283214	-0.835016229	-0.835754796	-0.756512701	0.03	Gln	25	Lys	Q25K	4	-25.18666667	-2.930444444	-6.619777778	56.29	4.933121421
14:20693637:C:G:Q:25:E	-1.216026966	-0.688761959	0.05790386	0.446230689	0.438858413	0.460237622	0.285360053	0.333583614	0.6835988	0.539231167	0.072620042	0.533271279	0.448912434	14	20693637	C	G	Q	E		14	21161796	14:20693637:C:G	ANG;ANG;AL163636.2	P03950	P03950;P03950;.	p.Gln25Glu	p.Gln25Glu;p.Gln25Glu;p.Gln25Glu	2.180287	0.371	0.778285313	-1.148762799	-0.615617646	-0.711048289	0.03	Gln	25	Glu	Q25E	3	-25.18666667	-2.930444444	-6.619777778	56.29	4.933121421
14:20693638:A:C:Q:25:P	-0.478126927	-0.470636046	0.029672306	0.531843957	0.381699524	0.362938951	0.285360053	0.083587047	0.6835988	0.442093171	0.015566736	0.635436871	0.379643312	14	20693638	A	C	Q	P		14	21161797	14:20693638:A:C	ANG;ANG;AL163636.2	P03950	P03950;P03950;.	p.Gln25Pro	p.Gln25Pro;p.Gln25Pro;p.Gln25Pro	2.895128	0.493	0.783865984	-0.077260466	0.2530227	0.379250168	0.98	Gln	25	Pro	Q25P	6	-25.18666667	-2.930444444	-6.619777778	56.29	4.933121421
14:20693638:A:G:Q:25:R	-0.926329379	-0.595128851	0.05790386	0.484249436	0.423081746	0.444713762	0.285360053	0.33033261	0.6835988	0.634940846	0.06464377	0.588915144	0.443381958	14	20693638	A	G	Q	R		14	21161797	14:20693638:A:G	ANG;ANG;AL163636.2	P03950	P03950;P03950;.	p.Gln25Arg	p.Gln25Arg;p.Gln25Arg;p.Gln25Arg	2.825688	0.433	0.777014169	-0.33664682	-0.242704347	-0.004979896	0.536	Gln	25	Arg	Q25R	4	-25.18666667	-2.930444444	-6.619777778	56.29	4.933121421
14:20693638:A:T:Q:25:L	-1.502723533	-0.671477025	0.401513338	0.530055293	0.471098413	0.447880882	0.285360053	0.373321007	0.6835988	0.683406431	0.338207334	0.60809725	0.494874827	14	20693638	A	T	Q	L		14	21161797	14:20693638:A:T	ANG;ANG;AL163636.2	P03950	P03950;P03950;.	p.Gln25Leu	p.Gln25Leu;p.Gln25Leu;p.Gln25Leu	2.956594	0.336	0.776856519	-0.16946062	-0.861944383	-0.495154463	0.016	Gln	25	Leu	Q25L	7	-25.18666667	-2.930444444	-6.619777778	56.29	4.933121421
14:20693639:G:C:Q:25:H	-0.79528745	-0.766623152	0.036676619	0.514788682	0.406931746	0.414956424	0.285360053	0.335293057	0.6835988	0.593993841	0.040347848	0.626283613	0.423913454	14	20693639	G	C	Q	H		14	21161798	14:20693639:G:C	ANG;ANG;AL163636.2	P03950	P03950;P03950;.	p.Gln25His	p.Gln25His;p.Gln25His;p.Gln25His	1.229609	0.45	0.770656138	-2.578873772	-0.240719163	-0.766541999	0.98	Gln	25	His	Q25H	5	-25.18666667	-2.930444444	-6.619777778	56.29	4.933121421
14:20693639:G:T:Q:25:H	-0.79528745	-0.76703564	0.036676619	0.514788682	0.406931746	0.414956424	0.285360053	0.335293057	0.6835988	0.593993841	0.040347848	0.626283613	0.423913454	14	20693639	G	T	Q	H		14	21161798	14:20693639:G:T	ANG;ANG;AL163636.2	P03950	P03950;P03950;.	p.Gln25His	p.Gln25His;p.Gln25His;p.Gln25His	1.226425	0.45	0.770656138	-2.583034586	-0.240719163	-0.76825726	0.98	Gln	25	His	Q25H	5	-25.18666667	-2.930444444	-6.619777778	56.29	4.933121421
14:20693640:G:A:D:26:N	-1.942730241	-0.676865147	0.018072484	0.481615135	0.220044286	0.115804468	0.500807249	0.335293057	0.055294577	0.296082378	0.128632158	0.546467809	0.32841364	14	20693640	G	A	D	N		14	21161799	14:20693640:G:A	ANG;ANG;AL163636.2	P03950	P03950;P03950;.	p.Asp26Asn	p.Asp26Asn;p.Asp26Asn;p.Asp26Asn	0.586681	0.128	0.808186488	-2.495314246	-1.6614348	-2.974172808	0.002	Asp	26	Asn	D26N	5	-22.25525	-4.006625	-2.021875	61.46	6.142554897	0.129863532	Benign
14:20693640:G:C:D:26:H	-1.491204504	-0.591929989	0.1459658	0.486278195	0.280024762	0.181922309	0.500807249	0.373321007	0.055294577	0.382015228	0.305184484	0.524674327	0.366440472	14	20693640	G	C	D	H		14	21161799	14:20693640:G:C	ANG;ANG;AL163636.2	P03950	P03950;P03950;.	p.Asp26His	p.Asp26His;p.Asp26His;p.Asp26His	1.774186	0.255	0.807846603	-0.951862103	-0.859791851	-1.600342353	0.966	Asp	26	His	D26H	7	-22.25525	-4.006625	-2.021875	61.46	6.142554897	0.462343567	Uncertain
14:20693640:G:T:D:26:Y	-1.030823181	-0.6072437	0.098106764	0.423019297	0.275811111	0.193052048	0.500807249	0.120278196	0.055294577	0.211593128	0.032220684	0.382077851	0.343013512	14	20693640	G	T	D	Y		14	21161799	14:20693640:G:T	ANG;ANG;AL163636.2	P03950	P03950;P03950;.	p.Asp26Tyr	p.Asp26Tyr;p.Asp26Tyr;p.Asp26Tyr	1.328302	0.344	0.808428273	-1.520221533	-0.284331675	-1.326093399	0.492	Asp	26	Tyr	D26Y	9	-22.25525	-4.006625	-2.021875	61.46	6.142554897	0.439558516	Uncertain
14:20693641:A:C:D:26:A	-2.084644301	-0.720951715	0.207058251	0.463386171	0.347974444	0.266783819	0.500807249	0.618364222	0.055294577	0.516746486	0.388507038	0.467163108	0.446904787	14	20693641	A	C	D	A		14	21161800	14:20693641:A:C	ANG;ANG;AL163636.2	P03950	P03950;P03950;.	p.Asp26Ala	p.Asp26Ala;p.Asp26Ala;p.Asp26Ala	1.903732	0.173	0.811822224	-0.684721365	-1.314718373	-2.004544108	0.039	Asp	26	Ala	D26A	8	-22.25525	-4.006625	-2.021875	61.46	6.142554897	0.394503729	Uncertain
14:20693641:A:G:D:26:G	-1.380801862	-0.543591401	0.1459658	0.486278195	0.280024762	0.181922309	0.500807249	0.373321007	0.055294577	0.382015228	0.305184484	0.524674327	0.366440472	14	20693641	A	G	D	G	rs1390769986	14	21161800	14:20693641:A:G	ANG;ANG;AL163636.2	P03950	P03950;P03950;.	p.Asp26Gly	p.Asp26Gly;p.Asp26Gly;p.Asp26Gly	2.147313	0.28	0.822463533	-0.104499195	-0.45699594	-1.254824936	0.007	Asp	26	Gly	D26G	7	-22.25525	-4.006625	-2.021875	61.46	6.142554897	0.33282181	Benign
14:20693641:A:T:D:26:V	-1.141225824	-0.510528306	0.098106764	0.423019297	0.275811111	0.193052048	0.500807249	0.120278196	0.055294577	0.211593128	0.032220684	0.382077851	0.343013512	14	20693641	A	T	D	V		14	21161800	14:20693641:A:T	ANG;ANG;AL163636.2	P03950	P03950;P03950;.	p.Asp26Val	p.Asp26Val;p.Asp26Val;p.Asp26Val	2.074851	0.319	0.811424934	-0.470883525	-0.393253985	-1.06842695	0.03	Asp	26	Val	D26V	9	-22.25525	-4.006625	-2.021875	61.46	6.142554897	0.388899759	Uncertain
14:20693642:T:A:D:26:E	-1.562747827	-0.684188809	0.028854761	0.461349976	0.242554286	0.149982765	0.500807249	0.33033261	0.055294577	0.318717512	0.190919101	0.521718507	0.359067831	14	20693642	T	A	D	E		14	21161801	14:20693642:T:A	ANG;ANG;AL163636.2	P03950	P03950;P03950;.	p.Asp26Glu	p.Asp26Glu;p.Asp26Glu;p.Asp26Glu	0.958915	0.234	0.813835803	-1.869837228	-0.893357989	-2.160926974	0.252	Asp	26	Glu	D26E	4	-22.25525	-4.006625	-2.021875	61.46	6.142554897	0.212096121	Benign
14:20693642:T:G:D:26:E	-1.562747827	-0.681985294	0.028854761	0.461349976	0.242554286	0.149982765	0.500807249	0.33033261	0.055294577	0.318717512	0.190919101	0.521718507	0.359067831	14	20693642	T	G	D	E		14	21161801	14:20693642:T:G	ANG;ANG;AL163636.2	P03950	P03950;P03950;.	p.Asp26Glu	p.Asp26Glu;p.Asp26Glu;p.Asp26Glu	0.975924	0.234	0.813835803	-1.847610065	-0.893357989	-2.151764007	0.252	Asp	26	Glu	D26E	4	-22.25525	-4.006625	-2.021875	61.46	6.142554897	0.212096121	Benign
14:20693643:A:C:N:27:H	-1.826966845	-0.666668814	0.046363782	0.145193978	0.24394	0.259726476	0.527810847	0.335293057	0.76417	0.534429641	0.405993551	0.16916848	0.368024724	14	20693643	A	C	N	H		14	21161802	14:20693643:A:C	ANG;ANG;AL163636.2	P03950	P03950;P03950;.	p.Asn27His	p.Asn27His;p.Asn27His;p.Asn27His	1.219434	0.18	0.783534718	-2.275191285	-1.742183093	-2.332721696	0.968	Asn	27	His	N27H	5	-19.200375	-7.411875	-4.11625	83.58	6.315153669	0.591592509	Uncertain
14:20693643:A:G:N:27:D	-2.427557219	-0.815351103	0.046363782	0.145193978	0.24394	0.259726476	0.527810847	0.335293057	0.76417	0.534429641	0.405993551	0.16916848	0.368024724	14	20693643	A	G	N	D		14	21161802	14:20693643:A:G	ANG;ANG;AL163636.2	P03950	P03950;P03950;.	p.Asn27Asp	p.Asn27Asp;p.Asn27Asp;p.Asn27Asp	0.071751	0.044	0.791654137	-3.575127692	-2.471239775	-3.737122804	0	Asn	27	Asp	N27D	5	-19.200375	-7.411875	-4.11625	83.58	6.315153669	0.104380658	Benign
14:20693643:A:T:N:27:Y	-2.186397898	-0.861131779	0.584744036	0.187652536	0.389673651	0.391042408	0.527810847	0.618364222	0.76417	0.545263898	0.738142192	0.179930988	0.489980464	14	20693643	A	T	N	Y		14	21161802	14:20693643:A:T	ANG;ANG;AL163636.2	P03950	P03950;P03950;.	p.Asn27Tyr	p.Asn27Tyr;p.Asn27Tyr;p.Asn27Tyr	1.424185	0.178	0.784869352	-1.974775861	-1.732629019	-2.233980426	0.988	Asn	27	Tyr	N27Y	8	-19.200375	-7.411875	-4.11625	83.58	6.315153669	0.615391428	Uncertain
14:20693644:A:C:N:27:T	-2.17980546	-0.528650186	0.028257934	0.15673714	0.209587778	0.24361105	0.527810847	0.083587047	0.76417	0.247036064	0.088201396	0.164772544	0.284916605	14	20693644	A	C	N	T		14	21161803	14:20693644:A:C	ANG;ANG;AL163636.2	P03950	P03950;P03950;.	p.Asn27Thr	p.Asn27Thr;p.Asn27Thr;p.Asn27Thr	1.122356	0.046	0.784687467	-2.373679213	-2.574761449	-3.159587646	0.316	Asn	27	Thr	N27T	6	-19.200375	-7.411875	-4.11625	83.58	6.315153669	0.53280167	Uncertain
14:20693644:A:G:N:27:S	-2.471718276	-0.771326139	0.046363782	0.145193978	0.24394	0.259726476	0.527810847	0.335293057	0.76417	0.534429641	0.405993551	0.16916848	0.368024724	14	20693644	A	G	N	S	rs1471974748	14	21161803	14:20693644:A:G	ANG;ANG;AL163636.2	P03950	P03950;P03950;.	p.Asn27Ser	p.Asn27Ser;p.Asn27Ser;p.Asn27Ser	0.411581	0.034	0.784762643	-3.300661404	-2.649788791	-3.611855652	0.027	Asn	27	Ser	N27S	5	-19.200375	-7.411875	-4.11625	83.58	6.315153669	0.348029386	Benign
14:20693644:A:T:N:27:I	-2.095576251	-0.609841604	0.236350372	0.191938189	0.311569206	0.326265364	0.527810847	0.120278196	0.76417	0.299042465	0.097738758	0.177243224	0.380044954	14	20693644	A	T	N	I		14	21161803	14:20693644:A:T	ANG;ANG;AL163636.2	P03950	P03950;P03950;.	p.Asn27Ile	p.Asn27Ile;p.Asn27Ile;p.Asn27Ile	1.826214	0.127	0.790118714	-1.320207079	-1.969243005	-2.312200798	0.709	Asn	27	Ile	N27I	9	-19.200375	-7.411875	-4.11625	83.58	6.315153669	0.575447193	Uncertain
14:20693645:C:A:N:27:K	-2.122396086	-0.623334496	0.028257934	0.15673714	0.209587778	0.24361105	0.527810847	0.083587047	0.76417	0.247036064	0.088201396	0.164772544	0.284916605	14	20693645	C	A	N	K		14	21161804	14:20693645:C:A	ANG;ANG;AL163636.2	P03950	P03950;P03950;.	p.Asn27Lys	p.Asn27Lys;p.Asn27Lys;p.Asn27Lys	0.391485	0.059	0.790228034	-3.192403547	-2.399681547	-3.478172524	0.126	Asn	27	Lys	N27K	6	-19.200375	-7.411875	-4.11625	83.58	6.315153669	0.264082515	Benign
14:20693645:C:G:N:27:K	-2.122396086	-0.621973185	0.028257934	0.15673714	0.209587778	0.24361105	0.527810847	0.083587047	0.76417	0.247036064	0.088201396	0.164772544	0.284916605	14	20693645	C	G	N	K		14	21161804	14:20693645:C:G	ANG;ANG;AL163636.2	P03950	P03950;P03950;.	p.Asn27Lys	p.Asn27Lys;p.Asn27Lys;p.Asn27Lys	0.401993	0.059	0.790228034	-3.178671815	-2.399681547	-3.472511729	0.126	Asn	27	Lys	N27K	6	-19.200375	-7.411875	-4.11625	83.58	6.315153669	0.264082515	Benign
14:20693646:T:A:S:28:T	-1.553586261	-0.682096209	0.02010682	0.071904749	0.205477778	0.17750898	0.169311164	0.333583614	0.310361111	0.313686016	0.053658295	0.122008742	0.231453519	14	20693646	T	A	S	T		14	21161805	14:20693646:T:A	ANG;ANG;AL163636.2	P03950	P03950;P03950;.	p.Ser28Thr	p.Ser28Thr;p.Ser28Thr;p.Ser28Thr	-0.809896	0.153	0.78364907	-4.924281564	-1.91190883	-3.582017704	0.003	Ser	28	Thr	S28T	3	-19.02133333	-4.313833333	-7.508666667	95.14	7.358353649	0.170365115	Benign
14:20693646:T:C:S:28:P	-1.340158725	-0.552903656	0.01459406	0.037495056	0.161574444	0.139153383	0.169311164	0.335293057	0.310361111	0.415334391	0.029978713	0.04450224	0.167965782	14	20693646	T	C	S	P		14	21161805	14:20693646:T:C	ANG;ANG;AL163636.2	P03950	P03950;P03950;.	p.Ser28Pro	p.Ser28Pro;p.Ser28Pro;p.Ser28Pro	-0.700669	0.16	0.801900094	-4.332334542	-1.56290237	-3.482713165	0.001	Ser	28	Pro	S28P	5	-19.02133333	-4.313833333	-7.508666667	95.14	7.358353649	0.115396182	Benign
14:20693646:T:G:S:28:A	-1.297452131	-0.686223541	0.02010682	0.071904749	0.205477778	0.17750898	0.169311164	0.333583614	0.310361111	0.313686016	0.053658295	0.122008742	0.231453519	14	20693646	T	G	S	A		14	21161805	14:20693646:T:G	ANG;ANG;AL163636.2	P03950	P03950;P03950;.	p.Ser28Ala	p.Ser28Ala;p.Ser28Ala;p.Ser28Ala	-0.841755	0.211	0.787832313	-4.862952822	-1.473419116	-3.263919442	0	Ser	28	Ala	S28A	3	-19.02133333	-4.313833333	-7.508666667	95.14	7.358353649	0.13570054	Benign
14:20693647:C:A:S:28:Y	-1.439954301	-0.390028207	0.007576058	0.048036247	0.129533333	0.072169704	0.169311164	0.083587047	0.310361111	0.131653743	0.004179627	0.04750985	0.10743888	14	20693647	C	A	S	Y		14	21161806	14:20693647:C:A	ANG;ANG;AL163636.2	P03950	P03950;P03950;.	p.Ser28Tyr	p.Ser28Tyr;p.Ser28Tyr;p.Ser28Tyr	-0.290029	0.098	0.783752085	-4.24238991	-2.259814134	-3.619878686	0.028	Ser	28	Tyr	S28Y	6	-19.02133333	-4.313833333	-7.508666667	95.14	7.358353649	0.130462441	Benign
14:20693647:C:G:S:28:C	-0.695407294	-0.480603248	0.01459406	0.037495056	0.161574444	0.139153383	0.169311164	0.335293057	0.310361111	0.415334391	0.029978713	0.04450224	0.167965782	14	20693647	C	G	S	C		14	21161806	14:20693647:C:G	ANG;ANG;AL163636.2	P03950	P03950;P03950;.	p.Ser28Cys	p.Ser28Cys;p.Ser28Cys;p.Ser28Cys	-0.14258	0.306	0.783371532	-4.059071788	-0.943948809	-2.33813029	0.979	Ser	28	Cys	S28C	5	-19.02133333	-4.313833333	-7.508666667	95.14	7.358353649	0.489158301	Uncertain
14:20693647:C:T:S:28:F	-1.029256472	-0.410172578	0.007576058	0.048036247	0.129533333	0.072169704	0.169311164	0.083587047	0.310361111	0.131653743	0.004179627	0.04750985	0.10743888	14	20693647	C	T	S	F	rs1475019638	14	21161806	14:20693647:C:T	ANG;ANG;AL163636.2	P03950	P03950;P03950;.	p.Ser28Phe	p.Ser28Phe;p.Ser28Phe;p.Ser28Phe	-0.445524	0.191	0.787031748	-4.364867001	-1.613912162	-3.166071986	0.015	Ser	28	Phe	S28F	6	-19.02133333	-4.313833333	-7.508666667	95.14	7.358353649	0.316153619	Benign
14:20693649:A:G:R:29:G	-0.624738584	-0.415840046	0.459391803	0.157557845	0.417003175	0.175744762	0.469122302	0.373321007	0.002595556	0.09644386	0.174561143	0.161685074	0.35076279	14	20693649	A	G	R	G		14	21161808	14:20693649:A:G	ANG;ANG;AL163636.2	P03950	P03950;P03950;.	p.Arg29Gly	p.Arg29Gly;p.Arg29Gly;p.Arg29Gly	2.914143	0.441	0.839358764	1.313425771	0.848337201	0.088914863	0.905	Arg	29	Gly	R29G	7	-18.90736364	0.640363636	-5.975272727	96.88	4.51777291	0.370771049	Uncertain
14:20693649:A:T:R:29:W	-0.748771015	-0.461606525	0.564703226	0.18805115	0.508083016	0.226995595	0.469122302	0.618364222	0.002595556	0.249675372	0.336679935	0.206871294	0.43691941	14	20693649	A	T	R	W		14	21161808	14:20693649:A:T	ANG;ANG;AL163636.2	P03950	P03950;P03950;.	p.Arg29Trp	p.Arg29Trp;p.Arg29Trp;p.Arg29Trp	3.765958	0.469	0.790436479	1.222448894	0.210084758	0.709648755	1	Arg	29	Trp	R29W	8	-18.90736364	0.640363636	-5.975272727	96.88	4.51777291	0.804710957	Pathogenic
14:20693650:G:A:R:29:K	-0.68013979	-0.303058857	0.142047614	0.111789367	0.386010635	0.260866443	0.469122302	0.333583614	0.002595556	0.296555143	0.058088038	0.16113972	0.302443862	14	20693650	G	A	R	K		14	21161809	14:20693650:G:A	ANG;ANG;AL163636.2	P03950	P03950;P03950;.	p.Arg29Lys	p.Arg29Lys;p.Arg29Lys;p.Arg29Lys	3.108859	0.397	0.812854727	0.91553744	0.126431877	-0.060525141	0.986	Arg	29	Lys	R29K	3	-18.90736364	0.640363636	-5.975272727	96.88	4.51777291	0.603603748	Uncertain
14:20693650:G:C:R:29:T	-0.372801619	-0.13974294	0.058840048	0.124270489	0.324123968	0.135354013	0.469122302	0.083587047	0.002595556	0.032899859	0.013035776	0.118295459	0.217042319	14	20693650	G	C	R	T		14	21161809	14:20693650:G:C	ANG;ANG;AL163636.2	P03950	P03950;P03950;.	p.Arg29Thr	p.Arg29Thr;p.Arg29Thr;p.Arg29Thr	3.174973	0.411	0.793841187	0.53395628	-0.101803934	0.056016418	1	Arg	29	Thr	R29T	6	-18.90736364	0.640363636	-5.975272727	96.88	4.51777291	0.398805185	Uncertain
14:20693650:G:T:R:29:M	-0.06367422	-0.030131365	0.058840048	0.124270489	0.324123968	0.135354013	0.469122302	0.083587047	0.002595556	0.032899859	0.013035776	0.118295459	0.217042319	14	20693650	G	T	R	M		14	21161809	14:20693650:G:T	ANG;ANG;AL163636.2	P03950	P03950;P03950;.	p.Arg29Met	p.Arg29Met;p.Arg29Met;p.Arg29Met	4.021068	0.481	0.807392463	1.973159428	0.569268144	0.916444163	1	Arg	29	Met	R29M	6	-18.90736364	0.640363636	-5.975272727	96.88	4.51777291	0.525848704	Uncertain
14:20693651:G:C:R:29:S	-0.686345122	-0.258260038	0.058840048	0.124270489	0.324123968	0.135354013	0.469122302	0.083587047	0.002595556	0.032899859	0.013035776	0.118295459	0.217042319	14	20693651	G	C	R	S		14	21161810	14:20693651:G:C	ANG;ANG	P03950	P03950;P03950	p.Arg29Ser	p.Arg29Ser;p.Arg29Ser	2.260136	0.34	0.794776848	-0.638512738	-0.537525808	-0.847223891	1	Arg	29	Ser	R29S	6	-18.90736364	0.640363636	-5.975272727	96.88	4.51777291	0.39418404	Uncertain
14:20693651:G:T:R:29:S	-0.686345122	-0.245399743	0.058840048	0.124270489	0.324123968	0.135354013	0.469122302	0.083587047	0.002595556	0.032899859	0.013035776	0.118295459	0.217042319	14	20693651	G	T	R	S		14	21161810	14:20693651:G:T	ANG;ANG	P03950	P03950;P03950	p.Arg29Ser	p.Arg29Ser;p.Arg29Ser	2.359405	0.34	0.794776848	-0.508789165	-0.537525808	-0.793746404	1	Arg	29	Ser	R29S	6	-18.90736364	0.640363636	-5.975272727	96.88	4.51777291	0.39418404	Uncertain
14:20693652:T:A:Y:30:N	-1.271628151	-0.331042992	0.18935369	0.130529621	0.325334444	0.10249971	0.525631085	0.120278196	0.001441111	0.108310943	0.065705225	0.158140517	0.330000559	14	20693652	T	A	Y	N	rs1026277857	14	21161811	14:20693652:T:A	ANG;ANG	P03950	P03950;P03950	p.Tyr30Asn	p.Tyr30Asn;p.Tyr30Asn	3.278289	0.281	0.835980767	1.706145259	-0.225111116	-0.639773251	1	Tyr	30	Asn	Y30N	9	-14.9115	-4.668916667	-1.469	96.7	5.101636217	0.6658632	Pathogenic
14:20693652:T:C:Y:30:H	-0.971221203	-0.23371989	0.050264601	0.055759245	0.262896667	0.126670699	0.525631085	0.335293057	0.001441111	0.174761604	0.195507333	0.082309276	0.274660588	14	20693652	T	C	Y	H		14	21161811	14:20693652:T:C	ANG;ANG	P03950	P03950;P03950	p.Tyr30His	p.Tyr30His;p.Tyr30His	3.255479	0.313	0.832664558	1.59471593	-0.077022699	-0.467089641	0.999	Tyr	30	His	Y30H	5	-14.9115	-4.668916667	-1.469	96.7	5.101636217	0.512459416	Uncertain
14:20693652:T:G:Y:30:D	-0.674018966	-0.33749133	0.18935369	0.129164892	0.317211111	0.118401218	0.525631085	0.293220723	0.001441111	0.192593943	0.065705225	0.154403285	0.337182131	14	20693652	T	G	Y	D		14	21161811	14:20693652:T:G	ANG;ANG	P03950	P03950;P03950	p.Tyr30Asp	p.Tyr30Asp;p.Tyr30Asp	3.328964	0.421	0.843638484	1.96084529	0.792606074	0.196776991	1	Tyr	30	Asp	Y30D	10	-14.9115	-4.668916667	-1.469	96.7	5.101636217	0.894580024	Pathogenic
14:20693653:A:C:Y:30:S	-0.746111574	-0.324403686	0.18935369	0.130529621	0.325334444	0.10249971	0.525631085	0.120278196	0.001441111	0.108310943	0.065705225	0.158140517	0.330000559	14	20693653	A	C	Y	S		14	21161812	14:20693653:A:C	ANG;ANG	P03950	P03950;P03950	p.Tyr30Ser	p.Tyr30Ser;p.Tyr30Ser	3.329538	0.4	0.836054195	1.774924113	0.532573327	0.075698567	1	Tyr	30	Ser	Y30S	9	-14.9115	-4.668916667	-1.469	96.7	5.101636217	0.740775065	Pathogenic
14:20693653:A:G:Y:30:C	-0.613628403	-0.314171053	0.18935369	0.130529621	0.325334444	0.10249971	0.525631085	0.120278196	0.001441111	0.108310943	0.065705225	0.158140517	0.330000559	14	20693653	A	G	Y	C		14	21161812	14:20693653:A:G	ANG;ANG	P03950	P03950;P03950	p.Tyr30Cys	p.Tyr30Cys;p.Tyr30Cys	3.408524	0.43	0.835726257	1.870070603	0.717805894	0.291660263	1	Tyr	30	Cys	Y30C	9	-14.9115	-4.668916667	-1.469	96.7	5.101636217	0.888861051	Pathogenic
14:20693653:A:T:Y:30:F	-0.990466184	-0.318804365	0.078713514	0.059489249	0.289713333	0.170856857	0.525631085	0.33033261	0.001441111	0.309178496	0.279779613	0.114132654	0.31054164	14	20693653	A	T	Y	F		14	21161812	14:20693653:A:T	ANG;ANG	P03950	P03950;P03950	p.Tyr30Phe	p.Tyr30Phe;p.Tyr30Phe	3.100584	0.332	0.836613082	1.489485517	0.109635582	-0.440706654	1	Tyr	30	Phe	Y30F	4	-14.9115	-4.668916667	-1.469	96.7	5.101636217	0.568671477	Uncertain
14:20693655:A:C:T:31:P	-1.28409869	-0.341055591	0.074114799	0.064980333	0.235075556	0.145800185	0.250190979	0.083587047	0.002595556	0.032899859	0.00537858	0.049625719	0.137712319	14	20693655	A	C	T	P		14	21161814	14:20693655:A:C	ANG;ANG	P03950	P03950;P03950	p.Thr31Pro	p.Thr31Pro;p.Thr31Pro	0.511432	0.153	0.809344503	-2.565146675	-1.483193897	-2.870201311	0.38	Thr	31	Pro	T31P	6	-14.17642857	-5.963428571	-6.141142857	96.99	9.047853576	0.32182126	Benign
14:20693655:A:G:T:31:A	-1.882568911	-0.497104672	0.134421661	0.061156679	0.278424444	0.240853518	0.250190979	0.335293057	0.002595556	0.178708509	0.04373315	0.048684679	0.207637334	14	20693655	A	G	T	A		14	21161814	14:20693655:A:G	ANG;ANG	P03950	P03950;P03950	p.Thr31Ala	p.Thr31Ala;p.Thr31Ala	0.284938	0.063	0.792050821	-3.286773868	-2.343842088	-3.512449307	0.017	Thr	31	Ala	T31A	5	-14.17642857	-5.963428571	-6.141142857	96.99	9.047853576	0.328197281	Benign
14:20693655:A:T:T:31:S	-1.910044132	-0.570117089	0.177064732	0.072077481	0.296078889	0.24058519	0.250190979	0.33033261	0.002595556	0.314416512	0.068123892	0.07666154	0.244845132	14	20693655	A	T	T	S		14	21161814	14:20693655:A:T	ANG;ANG	P03950	P03950;P03950	p.Thr31Ser	p.Thr31Ser;p.Thr31Ser	0.241785	0.081	0.789070339	-3.416523979	-2.279147457	-3.431649831	0.002	Thr	31	Ser	T31S	4	-14.17642857	-5.963428571	-6.141142857	96.99	9.047853576	0.328113142	Benign
14:20693656:C:A:T:31:K	-1.438662389	-0.54879297	0.074114799	0.064980333	0.235075556	0.145800185	0.250190979	0.083587047	0.002595556	0.032899859	0.00537858	0.049625719	0.137712319	14	20693656	C	A	T	K		14	21161815	14:20693656:C:A	ANG;ANG	P03950	P03950;P03950	p.Thr31Lys	p.Thr31Lys;p.Thr31Lys	-1.092099	0.118	0.791954672	-5.088636283	-1.995822218	-3.936356832	0.003	Thr	31	Lys	T31K	6	-14.17642857	-5.963428571	-6.141142857	96.99	9.047853576	0.083456281	Benign
14:20693656:C:G:T:31:R	-1.544648926	-0.546557974	0.074114799	0.064980333	0.235075556	0.145800185	0.250190979	0.083587047	0.002595556	0.032899859	0.00537858	0.049625719	0.137712319	14	20693656	C	G	T	R	rs766131151	14	21161815	14:20693656:C:G	ANG;ANG	P03950	P03950;P03950	p.Thr31Arg	p.Thr31Arg;p.Thr31Arg	-1.074847	0.094	0.791550954	-5.076028248	-2.15512128	-4.065791695	0.002	Thr	31	Arg	T31R	6	-14.17642857	-5.963428571	-6.141142857	96.99	9.047853576	0.080465656	Benign
14:20693656:C:T:T:31:I	-1.403333544	-0.541081508	0.074114799	0.064980333	0.235075556	0.145800185	0.250190979	0.083587047	0.002595556	0.032899859	0.00537858	0.049625719	0.137712319	14	20693656	C	T	T	I		14	21161815	14:20693656:C:T	ANG;ANG	P03950	P03950;P03950	p.Thr31Ile	p.Thr31Ile;p.Thr31Ile	-1.032574	0.126	0.791233653	-5.028596071	-1.956997637	-3.858047037	0.003	Thr	31	Ile	T31I	6	-14.17642857	-5.963428571	-6.141142857	96.99	9.047853576	0.110347117	Benign
14:20693658:C:A:H:32:N	-1.70203247	-0.702587624	0.0655865	0.107109572	0.228111111	0.139275377	0.193361825	0.373321007	0.531344127	0.262538468	0.01785204	0.101697207	0.246223108	14	20693658	C	A	H	N		14	21161817	14:20693658:C:A	ANG;ANG	P03950	P03950;P03950	p.His32Asn	p.His32Asn;p.His32Asn	-0.761485	0.129	0.783375468	-4.867752752	-2.069036956	-3.694666813	0.009	His	32	Asn	H32N	7	-13.008	-1.1664	-8.8745	97.54	5.098522867	0.25263374	Benign
14:20693658:C:G:H:32:D	-1.87685578	-0.800678656	0.080296315	0.157736979	0.287714444	0.156867873	0.193361825	0.120278196	0.531344127	0.363179386	0.039572194	0.179092699	0.300890797	14	20693658	C	G	H	D		14	21161817	14:20693658:C:G	ANG;ANG	P03950	P03950;P03950	p.His32Asp	p.His32Asp;p.His32Asp	-0.754006	0.125	0.789602881	-4.704704652	-1.990563012	-3.713759235	0.002	His	32	Asp	H32D	9	-13.008	-1.1664	-8.8745	97.54	5.098522867	0.243959384	Benign
14:20693658:C:T:H:32:Y	-0.762408231	-0.446738727	0.006116618	0.07287844	0.160681111	0.08933367	0.193361825	0.083587047	0.531344127	0.186782338	0.00153412	0.0612646	0.152868507	14	20693658	C	T	H	Y	rs1594210031	14	21161817	14:20693658:C:T	ANG;ANG	P03950	P03950;P03950	p.His32Tyr	p.His32Tyr;p.His32Tyr	-0.092347	0.281	0.783535349	-3.989395873	-1.100135634	-2.455578228	0.964	His	32	Tyr	H32Y	6	-13.008	-1.1664	-8.8745	97.54	5.098522867	0.654541068	Pathogenic
14:20693659:A:C:H:32:P	-1.253073201	-0.707430407	0.080296315	0.157323755	0.295061111	0.183797435	0.193361825	0.293220723	0.531344127	0.525585097	0.039572194	0.183266427	0.326618506	14	20693659	A	C	H	P		14	21161818	14:20693659:A:C	ANG;ANG	P03950	P03950;P03950	p.His32Pro	p.His32Pro;p.His32Pro	0.325638	0.283	0.80514166	-2.911384212	-0.72693198	-2.218843603	0.828	His	32	Pro	H32P	10	-13.008	-1.1664	-8.8745	97.54	5.098522867	0.594521139	Uncertain
14:20693659:A:G:H:32:R	-2.326023055	-0.822552462	0.135392532	0.139035507	0.31495	0.183607246	0.193361825	0.618364222	0.531344127	0.534775433	0.093924239	0.147708825	0.346531358	14	20693659	A	G	H	R	rs544578047	14	21161818	14:20693659:A:G	ANG;ANG	P03950	P03950;P03950	p.His32Arg	p.His32Arg;p.His32Arg	-0.284468	0.053	0.786844878	-4.159000293	-2.49426855	-3.876999286	0.003	His	32	Arg	H32R	8	-13.008	-1.1664	-8.8745	97.54	5.098522867	0.202648022	Benign
14:20693659:A:T:H:32:L	-1.982685855	-0.794561413	0.080296315	0.138739859	0.298445556	0.190330863	0.193361825	0.404393786	0.531344127	0.519561803	0.039572194	0.160195612	0.328486919	14	20693659	A	T	H	L		14	21161818	14:20693659:A:T	ANG;ANG	P03950	P03950;P03950	p.His32Leu	p.His32Leu;p.His32Leu	-0.320795	0.119	0.789622321	-4.138111087	-2.028379471	-3.515065081	0.472	His	32	Leu	H32L	11	-13.008	-1.1664	-8.8745	97.54	5.098522867	0.51065236	Uncertain
14:20693660:C:A:H:32:Q	-2.224452624	-0.840106612	0.135392532	0.139035507	0.31495	0.183607246	0.193361825	0.618364222	0.531344127	0.534775433	0.093924239	0.147708825	0.346531358	14	20693660	C	A	H	Q		14	21161819	14:20693660:C:A	ANG;ANG	P03950	P03950;P03950	p.His32Gln	p.His32Gln;p.His32Gln	-0.419969	0.076	0.77934653	-4.520627432	-2.473168158	-3.817047044	0.028	His	32	Gln	H32Q	8	-13.008	-1.1664	-8.8745	97.54	5.098522867	0.243394304	Benign
14:20693660:C:G:H:32:Q	-2.224452624	-0.840685311	0.135392532	0.139035507	0.31495	0.183607246	0.193361825	0.618364222	0.531344127	0.534775433	0.093924239	0.147708825	0.346531358	14	20693660	C	G	H	Q		14	21161819	14:20693660:C:G	ANG;ANG	P03950	P03950;P03950	p.His32Gln	p.His32Gln;p.His32Gln	-0.424436	0.076	0.77934653	-4.526464855	-2.473168158	-3.819453475	0.028	His	32	Gln	H32Q	8	-13.008	-1.1664	-8.8745	97.54	5.098522867	0.243394304	Benign
14:20693661:T:A:F:33:I	0.736544186	-0.303184092	0.078914098	0.076612729	0.277005	0.253027014	0.545594894	0.083587047	0.029092831	0.08856569	0.076640919	0.086315572	0.298143615	14	20693661	T	A	F	I		14	21161820	14:20693661:T:A	ANG;ANG	P03950	P03950;P03950	p.Phe33Ile	p.Phe33Ile;p.Phe33Ile	3.047744	0.715	0.838326079	1.462596641	2.572870926	1.74470719	1	Phe	33	Ile	F33I	6	-11.242	-0.341818182	-2.710909091	98.25	5.148028207	0.954226946	Pathogenic
14:20693661:T:C:F:33:L	0.546651641	-0.292929435	0.078914098	0.076612729	0.277005	0.253027014	0.545594894	0.083587047	0.029092831	0.08856569	0.076640919	0.086315572	0.298143615	14	20693661	T	C	F	L		14	21161820	14:20693661:T:C	ANG;ANG	P03950	P03950;P03950	p.Phe33Leu	p.Phe33Leu;p.Phe33Leu	3.1269	0.672	0.844761025	1.724419381	2.406892192	1.538793891	1	Phe	33	Leu	F33L	6	-11.242	-0.341818182	-2.710909091	98.25	5.148028207	0.906716722	Pathogenic
14:20693661:T:G:F:33:V	0.348105908	-0.560063386	0.634287894	0.104260233	0.387857222	0.363397913	0.545594894	0.373321007	0.029092831	0.227290099	0.907372892	0.124039935	0.439406362	14	20693661	T	G	F	V		14	21161820	14:20693661:T:G	ANG;ANG	P03950	P03950;P03950	p.Phe33Val	p.Phe33Val;p.Phe33Val	3.040752	0.719	0.843221468	1.573949244	2.67997515	1.764061966	1	Phe	33	Val	F33V	7	-11.242	-0.341818182	-2.710909091	98.25	5.148028207	0.969806835	Pathogenic
14:20693662:T:A:F:33:Y	0.356882102	-0.409441904	0.179895028	0.080933147	0.337728333	0.395638674	0.545594894	0.333583614	0.029092831	0.407899323	0.255825996	0.154972895	0.367227196	14	20693662	T	A	F	Y		14	21161821	14:20693662:T:A	ANG;ANG	P03950	P03950;P03950	p.Phe33Tyr	p.Phe33Tyr;p.Phe33Tyr	3.193821	0.674	0.845639731	1.833498462	2.434266549	1.586405823	1	Phe	33	Tyr	F33Y	3	-11.242	-0.341818182	-2.710909091	98.25	5.148028207	0.981888268	Pathogenic
14:20693662:T:C:F:33:S	0.096754394	-0.673621436	0.794637322	0.129225861	0.484465	0.45619781	0.545594894	0.618364222	0.029092831	0.425824456	0.955610633	0.164710256	0.532983504	14	20693662	T	C	F	S		14	21161821	14:20693662:T:C	ANG;ANG	P03950	P03950;P03950	p.Phe33Ser	p.Phe33Ser;p.Phe33Ser	3.473074	0.723	0.845731925	2.200692194	2.747288021	2.020080845	1	Phe	33	Ser	F33S	8	-11.242	-0.341818182	-2.710909091	98.25	5.148028207	0.974375746	Pathogenic
14:20693662:T:G:F:33:C	0.07025776	-0.683015233	0.794637322	0.129225861	0.484465	0.45619781	0.545594894	0.618364222	0.029092831	0.425824456	0.955610633	0.164710256	0.532983504	14	20693662	T	G	F	C		14	21161821	14:20693662:T:G	ANG;ANG	P03950	P03950;P03950	p.Phe33Cys	p.Phe33Cys;p.Phe33Cys	3.400563	0.717	0.845447168	2.098926969	2.70439619	1.946336053	1	Phe	33	Cys	F33C	8	-11.242	-0.341818182	-2.710909091	98.25	5.148028207	0.98295298	Pathogenic
14:20693663:C:A:F:33:L	0.639389861	-0.281699137	0.078914098	0.076612729	0.277005	0.253027014	0.545594894	0.083587047	0.029092831	0.08856569	0.076640919	0.086315572	0.298143615	14	20693663	C	A	F	L		14	21161822	14:20693663:C:A	ANG;ANG	P03950	P03950;P03950	p.Phe33Leu	p.Phe33Leu;p.Phe33Leu	3.213587	0.693	0.844761025	1.837700943	2.540385018	1.706880939	1	Phe	33	Leu	F33L	6	-11.242	-0.341818182	-2.710909091	98.25	5.148028207	0.906716722	Pathogenic
14:20693663:C:G:F:33:L	0.639389861	-0.29202699	0.078914098	0.076612729	0.277005	0.253027014	0.545594894	0.083587047	0.029092831	0.08856569	0.076640919	0.086315572	0.298143615	14	20693663	C	G	F	L		14	21161822	14:20693663:C:G	ANG;ANG	P03950	P03950;P03950	p.Phe33Leu	p.Phe33Leu;p.Phe33Leu	3.133866	0.693	0.844761025	1.733522469	2.540385018	1.66393421	1	Phe	33	Leu	F33L	6	-11.242	-0.341818182	-2.710909091	98.25	5.148028207	0.906716722	Pathogenic
14:20693664:C:A:L:34:M	-0.886917045	-0.7381873	0.256015629	0.092730829	0.449108386	0.522468824	0.483453836	0.646617605	0.055319206	0.638267095	0.650680184	0.206651522	0.520304735	14	20693664	C	A	L	M		14	21161823	14:20693664:C:A	ANG;ANG	P03950	P03950;P03950	p.Leu34Met	p.Leu34Met;p.Leu34Met	2.797348	0.492	0.814285827	0.543681996	0.75420515	0.32079446	1	Leu	34	Met	L34M	2	-9.932375	-4.677125	-3.324375	98.12	5.212760264	0.815960975	Pathogenic
14:20693664:C:G:L:34:V	-0.657549481	-0.528601272	0.256015629	0.058764829	0.352283942	0.412766263	0.483453836	0.333583614	0.055319206	0.418398106	0.650680184	0.149251041	0.394435026	14	20693664	C	G	L	V		14	21161823	14:20693664:C:G	ANG;ANG	P03950	P03950;P03950	p.Leu34Val	p.Leu34Val;p.Leu34Val	2.654587	0.462	0.822524028	0.559889506	0.700951206	0.070476351	0.995	Leu	34	Val	L34V	3	-9.932375	-4.677125	-3.324375	98.12	5.212760264	0.754901237	Pathogenic
14:20693665:T:A:L:34:Q	0.052234329	-0.261797884	0.090982392	0.0581001	0.27312172	0.253762843	0.483453836	0.083587047	0.055319206	0.176949697	0.134451479	0.0781138	0.293470308	14	20693665	T	A	L	Q		14	21161824	14:20693665:T:A	ANG;ANG	P03950	P03950;P03950	p.Leu34Gln	p.Leu34Gln;p.Leu34Gln	3.301839	0.557	0.815879646	1.24217345	1.193989273	0.968293916	1	Leu	34	Gln	L34Q	6	-9.932375	-4.677125	-3.324375	98.12	5.212760264	0.710205154	Pathogenic
14:20693665:T:C:L:34:P	0.033041359	-0.480571422	0.742056429	0.084573479	0.380047275	0.356787417	0.483453836	0.373321007	0.055319206	0.227024229	0.952275693	0.105418525	0.421501759	14	20693665	T	C	L	P		14	21161824	14:20693665:T:C	ANG;ANG	P03950	P03950;P03950	p.Leu34Pro	p.Leu34Pro;p.Leu34Pro	3.403918	0.636	0.839009795	1.944868898	2.082091074	1.479933946	1	Leu	34	Pro	L34P	7	-9.932375	-4.677125	-3.324375	98.12	5.212760264	0.97309967	Pathogenic
14:20693665:T:G:L:34:R	0.259791296	-0.261668463	0.090982392	0.0581001	0.27312172	0.253762843	0.483453836	0.083587047	0.055319206	0.176949697	0.134451479	0.0781138	0.293470308	14	20693665	T	G	L	R		14	21161824	14:20693665:T:G	ANG;ANG	P03950	P03950;P03950	p.Leu34Arg	p.Leu34Arg;p.Leu34Arg	3.302838	0.604	0.827908355	1.539540219	1.693451685	1.2405092	1	Leu	34	Arg	L34R	6	-9.932375	-4.677125	-3.324375	98.12	5.212760264	0.795373986	Pathogenic
14:20693667:A:C:T:35:P	-0.900470793	-0.660187526	0.084537506	0.055058474	0.275866429	0.302017177	0.400736032	0.083587047	0.029092831	0.08856569	0.006485891	0.036509657	0.260803062	14	20693667	A	C	T	P		14	21161826	14:20693667:A:C	ANG;ANG	P03950	P03950;P03950	p.Thr35Pro	p.Thr35Pro;p.Thr35Pro	-0.230265	0.32	0.815649007	-3.379215615	-0.316420723	-2.304442231	0.497	Thr	35	Pro	T35P	6	-8.554	-4.092	-8.136857143	98.25	4.659493103	0.745909247	Pathogenic
14:20693667:A:G:T:35:A	-1.746452782	-0.707354026	0.125050008	0.033066646	0.29669754	0.33491522	0.400736032	0.335293057	0.029092831	0.103419646	0.033232316	0.030158723	0.287789111	14	20693667	A	G	T	A		14	21161826	14:20693667:A:G	ANG;ANG	P03950	P03950;P03950	p.Thr35Ala	p.Thr35Ala;p.Thr35Ala	-0.216886	0.146	0.799688408	-3.754568539	-1.688798419	-3.303018136	0	Thr	35	Ala	T35A	5	-8.554	-4.092	-8.136857143	98.25	4.659493103	0.411644114	Uncertain
14:20693667:A:T:T:35:S	-1.861916757	-0.730052605	0.187471196	0.027189571	0.313769762	0.346409181	0.400736032	0.33033261	0.029092831	0.10020864	0.066857561	0.051428002	0.297230402	14	20693667	A	T	T	S		14	21161826	14:20693667:A:T	ANG;ANG	P03950	P03950;P03950	p.Thr35Ser	p.Thr35Ser;p.Thr35Ser	-0.26004	0.126	0.79530561	-3.918835008	-1.88905915	-3.441873032	0.002	Thr	35	Ser	T35S	4	-8.554	-4.092	-8.136857143	98.25	4.659493103	0.233686027	Benign
14:20693668:C:A:T:35:N	-1.976090278	-0.743930903	0.125050008	0.033066646	0.29669754	0.33491522	0.400736032	0.335293057	0.029092831	0.103419646	0.033232316	0.030158723	0.287789111	14	20693668	C	A	T	N		14	21161827	14:20693668:C:A	ANG;ANG	P03950	P03950;P03950	p.Thr35Asn	p.Thr35Asn;p.Thr35Asn	-0.499224	0.094	0.794581682	-4.249215831	-2.10455515	-3.75569618	0.001	Thr	35	Asn	T35N	5	-8.554	-4.092	-8.136857143	98.25	4.659493103	0.166961798	Benign
14:20693668:C:G:T:35:S	-1.963487188	-0.758803887	0.187471196	0.027189571	0.313769762	0.346409181	0.400736032	0.33033261	0.029092831	0.10020864	0.066857561	0.051428002	0.297230402	14	20693668	C	G	T	S		14	21161827	14:20693668:C:G	ANG;ANG	P03950	P03950;P03950	p.Thr35Ser	p.Thr35Ser;p.Thr35Ser	-0.481972	0.103	0.79530561	-4.208853159	-2.035265578	-3.694379029	0.002	Thr	35	Ser	T35S	4	-8.554	-4.092	-8.136857143	98.25	4.659493103	0.233686027	Benign
14:20693668:C:T:T:35:I	-1.942671735	-0.687319693	0.084537506	0.055058474	0.275866429	0.302017177	0.400736032	0.083587047	0.029092831	0.08856569	0.006485891	0.036509657	0.260803062	14	20693668	C	T	T	I		14	21161827	14:20693668:C:T	ANG;ANG	P03950	P03950;P03950	p.Thr35Ile	p.Thr35Ile;p.Thr35Ile	-0.439699	0.084	0.798814773	-4.06724065	-2.097496239	-3.781432937	0.029	Thr	35	Ile	T35I	6	-8.554	-4.092	-8.136857143	98.25	4.659493103	0.347271084	Benign
14:20693670:C:A:Q:36:K	-1.622695357	-0.894196207	0.071195915	0.167194767	0.328675	0.289725305	0.605042698	0.33033261	0.445171561	0.19985265	0.374933034	0.049086354	0.376848285	14	20693670	C	A	Q	K		14	21161829	14:20693670:C:A	ANG;ANG	P03950	P03950;P03950	p.Gln36Lys	p.Gln36Lys;p.Gln36Lys	-0.41344	0.232	0.842213825	-2.964749628	-0.432599052	-2.911792996	0.621	Gln	36	Lys	Q36K	4	-8.271888889	0.630222222	-8.294555556	98.55	0	0.224044471	Benign
14:20693670:C:G:Q:36:E	-1.145156276	-0.944470624	0.092888214	0.153356598	0.354021667	0.323105372	0.605042698	0.333583614	0.445171561	0.364355407	0.470394492	0.0849953	0.40582638	14	20693670	C	G	Q	E	rs1334329108	14	21161829	14:20693670:C:G	ANG;ANG	P03950	P03950;P03950	p.Gln36Glu	p.Gln36Glu;p.Gln36Glu	-0.396188	0.359	0.844752228	-2.87972749	0.417066633	-2.168392887	0.88	Gln	36	Glu	Q36E	3	-8.271888889	0.630222222	-8.294555556	98.55	0	0.293018635	Benign
14:20693671:A:C:Q:36:P	-0.919001459	-0.547301857	0.034285292	0.227228086	0.316726111	0.225693107	0.605042698	0.083587047	0.445171561	0.233653927	0.134891078	0.063757818	0.394748697	14	20693671	A	C	Q	P		14	21161830	14:20693671:A:C	ANG;ANG	P03950	P03950;P03950	p.Gln36Pro	p.Gln36Pro;p.Gln36Pro	2.514624	0.403	0.854487949	1.163711954	0.859201335	-0.345964997	0.999	Gln	36	Pro	Q36P	6	-8.271888889	0.630222222	-8.294555556	98.55	0	0.90606694	Pathogenic
14:20693671:A:G:Q:36:R	-1.419554495	-0.53832039	0.071195915	0.167194767	0.328675	0.289725305	0.605042698	0.33033261	0.445171561	0.19985265	0.374933034	0.049086354	0.376848285	14	20693671	A	G	Q	R		14	21161830	14:20693671:A:G	ANG;ANG	P03950	P03950;P03950	p.Gln36Arg	p.Gln36Arg;p.Gln36Arg	2.333576	0.278	0.842153014	0.623522145	-0.141200793	-1.16604339	0.996	Gln	36	Arg	Q36R	4	-8.271888889	0.630222222	-8.294555556	98.55	0	0.305634155	Benign
14:20693671:A:T:Q:36:L	-0.935160313	-0.91305748	0.205248743	0.26335069	0.424359444	0.297123291	0.605042698	0.373321007	0.445171561	0.608985976	0.94850266	0.108435976	0.600067949	14	20693671	A	T	Q	L	rs121909535	14	21161830	14:20693671:A:T	ANG;ANG	P03950	P03950;P03950	p.Gln36Leu	p.Gln36Leu;p.Gln36Leu	2.563182	0.533	0.840235743	0.876379002	1.447794845	0.431641149	0.999	Gln	36	Leu	Q36L	7	-8.271888889	0.630222222	-8.294555556	98.55	0	0.811077229	Pathogenic
14:20693672:G:C:Q:36:H	-0.361635814	-0.560386227	0.045330361	0.19291894	0.326475	0.2905214	0.605042698	0.335293057	0.445171561	0.245947408	0.243112877	0.04073012	0.395959137	14	20693672	G	C	Q	H		14	21161831	14:20693672:G:C	ANG;ANG	P03950	P03950;P03950	p.Gln36His	p.Gln36His;p.Gln36His	2.430556	0.53	0.8344544	0.560769326	1.332265735	0.342852725	0.991	Gln	36	His	Q36H	5	-8.271888889	0.630222222	-8.294555556	98.55	0	0.502546453	Uncertain
14:20693672:G:T:Q:36:H	-0.361635814	-0.555615679	0.045330361	0.19291894	0.326475	0.2905214	0.605042698	0.335293057	0.445171561	0.245947408	0.243112877	0.04073012	0.395959137	14	20693672	G	T	Q	H		14	21161831	14:20693672:G:T	ANG;ANG	P03950	P03950;P03950	p.Gln36His	p.Gln36His;p.Gln36His	2.46738	0.53	0.8344544	0.6088905	1.332265735	0.362690287	0.991	Gln	36	His	Q36H	5	-8.271888889	0.630222222	-8.294555556	98.55	0	0.502546453	Uncertain
14:20693673:C:A:H:37:N	-0.186923843	-0.829221011	0.935364485	0.145307492	0.497121984	0.323878755	0.685522937	0.373321007	0.371357778	0.570497711	0.997745335	0.119875431	0.573287547	14	20693673	C	A	H	N	rs982170248	14	21161832	14:20693673:C:A	ANG;ANG	P03950	P03950;P03950	p.His37Asn	p.His37Asn;p.His37Asn	2.835736	0.685	0.851825597	1.517809195	2.607399321	1.457084831	1	His	37	Asn	H37N	7	-7.1396	1.4303	-4.2282	98.78	4.296213459	0.975933943	Pathogenic
14:20693673:C:G:H:37:D	-0.136413142	-0.773865326	0.845172524	0.185924005	0.541709762	0.433578908	0.685522937	0.120278196	0.371357778	0.428888359	0.979762018	0.18415121	0.552645126	14	20693673	C	G	H	D		14	21161832	14:20693673:C:G	ANG;ANG	P03950	P03950;P03950	p.His37Asp	p.His37Asp;p.His37Asp	2.974299	0.683	0.85884288	1.871597318	2.711765434	1.520169774	1	His	37	Asp	H37D	9	-7.1396	1.4303	-4.2282	98.78	4.296213459	0.989706816	Pathogenic
14:20693673:C:T:H:37:Y	0.474622129	-0.545826606	0.467150986	0.110896729	0.399381667	0.230325961	0.685522937	0.083587047	0.371357778	0.312408021	0.752617955	0.077234746	0.419975983	14	20693673	C	T	H	Y		14	21161832	14:20693673:C:T	ANG;ANG	P03950	P03950;P03950	p.His37Tyr	p.His37Tyr;p.His37Tyr	2.87887	0.735	0.851847659	1.574719209	2.925607473	1.769339875	1	His	37	Tyr	H37Y	6	-7.1396	1.4303	-4.2282	98.78	4.296213459	0.97913565	Pathogenic
14:20693674:A:C:H:37:P	0.097207865	-0.738347157	0.845172524	0.177058182	0.531639762	0.461788912	0.685522937	0.293220723	0.371357778	0.460757608	0.979762018	0.173776357	0.549723321	14	20693674	A	C	H	P		14	21161833	14:20693674:A:C	ANG;ANG	P03950	P03950;P03950	p.His37Pro	p.His37Pro;p.His37Pro	3.207597	0.734	0.864532411	2.316504224	3.130889162	1.940648975	1	His	37	Pro	H37P	10	-7.1396	1.4303	-4.2282	98.78	4.296213459	0.992979888	Pathogenic
14:20693674:A:G:H:37:R	0.102230691	-0.889055312	0.952074528	0.173814972	0.580405317	0.475613805	0.685522937	0.618364222	0.371357778	0.5708153	0.998185694	0.162670049	0.618638642	14	20693674	A	G	H	R	rs756137289	14	21161833	14:20693674:A:G	ANG;ANG	P03950	P03950;P03950	p.His37Arg	p.His37Arg;p.His37Arg	3.008207	0.78	0.855170041	1.825508717	3.267095745	2.099131763	1	His	37	Arg	H37R	8	-7.1396	1.4303	-4.2282	98.78	4.296213459	0.981839636	Pathogenic
14:20693674:A:T:H:37:L	-0.3003526	-0.716925313	0.845172524	0.149899549	0.529265317	0.458854054	0.685522937	0.404393786	0.371357778	0.433777177	0.979762018	0.135672711	0.540545067	14	20693674	A	T	H	L		14	21161833	14:20693674:A:T	ANG;ANG	P03950	P03950;P03950	p.His37Leu	p.His37Leu;p.His37Leu	3.244575	0.638	0.852093809	2.058676697	2.313104633	1.40565455	1	His	37	Leu	H37L	11	-7.1396	1.4303	-4.2282	98.78	4.296213459	0.99042459	Pathogenic
14:20693675:C:A:H:37:Q	-0.211312813	-0.937183641	0.952074528	0.173814972	0.580405317	0.475613805	0.685522937	0.618364222	0.371357778	0.5708153	0.998185694	0.162670049	0.618638642	14	20693675	C	A	H	Q		14	21161834	14:20693675:C:A	ANG;ANG	P03950	P03950;P03950	p.His37Gln	p.His37Gln;p.His37Gln	2.636703	0.709	0.849963697	1.211888447	2.728897715	1.488591931	1	His	37	Gln	H37Q	8	-7.1396	1.4303	-4.2282	98.78	4.296213459	0.97723431	Pathogenic
14:20693675:C:G:H:37:Q	-0.198064496	-0.934130926	0.952074528	0.173814972	0.580405317	0.475613805	0.685522937	0.618364222	0.371357778	0.5708153	0.998185694	0.162670049	0.618638642	14	20693675	C	G	H	Q		14	21161834	14:20693675:C:G	ANG;ANG	P03950	P03950;P03950	p.His37Gln	p.His37Gln;p.His37Gln	2.660267	0.712	0.849963697	1.242681608	2.747968119	1.518627253	1	His	37	Gln	H37Q	8	-7.1396	1.4303	-4.2282	98.78	4.296213459	0.97723431	Pathogenic
14:20693676:T:A:Y:38:N	-1.309280243	-0.92540164	0.629073083	0.376776414	0.532819286	0.406086845	0.774799392	0.120278196	0.443886667	0.44466201	0.958934426	0.163122411	0.605778032	14	20693676	T	A	Y	N		14	21161835	14:20693676:T:A	ANG;ANG	P03950	P03950;P03950	p.Tyr38Asn	p.Tyr38Asn;p.Tyr38Asn	2.547765	0.452	0.833497317	0.690380127	0.820466823	-0.044873675	0.997	Tyr	38	Asn	Y38N	9	-5.403	-5.173083333	-0.79225	98.68	0	0.818962228	Pathogenic
14:20693676:T:C:Y:38:H	-1.254483094	-1.1015726	0.5745911	0.29358343	0.465021032	0.314668843	0.774799392	0.335293057	0.443886667	0.416211372	0.930969417	0.105023028	0.618975826	14	20693676	T	C	Y	H	rs1032422334	14	21161835	14:20693676:T:C	ANG;ANG	P03950	P03950;P03950	p.Tyr38His	p.Tyr38His;p.Tyr38His	1.372496	0.473	0.830746505	-0.913153158	0.90806377	-0.55661856	0.303	Tyr	38	His	Y38H	5	-5.403	-5.173083333	-0.79225	98.68	0	0.298564559	Benign
14:20693676:T:G:Y:38:D	-1.358061322	-0.916555525	0.629073083	0.360238444	0.515277063	0.412864096	0.774799392	0.293220723	0.443886667	0.471991258	0.958934426	0.153916456	0.602776681	14	20693676	T	G	Y	D		14	21161835	14:20693676:T:G	ANG;ANG	P03950	P03950;P03950	p.Tyr38Asp	p.Tyr38Asp;p.Tyr38Asp	2.574068	0.439	0.842955109	0.957536153	0.895626735	-0.105848643	0.997	Tyr	38	Asp	Y38D	10	-5.403	-5.173083333	-0.79225	98.68	0	0.833935817	Pathogenic
14:20693677:A:C:Y:38:S	-1.366689617	-1.026348007	0.629073083	0.376776414	0.532819286	0.406086845	0.774799392	0.120278196	0.443886667	0.44466201	0.958934426	0.163122411	0.605778032	14	20693677	A	C	Y	S		14	21161836	14:20693677:A:C	ANG;ANG	P03950	P03950;P03950	p.Tyr38Ser	p.Tyr38Ser;p.Tyr38Ser	1.768557	0.439	0.833838436	-0.319483888	0.743519798	-0.539787782	0.861	Tyr	38	Ser	Y38S	9	-5.403	-5.173083333	-0.79225	98.68	0	0.515263489	Uncertain
14:20693677:A:G:Y:38:C	-1.636072064	-0.872236409	0.629073083	0.376776414	0.532819286	0.406086845	0.774799392	0.120278196	0.443886667	0.44466201	0.958934426	0.163122411	0.605778032	14	20693677	A	G	Y	C	rs1594210106	14	21161836	14:20693677:A:G	ANG;ANG	P03950	P03950;P03950	p.Tyr38Cys	p.Tyr38Cys;p.Tyr38Cys	2.958149	0.378	0.83333787	1.2227407	0.347403238	-0.251541474	1	Tyr	38	Cys	Y38C	9	-5.403	-5.173083333	-0.79225	98.68	0	0.833432234	Pathogenic
14:20693677:A:T:Y:38:F	-1.728378759	-0.893926093	0.685579717	0.262278142	0.47138881	0.310043013	0.774799392	0.33033261	0.443886667	0.331756024	0.960770786	0.128252198	0.59948336	14	20693677	A	T	Y	F		14	21161836	14:20693677:A:T	ANG;ANG	P03950	P03950;P03950	p.Tyr38Phe	p.Tyr38Phe;p.Tyr38Phe	2.702681	0.353	0.835061088	0.931311474	0.217234207	-0.533674474	0.987	Tyr	38	Phe	Y38F	4	-5.403	-5.173083333	-0.79225	98.68	0	0.314080996	Benign
14:20693679:G:A:D:39:N	-0.267128589	-0.49536959	0.619157135	0.060668813	0.422880794	0.310811913	0.581539187	0.335293057	0.088179497	0.194044799	0.714997053	0.097634646	0.426066619	14	20693679	G	A	D	N		14	21161838	14:20693679:G:A	ANG;ANG	P03950	P03950;P03950	p.Asp39Asn	p.Asp39Asn;p.Asp39Asn	3.35354	0.571	0.834833889	1.776254399	1.599226172	1.077071006	1	Asp	39	Asn	D39N	5	-0.936875	-5.367375	-2.411125	98.57	4.754448236	0.650525939	Pathogenic
14:20693679:G:C:D:39:H	0.3141142	-0.677926068	0.850994706	0.105733321	0.471856349	0.388376648	0.581539187	0.373321007	0.088179497	0.516740204	0.970463395	0.119954479	0.489633909	14	20693679	G	C	D	H		14	21161838	14:20693679:G:C	ANG;ANG	P03950	P03950;P03950	p.Asp39His	p.Asp39His;p.Asp39His	2.833508	0.744	0.832126514	1.030046311	2.653781636	1.796926058	1	Asp	39	His	D39H	7	-0.936875	-5.367375	-2.411125	98.57	4.754448236	0.664218994	Pathogenic
14:20693679:G:T:D:39:Y	0.352824866	-0.598129745	0.812717259	0.133996467	0.513971111	0.477400956	0.581539187	0.120278196	0.088179497	0.3845398	0.848175406	0.151198785	0.493065968	14	20693679	G	T	D	Y		14	21161838	14:20693679:G:T	ANG;ANG	P03950	P03950;P03950	p.Asp39Tyr	p.Asp39Tyr;p.Asp39Tyr	3.497463	0.755	0.834890672	1.965728887	2.76982499	2.218191163	1	Asp	39	Tyr	D39Y	9	-0.936875	-5.367375	-2.411125	98.57	4.754448236	0.849600849	Pathogenic
14:20693680:A:C:D:39:A	0.098086807	-0.774550093	0.903737128	0.125873054	0.556717778	0.522399524	0.581539187	0.618364222	0.088179497	0.53358369	0.97656846	0.141445628	0.560170572	14	20693680	A	C	D	A		14	21161839	14:20693680:A:C	ANG;ANG	P03950	P03950;P03950	p.Asp39Ala	p.Asp39Ala;p.Asp39Ala	3.074273	0.741	0.838879497	1.510885645	2.74738125	1.909288169	1	Asp	39	Ala	D39A	8	-0.936875	-5.367375	-2.411125	98.57	4.754448236	0.833708476	Pathogenic
14:20693680:A:G:D:39:G	0.393604103	-0.651238646	0.850994706	0.105733321	0.471856349	0.388376648	0.581539187	0.373321007	0.088179497	0.516740204	0.970463395	0.119954479	0.489633909	14	20693680	A	G	D	G		14	21161839	14:20693680:A:G	ANG;ANG	P03950	P03950;P03950	p.Asp39Gly	p.Asp39Gly;p.Asp39Gly	3.039509	0.762	0.851658157	1.779976186	3.09407936	2.011948	0.991	Asp	39	Gly	D39G	7	-0.936875	-5.367375	-2.411125	98.57	4.754448236	0.834126339	Pathogenic
14:20693680:A:T:D:39:V	0.260086646	-0.629974939	0.812717259	0.133996467	0.513971111	0.477400956	0.581539187	0.120278196	0.088179497	0.3845398	0.848175406	0.151198785	0.493065968	14	20693680	A	T	D	V		14	21161839	14:20693680:A:T	ANG;ANG	P03950	P03950;P03950	p.Asp39Val	p.Asp39Val;p.Asp39Val	3.251649	0.734	0.837972758	1.720361061	2.687755168	1.964380354	1	Asp	39	Val	D39V	9	-0.936875	-5.367375	-2.411125	98.57	4.754448236	0.903766887	Pathogenic
14:20693681:T:A:D:39:E	-0.580818958	-0.693786498	0.724101543	0.052431697	0.434821905	0.309909213	0.581539187	0.33033261	0.088179497	0.123218205	0.820010245	0.115418832	0.423045423	14	20693681	T	A	D	E		14	21161840	14:20693681:T:A	ANG;ANG	P03950	P03950;P03950	p.Asp39Glu	p.Asp39Glu;p.Asp39Glu	1.779696	0.498	0.841812571	-0.108661083	1.251615356	-0.19274558	0.981	Asp	39	Glu	D39E	4	-0.936875	-5.367375	-2.411125	98.57	4.754448236	0.70152296	Pathogenic
14:20693681:T:G:D:39:E	-0.580818958	-0.692291621	0.724101543	0.052431697	0.434821905	0.309909213	0.581539187	0.33033261	0.088179497	0.123218205	0.820010245	0.115418832	0.423045423	14	20693681	T	G	D	E		14	21161840	14:20693681:T:G	ANG;ANG	P03950	P03950;P03950	p.Asp39Glu	p.Asp39Glu;p.Asp39Glu	1.791235	0.498	0.841812571	-0.093582052	1.251615356	-0.186529373	0.981	Asp	39	Glu	D39E	4	-0.936875	-5.367375	-2.411125	98.57	4.754448236	0.70152296	Pathogenic
14:20693682:G:A:A:40:T	-2.584427645	-1.073391106	0.458378941	0.109176392	0.489916032	0.340531781	0.587932335	0.33033261	0.518195	0.318039884	0.923502266	0.184200484	0.51168828	14	20693682	G	A	A	T		14	21161841	14:20693682:G:A	ANG;ANG	P03950	P03950;P03950	p.Ala40Thr	p.Ala40Thr;p.Ala40Thr	0.08938	0.102	0.785730353	-3.697891776	-2.201380568	-3.39236472	0.087	Ala	40	Thr	A40T	4	-1.1358	-7.5718	0.9302	97.95	4.015451955	0.55164008	Uncertain
14:20693682:G:C:A:40:P	-2.549188243	-1.031122299	0.343937397	0.122581806	0.468726032	0.322222979	0.587932335	0.335293057	0.518195	0.230837802	0.869241834	0.170215083	0.482532704	14	20693682	G	C	A	P		14	21161841	14:20693682:G:C	ANG;ANG	P03950	P03950;P03950	p.Ala40Pro	p.Ala40Pro;p.Ala40Pro	0.00785	0.091	0.803570383	-3.36533954	-1.97365376	-3.499869984	0.005	Ala	40	Pro	A40P	5	-1.1358	-7.5718	0.9302	97.95	4.015451955	0.176059433	Benign
14:20693682:G:T:A:40:S	-2.855782575	-1.140271985	0.605430543	0.107807832	0.51749381	0.398773143	0.587932335	0.333583614	0.518195	0.532812471	0.940394461	0.209127766	0.536952672	14	20693682	G	T	A	S		14	21161841	14:20693682:G:T	ANG;ANG	P03950	P03950;P03950	p.Ala40Ser	p.Ala40Ser;p.Ala40Ser	-0.073498	0.057	0.787034093	-3.87865004	-2.465684401	-3.740225576	0.011	Ala	40	Ser	A40S	3	-1.1358	-7.5718	0.9302	97.95	4.015451955	0.218750899	Benign
14:20693683:C:A:A:40:D	-2.227309108	-0.924758254	0.253018379	0.14445687	0.435740476	0.26981028	0.587932335	0.083587047	0.518195	0.184796833	0.468042314	0.170344898	0.432012769	14	20693683	C	A	A	D		14	21161842	14:20693683:C:A	ANG;ANG	P03950	P03950;P03950	p.Ala40Asp	p.Ala40Asp;p.Ala40Asp	0.122246	0.131	0.79551424	-3.414133121	-1.853794254	-3.207028825	0.048	Ala	40	Asp	A40D	6	-1.1358	-7.5718	0.9302	97.95	4.015451955	0.428427528	Uncertain
14:20693683:C:G:A:40:G	-2.500521637	-1.067320394	0.458378941	0.109176392	0.489916032	0.340531781	0.587932335	0.33033261	0.518195	0.318039884	0.923502266	0.184200484	0.51168828	14	20693683	C	G	A	G		14	21161842	14:20693683:C:G	ANG;ANG	P03950	P03950;P03950	p.Ala40Gly	p.Ala40Gly;p.Ala40Gly	0.13624	0.121	0.80892251	-3.065829674	-1.693652268	-3.257293718	0	Ala	40	Gly	A40G	4	-1.1358	-7.5718	0.9302	97.95	4.015451955	0.501679691	Uncertain
14:20693683:C:T:A:40:V	-2.279716353	-1.035904658	0.458378941	0.109176392	0.489916032	0.340531781	0.587932335	0.33033261	0.518195	0.318039884	0.923502266	0.184200484	0.51168828	14	20693683	C	T	A	V		14	21161842	14:20693683:C:T	ANG;ANG	P03950	P03950;P03950	p.Ala40Val	p.Ala40Val;p.Ala40Val	0.378739	0.171	0.79187389	-3.168550599	-1.660259558	-2.837638184	0.531	Ala	40	Val	A40V	4	-1.1358	-7.5718	0.9302	97.95	4.015451955	0.680917999	Pathogenic
14:20693685:A:C:K:41:Q	-2.430046753	-1.349255281	0.931138813	0.344509339	0.750928889	0.591802576	0.830659603	0.33033261	0.668891893	0.515959196	0.983249307	0.233479244	0.720667116	14	20693685	A	C	K	Q		14	21161844	14:20693685:A:C	ANG;ANG	P03950	P03950;P03950	p.Lys41Gln	p.Lys41Gln;p.Lys41Gln	0.883	0.273	0.769845441	-3.051771974	-1.379399041	-1.976389163	0.377	Lys	41	Gln	K41Q	4	2.087444444	-9.922	1.389666667	97.52	0	0.360197625	Uncertain
14:20693685:A:G:K:41:E	-1.118463363	-1.350269787	0.931138813	0.344509339	0.750928889	0.591802576	0.830659603	0.33033261	0.668891893	0.515959196	0.983249307	0.233479244	0.720667116	14	20693685	A	G	K	E	rs121909537	14	21161844	14:20693685:A:G	ANG;ANG	P03950	P03950;P03950	p.Lys41Glu	p.Lys41Glu;p.Lys41Glu	0.875169	0.57	0.782425074	-2.752384318	0.718455557	-0.2638397	0.037	Lys	41	Glu	K41E	4	2.087444444	-9.922	1.389666667	97.52	0	0.496188702	Uncertain
14:20693686:A:C:K:41:T	-2.343833715	-1.264244298	0.823565364	0.410073427	0.68305	0.451528333	0.830659603	0.083587047	0.668891893	0.216719613	0.771785736	0.231166233	0.618479276	14	20693686	A	C	K	T		14	21161845	14:20693686:A:C	ANG;ANG	P03950	P03950;P03950	p.Lys41Thr	p.Lys41Thr;p.Lys41Thr	0.109883	0.226	0.776111099	-3.907856319	-1.573629458	-2.664554348	0.006	Lys	41	Thr	K41T	6	2.087444444	-9.922	1.389666667	97.52	0	0.237129323	Benign
14:20693686:A:G:K:41:R	-2.393735297	-1.428949297	0.952543736	0.3099197	0.754446667	0.595955673	0.830659603	0.333583614	0.668891893	0.49336263	0.985468447	0.241657637	0.711108466	14	20693686	A	G	K	R		14	21161845	14:20693686:A:G	ANG;ANG	P03950	P03950;P03950	p.Lys41Arg	p.Lys41Arg;p.Lys41Arg	0.134141	0.275	0.779812356	-3.785057625	-1.200392655	-2.368248413	0.002	Lys	41	Arg	K41R	3	2.087444444	-9.922	1.389666667	97.52	0	0.260953004	Benign
14:20693686:A:T:K:41:I	-1.176123385	-1.370523929	0.961682439	0.437947	0.792970476	0.742993766	0.830659603	0.618364222	0.668891893	0.649076351	0.977058947	0.23786412	0.736115719	14	20693686	A	T	K	I	rs121909536	14	21161845	14:20693686:A:T	ANG;ANG	P03950	P03950;P03950	p.Lys41Ile	p.Lys41Ile;p.Lys41Ile	0.934909	0.567	0.781745596	-2.691040695	0.688048419	-0.248998086	0.128	Lys	41	Ile	K41I	8	2.087444444	-9.922	1.389666667	97.52	0	0.584458082	Uncertain
14:20693687:A:C:K:41:N	-2.493361496	-1.471670634	0.893346548	0.379433366	0.724502222	0.568327333	0.830659603	0.335293057	0.668891893	0.355370202	0.969213665	0.229368309	0.676637052	14	20693687	A	C	K	N		14	21161846	14:20693687:A:C	ANG;ANG	P03950	P03950;P03950	p.Lys41Asn	p.Lys41Asn;p.Lys41Asn	-0.677784	0.23	0.775493967	-4.952359783	-1.558498782	-3.065759238	0.004	Lys	41	Asn	K41N	5	2.087444444	-9.922	1.389666667	97.52	0	0.134255448	Benign
14:20693687:A:T:K:41:N	-2.493361496	-1.482140214	0.893346548	0.379433366	0.724502222	0.568327333	0.830659603	0.335293057	0.668891893	0.355370202	0.969213665	0.229368309	0.676637052	14	20693687	A	T	K	N		14	21161846	14:20693687:A:T	ANG;ANG	P03950	P03950;P03950	p.Lys41Asn	p.Lys41Asn;p.Lys41Asn	-0.758599	0.23	0.775493967	-5.057967884	-1.558498782	-3.109295318	0.004	Lys	41	Asn	K41N	5	2.087444444	-9.922	1.389666667	97.52	0	0.134255448	Benign
14:20693688:C:A:P:42:T	-1.810711138	-0.56173968	0.080769233	0.111626849	0.270421111	0.435639105	0.356737037	0.618364222	0.010505	0.271527631	0.040431291	0.142383099	0.30246066	14	20693688	C	A	P	T		14	21161847	14:20693688:C:A	ANG;ANG	P03950	P03950;P03950	p.Pro42Thr	p.Pro42Thr;p.Pro42Thr	1.112329	0.141	0.822198234	-1.463534004	-1.345017688	-2.615854735	0.179	Pro	42	Thr	P42T	8	4.201571429	-5.537857143	-0.933142857	97.33	5.393114646	0.526181597	Uncertain
14:20693688:C:G:P:42:A	-1.320523406	-0.568607512	0.080769233	0.111626849	0.270421111	0.435639105	0.356737037	0.618364222	0.010505	0.271527631	0.040431291	0.142383099	0.30246066	14	20693688	C	G	P	A		14	21161847	14:20693688:C:G	ANG;ANG	P03950	P03950;P03950	p.Pro42Ala	p.Pro42Ala;p.Pro42Ala	1.059316	0.252	0.824785741	-1.469124765	-0.596241552	-2.002793111	0.654	Pro	42	Ala	P42A	8	4.201571429	-5.537857143	-0.933142857	97.33	5.393114646	0.594368732	Uncertain
14:20693688:C:T:P:42:S	-1.554577008	-0.472126992	0.080769233	0.111626849	0.270421111	0.435639105	0.356737037	0.618364222	0.010505	0.271527631	0.040431291	0.142383099	0.30246066	14	20693688	C	T	P	S		14	21161847	14:20693688:C:T	ANG;ANG	P03950	P03950;P03950	p.Pro42Ser	p.Pro42Ser;p.Pro42Ser	1.804052	0.199	0.822333514	-0.556268814	-0.97406614	-1.907953541	0.887	Pro	42	Ser	P42S	8	4.201571429	-5.537857143	-0.933142857	97.33	5.393114646	0.627999031	Uncertain
14:20693689:C:A:P:42:Q	-0.684604187	-0.387752916	0.080769233	0.111626849	0.270421111	0.435639105	0.356737037	0.618364222	0.010505	0.271527631	0.040431291	0.142383099	0.30246066	14	20693689	C	A	P	Q		14	21161848	14:20693689:C:A	ANG;ANG	P03950	P03950;P03950	p.Pro42Gln	p.Pro42Gln;p.Pro42Gln	2.455338	0.396	0.818970559	0.212052108	0.222114552	-0.418365676	0.993	Pro	42	Gln	P42Q	8	4.201571429	-5.537857143	-0.933142857	97.33	5.393114646	0.667951051	Pathogenic
14:20693689:C:G:P:42:R	-0.661907563	-0.443507997	0.035310317	0.113994611	0.239113333	0.378351175	0.356737037	0.120278196	0.010505	0.123235402	0.0090458	0.143943465	0.251553681	14	20693689	C	G	P	R		14	21161848	14:20693689:C:G	ANG;ANG	P03950	P03950;P03950	p.Pro42Arg	p.Pro42Arg;p.Pro42Arg	1.312918	0.368	0.826772853	-1.088812037	0.174301334	-1.195652221	0.431	Pro	42	Arg	P42R	9	4.201571429	-5.537857143	-0.933142857	97.33	5.393114646	0.422983427	Uncertain
14:20693689:C:T:P:42:L	-0.529678178	-0.297439201	0.035310317	0.103979481	0.234542222	0.413457686	0.356737037	0.293220723	0.010505	0.205959725	0.0090458	0.129893386	0.256250385	14	20693689	C	T	P	L	rs1320197302	14	21161848	14:20693689:C:T	ANG;ANG	P03950	P03950;P03950	p.Pro42Leu	p.Pro42Leu;p.Pro42Leu	2.506121	0.401	0.824381483	0.411593205	0.344177003	-0.3621064	0.921	Pro	42	Leu	P42L	10	4.201571429	-5.537857143	-0.933142857	97.33	5.393114646	0.781535618	Pathogenic
14:20693691:C:A:Q:43:K	-2.030921234	-0.728971693	0.031029491	0.089250258	0.170705238	0.146045705	0.205600423	0.33033261	0.026057778	0.33397175	0.116260499	0.1433933	0.240807963	14	20693691	C	A	Q	K		14	21161850	14:20693691:C:A	ANG;ANG	P03950	P03950;P03950	p.Gln43Lys	p.Gln43Lys;p.Gln43Lys	-1.040887	0.051	0.779274814	-5.333800988	-2.63328474	-4.296052661	0	Gln	43	Lys	Q43K	4	7.529444444	-8.005777778	-3.875888889	95.99	7.811104078	0.07088559	Benign
14:20693691:C:G:Q:43:E	-2.075957354	-0.796344323	0.031029491	0.093881316	0.204090794	0.191513234	0.205600423	0.333583614	0.026057778	0.293139508	0.116260499	0.157088222	0.27797975	14	20693691	C	G	Q	E		14	21161850	14:20693691:C:G	ANG;ANG	P03950	P03950;P03950	p.Gln43Glu	p.Gln43Glu;p.Gln43Glu	-1.04101	0.065	0.780468513	-5.304581338	-2.524373273	-4.215193826	0	Gln	43	Glu	Q43E	3	7.529444444	-8.005777778	-3.875888889	95.99	7.811104078	0.256322011	Benign
14:20693692:A:C:Q:43:P	-1.403172437	-0.562547152	0.012716636	0.105276401	0.133819683	0.09925615	0.205600423	0.083587047	0.026057778	0.049107066	0.011865386	0.136879281	0.163770684	14	20693692	A	C	Q	P		14	21161851	14:20693692:A:C	ANG;ANG	P03950	P03950;P03950	p.Gln43Pro	p.Gln43Pro;p.Gln43Pro	-0.833785	0.143	0.78554984	-4.90871597	-1.943763471	-3.652690656	0	Gln	43	Pro	Q43P	6	7.529444444	-8.005777778	-3.875888889	95.99	7.811104078	0.183589086	Benign
14:20693692:A:G:Q:43:R	-2.008840705	-0.698298149	0.031029491	0.089250258	0.170705238	0.146045705	0.205600423	0.33033261	0.026057778	0.33397175	0.116260499	0.1433933	0.240807963	14	20693692	A	G	Q	R		14	21161851	14:20693692:A:G	ANG;ANG	P03950	P03950;P03950	p.Gln43Arg	p.Gln43Arg;p.Gln43Arg	-0.804117	0.056	0.77894656	-5.032471987	-2.606977479	-4.139599795	0	Gln	43	Arg	Q43R	4	7.529444444	-8.005777778	-3.875888889	95.99	7.811104078	0.103920657	Benign
14:20693692:A:T:Q:43:L	-1.804544189	-0.683675361	0.111276612	0.11636045	0.182590794	0.156078916	0.205600423	0.373321007	0.026057778	0.105544997	0.082702167	0.144939414	0.229652978	14	20693692	A	T	Q	L		14	21161851	14:20693692:A:T	ANG;ANG	P03950	P03950;P03950	p.Gln43Leu	p.Gln43Leu;p.Gln43Leu	-0.84727	0.095	0.77953482	-5.074385046	-2.349247419	-3.937412673	0.006	Gln	43	Leu	Q43L	7	7.529444444	-8.005777778	-3.875888889	95.99	7.811104078	0.219704092	Benign
14:20693693:G:C:Q:43:H	-1.317931063	-0.552040491	0.022591069	0.094233761	0.149243016	0.115251763	0.205600423	0.335293057	0.026057778	0.222667001	0.074209251	0.135538907	0.195565149	14	20693693	G	C	Q	H	rs542339286	14	21161852	14:20693693:G:C	ANG;ANG	P03950	P03950;P03950	p.Gln43His	p.Gln43His;p.Gln43His	-0.307969	0.183	0.770807716	-4.584432023	-1.935456097	-3.13821225	0	Gln	43	His	Q43H	5	7.529444444	-8.005777778	-3.875888889	95.99	7.811104078	0.21407998	Benign
14:20693693:G:T:Q:43:H	-1.317931063	-0.55361556	0.022591069	0.094233761	0.149243016	0.115251763	0.205600423	0.335293057	0.026057778	0.222667001	0.074209251	0.135538907	0.195565149	14	20693693	G	T	Q	H		14	21161852	14:20693693:G:T	ANG;ANG	P03950	P03950;P03950	p.Gln43His	p.Gln43His;p.Gln43His	-0.320127	0.183	0.770807716	-4.600319955	-1.935456097	-3.144761921	0	Gln	43	His	Q43H	5	7.529444444	-8.005777778	-3.875888889	95.99	7.811104078	0.21407998	Benign
14:20693694:G:A:G:44:S	-1.267888125	-0.4524666	0.209801346	0.076366102	0.392828254	0.290049267	0.416321587	0.083587047	0.026057778	0.049107066	0.009165166	0.039973495	0.270326214	14	20693694	G	A	G	S	rs368255675	14	21161853	14:20693694:G:A	ANG;ANG	P03950	P03950;P03950	p.Gly44Ser	p.Gly44Ser;p.Gly44Ser	1.506341	0.243	0.7783728	-2.027314287	-1.427828539	-1.813998269	0.05	Gly	44	Ser	G44S	6	9.71725	-3.109	-2.8315	95.91	4.69059012
14:20693694:G:C:G:44:R	-1.062297106	-0.552157295	0.659455001	0.10860526	0.451464921	0.406101887	0.416321587	0.618364222	0.026057778	0.252426469	0.04398432	0.059098631	0.34320872	14	20693694	G	C	G	R		14	21161853	14:20693694:G:C	ANG;ANG	P03950	P03950;P03950	p.Gly44Arg	p.Gly44Arg;p.Gly44Arg	1.756246	0.337	0.784660937	-1.545972127	-0.72537493	-1.136017009	0.965	Gly	44	Arg	G44R	8	9.71725	-3.109	-2.8315	95.91	4.69059012
14:20693694:G:T:G:44:C	-0.684144026	-0.388945106	0.356511533	0.110002312	0.418529365	0.352051841	0.416321587	0.120278196	0.026057778	0.102515864	0.006181822	0.061978366	0.29922831	14	20693694	G	T	G	C		14	21161853	14:20693694:G:T	ANG;ANG	P03950	P03950;P03950	p.Gly44Cys	p.Gly44Cys;p.Gly44Cys	2.400924	0.394	0.778293646	-0.86023185	-0.469272193	-0.459239926	0.996	Gly	44	Cys	G44C	9	9.71725	-3.109	-2.8315	95.91	4.69059012
14:20693695:G:A:G:44:D	-0.746300325	-0.495444288	0.659455001	0.095672734	0.429728254	0.315773616	0.416321587	0.373321007	0.026057778	0.105544997	0.064940967	0.04872492	0.336210782	14	20693695	G	A	G	D		14	21161854	14:20693695:G:A	ANG;ANG	P03950	P03950;P03950	p.Gly44Asp	p.Gly44Asp;p.Gly44Asp	2.096134	0.404	0.786323906	-1.060879975	-0.271723474	-0.565630579	0.593	Gly	44	Asp	G44D	7	9.71725	-3.109	-2.8315	95.91	4.69059012
14:20693695:G:C:G:44:A	-1.104492215	-0.469008187	0.209801346	0.076366102	0.392828254	0.290049267	0.416321587	0.083587047	0.026057778	0.049107066	0.009165166	0.039973495	0.270326214	14	20693695	G	C	G	A		14	21161854	14:20693695:G:C	ANG;ANG	P03950	P03950;P03950	p.Gly44Ala	p.Gly44Ala;p.Gly44Ala	1.378656	0.28	0.784857964	-2.034552931	-1.084425304	-1.668910351	0.109	Gly	44	Ala	G44A	6	9.71725	-3.109	-2.8315	95.91	4.69059012
14:20693695:G:T:G:44:V	-0.737137294	-0.480761698	0.356511533	0.110002312	0.418529365	0.352051841	0.416321587	0.120278196	0.026057778	0.102515864	0.006181822	0.061978366	0.29922831	14	20693695	G	T	G	V		14	21161854	14:20693695:G:T	ANG;ANG	P03950	P03950;P03950	p.Gly44Val	p.Gly44Val;p.Gly44Val	1.692189	0.382	0.78454747	-1.632473808	-0.441212005	-0.910408957	0.412	Gly	44	Val	G44V	9	9.71725	-3.109	-2.8315	95.91	4.69059012
14:20693697:C:G:R:45:G	-1.643161148	-0.35279267	0.033996757	0.03122745	0.108836667	0.23714373	0.05893	0.373321007	0.029262831	0.223553882	0.125818178	0.032366125	0.15508222	14	20693697	C	G	R	G	rs746187039	14	21161856	14:20693697:C:G	ANG;ANG	P03950	P03950;P03950	p.Arg45Gly	p.Arg45Gly;p.Arg45Gly	0.663789	0.083	0.857187426	-1.188495735	-1.129935692	-3.192750119	0.339	Arg	45	Gly	R45G	7	6.610454545	-0.247181818	-0.565636364	98.21	6.694727959
14:20693697:C:T:R:45:W	-0.535211295	-0.317558289	0.048878711	0.040542508	0.11756	0.284679172	0.05893	0.618364222	0.029262831	0.428887154	0.110945582	0.048000732	0.164470446	14	20693697	C	T	R	W	rs746187039	14	21161856	14:20693697:C:T	ANG;ANG	P03950	P03950;P03950	p.Arg45Trp	p.Arg45Trp;p.Arg45Trp	1.067079	0.34	0.814801515	-1.704720804	-0.203424652	-1.489939046	0.9	Arg	45	Trp	R45W	8	6.610454545	-0.247181818	-0.565636364	98.21	6.694727959
14:20693698:G:A:R:45:Q	-0.855961424	-0.053965796	0.011698345	0.013524241	0.063802222	0.09211827	0.05893	0.33033261	0.029262831	0.100514196	0.041177299	0.04805091	0.08709791	14	20693698	G	A	R	Q	rs954462835	14	21161857	14:20693698:G:A	ANG;ANG	P03950	P03950;P03950	p.Arg45Gln	p.Arg45Gln;p.Arg45Gln	2.019534	0.217	0.787646376	-1.128430137	-1.438380568	-1.687824062	0.998	Arg	45	Gln	R45Q	4	6.610454545	-0.247181818	-0.565636364	98.21	6.694727959
14:20693698:G:C:R:45:P	-0.088691945	-0.245799041	0.033996757	0.03122745	0.108836667	0.23714373	0.05893	0.373321007	0.029262831	0.223553882	0.125818178	0.032366125	0.15508222	14	20693698	G	C	R	P		14	21161857	14:20693698:G:C	ANG;ANG	P03950	P03950;P03950	p.Arg45Pro	p.Arg45Pro;p.Arg45Pro	1.489676	0.435	0.852984817	-0.212674572	1.037539999	-0.713146021	0.543	Arg	45	Pro	R45P	7	6.610454545	-0.247181818	-0.565636364	98.21	6.694727959
14:20693698:G:T:R:45:L	-0.375738815	-0.259770874	0.033996757	0.03122745	0.108836667	0.23714373	0.05893	0.373321007	0.029262831	0.223553882	0.125818178	0.032366125	0.15508222	14	20693698	G	T	R	L		14	21161857	14:20693698:G:T	ANG;ANG	P03950	P03950;P03950	p.Arg45Leu	p.Arg45Leu;p.Arg45Leu	1.381827	0.37	0.837283167	-0.740073359	0.362374061	-1.146969328	0.934	Arg	45	Leu	R45L	7	6.610454545	-0.247181818	-0.565636364	98.21	6.694727959
14:20693700:G:A:D:46:N	-1.900028723	-0.918901484	0.280762583	0.233458176	0.417758889	0.301458096	0.563107778	0.335293057	0.706832011	0.267863885	0.172979534	-0.027606705	0.407264558	14	20693700	G	A	D	N	rs1566602373	14	21161859	14:20693700:G:A	ANG;ANG	P03950	P03950;P03950	p.Asp46Asn	p.Asp46Asn;p.Asp46Asn	-0.178703	0.189	0.786284544	-4.034579266	-1.639092467	-3.033892809	0.003	Asp	46	Asn	D46N	5	9.957625	-0.027125	-6.359375	98.48	0
14:20693700:G:C:D:46:H	-1.77350915	-1.181666056	0.685754836	0.286212527	0.470423333	0.303238475	0.563107778	0.373321007	0.706832011	0.625972794	0.795744359	-0.015365511	0.567561571	14	20693700	G	C	D	H		14	21161859	14:20693700:G:C	ANG;ANG	P03950	P03950;P03950	p.Asp46His	p.Asp46His;p.Asp46His	0.035112	0.322	0.783796423	-3.816408159	-0.835150906	-2.149919498	0.325	Asp	46	His	D46H	7	9.957625	-0.027125	-6.359375	98.48	0
14:20693700:G:T:D:46:Y	-1.498740933	-0.885729035	0.280781001	0.304323148	0.470045556	0.414201998	0.563107778	0.120278196	0.706832011	0.484260305	0.310710371	0.009368658	0.491953339	14	20693700	G	T	D	Y		14	21161859	14:20693700:G:T	ANG;ANG	P03950	P03950;P03950	p.Asp46Tyr	p.Asp46Tyr;p.Asp46Tyr	1.261913	0.335	0.786692782	-2.141951132	-0.70418824	-1.413881284	0.992	Asp	46	Tyr	D46Y	9	9.957625	-0.027125	-6.359375	98.48	0
14:20693701:A:C:D:46:A	-2.123524154	-0.887113713	0.701306701	0.301858931	0.497772222	0.501094575	0.563107778	0.618364222	0.706832011	0.647316525	0.77157712	0.000270521	0.541844637	14	20693701	A	C	D	A		14	21161860	14:20693701:A:C	ANG;ANG	P03950	P03950;P03950	p.Asp46Ala	p.Asp46Ala;p.Asp46Ala	1.949063	0.226	0.794289483	-1.057014777	-1.270332584	-1.67376442	0.165	Asp	46	Ala	D46A	8	9.957625	-0.027125	-6.359375	98.48	0
14:20693701:A:G:D:46:G	-1.508542809	-1.037747838	0.685754836	0.286212527	0.470423333	0.303238475	0.563107778	0.373321007	0.706832011	0.625972794	0.795744359	-0.015365511	0.567561571	14	20693701	A	G	D	G	rs1440927797	14	21161860	14:20693701:A:G	ANG;ANG	P03950	P03950;P03950	p.Asp46Gly	p.Asp46Gly;p.Asp46Gly	1.146021	0.382	0.80840933	-1.758890466	-0.043089285	-1.204636685	0.005	Asp	46	Gly	D46G	7	9.957625	-0.027125	-6.359375	98.48	0
14:20693701:A:T:D:46:V	-0.964392145	-0.789423667	0.280781001	0.304323148	0.470045556	0.414201998	0.563107778	0.120278196	0.706832011	0.484260305	0.310710371	0.009368658	0.491953339	14	20693701	A	T	D	V	rs1440927797	14	21161860	14:20693701:A:T	ANG;ANG	P03950	P03950;P03950	p.Asp46Val	p.Asp46Val;p.Asp46Val	2.005297	0.456	0.793340724	-1.006880534	0.175902154	-0.313986709	0.614	Asp	46	Val	D46V	9	9.957625	-0.027125	-6.359375	98.48	0
14:20693702:T:A:D:46:E	-2.048626151	-0.711974134	0.386569381	0.207194963	0.42354	0.304861865	0.563107778	0.33033261	0.706832011	0.249124396	0.258934915	-0.010019769	0.400580767	14	20693702	T	A	D	E		14	21161861	14:20693702:T:A	ANG;ANG	P03950	P03950;P03950	p.Asp46Glu	p.Asp46Glu;p.Asp46Glu	1.325088	0.151	0.794353426	-1.870844196	-1.746025807	-2.443435084	0.363	Asp	46	Glu	D46E	4	9.957625	-0.027125	-6.359375	98.48	0
14:20693702:T:G:D:46:E	-2.048626151	-0.709605572	0.386569381	0.207194963	0.42354	0.304861865	0.563107778	0.33033261	0.706832011	0.249124396	0.258934915	-0.010019769	0.400580767	14	20693702	T	G	D	E		14	21161861	14:20693702:T:G	ANG;ANG	P03950	P03950;P03950	p.Asp46Glu	p.Asp46Glu;p.Asp46Glu	1.343371	0.151	0.794353426	-1.846952184	-1.746025807	-2.433585797	0.363	Asp	46	Glu	D46E	4	9.957625	-0.027125	-6.359375	98.48	0
14:20693703:G:A:D:47:N	-1.457943416	-0.604550872	0.028753139	0.059643635	0.319376667	0.240671705	0.342236667	0.335293057	0.133393843	0.11929126	0.020461462	-0.040080733	0.25502141	14	20693703	G	A	D	N		14	21161862	14:20693703:G:A	ANG;ANG	P03950	P03950;P03950	p.Asp47Asn	p.Asp47Asn;p.Asp47Asn	0.118327	0.19	0.793411349	-3.471012664	-1.513828635	-2.868098562	0.035	Asp	47	Asn	D47N	5	9.572125	3.263	-9.244375	98.35	4.392807504	0.242896756	Benign
14:20693703:G:C:D:47:H	-1.431505087	-0.739134245	0.11071153	0.109950144	0.347338889	0.309426014	0.342236667	0.373321007	0.133393843	0.292355438	0.05836235	-0.019657827	0.333384909	14	20693703	G	C	D	H		14	21161862	14:20693703:G:C	ANG;ANG	P03950	P03950;P03950	p.Asp47His	p.Asp47His;p.Asp47His	0.175558	0.247	0.789661173	-3.488526516	-1.214060693	-2.507786735	0.376	Asp	47	His	D47H	7	9.572125	3.263	-9.244375	98.35	4.392807504	0.36442786	Uncertain
14:20693703:G:T:D:47:Y	-1.0736397	-0.613485478	0.091576032	0.132782103	0.365296667	0.470180079	0.342236667	0.120278196	0.133393843	0.363699062	0.020268533	0.014747547	0.305678418	14	20693703	G	T	D	Y		14	21161862	14:20693703:G:T	ANG;ANG	P03950	P03950;P03950	p.Asp47Tyr	p.Asp47Tyr;p.Asp47Tyr	0.757909	0.31	0.793725525	-2.627481581	-0.745770625	-1.829903824	0.787	Asp	47	Tyr	D47Y	9	9.572125	3.263	-9.244375	98.35	4.392807504	0.597723498	Uncertain
14:20693704:A:C:D:47:A	-1.802911733	-0.737636781	0.153827444	0.1282719	0.382492222	0.516724277	0.342236667	0.618364222	0.133393843	0.522878878	0.058701061	0.000613225	0.345831884	14	20693704	A	C	D	A		14	21161863	14:20693704:A:C	ANG;ANG	P03950	P03950;P03950	p.Asp47Ala	p.Asp47Ala;p.Asp47Ala	0.361215	0.171	0.801555038	-2.953169741	-1.498734645	-2.847078589	0.162	Asp	47	Ala	D47A	8	9.572125	3.263	-9.244375	98.35	4.392807504	0.377364973	Uncertain
14:20693704:A:G:D:47:G	-1.069384421	-0.729841497	0.11071153	0.109950144	0.347338889	0.309426014	0.342236667	0.373321007	0.133393843	0.292355438	0.05836235	-0.019657827	0.333384909	14	20693704	A	G	D	G		14	21161863	14:20693704:A:G	ANG;ANG	P03950	P03950;P03950	p.Asp47Gly	p.Asp47Gly;p.Asp47Gly	0.247289	0.329	0.815001585	-2.771088532	-0.270011407	-1.995154471	0.014	Asp	47	Gly	D47G	7	9.572125	3.263	-9.244375	98.35	4.392807504	0.241976911	Benign
14:20693704:A:T:D:47:V	-0.738015667	-0.652640399	0.091576032	0.132782103	0.365296667	0.470180079	0.342236667	0.120278196	0.133393843	0.363699062	0.020268533	0.014747547	0.305678418	14	20693704	A	T	D	V		14	21161863	14:20693704:A:T	ANG;ANG	P03950	P03950;P03950	p.Asp47Val	p.Asp47Val;p.Asp47Val	0.455671	0.386	0.800592212	-2.853433662	-0.148086626	-1.553415655	0.901	Asp	47	Val	D47V	9	9.572125	3.263	-9.244375	98.35	4.392807504	0.504605968	Uncertain
14:20693705:C:A:D:47:E	-0.728510256	-0.483587822	0.045611653	0.043995565	0.329141111	0.24509273	0.342236667	0.33033261	0.133393843	0.120051656	0.033429183	-0.026609317	0.25936	14	20693705	C	A	D	E		14	21161864	14:20693705:C:A	ANG;ANG	P03950	P03950;P03950	p.Asp47Glu	p.Asp47Glu;p.Asp47Glu	1.112729	0.358	0.80133977	-1.976398367	-0.313604449	-1.361300251	0.401	Asp	47	Glu	D47E	4	9.572125	3.263	-9.244375	98.35	4.392807504	0.544246786	Uncertain
14:20693705:C:G:D:47:E	-0.728510256	-0.482170545	0.045611653	0.043995565	0.329141111	0.24509273	0.342236667	0.33033261	0.133393843	0.120051656	0.033429183	-0.026609317	0.25936	14	20693705	C	G	D	E		14	21161864	14:20693705:C:G	ANG;ANG	P03950	P03950;P03950	p.Asp47Glu	p.Asp47Glu;p.Asp47Glu	1.123669	0.358	0.80133977	-1.962102103	-0.313604449	-1.355406732	0.401	Asp	47	Glu	D47E	4	9.572125	3.263	-9.244375	98.35	4.392807504	0.544246786	Uncertain
14:20693706:A:G:R:48:G	-1.565362268	-0.496534965	0.121332124	0.095081723	0.330976667	0.327148109	0.420267116	0.373321007	0.029262831	0.223553882	0.0693352	-0.007072002	0.359977264	14	20693706	A	G	R	G		14	21161865	14:20693706:A:G	ANG;ANG	P03950	P03950;P03950	p.Arg48Gly	p.Arg48Gly;p.Arg48Gly	2.420141	0.234	0.824000595	0.289860781	-0.723763725	-1.373745729	0.885	Arg	48	Gly	R48G	7	11.805	-1.924454545	-11.19290909	98.22	5.511415934	0.686812215	Pathogenic
14:20693707:G:A:R:48:K	-2.348099196	-0.812132933	0.032645416	0.061588335	0.329761111	0.331584451	0.420267116	0.333583614	0.029262831	0.408049323	0.046815369	0.050444428	0.355746681	14	20693707	G	A	R	K		14	21161866	14:20693707:G:A	ANG;ANG	P03950	P03950;P03950	p.Arg48Lys	p.Arg48Lys;p.Arg48Lys	-0.075143	0.054	0.796093536	-3.65782062	-2.333602698	-3.758452851	0.01	Arg	48	Lys	R48K	3	11.805	-1.924454545	-11.19290909	98.22	5.511415934	0.185234422	Benign
14:20693707:G:C:R:48:T	-1.432838235	-0.611276471	0.013009293	0.082462225	0.27097	0.200326507	0.420267116	0.083587047	0.029262831	0.103673425	0.008098896	-0.007021578	0.283155974	14	20693707	G	C	R	T		14	21161866	14:20693707:G:C	ANG;ANG	P03950	P03950;P03950	p.Arg48Thr	p.Arg48Thr;p.Arg48Thr	0.459935	0.214	0.774054554	-3.501029961	-1.684223458	-2.5453412	0.58	Arg	48	Thr	R48T	6	11.805	-1.924454545	-11.19290909	98.22	5.511415934	0.43502123	Uncertain
14:20693707:G:T:R:48:I	-1.208419571	-0.69805467	0.167803645	0.101008868	0.366744444	0.475153364	0.420267116	0.618364222	0.029262831	0.428887154	0.069732867	-0.000902135	0.386356684	14	20693707	G	T	R	I		14	21161866	14:20693707:G:T	ANG;ANG	P03950	P03950;P03950	p.Arg48Ile	p.Arg48Ile;p.Arg48Ile	1.233578	0.332	0.800584341	-1.83706758	-0.491485212	-1.446486805	0.957	Arg	48	Ile	R48I	8	11.805	-1.924454545	-11.19290909	98.22	5.511415934	0.483059697	Uncertain
14:20693708:A:C:R:48:S	-1.662475731	-0.306666813	0.013009293	0.082462225	0.27097	0.200326507	0.420267116	0.083587047	0.029262831	0.103673425	0.008098896	-0.007021578	0.283155974	14	20693708	A	C	R	S		14	21161867	14:20693708:A:C	ANG;ANG	P03950	P03950;P03950	p.Arg48Ser	p.Arg48Ser;p.Arg48Ser	2.811226	0.162	0.77541633	-0.394873043	-1.992056603	-1.57924942	0.885	Arg	48	Ser	R48S	6	11.805	-1.924454545	-11.19290909	98.22	5.511415934	0.341256971	Benign
14:20693708:A:T:R:48:S	-1.671307942	-0.309447343	0.013009293	0.082462225	0.27097	0.200326507	0.420267116	0.083587047	0.029262831	0.103673425	0.008098896	-0.007021578	0.283155974	14	20693708	A	T	R	S		14	21161867	14:20693708:A:T	ANG;ANG	P03950	P03950;P03950	p.Arg48Ser	p.Arg48Ser;p.Arg48Ser	2.789763	0.16	0.77541633	-0.422920641	-2.004770206	-1.602372542	0.885	Arg	48	Ser	R48S	6	11.805	-1.924454545	-11.19290909	98.22	5.511415934	0.341256971	Benign
14:20693709:T:A:Y:49:N	-0.392801471	-0.184714606	0.096212223	0.087088693	0.220557778	0.366407323	0.19320746	0.120278196	0.054784444	0.3779898	0.140462905	0.062603066	0.265475085	14	20693709	T	A	Y	N		14	21161868	14:20693709:T:A	ANG;ANG	P03950	P03950;P03950	p.Tyr49Asn	p.Tyr49Asn;p.Tyr49Asn	3.505273	0.438	0.830104337	1.858129377	0.674861495	0.390023106	1	Tyr	49	Asn	Y49N	9	4.729916667	-2.050666667	-6.578	98.63	5.609942262	0.91891464	Pathogenic
14:20693709:T:C:Y:49:H	-0.194170621	-0.025544153	0.019150145	0.021303338	0.119574444	0.173804935	0.19320746	0.335293057	0.054784444	0.19224972	0.063265473	0.004778115	0.176411542	14	20693709	T	C	Y	H		14	21161868	14:20693709:T:C	ANG;ANG	P03950	P03950;P03950	p.Tyr49His	p.Tyr49His;p.Tyr49His	3.488167	0.425	0.825810202	1.730084369	0.520577659	0.305663152	1	Tyr	49	His	Y49H	5	4.729916667	-2.050666667	-6.578	98.63	5.609942262	0.951049161	Pathogenic
14:20693709:T:G:Y:49:D	-0.15978856	-0.199295653	0.096212223	0.07678545	0.222134444	0.363497545	0.19320746	0.293220723	0.054784444	0.410179512	0.140462905	0.059327036	0.271981655	14	20693709	T	G	Y	D		14	21161868	14:20693709:T:G	ANG;ANG	P03950	P03950;P03950	p.Tyr49Asp	p.Tyr49Asp;p.Tyr49Asp	3.48373	0.495	0.838617393	2.039508139	1.179235074	0.707898366	0.999	Tyr	49	Asp	Y49D	10	4.729916667	-2.050666667	-6.578	98.63	5.609942262	0.866318149	Pathogenic
14:20693710:A:C:Y:49:S	0.031144675	-0.176058725	0.096212223	0.087088693	0.220557778	0.366407323	0.19320746	0.120278196	0.054784444	0.3779898	0.140462905	0.062603066	0.265475085	14	20693710	A	C	Y	S		14	21161869	14:20693710:A:C	ANG;ANG	P03950	P03950;P03950	p.Tyr49Ser	p.Tyr49Ser;p.Tyr49Ser	3.572088	0.534	0.830294815	1.950130646	1.288292434	0.980932155	1	Tyr	49	Ser	Y49S	9	4.729916667	-2.050666667	-6.578	98.63	5.609942262	0.893818857	Pathogenic
14:20693710:A:G:Y:49:C	0.004648041	-0.165781656	0.096212223	0.087088693	0.220557778	0.366407323	0.19320746	0.120278196	0.054784444	0.3779898	0.140462905	0.062603066	0.265475085	14	20693710	A	G	Y	C	rs1239170774	14	21161869	14:20693710:A:G	ANG;ANG	P03950	P03950;P03950	p.Tyr49Cys	p.Tyr49Cys;p.Tyr49Cys	3.651417	0.528	0.829713797	2.039496338	1.240457651	0.988985524	1	Tyr	49	Cys	Y49C	9	4.729916667	-2.050666667	-6.578	98.63	5.609942262	0.924166571	Pathogenic
14:20693710:A:T:Y:49:F	0.088621539	-0.046265469	0.030555379	0.012613436	0.12743	0.203658091	0.19320746	0.33033261	0.054784444	0.11881265	0.114648737	0.020908872	0.174819259	14	20693710	A	T	Y	F		14	21161869	14:20693710:A:T	ANG;ANG	P03950	P03950;P03950	p.Tyr49Phe	p.Tyr49Phe;p.Tyr49Phe	3.305947	0.488	0.83200472	1.644426393	1.024408454	0.571661828	1	Tyr	49	Phe	Y49F	4	4.729916667	-2.050666667	-6.578	98.63	5.609942262	0.957991146	Pathogenic
14:20693712:T:A:C:50:S	0.510062768	-0.099987955	0.0412228	0.08799441	0.156065556	0.351092924	0.078323333	0.293220723	0.445171561	0.463895703	0.027895303	0.06180026	0.197196575	14	20693712	T	A	C	S		14	21161871	14:20693712:T:A	ANG;ANG	P03950	P03950;P03950	p.Cys50Ser	p.Cys50Ser;p.Cys50Ser	3.204257	0.598	0.846126894	1.859126593	1.959277716	1.152720163	1	Cys	50	Ser	C50S	10	4.275666667	1.024333333	-9.371	98.55	5.906534152	0.960721615	Pathogenic
14:20693712:T:C:C:50:R	0.86450199	-0.0546801	0.0412228	0.033467818	0.159494444	0.324038247	0.078323333	0.190829183	0.445171561	0.37031723	0.027895303	0.027144272	0.187579432	14	20693712	T	C	C	R		14	21161871	14:20693712:T:C	ANG;ANG	P03950	P03950;P03950	p.Cys50Arg	p.Cys50Arg;p.Cys50Arg	3.419473	0.672	0.85003533	2.236566256	2.494891228	1.696406731	1	Cys	50	Arg	C50R	12	4.275666667	1.024333333	-9.371	98.55	5.906534152	0.925341377	Pathogenic
14:20693712:T:G:C:50:G	0.511213535	-0.064387538	0.0412228	0.033467818	0.159494444	0.324038247	0.078323333	0.190829183	0.445171561	0.37031723	0.027895303	0.027144272	0.187579432	14	20693712	T	G	C	G		14	21161871	14:20693712:T:G	ANG;ANG	P03950	P03950;P03950	p.Cys50Gly	p.Cys50Gly;p.Cys50Gly	3.344541	0.592	0.854367635	2.245276551	2.058629395	1.193610774	1	Cys	50	Gly	C50G	12	4.275666667	1.024333333	-9.371	98.55	5.906534152	0.93119271	Pathogenic
14:20693713:G:A:C:50:Y	0.44531745	-0.087317192	0.0412228	0.063284102	0.161242222	0.344642718	0.078323333	0.404393786	0.445171561	0.432266225	0.027895303	0.048070995	0.196676099	14	20693713	G	A	C	Y	rs375234576	14	21161872	14:20693713:G:A	ANG;ANG	P03950	P03950;P03950	p.Cys50Tyr	p.Cys50Tyr;p.Cys50Tyr	3.294783	0.583	0.845892059	1.97164494	1.860007593	1.114782223	1	Cys	50	Tyr	C50Y	11	4.275666667	1.024333333	-9.371	98.55	5.906534152	0.72330659	Pathogenic
14:20693713:G:C:C:50:S	0.404076232	-0.098590499	0.0412228	0.08799441	0.156065556	0.351092924	0.078323333	0.293220723	0.445171561	0.463895703	0.027895303	0.06180026	0.197196575	14	20693713	G	C	C	S		14	21161872	14:20693713:G:C	ANG;ANG	P03950	P03950;P03950	p.Cys50Ser	p.Cys50Ser;p.Cys50Ser	3.215044	0.574	0.846126894	1.873222919	1.806714486	1.019802521	1	Cys	50	Ser	C50S	10	4.275666667	1.024333333	-9.371	98.55	5.906534152	0.960721615	Pathogenic
14:20693713:G:T:C:50:F	0.454149661	-0.080999559	0.0412228	0.063284102	0.161242222	0.344642718	0.078323333	0.404393786	0.445171561	0.432266225	0.027895303	0.048070995	0.196676099	14	20693713	G	T	C	F		14	21161872	14:20693713:G:T	ANG;ANG	P03950	P03950;P03950	p.Cys50Phe	p.Cys50Phe;p.Cys50Phe	3.343549	0.585	0.845820166	2.033602287	1.871521698	1.152613823	1	Cys	50	Phe	C50F	11	4.275666667	1.024333333	-9.371	98.55	5.906534152	0.936685124	Pathogenic
14:20693714:T:G:C:50:W	0.555720092	-0.175191968	0.0412228	0.063284102	0.161242222	0.344642718	0.078323333	0.404393786	0.445171561	0.432266225	0.027895303	0.048070995	0.196676099	14	20693714	T	G	C	W	rs747686507	14	21161873	14:20693714:T:G	ANG;ANG	P03950	P03950;P03950	p.Cys50Trp	p.Cys50Trp;p.Cys50Trp	2.616475	0.608	0.845231625	1.068984768	2.007908632	0.893878078	1	Cys	50	Trp	C50W	11	4.275666667	1.024333333	-9.371	98.55	5.906534152	0.796437224	Pathogenic
14:20693715:G:A:E:51:K	-0.502052579	-0.506960455	0.091446467	0.079608183	0.274868095	0.326179778	0.220018095	0.33033261	0.524635	0.319550995	0.136680737	0.027171664	0.265074524	14	20693715	G	A	E	K		14	21161874	14:20693715:G:A	ANG;ANG	P03950	P03950;P03950	p.Glu51Lys	p.Glu51Lys;p.Glu51Lys	1.012245	0.413	0.817075677	-1.720403531	0.298565053	-1.097512252	0.28	Glu	51	Lys	E51K	4	6.201444444	0.563333333	-13.69288889	97.97	5.350715173	0.365567	Uncertain
14:20693715:G:C:E:51:Q	-0.848495299	-0.68890405	0.121650584	0.078095737	0.334846984	0.400598176	0.220018095	0.333583614	0.524635	0.534070249	0.171667665	0.05219667	0.34718102	14	20693715	G	C	E	Q		14	21161874	14:20693715:G:C	ANG;ANG	P03950	P03950;P03950	p.Glu51Gln	p.Glu51Gln;p.Glu51Gln	0.756255	0.388	0.811046983	-2.203311868	0.039059393	-1.379926459	0.217	Glu	51	Gln	E51Q	3	6.201444444	0.563333333	-13.69288889	97.97	5.350715173	0.508721017	Uncertain
14:20693716:A:C:E:51:A	-0.472411456	-0.420255656	0.051318318	0.109389136	0.241495873	0.284603184	0.220018095	0.083587047	0.524635	0.201598023	0.035276029	0.006293559	0.222504893	14	20693716	A	C	E	A		14	21161875	14:20693716:A:C	ANG;ANG	P03950	P03950;P03950	p.Glu51Ala	p.Glu51Ala;p.Glu51Ala	1.086093	0.392	0.817684332	-1.608919077	0.175227312	-1.179117029	0.083	Glu	51	Ala	E51A	6	6.201444444	0.563333333	-13.69288889	97.97	5.350715173	0.552288441	Uncertain
14:20693716:A:G:E:51:G	-0.525461829	-0.48305343	0.315809608	0.128050577	0.278458095	0.414088499	0.220018095	0.373321007	0.524635	0.248485763	0.223349005	0.017191113	0.260928295	14	20693716	A	G	E	G		14	21161875	14:20693716:A:G	ANG;ANG	P03950	P03950;P03950	p.Glu51Gly	p.Glu51Gly;p.Glu51Gly	1.13879	0.405	0.831389341	-1.202735383	0.486526672	-1.075583745	0.094	Glu	51	Gly	E51G	7	6.201444444	0.563333333	-13.69288889	97.97	5.350715173	0.338756611	Benign
14:20693716:A:T:E:51:V	-0.264911594	-0.403509106	0.315809608	0.128050577	0.278458095	0.414088499	0.220018095	0.373321007	0.524635	0.248485763	0.223349005	0.017191113	0.260928295	14	20693716	A	T	E	V		14	21161875	14:20693716:A:T	ANG;ANG	P03950	P03950;P03950	p.Glu51Val	p.Glu51Val;p.Glu51Val	1.752795	0.464	0.817045156	-0.753412627	0.62225269	-0.403769873	0.589	Glu	51	Val	E51V	7	6.201444444	0.563333333	-13.69288889	97.97	5.350715173	0.7218573	Pathogenic
14:20693717:A:C:E:51:D	-1.546239998	-0.847249729	0.121650584	0.078095737	0.334846984	0.400598176	0.220018095	0.333583614	0.524635	0.534070249	0.171667665	0.05219667	0.34718102	14	20693717	A	C	E	D		14	21161876	14:20693717:A:C	ANG;ANG	P03950	P03950;P03950	p.Glu51Asp	p.Glu51Asp;p.Glu51Asp	-0.46602	0.23	0.819316555	-3.597028538	-0.827341696	-2.951679247	0	Glu	51	Asp	E51D	3	6.201444444	0.563333333	-13.69288889	97.97	5.350715173	0.194955397	Benign
14:20693717:A:T:E:51:D	-1.546239998	-0.848434075	0.121650584	0.078095737	0.334846984	0.400598176	0.220018095	0.333583614	0.524635	0.534070249	0.171667665	0.05219667	0.34718102	14	20693717	A	T	E	D		14	21161876	14:20693717:A:T	ANG;ANG	P03950	P03950;P03950	p.Glu51Asp	p.Glu51Asp;p.Glu51Asp	-0.475162	0.23	0.819316555	-3.608975198	-0.827341696	-2.95660416	0	Glu	51	Asp	E51D	3	6.201444444	0.563333333	-13.69288889	97.97	5.350715173	0.194955397	Benign
14:20693718:A:C:S:52:R	-2.503986034	-0.871600819	0.094667345	0.069532511	0.448426667	0.308836194	0.612685026	0.335293057	0.625563571	0.206031102	0.669671178	0.031358267	0.463736841	14	20693718	A	C	S	R		14	21161877	14:20693718:A:C	ANG;ANG	P03950	P03950;P03950	p.Ser52Arg	p.Ser52Arg;p.Ser52Arg	0.9763	0.089	0.797056078	-2.260116236	-2.095055154	-2.989714238	0.034	Ser	52	Arg	S52R	5	3.904666667	-4.0735	-12.331	98.37	0	0.153778461	Benign
14:20693718:A:G:S:52:G	-2.345452015	-0.947164237	0.144425735	0.063533892	0.477483333	0.316698736	0.612685026	0.33033261	0.625563571	0.225926154	0.812678993	0.05478459	0.503831587	14	20693718	A	G	S	G		14	21161877	14:20693718:A:G	ANG;ANG	P03950	P03950;P03950	p.Ser52Gly	p.Ser52Gly;p.Ser52Gly	0.953836	0.151	0.809187043	-1.990893828	-1.498534637	-2.643433313	0.148	Ser	52	Gly	S52G	4	3.904666667	-4.0735	-12.331	98.37	0	0.433015004	Uncertain
14:20693718:A:T:S:52:C	-1.488281725	-0.703810947	0.094667345	0.069532511	0.448426667	0.308836194	0.612685026	0.335293057	0.625563571	0.206031102	0.669671178	0.031358267	0.463736841	14	20693718	A	T	S	C		14	21161877	14:20693718:A:T	ANG;ANG	P03950	P03950;P03950	p.Ser52Cys	p.Ser52Cys;p.Ser52Cys	2.271475	0.319	0.790556192	-0.727577599	-0.74143808	-0.962503071	0.996	Ser	52	Cys	S52C	5	3.904666667	-4.0735	-12.331	98.37	0	0.634918861	Uncertain
14:20693719:G:A:S:52:N	-2.562822219	-1.310893037	0.200367853	0.066670788	0.542688889	0.366184908	0.612685026	0.333583614	0.625563571	0.528789772	0.833672523	0.083309913	0.614775026	14	20693719	G	A	S	N	rs121909542	14	21161878	14:20693719:G:A	ANG;ANG	P03950	P03950;P03950	p.Ser52Asn	p.Ser52Asn;p.Ser52Asn	-0.302012	0.174	0.791230214	-4.073990807	-1.651928558	-3.187026414	0.011	Ser	52	Asn	S52N	3	3.904666667	-4.0735	-12.331	98.37	0	0.193945513	Benign
14:20693719:G:C:S:52:T	-2.805708032	-1.318741951	0.200367853	0.066670788	0.542688889	0.366184908	0.612685026	0.333583614	0.625563571	0.528789772	0.833672523	0.083309913	0.614775026	14	20693719	G	C	S	T	rs121909542	14	21161878	14:20693719:G:C	ANG;ANG	P03950	P03950;P03950	p.Ser52Thr	p.Ser52Thr;p.Ser52Thr	-0.362598	0.119	0.791574586	-4.144687893	-1.995806956	-3.537584894	0.002	Ser	52	Thr	S52T	3	3.904666667	-4.0735	-12.331	98.37	0	0.126940561	Benign
14:20693719:G:T:S:52:I	-0.986585714	-0.956005356	0.059219487	0.084531616	0.417204444	0.231372579	0.612685026	0.083587047	0.625563571	0.167288005	0.183118239	0.021403775	0.432083141	14	20693719	G	T	S	I		14	21161878	14:20693719:G:T	ANG;ANG	P03950	P03950;P03950	p.Ser52Ile	p.Ser52Ile;p.Ser52Ile	-0.117967	0.412	0.797663531	-3.675140429	-0.03167332	-1.712152361	0.849	Ser	52	Ile	S52I	6	3.904666667	-4.0735	-12.331	98.37	0	0.348830173	Benign
14:20693720:C:A:S:52:R	-2.371502863	-0.987959614	0.094667345	0.069532511	0.448426667	0.308836194	0.612685026	0.335293057	0.625563571	0.206031102	0.669671178	0.031358267	0.463736841	14	20693720	C	A	S	R		14	21161879	14:20693720:C:A	ANG;ANG	P03950	P03950;P03950	p.Ser52Arg	p.Ser52Arg;p.Ser52Arg	0.078123	0.119	0.797056078	-3.433843475	-1.904351118	-3.300162822	0.034	Ser	52	Arg	S52R	5	3.904666667	-4.0735	-12.331	98.37	0	0.153778461	Benign
14:20693720:C:G:S:52:R	-2.371502863	-0.987553475	0.094667345	0.069532511	0.448426667	0.308836194	0.612685026	0.335293057	0.625563571	0.206031102	0.669671178	0.031358267	0.463736841	14	20693720	C	G	S	R		14	21161879	14:20693720:C:G	ANG;ANG	P03950	P03950;P03950	p.Ser52Arg	p.Ser52Arg;p.Ser52Arg	0.081258	0.119	0.797056078	-3.429746693	-1.904351118	-3.298473957	0.034	Ser	52	Arg	S52R	5	3.904666667	-4.0735	-12.331	98.37	0	0.153778461	Benign
14:20693721:A:C:I:53:L	-1.688209455	-0.424994291	0.05807928	0.058055616	0.239729365	0.317516783	0.120147302	0.646617605	0.054784444	0.438050613	0.016767204	0.096338459	0.25677619	14	20693721	A	C	I	L		14	21161880	14:20693721:A:C	ANG;ANG	P03950	P03950;P03950	p.Ile53Leu	p.Ile53Leu;p.Ile53Leu	1.528874	0.139	0.835494848	-0.591929769	-1.135884208	-2.403017313	0.002	Ile	53	Leu	I53L	2	0.632875	-3.075875	-9.47175	98.63	4.458159588	0.247463593	Benign
14:20693721:A:G:I:53:V	-1.657296715	-0.458824579	0.05807928	0.082846671	0.239729365	0.317516783	0.120147302	0.646617605	0.054784444	0.438050613	0.016767204	0.123718357	0.25677619	14	20693721	A	G	I	V	rs915755599	14	21161880	14:20693721:A:G	ANG;ANG	P03950	P03950;P03950	p.Ile53Val	p.Ile53Val;p.Ile53Val	1.267737	0.146	0.832585873	-1.004778838	-1.139921334	-2.503232626	0.003	Ile	53	Val	I53V	1	0.632875	-3.075875	-9.47175	98.63	4.458159588	0.397584398	Uncertain
14:20693721:A:T:I:53:F	-0.943290188	-0.154062849	0.044120565	0.036823444	0.150080476	0.200064045	0.120147302	0.33033261	0.054784444	0.11881265	0.012859813	0.030934347	0.120547487	14	20693721	A	T	I	F		14	21161880	14:20693721:A:T	ANG;ANG	P03950	P03950;P03950	p.Ile53Phe	p.Ile53Phe;p.Ile53Phe	1.714747	0.219	0.835016187	-0.360814334	-0.635326323	-1.840456012	0.837	Ile	53	Phe	I53F	4	0.632875	-3.075875	-9.47175	98.63	4.458159588	0.596755615	Uncertain
14:20693722:T:A:I:53:N	-1.401851193	-0.382691394	0.11989677	0.093837859	0.212712698	0.294913543	0.120147302	0.373321007	0.054784444	0.506546871	0.11036858	0.036132228	0.247798873	14	20693722	T	A	I	N	rs1594210201	14	21161881	14:20693722:T:A	ANG;ANG	P03950	P03950;P03950	p.Ile53Asn	p.Ile53Asn;p.Ile53Asn	1.729844	0.198	0.834875706	-0.344543385	-0.771162996	-1.953710709	0.928	Ile	53	Asn	I53N	7	0.632875	-3.075875	-9.47175	98.63	4.458159588	0.649273904	Pathogenic
14:20693722:T:C:I:53:T	-1.21417374	-0.33721756	0.027797118	0.0467059	0.14370381	0.208230238	0.120147302	0.335293057	0.054784444	0.19224972	0.006748575	0.013390943	0.127214212	14	20693722	T	C	I	T		14	21161881	14:20693722:T:C	ANG;ANG	P03950	P03950;P03950	p.Ile53Thr	p.Ile53Thr;p.Ile53Thr	0.394219	0.162	0.834761896	-2.092723774	-1.001906706	-2.881322186	0.05	Ile	53	Thr	I53T	5	0.632875	-3.075875	-9.47175	98.63	4.458159588	0.139455637	Benign
14:20693722:T:G:I:53:S	-0.640330309	-0.21522155	0.024206473	0.068032559	0.132476032	0.187235904	0.120147302	0.083587047	0.054784444	0.156108001	0.002350258	0.016065038	0.118084433	14	20693722	T	G	I	S		14	21161881	14:20693722:T:G	ANG;ANG	P03950	P03950;P03950	p.Ile53Ser	p.Ile53Ser;p.Ile53Ser	1.20821	0.286	0.8354308	-1.012546152	-0.202503033	-1.72604962	0.728	Ile	53	Ser	I53S	6	0.632875	-3.075875	-9.47175	98.63	4.458159588	0.641852152	Pathogenic
14:20693723:C:G:I:53:M	-1.686878195	-0.502496579	0.05807928	0.041163142	0.192421587	0.243276888	0.120147302	0.333583614	0.054784444	0.256773106	0.016767204	0.062267391	0.177969894	14	20693723	C	G	I	M		14	21161882	14:20693723:C:G	ANG;ANG	P03950	P03950;P03950	p.Ile53Met	p.Ile53Met;p.Ile53Met	-0.171646	0.088	0.82988221	-2.952292728	-1.553725014	-3.613907881	0.008	Ile	53	Met	I53M	3	0.632875	-3.075875	-9.47175	98.63	4.458159588	0.075297604	Benign
14:20693724:A:C:M:54:L	0.408057677	-0.076371229	0.019859517	0.047989673	0.124872222	0.130652454	0.090952063	0.333583614	0.088525053	0.263673106	0.020105965	0.047981559	0.148191243	14	20693724	A	C	M	L	rs912745240	14	21161883	14:20693724:A:C	ANG;ANG	P03950	P03950;P03950	p.Met54Leu	p.Met54Leu;p.Met54Leu	2.701109	0.543	0.850291386	1.304118834	1.679136034	0.563747839	0.981	Met	54	Leu	M54L	3	-0.73075	0.507625	-12.109625	98.58	6.342692881	0.837756271	Pathogenic
14:20693724:A:G:M:54:V	0.631326896	0.009796241	0.019592915	0.044612601	0.083162222	0.082068898	0.090952063	0.33033261	0.088525053	0.125014316	0.013667399	0.022026762	0.092033069	14	20693724	A	G	M	V	rs912745240	14	21161883	14:20693724:A:G	ANG;ANG	P03950	P03950;P03950	p.Met54Val	p.Met54Val;p.Met54Val	2.580744	0.557	0.848387042	1.099955855	1.736358268	0.579830762	0.998	Met	54	Val	M54V	4	-0.73075	0.507625	-12.109625	98.58	6.342692881	0.926238438	Pathogenic
14:20693724:A:T:M:54:L	0.408057677	-0.078880223	0.019859517	0.047989673	0.124872222	0.130652454	0.090952063	0.333583614	0.088525053	0.263673106	0.020105965	0.047981559	0.148191243	14	20693724	A	T	M	L		14	21161883	14:20693724:A:T	ANG;ANG	P03950	P03950;P03950	p.Met54Leu	p.Met54Leu;p.Met54Leu	2.681742	0.543	0.850291386	1.278810264	1.679136034	0.553314587	0.981	Met	54	Leu	M54L	3	-0.73075	0.507625	-12.109625	98.58	6.342692881	0.837756271	Pathogenic
14:20693725:T:A:M:54:K	1.078608643	0.033347582	0.010626435	0.080788602	0.086615556	0.119706619	0.090952063	0.083587047	0.088525053	0.165146625	0.003061529	0.022877108	0.102349483	14	20693725	T	A	M	K		14	21161884	14:20693725:T:A	ANG;ANG	P03950	P03950;P03950	p.Met54Lys	p.Met54Lys;p.Met54Lys	2.906835	0.665	0.855904823	1.711122071	2.548323055	1.379779496	0.999	Met	54	Lys	M54K	6	-0.73075	0.507625	-12.109625	98.58	6.342692881	0.971315208	Pathogenic
14:20693725:T:C:M:54:T	0.663494708	0.011624127	0.010626435	0.080788602	0.086615556	0.119706619	0.090952063	0.083587047	0.088525053	0.165146625	0.003061529	0.022877108	0.102349483	14	20693725	T	C	M	T		14	21161884	14:20693725:T:C	ANG;ANG	P03950	P03950;P03950	p.Met54Thr	p.Met54Thr;p.Met54Thr	2.739151	0.571	0.850500697	1.358983413	1.860618705	0.746091748	1	Met	54	Thr	M54T	6	-0.73075	0.507625	-12.109625	98.58	6.342692881	0.884662033	Pathogenic
14:20693725:T:G:M:54:R	1.052112009	0.035255853	0.010626435	0.080788602	0.086615556	0.119706619	0.090952063	0.083587047	0.088525053	0.165146625	0.003061529	0.022877108	0.102349483	14	20693725	T	G	M	R		14	21161884	14:20693725:T:G	ANG;ANG	P03950	P03950;P03950	p.Met54Arg	p.Met54Arg;p.Met54Arg	2.921565	0.659	0.855928586	1.730955944	2.510578724	1.353032553	0.998	Met	54	Arg	M54R	6	-0.73075	0.507625	-12.109625	98.58	6.342692881	0.952982719	Pathogenic
14:20693726:G:A:M:54:I	1.17009179	0.062548338	0.019592915	0.044612601	0.083162222	0.082068898	0.090952063	0.33033261	0.088525053	0.125014316	0.013667399	0.022026762	0.092033069	14	20693726	G	A	M	I		14	21161885	14:20693726:G:A	ANG;ANG	P03950	P03950;P03950	p.Met54Ile	p.Met54Ile;p.Met54Ile	2.987939	0.679	0.84581044	1.568655917	2.468898755	1.504396361	0.991	Met	54	Ile	M54I	4	-0.73075	0.507625	-12.109625	98.58	6.342692881	0.641047543	Pathogenic
14:20693726:G:C:M:54:I	1.17009179	0.056100248	0.019592915	0.044612601	0.083162222	0.082068898	0.090952063	0.33033261	0.088525053	0.125014316	0.013667399	0.022026762	0.092033069	14	20693726	G	C	M	I		14	21161885	14:20693726:G:C	ANG;ANG	P03950	P03950;P03950	p.Met54Ile	p.Met54Ile;p.Met54Ile	2.938166	0.679	0.84581044	1.503613141	2.468898755	1.477583006	0.991	Met	54	Ile	M54I	4	-0.73075	0.507625	-12.109625	98.58	6.342692881	0.641047543	Pathogenic
14:20693726:G:T:M:54:I	1.17009179	0.058840618	0.019592915	0.044612601	0.083162222	0.082068898	0.090952063	0.33033261	0.088525053	0.125014316	0.013667399	0.022026762	0.092033069	14	20693726	G	T	M	I		14	21161885	14:20693726:G:T	ANG;ANG	P03950	P03950;P03950	p.Met54Ile	p.Met54Ile;p.Met54Ile	2.959319	0.679	0.84581044	1.531255635	2.468898755	1.488978399	0.991	Met	54	Ile	M54I	4	-0.73075	0.507625	-12.109625	98.58	6.342692881	0.641047543	Pathogenic
14:20693727:A:G:R:55:G	-1.598921065	-0.976195758	0.25231117	0.061408273	0.415109286	0.36061655	0.50868455	0.373321007	0.518195	0.234010869	0.821645737	0.045891311	0.430024063	14	20693727	A	G	R	G		14	21161886	14:20693727:A:G	ANG;ANG	P03950	P03950;P03950	p.Arg55Gly	p.Arg55Gly;p.Arg55Gly	-0.302618	0.272	0.834796997	-3.002478297	-0.30207292	-2.620877197	0.007	Arg	55	Gly	R55G	7	1.499181818	-3.914	-16.42709091	97.94	0	0.28797871	Benign
14:20693727:A:T:R:55:W	-1.675462311	-0.946370928	0.339999557	0.082192517	0.505330873	0.613996494	0.50868455	0.618364222	0.518195	0.516605045	0.924690902	0.056380674	0.525775289	14	20693727	A	T	R	W		14	21161886	14:20693727:A:T	ANG;ANG	P03950	P03950;P03950	p.Arg55Trp	p.Arg55Trp;p.Arg55Trp	1.26689	0.317	0.777496488	-2.361794624	-0.97204605	-1.515246663	0.997	Arg	55	Trp	R55W	8	1.499181818	-3.914	-16.42709091	97.94	0	0.594785625	Uncertain
14:20693728:G:A:R:55:K	-1.740109763	-1.351607328	0.285965145	0.051407232	0.528842619	0.453005229	0.50868455	0.333583614	0.518195	0.532912471	0.837874472	0.126033213	0.59588328	14	20693728	G	A	R	K	rs121909538	14	21161887	14:20693728:G:A	ANG;ANG	P03950	P03950;P03950	p.Arg55Lys	p.Arg55Lys;p.Arg55Lys	-0.880529	0.348	0.805962015	-4.467397878	-0.300052698	-2.49289762	0.002	Arg	55	Lys	R55K	3	1.499181818	-3.914	-16.42709091	97.94	0	0.131570125	Benign
14:20693728:G:C:R:55:T	-1.17769218	-0.957322986	0.091411188	0.045319856	0.379582619	0.295363506	0.50868455	0.083587047	0.518195	0.184796833	0.167529121	0.048088585	0.375668167	14	20693728	G	C	R	T		14	21161887	14:20693728:G:C	ANG;ANG	P03950	P03950;P03950	p.Arg55Thr	p.Arg55Thr;p.Arg55Thr	-0.917224	0.332	0.78225872	-5.098757062	-0.797238668	-2.605151513	0.705	Arg	55	Thr	R55T	6	1.499181818	-3.914	-16.42709091	97.94	0	0.496215953	Uncertain
14:20693728:G:T:R:55:M	-1.579557798	-0.952396849	0.091411188	0.045319856	0.379582619	0.295363506	0.50868455	0.083587047	0.518195	0.184796833	0.167529121	0.048088585	0.375668167	14	20693728	G	T	R	M		14	21161887	14:20693728:G:T	ANG;ANG	P03950	P03950;P03950	p.Arg55Met	p.Arg55Met;p.Arg55Met	-0.879199	0.241	0.8007389	-4.594215798	-1.067375384	-3.110680085	0.17	Arg	55	Met	R55M	6	1.499181818	-3.914	-16.42709091	97.94	0	0.468887521	Uncertain
14:20693729:G:C:R:55:S	-2.277302497	-0.74224997	0.091411188	0.045319856	0.379582619	0.295363506	0.50868455	0.083587047	0.518195	0.184796833	0.167529121	0.048088585	0.375668167	14	20693729	G	C	R	S	rs772822451	14	21161888	14:20693729:G:C	ANG;ANG	P03950	P03950;P03950	p.Arg55Ser	p.Arg55Ser;p.Arg55Ser	0.742931	0.083	0.783716505	-2.89340554	-2.355759783	-3.150115305	0.085	Arg	55	Ser	R55S	6	1.499181818	-3.914	-16.42709091	97.94	0	0.285815832	Benign
14:20693729:G:T:R:55:S	-2.277302497	-0.739783986	0.091411188	0.045319856	0.379582619	0.295363506	0.50868455	0.083587047	0.518195	0.184796833	0.167529121	0.048088585	0.375668167	14	20693729	G	T	R	S		14	21161888	14:20693729:G:T	ANG;ANG	P03950	P03950;P03950	p.Arg55Ser	p.Arg55Ser;p.Arg55Ser	0.761966	0.083	0.783716505	-2.868530823	-2.355759783	-3.139860906	0.085	Arg	55	Ser	R55S	6	1.499181818	-3.914	-16.42709091	97.94	0	0.285815832	Benign
14:20693730:A:G:R:56:G	-1.75071588	-0.598244384	0.179084837	0.105094526	0.355625397	0.347896664	0.371100034	0.373321007	0.029262831	0.223553882	0.344112366	0.050344135	0.390657369	14	20693730	A	G	R	G		14	21161889	14:20693730:A:G	ANG;ANG	P03950	P03950;P03950	p.Arg56Gly	p.Arg56Gly;p.Arg56Gly	2.064171	0.212	0.830099833	-0.025196782	-0.761850729	-1.692679357	0.843	Arg	56	Gly	R56G	7	-0.683454545	-7.815090909	-11.96809091	98.21	5.419572886	0.543011042	Uncertain
14:20693731:G:A:R:56:K	-2.208098164	-0.96698776	0.059345387	0.084161652	0.357833651	0.299285318	0.371100034	0.333583614	0.029262831	0.408049323	0.204236656	0.116892037	0.422257963	14	20693731	G	A	R	K		14	21161890	14:20693731:G:A	ANG;ANG	P03950	P03950;P03950	p.Arg56Lys	p.Arg56Lys;p.Arg56Lys	-0.340167	0.129	0.801732104	-3.865369459	-1.762766042	-3.467697386	0.002	Arg	56	Lys	R56K	3	-0.683454545	-7.815090909	-11.96809091	98.21	5.419572886	0.145403047	Benign
14:20693731:G:C:R:56:T	-0.955320852	-0.599715457	0.018019456	0.091001852	0.265892063	0.214340486	0.371100034	0.083587047	0.029262831	0.103673425	0.010099011	0.046907158	0.29524406	14	20693731	G	C	R	T		14	21161890	14:20693731:G:C	ANG;ANG	P03950	P03950;P03950	p.Arg56Thr	p.Arg56Thr;p.Arg56Thr	0.718253	0.33	0.776980905	-3.091437059	-0.898009874	-1.735659741	0.843	Arg	56	Thr	R56T	6	-0.683454545	-7.815090909	-11.96809091	98.21	5.419572886	0.465737217	Uncertain
14:20693731:G:T:R:56:I	-1.985123811	-1.131320664	0.327369094	0.116532757	0.467262063	0.542974714	0.371100034	0.618364222	0.029262831	0.428887154	0.708854198	0.064621646	0.51981651	14	20693731	G	T	R	I		14	21161890	14:20693731:G:T	ANG;ANG	P03950	P03950;P03950	p.Arg56Ile	p.Arg56Ile;p.Arg56Ile	-0.244089	0.243	0.806112326	-3.632005931	-0.965008978	-2.756977429	0.167	Arg	56	Ile	R56I	8	-0.683454545	-7.815090909	-11.96809091	98.21	5.419572886	0.435247929	Uncertain
14:20693732:A:C:R:56:S	-1.467589112	-0.651289555	0.018019456	0.091001852	0.265892063	0.214340486	0.371100034	0.083587047	0.029262831	0.103673425	0.010099011	0.046907158	0.29524406	14	20693732	A	C	R	S		14	21161891	14:20693732:A:C	ANG;ANG	P03950	P03950;P03950	p.Arg56Ser	p.Arg56Ser;p.Arg56Ser	0.320151	0.214	0.778917731	-3.564001233	-1.603083884	-2.62064464	0.526	Arg	56	Ser	R56S	6	-0.683454545	-7.815090909	-11.96809091	98.21	5.419572886	0.261840341	Benign
14:20693732:A:T:R:56:S	-1.467589112	-0.652543729	0.018019456	0.091001852	0.265892063	0.214340486	0.371100034	0.083587047	0.029262831	0.103673425	0.010099011	0.046907158	0.29524406	14	20693732	A	T	R	S		14	21161891	14:20693732:A:T	ANG;ANG	P03950	P03950;P03950	p.Arg56Ser	p.Arg56Ser;p.Arg56Ser	0.31047	0.214	0.778917731	-3.576652251	-1.603083884	-2.625859919	0.526	Arg	56	Ser	R56S	6	-0.683454545	-7.815090909	-11.96809091	98.21	5.419572886	0.261840341	Benign
14:20693733:C:G:R:57:G	-0.195411335	-0.552946481	0.03318901	0.130069249	0.218987989	0.268477415	0.336000139	0.373321007	0.340482559	0.320179883	0.261177033	0.047902781	0.327384993	14	20693733	C	G	R	G		14	21161892	14:20693733:C:G	ANG;ANG	P03950	P03950;P03950	p.Arg57Gly	p.Arg57Gly;p.Arg57Gly	1.528825	0.523	0.855467557	-0.100407706	1.638361736	-0.183383914	1	Arg	57	Gly	R57G	7	-4.252181818	-4.290090909	-9.916181818	98.36	0	0.908649697	Pathogenic
14:20693733:C:T:R:57:W	-0.898679932	-0.865182798	0.074076474	0.159472649	0.382137672	0.505099118	0.336000139	0.618364222	0.340482559	0.555259533	0.703102052	0.078637299	0.52132417	14	20693733	C	T	R	W	rs749308574	14	21161892	14:20693733:C:T	ANG;ANG	P03950	P03950;P03950	p.Arg57Trp	p.Arg57Trp;p.Arg57Trp	1.831325	0.49	0.814108679	-0.723065731	0.738535925	-0.211175286	1	Arg	57	Trp	R57W	8	-4.252181818	-4.290090909	-9.916181818	98.36	0	0.80351876	Pathogenic
14:20693734:G:A:R:57:Q	0.223114132	-0.218878578	0.024955055	0.066806961	0.182561323	0.294031905	0.336000139	0.33033261	0.340482559	0.140381101	0.102521792	0.044041868	0.230957518	14	20693734	G	A	R	Q	rs770840869	14	21161893	14:20693734:G:A	ANG;ANG	P03950	P03950;P03950	p.Arg57Gln	p.Arg57Gln;p.Arg57Gln	2.758757	0.555	0.786143942	-0.199401377	0.685150916	0.664167927	0.996	Arg	57	Gln	R57Q	4	-4.252181818	-4.290090909	-9.916181818	98.36	0	0.381384765	Uncertain
14:20693734:G:C:R:57:P	-0.085008693	-0.374456949	0.03318901	0.130069249	0.218987989	0.268477415	0.336000139	0.373321007	0.340482559	0.320179883	0.261177033	0.047902781	0.327384993	14	20693734	G	C	R	P	rs770840869	14	21161893	14:20693734:G:C	ANG;ANG	P03950	P03950;P03950	p.Arg57Pro	p.Arg57Pro;p.Arg57Pro	2.906591	0.548	0.853200849	1.644250605	1.759462914	0.703345457	1	Arg	57	Pro	R57P	7	-4.252181818	-4.290090909	-9.916181818	98.36	0	0.846057799	Pathogenic
14:20693734:G:T:R:57:L	-0.115921432	-0.475622125	0.03318901	0.130069249	0.218987989	0.268477415	0.336000139	0.373321007	0.340482559	0.320179883	0.261177033	0.047902781	0.327384993	14	20693734	G	T	R	L		14	21161893	14:20693734:G:T	ANG;ANG	P03950	P03950;P03950	p.Arg57Leu	p.Arg57Leu;p.Arg57Leu	2.125694	0.541	0.836269923	0.207064505	1.432481621	0.242203648	0.717	Arg	57	Leu	R57L	7	-4.252181818	-4.290090909	-9.916181818	98.36	0	0.656761147	Pathogenic
14:20693736:G:A:G:58:S	-1.312482534	-0.808235192	0.172953531	0.123788008	0.39516754	0.13817717	0.507348651	0.083587047	0.228174762	0.24197152	0.078054056	0.046763173	0.373398437	14	20693736	G	A	G	S		14	21161895	14:20693736:G:A	ANG;ANG	P03950	P03950;P03950	p.Gly58Ser	p.Gly58Ser;p.Gly58Ser	0.201842	0.3	0.782599632	-3.627983836	-0.994968378	-2.187267912	0.148	Gly	58	Ser	G58S	6	-5.687	-1.679	-15.4395	98.09	6.27563086	0.3294966	Benign
14:20693736:G:C:G:58:R	-1.846560247	-1.160986804	0.837168038	0.161060928	0.570113095	0.419093573	0.507348651	0.618364222	0.228174762	0.456955386	0.960217416	0.096185417	0.569930258	14	20693736	G	C	G	R		14	21161895	14:20693736:G:C	ANG;ANG	P03950	P03950;P03950	p.Gly58Arg	p.Gly58Arg;p.Gly58Arg	0.227867	0.307	0.789706717	-3.41904877	-0.831892751	-2.132785361	0.092	Gly	58	Arg	G58R	8	-5.687	-1.679	-15.4395	98.09	6.27563086	0.228992002	Benign
14:20693736:G:T:G:58:C	-1.617853495	-0.959077439	0.741365016	0.164591004	0.535718651	0.378685318	0.507348651	0.120278196	0.228174762	0.320842489	0.871287704	0.122815944	0.516489064	14	20693736	G	T	G	C		14	21161895	14:20693736:G:T	ANG;ANG	P03950	P03950;P03950	p.Gly58Cys	p.Gly58Cys;p.Gly58Cys	1.03892	0.324	0.781797706	-2.553837769	-0.855784862	-1.597594487	0.998	Gly	58	Cys	G58C	9	-5.687	-1.679	-15.4395	98.09	6.27563086	0.475595114	Uncertain
14:20693737:G:A:G:58:D	-1.885220863	-1.010052226	0.697380304	0.145033284	0.485470873	0.267999169	0.507348651	0.373321007	0.228174762	0.26695907	0.782748401	0.066313562	0.462023166	14	20693737	G	A	G	D		14	21161896	14:20693737:G:A	ANG;ANG	P03950	P03950;P03950	p.Gly58Asp	p.Gly58Asp;p.Gly58Asp	-0.11638	0.228	0.79217747	-3.808094357	-1.292856813	-2.774884409	0.08	Gly	58	Asp	G58D	7	-5.687	-1.679	-15.4395	98.09	6.27563086	0.27937271	Benign
14:20693737:G:C:G:58:A	-1.029851769	-0.798686971	0.172953531	0.123788008	0.39516754	0.13817717	0.507348651	0.083587047	0.228174762	0.24197152	0.078054056	0.046763173	0.373398437	14	20693737	G	C	G	A		14	21161896	14:20693737:G:C	ANG;ANG	P03950	P03950;P03950	p.Gly58Ala	p.Gly58Ala;p.Gly58Ala	0.275545	0.364	0.790787567	-3.330140858	-0.451521651	-1.777619858	0.336	Gly	58	Ala	G58A	6	-5.687	-1.679	-15.4395	98.09	6.27563086	0.611851712	Uncertain
14:20693737:G:T:G:58:V	-1.639934023	-0.95628188	0.741365016	0.164591004	0.535718651	0.378685318	0.507348651	0.120278196	0.228174762	0.320842489	0.871287704	0.122815944	0.516489064	14	20693737	G	T	G	V	rs1448731026	14	21161896	14:20693737:G:T	ANG;ANG	P03950	P03950;P03950	p.Gly58Val	p.Gly58Val;p.Gly58Val	1.060499	0.319	0.79007238	-2.32197493	-0.749510226	-1.614871422	0.98	Gly	58	Val	G58V	9	-5.687	-1.679	-15.4395	98.09	6.27563086	0.676247809	Pathogenic
14:20693739:C:A:L:59:M	-1.949137997	-1.192267194	0.80823195	0.089259313	0.553975794	0.572389747	0.531754524	0.646617605	0.055319206	0.638267095	0.794056118	0.09410598	0.544166248	14	20693739	C	A	L	M		14	21161898	14:20693739:C:A	ANG;ANG	P03950	P03950;P03950	p.Leu59Met	p.Leu59Met;p.Leu59Met	-0.373953	0.267	0.822713336	-3.393111859	-0.535466526	-2.688208099	0.188	Leu	59	Met	L59M	2	-4.747625	1.306875	-13.600375	98.13	5.024246748	0.188337062	Benign
14:20693739:C:G:L:59:V	-0.903747192	-0.921504814	0.80823195	0.07569653	0.490514683	0.477646771	0.531754524	0.333583614	0.055319206	0.418398106	0.794056118	0.065939319	0.45703273	14	20693739	C	G	L	V		14	21161898	14:20693739:C:G	ANG;ANG	P03950	P03950;P03950	p.Leu59Val	p.Leu59Val;p.Leu59Val	0.497318	0.447	0.83117099	-2.046377771	0.749869249	-1.178377674	0.284	Leu	59	Val	L59V	3	-4.747625	1.306875	-13.600375	98.13	5.024246748	0.691187658	Pathogenic
14:20693740:T:A:L:59:Q	-0.745204952	-0.403591095	0.622089922	0.118290918	0.405694683	0.300161209	0.531754524	0.083587047	0.055319206	0.176949697	0.250387162	0.056011628	0.357335738	14	20693740	T	A	L	Q		14	21161899	14:20693740:T:A	ANG;ANG	P03950	P03950;P03950	p.Leu59Gln	p.Leu59Gln;p.Leu59Gln	3.10063	0.418	0.828164017	1.28158974	0.515352243	0.056429436	0.998	Leu	59	Gln	L59Q	6	-4.747625	1.306875	-13.600375	98.13	5.024246748	0.775853534	Pathogenic
14:20693740:T:C:L:59:P	-0.781278638	-0.609950299	0.931253254	0.149872068	0.492749127	0.391019513	0.531754524	0.373321007	0.055319206	0.236366927	0.940326154	0.091018355	0.471269303	14	20693740	T	C	L	P	rs11541242	14	21161899	14:20693740:T:C	ANG;ANG	P03950	P03950;P03950	p.Leu59Pro	p.Leu59Pro;p.Leu59Pro	3.101346	0.484	0.846839103	1.742173214	1.246485209	0.438319181	0.895	Leu	59	Pro	L59P	7	-4.747625	1.306875	-13.600375	98.13	5.024246748	0.761476409	Pathogenic
14:20693740:T:G:L:59:R	-0.63480231	-0.396983918	0.622089922	0.118290918	0.405694683	0.300161209	0.531754524	0.083587047	0.055319206	0.176949697	0.250387162	0.056011628	0.357335738	14	20693740	T	G	L	R		14	21161899	14:20693740:T:G	ANG;ANG	P03950	P03950;P03950	p.Leu59Arg	p.Leu59Arg;p.Leu59Arg	3.151631	0.443	0.837702491	1.583006647	0.833416742	0.228413432	0.993	Leu	59	Arg	L59R	6	-4.747625	1.306875	-13.600375	98.13	5.024246748	0.898249066	Pathogenic
14:20693742:A:C:T:60:P	-0.756520062	-0.40517291	0.275719583	0.175719845	0.40256	0.313643284	0.457525661	0.083587047	0.109370952	0.114255861	0.058045432	0.079789526	0.367416263	14	20693742	A	C	T	P		14	21161901	14:20693742:A:C	ANG;ANG	P03950	P03950;P03950	p.Thr60Pro	p.Thr60Pro;p.Thr60Pro	3.229418	0.422	0.838213325	1.697230903	0.708446922	0.148930644	1	Thr	60	Pro	T60P	6	-2.170571429	1.443571429	-18.02571429	97.88	5.044549642	0.634452567	Uncertain
14:20693742:A:G:T:60:A	-1.393102258	-0.555053725	0.304958522	0.156749178	0.423558889	0.325837848	0.457525661	0.335293057	0.109370952	0.165736409	0.204604685	0.075763375	0.393761285	14	20693742	A	G	T	A		14	21161901	14:20693742:A:G	ANG;ANG	P03950	P03950;P03950	p.Thr60Ala	p.Thr60Ala;p.Thr60Ala	2.440976	0.295	0.823492984	0.304593949	-0.344468072	-1.009919439	0.878	Thr	60	Ala	T60A	5	-2.170571429	1.443571429	-18.02571429	97.88	5.044549642	0.465320137	Uncertain
14:20693742:A:T:T:60:S	-1.284379315	-0.603437819	0.414627105	0.144048954	0.44616	0.384326466	0.457525661	0.33033261	0.109370952	0.262553217	0.324496657	0.086635537	0.420459974	14	20693742	A	T	T	S		14	21161901	14:20693742:A:T	ANG;ANG	P03950	P03950;P03950	p.Thr60Ser	p.Thr60Ser;p.Thr60Ser	2.440937	0.337	0.822492071	0.279907615	-0.094182138	-0.767165159	0.992	Thr	60	Ser	T60S	4	-2.170571429	1.443571429	-18.02571429	97.88	5.044549642	0.405779741	Uncertain
14:20693743:C:A:T:60:N	-1.27828351	-0.663459578	0.304958522	0.156749178	0.423558889	0.325837848	0.457525661	0.335293057	0.109370952	0.165736409	0.204604685	0.075763375	0.393761285	14	20693743	C	A	T	N		14	21161902	14:20693743:C:A	ANG;ANG	P03950	P03950;P03950	p.Thr60Asn	p.Thr60Asn;p.Thr60Asn	1.604188	0.321	0.822195447	-0.820846981	-0.20083996	-1.310418435	0.957	Thr	60	Asn	T60N	5	-2.170571429	1.443571429	-18.02571429	97.88	5.044549642	0.495807334	Uncertain
14:20693743:C:G:T:60:S	-1.235802152	-0.698838541	0.414627105	0.144048954	0.44616	0.384326466	0.457525661	0.33033261	0.109370952	0.262553217	0.324496657	0.086635537	0.420459974	14	20693743	C	G	T	S		14	21161902	14:20693743:C:G	ANG;ANG	P03950	P03950;P03950	p.Thr60Ser	p.Thr60Ser;p.Thr60Ser	1.704536	0.348	0.822492071	-0.682412632	-0.024257325	-1.100289847	0.992	Thr	60	Ser	T60S	4	-2.170571429	1.443571429	-18.02571429	97.88	5.044549642	0.405779741	Uncertain
14:20693743:C:T:T:60:I	-0.822761647	-0.587299169	0.275719583	0.175719845	0.40256	0.313643284	0.457525661	0.083587047	0.109370952	0.114255861	0.058045432	0.079789526	0.367416263	14	20693743	C	T	T	I		14	21161902	14:20693743:C:T	ANG;ANG	P03950	P03950;P03950	p.Thr60Ile	p.Thr60Ile;p.Thr60Ile	1.82358	0.407	0.822229837	-0.533301652	0.346418713	-0.695117834	0.988	Thr	60	Ile	T60I	6	-2.170571429	1.443571429	-18.02571429	97.88	5.044549642	0.30690987	Benign
14:20693745:T:A:S:61:T	-2.826757708	-0.988517682	0.458739012	0.176239089	0.436975714	0.160363895	0.623520344	0.333583614	0.010346667	0.298296333	0.491017282	0.134431326	0.486916698	14	20693745	T	A	S	T		14	21161904	14:20693745:T:A	ANG;ANG	P03950	P03950;P03950	p.Ser61Thr	p.Ser61Thr;p.Ser61Thr	0.398036	0.031	0.775737556	-3.540495319	-2.819438076	-3.636493609	0.006	Ser	61	Thr	S61T	3	-5.698666667	2.319666667	-20.8015	96.13	6.389417355	0.281812042	Benign
14:20693745:T:C:S:61:P	-2.06576086	-0.834361804	0.344264656	0.195225444	0.392759048	0.05868724	0.623520344	0.335293057	0.010346667	0.209195678	0.374933392	0.115769134	0.429583195	14	20693745	T	C	S	P		14	21161904	14:20693745:T:C	ANG;ANG	P03950	P03950;P03950	p.Ser61Pro	p.Ser61Pro;p.Ser61Pro	0.786036	0.166	0.786176022	-2.776540629	-1.787109534	-2.647123871	0.25	Ser	61	Pro	S61P	5	-5.698666667	2.319666667	-20.8015	96.13	6.389417355	0.271759353	Benign
14:20693745:T:G:S:61:A	-2.764932228	-0.981725896	0.458739012	0.176239089	0.436975714	0.160363895	0.623520344	0.333583614	0.010346667	0.298296333	0.491017282	0.134431326	0.486916698	14	20693745	T	G	S	A		14	21161904	14:20693745:T:G	ANG;ANG	P03950	P03950;P03950	p.Ser61Ala	p.Ser61Ala;p.Ser61Ala	0.450462	0.045	0.778786814	-3.396934561	-2.67956756	-3.527325952	0.002	Ser	61	Ala	S61A	3	-5.698666667	2.319666667	-20.8015	96.13	6.389417355	0.573374374	Uncertain
14:20693746:C:T:S:61:L	-2.326490301	-0.768426577	0.29660514	0.211978638	0.375533492	0.03573631	0.623520344	0.083587047	0.010346667	0.038534476	0.082118466	0.122280137	0.386633569	14	20693746	C	T	S	L		14	21161905	14:20693746:C:T	ANG;ANG	P03950	P03950;P03950	p.Ser61Leu	p.Ser61Leu;p.Ser61Leu	0.694248	0.079	0.778361405	-3.088828417	-2.470534056	-3.19946292	0.158	Ser	61	Leu	S61L	6	-5.698666667	2.319666667	-20.8015	96.13	6.389417355	0.60987869	Uncertain
14:20693748:C:A:P:62:T	-1.614549704	-0.884577955	0.748278856	0.278398082	0.632925873	0.416917522	0.706014603	0.618364222	0.002392222	0.249675372	0.694246233	0.214321868	0.5952192	14	20693748	C	A	P	T		14	21161907	14:20693748:C:A	ANG;ANG	P03950	P03950;P03950	p.Pro62Thr	p.Pro62Thr;p.Pro62Thr	2.715196	0.376	0.7873886	-0.225691756	-0.431950033	-0.393984109	0.796	Pro	62	Thr	P62T	8	-5.728142857	5.691	-19.485	96.73	4.240915512	0.514729345	Uncertain
14:20693748:C:G:P:62:A	-1.561556436	-0.895805272	0.748278856	0.278398082	0.632925873	0.416917522	0.706014603	0.618364222	0.002392222	0.249675372	0.694246233	0.214321868	0.5952192	14	20693748	C	G	P	A		14	21161907	14:20693748:C:G	ANG;ANG	P03950	P03950;P03950	p.Pro62Ala	p.Pro62Ala;p.Pro62Ala	2.628532	0.388	0.79187697	-0.22847151	-0.280782302	-0.371306752	0.925	Pro	62	Ala	P62A	8	-5.728142857	5.691	-19.485	96.73	4.240915512	0.656035015	Pathogenic
14:20693748:C:T:P:62:S	-1.676375184	-0.872353491	0.748278856	0.278398082	0.632925873	0.416917522	0.706014603	0.618364222	0.002392222	0.249675372	0.694246233	0.214321868	0.5952192	14	20693748	C	T	P	S		14	21161907	14:20693748:C:T	ANG;ANG	P03950	P03950;P03950	p.Pro62Ser	p.Pro62Ser;p.Pro62Ser	2.809557	0.362	0.787770088	-0.092992378	-0.514580321	-0.424075721	0.897	Pro	62	Ser	P62S	8	-5.728142857	5.691	-19.485	96.73	4.240915512	0.533014672	Uncertain
14:20693749:C:A:P:62:H	-1.435555438	-0.734596123	0.596375644	0.281600617	0.588553651	0.360405804	0.706014603	0.120278196	0.002392222	0.108517292	0.329385996	0.240110295	0.522203088	14	20693749	C	A	P	H		14	21161908	14:20693749:C:A	ANG;ANG	P03950	P03950;P03950	p.Pro62His	p.Pro62His;p.Pro62His	2.851621	0.369	0.785771203	-0.087221967	-0.503433068	-0.360952755	0.966	Pro	62	His	P62H	9	-5.728142857	5.691	-19.485	96.73	4.240915512	0.641592394	Pathogenic
14:20693749:C:G:P:62:R	-1.57687082	-0.72958824	0.596375644	0.281600617	0.588553651	0.360405804	0.706014603	0.120278196	0.002392222	0.108517292	0.329385996	0.240110295	0.522203088	14	20693749	C	G	P	R	rs148905586	14	21161908	14:20693749:C:G	ANG;ANG	P03950	P03950;P03950	p.Pro62Arg	p.Pro62Arg;p.Pro62Arg	2.890277	0.337	0.791504079	0.104395887	-0.611200654	-0.52509992	0.996	Pro	62	Arg	P62R	9	-5.728142857	5.691	-19.485	96.73	4.240915512	0.451628303	Uncertain
14:20693749:C:T:P:62:L	-1.240439935	-0.708498603	0.596375644	0.265549176	0.576389206	0.397596436	0.706014603	0.293220723	0.002392222	0.192811721	0.329385996	0.243836051	0.517314	14	20693749	C	T	P	L		14	21161908	14:20693749:C:T	ANG;ANG	P03950	P03950;P03950	p.Pro62Leu	p.Pro62Leu;p.Pro62Leu	2.984684	0.41	0.791216082	0.220677421	-0.15195924	-0.052275079	0.996	Pro	62	Leu	P62L	10	-5.728142857	5.691	-19.485	96.73	4.240915512	0.784442895	Pathogenic
14:20693751:T:A:C:63:S	0.118477144	-0.857379279	0.199919015	0.306492488	0.619543254	0.543868612	0.62899	0.293220723	0.460422672	0.536748925	0.849286377	0.228572186	0.617595741	14	20693751	T	A	C	S		14	21161910	14:20693751:T:A	ANG;ANG	P03950	P03950;P03950	p.Cys63Ser	p.Cys63Ser;p.Cys63Ser	3.238128	0.783	0.831913255	1.553550086	2.898138765	2.240334256	1	Cys	63	Ser	C63S	10	-1.959	6.4735	-17.7055	97.93	0	0.931317327	Pathogenic
14:20693751:T:C:C:63:R	0.221877241	-0.790452298	0.199919015	0.256275282	0.611709444	0.524873112	0.62899	0.190829183	0.460422672	0.461271239	0.849286377	0.167448693	0.593917169	14	20693751	T	C	C	R		14	21161910	14:20693751:T:C	ANG;ANG	P03950	P03950;P03950	p.Cys63Arg	p.Cys63Arg;p.Cys63Arg	3.423543	0.791	0.836438462	1.907226689	3.024493914	2.386462614	1	Cys	63	Arg	C63R	12	-1.959	6.4735	-17.7055	97.93	0	0.92771416	Pathogenic
14:20693751:T:G:C:63:G	0.199796713	-0.798524038	0.199919015	0.256275282	0.611709444	0.524873112	0.62899	0.190829183	0.460422672	0.461271239	0.849286377	0.167448693	0.593917169	14	20693751	T	G	C	G		14	21161910	14:20693751:T:G	ANG;ANG	P03950	P03950;P03950	p.Cys63Gly	p.Cys63Gly;p.Cys63Gly	3.361237	0.786	0.848240844	2.11629664	3.1896265	2.32399575	1	Cys	63	Gly	C63G	12	-1.959	6.4735	-17.7055	97.93	0	0.891685378	Pathogenic
14:20693752:G:A:C:63:Y	0.113512927	-0.838782223	0.199919015	0.286447372	0.624333254	0.549464365	0.62899	0.404393786	0.460422672	0.559232456	0.849286377	0.208310264	0.628539392	14	20693752	G	A	C	Y		14	21161911	14:20693752:G:A	ANG;ANG	P03950	P03950;P03950	p.Cys63Tyr	p.Cys63Tyr;p.Cys63Tyr	3.53475	0.789	0.831723223	1.936495036	2.933108995	2.434810527	1	Cys	63	Tyr	C63Y	11	-1.959	6.4735	-17.7055	97.93	0	0.909393743	Pathogenic
14:20693752:G:C:C:63:S	0.131725461	-0.828626702	0.199919015	0.306492488	0.619543254	0.543868612	0.62899	0.293220723	0.460422672	0.536748925	0.849286377	0.228572186	0.617595741	14	20693752	G	C	C	S		14	21161911	14:20693752:G:C	ANG;ANG	P03950	P03950;P03950	p.Cys63Ser	p.Cys63Ser;p.Cys63Ser	3.46007	0.786	0.831913255	1.843581306	2.917209168	2.377238359	1	Cys	63	Ser	C63S	10	-1.959	6.4735	-17.7055	97.93	0	0.931317327	Pathogenic
14:20693752:G:T:C:63:F	0.082600187	-0.833338275	0.199919015	0.286447372	0.624333254	0.549464365	0.62899	0.404393786	0.460422672	0.559232456	0.849286377	0.208310264	0.628539392	14	20693752	G	T	C	F		14	21161911	14:20693752:G:T	ANG;ANG	P03950	P03950;P03950	p.Cys63Phe	p.Cys63Phe;p.Cys63Phe	3.576772	0.782	0.832741426	2.016469819	2.905599578	2.416985771	1	Cys	63	Phe	C63F	11	-1.959	6.4735	-17.7055	97.93	0	0.896050719	Pathogenic
14:20693753:C:G:C:63:W	-0.120540675	-0.832977996	0.199919015	0.286447372	0.624333254	0.549464365	0.62899	0.404393786	0.460422672	0.559232456	0.849286377	0.208310264	0.628539392	14	20693753	C	G	C	W	rs121909539	14	21161912	14:20693753:C:G	ANG;ANG	P03950	P03950;P03950	p.Cys63Trp	p.Cys63Trp;p.Cys63Trp	3.579553	0.736	0.831275588	1.98402547	2.588729964	2.152587185	1	Cys	63	Trp	C63W	11	-1.959	6.4735	-17.7055	97.93	0	0.766189694	Pathogenic
14:20693754:A:C:K:64:Q	0.324586527	-0.653499096	0.217555106	0.25570643	0.569917725	0.592834401	0.73225045	0.33033261	0.809299408	0.524748667	0.830164313	0.068508573	0.518250084	14	20693754	A	C	K	Q		14	21161913	14:20693754:A:C	ANG;ANG	P03950	P03950;P03950	p.Lys64Gln	p.Lys64Gln;p.Lys64Gln	3.42232	0.765	0.818508643	1.464323816	2.560067367	2.235514303	1	Lys	64	Gln	K64Q	4	-4.668666667	6.211333333	-12.51266667	97.46	0	0.777043864	Pathogenic
14:20693754:A:G:K:64:E	0.510062966	-0.638029924	0.217555106	0.25570643	0.569917725	0.592834401	0.73225045	0.33033261	0.809299408	0.524748667	0.830164313	0.068508573	0.518250084	14	20693754	A	G	K	E		14	21161913	14:20693754:A:G	ANG;ANG	P03950	P03950;P03950	p.Lys64Glu	p.Lys64Glu;p.Lys64Glu	3.541727	0.807	0.830882558	1.924921291	3.033505351	2.54261568	1	Lys	64	Glu	K64E	4	-4.668666667	6.211333333	-12.51266667	97.46	0	0.94979324	Pathogenic
14:20693755:A:C:K:64:T	0.58433556	-0.573274452	0.106516063	0.329615724	0.532977725	0.453219047	0.73225045	0.083587047	0.809299408	0.233110592	0.370812386	0.122901677	0.477052961	14	20693755	A	C	K	T		14	21161914	14:20693755:A:C	ANG;ANG	P03950	P03950;P03950	p.Lys64Thr	p.Lys64Thr;p.Lys64Thr	3.465345	0.797	0.824750555	1.674179894	2.867628074	2.443664073	1	Lys	64	Thr	K64T	6	-4.668666667	6.211333333	-12.51266667	97.46	0	0.796318343	Pathogenic
14:20693755:A:G:K:64:R	0.054066914	-0.723341405	0.292150855	0.228077392	0.594394392	0.596235276	0.73225045	0.333583614	0.809299408	0.498658608	0.878611207	0.075449696	0.557049185	14	20693755	A	G	K	R		14	21161914	14:20693755:A:G	ANG;ANG	P03950	P03950;P03950	p.Lys64Arg	p.Lys64Arg;p.Lys64Arg	3.425895	0.729	0.828477405	1.714355619	2.497546129	2.029347095	1	Lys	64	Arg	K64R	3	-4.668666667	6.211333333	-12.51266667	97.46	0	0.514188064	Uncertain
14:20693755:A:T:K:64:I	-0.164643412	-0.972948074	0.343669266	0.388081427	0.700455979	0.74631953	0.73225045	0.618364222	0.809299408	0.682263383	0.948378623	0.223585561	0.709934606	14	20693755	A	T	K	I	rs121909540	14	21161914	14:20693755:A:T	ANG;ANG	P03950	P03950;P03950	p.Lys64Ile	p.Lys64Ile;p.Lys64Ile	3.637609	0.779	0.827279598	1.961539538	2.795401418	2.432418354	1	Lys	64	Ile	K64I	8	-4.668666667	6.211333333	-12.51266667	97.46	0	0.926807877	Pathogenic
14:20693756:A:C:K:64:N	-0.132088044	-0.716037988	0.14692843	0.291033929	0.558475503	0.56959138	0.73225045	0.335293057	0.809299408	0.368459673	0.751933515	0.084212609	0.505056396	14	20693756	A	C	K	N		14	21161915	14:20693756:A:C	ANG;ANG	P03950	P03950;P03950	p.Lys64Asn	p.Lys64Asn;p.Lys64Asn	2.755038	0.653	0.824172036	0.73171995	1.942596403	1.228640131	1	Lys	64	Asn	K64N	5	-4.668666667	6.211333333	-12.51266667	97.46	0	0.909712727	Pathogenic
14:20693756:A:T:K:64:N	-0.132088044	-0.717785099	0.14692843	0.291033929	0.558475503	0.56959138	0.73225045	0.335293057	0.809299408	0.368459673	0.751933515	0.084212609	0.505056396	14	20693756	A	T	K	N		14	21161915	14:20693756:A:T	ANG;ANG	P03950	P03950;P03950	p.Lys64Asn	p.Lys64Asn;p.Lys64Asn	2.741552	0.653	0.824172036	0.714096602	1.942596403	1.221375049	1	Lys	64	Asn	K64N	5	-4.668666667	6.211333333	-12.51266667	97.46	0	0.909712727	Pathogenic
14:20693757:G:A:D:65:N	-0.6183858	-0.272894679	0.038982216	0.138728935	0.249115556	0.17340353	0.251574444	0.335293057	0.001441111	0.174844937	0.104315035	0.135314017	0.253312201	14	20693757	G	A	D	N		14	21161916	14:20693757:G:A	ANG;ANG	P03950	P03950;P03950	p.Asp65Asn	p.Asp65Asn;p.Asp65Asn	2.654484	0.379	0.789695873	-0.248240845	-0.374383987	-0.409349352	0.094	Asp	65	Asn	D65N	5	-1.9835	11.085875	-12.191375	96.68	5.574451078	0.343532022	Benign
14:20693757:G:C:D:65:H	-0.273688086	-0.331540217	0.228178442	0.218434658	0.306862222	0.224164414	0.251574444	0.373321007	0.001441111	0.096026082	0.074132025	0.23353483	0.27780647	14	20693757	G	C	D	H		14	21161916	14:20693757:G:C	ANG;ANG	P03950	P03950;P03950	p.Asp65His	p.Asp65His;p.Asp65His	2.544403	0.473	0.786991962	-0.458644462	0.17804199	0.074702817	0.061	Asp	65	His	D65H	7	-1.9835	11.085875	-12.191375	96.68	5.574451078	0.548039848	Uncertain
14:20693757:G:T:D:65:Y	-0.192805838	-0.428740079	0.128725603	0.260380608	0.366424444	0.314542561	0.251574444	0.120278196	0.001441111	0.101419832	0.046843369	0.299995647	0.337231662	14	20693757	G	T	D	Y		14	21161916	14:20693757:G:T	ANG;ANG	P03950	P03950;P03950	p.Asp65Tyr	p.Asp65Tyr;p.Asp65Tyr	2.625305	0.53	0.790062563	-0.277346309	0.59161104	0.447766517	0.147	Asp	65	Tyr	D65Y	9	-1.9835	11.085875	-12.191375	96.68	5.574451078	0.593986289	Uncertain
14:20693758:A:C:D:65:A	-0.8962649	-0.795426583	0.228178442	0.249068266	0.400801111	0.36631512	0.251574444	0.618364222	0.001441111	0.249402356	0.18513155	0.27795349	0.394520497	14	20693758	A	C	D	A		14	21161917	14:20693758:A:C	ANG;ANG	P03950	P03950;P03950	p.Asp65Ala	p.Asp65Ala;p.Asp65Ala	0.59615	0.408	0.796965815	-2.759113444	-0.068741542	-1.350569802	0	Asp	65	Ala	D65A	8	-1.9835	11.085875	-12.191375	96.68	5.574451078	0.275662246	Benign
14:20693758:A:G:D:65:G	-0.728546972	-0.578160722	0.228178442	0.218434658	0.306862222	0.224164414	0.251574444	0.373321007	0.001441111	0.096026082	0.074132025	0.23353483	0.27780647	14	20693758	A	G	D	G		14	21161917	14:20693758:A:G	ANG;ANG	P03950	P03950;P03950	p.Asp65Gly	p.Asp65Gly;p.Asp65Gly	0.640732	0.37	0.811457315	-2.344176523	-0.068516854	-1.546206739	0.001	Asp	65	Gly	D65G	7	-1.9835	11.085875	-12.191375	96.68	5.574451078	0.399443366	Uncertain
14:20693758:A:T:D:65:V	-0.170725309	-0.690728966	0.128725603	0.260380608	0.366424444	0.314542561	0.251574444	0.120278196	0.001441111	0.101419832	0.046843369	0.299995647	0.337231662	14	20693758	A	T	D	V		14	21161917	14:20693758:A:T	ANG;ANG	P03950	P03950;P03950	p.Asp65Val	p.Asp65Val;p.Asp65Val	0.603005	0.535	0.796305259	-2.76641361	0.727551175	-0.61277069	0.006	Asp	65	Val	D65V	9	-1.9835	11.085875	-12.191375	96.68	5.574451078	0.370968457	Uncertain
14:20693759:C:A:D:65:E	-1.163435329	-0.738321205	0.061458729	0.11129714	0.260707778	0.204428427	0.251574444	0.33033261	0.001441111	0.309261829	0.141861871	0.107517292	0.264715159	14	20693759	C	A	D	E		14	21161918	14:20693759:C:A	ANG;ANG	P03950	P03950;P03950	p.Asp65Glu	p.Asp65Glu;p.Asp65Glu	-0.778662	0.263	0.797336676	-4.546573795	-0.984290104	-2.929351501	0	Asp	65	Glu	D65E	4	-1.9835	11.085875	-12.191375	96.68	5.574451078	0.169486777	Benign
14:20693759:C:G:D:65:E	-1.163435329	-0.736850683	0.061458729	0.11129714	0.260707778	0.204428427	0.251574444	0.33033261	0.001441111	0.309261829	0.141861871	0.107517292	0.264715159	14	20693759	C	G	D	E		14	21161918	14:20693759:C:G	ANG;ANG	P03950	P03950;P03950	p.Asp65Glu	p.Asp65Glu;p.Asp65Glu	-0.767311	0.263	0.797336676	-4.531740441	-0.984290104	-2.923236571	0	Asp	65	Glu	D65E	4	-1.9835	11.085875	-12.191375	96.68	5.574451078	0.169486777	Benign
14:20693760:A:C:I:66:L	-2.019172176	-0.933587459	0.072599247	0.089008087	0.34578	0.453826124	0.22369119	0.646617605	0.668891893	0.722743444	0.209113002	0.125809587	0.391871349	14	20693760	A	C	I	L		14	21161919	14:20693760:A:C	ANG;ANG	P03950	P03950;P03950	p.Ile66Leu	p.Ile66Leu;p.Ile66Leu	-0.507372	0.152	0.816353104	-3.724005948	-1.372615835	-3.424824497	0	Ile	66	Leu	I66L	2	-2.51525	9.4715	-8.308875	97.52	5.739142306	0.13044434	Benign
14:20693760:A:G:I:66:V	-2.403373371	-0.970133114	0.072599247	0.121812249	0.34578	0.453826124	0.22369119	0.646617605	0.668891893	0.722743444	0.209113002	0.158674442	0.391871349	14	20693760	A	G	I	V		14	21161919	14:20693760:A:G	ANG;ANG	P03950	P03950;P03950	p.Ile66Val	p.Ile66Val;p.Ile66Val	-0.789469	0.065	0.813413465	-4.165000012	-1.974703876	-4.079685453	0.002	Ile	66	Val	I66V	1	-2.51525	9.4715	-8.308875	97.52	5.739142306	0.081489319	Benign
14:20693760:A:T:I:66:F	-1.235472498	-0.574519692	0.05382755	0.067335955	0.222372222	0.251646874	0.22369119	0.33033261	0.668891893	0.515959196	0.151506796	0.094607549	0.240616746	14	20693760	A	T	I	F		14	21161919	14:20693760:A:T	ANG;ANG	P03950	P03950;P03950	p.Ile66Phe	p.Ile66Phe;p.Ile66Phe	0.148658	0.231	0.814826888	-2.904278165	-0.895892652	-2.614763936	0.959	Ile	66	Phe	I66F	4	-2.51525	9.4715	-8.308875	97.52	5.739142306	0.136200618	Benign
14:20693761:T:A:I:66:N	-1.010312489	-0.724236061	0.377576798	0.160114382	0.291504444	0.287267129	0.22369119	0.373321007	0.668891893	0.32464487	0.243775681	0.214030517	0.286722343	14	20693761	T	A	I	N		14	21161920	14:20693761:T:A	ANG;ANG	P03950	P03950;P03950	p.Ile66Asn	p.Ile66Asn;p.Ile66Asn	-0.36212	0.312	0.811793355	-3.646420919	-0.431604674	-2.421717128	0.999	Ile	66	Asn	I66N	7	-2.51525	9.4715	-8.308875	97.52	5.739142306	0.393197083	Uncertain
14:20693761:T:C:I:66:T	-1.530651542	-0.76429416	0.03404066	0.086600899	0.209736667	0.203122598	0.22369119	0.335293057	0.668891893	0.355370202	0.099690087	0.115675468	0.228084106	14	20693761	T	C	I	T		14	21161920	14:20693761:T:C	ANG;ANG	P03950	P03950;P03950	p.Ile66Thr	p.Ile66Thr;p.Ile66Thr	-1.491513	0.156	0.81149419	-5.129661843	-1.428257074	-3.931872459	0.013	Ile	66	Thr	I66T	5	-2.51525	9.4715	-8.308875	97.52	5.739142306	0.072874788	Benign
14:20693761:T:G:I:66:S	-0.803829421	-0.569732217	0.027525363	0.121131745	0.193122222	0.178797882	0.22369119	0.083587047	0.668891893	0.216719613	0.022331173	0.160122836	0.190318983	14	20693761	T	G	I	S		14	21161920	14:20693761:T:G	ANG;ANG	P03950	P03950;P03950	p.Ile66Ser	p.Ile66Ser;p.Ile66Ser	-0.517911	0.296	0.812351886	-3.836259717	-0.523994691	-2.598129569	0.271	Ile	66	Ser	I66S	6	-2.51525	9.4715	-8.308875	97.52	5.739142306	0.213655202	Benign
14:20693762:C:G:I:66:M	-1.482279561	-0.506946717	0.072599247	0.068617722	0.257722222	0.314139281	0.22369119	0.333583614	0.668891893	0.49336263	0.209113002	0.10029239	0.283456573	14	20693762	C	G	I	M		14	21161921	14:20693762:C:G	ANG;ANG	P03950	P03950;P03950	p.Ile66Met	p.Ile66Met;p.Ile66Met	1.269464	0.203	0.806780469	-1.637667555	-1.208133395	-2.172821518	0.038	Ile	66	Met	I66M	3	-2.51525	9.4715	-8.308875	97.52	5.739142306	0.2123348	Benign
14:20693763:A:C:N:67:H	0.899596342	-0.081964497	0.043688849	0.050685952	0.146027778	0.195717574	0.252440238	0.335293057	0.182077302	0.141570123	0.068809196	0.048059321	0.183052576	14	20693763	A	C	N	H		14	21161922	14:20693763:A:C	ANG;ANG	P03950	P03950;P03950	p.Asn67His	p.Asn67His;p.Asn67His	3.145546	0.677	0.852060049	1.928435829	2.560456617	1.577740552	1	Asn	67	His	N67H	5	-3.13675	4.67725	-7.468625	98.45	5.490221916	0.868055358	Pathogenic
14:20693763:A:G:N:67:D	1.04532783	-0.064138941	0.043688849	0.050685952	0.146027778	0.195717574	0.252440238	0.335293057	0.182077302	0.141570123	0.068809196	0.048059321	0.183052576	14	20693763	A	G	N	D		14	21161922	14:20693763:A:G	ANG;ANG	P03950	P03950;P03950	p.Asn67Asp	p.Asn67Asp;p.Asn67Asp	3.283142	0.71	0.860491564	2.315768634	2.910906505	1.842617301	1	Asn	67	Asp	N67D	5	-3.13675	4.67725	-7.468625	98.45	5.490221916	0.979116191	Pathogenic
14:20693763:A:T:N:67:Y	0.367587648	-0.578204992	0.562772572	0.147820165	0.394613333	0.463584706	0.252440238	0.618364222	0.182077302	0.586359608	0.81287843	0.172719071	0.469497039	14	20693763	A	T	N	Y		14	21161922	14:20693763:A:T	ANG;ANG	P03950	P03950;P03950	p.Asn67Tyr	p.Asn67Tyr;p.Asn67Tyr	3.3216	0.743	0.853416438	2.19188579	3.002636138	2.054087134	1	Asn	67	Tyr	N67Y	8	-3.13675	4.67725	-7.468625	98.45	5.490221916	0.969924429	Pathogenic
14:20693764:A:C:N:67:T	1.438448117	-0.068133873	0.038125917	0.081465474	0.143826667	0.21509749	0.252440238	0.083587047	0.182077302	0.106144428	0.020340737	0.079711279	0.181486213	14	20693764	A	C	N	T		14	21161923	14:20693764:A:C	ANG;ANG	P03950	P03950;P03950	p.Asn67Thr	p.Asn67Thr;p.Asn67Thr	3.230396	0.798	0.853272593	2.069161031	3.349860231	2.322874389	1	Asn	67	Thr	N67T	6	-3.13675	4.67725	-7.468625	98.45	5.490221916	0.981182768	Pathogenic
14:20693764:A:G:N:67:S	1.199891529	-0.095634998	0.043688849	0.050685952	0.146027778	0.195717574	0.252440238	0.335293057	0.182077302	0.141570123	0.068809196	0.048059321	0.183052576	14	20693764	A	G	N	S		14	21161923	14:20693764:A:G	ANG;ANG	P03950	P03950;P03950	p.Asn67Ser	p.Asn67Ser;p.Asn67Ser	3.040023	0.745	0.853420884	1.824033693	3.015423932	1.91395871	1	Asn	67	Ser	N67S	5	-3.13675	4.67725	-7.468625	98.45	5.490221916	0.964372979	Pathogenic
14:20693764:A:T:N:67:I	0.533574713	-0.464190651	0.262323678	0.159998996	0.363017778	0.411725572	0.252440238	0.120278196	0.182077302	0.422917585	0.408438742	0.195128913	0.408686187	14	20693764	A	T	N	I		14	21161923	14:20693764:A:T	ANG;ANG	P03950	P03950;P03950	p.Asn67Ile	p.Asn67Ile;p.Asn67Ile	3.351108	0.741	0.851190173	2.175651704	2.952778475	2.058422745	1	Asn	67	Ile	N67I	9	-3.13675	4.67725	-7.468625	98.45	5.490221916	0.978827694	Pathogenic
14:20693765:C:A:N:67:K	0.586139719	-0.142144471	0.038125917	0.081465474	0.143826667	0.21509749	0.252440238	0.083587047	0.182077302	0.106144428	0.020340737	0.079711279	0.181486213	14	20693765	C	A	N	K		14	21161924	14:20693765:C:A	ANG;ANG	P03950	P03950;P03950	p.Asn67Lys	p.Asn67Lys;p.Asn67Lys	2.659106	0.605	0.857489524	1.426396771	2.193354894	0.899502854	1	Asn	67	Lys	N67K	6	-3.13675	4.67725	-7.468625	98.45	5.490221916	0.955065577	Pathogenic
14:20693765:C:G:N:67:K	0.586139719	-0.142093817	0.038125917	0.081465474	0.143826667	0.21509749	0.252440238	0.083587047	0.182077302	0.106144428	0.020340737	0.079711279	0.181486213	14	20693765	C	G	N	K		14	21161924	14:20693765:C:G	ANG;ANG	P03950	P03950;P03950	p.Asn67Lys	p.Asn67Lys;p.Asn67Lys	2.659497	0.605	0.857489524	1.426907725	2.193354894	0.899713491	1	Asn	67	Lys	N67K	6	-3.13675	4.67725	-7.468625	98.45	5.490221916	0.955065577	Pathogenic
14:20693766:A:C:T:68:P	1.042804852	-0.332386856	0.760464251	0.015799501	0.436478889	0.412871769	0.527050873	0.083587047	0.371357778	0.312408021	0.191449746	0.07569979	0.316038364	14	20693766	A	C	T	P		14	21161925	14:20693766:A:C	ANG;ANG	P03950	P03950;P03950	p.Thr68Pro	p.Thr68Pro;p.Thr68Pro	3.072624	0.796	0.862404055	2.08773809	3.489500326	2.226319854	1	Thr	68	Pro	T68P	6	-2.773571429	4.701857143	-3.311571429	98.79	8.464031937	0.952552148	Pathogenic
14:20693766:A:G:T:68:A	0.939799389	-0.376658393	0.809380412	0.008619738	0.452136667	0.469797291	0.527050873	0.335293057	0.371357778	0.378841482	0.447091013	0.053222898	0.328826672	14	20693766	A	G	T	A		14	21161925	14:20693766:A:G	ANG;ANG	P03950	P03950;P03950	p.Thr68Ala	p.Thr68Ala;p.Thr68Ala	2.909763	0.781	0.849572138	1.559082683	3.180054451	2.051879078	0.998	Thr	68	Ala	T68A	5	-2.773571429	4.701857143	-3.311571429	98.79	8.464031937	0.927400755	Pathogenic
14:20693766:A:T:T:68:S	0.452144169	-0.463281655	0.854711592	0.019263451	0.44644	0.443142011	0.527050873	0.33033261	0.371357778	0.308415865	0.531858444	0.063619898	0.318728889	14	20693766	A	T	T	S		14	21161925	14:20693766:A:T	ANG;ANG	P03950	P03950;P03950	p.Thr68Ser	p.Thr68Ser;p.Thr68Ser	2.099876	0.664	0.851392522	0.545536681	2.466680855	0.939279937	0.981	Thr	68	Ser	T68S	4	-2.773571429	4.701857143	-3.311571429	98.79	8.464031937	0.30344235	Benign
14:20693767:C:A:T:68:K	0.804335145	-0.343821972	0.760464251	0.015799501	0.436478889	0.412871769	0.527050873	0.083587047	0.371357778	0.312408021	0.191449746	0.07569979	0.316038364	14	20693767	C	A	T	K		14	21161926	14:20693767:C:A	ANG;ANG	P03950	P03950;P03950	p.Thr68Lys	p.Thr68Lys;p.Thr68Lys	2.984356	0.742	0.854860093	1.786711804	3.020365985	1.866629088	1	Thr	68	Lys	T68K	6	-2.773571429	4.701857143	-3.311571429	98.79	8.464031937	0.958988692	Pathogenic
14:20693767:C:G:T:68:R	0.93240221	-0.352684614	0.760464251	0.015799501	0.436478889	0.412871769	0.527050873	0.083587047	0.371357778	0.312408021	0.191449746	0.07569979	0.316038364	14	20693767	C	G	T	R		14	21161926	14:20693767:C:G	ANG;ANG	P03950	P03950;P03950	p.Thr68Arg	p.Thr68Arg;p.Thr68Arg	2.915945	0.771	0.854795011	1.695711247	3.203627359	1.99740576	1	Thr	68	Arg	T68R	6	-2.773571429	4.701857143	-3.311571429	98.79	8.464031937	0.955435677	Pathogenic
14:20693767:C:T:T:68:I	0.972147161	-0.352975324	0.760464251	0.015799501	0.436478889	0.412871769	0.527050873	0.083587047	0.371357778	0.312408021	0.191449746	0.07569979	0.316038364	14	20693767	C	T	T	I	rs1594210275	14	21161926	14:20693767:C:T	ANG;ANG	P03950	P03950;P03950	p.Thr68Ile	p.Thr68Ile;p.Thr68Ile	2.913701	0.78	0.847248227	1.507030655	3.134924406	2.048220165	1	Thr	68	Ile	T68I	6	-2.773571429	4.701857143	-3.311571429	98.79	8.464031937	0.764731727	Pathogenic
14:20693769:T:A:F:69:I	1.763136192	-0.173751206	0.198084101	0.02624185	0.294161111	0.250106743	0.375300202	0.083587047	0.371357778	0.312408021	0.097920336	0.037610357	0.251344369	14	20693769	T	A	F	I		14	21161928	14:20693769:T:A	ANG;ANG	P03950	P03950;P03950	p.Phe69Ile	p.Phe69Ile;p.Phe69Ile	3.392251	0.917	0.845644596	2.092924211	3.979050415	3.097931081	1	Phe	69	Ile	F69I	6	-1.791454545	0.301363636	-4.456818182	98.82	7.512781785	0.951513239	Pathogenic
14:20693769:T:C:F:69:L	1.789632826	-0.163257918	0.198084101	0.02624185	0.294161111	0.250106743	0.375300202	0.083587047	0.371357778	0.312408021	0.097920336	0.037610357	0.251344369	14	20693769	T	C	F	L		14	21161928	14:20693769:T:C	ANG;ANG	P03950	P03950;P03950	p.Phe69Leu	p.Phe69Leu;p.Phe69Leu	3.473249	0.923	0.853464198	2.391234464	4.147657221	3.17624793	1	Phe	69	Leu	F69L	6	-1.791454545	0.301363636	-4.456818182	98.82	7.512781785	0.947862148	Pathogenic
14:20693769:T:G:F:69:V	1.273887783	-0.474627651	0.729948223	0.046524147	0.410626667	0.362506583	0.375300202	0.373321007	0.371357778	0.570497711	0.95306623	0.071271819	0.41692091	14	20693769	T	G	F	V		14	21161928	14:20693769:T:G	ANG;ANG	P03950	P03950;P03950	p.Phe69Val	p.Phe69Val;p.Phe69Val	3.385725	0.914	0.851655519	2.232342297	4.060269137	3.077074349	0.999	Phe	69	Val	F69V	7	-1.791454545	0.301363636	-4.456818182	98.82	7.512781785	0.969252405	Pathogenic
14:20693770:T:A:F:69:Y	1.327592135	-0.24523996	0.316975147	0.038355838	0.324213333	0.309782949	0.375300202	0.333583614	0.371357778	0.391222548	0.34078604	0.085727882	0.287637672	14	20693770	T	A	F	Y		14	21161929	14:20693770:T:A	ANG;ANG	P03950	P03950;P03950	p.Phe69Tyr	p.Phe69Tyr;p.Phe69Tyr	3.348068	0.842	0.854803816	2.260621266	3.655107154	2.640601827	1	Phe	69	Tyr	F69Y	3	-1.791454545	0.301363636	-4.456818182	98.82	7.512781785	0.971906839	Pathogenic
14:20693770:T:C:F:69:S	1.012393541	-0.570231207	0.744129062	0.062823539	0.443966667	0.339658225	0.375300202	0.618364222	0.371357778	0.5708153	0.973811269	0.106597021	0.486375651	14	20693770	T	C	F	S		14	21161929	14:20693770:T:C	ANG;ANG	P03950	P03950;P03950	p.Phe69Ser	p.Phe69Ser;p.Phe69Ser	3.619234	0.9	0.85502769	2.620488007	4.027536837	3.121943555	1	Phe	69	Ser	F69S	8	-1.791454545	0.301363636	-4.456818182	98.82	7.512781785	0.986388589	Pathogenic
14:20693770:T:G:F:69:C	1.038890175	-0.578205137	0.744129062	0.062823539	0.443966667	0.339658225	0.375300202	0.618364222	0.371357778	0.5708153	0.973811269	0.106597021	0.486375651	14	20693770	T	G	F	C		14	21161929	14:20693770:T:G	ANG;ANG	P03950	P03950;P03950	p.Phe69Cys	p.Phe69Cys;p.Phe69Cys	3.557683	0.906	0.854863998	2.536024944	4.062946528	3.123467424	1	Phe	69	Cys	F69C	8	-1.791454545	0.301363636	-4.456818182	98.82	7.512781785	0.988469105	Pathogenic
14:20693771:T:A:F:69:L	1.39659942	-0.204510642	0.198084101	0.02624185	0.294161111	0.250106743	0.375300202	0.083587047	0.371357778	0.312408021	0.097920336	0.037610357	0.251344369	14	20693771	T	A	F	L		14	21161930	14:20693771:T:A	ANG;ANG	P03950	P03950;P03950	p.Phe69Leu	p.Phe69Leu;p.Phe69Leu	3.154818	0.834	0.853464198	1.975112543	3.581901911	2.490252653	1	Phe	69	Leu	F69L	6	-1.791454545	0.301363636	-4.456818182	98.82	7.512781785	0.947862148	Pathogenic
14:20693771:T:G:F:69:L	1.39659942	-0.203180941	0.198084101	0.02624185	0.294161111	0.250106743	0.375300202	0.083587047	0.371357778	0.312408021	0.097920336	0.037610357	0.251344369	14	20693771	T	G	F	L		14	21161930	14:20693771:T:G	ANG;ANG	P03950	P03950;P03950	p.Phe69Leu	p.Phe69Leu;p.Phe69Leu	3.165082	0.834	0.853464198	1.988525418	3.581901911	2.495782002	1	Phe	69	Leu	F69L	6	-1.791454545	0.301363636	-4.456818182	98.82	7.512781785	0.947862148	Pathogenic
14:20693772:A:C:I:70:L	-0.115543285	-0.627990274	0.085850798	0.111118687	0.301791111	0.411800052	0.267380344	0.646617605	0.371357778	0.520995313	0.14394404	0.223934888	0.39330754	14	20693772	A	C	I	L		14	21161931	14:20693772:A:C	ANG;ANG	P03950	P03950;P03950	p.Ile70Leu	p.Ile70Leu;p.Ile70Leu	1.87163	0.584	0.834366508	-0.171791922	1.674066578	0.353891757	0.901	Ile	70	Leu	I70L	2	-3.96725	-0.08225	1.131125	98.77	5.62826203	0.551470369	Uncertain
14:20693772:A:G:I:70:V	-0.066966123	-0.821381291	0.085850798	0.160131652	0.301791111	0.411800052	0.267380344	0.646617605	0.371357778	0.520995313	0.14394404	0.291104641	0.39330754	14	20693772	A	G	I	V	rs121909541	14	21161931	14:20693772:A:G	ANG;ANG	P03950	P03950;P03950	p.Ile70Val	p.Ile70Val;p.Ile70Val	0.378839	0.595	0.831040787	-2.204409406	1.688503471	-0.386709956	0.246	Ile	70	Val	I70V	1	-3.96725	-0.08225	1.131125	98.77	5.62826203	0.181564173	Benign
14:20693772:A:T:I:70:F	0.922984439	-0.308956442	0.084774926	0.043390411	0.16905	0.243887439	0.267380344	0.33033261	0.371357778	0.308415865	0.101975776	0.091338402	0.228681984	14	20693772	A	T	I	F		14	21161931	14:20693772:A:T	ANG;ANG	P03950	P03950;P03950	p.Ile70Phe	p.Ile70Phe;p.Ile70Phe	2.031615	0.712	0.833591341	0.018195507	2.474803874	1.179964333	1	Ile	70	Phe	I70F	4	-3.96725	-0.08225	1.131125	98.77	5.62826203	0.654726014	Pathogenic
14:20693773:T:A:I:70:N	0.881041464	-0.370300294	0.351614445	0.06146487	0.265325556	0.358386203	0.267380344	0.373321007	0.371357778	0.570497711	0.708302021	0.085310101	0.358482454	14	20693773	T	A	I	N		14	21161932	14:20693773:T:A	ANG;ANG	P03950	P03950;P03950	p.Ile70Asn	p.Ile70Asn;p.Ile70Asn	3.373642	0.787	0.835551088	1.820175799	2.984261331	2.336458847	1	Ile	70	Asn	I70N	7	-3.96725	-0.08225	1.131125	98.77	5.62826203	0.933668721	Pathogenic
14:20693773:T:C:I:70:T	1.360906585	-0.164383746	0.054264311	0.036074374	0.161983333	0.214908939	0.267380344	0.335293057	0.371357778	0.378841482	0.065238945	0.060798818	0.231501143	14	20693773	T	C	I	T	rs767653234	14	21161932	14:20693773:T:C	ANG;ANG	P03950	P03950;P03950	p.Ile70Thr	p.Ile70Thr;p.Ile70Thr	3.187008	0.813	0.835304874	1.570224615	3.145430204	2.386206176	0.999	Ile	70	Thr	I70T	5	-3.96725	-0.08225	1.131125	98.77	5.62826203	0.916581632	Pathogenic
14:20693773:T:G:I:70:S	1.433332803	-0.111839071	0.047421567	0.044769302	0.157942222	0.229026005	0.267380344	0.083587047	0.371357778	0.312408021	0.034103192	0.062155596	0.218596829	14	20693773	T	G	I	S		14	21161932	14:20693773:T:G	ANG;ANG	P03950	P03950;P03950	p.Ile70Ser	p.Ile70Ser;p.Ile70Ser	3.412107	0.821	0.835766697	1.875748174	3.203989897	2.553712815	1	Ile	70	Ser	I70S	6	-3.96725	-0.08225	1.131125	98.77	5.62826203	0.929485178	Pathogenic
14:20693774:T:G:I:70:M	0.722315084	-0.309242483	0.085850798	0.069525827	0.197625556	0.300840679	0.267380344	0.333583614	0.371357778	0.391222548	0.14394404	0.150681166	0.260081243	14	20693774	T	G	I	M		14	21161933	14:20693774:T:G	ANG;ANG	P03950	P03950;P03950	p.Ile70Met	p.Ile70Met;p.Ile70Met	2.468594	0.687	0.827150654	0.430710659	2.208424333	1.270861441	1	Ile	70	Met	I70M	3	-3.96725	-0.08225	1.131125	98.77	5.62826203	0.916038724	Pathogenic
14:20693775:C:A:H:71:N	0.733696315	-0.475524747	0.334407747	0.052894014	0.361452222	0.515352494	0.384624531	0.373321007	0.505482672	0.625246585	0.692619443	0.089813996	0.38362203	14	20693775	C	A	H	N		14	21161934	14:20693775:C:A	ANG;ANG	P03950	P03950;P03950	p.His71Asn	p.His71Asn;p.His71Asn	2.913043	0.77	0.829129972	1.060228165	2.769062724	1.990062051	1	His	71	Asn	H71N	7	0.1051	-2.2184	1.5583	98.53	6.677904201	0.822706114	Pathogenic
14:20693775:C:G:H:71:D	0.642140211	-0.54132076	0.191230595	0.058908332	0.377208889	0.440689635	0.384624531	0.120278196	0.505482672	0.454160568	0.485179543	0.114916163	0.426222794	14	20693775	C	G	H	D		14	21161934	14:20693775:C:G	ANG;ANG	P03950	P03950;P03950	p.His71Asp	p.His71Asp;p.His71Asp	3.001026	0.777	0.836092758	1.346577622	2.929730805	2.077922174	1	His	71	Asp	H71D	9	0.1051	-2.2184	1.5583	98.53	6.677904201	0.923089334	Pathogenic
14:20693775:C:T:H:71:Y	1.178412736	-0.249441389	0.089745119	0.043666246	0.263712222	0.356429069	0.384624531	0.083587047	0.505482672	0.247750977	0.0350472	0.075159118	0.258114197	14	20693775	C	T	H	Y		14	21161934	14:20693775:C:T	ANG;ANG	P03950	P03950;P03950	p.His71Tyr	p.His71Tyr;p.His71Tyr	2.902687	0.789	0.829211454	1.048700567	2.891201428	2.094310058	1	His	71	Tyr	H71Y	6	0.1051	-2.2184	1.5583	98.53	6.677904201	0.818564945	Pathogenic
14:20693776:A:C:H:71:P	0.727770416	-0.553603741	0.191230595	0.047848462	0.380952222	0.409312704	0.384624531	0.293220723	0.505482672	0.472366814	0.485179543	0.104167362	0.445592872	14	20693776	A	C	H	P		14	21161935	14:20693776:A:C	ANG;ANG	P03950	P03950;P03950	p.His71Pro	p.His71Pro;p.His71Pro	3.177146	0.809	0.845468268	1.807487577	3.289573952	2.357771933	1	His	71	Pro	H71P	10	0.1051	-2.2184	1.5583	98.53	6.677904201	0.930355358	Pathogenic
14:20693776:A:G:H:71:R	0.675733688	-0.603029621	0.350888759	0.060009297	0.398904444	0.501675586	0.384624531	0.618364222	0.505482672	0.61597776	0.815455377	0.107716473	0.460621555	14	20693776	A	G	H	R	rs1478131226	14	21161935	14:20693776:A:G	ANG;ANG	P03950	P03950;P03950	p.His71Arg	p.His71Arg;p.His71Arg	3.005835	0.807	0.833090056	1.278956797	3.070336323	2.253923765	1	His	71	Arg	H71R	8	0.1051	-2.2184	1.5583	98.53	6.677904201	0.882473409	Pathogenic
14:20693776:A:T:H:71:L	0.539436166	-0.544133946	0.191230595	0.029799409	0.385095556	0.409002815	0.384624531	0.404393786	0.505482672	0.440122891	0.485179543	0.077787376	0.440442395	14	20693776	A	T	H	L		14	21161935	14:20693776:A:T	ANG;ANG	P03950	P03950;P03950	p.His71Leu	p.His71Leu;p.His71Leu	3.178203	0.763	0.831802481	1.472514342	2.769154544	2.092444606	0.986	His	71	Leu	H71L	11	0.1051	-2.2184	1.5583	98.53	6.677904201	0.827268169	Pathogenic
14:20693777:T:A:H:71:Q	0.132552688	-0.696503934	0.350888759	0.060009297	0.398904444	0.501675586	0.384624531	0.618364222	0.505482672	0.61597776	0.815455377	0.107716473	0.460621555	14	20693777	T	A	H	Q		14	21161936	14:20693777:T:A	ANG;ANG	P03950	P03950;P03950	p.His71Gln	p.His71Gln;p.His71Gln	2.284304	0.684	0.826487257	0.173554529	2.178285504	1.154240955	0.994	His	71	Gln	H71Q	8	0.1051	-2.2184	1.5583	98.53	6.677904201	0.87005371	Pathogenic
14:20693777:T:G:H:71:Q	0.132552688	-0.692006866	0.350888759	0.060009297	0.398904444	0.501675586	0.384624531	0.618364222	0.505482672	0.61597776	0.815455377	0.107716473	0.460621555	14	20693777	T	G	H	Q		14	21161936	14:20693777:T:G	ANG;ANG	P03950	P03950;P03950	p.His71Gln	p.His71Gln;p.His71Gln	2.319017	0.684	0.826487257	0.218917073	2.178285504	1.172941294	0.994	His	71	Gln	H71Q	8	0.1051	-2.2184	1.5583	98.53	6.677904201	0.87005371	Pathogenic
14:20693778:G:A:G:72:S	-2.018616606	-0.553661513	0.127087414	0.126520007	0.378508095	0.243939612	0.501897256	0.083587047	0.499135556	0.186627719	0.254320502	0.137524883	0.388605811	14	20693778	G	A	G	S		14	21161937	14:20693778:G:A	ANG;ANG	P03950	P03950;P03950	p.Gly72Ser	p.Gly72Ser;p.Gly72Ser	2.379612	0.15	0.793703031	-0.50881264	-1.763234125	-1.881129803	0.724	Gly	72	Ser	G72S	6	-2.257	-5.83875	4.56975	95.18	4.293154779	0.519085639	Uncertain
14:20693778:G:C:G:72:R	-1.233435002	-0.575064711	0.466694415	0.159511141	0.462898095	0.442701298	0.501897256	0.618364222	0.499135556	0.345230545	0.762704253	0.148570803	0.44882325	14	20693778	G	C	G	R		14	21161937	14:20693778:G:C	ANG;ANG	P03950	P03950;P03950	p.Gly72Arg	p.Gly72Arg;p.Gly72Arg	3.056672	0.367	0.800053545	0.532265986	-0.277853231	-0.262049871	0.998	Gly	72	Arg	G72R	8	-2.257	-5.83875	4.56975	95.18	4.293154779	0.774744566	Pathogenic
14:20693778:G:T:G:72:C	-1.000149826	-0.442692101	0.266094416	0.163337657	0.421785873	0.383080849	0.501897256	0.120278196	0.499135556	0.174684385	0.17293869	0.147189818	0.384572603	14	20693778	G	T	G	C		14	21161937	14:20693778:G:T	ANG;ANG	P03950	P03950;P03950	p.Gly72Cys	p.Gly72Cys;p.Gly72Cys	3.179775	0.378	0.7935245	0.532436903	-0.316862127	-0.132148697	1	Gly	72	Cys	G72C	9	-2.257	-5.83875	4.56975	95.18	4.293154779	0.85494625	Pathogenic
14:20693779:G:A:G:72:D	-1.842563848	-0.731668344	0.364179611	0.145389195	0.395285873	0.294195693	0.501897256	0.373321007	0.499135556	0.241809331	0.750966489	0.142228229	0.401100686	14	20693779	G	A	G	D		14	21161938	14:20693779:G:A	ANG;ANG	P03950	P03950;P03950	p.Gly72Asp	p.Gly72Asp;p.Gly72Asp	1.18034	0.198	0.802383684	-1.862351346	-1.313275474	-2.249735584	0.164	Gly	72	Asp	G72D	7	-2.257	-5.83875	4.56975	95.18	4.293154779	0.176898604	Benign
14:20693779:G:C:G:72:A	-2.318911793	-0.733604078	0.127087414	0.126520007	0.378508095	0.243939612	0.501897256	0.083587047	0.499135556	0.186627719	0.254320502	0.137524883	0.388605811	14	20693779	G	C	G	A		14	21161938	14:20693779:G:C	ANG;ANG	P03950	P03950;P03950	p.Gly72Ala	p.Gly72Ala;p.Gly72Ala	0.99063	0.082	0.799710563	-2.176055391	-2.095264047	-3.022457031	0.065	Gly	72	Ala	G72A	6	-2.257	-5.83875	4.56975	95.18	4.293154779	0.245486367	Benign
14:20693779:G:T:G:72:V	-0.748431802	-0.552713053	0.266094416	0.163337657	0.421785873	0.383080849	0.501897256	0.120278196	0.499135556	0.174684385	0.17293869	0.147189818	0.384572603	14	20693779	G	T	G	V		14	21161938	14:20693779:G:T	ANG;ANG	P03950	P03950;P03950	p.Gly72Val	p.Gly72Val;p.Gly72Val	2.33052	0.435	0.799413923	-0.432403934	0.143737492	-0.26017254	0.937	Gly	72	Val	G72V	9	-2.257	-5.83875	4.56975	95.18	4.293154779	0.689767383	Pathogenic
14:20693781:A:C:N:73:H	-1.751768364	-0.856210914	0.554690838	0.355640424	0.47160963	0.53243149	0.651905079	0.335293057	0.499135556	0.471674598	0.873881996	0.114859094	0.584577307	14	20693781	A	C	N	H		14	21161940	14:20693781:A:C	ANG;ANG	P03950	P03950;P03950	p.Asn73His	p.Asn73His;p.Asn73His	2.785312	0.338	0.781684925	-0.274448917	-0.768671337	-0.575865552	0.964	Asn	73	His	N73H	5	-5.454	-6.559	7.343125	95.16	0	0.579664987	Uncertain
14:20693781:A:G:N:73:D	-2.427432535	-0.998381892	0.554690838	0.355640424	0.47160963	0.53243149	0.651905079	0.335293057	0.499135556	0.471674598	0.873881996	0.114859094	0.584577307	14	20693781	A	G	N	D		14	21161940	14:20693781:A:G	ANG;ANG	P03950	P03950;P03950	p.Asn73Asp	p.Asn73Asp;p.Asn73Asp	1.68789	0.185	0.790391826	-1.4942452	-1.595991806	-2.051456602	0.001	Asn	73	Asp	N73D	5	-5.454	-6.559	7.343125	95.16	0	0.237335323	Benign
14:20693781:A:T:N:73:Y	-1.538801745	-0.668492322	0.776853681	0.41744082	0.495004074	0.637895778	0.651905079	0.618364222	0.499135556	0.345230545	0.889348328	0.113256301	0.495135494	14	20693781	A	T	N	Y		14	21161940	14:20693781:A:T	ANG;ANG	P03950	P03950;P03950	p.Asn73Tyr	p.Asn73Tyr;p.Asn73Tyr	2.983279	0.328	0.783244521	0.02263822	-0.806218299	-0.527021823	0.986	Asn	73	Tyr	N73Y	8	-5.454	-6.559	7.343125	95.16	0	0.677978359	Pathogenic
14:20693782:A:C:N:73:T	-2.650236982	-1.282449446	0.391008377	0.386696089	0.433337407	0.409885294	0.651905079	0.083587047	0.499135556	0.186627719	0.460293114	0.107086407	0.493104224	14	20693782	A	C	N	T		14	21161941	14:20693782:A:C	ANG;ANG	P03950	P03950;P03950	p.Asn73Thr	p.Asn73Thr;p.Asn73Thr	-1.784286	0.075	0.783213125	-6.208332914	-2.415012831	-4.557802529	0.002	Asn	73	Thr	N73T	6	-5.454	-6.559	7.343125	95.16	0	0.106470927	Benign
14:20693782:A:G:N:73:S	-2.886707527	-1.441471002	0.554690838	0.355640424	0.47160963	0.53243149	0.651905079	0.335293057	0.499135556	0.471674598	0.873881996	0.114859094	0.584577307	14	20693782	A	G	N	S	rs1566602478	14	21161941	14:20693782:A:G	ANG;ANG	P03950	P03950;P03950	p.Asn73Ser	p.Asn73Ser;p.Asn73Ser	-1.732328	0.081	0.783139017	-6.142258815	-2.378108476	-4.495129901	0.002	Asn	73	Ser	N73S	5	-5.454	-6.559	7.343125	95.16	0	0.152535714	Benign
14:20693782:A:T:N:73:I	-2.090090453	-1.017286771	0.484566003	0.408963363	0.447672963	0.484342484	0.651905079	0.120278196	0.499135556	0.174684385	0.343349397	0.113063252	0.433437815	14	20693782	A	T	N	I		14	21161941	14:20693782:A:T	ANG;ANG	P03950	P03950;P03950	p.Asn73Ile	p.Asn73Ile;p.Asn73Ile	-0.572052	0.163	0.788941853	-4.483199097	-1.760033476	-3.396084441	0.037	Asn	73	Ile	N73I	9	-5.454	-6.559	7.343125	95.16	0	0.557711108	Uncertain
14:20693783:C:A:N:73:K	-2.442680014	-1.054945593	0.391008377	0.386696089	0.433337407	0.409885294	0.651905079	0.083587047	0.499135556	0.186627719	0.460293114	0.107086407	0.493104224	14	20693783	C	A	N	K		14	21161942	14:20693783:C:A	ANG;ANG	P03950	P03950;P03950	p.Asn73Lys	p.Asn73Lys;p.Asn73Lys	-0.028177	0.122	0.789248291	-3.764927272	-2.015549577	-3.340086907	0.094	Asn	73	Lys	N73K	6	-5.454	-6.559	7.343125	95.16	0	0.29697144	Benign
14:20693783:C:G:N:73:K	-2.442680014	-1.054785728	0.391008377	0.386696089	0.433337407	0.409885294	0.651905079	0.083587047	0.499135556	0.186627719	0.460293114	0.107086407	0.493104224	14	20693783	C	G	N	K		14	21161942	14:20693783:C:G	ANG;ANG	P03950	P03950;P03950	p.Asn73Lys	p.Asn73Lys;p.Asn73Lys	-0.026943	0.122	0.789248291	-3.763314696	-2.015549577	-3.339422136	0.094	Asn	73	Lys	N73K	6	-5.454	-6.559	7.343125	95.16	0	0.29697144	Benign
14:20693784:A:C:K:74:Q	-1.174278876	-0.601163179	0.029434945	0.077045379	0.212133333	0.217004656	0.440067566	0.33033261	0.001206667	0.311108496	0.060016226	0.161216614	0.342221878	14	20693784	A	C	K	Q		14	21161943	14:20693784:A:C	ANG;ANG	P03950	P03950;P03950	p.Lys74Gln	p.Lys74Gln;p.Lys74Gln	1.364165	0.311	0.804585763	-1.567931461	-0.558216399	-1.497525553	0.514	Lys	74	Gln	K74Q	4	-9.207666667	-7.546777778	3.026888889	96.34	5.804792206	0.583407626	Uncertain
14:20693784:A:G:K:74:E	-0.971138015	-0.656126563	0.029434945	0.077045379	0.212133333	0.217004656	0.440067566	0.33033261	0.001206667	0.311108496	0.060016226	0.161216614	0.342221878	14	20693784	A	G	K	E		14	21161943	14:20693784:A:G	ANG;ANG	P03950	P03950;P03950	p.Lys74Glu	p.Lys74Glu;p.Lys74Glu	0.939901	0.357	0.819872335	-1.746108005	-0.01075504	-1.460185282	0.023	Lys	74	Glu	K74E	4	-9.207666667	-7.546777778	3.026888889	96.34	5.804792206	0.363657151	Uncertain
14:20693785:A:C:K:74:T	-0.690027908	-0.607337635	0.01292346	0.07792394	0.15839	0.1650642	0.440067566	0.083587047	0.001206667	0.032416092	0.004897865	0.133062209	0.229076366	14	20693785	A	C	K	T		14	21161944	14:20693785:A:C	ANG;ANG	P03950	P03950;P03950	p.Lys74Thr	p.Lys74Thr;p.Lys74Thr	-0.266082	0.347	0.813060344	-3.489735317	-0.187977577	-2.16766748	0.063	Lys	74	Thr	K74T	6	-9.207666667	-7.546777778	3.026888889	96.34	5.804792206	0.259810235	Benign
14:20693785:A:G:K:74:R	-1.782180837	-0.824299911	0.029434945	0.096609082	0.230013333	0.249893477	0.440067566	0.333583614	0.001206667	0.292916571	0.060016226	0.198782975	0.344765212	14	20693785	A	G	K	R	rs1258968113	14	21161944	14:20693785:A:G	ANG;ANG	P03950	P03950;P03950	p.Lys74Arg	p.Lys74Arg;p.Lys74Arg	-0.32266	0.175	0.817397141	-3.456929678	-1.208990183	-3.192369393	0.003	Lys	74	Arg	K74R	3	-9.207666667	-7.546777778	3.026888889	96.34	5.804792206	0.210337468	Benign
14:20693785:A:T:K:74:M	-0.336739453	-0.438655941	0.01292346	0.07792394	0.15839	0.1650642	0.440067566	0.083587047	0.001206667	0.032416092	0.004897865	0.133062209	0.229076366	14	20693785	A	T	K	M		14	21161944	14:20693785:A:T	ANG;ANG	P03950	P03950;P03950	p.Lys74Met	p.Lys74Met;p.Lys74Met	1.035977	0.427	0.807871107	-1.915941914	0.233986794	-1.003802421	0.961	Lys	74	Met	K74M	6	-9.207666667	-7.546777778	3.026888889	96.34	5.804792206	0.430836219	Uncertain
14:20693786:G:C:K:74:N	-0.619390577	-0.561853682	0.021420572	0.071385065	0.186456667	0.189437537	0.440067566	0.335293057	0.001206667	0.179100784	0.038408667	0.138015042	0.299745958	14	20693786	G	C	K	N		14	21161945	14:20693786:G:C	ANG;ANG	P03950	P03950;P03950	p.Lys74Asn	p.Lys74Asn;p.Lys74Asn	1.073478	0.409	0.812685217	-1.748446877	0.1998853	-1.087646703	0.714	Lys	74	Asn	K74N	5	-9.207666667	-7.546777778	3.026888889	96.34	5.804792206	0.560484743	Uncertain
14:20693786:G:T:K:74:N	-0.619390577	-0.56342888	0.021420572	0.071385065	0.186456667	0.189437537	0.440067566	0.335293057	0.001206667	0.179100784	0.038408667	0.138015042	0.299745958	14	20693786	G	T	K	N		14	21161945	14:20693786:G:T	ANG;ANG	P03950	P03950;P03950	p.Lys74Asn	p.Lys74Asn;p.Lys74Asn	1.061319	0.409	0.812685217	-1.764336117	0.1998853	-1.094196913	0.714	Lys	74	Asn	K74N	5	-9.207666667	-7.546777778	3.026888889	96.34	5.804792206	0.560484743	Uncertain
14:20693787:C:A:R:75:S	-1.562551762	-0.371601747	0.002227598	0.042312751	0.053088889	0.047243453	0.064989762	0.083587047	0.01247754	0.038807401	0.00237074	0.039687447	0.087102581	14	20693787	C	A	R	S		14	21161946	14:20693787:C:A	ANG;ANG	P03950	P03950;P03950	p.Arg75Ser	p.Arg75Ser;p.Arg75Ser	-0.432242	0.057	0.775433014	-4.632988591	-2.659242366	-3.933485584	0.012	Arg	75	Ser	R75S	6	-11.12327273	-8.179909091	10.09163636	97.38	6.505560257	0.172720343	Benign
14:20693787:C:G:R:75:G	-1.480841375	-0.373931322	0.014813385	0.043566256	0.06905	0.105147092	0.064989762	0.373321007	0.01247754	0.104646452	0.016091183	0.041286792	0.095547035	14	20693787	C	G	R	G		14	21161946	14:20693787:C:G	ANG;ANG	P03950	P03950;P03950	p.Arg75Gly	p.Arg75Gly;p.Arg75Gly	-0.33211	0.081	0.829459881	-3.172379947	-1.60526896	-3.740814451	0.003	Arg	75	Gly	R75G	7	-11.12327273	-8.179909091	10.09163636	97.38	6.505560257	0.13914414	Benign
14:20693787:C:T:R:75:C	-0.712328509	-0.234835444	0.020199517	0.048013188	0.107568889	0.185305581	0.064989762	0.618364222	0.01247754	0.2773224	0.024900453	0.0480586	0.146201276	14	20693787	C	T	R	C	rs764224898	14	21161946	14:20693787:C:T	ANG;ANG	P03950	P03950;P03950	p.Arg75Cys	p.Arg75Cys;p.Arg75Cys	1.450085	0.288	0.767775689	-2.361654475	-1.318579754	-1.584187717	0.997	Arg	75	Cys	R75C	8	-11.12327273	-8.179909091	10.09163636	97.38	6.505560257	0.571491694	Uncertain
14:20693788:G:A:R:75:H	-1.465674099	-0.509500848	0.003718727	0.047997617	0.072137778	0.066263272	0.064989762	0.335293057	0.01247754	0.183871524	0.018919868	0.047973911	0.131746922	14	20693788	G	A	R	H	rs146485834	14	21161947	14:20693788:G:A	ANG;ANG	P03950	P03950;P03950	p.Arg75His	p.Arg75His;p.Arg75His	-0.872241	0.108	0.735144688	-6.199586278	-3.007235269	-3.87572014	0.031	Arg	75	His	R75H	5	-11.12327273	-8.179909091	10.09163636	97.38	6.505560257	0.239116318	Benign
14:20693788:G:C:R:75:P	-1.184962294	-0.448721163	0.014813385	0.043566256	0.06905	0.105147092	0.064989762	0.373321007	0.01247754	0.104646452	0.016091183	0.041286792	0.095547035	14	20693788	G	C	R	P	rs146485834	14	21161947	14:20693788:G:C	ANG;ANG	P03950	P03950;P03950	p.Arg75Pro	p.Arg75Pro;p.Arg75Pro	-0.909415	0.148	0.82537191	-4.027412178	-1.247568951	-3.66453169	0.003	Arg	75	Pro	R75P	7	-11.12327273	-8.179909091	10.09163636	97.38	6.505560257	0.20396678	Benign
14:20693788:G:T:R:75:L	-1.052479123	-0.450122246	0.014813385	0.043566256	0.06905	0.105147092	0.064989762	0.373321007	0.01247754	0.104646452	0.016091183	0.041286792	0.095547035	14	20693788	G	T	R	L		14	21161947	14:20693788:G:T	ANG;ANG	P03950	P03950;P03950	p.Arg75Leu	p.Arg75Leu;p.Arg75Leu	-0.92023	0.178	0.809204659	-4.439467864	-1.326607092	-3.496946948	0.266	Arg	75	Leu	R75L	7	-11.12327273	-8.179909091	10.09163636	97.38	6.505560257	0.445369423	Uncertain
14:20693790:A:C:S:76:R	-0.880595264	-0.560726209	0.025085665	0.040623569	0.219149206	0.335941063	0.157296508	0.335293057	0.325655952	0.25336536	0.018700782	0.035922351	0.206268976	14	20693790	A	C	S	R		14	21161949	14:20693790:A:C	ANG;ANG	P03950	P03950;P03950	p.Ser76Arg	p.Ser76Arg;p.Ser76Arg	-0.225298	0.289	0.820794409	-3.246081568	-0.427633193	-2.480957729	0.077	Ser	76	Arg	S76R	5	-8.383	-3.433166667	9.009166667	97.57	4.59625607	0.233464108	Benign
14:20693790:A:G:S:76:G	-0.524475897	-0.574318268	0.034423076	0.047031361	0.229829206	0.382643146	0.157296508	0.33033261	0.325655952	0.38524872	0.030074559	0.064410196	0.21142881	14	20693790	A	G	S	G		14	21161949	14:20693790:A:G	ANG;ANG	P03950	P03950;P03950	p.Ser76Gly	p.Ser76Gly;p.Ser76Gly	-0.258044	0.373	0.83050825	-3.049787977	0.268408486	-2.013047841	0.56	Ser	76	Gly	S76G	4	-8.383	-3.433166667	9.009166667	97.57	4.59625607	0.526792468	Uncertain
14:20693790:A:T:S:76:C	-0.531722914	-0.393715192	0.025085665	0.040623569	0.219149206	0.335941063	0.157296508	0.335293057	0.325655952	0.25336536	0.018700782	0.035922351	0.206268976	14	20693790	A	T	S	C		14	21161949	14:20693790:A:T	ANG;ANG	P03950	P03950;P03950	p.Ser76Cys	p.Ser76Cys;p.Ser76Cys	1.063865	0.368	0.81584945	-1.683128107	-0.007949962	-1.329820276	0.993	Ser	76	Cys	S76C	5	-8.383	-3.433166667	9.009166667	97.57	4.59625607	0.619352602	Uncertain
14:20693791:G:A:S:76:N	-1.152043067	-0.715947215	0.060711838	0.067466713	0.241126984	0.420425051	0.157296508	0.333583614	0.325655952	0.397212021	0.043898303	0.111454988	0.216204259	14	20693791	G	A	S	N	rs924265275	14	21161950	14:20693791:G:A	ANG;ANG	P03950	P03950;P03950	p.Ser76Asn	p.Ser76Asn;p.Ser76Asn	-1.284487	0.234	0.816121549	-4.745229995	-0.855221495	-3.369476493	0	Ser	76	Asn	S76N	3	-8.383	-3.433166667	9.009166667	97.57	4.59625607	0.095908544	Benign
14:20693791:G:C:S:76:T	-1.125546433	-0.662026448	0.060711838	0.067466713	0.241126984	0.420425051	0.157296508	0.333583614	0.325655952	0.397212021	0.043898303	0.111454988	0.216204259	14	20693791	G	C	S	T		14	21161950	14:20693791:G:C	ANG;ANG	P03950	P03950;P03950	p.Ser76Thr	p.Ser76Thr;p.Ser76Thr	-0.868271	0.24	0.815967569	-4.205113669	-0.819649765	-3.110573395	0.074	Ser	76	Thr	S76T	3	-8.383	-3.433166667	9.009166667	97.57	4.59625607	0.333398137	Benign
14:20693791:G:T:S:76:I	-0.402031052	-0.494801933	0.018223813	0.046353586	0.20703254	0.311158462	0.157296508	0.083587047	0.325655952	0.150486015	0.008406349	0.027209614	0.188806234	14	20693791	G	T	S	I		14	21161950	14:20693791:G:T	ANG;ANG	P03950	P03950;P03950	p.Ser76Ile	p.Ser76Ile;p.Ser76Ile	0.039319	0.386	0.819166353	-2.94035432	0.161813258	-1.777709834	0.956	Ser	76	Ile	S76I	6	-8.383	-3.433166667	9.009166667	97.57	4.59625607	0.500244366	Uncertain
14:20693792:C:A:S:76:R	-0.902675792	-0.472406559	0.025085665	0.040623569	0.219149206	0.335941063	0.157296508	0.335293057	0.325655952	0.25336536	0.018700782	0.035922351	0.206268976	14	20693792	C	A	S	R		14	21161951	14:20693792:C:A	ANG;ANG	P03950	P03950;P03950	p.Ser76Arg	p.Ser76Arg;p.Ser76Arg	0.456444	0.284	0.820794409	-2.355189065	-0.459417199	-2.142596364	0.077	Ser	76	Arg	S76R	5	-8.383	-3.433166667	9.009166667	97.57	4.59625607	0.233464108	Benign
14:20693792:C:G:S:76:R	-0.907091898	-0.471591431	0.025085665	0.040623569	0.219149206	0.335941063	0.157296508	0.335293057	0.325655952	0.25336536	0.018700782	0.035922351	0.206268976	14	20693792	C	G	S	R		14	21161951	14:20693792:C:G	ANG;ANG	P03950	P03950;P03950	p.Ser76Arg	p.Ser76Arg;p.Ser76Arg	0.462736	0.283	0.820794409	-2.346966753	-0.465774	-2.144987146	0.077	Ser	76	Arg	S76R	5	-8.383	-3.433166667	9.009166667	97.57	4.59625607	0.233464108	Benign
14:20693793:A:C:I:77:L	-0.431784166	-0.640329806	0.062107317	0.154806146	0.340873333	0.316228492	0.211918095	0.646617605	0.518195	0.71953392	0.069312803	0.227517736	0.444938492	14	20693793	A	C	I	L		14	21161952	14:20693793:A:C	ANG;ANG	P03950	P03950;P03950	p.Ile77Leu	p.Ile77Leu;p.Ile77Leu	2.498552	0.546	0.836338259	0.695992921	1.465405763	0.47196887	0.174	Ile	77	Leu	I77L	2	-9.3325	-1.930625	4.935125	97.95	6.501006183	0.466303849	Uncertain
14:20693793:A:G:I:77:V	-2.167313702	-0.686363571	0.062107317	0.20650725	0.34094	0.316228492	0.211918095	0.646617605	0.518195	0.71953392	0.069312803	0.294542306	0.444938492	14	20693793	A	G	I	V		14	21161952	14:20693793:A:G	ANG;ANG	P03950	P03950;P03950	p.Ile77Val	p.Ile77Val;p.Ile77Val	2.143216	0.153	0.833194585	0.154269079	-1.085267683	-1.991138277	0.676	Ile	77	Val	I77V	1	-9.3325	-1.930625	4.935125	97.95	6.501006183	0.494140631	Uncertain
14:20693793:A:T:I:77:F	0.548826345	-0.259630241	0.045914147	0.068833502	0.18919	0.13369336	0.211918095	0.33033261	0.518195	0.318039884	0.047886755	0.094057559	0.245158333	14	20693793	A	T	I	F		14	21161952	14:20693793:A:T	ANG;ANG	P03950	P03950;P03950	p.Ile77Phe	p.Ile77Phe;p.Ile77Phe	2.642823	0.638	0.835887041	0.87341882	2.042703149	1.081483006	1	Ile	77	Phe	I77F	4	-9.3325	-1.930625	4.935125	97.95	6.501006183	0.922937629	Pathogenic
14:20693794:T:A:I:77:N	0.710511632	-0.236706558	0.164836004	0.041882449	0.238055556	0.154871503	0.211918095	0.373321007	0.518195	0.233977535	0.474127293	0.068277252	0.281084628	14	20693794	T	A	I	N		14	21161953	14:20693794:T:A	ANG;ANG	P03950	P03950;P03950	p.Ile77Asn	p.Ile77Asn;p.Ile77Asn	3.322279	0.698	0.837938196	1.811808861	2.458333681	1.794336538	1	Ile	77	Asn	I77N	7	-9.3325	-1.930625	4.935125	97.95	6.501006183	0.966209042	Pathogenic
14:20693794:T:C:I:77:T	0.933314826	-0.169034747	0.033568099	0.046911837	0.178058889	0.102396029	0.211918095	0.335293057	0.518195	0.230837802	0.029984903	0.059348412	0.231233127	14	20693794	T	C	I	T		14	21161953	14:20693794:T:C	ANG;ANG	P03950	P03950;P03950	p.Ile77Thr	p.Ile77Thr;p.Ile77Thr	3.147358	0.716	0.837757123	1.578767388	2.569734982	1.804150897	1	Ile	77	Thr	I77T	5	-9.3325	-1.930625	4.935125	97.95	6.501006183	0.888194365	Pathogenic
14:20693794:T:G:I:77:S	1.133079198	-0.105746372	0.02925442	0.039688072	0.171783333	0.071468593	0.211918095	0.083587047	0.518195	0.184796833	0.016660439	0.053458155	0.210901657	14	20693794	T	G	I	S		14	21161953	14:20693794:T:G	ANG;ANG	P03950	P03950;P03950	p.Ile77Ser	p.Ile77Ser;p.Ile77Ser	3.351503	0.748	0.838248654	1.857639706	2.781353569	2.099098085	1	Ile	77	Ser	I77S	6	-9.3325	-1.930625	4.935125	97.95	6.501006183	0.945200815	Pathogenic
14:20693795:C:G:I:77:M	0.028376354	-0.342342161	0.062107317	0.106239487	0.212803333	0.190607631	0.211918095	0.333583614	0.518195	0.532812471	0.069312803	0.154564072	0.275654894	14	20693795	C	G	I	M		14	21161954	14:20693795:C:G	ANG;ANG	P03950	P03950;P03950	p.Ile77Met	p.Ile77Met;p.Ile77Met	2.430928	0.54	0.830908288	0.473975401	1.336668722	0.400856766	0.999	Ile	77	Met	I77M	3	-9.3325	-1.930625	4.935125	97.95	6.501006183	0.703801325	Pathogenic
14:20693796:A:C:K:78:Q	-1.455165294	-0.336313587	0.024460139	0.062254686	0.146227778	0.114411539	0.154958466	0.33033261	0.460422672	0.28782655	0.141293496	0.081610082	0.227940635	14	20693796	A	C	K	Q		14	21161955	14:20693796:A:C	ANG;ANG	P03950	P03950;P03950	p.Lys78Gln	p.Lys78Gln;p.Lys78Gln	1.810075	0.173	0.806838769	-0.929768473	-1.397864731	-2.054998339	0.093	Lys	78	Gln	K78Q	4	-14.15766667	-4.538777778	5.750222222	97.93	6.196452908	0.435797632	Uncertain
14:20693796:A:G:K:78:E	0.07722338	-0.255975899	0.024460139	0.062254686	0.146227778	0.114411539	0.154958466	0.33033261	0.460422672	0.28782655	0.141293496	0.081610082	0.227940635	14	20693796	A	G	K	E	rs141055235	14	21161955	14:20693796:A:G	ANG;ANG	P03950	P03950;P03950	p.Lys78Glu	p.Lys78Glu;p.Lys78Glu	2.430204	0.52	0.824343497	0.311450803	1.100002569	0.284859457	0.368	Lys	78	Glu	K78E	4	-14.15766667	-4.538777778	5.750222222	97.93	6.196452908	0.567602673	Uncertain
14:20693797:A:C:K:78:T	-0.953516429	-0.318442559	0.011557654	0.037711346	0.114457778	0.048406772	0.154958466	0.083587047	0.460422672	0.152737396	0.01761659	0.039983782	0.17172507	14	20693797	A	C	K	T		14	21161956	14:20693797:A:C	ANG;ANG	P03950	P03950;P03950	p.Lys78Thr	p.Lys78Thr;p.Lys78Thr	1.161725	0.25	0.816909605	-1.529152336	-0.740364383	-1.959184793	0.036	Lys	78	Thr	K78T	6	-14.15766667	-4.538777778	5.750222222	97.93	6.196452908	0.417507877	Uncertain
14:20693797:A:G:K:78:R	-0.834051392	-0.498765478	0.03335131	0.09653215	0.175836667	0.170477023	0.154958466	0.333583614	0.460422672	0.481004455	0.176979065	0.137093463	0.263813492	14	20693797	A	G	K	R	rs758743573	14	21161956	14:20693797:A:G	ANG;ANG	P03950	P03950;P03950	p.Lys78Arg	p.Lys78Arg;p.Lys78Arg	1.057864	0.337	0.821446854	-1.553201876	-0.111621039	-1.512244377	0.005	Lys	78	Arg	K78R	3	-14.15766667	-4.538777778	5.750222222	97.93	6.196452908	0.207229677	Benign
14:20693797:A:T:K:78:M	-0.600227974	-0.232871311	0.011557654	0.037711346	0.114457778	0.048406772	0.154958466	0.083587047	0.460422672	0.152737396	0.01761659	0.039983782	0.17172507	14	20693797	A	T	K	M		14	21161956	14:20693797:A:T	ANG;ANG	P03950	P03950;P03950	p.Lys78Met	p.Lys78Met;p.Lys78Met	1.822252	0.33	0.815058743	-0.711538408	-0.262700953	-1.140921276	0.529	Lys	78	Met	K78M	6	-14.15766667	-4.538777778	5.750222222	97.93	6.196452908	0.754949545	Pathogenic
14:20693798:G:C:K:78:N	-1.492552377	-0.415162175	0.017775469	0.042773742	0.125751111	0.080975954	0.154958466	0.335293057	0.460422672	0.193395139	0.083079308	0.048055279	0.197933762	14	20693798	G	C	K	N	rs780547000	14	21161957	14:20693798:G:C	ANG;ANG	P03950	P03950;P03950	p.Lys78Asn	p.Lys78Asn;p.Lys78Asn	0.781729	0.145	0.816658198	-2.031914522	-1.412023099	-2.770831752	0.064	Lys	78	Asn	K78N	5	-14.15766667	-4.538777778	5.750222222	97.93	6.196452908	0.329613832	Benign
14:20693798:G:T:K:78:N	-1.492552377	-0.415645007	0.017775469	0.042773742	0.125751111	0.080975954	0.154958466	0.335293057	0.460422672	0.193395139	0.083079308	0.048055279	0.197933762	14	20693798	G	T	K	N		14	21161957	14:20693798:G:T	ANG;ANG	P03950	P03950;P03950	p.Lys78Asn	p.Lys78Asn;p.Lys78Asn	0.778002	0.145	0.816658198	-2.036784922	-1.412023099	-2.772839535	0.064	Lys	78	Asn	K78N	5	-14.15766667	-4.538777778	5.750222222	97.93	6.196452908	0.329613832	Benign
14:20693799:G:A:A:79:T	0.091831188	-0.128030202	0.142228097	0.146114417	0.318971111	0.259435746	0.095915714	0.33033261	0.035918386	0.102791021	0.020141719	0.023620188	0.161413651	14	20693799	G	A	A	T		14	21161958	14:20693799:G:A	ANG;ANG	P03950	P03950;P03950	p.Ala79Thr	p.Ala79Thr;p.Ala79Thr	2.487296	0.48	0.817642341	0.221123165	0.733925227	0.08440109	0.932	Ala	79	Thr	A79T	4	-13.1122	-1.5276	9.9176	98.27	8.907785835	0.532790084	Uncertain
14:20693799:G:C:A:79:P	0.597197495	-0.10585551	0.106885083	0.107478685	0.318421111	0.276449947	0.095915714	0.335293057	0.035918386	0.104664726	0.01247608	-0.007460446	0.157669928	14	20693799	G	C	A	P		14	21161958	14:20693799:G:C	ANG;ANG	P03950	P03950;P03950	p.Ala79Pro	p.Ala79Pro;p.Ala79Pro	2.606099	0.592	0.835961598	0.827263377	1.75153423	0.795802568	0.992	Ala	79	Pro	A79P	5	-13.1122	-1.5276	9.9176	98.27	8.907785835	0.748412238	Pathogenic
14:20693799:G:T:A:79:S	-0.07024061	-0.195439079	0.185775414	0.192076379	0.331625556	0.295065382	0.095915714	0.333583614	0.035918386	0.408878212	0.029538887	0.077201805	0.185531323	14	20693799	G	T	A	S	rs1175193451	14	21161958	14:20693799:G:T	ANG;ANG	P03950	P03950;P03950	p.Ala79Ser	p.Ala79Ser;p.Ala79Ser	2.304303	0.459	0.818765713	0.009639467	0.619175273	-0.135567238	0.781	Ala	79	Ser	A79S	3	-13.1122	-1.5276	9.9176	98.27	8.907785835	0.552492948	Uncertain
14:20693800:C:A:A:79:D	-0.45101944	-0.365458979	0.082132123	0.078034762	0.303162222	0.205012672	0.095915714	0.083587047	0.035918386	0.088983944	0.006876879	-0.015015782	0.145937316	14	20693800	C	A	A	D		14	21161959	14:20693800:C:A	ANG;ANG	P03950	P03950;P03950	p.Ala79Asp	p.Ala79Asp;p.Ala79Asp	0.438106	0.347	0.827680542	-2.209665331	0.055952818	-1.788312345	0.628	Ala	79	Asp	A79D	6	-13.1122	-1.5276	9.9176	98.27	8.907785835	0.247938208	Benign
14:20693800:C:G:A:79:G	-0.650074568	-0.370587243	0.142228097	0.146114417	0.318971111	0.259435746	0.095915714	0.33033261	0.035918386	0.102791021	0.020141719	0.023620188	0.161413651	14	20693800	C	G	A	G		14	21161959	14:20693800:C:G	ANG;ANG	P03950	P03950;P03950	p.Ala79Gly	p.Ala79Gly;p.Ala79Gly	0.614991	0.312	0.838345515	-1.716018261	0.01140431	-1.895334861	0.618	Ala	79	Gly	A79G	4	-13.1122	-1.5276	9.9176	98.27	8.907785835	0.516944417	Uncertain
14:20693800:C:T:A:79:V	0.003509074	-0.212950461	0.142228097	0.146114417	0.318971111	0.259435746	0.095915714	0.33033261	0.035918386	0.102791021	0.020141719	0.023620188	0.161413651	14	20693800	C	T	A	V	rs747847790	14	21161959	14:20693800:C:T	ANG;ANG	P03950	P03950;P03950	p.Ala79Val	p.Ala79Val;p.Ala79Val	1.831794	0.46	0.820382744	-0.568029977	0.6525114	-0.384333551	0.985	Ala	79	Val	A79V	4	-13.1122	-1.5276	9.9176	98.27	8.907785835	0.793976573	Pathogenic
14:20693802:A:C:I:80:L	-0.298940846	-0.805344351	0.044172388	0.189831342	0.431011111	0.356428995	0.347721111	0.646617605	0.182077302	0.653421989	0.300030321	0.190199534	0.49089746	14	20693802	A	C	I	L		14	21161961	14:20693802:A:C	ANG;ANG	P03950	P03950;P03950	p.Ile80Leu	p.Ile80Leu;p.Ile80Leu	1.867636	0.606	0.845392233	0.094363708	1.997874686	0.478908147	0.671	Ile	80	Leu	I80L	2	-12.318625	2.0935	7.94525	98.44	7.301127027	0.735180433	Pathogenic
14:20693802:A:G:I:80:V	-1.853410049	-1.068370415	0.044172388	0.24815041	0.431011111	0.356428995	0.347721111	0.646617605	0.182077302	0.653421989	0.300030321	0.266811693	0.49089746	14	20693802	A	G	I	V		14	21161961	14:20693802:A:G	ANG;ANG	P03950	P03950;P03950	p.Ile80Val	p.Ile80Val;p.Ile80Val	-0.16267	0.254	0.84262659	-2.626886979	-0.285862659	-2.649531962	0.024	Ile	80	Val	I80V	1	-12.318625	2.0935	7.94525	98.44	7.301127027	0.153292621	Benign
14:20693802:A:T:I:80:F	0.47416034	-0.43319781	0.032493383	0.079798268	0.291072222	0.187540349	0.347721111	0.33033261	0.182077302	0.160364619	0.224487484	0.049638387	0.295709153	14	20693802	A	T	I	F		14	21161961	14:20693802:A:T	ANG;ANG	P03950	P03950;P03950	p.Ile80Phe	p.Ile80Phe;p.Ile80Phe	2.010113	0.654	0.84496308	0.269988305	2.295840956	0.833119814	0.999	Ile	80	Phe	I80F	4	-12.318625	2.0935	7.94525	98.44	7.301127027	0.874144995	Pathogenic
14:20693803:T:A:I:80:N	0.375742019	-0.418321831	0.088547982	0.009403877	0.344281111	0.259241773	0.347721111	0.373321007	0.182077302	0.43988929	0.6367172	0.029887615	0.356058353	14	20693803	T	A	I	N		14	21161962	14:20693803:T:A	ANG;ANG	P03950	P03950;P03950	p.Ile80Asn	p.Ile80Asn;p.Ile80Asn	2.969056	0.671	0.846906073	1.57094651	2.4363244	1.447980934	1	Ile	80	Asn	I80N	7	-12.318625	2.0935	7.94525	98.44	7.301127027	0.910254655	Pathogenic
14:20693803:T:C:I:80:T	0.707922945	-0.341288567	0.023666581	0.042609103	0.286364444	0.17535468	0.347721111	0.335293057	0.182077302	0.141121234	0.170831993	0.01687605	0.295810376	14	20693803	T	C	I	T		14	21161962	14:20693803:T:C	ANG;ANG	P03950	P03950;P03950	p.Ile80Thr	p.Ile80Thr;p.Ile80Thr	2.720979	0.707	0.846712861	1.242006887	2.661945614	1.522431768	0.954	Ile	80	Thr	I80T	5	-12.318625	2.0935	7.94525	98.44	7.301127027	0.616606221	Uncertain
14:20693803:T:G:I:80:S	1.089244498	-0.286060312	0.017801629	0.020241095	0.277001111	0.135809762	0.347721111	0.083587047	0.182077302	0.105993952	0.064871155	0.0136908	0.284522927	14	20693803	T	G	I	S		14	21161962	14:20693803:T:G	ANG;ANG	P03950	P03950;P03950	p.Ile80Ser	p.Ile80Ser;p.Ile80Ser	2.989408	0.786	0.847493415	1.611998465	3.177156047	2.123686684	0.999	Ile	80	Ser	I80S	6	-12.318625	2.0935	7.94525	98.44	7.301127027	0.907895376	Pathogenic
14:20693804:C:G:I:80:M	0.59862404	-0.41422424	0.044172388	0.130773281	0.311276667	0.23874943	0.347721111	0.333583614	0.182077302	0.453571518	0.300030321	0.1114363	0.321540847	14	20693804	C	G	I	M		14	21161963	14:20693804:C:G	ANG;ANG	P03950	P03950;P03950	p.Ile80Met	p.Ile80Met;p.Ile80Met	2.517883	0.699	0.839362404	0.795687412	2.48845265	1.366778428	0.999	Ile	80	Met	I80M	3	-12.318625	2.0935	7.94525	98.44	7.301127027	0.806021723	Pathogenic
14:20693805:T:A:C:81:S	0.888746673	-0.50353905	0.093219474	0.007267865	0.35097	0.180239402	0.333575556	0.293220723	0.623271587	0.542825142	0.761621654	0.052892948	0.421856284	14	20693805	T	A	C	S		14	21161964	14:20693805:T:A	ANG;ANG	P03950	P03950;P03950	p.Cys81Ser	p.Cys81Ser;p.Cys81Ser	3.231589	0.83	0.812183749	1.059404868	2.867731892	2.508488723	1	Cys	81	Ser	C81S	10	-16.78266667	1.217333333	7.452	98.05	6.800124756	0.976986449	Pathogenic
14:20693805:T:C:C:81:R	0.866423988	-0.404318236	0.093219474	-0.008618705	0.339583333	0.171347196	0.333575556	0.190829183	0.623271587	0.462413541	0.761621654	0.002289956	0.380464697	14	20693805	T	C	C	R		14	21161964	14:20693805:T:C	ANG;ANG	P03950	P03950;P03950	p.Cys81Arg	p.Cys81Arg;p.Cys81Arg	3.418526	0.798	0.816731499	1.415625223	2.740191092	2.42422244	1	Cys	81	Arg	C81R	12	-16.78266667	1.217333333	7.452	98.05	6.800124756	0.969619067	Pathogenic
14:20693805:T:G:C:81:G	0.937081679	-0.412608397	0.093219474	-0.008618705	0.339583333	0.171347196	0.333575556	0.190829183	0.623271587	0.462413541	0.761621654	0.002289956	0.380464697	14	20693805	T	G	C	G		14	21161964	14:20693805:T:G	ANG;ANG	P03950	P03950;P03950	p.Cys81Gly	p.Cys81Gly;p.Cys81Gly	3.354534	0.814	0.830933925	1.681563959	3.078859998	2.482234951	1	Cys	81	Gly	C81G	12	-16.78266667	1.217333333	7.452	98.05	6.800124756	0.975323204	Pathogenic
14:20693806:G:A:C:81:Y	0.801617024	-0.484572678	0.093219474	-0.000689044	0.350766667	0.186356799	0.333575556	0.404393786	0.623271587	0.557718091	0.761621654	0.030516699	0.415296919	14	20693806	G	A	C	Y		14	21161965	14:20693806:G:A	ANG;ANG	P03950	P03950;P03950	p.Cys81Tyr	p.Cys81Tyr;p.Cys81Tyr	3.286244	0.806	0.811781547	1.120928032	2.708458132	2.399203337	1	Cys	81	Tyr	C81Y	11	-16.78266667	1.217333333	7.452	98.05	6.800124756	0.938267023	Pathogenic
14:20693806:G:C:C:81:S	0.826921193	-0.506396404	0.093219474	0.007267865	0.35097	0.180239402	0.333575556	0.293220723	0.623271587	0.542825142	0.761621654	0.052892948	0.421856284	14	20693806	G	C	C	S		14	21161965	14:20693806:G:C	ANG;ANG	P03950	P03950;P03950	p.Cys81Ser	p.Cys81Ser;p.Cys81Ser	3.209533	0.816	0.812183749	1.030582344	2.778736675	2.415681775	1	Cys	81	Ser	C81S	10	-16.78266667	1.217333333	7.452	98.05	6.800124756	0.976986449	Pathogenic
14:20693806:G:T:C:81:F	0.828113658	-0.478692016	0.093219474	-0.000689044	0.350766667	0.186356799	0.333575556	0.404393786	0.623271587	0.557718091	0.761621654	0.030516699	0.415296919	14	20693806	G	T	C	F	rs755827967	14	21161965	14:20693806:G:T	ANG;ANG	P03950	P03950;P03950	p.Cys81Phe	p.Cys81Phe;p.Cys81Phe	3.331637	0.812	0.814810589	1.254800532	2.797136916	2.458339314	1	Cys	81	Phe	C81F	11	-16.78266667	1.217333333	7.452	98.05	6.800124756	0.952373596	Pathogenic
14:20693807:T:G:C:81:W	0.360006455	-0.549466197	0.093219474	-0.000689044	0.350766667	0.186356799	0.333575556	0.404393786	0.623271587	0.557718091	0.761621654	0.030516699	0.415296919	14	20693807	T	G	C	W		14	21161966	14:20693807:T:G	ANG;ANG	P03950	P03950;P03950	p.Cys81Trp	p.Cys81Trp;p.Cys81Trp	2.785329	0.706	0.810977211	0.446541092	2.059358067	1.551317577	1	Cys	81	Trp	C81W	11	-16.78266667	1.217333333	7.452	98.05	6.800124756	0.952310079	Pathogenic
14:20693808:G:A:E:82:K	-1.71191791	-0.393701453	0.242397398	0.187616853	0.35452	0.335369687	0.180472698	0.33033261	0.400929974	0.393277609	0.075502239	-0.004427134	0.225083492	14	20693808	G	A	E	K		14	21161967	14:20693808:G:A	ANG;ANG	P03950	P03950;P03950	p.Glu82Lys	p.Glu82Lys;p.Glu82Lys	1.327133	0.113	0.800227917	-1.723583616	-1.889571427	-2.66198725	0.006	Glu	82	Lys	E82K	4	-17.11244444	-0.772333333	11.37011111	97.63	10.47935386	0.308135899	Benign
14:20693808:G:C:E:82:Q	-1.884373677	-0.433672798	0.26495406	0.231588198	0.36083	0.3407248	0.180472698	0.333583614	0.400929974	0.403182021	0.107884258	0.046503859	0.232843386	14	20693808	G	C	E	Q		14	21161967	14:20693808:G:C	ANG;ANG	P03950	P03950;P03950	p.Glu82Gln	p.Glu82Gln;p.Glu82Gln	1.127132	0.079	0.791160176	-2.208125918	-2.256993224	-2.96626274	0.249	Glu	82	Gln	E82Q	3	-17.11244444	-0.772333333	11.37011111	97.63	10.47935386	0.30726983	Benign
14:20693809:A:C:E:82:A	-1.571947644	-0.510382173	0.147242114	0.115197628	0.334743333	0.266467989	0.180472698	0.083587047	0.400929974	0.1721912	0.026774637	-0.039567067	0.19482856	14	20693809	A	C	E	A		14	21161968	14:20693809:A:C	ANG;ANG	P03950	P03950;P03950	p.Glu82Ala	p.Glu82Ala;p.Glu82Ala	0.00329	0.125	0.802644266	-3.394092909	-1.772974297	-3.305794137	0.004	Glu	82	Ala	E82A	6	-17.11244444	-0.772333333	11.37011111	97.63	10.47935386	0.304264976	Benign
14:20693809:A:G:E:82:G	-1.873261152	-0.640643185	0.295548677	0.089959078	0.35383	0.264690991	0.180472698	0.373321007	0.400929974	0.271177595	0.458191663	-0.029620859	0.233586321	14	20693809	A	G	E	G		14	21161968	14:20693809:A:G	ANG;ANG	P03950	P03950;P03950	p.Glu82Gly	p.Glu82Gly;p.Glu82Gly	-0.460087	0.082	0.818948902	-3.598324362	-1.774282374	-3.803976943	0	Glu	82	Gly	E82G	7	-17.11244444	-0.772333333	11.37011111	97.63	10.47935386	0.083503306	Benign
14:20693809:A:T:E:82:V	-1.497892169	-0.500533736	0.295548677	0.089959078	0.35383	0.264690991	0.180472698	0.373321007	0.400929974	0.271177595	0.458191663	-0.029620859	0.233586321	14	20693809	A	T	E	V		14	21161968	14:20693809:A:T	ANG;ANG	P03950	P03950;P03950	p.Glu82Val	p.Glu82Val;p.Glu82Val	0.621422	0.167	0.801801442	-2.607069546	-1.520050725	-2.730023186	0.06	Glu	82	Val	E82V	7	-17.11244444	-0.772333333	11.37011111	97.63	10.47935386	0.502417067	Uncertain
14:20693810:A:C:E:82:D	-1.950615262	-0.634378853	0.26495406	0.231588198	0.36083	0.3407248	0.180472698	0.333583614	0.400929974	0.403182021	0.107884258	0.046503859	0.232843386	14	20693810	A	C	E	D		14	21161969	14:20693810:A:C	ANG;ANG	P03950	P03950;P03950	p.Glu82Asp	p.Glu82Asp;p.Glu82Asp	-0.422124	0.064	0.802578079	-3.951648027	-2.161843472	-3.887572339	0	Glu	82	Asp	E82D	3	-17.11244444	-0.772333333	11.37011111	97.63	10.47935386	0.134799344	Benign
14:20693810:A:T:E:82:D	-1.950615262	-0.633832282	0.26495406	0.231588198	0.36083	0.3407248	0.180472698	0.333583614	0.400929974	0.403182021	0.107884258	0.046503859	0.232843386	14	20693810	A	T	E	D		14	21161969	14:20693810:A:T	ANG;ANG	P03950	P03950;P03950	p.Glu82Asp	p.Glu82Asp;p.Glu82Asp	-0.417905	0.064	0.802578079	-3.946134687	-2.161843472	-3.88529951	0	Glu	82	Asp	E82D	3	-17.11244444	-0.772333333	11.37011111	97.63	10.47935386	0.134799344	Benign
14:20693811:A:C:N:83:H	-0.891681067	-0.619569715	0.164270595	0.172274848	0.371958889	0.344645973	0.236734444	0.335293057	0.696774762	0.285951842	0.368197739	-0.024756308	0.294612954	14	20693811	A	C	N	H		14	21161970	14:20693811:A:C	ANG;ANG	P03950	P03950;P03950	p.Asn83His	p.Asn83His;p.Asn83His	0.55617	0.344	0.782333522	-3.171501847	-0.719709015	-1.742050841	0.916	Asn	83	His	N83H	5	-17.382625	3.097375	14.987625	97.64	14.47351144	0.443299409	Uncertain
14:20693811:A:G:N:83:D	-1.183144042	-0.827295694	0.164270595	0.172274848	0.371958889	0.344645973	0.236734444	0.335293057	0.696774762	0.285951842	0.368197739	-0.024756308	0.294612954	14	20693811	A	G	N	D		14	21161970	14:20693811:A:G	ANG;ANG	P03950	P03950;P03950	p.Asn83Asp	p.Asn83Asp;p.Asn83Asp	-1.047273	0.278	0.794687893	-4.96278571	-0.933131643	-2.987350241	0	Asn	83	Asp	N83D	5	-17.382625	3.097375	14.987625	97.64	14.47351144	0.071805593	Benign
14:20693811:A:T:N:83:Y	-1.27004505	-0.738011367	0.299192995	0.133887047	0.390613333	0.257860802	0.236734444	0.618364222	0.696774762	0.642116145	0.909788251	-0.002191847	0.375534123	14	20693811	A	T	N	Y		14	21161970	14:20693811:A:T	ANG;ANG	P03950	P03950;P03950	p.Asn83Tyr	p.Asn83Tyr;p.Asn83Tyr	0.773774	0.311	0.786447723	-2.785877112	-0.860840159	-1.815576781	0.967	Asn	83	Tyr	N83Y	8	-17.382625	3.097375	14.987625	97.64	14.47351144	0.588362469	Uncertain
14:20693812:A:C:N:83:T	-1.149138731	-0.66232611	0.128134653	0.154725023	0.358957778	0.259886164	0.236734444	0.083587047	0.696774762	0.197506042	0.164036453	-0.025405278	0.285856496	14	20693812	A	C	N	T		14	21161971	14:20693812:A:C	ANG;ANG	P03950	P03950;P03950	p.Asn83Thr	p.Asn83Thr;p.Asn83Thr	0.103654	0.28	0.786364169	-3.663638614	-1.059295045	-2.355770331	0.001	Asn	83	Thr	N83T	6	-17.382625	3.097375	14.987625	97.64	14.47351144	0.148662402	Benign
14:20693812:A:G:N:83:S	-1.373036587	-0.700276879	0.164270595	0.172274848	0.371958889	0.344645973	0.236734444	0.335293057	0.696774762	0.285951842	0.368197739	-0.024756308	0.294612954	14	20693812	A	G	N	S		14	21161971	14:20693812:A:G	ANG;ANG	P03950	P03950;P03950	p.Asn83Ser	p.Asn83Ser;p.Asn83Ser	-0.066811	0.235	0.786548623	-3.881860355	-1.342273588	-2.707718402	0.022	Asn	83	Ser	N83S	5	-17.382625	3.097375	14.987625	97.64	14.47351144	0.197662205	Benign
14:20693812:A:T:N:83:I	-1.158797606	-0.666603081	0.157354966	0.12927582	0.375593333	0.223981993	0.236734444	0.120278196	0.696774762	0.452591294	0.759571373	0.007225413	0.34605357	14	20693812	A	T	N	I		14	21161971	14:20693812:A:T	ANG;ANG	P03950	P03950;P03950	p.Asn83Ile	p.Asn83Ile;p.Asn83Ile	0.912627	0.317	0.792929151	-2.444898965	-0.714560102	-1.706092699	0.64	Asn	83	Ile	N83I	9	-17.382625	3.097375	14.987625	97.64	14.47351144	0.497644555	Uncertain
14:20693813:C:A:N:83:K	-1.462682235	-0.654094376	0.128134653	0.154725023	0.358957778	0.259886164	0.236734444	0.083587047	0.696774762	0.197506042	0.164036453	-0.025405278	0.285856496	14	20693813	C	A	N	K		14	21161972	14:20693813:C:A	ANG;ANG	P03950	P03950;P03950	p.Asn83Lys	p.Asn83Lys;p.Asn83Lys	0.167195	0.209	0.793088413	-3.415100917	-1.398437429	-2.731945825	0.358	Asn	83	Lys	N83K	6	-17.382625	3.097375	14.987625	97.64	14.47351144	0.140847907	Benign
14:20693813:C:G:N:83:K	-1.462682235	-0.653497668	0.128134653	0.154725023	0.358957778	0.259886164	0.236734444	0.083587047	0.696774762	0.197506042	0.164036453	-0.025405278	0.285856496	14	20693813	C	G	N	K		14	21161972	14:20693813:C:G	ANG;ANG	P03950	P03950;P03950	p.Asn83Lys	p.Asn83Lys;p.Asn83Lys	0.171801	0.209	0.793088413	-3.40908185	-1.398437429	-2.729464513	0.358	Asn	83	Lys	N83K	6	-17.382625	3.097375	14.987625	97.64	14.47351144	0.140847907	Benign
14:20693814:A:C:K:84:Q	-1.674456156	-0.656551178	0.339796185	0.233608133	0.358092222	0.301837968	0.100070476	0.33033261	0.726755794	0.373659725	0.028877946	-0.013283066	0.19361873	14	20693814	A	C	K	Q		14	21161973	14:20693814:A:C	ANG;ANG	P03950	P03950;P03950	p.Lys84Gln	p.Lys84Gln;p.Lys84Gln	-1.141915	0.101	0.775023659	-5.570456396	-2.386372978	-4.061459541	0.004	Lys	84	Gln	K84Q	4	-13.25611111	-1.859444444	15.26888889	98.03	12.07379366	0.283078865	Benign
14:20693814:A:G:K:84:E	-1.789274904	-0.684510262	0.339796185	0.233608133	0.358092222	0.301837968	0.100070476	0.33033261	0.726755794	0.373659725	0.028877946	-0.013283066	0.19361873	14	20693814	A	G	K	E	rs17560	14	21161973	14:20693814:A:G	ANG;ANG	P03950	P03950;P03950	p.Lys84Glu	p.Lys84Glu;p.Lys84Glu	-1.357732	0.075	0.792556834	-5.420941453	-2.259117916	-4.328012401	0	Lys	84	Glu	K84E	4	-13.25611111	-1.859444444	15.26888889	98.03	12.07379366	0.140842455	Benign
14:20693815:A:C:K:84:T	-1.439037396	-0.464713125	0.217376679	0.178593802	0.346092222	0.254495745	0.100070476	0.083587047	0.726755794	0.385497129	0.009917888	-0.037856409	0.179318586	14	20693815	A	C	K	T		14	21161974	14:20693815:A:C	ANG;ANG	P03950	P03950;P03950	p.Lys84Thr	p.Lys84Thr;p.Lys84Thr	0.13887	0.145	0.785264873	-3.644675611	-1.935804396	-3.117148166	0.008	Lys	84	Thr	K84T	6	-13.25611111	-1.859444444	15.26888889	98.03	12.07379366	0.256510366	Benign
14:20693815:A:G:K:84:R	-1.770348918	-0.559763962	0.367025614	0.262358994	0.365688889	0.315285938	0.100070476	0.333583614	0.726755794	0.578932471	0.042175584	0.021706775	0.213149735	14	20693815	A	G	K	R		14	21161974	14:20693815:A:G	ANG;ANG	P03950	P03950;P03950	p.Lys84Arg	p.Lys84Arg;p.Lys84Arg	-0.121628	0.092	0.789803664	-3.873378609	-2.1969875	-3.563841085	0	Lys	84	Arg	K84R	3	-13.25611111	-1.859444444	15.26888889	98.03	12.07379366	0.175042501	Benign
14:20693815:A:T:K:84:M	-0.798702071	-0.300106944	0.217376679	0.178593802	0.346092222	0.254495745	0.100070476	0.083587047	0.726755794	0.385497129	0.009917888	-0.037856409	0.179318586	14	20693815	A	T	K	M		14	21161974	14:20693815:A:T	ANG;ANG	P03950	P03950;P03950	p.Lys84Met	p.Lys84Met;p.Lys84Met	1.40947	0.29	0.779041385	-2.137448373	-1.117903888	-1.594506812	0.683	Lys	84	Met	K84M	6	-13.25611111	-1.859444444	15.26888889	98.03	12.07379366	0.622387572	Uncertain
14:20693816:G:C:K:84:N	-1.571952242	-0.379271907	0.270861357	0.204996923	0.357814444	0.32356239	0.100070476	0.335293057	0.726755794	0.342057556	0.017948331	-0.032925616	0.187149452	14	20693816	G	C	K	N		14	21161975	14:20693816:G:C	ANG;ANG	P03950	P03950;P03950	p.Lys84Asn	p.Lys84Asn;p.Lys84Asn	0.907925	0.12	0.784662778	-2.654502811	-2.104770079	-2.847357445	0.013	Lys	84	Asn	K84N	5	-13.25611111	-1.859444444	15.26888889	98.03	12.07379366	0.332286266	Benign
14:20693816:G:T:K:84:N	-1.571952242	-0.375276975	0.270861357	0.204996923	0.357814444	0.32356239	0.100070476	0.335293057	0.726755794	0.342057556	0.017948331	-0.032925616	0.187149452	14	20693816	G	T	K	N		14	21161975	14:20693816:G:T	ANG;ANG	P03950	P03950;P03950	p.Lys84Asn	p.Lys84Asn;p.Lys84Asn	0.938762	0.12	0.784662778	-2.614205379	-2.104770079	-2.830745156	0.013	Lys	84	Asn	K84N	5	-13.25611111	-1.859444444	15.26888889	98.03	12.07379366	0.332286266	Benign
14:20693817:A:C:N:85:H	-0.895999684	-0.265009169	0.095201463	0.103840742	0.359704444	0.286016166	0.170215556	0.335293057	0.625563571	0.206057769	0.102659337	-0.00668922	0.207018976	14	20693817	A	C	N	H	rs1566602553	14	21161976	14:20693817:A:C	ANG;ANG	P03950	P03950;P03950	p.Asn85His	p.Asn85His;p.Asn85His	2.067841	0.286	0.836625982	0.140226501	-0.182562047	-1.262955341	0.998	Asn	85	His	N85H	5	-10.44725	1.42325	12.243125	98.4	9.182516496	0.815602522	Pathogenic
14:20693817:A:G:N:85:D	-1.028482854	-0.413652592	0.095201463	0.103840742	0.359704444	0.286016166	0.170215556	0.335293057	0.625563571	0.206057769	0.102659337	-0.00668922	0.207018976	14	20693817	A	G	N	D		14	21161976	14:20693817:A:G	ANG;ANG	P03950	P03950;P03950	p.Asn85Asp	p.Asn85Asp;p.Asn85Asp	0.920458	0.256	0.845291589	-1.145874603	-0.228684935	-2.054476246	0.057	Asn	85	Asp	N85D	5	-10.44725	1.42325	12.243125	98.4	9.182516496	0.637047345	Uncertain
14:20693817:A:T:N:85:Y	-1.313763748	-0.450385729	0.244211346	0.033426177	0.406258889	0.278848904	0.170215556	0.618364222	0.625563571	0.580389483	0.774736524	0.00879612	0.323151437	14	20693817	A	T	N	Y		14	21161976	14:20693817:A:T	ANG;ANG	P03950	P03950;P03950	p.Asn85Tyr	p.Asn85Tyr;p.Asn85Tyr	2.261279	0.267	0.838135449	0.430161384	-0.278156589	-1.268574718	0.999	Asn	85	Tyr	N85Y	8	-10.44725	1.42325	12.243125	98.4	9.182516496	0.822735847	Pathogenic
14:20693818:A:C:N:85:T	-0.976462242	-0.342309131	0.072933264	0.072510991	0.346663333	0.20692675	0.170215556	0.083587047	0.625563571	0.167341338	0.037091892	-0.011635078	0.198140465	14	20693818	A	C	N	T		14	21161977	14:20693818:A:C	ANG;ANG	P03950	P03950;P03950	p.Asn85Thr	p.Asn85Thr;p.Asn85Thr	1.346975	0.262	0.838010188	-0.767723475	-0.312030516	-1.790023866	0.778	Asn	85	Thr	N85T	6	-10.44725	1.42325	12.243125	98.4	9.182516496	0.595712621	Uncertain
14:20693818:A:G:N:85:S	-1.315529724	-0.459723538	0.095201463	0.103840742	0.359704444	0.286016166	0.170215556	0.335293057	0.625563571	0.206057769	0.102659337	-0.00668922	0.207018976	14	20693818	A	G	N	S		14	21161977	14:20693818:A:G	ANG;ANG	P03950	P03950;P03950	p.Asn85Ser	p.Asn85Ser;p.Asn85Ser	0.564835	0.191	0.838156127	-1.786222934	-0.760928487	-2.621778594	0.152	Asn	85	Ser	N85S	5	-10.44725	1.42325	12.243125	98.4	9.182516496	0.414085289	Uncertain
14:20693818:A:T:N:85:I	-1.1877319	-0.434110957	0.123832516	0.021866964	0.394036667	0.240806013	0.170215556	0.120278196	0.625563571	0.418768847	0.518624425	0.016554116	0.303889547	14	20693818	A	T	N	I		14	21161977	14:20693818:A:T	ANG;ANG	P03950	P03950;P03950	p.Asn85Ile	p.Asn85Ile;p.Asn85Ile	2.117485	0.283	0.836659087	0.205915532	-0.201080097	-1.253552571	0.993	Asn	85	Ile	N85I	9	-10.44725	1.42325	12.243125	98.4	9.182516496	0.764317477	Pathogenic
14:20693819:T:A:N:85:K	-1.669790835	-0.459684246	0.072933264	0.072510991	0.346663333	0.20692675	0.170215556	0.083587047	0.625563571	0.167341338	0.037091892	-0.011635078	0.198140465	14	20693819	T	A	N	K		14	21161978	14:20693819:T:A	ANG;ANG	P03950	P03950;P03950	p.Asn85Lys	p.Asn85Lys;p.Asn85Lys	0.440953	0.105	0.842883322	-1.831760563	-1.228742605	-3.18562673	0.431	Asn	85	Lys	N85K	6	-10.44725	1.42325	12.243125	98.4	9.182516496	0.438043468	Uncertain
14:20693819:T:G:N:85:K	-1.669790835	-0.456825467	0.072933264	0.072510991	0.346663333	0.20692675	0.170215556	0.083587047	0.625563571	0.167341338	0.037091892	-0.011635078	0.198140465	14	20693819	T	G	N	K		14	21161978	14:20693819:T:G	ANG;ANG	P03950	P03950;P03950	p.Asn85Lys	p.Asn85Lys;p.Asn85Lys	0.46302	0.105	0.842883322	-1.802923665	-1.228742605	-3.173738953	0.431	Asn	85	Lys	N85K	6	-10.44725	1.42325	12.243125	98.4	9.182516496	0.438043468	Uncertain
14:20693820:G:A:G:86:R	-0.978890683	-0.381195561	0.166984051	0.026032467	0.412607778	0.274683846	0.221606667	0.618364222	0.13328051	0.514465498	0.720752895	0.024682072	0.335701793	14	20693820	G	A	G	R		14	21161979	14:20693820:G:A	ANG;ANG	P03950	P03950;P03950	p.Gly86Arg	p.Gly86Arg;p.Gly86Arg	2.970904	0.351	0.855609803	1.787585413	0.547365223	-0.400740021	1	Gly	86	Arg	G86R	8	-13.6035	4.72	12.284	98.33	9.977710613	0.639512275	Uncertain
14:20693820:G:C:G:86:R	-0.978890683	-0.39135163	0.166984051	0.026032467	0.412607778	0.274683846	0.221606667	0.618364222	0.13328051	0.514465498	0.720752895	0.024682072	0.335701793	14	20693820	G	C	G	R		14	21161979	14:20693820:G:C	ANG;ANG	P03950	P03950;P03950	p.Gly86Arg	p.Gly86Arg;p.Gly86Arg	2.892509	0.351	0.855609803	1.685139741	0.547365223	-0.442972416	1	Gly	86	Arg	G86R	8	-13.6035	4.72	12.284	98.33	9.977710613	0.639512275	Uncertain
14:20693821:G:A:G:86:E	-1.084877219	-0.454942394	0.166984051	0.026032467	0.412607778	0.274683846	0.221606667	0.618364222	0.13328051	0.514465498	0.720752895	0.024682072	0.335701793	14	20693821	G	A	G	E		14	21161980	14:20693821:G:A	ANG;ANG	P03950	P03950;P03950	p.Gly86Glu	p.Gly86Glu;p.Gly86Glu	2.40165	0.327	0.857896331	1.099968978	0.432951523	-0.846133212	1	Gly	86	Glu	G86E	8	-13.6035	4.72	12.284	98.33	9.977710613	0.676882482	Pathogenic
14:20693821:G:C:G:86:A	-0.722912963	-0.251976047	0.067094631	0.062342963	0.365583333	0.236659237	0.221606667	0.083587047	0.13328051	0.096143362	0.056788445	-0.003559184	0.21440102	14	20693821	G	C	G	A		14	21161980	14:20693821:G:C	ANG;ANG	P03950	P03950;P03950	p.Gly86Ala	p.Gly86Ala;p.Gly86Ala	2.271698	0.33	0.852049957	0.786253065	0.354478221	-0.898798934	0.999	Gly	86	Ala	G86A	6	-13.6035	4.72	12.284	98.33	9.977710613	0.79655923	Pathogenic
14:20693821:G:T:G:86:V	-0.849600331	-0.412206835	0.101656556	0.017809381	0.400255556	0.241923163	0.221606667	0.120278196	0.13328051	0.357152766	0.44706881	0.031917439	0.31223415	14	20693821	G	T	G	V		14	21161980	14:20693821:G:T	ANG;ANG	P03950	P03950;P03950	p.Gly86Val	p.Gly86Val;p.Gly86Val	2.403281	0.365	0.851050038	0.933593295	0.560283131	-0.625600737	1	Gly	86	Val	G86V	9	-13.6035	4.72	12.284	98.33	9.977710613	0.459816786	Uncertain
14:20693823:A:C:N:87:H	-1.161272917	-0.556064218	0.069443695	0.076283108	0.279788889	0.276942833	0.193803333	0.335293057	0.182077302	0.141570123	0.118036799	0.011187253	0.214806436	14	20693823	A	C	N	H		14	21161982	14:20693823:A:C	ANG;ANG	P03950	P03950;P03950	p.Asn87His	p.Asn87His;p.Asn87His	-0.069897	0.231	0.788851307	-3.82921739	-1.329281704	-2.732502326	0.906	Asn	87	His	N87H	5	-13.640375	8.309	12.98375	98.45	10.72660448	0.267177004	Benign
14:20693823:A:G:N:87:D	-1.717702234	-0.659156321	0.069443695	0.076283108	0.279788889	0.276942833	0.193803333	0.335293057	0.182077302	0.141570123	0.118036799	0.011187253	0.214806436	14	20693823	A	G	N	D		14	21161982	14:20693823:A:G	ANG;ANG	P03950	P03950;P03950	p.Asn87Asp	p.Asn87Asp;p.Asn87Asp	-0.865668	0.105	0.800886473	-4.572901466	-1.929438185	-3.889520272	0.011	Asn	87	Asp	N87D	5	-13.640375	8.309	12.98375	98.45	10.72660448	0.291150557	Benign
14:20693823:A:T:N:87:Y	-1.458824251	-0.670621634	0.134588346	0.022885322	0.327132222	0.27209372	0.193803333	0.618364222	0.182077302	0.586359608	0.559693336	0.051659111	0.329062601	14	20693823	A	T	N	Y		14	21161982	14:20693823:A:T	ANG;ANG	P03950	P03950;P03950	p.Asn87Tyr	p.Asn87Tyr;p.Asn87Tyr	0.643952	0.238	0.792379767	-2.809522247	-1.225913582	-2.307480138	0.987	Asn	87	Tyr	N87Y	8	-13.640375	8.309	12.98375	98.45	10.72660448	0.321809745	Benign
14:20693824:A:C:N:87:T	-1.781559464	-0.687621071	0.052848514	0.048012747	0.265834444	0.213393284	0.193803333	0.083587047	0.182077302	0.106144428	0.043119937	0.01896222	0.198615623	14	20693824	A	C	N	T		14	21161983	14:20693824:A:C	ANG;ANG	P03950	P03950;P03950	p.Asn87Thr	p.Asn87Thr;p.Asn87Thr	-1.311852	0.08	0.792545084	-5.361275198	-2.227529948	-4.274394435	0.001	Asn	87	Thr	N87T	6	-13.640375	8.309	12.98375	98.45	10.72660448	0.1011234	Benign
14:20693824:A:G:N:87:S	-1.907594779	-0.752903725	0.069443695	0.076283108	0.279788889	0.276942833	0.193803333	0.335293057	0.182077302	0.141570123	0.118036799	0.011187253	0.214806436	14	20693824	A	G	N	S		14	21161983	14:20693824:A:G	ANG;ANG	P03950	P03950;P03950	p.Asn87Ser	p.Asn87Ser;p.Asn87Ser	-1.589307	0.062	0.792608426	-5.722291125	-2.340895538	-4.527909566	0.002	Asn	87	Ser	N87S	5	-13.640375	8.309	12.98375	98.45	10.72660448	0.082139186	Benign
14:20693824:A:T:N:87:I	-1.634576069	-0.837424124	0.080706805	0.020913208	0.318947778	0.240090998	0.193803333	0.120278196	0.182077302	0.422917585	0.284794301	0.057438949	0.308782337	14	20693824	A	T	N	I		14	21161983	14:20693824:A:T	ANG;ANG	P03950	P03950;P03950	p.Asn87Ile	p.Asn87Ile;p.Asn87Ile	-0.927265	0.185	0.799739403	-4.681628408	-1.440032348	-3.460274245	0.05	Asn	87	Ile	N87I	9	-13.640375	8.309	12.98375	98.45	10.72660448	0.296808467	Benign
14:20693825:C:A:N:87:K	-1.503344805	-0.750130482	0.052848514	0.048012747	0.265834444	0.213393284	0.193803333	0.083587047	0.182077302	0.106144428	0.043119937	0.01896222	0.198615623	14	20693825	C	A	N	K	rs770801799	14	21161984	14:20693825:C:A	ANG;ANG	P03950	P03950;P03950	p.Asn87Lys	p.Asn87Lys;p.Asn87Lys	-1.794364	0.143	0.79922265	-5.827462051	-1.715639747	-4.170166921	0.007	Asn	87	Lys	N87K	6	-13.640375	8.309	12.98375	98.45	10.72660448	0.103979897	Benign
14:20693825:C:G:N:87:K	-1.521009228	-0.747895486	0.052848514	0.048012747	0.265834444	0.213393284	0.193803333	0.083587047	0.182077302	0.106144428	0.043119937	0.01896222	0.198615623	14	20693825	C	G	N	K		14	21161984	14:20693825:C:G	ANG;ANG	P03950	P03950;P03950	p.Asn87Lys	p.Asn87Lys;p.Asn87Lys	-1.777112	0.139	0.79922265	-5.804917339	-1.741066951	-4.183994503	0.007	Asn	87	Lys	N87K	6	-13.640375	8.309	12.98375	98.45	10.72660448	0.103979897	Benign
14:20693826:C:A:P:88:T	-1.212007697	-0.654684194	0.173156768	0.038407218	0.316083333	0.194854933	0.225811111	0.618364222	0.460422672	0.511591343	0.738821566	0.078579936	0.361490407	14	20693826	C	A	P	T		14	21161985	14:20693826:C:A	ANG;ANG	P03950	P03950;P03950	p.Pro88Thr	p.Pro88Thr;p.Pro88Thr	1.220547	0.315	0.783486153	-2.274932158	-0.884825211	-1.551772961	0.972	Pro	88	Thr	P88T	8	-16.708	10.401	11.12071429	97.93	12.46357489	0.758442859	Pathogenic
14:20693826:C:G:P:88:A	-0.986786307	-0.756276108	0.173156768	0.038407218	0.316083333	0.194854933	0.225811111	0.618364222	0.460422672	0.511591343	0.738821566	0.078579936	0.361490407	14	20693826	C	G	P	A		14	21161985	14:20693826:C:G	ANG;ANG	P03950	P03950;P03950	p.Pro88Ala	p.Pro88Ala;p.Pro88Ala	0.436356	0.366	0.790167574	-3.135254739	-0.449152311	-1.679428175	0.535	Pro	88	Ala	P88A	8	-16.708	10.401	11.12071429	97.93	12.46357489	0.464090738	Uncertain
14:20693826:C:T:P:88:S	-1.33124255	-0.722794438	0.173156768	0.038407218	0.316083333	0.194854933	0.225811111	0.618364222	0.460422672	0.511591343	0.738821566	0.078579936	0.361490407	14	20693826	C	T	P	S		14	21161985	14:20693826:C:T	ANG;ANG	P03950	P03950;P03950	p.Pro88Ser	p.Pro88Ser;p.Pro88Ser	0.694802	0.288	0.783737059	-2.95579408	-1.05227261	-1.991068386	0.757	Pro	88	Ser	P88S	8	-16.708	10.401	11.12071429	97.93	12.46357489	0.530361945	Uncertain
14:20693827:C:A:P:88:H	-1.078080901	-0.502804637	0.105720885	0.043398752	0.30657	0.169109613	0.225811111	0.120278196	0.460422672	0.359421194	0.469819695	0.085708948	0.339482261	14	20693827	C	A	P	H		14	21161986	14:20693827:C:A	ANG;ANG	P03950	P03950;P03950	p.Pro88His	p.Pro88His;p.Pro88His	2.085078	0.331	0.780391565	-1.221339876	-0.834747985	-0.993553165	0.967	Pro	88	His	P88H	9	-16.708	10.401	11.12071429	97.93	12.46357489	0.434017623	Uncertain
14:20693827:C:G:P:88:R	-0.870523934	-0.507238355	0.105720885	0.043398752	0.30657	0.169109613	0.225811111	0.120278196	0.460422672	0.359421194	0.469819695	0.085708948	0.339482261	14	20693827	C	G	P	R		14	21161986	14:20693827:C:G	ANG;ANG	P03950	P03950;P03950	p.Pro88Arg	p.Pro88Arg;p.Pro88Arg	2.050854	0.378	0.789779343	-1.035003053	-0.379348131	-0.740312963	0.97	Pro	88	Arg	P88R	9	-16.708	10.401	11.12071429	97.93	12.46357489	0.397142393	Uncertain
14:20693827:C:T:P:88:L	-1.097090336	-0.518194862	0.105720885	0.050680235	0.308883333	0.179040053	0.225811111	0.293220723	0.460422672	0.536748925	0.469819695	0.076386212	0.353775397	14	20693827	C	T	P	L		14	21161986	14:20693827:C:T	ANG;ANG	P03950	P03950;P03950	p.Pro88Leu	p.Pro88Leu;p.Pro88Leu	2.166201	0.336	0.789174142	-0.89916467	-0.656431238	-0.920949341	0.97	Pro	88	Leu	P88L	10	-16.708	10.401	11.12071429	97.93	12.46357489	0.452924239	Uncertain
14:20693829:C:A:H:89:N	-1.357383563	-0.779098786	0.055718847	-0.007863778	0.308938889	0.169791133	0.383738889	0.373321007	0.809259408	0.35061823	0.382760525	0.124183662	0.346005289	14	20693829	C	A	H	N		14	21161988	14:20693829:C:A	ANG;ANG	P03950	P03950;P03950	p.His89Asn	p.His89Asn;p.His89Asn	0.043594	0.272	0.801823472	-3.361626229	-0.852219041	-2.434368339	0.537	His	89	Asn	H89N	7	-13.2196	13.0923	7.1875	97.45	9.893281453	0.313124697	Benign
14:20693829:C:G:H:89:D	-1.6526577	-0.831738195	0.041777629	0.000572194	0.315587778	0.147810584	0.383738889	0.120278196	0.809259408	0.460786889	0.207321942	0.159825311	0.381126114	14	20693829	C	G	H	D		14	21161988	14:20693829:C:G	ANG;ANG	P03950	P03950;P03950	p.His89Asp	p.His89Asp;p.His89Asp	0.12851	0.228	0.811203482	-3.019789832	-0.975417702	-2.642959015	0.049	His	89	Asp	H89D	9	-13.2196	13.0923	7.1875	97.45	9.893281453	0.401022625	Uncertain
14:20693829:C:T:H:89:Y	-1.395322037	-0.881251028	0.025589934	-0.00193177	0.295285556	0.16059537	0.383738889	0.083587047	0.809259408	0.233070592	0.076812826	0.085208124	0.320798642	14	20693829	C	T	H	Y		14	21161988	14:20693829:C:T	ANG;ANG	P03950	P03950;P03950	p.His89Tyr	p.His89Tyr;p.His89Tyr	-1.097492	0.247	0.801893388	-4.851063269	-1.00997255	-3.193595148	0.003	His	89	Tyr	H89Y	6	-13.2196	13.0923	7.1875	97.45	9.893281453	0.047619377	Benign
14:20693830:A:C:H:89:P	-1.265338636	-0.630263636	0.041777629	0.006208115	0.31619	0.154651382	0.383738889	0.293220723	0.809259408	0.557717914	0.207321942	0.142479142	0.389258413	14	20693830	A	C	H	P		14	21161989	14:20693830:A:C	ANG;ANG	P03950	P03950;P03950	p.His89Pro	p.His89Pro;p.His89Pro	1.797446	0.321	0.822445163	-0.562153466	-0.196673592	-1.206307864	0.89	His	89	Pro	H89P	10	-13.2196	13.0923	7.1875	97.45	9.893281453	0.41644181	Uncertain
14:20693830:A:G:H:89:R	-1.294144127	-0.706243018	0.079328634	-0.005262877	0.331476667	0.177596596	0.383738889	0.618364222	0.809259408	0.682223383	0.58497721	0.153045352	0.414639813	14	20693830	A	G	H	R	rs774292967	14	21161989	14:20693830:A:G	ANG;ANG	P03950	P03950;P03950	p.His89Arg	p.His89Arg;p.His89Arg	1.565973	0.331	0.808451653	-1.209060393	-0.36658001	-1.273201706	0.431	His	89	Arg	H89R	8	-13.2196	13.0923	7.1875	97.45	9.893281453	0.3063644	Benign
14:20693830:A:T:H:89:L	-1.325417188	-0.69768301	0.041777629	0.010839318	0.317067778	0.157539471	0.383738889	0.404393786	0.809259408	0.542150639	0.207321942	0.108409227	0.387114603	14	20693830	A	T	H	L		14	21161989	14:20693830:A:T	ANG;ANG	P03950	P03950;P03950	p.His89Leu	p.His89Leu;p.His89Leu	1.247048	0.306	0.809400858	-1.602465197	-0.509663054	-1.589519808	0.008	His	89	Leu	H89L	11	-13.2196	13.0923	7.1875	97.45	9.893281453	0.311096927	Benign
14:20693831:C:A:H:89:Q	-1.665097005	-1.008877947	0.079328634	-0.005262877	0.331476667	0.177596596	0.383738889	0.618364222	0.809259408	0.682223383	0.58497721	0.153045352	0.414639813	14	20693831	C	A	H	Q		14	21161990	14:20693831:C:A	ANG;ANG	P03950	P03950;P03950	p.His89Gln	p.His89Gln;p.His89Gln	-0.770075	0.247	0.797180548	-4.539195172	-1.088603843	-3.017211398	0.023	His	89	Gln	H89Q	8	-13.2196	13.0923	7.1875	97.45	9.893281453	0.263265888	Benign
14:20693831:C:G:H:89:Q	-1.665097005	-1.00642453	0.079328634	-0.005262877	0.331476667	0.177596596	0.383738889	0.618364222	0.809259408	0.682223383	0.58497721	0.153045352	0.414639813	14	20693831	C	G	H	Q		14	21161990	14:20693831:C:G	ANG;ANG	P03950	P03950;P03950	p.His89Gln	p.His89Gln;p.His89Gln	-0.751137	0.247	0.797180548	-4.514447214	-1.088603843	-3.007009254	0.023	His	89	Gln	H89Q	8	-13.2196	13.0923	7.1875	97.45	9.893281453	0.263265888	Benign
14:20693832:A:G:R:90:G	-0.840275136	-0.725735592	0.038207438	-0.000840156	0.219976667	0.213637177	0.211251111	0.373321007	0.261204444	0.224216527	0.026339	0.175555013	0.221430316	14	20693832	A	G	R	G		14	21161991	14:20693832:A:G	ANG;ANG	P03950	P03950;P03950	p.Arg90Gly	p.Arg90Gly;p.Arg90Gly	-1.286946	0.308	0.823124915	-4.576070322	-0.267970691	-2.943054248	0	Arg	90	Gly	R90G	7	-13.79554545	16.318	4.840181818	94.15	12.58217861	0.091382353	Benign
14:20693833:G:A:R:90:K	-1.278643178	-0.709431966	0.039773535	0.048002376	0.225591111	0.252719165	0.211251111	0.333583614	0.261204444	0.283299243	0.041984309	0.057856968	0.22644697	14	20693833	G	A	R	K		14	21161992	14:20693833:G:A	ANG;ANG	P03950	P03950;P03950	p.Arg90Lys	p.Arg90Lys;p.Arg90Lys	-1.090929	0.212	0.795909682	-4.989763117	-1.332295618	-3.392372318	0	Arg	90	Lys	R90K	3	-13.79554545	16.318	4.840181818	94.15	12.58217861	0.145634312	Benign
14:20693833:G:C:R:90:T	-1.197847896	-0.623212891	0.020273553	-0.008946432	0.202522222	0.202635528	0.211251111	0.083587047	0.261204444	0.119637971	0.007474112	0.126828798	0.196806205	14	20693833	G	C	R	T		14	21161992	14:20693833:G:C	ANG;ANG	P03950	P03950;P03950	p.Arg90Thr	p.Arg90Thr;p.Arg90Thr	-0.839992	0.211	0.768964269	-5.32504605	-1.788222625	-3.262969691	0.001	Arg	90	Thr	R90T	6	-13.79554545	16.318	4.840181818	94.15	12.58217861	0.288861679	Benign
14:20693833:G:T:R:90:I	-1.271188071	-0.719697794	0.038207438	0.014256653	0.239235556	0.20744925	0.211251111	0.618364222	0.261204444	0.386780622	0.038896944	0.209122186	0.276082524	14	20693833	G	T	R	I		14	21161992	14:20693833:G:T	ANG;ANG	P03950	P03950;P03950	p.Arg90Ile	p.Arg90Ile;p.Arg90Ile	-0.47591	0.246	0.799460597	-4.098665168	-1.056919202	-2.864521292	0.075	Arg	90	Ile	R90I	8	-13.79554545	16.318	4.840181818	94.15	12.58217861	0.366561284	Uncertain
14:20693834:A:C:R:90:S	-1.405404864	-0.60492808	0.020273553	-0.008946432	0.202522222	0.202635528	0.211251111	0.083587047	0.261204444	0.119637971	0.007474112	0.126828798	0.196806205	14	20693834	A	C	R	S		14	21161993	14:20693834:A:C	ANG;ANG	P03950	P03950;P03950	p.Arg90Ser	p.Arg90Ser;p.Arg90Ser	-0.698851	0.164	0.770376054	-5.105856526	-2.063437383	-3.458612329	0.006	Arg	90	Ser	R90S	6	-13.79554545	16.318	4.840181818	94.15	12.58217861	0.280315875	Benign
14:20693834:A:T:R:90:S	-1.405404864	-0.605146113	0.020273553	-0.008946432	0.202522222	0.202635528	0.211251111	0.083587047	0.261204444	0.119637971	0.007474112	0.126828798	0.196806205	14	20693834	A	T	R	S		14	21161993	14:20693834:A:T	ANG;ANG	P03950	P03950;P03950	p.Arg90Ser	p.Arg90Ser;p.Arg90Ser	-0.700534	0.164	0.770376054	-5.10805585	-2.063437383	-3.459518983	0.006	Arg	90	Ser	R90S	6	-13.79554545	16.318	4.840181818	94.15	12.58217861	0.280315875	Benign
14:20693835:G:A:E:91:K	-1.763448487	-0.748942272	0.036608294	0.021789347	0.259952063	0.278948148	0.267171111	0.33033261	0.773971111	0.512654208	0.065771252	0.096598562	0.312134762	14	20693835	G	A	E	K		14	21161994	14:20693835:G:A	ANG;ANG	P03950	P03950;P03950	p.Glu91Lys	p.Glu91Lys;p.Glu91Lys	-0.19738	0.158	0.77655	-4.298581415	-1.998569113	-3.223145634	0.017	Glu	91	Lys	E91K	4	-19.20211111	15.32622222	2.754111111	90.12	12.04550958	0.273210672	Benign
14:20693835:G:C:E:91:Q	-1.662417959	-0.744551919	0.036608294	0.056583129	0.26187873	0.264855832	0.267171111	0.333583614	0.773971111	0.392720318	0.073875628	0.096164918	0.306178001	14	20693835	G	C	E	Q		14	21161994	14:20693835:G:C	ANG;ANG	P03950	P03950;P03950	p.Glu91Gln	p.Glu91Gln;p.Glu91Gln	-0.246809	0.177	0.771844871	-4.478981469	-1.956292514	-3.139946756	0.486	Glu	91	Gln	E91Q	3	-19.20211111	15.32622222	2.754111111	90.12	12.04550958	0.212534424	Benign
14:20693836:A:C:E:91:A	-1.328288956	-0.811483545	0.018630043	-0.002644828	0.234320952	0.214805528	0.267171111	0.083587047	0.773971111	0.253258525	0.013521427	0.174548733	0.26983065	14	20693836	A	C	E	A		14	21161995	14:20693836:A:C	ANG;ANG	P03950	P03950;P03950	p.Glu91Ala	p.Glu91Ala;p.Glu91Ala	-1.271853	0.229	0.777858812	-5.670476567	-1.525399377	-3.391572215	0.004	Glu	91	Ala	E91A	6	-19.20211111	15.32622222	2.754111111	90.12	12.04550958	0.319193305	Benign
14:20693836:A:G:E:91:G	-1.333419349	-0.853805811	0.035162266	0.004670727	0.255145397	0.23015051	0.267171111	0.373321007	0.773971111	0.400508085	0.09025652	0.224357512	0.294657379	14	20693836	A	G	E	G		14	21161995	14:20693836:A:G	ANG;ANG	P03950	P03950;P03950	p.Glu91Gly	p.Glu91Gly;p.Glu91Gly	-1.251284	0.244	0.790898213	-5.322659899	-1.212491735	-3.293785969	0.001	Glu	91	Gly	E91G	7	-19.20211111	15.32622222	2.754111111	90.12	12.04550958	0.09333605	Benign
14:20693836:A:T:E:91:V	-1.289258292	-0.814576916	0.035162266	0.004670727	0.255145397	0.23015051	0.267171111	0.373321007	0.773971111	0.400508085	0.09025652	0.224357512	0.294657379	14	20693836	A	T	E	V		14	21161995	14:20693836:A:T	ANG;ANG	P03950	P03950;P03950	p.Glu91Val	p.Glu91Val;p.Glu91Val	-0.948475	0.254	0.777554692	-5.255375236	-1.371553431	-3.072855225	0.006	Glu	91	Val	E91V	7	-19.20211111	15.32622222	2.754111111	90.12	12.04550958	0.423522197	Uncertain
14:20693837:A:C:E:91:D	-1.816981659	-0.704395706	0.036608294	0.056583129	0.26187873	0.264855832	0.267171111	0.333583614	0.773971111	0.392720318	0.073875628	0.096164918	0.306178001	14	20693837	A	C	E	D		14	21161996	14:20693837:A:C	ANG;ANG	P03950	P03950;P03950	p.Glu91Asp	p.Glu91Asp;p.Glu91Asp	0.063158	0.142	0.778598227	-3.907700607	-2.06610433	-3.175276287	0	Glu	91	Asp	E91D	3	-19.20211111	15.32622222	2.754111111	90.12	12.04550958	0.144754168	Benign
14:20693837:A:T:E:91:D	-1.816981659	-0.702703784	0.036608294	0.056583129	0.26187873	0.264855832	0.267171111	0.333583614	0.773971111	0.392720318	0.073875628	0.096164918	0.306178001	14	20693837	A	T	E	D		14	21161996	14:20693837:A:T	ANG;ANG	P03950	P03950;P03950	p.Glu91Asp	p.Glu91Asp;p.Glu91Asp	0.076218	0.142	0.778598227	-3.890633951	-2.06610433	-3.168240697	0	Glu	91	Asp	E91D	3	-19.20211111	15.32622222	2.754111111	90.12	12.04550958	0.144754168	Benign
14:20693838:A:C:N:92:H	-1.410656999	-0.598661714	0.026694523	0.046631829	0.300725397	0.326629124	0.300673333	0.335293057	0.773971111	0.545313357	0.053860299	0.139006355	0.333813613	14	20693838	A	C	N	H		14	21161997	14:20693838:A:C	ANG;ANG	P03950	P03950;P03950	p.Asn92His	p.Asn92His;p.Asn92His	1.265866	0.252	0.772686878	-2.481511173	-1.46548397	-1.891521968	0.999	Asn	92	His	N92H	5	-20.489625	10.85975	2.629	92.57	10.0266987	0.631030375	Uncertain
14:20693838:A:G:N:92:D	-1.777193771	-0.750258876	0.026694523	0.046631829	0.300725397	0.326629124	0.300673333	0.335293057	0.773971111	0.545313357	0.053860299	0.139006355	0.333813613	14	20693838	A	G	N	D		14	21161997	14:20693838:A:G	ANG;ANG	P03950	P03950;P03950	p.Asn92Asp	p.Asn92Asp;p.Asn92Asp	0.095683	0.169	0.781165342	-3.802013178	-1.851639705	-3.001684821	0.013	Asn	92	Asp	N92D	5	-20.489625	10.85975	2.629	92.57	10.0266987	0.240523713	Benign
14:20693838:A:T:N:92:Y	-1.544210837	-0.645486328	0.035162266	0.033235061	0.31147873	0.240658853	0.300673333	0.618364222	0.773971111	0.548829216	0.129243866	0.252708572	0.374125724	14	20693838	A	T	N	Y		14	21161997	14:20693838:A:T	ANG;ANG	P03950	P03950;P03950	p.Asn92Tyr	p.Asn92Tyr;p.Asn92Tyr	1.468278	0.248	0.773462665	-2.197907172	-1.477967574	-1.805601476	1	Asn	92	Tyr	N92Y	8	-20.489625	10.85975	2.629	92.57	10.0266987	0.807141906	Pathogenic
14:20693839:A:C:N:92:T	-1.84308634	-0.667319419	0.018630043	0.031384067	0.273983175	0.236716639	0.300673333	0.083587047	0.773971111	0.253258525	0.013521427	0.176369508	0.284535679	14	20693839	A	C	N	T		14	21161998	14:20693839:A:C	ANG;ANG	P03950	P03950;P03950	p.Asn92Thr	p.Asn92Thr;p.Asn92Thr	0.046636	0.122	0.773397651	-4.05729257	-2.280009263	-3.299784182	0.314	Asn	92	Thr	N92T	6	-20.489625	10.85975	2.629	92.57	10.0266987	0.308907502	Benign
14:20693839:A:G:N:92:S	-1.671207235	-0.774217976	0.026694523	0.046631829	0.300725397	0.326629124	0.300673333	0.335293057	0.773971111	0.545313357	0.053860299	0.139006355	0.333813613	14	20693839	A	G	N	S	rs745769575	14	21161998	14:20693839:A:G	ANG;ANG	P03950	P03950;P03950	p.Asn92Ser	p.Asn92Ser;p.Asn92Ser	-0.089258	0.193	0.77327396	-4.237921649	-1.830740089	-2.96258618	0.465	Asn	92	Ser	N92S	5	-20.489625	10.85975	2.629	92.57	10.0266987	0.551294859	Uncertain
14:20693839:A:T:N:92:I	-1.441803429	-0.558353377	0.018106673	0.037675732	0.283469841	0.203208329	0.300673333	0.120278196	0.773971111	0.301564687	0.012224411	0.253839982	0.32160577	14	20693839	A	T	N	I		14	21161998	14:20693839:A:T	ANG;ANG	P03950	P03950;P03950	p.Asn92Ile	p.Asn92Ile;p.Asn92Ile	1.406254	0.237	0.779326547	-2.134632323	-1.45005656	-1.902598607	0.985	Asn	92	Ile	N92I	9	-20.489625	10.85975	2.629	92.57	10.0266987	0.542706465	Uncertain
14:20693840:C:A:N:92:K	-1.374979137	-0.487416626	0.018630043	0.031384067	0.273983175	0.236716639	0.300673333	0.083587047	0.773971111	0.253258525	0.013521427	0.176369508	0.284535679	14	20693840	C	A	N	K		14	21161999	14:20693840:C:A	ANG;ANG	P03950	P03950;P03950	p.Asn92Lys	p.Asn92Lys;p.Asn92Lys	1.435311	0.228	0.780054743	-2.07873797	-1.495118202	-1.938968504	0.989	Asn	92	Lys	N92K	6	-20.489625	10.85975	2.629	92.57	10.0266987	0.547204331	Uncertain
14:20693840:C:G:N:92:K	-1.374979137	-0.486707858	0.018630043	0.031384067	0.273983175	0.236716639	0.300673333	0.083587047	0.773971111	0.253258525	0.013521427	0.176369508	0.284535679	14	20693840	C	G	N	K		14	21161999	14:20693840:C:G	ANG;ANG	P03950	P03950;P03950	p.Asn92Lys	p.Asn92Lys;p.Asn92Lys	1.440782	0.228	0.780054743	-2.071588531	-1.495118202	-1.936021206	0.989	Asn	92	Lys	N92K	6	-20.489625	10.85975	2.629	92.57	10.0266987	0.547204331	Uncertain
14:20693841:C:A:L:93:I	-1.959152582	-0.938761554	0.0832396	0.19319546	0.43796	0.362569603	0.327807778	0.646617605	0.035117778	0.633791539	0.340858877	0.198402407	0.504637857	14	20693841	C	A	L	I		14	21162000	14:20693841:C:A	ANG;ANG	P03950	P03950;P03950	p.Leu93Ile	p.Leu93Ile;p.Leu93Ile	1.029974	0.239	0.793876086	-2.268244469	-1.194591482	-2.093744756	0.781	Leu	93	Ile	L93I	2	-15.612625	10.517625	3.543125	98.19	8.007863558	0.601837458	Uncertain
14:20693841:C:G:L:93:V	-1.435047793	-0.638743716	0.0832396	0.132018042	0.31491	0.250305435	0.327807778	0.333583614	0.035117778	0.410415989	0.340858877	0.139554371	0.333081097	14	20693841	C	G	L	V		14	21162000	14:20693841:C:G	ANG;ANG	P03950	P03950;P03950	p.Leu93Val	p.Leu93Val;p.Leu93Val	0.946226	0.246	0.795607823	-2.335062325	-1.12120074	-2.098398333	0.958	Leu	93	Val	L93V	3	-15.612625	10.517625	3.543125	98.19	8.007863558	0.7449904	Pathogenic
14:20693842:T:A:L:93:Q	-0.426164507	-0.376482622	0.034384858	0.035031294	0.275335556	0.156252327	0.327807778	0.083587047	0.035117778	0.11450406	0.077229641	0.144758634	0.278616552	14	20693842	T	A	L	Q		14	21162001	14:20693842:T:A	ANG;ANG	P03950	P03950;P03950	p.Leu93Gln	p.Leu93Gln;p.Leu93Gln	2.208822	0.439	0.78347494	-0.983741878	-0.096768935	-0.302611362	0.992	Leu	93	Gln	L93Q	6	-15.612625	10.517625	3.543125	98.19	8.007863558	0.533768216	Uncertain
14:20693842:T:C:L:93:P	-0.337462412	-0.449315954	0.07665401	0.03359771	0.321711111	0.218115181	0.327807778	0.373321007	0.035117778	0.231908327	0.529591501	0.189520476	0.335321612	14	20693842	T	C	L	P		14	21162001	14:20693842:T:C	ANG;ANG	P03950	P03950;P03950	p.Leu93Pro	p.Leu93Pro;p.Leu93Pro	2.439763	0.496	0.809584632	-0.039315904	0.701195366	0.151280276	1	Leu	93	Pro	L93P	7	-15.612625	10.517625	3.543125	98.19	8.007863558	0.79222789	Pathogenic
14:20693842:T:G:L:93:R	-0.390835661	-0.357858131	0.034384858	0.035031294	0.275335556	0.156252327	0.327807778	0.083587047	0.035117778	0.11450406	0.077229641	0.144758634	0.278616552	14	20693842	T	G	L	R		14	21162001	14:20693842:T:G	ANG;ANG	P03950	P03950;P03950	p.Leu93Arg	p.Leu93Arg;p.Leu93Arg	2.352585	0.447	0.79746729	-0.45148191	0.187540549	-0.178921472	0.998	Leu	93	Arg	L93R	6	-15.612625	10.517625	3.543125	98.19	8.007863558	0.477898806	Uncertain
14:20693844:A:G:R:94:G	-0.176260567	-0.554512605	0.157050997	0.020038102	0.49501	0.391126001	0.486587778	0.373321007	0.520037751	0.626844363	0.673579693	0.063727973	0.455903856	14	20693844	A	G	R	G		14	21162003	14:20693844:A:G	ANG;ANG	P03950	P03950;P03950	p.Arg94Gly	p.Arg94Gly;p.Arg94Gly	3.314352	0.611	0.864410099	2.452999971	2.346961904	1.287174488	1	Arg	94	Gly	R94G	7	-15.76127273	6.539727273	8.023181818	98.52	9.480665839	0.895986557	Pathogenic
14:20693845:G:A:R:94:K	-0.657585163	-0.554196195	0.130541757	0.170868981	0.480917778	0.3563998	0.486587778	0.333583614	0.520037751	0.440245222	0.486614883	0.101954736	0.423634127	14	20693845	G	A	R	K		14	21162004	14:20693845:G:A	ANG;ANG	P03950	P03950;P03950	p.Arg94Lys	p.Arg94Lys;p.Arg94Lys	2.865432	0.481	0.845426149	1.399106669	1.203840405	0.293888182	0.943	Arg	94	Lys	R94K	3	-15.76127273	6.539727273	8.023181818	98.52	9.480665839	0.671536138	Pathogenic
14:20693845:G:C:R:94:T	-0.222222638	-0.488571955	0.074001804	0.037886224	0.454598889	0.304116425	0.486587778	0.083587047	0.520037751	0.255533437	0.133000866	0.038670851	0.393548536	14	20693845	G	C	R	T		14	21162004	14:20693845:G:C	ANG;ANG	P03950	P03950;P03950	p.Arg94Thr	p.Arg94Thr;p.Arg94Thr	2.951175	0.56	0.829423995	1.117295384	1.439040093	0.796727799	0.984	Arg	94	Thr	R94T	6	-15.76127273	6.539727273	8.023181818	98.52	9.480665839	0.786963361	Pathogenic
14:20693845:G:T:R:94:I	-0.821764249	-0.669588287	0.166984051	0.010562188	0.508312222	0.366827083	0.486587778	0.618364222	0.520037751	0.617595856	0.812285364	0.087006745	0.508394338	14	20693845	G	T	R	I		14	21162004	14:20693845:G:T	ANG;ANG	P03950	P03950;P03950	p.Arg94Ile	p.Arg94Ile;p.Arg94Ile	3.160273	0.499	0.842982233	1.724249616	1.277487358	0.556769375	0.998	Arg	94	Ile	R94I	8	-15.76127273	6.539727273	8.023181818	98.52	9.480665839	0.465616022	Uncertain
14:20693846:A:C:R:94:S	-0.164813264	-0.557638148	0.074001804	0.037886224	0.454598889	0.304116425	0.486587778	0.083587047	0.520037751	0.255533437	0.133000866	0.038670851	0.393548536	14	20693846	A	C	R	S		14	21162005	14:20693846:A:C	ANG;ANG	P03950	P03950;P03950	p.Arg94Ser	p.Arg94Ser;p.Arg94Ser	2.418051	0.573	0.830349518	0.443394948	1.537120379	0.584671775	1	Arg	94	Ser	R94S	6	-15.76127273	6.539727273	8.023181818	98.52	9.480665839	0.856746056	Pathogenic
14:20693846:A:T:R:94:S	-0.164813264	-0.558074602	0.074001804	0.037886224	0.454598889	0.304116425	0.486587778	0.083587047	0.520037751	0.255533437	0.133000866	0.038670851	0.393548536	14	20693846	A	T	R	S		14	21162005	14:20693846:A:T	ANG;ANG	P03950	P03950;P03950	p.Arg94Ser	p.Arg94Ser;p.Arg94Ser	2.414682	0.573	0.830349518	0.438992378	1.537120379	0.582856851	1	Arg	94	Ser	R94S	6	-15.76127273	6.539727273	8.023181818	98.52	9.480665839	0.856746056	Pathogenic
14:20693847:A:C:I:95:L	-2.682883403	-0.852828476	0.014088502	0.168327047	0.367588889	0.288748254	0.27055	0.646617605	0.445171561	0.557125693	0.217794612	0.15541309	0.43840619	14	20693847	A	C	I	L		14	21162006	14:20693847:A:C	ANG;ANG	P03950	P03950;P03950	p.Ile95Leu	p.Ile95Leu;p.Ile95Leu	0.7669	0.032	0.796207492	-2.554643851	-2.471551028	-3.432001463	0.001	Ile	95	Leu	I95L	2	-10.402375	8.96475	8.995375	98.55	6.144373879	0.266684641	Benign
14:20693847:A:G:I:95:V	-2.457662013	-0.869650538	0.014088502	0.223034439	0.367588889	0.288748254	0.27055	0.646617605	0.445171561	0.557125693	0.217794612	0.223624929	0.43840619	14	20693847	A	G	I	V		14	21162006	14:20693847:A:G	ANG;ANG	P03950	P03950;P03950	p.Ile95Val	p.Ile95Val;p.Ile95Val	0.63705	0.083	0.793215167	-2.797980081	-2.19727955	-3.207154762	0.096	Ile	95	Val	I95V	1	-10.402375	8.96475	8.995375	98.55	6.144373879	0.665309066	Pathogenic
14:20693847:A:T:I:95:L	-2.682883403	-0.856155189	0.014088502	0.168327047	0.367588889	0.288748254	0.27055	0.646617605	0.445171561	0.557125693	0.217794612	0.15541309	0.43840619	14	20693847	A	T	I	L		14	21162006	14:20693847:A:T	ANG;ANG	P03950	P03950;P03950	p.Ile95Leu	p.Ile95Leu;p.Ile95Leu	0.741221	0.032	0.796207492	-2.588200869	-2.471551028	-3.445835071	0.001	Ile	95	Leu	I95L	2	-10.402375	8.96475	8.995375	98.55	6.144373879	0.266684641	Benign
14:20693848:T:A:I:95:K	-2.283461213	-0.777733442	0.062716953	0.016934986	0.283146667	0.206189387	0.27055	0.373321007	0.445171561	0.608985976	0.377401799	0.071483758	0.324045522	14	20693848	T	A	I	K		14	21162007	14:20693848:T:A	ANG;ANG	P03950	P03950;P03950	p.Ile95Lys	p.Ile95Lys;p.Ile95Lys	-0.253022	0.048	0.794595884	-3.927132374	-2.396731054	-3.888960741	0.002	Ile	95	Lys	I95K	7	-10.402375	8.96475	8.995375	98.55	6.144373879	0.262433624	Benign
14:20693848:T:C:I:95:T	-1.798386387	-0.624276043	0.01007024	0.038485105	0.230524444	0.128816582	0.27055	0.335293057	0.445171561	0.245947408	0.118036799	0.035738198	0.278203658	14	20693848	T	C	I	T		14	21162007	14:20693848:T:C	ANG;ANG	P03950	P03950;P03950	p.Ile95Thr	p.Ile95Thr;p.Ile95Thr	0.290322	0.128	0.789329805	-3.346710187	-1.976048745	-3.133825214	0.134	Ile	95	Thr	I95T	5	-10.402375	8.96475	8.995375	98.55	6.144373879	0.533119011	Uncertain
14:20693848:T:G:I:95:R	-2.203971311	-0.770469446	0.062716953	0.016934986	0.283146667	0.206189387	0.27055	0.373321007	0.445171561	0.608985976	0.377401799	0.071483758	0.324045522	14	20693848	T	G	I	R		14	21162007	14:20693848:T:G	ANG;ANG	P03950	P03950;P03950	p.Ile95Arg	p.Ile95Arg;p.Ile95Arg	-0.196951	0.066	0.794247433	-3.862435824	-2.288122351	-3.754708019	0.002	Ile	95	Arg	I95R	7	-10.402375	8.96475	8.995375	98.55	6.144373879	0.196097776	Benign
14:20693849:A:G:I:95:M	-2.087046438	-0.582318376	0.014088502	0.114360203	0.251543333	0.179179007	0.27055	0.333583614	0.445171561	0.364355407	0.217794612	0.091722174	0.287981652	14	20693849	A	G	I	M		14	21162008	14:20693849:A:G	ANG;ANG	P03950	P03950;P03950	p.Ile95Met	p.Ile95Met;p.Ile95Met	0.750961	0.069	0.784212764	-2.870697665	-2.43647518	-3.226714538	0.125	Ile	95	Met	I95M	3	-10.402375	8.96475	8.995375	98.55	6.144373879	0.4423419	Uncertain
14:20693850:A:C:S:96:R	0.917393596	-0.266286944	0.121392161	0.040481014	0.298616667	0.167726614	0.343474444	0.335293057	0.052905556	0.191084534	0.205761284	0.025200477	0.290536277	14	20693850	A	C	S	R		14	21162009	14:20693850:A:C	ANG;ANG	P03950	P03950;P03950	p.Ser96Arg	p.Ser96Arg;p.Ser96Arg	3.226149	0.751	0.845352586	1.868676851	2.918949381	2.048909365	1	Ser	96	Arg	S96R	5	-8.372833333	5.670166667	9.706333333	98.61	4.868607267	0.938171157	Pathogenic
14:20693850:A:G:S:96:G	0.883526377	-0.2609736	0.160669148	0.06038055	0.30307	0.187677898	0.343474444	0.33033261	0.052905556	0.11841265	0.266856819	0.049436904	0.282347143	14	20693850	A	G	S	G		14	21162009	14:20693850:A:G	ANG;ANG	P03950	P03950;P03950	p.Ser96Gly	p.Ser96Gly;p.Ser96Gly	3.15262	0.738	0.848838334	1.85838435	2.894468864	1.934153614	1	Ser	96	Gly	S96G	4	-8.372833333	5.670166667	9.706333333	98.61	4.868607267	0.912164966	Pathogenic
14:20693850:A:T:S:96:C	0.784910426	-0.26501865	0.121392161	0.040481014	0.298616667	0.167726614	0.343474444	0.335293057	0.052905556	0.191084534	0.205761284	0.025200477	0.290536277	14	20693850	A	T	S	C		14	21162009	14:20693850:A:T	ANG;ANG	P03950	P03950;P03950	p.Ser96Cys	p.Ser96Cys;p.Ser96Cys	3.235939	0.721	0.840391254	1.759357586	2.645468096	1.880772442	1	Ser	96	Cys	S96C	5	-8.372833333	5.670166667	9.706333333	98.61	4.868607267	0.974779035	Pathogenic
14:20693851:G:A:S:96:N	0.441479061	-0.296396511	0.162537128	0.094300641	0.319753333	0.23046045	0.343474444	0.333583614	0.052905556	0.256649772	0.350218624	0.10035342	0.296324339	14	20693851	G	A	S	N		14	21162010	14:20693851:G:A	ANG;ANG	P03950	P03950;P03950	p.Ser96Asn	p.Ser96Asn;p.Ser96Asn	3.074691	0.647	0.840670113	1.555504118	2.179717432	1.36615913	1	Ser	96	Asn	S96N	3	-8.372833333	5.670166667	9.706333333	98.61	4.868607267	0.960123442	Pathogenic
14:20693851:G:C:S:96:T	0.666700451	-0.294290677	0.162537128	0.094300641	0.319753333	0.23046045	0.343474444	0.333583614	0.052905556	0.256649772	0.350218624	0.10035342	0.296324339	14	20693851	G	C	S	T		14	21162010	14:20693851:G:C	ANG;ANG	P03950	P03950;P03950	p.Ser96Thr	p.Ser96Thr;p.Ser96Thr	3.090946	0.698	0.840452513	1.571390192	2.500283748	1.669714474	0.99	Ser	96	Thr	S96T	3	-8.372833333	5.670166667	9.706333333	98.61	4.868607267	0.897520074	Pathogenic
14:20693851:G:T:S:96:I	0.961861373	-0.241435798	0.10704267	0.033937419	0.292674444	0.128303183	0.343474444	0.083587047	0.052905556	0.155068001	0.080231458	0.025840588	0.282748877	14	20693851	G	T	S	I		14	21162010	14:20693851:G:T	ANG;ANG	P03950	P03950;P03950	p.Ser96Ile	p.Ser96Ile;p.Ser96Ile	3.309052	0.756	0.839565289	1.834571431	2.854175352	2.122472098	1	Ser	96	Ile	S96I	6	-8.372833333	5.670166667	9.706333333	98.61	4.868607267	0.924927657	Pathogenic
14:20693852:C:A:S:96:R	0.789326531	-0.322458901	0.121392161	0.040481014	0.298616667	0.167726614	0.343474444	0.335293057	0.052905556	0.191084534	0.205761284	0.025200477	0.290536277	14	20693852	C	A	S	R	rs1329361436	14	21162011	14:20693852:C:A	ANG;ANG	P03950	P03950;P03950	p.Ser96Arg	p.Ser96Arg;p.Ser96Arg	2.792556	0.722	0.845352586	1.30206257	2.734602145	1.64769668	1	Ser	96	Arg	S96R	5	-8.372833333	5.670166667	9.706333333	98.61	4.868607267	0.938171157	Pathogenic
14:20693852:C:G:S:96:R	0.793742637	-0.320223775	0.121392161	0.040481014	0.298616667	0.167726614	0.343474444	0.335293057	0.052905556	0.191084534	0.205761284	0.025200477	0.290536277	14	20693852	C	G	S	R		14	21162011	14:20693852:C:G	ANG;ANG	P03950	P03950;P03950	p.Ser96Arg	p.Ser96Arg;p.Ser96Arg	2.809809	0.723	0.845352586	1.324608589	2.740958947	1.662771457	1	Ser	96	Arg	S96R	5	-8.372833333	5.670166667	9.706333333	98.61	4.868607267	0.938171157	Pathogenic
14:20693853:A:C:K:97:Q	-1.524599463	-0.503180814	0.624939859	0.138564997	0.447958889	0.306723439	0.261183333	0.33033261	0.508490291	0.215537	0.21981886	0.028566491	0.265918571	14	20693853	A	C	K	Q		14	21162012	14:20693853:A:C	ANG;ANG	P03950	P03950;P03950	p.Lys97Gln	p.Lys97Gln;p.Lys97Gln	1.053226	0.182	0.794741436	-2.21656025	-1.542491229	-2.410699356	0.016	Lys	97	Gln	K97Q	4	-9.437333333	4.989444444	14.54011111	98.47	9.836550904	0.338807992	Benign
14:20693853:A:G:K:97:E	-1.28171365	-0.487654639	0.624939859	0.138564997	0.447958889	0.306723439	0.261183333	0.33033261	0.508490291	0.215537	0.21981886	0.028566491	0.265918571	14	20693853	A	G	K	E		14	21162012	14:20693853:A:G	ANG;ANG	P03950	P03950;P03950	p.Lys97Glu	p.Lys97Glu;p.Lys97Glu	1.173073	0.237	0.808573674	-1.71949424	-0.962083465	-2.028216212	0.394	Lys	97	Glu	K97E	4	-9.437333333	4.989444444	14.54011111	98.47	9.836550904	0.466982123	Uncertain
14:20693854:A:C:K:97:T	-1.445260744	-0.730260651	0.473462939	0.069592432	0.439588889	0.259073756	0.261183333	0.083587047	0.508490291	0.169377568	0.063251324	0.012204216	0.262898877	14	20693854	A	C	K	T		14	21162013	14:20693854:A:C	ANG;ANG	P03950	P03950;P03950	p.Lys97Thr	p.Lys97Thr;p.Lys97Thr	-0.741847	0.198	0.802251622	-4.377493351	-1.31547886	-3.28524245	0.007	Lys	97	Thr	K97T	6	-9.437333333	4.989444444	14.54011111	98.47	9.836550904	0.2109146	Benign
14:20693854:A:G:K:97:R	-1.681935137	-0.790349136	0.696307898	0.183762338	0.459894444	0.327255991	0.261183333	0.333583614	0.508490291	0.485394085	0.294387102	0.063027249	0.288388783	14	20693854	A	G	K	R		14	21162013	14:20693854:A:G	ANG;ANG	P03950	P03950;P03950	p.Lys97Arg	p.Lys97Arg;p.Lys97Arg	-0.84914	0.161	0.805782876	-4.430788247	-1.491763382	-3.556916039	0.006	Lys	97	Arg	K97R	3	-9.437333333	4.989444444	14.54011111	98.47	9.836550904	0.193295995	Benign
14:20693854:A:T:K:97:M	-0.341234321	-0.589503841	0.473462939	0.069592432	0.439588889	0.259073756	0.261183333	0.083587047	0.508490291	0.169377568	0.063251324	0.012204216	0.262898877	14	20693854	A	T	K	M		14	21162013	14:20693854:A:T	ANG;ANG	P03950	P03950;P03950	p.Lys97Met	p.Lys97Met;p.Lys97Met	0.344659	0.448	0.793874349	-3.163848879	0.133950994	-1.254836677	0.918	Lys	97	Met	K97M	6	-9.437333333	4.989444444	14.54011111	98.47	9.836550904	0.48795816	Uncertain
14:20693855:G:C:K:97:N	-1.825411735	-0.604489584	0.545998394	0.099684948	0.450458889	0.322153886	0.261183333	0.335293057	0.508490291	0.206948269	0.167038918	0.012399969	0.269170722	14	20693855	G	C	K	N		14	21162014	14:20693855:G:C	ANG;ANG	P03950	P03950;P03950	p.Lys97Asn	p.Lys97Asn;p.Lys97Asn	0.316709	0.116	0.801829905	-3.00456439	-1.843772699	-3.188974566	0.008	Lys	97	Asn	K97N	5	-9.437333333	4.989444444	14.54011111	98.47	9.836550904	0.144452129	Benign
14:20693855:G:T:K:97:N	-1.825411735	-0.596576284	0.545998394	0.099684948	0.450458889	0.322153886	0.261183333	0.335293057	0.508490291	0.206948269	0.167038918	0.012399969	0.269170722	14	20693855	G	T	K	N		14	21162014	14:20693855:G:T	ANG;ANG	P03950	P03950;P03950	p.Lys97Asn	p.Lys97Asn;p.Lys97Asn	0.377792	0.116	0.801829905	-2.924741837	-1.843772699	-3.156068368	0.008	Lys	97	Asn	K97N	5	-9.437333333	4.989444444	14.54011111	98.47	9.836550904	0.144452129	Benign
14:20693856:T:A:S:98:T	-2.136848123	-0.736346489	0.410178989	0.12157797	0.359993333	0.176351626	0.356276667	0.333583614	0.035117778	0.410415989	0.916604936	0.09192504	0.336027989	14	20693856	T	A	S	T		14	21162015	14:20693856:T:A	ANG;ANG	P03950	P03950;P03950	p.Ser98Thr	p.Ser98Thr;p.Ser98Thr	0.234046	0.089	0.796860477	-3.234899413	-2.09831865	-3.389576017	0.008	Ser	98	Thr	S98T	3	-5.351833333	2.785666667	11.7405	98.19	7.448583326	0.441258096	Uncertain
14:20693856:T:C:S:98:P	-0.484989389	-0.522530839	0.267275929	0.041481637	0.338964444	0.128564206	0.356276667	0.335293057	0.035117778	0.113451313	0.840840876	0.022292368	0.325193182	14	20693856	T	C	S	P	rs1279031955	14	21162015	14:20693856:T:C	ANG;ANG	P03950	P03950;P03950	p.Ser98Pro	p.Ser98Pro;p.Ser98Pro	1.732947	0.456	0.812271593	-0.896840953	0.491753857	-0.460705158	0.972	Ser	98	Pro	S98P	5	-5.351833333	2.785666667	11.7405	98.19	7.448583326	0.847816228	Pathogenic
14:20693856:T:G:S:98:A	-1.942539473	-0.720776008	0.410178989	0.12157797	0.359993333	0.176351626	0.356276667	0.333583614	0.035117778	0.410415989	0.916604936	0.09192504	0.336027989	14	20693856	T	G	S	A		14	21162015	14:20693856:T:G	ANG;ANG	P03950	P03950;P03950	p.Ser98Ala	p.Ser98Ala;p.Ser98Ala	0.354235	0.133	0.80161825	-2.960735281	-1.739238425	-3.070492638	0.006	Ser	98	Ala	S98A	3	-5.351833333	2.785666667	11.7405	98.19	7.448583326	0.254794399	Benign
14:20693857:C:A:S:98:Y	-1.247409202	-0.484164139	0.214291081	0.017893734	0.330062222	0.078627195	0.356276667	0.083587047	0.035117778	0.11450406	0.607380092	0.016589819	0.318503719	14	20693857	C	A	S	Y		14	21162016	14:20693857:C:A	ANG;ANG	P03950	P03950;P03950	p.Ser98Tyr	p.Ser98Tyr;p.Ser98Tyr	1.935534	0.279	0.797137997	-1.00458414	-0.885896133	-1.374693372	0.997	Ser	98	Tyr	S98Y	6	-5.351833333	2.785666667	11.7405	98.19	7.448583326	0.653474815	Pathogenic
14:20693857:C:G:S:98:C	-1.134156926	-0.489213568	0.267275929	0.041481637	0.338964444	0.128564206	0.356276667	0.335293057	0.035117778	0.113451313	0.840840876	0.022292368	0.325193182	14	20693857	C	G	S	C		14	21162016	14:20693857:C:G	ANG;ANG	P03950	P03950;P03950	p.Ser98Cys	p.Ser98Cys;p.Ser98Cys	1.990124	0.309	0.796780879	-0.942036275	-0.701150428	-1.171874115	0.997	Ser	98	Cys	S98C	5	-5.351833333	2.785666667	11.7405	98.19	7.448583326	0.810071795	Pathogenic
14:20693857:C:T:S:98:F	-1.141422665	-0.453957233	0.214291081	0.017893734	0.330062222	0.078627195	0.356276667	0.083587047	0.035117778	0.11450406	0.607380092	0.016589819	0.318503719	14	20693857	C	T	S	F	rs1320300844	14	21162016	14:20693857:C:T	ANG;ANG	P03950	P03950;P03950	p.Ser98Phe	p.Ser98Phe;p.Ser98Phe	2.168702	0.303	0.801089353	-0.602628635	-0.66740659	-1.110354033	0.997	Ser	98	Phe	S98F	6	-5.351833333	2.785666667	11.7405	98.19	7.448583326	0.719071489	Pathogenic
14:20693859:T:A:S:99:T	-2.103851056	-0.875703485	0.751727581	0.071250396	0.366231111	0.334371852	0.332306667	0.333583614	0.035918386	0.408878212	0.470838696	0.113092524	0.296899418	14	20693859	T	A	S	T		14	21162018	14:20693859:T:A	ANG;ANG	P03950	P03950;P03950	p.Ser99Thr	p.Ser99Thr;p.Ser99Thr	-1.388953	0.071	0.791606305	-5.485135954	-2.300404201	-4.367953012	0.005	Ser	99	Thr	S99T	3	-1.896333333	3.619333333	10.4275	98.28	4.694954619	0.222057563	Benign
14:20693859:T:C:S:99:P	-1.913480103	-0.869006284	0.546559393	0.028016589	0.326618889	0.244992994	0.332306667	0.335293057	0.035918386	0.104664726	0.299565762	0.03951914	0.273690881	14	20693859	T	C	S	P		14	21162018	14:20693859:T:C	ANG;ANG	P03950	P03950;P03950	p.Ser99Pro	p.Ser99Pro;p.Ser99Pro	-1.661879	0.099	0.810122991	-5.386043312	-1.813472484	-4.353131566	0.001	Ser	99	Pro	S99P	5	-1.896333333	3.619333333	10.4275	98.28	4.694954619	0.078975524	Benign
14:20693859:T:G:S:99:A	-2.064106104	-0.886813948	0.751727581	0.071250396	0.366231111	0.334371852	0.332306667	0.333583614	0.035918386	0.408878212	0.470838696	0.113092524	0.296899418	14	20693859	T	G	S	A		14	21162018	14:20693859:T:G	ANG;ANG	P03950	P03950;P03950	p.Ser99Ala	p.Ser99Ala;p.Ser99Ala	-1.474715	0.08	0.796926006	-5.466275529	-2.154436549	-4.362130828	0.001	Ser	99	Ala	S99A	3	-1.896333333	3.619333333	10.4275	98.28	4.694954619	0.117088852	Benign
14:20693860:C:A:S:99:Y	-1.969431255	-0.538898228	0.511193097	0.024709838	0.316106667	0.189244858	0.332306667	0.083587047	0.035918386	0.088983944	0.111297838	0.032319221	0.273183639	14	20693860	C	A	S	Y		14	21162019	14:20693860:C:A	ANG;ANG	P03950	P03950;P03950	p.Ser99Tyr	p.Ser99Tyr;p.Ser99Tyr	0.87914	0.086	0.791931714	-2.513209187	-2.199622899	-3.059396672	0.489	Ser	99	Tyr	S99Y	6	-1.896333333	3.619333333	10.4275	98.28	4.694954619	0.451964369	Uncertain
14:20693860:C:G:S:99:C	-1.365882997	-0.445469242	0.546559393	0.028016589	0.326618889	0.244992994	0.332306667	0.335293057	0.035918386	0.104664726	0.299565762	0.03951914	0.273690881	14	20693860	C	G	S	C		14	21162019	14:20693860:C:G	ANG;ANG	P03950	P03950;P03950	p.Ser99Cys	p.Ser99Cys;p.Ser99Cys	1.607416	0.223	0.791419399	-1.574116135	-1.337288832	-1.875155147	0.996	Ser	99	Cys	S99C	5	-1.896333333	3.619333333	10.4275	98.28	4.694954619	0.322058843	Benign
14:20693860:C:T:S:99:F	-1.45274689	-0.496293521	0.511193097	0.024709838	0.316106667	0.189244858	0.332306667	0.083587047	0.035918386	0.088983944	0.111297838	0.032319221	0.273183639	14	20693860	C	T	S	F		14	21162019	14:20693860:C:T	ANG;ANG	P03950	P03950;P03950	p.Ser99Phe	p.Ser99Phe;p.Ser99Phe	1.208007	0.203	0.796080604	-1.981333462	-1.386655091	-2.205929195	0.949	Ser	99	Phe	S99F	6	-1.896333333	3.619333333	10.4275	98.28	4.694954619	0.32964549	Benign
14:20693862:T:A:F:100:I	1.321019762	-0.054873349	0.038941883	0.019786264	0.10711	0.089102722	0.22888	0.083587047	0.054784444	0.156108001	0.051726263	0.035596882	0.170104832	14	20693862	T	A	F	I		14	21162021	14:20693862:T:A	ANG;ANG	P03950	P03950;P03950	p.Phe100Ile	p.Phe100Ile;p.Phe100Ile	3.173561	0.764	0.834018009	1.520978777	2.812476278	2.095724265	1	Phe	100	Ile	F100I	6	-3.533181818	1.361181818	7.009	98.63	5.873881251	0.805083414	Pathogenic
14:20693862:T:C:F:100:L	1.003060153	-0.04624014	0.038941883	0.019786264	0.10711	0.089102722	0.22888	0.083587047	0.054784444	0.156108001	0.051726263	0.035596882	0.170104832	14	20693862	T	C	F	L		14	21162021	14:20693862:T:C	ANG;ANG	P03950	P03950;P03950	p.Phe100Leu	p.Phe100Leu;p.Phe100Leu	3.240201	0.692	0.839878992	1.752318874	2.452574038	1.715437879	1	Phe	100	Leu	F100L	6	-3.533181818	1.361181818	7.009	98.63	5.873881251	0.482632337	Uncertain
14:20693862:T:G:F:100:V	0.994859958	-0.247510179	0.235003397	0.021889284	0.186866667	0.195511768	0.22888	0.373321007	0.054784444	0.506546871	0.789537311	0.045234322	0.27587875	14	20693862	T	G	F	V		14	21162021	14:20693862:T:G	ANG;ANG	P03950	P03950;P03950	p.Phe100Val	p.Phe100Val;p.Phe100Val	3.16607	0.759	0.83805478	1.610546219	2.848043693	2.062786947	1	Phe	100	Val	F100V	7	-3.533181818	1.361181818	7.009	98.63	5.873881251	0.52076243	Uncertain
14:20693863:T:A:F:100:Y	0.789105822	-0.129278537	0.061564781	0.082814834	0.148448889	0.165339642	0.22888	0.333583614	0.054784444	0.256773106	0.309775382	0.135127948	0.215342116	14	20693863	T	A	F	Y		14	21162022	14:20693863:T:A	ANG;ANG	P03950	P03950;P03950	p.Phe100Tyr	p.Phe100Tyr;p.Phe100Tyr	3.231967	0.673	0.840455368	1.755745047	2.341411341	1.6011752	1	Phe	100	Tyr	F100Y	3	-3.533181818	1.361181818	7.009	98.63	5.873881251	0.677027966	Pathogenic
14:20693863:T:C:F:100:S	0.681010315	-0.298706909	0.248413801	0.026004038	0.245484444	0.229146538	0.22888	0.618364222	0.054784444	0.526213944	0.845988333	0.058870587	0.328214052	14	20693863	T	C	F	S		14	21162022	14:20693863:T:C	ANG;ANG	P03950	P03950;P03950	p.Phe100Ser	p.Phe100Ser;p.Phe100Ser	3.502904	0.722	0.84055568	2.112271335	2.654568259	2.030370286	1	Phe	100	Ser	F100S	8	-3.533181818	1.361181818	7.009	98.63	5.873881251	0.95574766	Pathogenic
14:20693863:T:G:F:100:C	0.725171372	-0.306680839	0.248413801	0.026004038	0.245484444	0.229146538	0.22888	0.618364222	0.054784444	0.526213944	0.845988333	0.058870587	0.328214052	14	20693863	T	G	F	C		14	21162022	14:20693863:T:G	ANG;ANG	P03950	P03950;P03950	p.Phe100Cys	p.Phe100Cys;p.Phe100Cys	3.441353	0.732	0.840314323	2.025896725	2.714109364	2.055015611	1	Phe	100	Cys	F100C	8	-3.533181818	1.361181818	7.009	98.63	5.873881251	0.937530901	Pathogenic
14:20693864:C:A:F:100:L	0.623275063	-0.134890531	0.038941883	0.019786264	0.10711	0.089102722	0.22888	0.083587047	0.054784444	0.156108001	0.051726263	0.035596882	0.170104832	14	20693864	C	A	F	L		14	21162023	14:20693864:C:A	ANG;ANG	P03950	P03950;P03950	p.Phe100Leu	p.Phe100Leu;p.Phe100Leu	2.555906	0.606	0.839878992	0.85809014	1.905889132	0.84968805	1	Phe	100	Leu	F100L	6	-3.533181818	1.361181818	7.009	98.63	5.873881251	0.482632337	Uncertain
14:20693864:C:G:F:100:L	0.623275063	-0.135329964	0.038941883	0.019786264	0.10711	0.089102722	0.22888	0.083587047	0.054784444	0.156108001	0.051726263	0.035596882	0.170104832	14	20693864	C	G	F	L		14	21162023	14:20693864:C:G	ANG;ANG	P03950	P03950;P03950	p.Phe100Leu	p.Phe100Leu;p.Phe100Leu	2.552514	0.606	0.839878992	0.853657514	1.905889132	0.847860736	1	Phe	100	Leu	F100L	6	-3.533181818	1.361181818	7.009	98.63	5.873881251	0.482632337	Uncertain
14:20693865:C:A:Q:101:K	-0.181529876	-0.309869967	0.0489236	0.048621289	0.198242222	0.189853757	0.197747778	0.33033261	0.508490291	0.215537	0.250274152	0.090232883	0.227315556	14	20693865	C	A	Q	K		14	21162024	14:20693865:C:A	ANG;ANG	P03950	P03950;P03950	p.Gln101Lys	p.Gln101Lys;p.Gln101Lys	2.005451	0.461	0.801374253	-0.808950929	0.341721411	-0.285001927	0.853	Gln	101	Lys	Q101K	4	2.328	0.403111111	5.455888889	98.47	4.919658248	0.63569939	Uncertain
14:20693865:C:G:Q:101:E	-0.198879496	-0.429359883	0.066104613	0.069267756	0.241545556	0.246017419	0.197747778	0.333583614	0.508490291	0.485394085	0.304096162	0.142889294	0.280971005	14	20693865	C	G	Q	E		14	21162024	14:20693865:C:G	ANG;ANG	P03950	P03950;P03950	p.Gln101Glu	p.Gln101Glu;p.Gln101Glu	1.833593	0.492	0.803576237	-0.979335759	0.575521216	-0.198392757	0.533	Gln	101	Glu	Q101E	3	2.328	0.403111111	5.455888889	98.47	4.919658248	0.827511106	Pathogenic
14:20693866:A:C:Q:101:P	0.726904683	-0.215572591	0.031207634	0.048022011	0.168315556	0.111974626	0.197747778	0.083587047	0.508490291	0.169377568	0.082472488	0.047940028	0.197039091	14	20693866	A	C	Q	P	rs1046180997	14	21162025	14:20693866:A:C	ANG;ANG	P03950	P03950;P03950	p.Gln101Pro	p.Gln101Pro;p.Gln101Pro	2.309853	0.647	0.817976791	-0.002525514	1.801091147	0.95413106	0.107	Gln	101	Pro	Q101P	6	2.328	0.403111111	5.455888889	98.47	4.919658248	0.544847256	Uncertain
14:20693866:A:G:Q:101:R	-0.155033242	-0.351018792	0.0489236	0.048621289	0.198242222	0.189853757	0.197747778	0.33033261	0.508490291	0.215537	0.250274152	0.090232883	0.227315556	14	20693866	A	G	Q	R		14	21162025	14:20693866:A:G	ANG;ANG	P03950	P03950;P03950	p.Gln101Arg	p.Gln101Arg;p.Gln101Arg	1.687822	0.467	0.801192607	-1.228495637	0.37683155	-0.421430572	0.198	Gln	101	Arg	Q101R	4	2.328	0.403111111	5.455888889	98.47	4.919658248	0.391749166	Uncertain
14:20693866:A:T:Q:101:L	0.333489609	-0.283166362	0.179591	0.059268512	0.22453	0.200018076	0.197747778	0.373321007	0.508490291	0.535584807	0.67009604	0.053229832	0.286268062	14	20693866	A	T	Q	L		14	21162025	14:20693866:A:T	ANG;ANG	P03950	P03950;P03950	p.Gln101Leu	p.Gln101Leu;p.Gln101Leu	3.036156	0.616	0.804106354	0.605207254	1.372609284	1.166208544	0.983	Gln	101	Leu	Q101L	7	2.328	0.403111111	5.455888889	98.47	4.919658248	0.849343073	Pathogenic
14:20693867:G:C:Q:101:H	-0.393085373	-0.283074767	0.035798687	0.042428024	0.181161111	0.160324435	0.197747778	0.335293057	0.508490291	0.206948269	0.166547641	0.058038317	0.21488117	14	20693867	G	C	Q	H		14	21162026	14:20693867:G:C	ANG;ANG	P03950	P03950;P03950	p.Gln101His	p.Gln101His;p.Gln101His	2.038362	0.405	0.789511142	-1.057928646	-0.212189286	-0.590972735	0.998	Gln	101	His	Q101H	5	2.328	0.403111111	5.455888889	98.47	4.919658248	0.589910992	Uncertain
14:20693867:G:T:Q:101:H	-0.393085373	-0.282356283	0.035798687	0.042428024	0.181161111	0.160324435	0.197747778	0.335293057	0.508490291	0.206948269	0.166547641	0.058038317	0.21488117	14	20693867	G	T	Q	H		14	21162026	14:20693867:G:T	ANG;ANG	P03950	P03950;P03950	p.Gln101His	p.Gln101His;p.Gln101His	2.043908	0.405	0.789511142	-1.050681198	-0.212189286	-0.587985033	0.998	Gln	101	His	Q101H	5	2.328	0.403111111	5.455888889	98.47	4.919658248	0.589910992	Uncertain
14:20693868:G:A:V:102:I	-2.599177321	-1.10413946	0.130911618	0.17511528	0.404095556	0.347584603	0.416518333	0.646617605	0.445018889	0.535010868	0.484262109	0.268736198	0.461517857	14	20693868	G	A	V	I		14	21162027	14:20693868:G:A	ANG;ANG	P03950	P03950;P03950	p.Val102Ile	p.Val102Ile;p.Val102Ile	-0.84971	0.066	0.824678672	-3.966452954	-1.780392956	-4.10635769	0.039	Val	102	Ile	V102I	1	0.818	3.269428571	1.858142857	98.66	7.142170731	0.175130257	Benign
14:20693868:G:C:V:102:L	-1.641096069	-0.780701228	0.130911618	0.068565362	0.312573333	0.255055991	0.416518333	0.333583614	0.445018889	0.410756252	0.484262109	0.125349684	0.341773148	14	20693868	G	C	V	L		14	21162027	14:20693868:G:C	ANG;ANG	P03950	P03950;P03950	p.Val102Leu	p.Val102Leu;p.Val102Leu	-0.027971	0.205	0.841906364	-2.46859073	-0.60936251	-2.860205716	0.603	Val	102	Leu	V102L	3	0.818	3.269428571	1.858142857	98.66	7.142170731	0.440936202	Uncertain
14:20693868:G:T:V:102:F	-0.25119054	-0.633917128	0.096846677	0.013959193	0.288902222	0.233848699	0.416518333	0.335293057	0.445018889	0.41648915	0.332108408	0.036336639	0.31760109	14	20693868	G	T	V	F		14	21162027	14:20693868:G:T	ANG;ANG	P03950	P03950;P03950	p.Val102Phe	p.Val102Phe;p.Val102Phe	0.766961	0.504	0.840963954	-1.4529783	1.275597428	-0.70363677	1	Val	102	Phe	V102F	5	0.818	3.269428571	1.858142857	98.66	7.142170731	0.755965616	Pathogenic
14:20693869:T:A:V:102:D	-0.011997529	-0.48324664	0.306385458	0.016813533	0.358236667	0.295110657	0.416518333	0.373321007	0.445018889	0.592918822	0.826923311	0.054485329	0.400301131	14	20693869	T	A	V	D		14	21162028	14:20693869:T:A	ANG;ANG	P03950	P03950;P03950	p.Val102Asp	p.Val102Asp;p.Val102Asp	3.086731	0.612	0.853431527	1.885333115	2.170146939	1.170332491	1	Val	102	Asp	V102D	7	0.818	3.269428571	1.858142857	98.66	7.142170731	0.907958142	Pathogenic
14:20693869:T:C:V:102:A	-0.119432172	-0.346514507	0.12935096	0.03232822	0.289758889	0.231636296	0.416518333	0.33033261	0.445018889	0.33197269	0.417692035	0.066708741	0.313244788	14	20693869	T	C	V	A		14	21162028	14:20693869:T:C	ANG;ANG	P03950	P03950;P03950	p.Val102Ala	p.Val102Ala;p.Val102Ala	2.924498	0.531	0.841209625	1.372512591	1.451329957	0.614725999	0.996	Val	102	Ala	V102A	4	0.818	3.269428571	1.858142857	98.66	7.142170731	0.664832508	Pathogenic
14:20693869:T:G:V:102:G	-0.003165318	-0.492296093	0.306385458	0.016813533	0.358236667	0.295110657	0.416518333	0.373321007	0.445018889	0.592918822	0.826923311	0.054485329	0.400301131	14	20693869	T	G	V	G		14	21162028	14:20693869:T:G	ANG;ANG	P03950	P03950;P03950	p.Val102Gly	p.Val102Gly;p.Val102Gly	3.016878	0.614	0.859702501	1.948396826	2.287488485	1.14426251	1	Val	102	Gly	V102G	7	0.818	3.269428571	1.858142857	98.66	7.142170731	0.88045949	Pathogenic
14:20693871:A:C:T:103:P	1.148830969	-0.30834566	0.673381746	0.037144482	0.418298889	0.308470477	0.363648016	0.083587047	0.443886667	0.337373766	0.320813954	0.017339059	0.30988003	14	20693871	A	C	T	P		14	21162030	14:20693871:A:C	ANG;ANG	P03950	P03950;P03950	p.Thr103Pro	p.Thr103Pro;p.Thr103Pro	3.172061	0.816	0.863966501	2.256137521	3.642704954	2.395495126	1	Thr	103	Pro	T103P	6	2.525714286	2.492	-2.182714286	98.68	8.889532179	0.96251424	Pathogenic
14:20693871:A:G:T:103:A	1.144477809	-0.342539356	0.71834439	0.033324877	0.427867778	0.368128167	0.363648016	0.335293057	0.443886667	0.416211372	0.612337708	0.010386758	0.317538842	14	20693871	A	G	T	A		14	21162030	14:20693871:A:G	ANG;ANG	P03950	P03950;P03950	p.Thr103Ala	p.Thr103Ala;p.Thr103Ala	3.015244	0.82	0.850609876	1.722465749	3.445283813	2.334137247	0.996	Thr	103	Ala	T103A	5	2.525714286	2.492	-2.182714286	98.68	8.889532179	0.933632544	Pathogenic
14:20693871:A:T:T:103:S	0.989282396	-0.355425136	0.779424906	0.043226821	0.4224	0.344918519	0.363648016	0.33033261	0.443886667	0.331756024	0.694991231	0.032147131	0.313150159	14	20693871	A	T	T	S		14	21162030	14:20693871:A:T	ANG;ANG	P03950	P03950;P03950	p.Thr103Ser	p.Thr103Ser;p.Thr103Ser	2.854393	0.782	0.851986574	1.546152051	3.226694856	2.02783091	1	Thr	103	Ser	T103S	4	2.525714286	2.492	-2.182714286	98.68	8.889532179	0.865157495	Pathogenic
14:20693872:C:A:T:103:N	0.791189353	-0.383049758	0.71834439	0.033324877	0.427867778	0.368128167	0.363648016	0.335293057	0.443886667	0.416211372	0.612337708	0.010386758	0.317538842	14	20693872	C	A	T	N		14	21162031	14:20693872:C:A	ANG;ANG	P03950	P03950;P03950	p.Thr103Asn	p.Thr103Asn;p.Thr103Asn	2.702543	0.74	0.851719319	1.341138324	2.955250195	1.703252072	1	Thr	103	Asn	T103N	5	2.525714286	2.492	-2.182714286	98.68	8.889532179	0.955844523	Pathogenic
14:20693872:C:G:T:103:S	0.92304081	-0.375935227	0.779424906	0.043226821	0.4224	0.344918519	0.363648016	0.33033261	0.443886667	0.331756024	0.694991231	0.032147131	0.313150159	14	20693872	C	G	T	S		14	21162031	14:20693872:C:G	ANG;ANG	P03950	P03950;P03950	p.Thr103Ser	p.Thr103Ser;p.Thr103Ser	2.696075	0.767	0.851986574	1.339263933	3.131342837	1.855837506	1	Thr	103	Ser	T103S	4	2.525714286	2.492	-2.182714286	98.68	8.889532179	0.865157495	Pathogenic
14:20693872:C:T:T:103:I	1.144414863	-0.351958007	0.673381746	0.037144482	0.418298889	0.308470477	0.363648016	0.083587047	0.443886667	0.337373766	0.320813954	0.017339059	0.30988003	14	20693872	C	T	T	I		14	21162031	14:20693872:C:T	ANG;ANG	P03950	P03950;P03950	p.Thr103Ile	p.Thr103Ile;p.Thr103Ile	2.835416	0.815	0.847808591	1.418520889	3.366761819	2.20835977	0.993	Thr	103	Ile	T103I	6	2.525714286	2.492	-2.182714286	98.68	8.889532179	0.706352246	Pathogenic
14:20693874:A:C:T:104:P	0.471651055	-0.439396335	0.725776315	0.005865323	0.434307778	0.310897144	0.559193571	0.083587047	0.443886667	0.337373766	0.291035891	0.053296161	0.361099951	14	20693874	A	C	T	P		14	21162033	14:20693874:A:C	ANG;ANG	P03950	P03950;P03950	p.Thr104Pro	p.Thr104Pro;p.Thr104Pro	2.876899	0.696	0.84574663	1.421979572	2.575899726	1.542843874	0.998	Thr	104	Pro	T104P	6	1.699	6.571285714	-3.820142857	98.69	9.220846538	0.771453105	Pathogenic
14:20693874:A:G:T:104:A	-0.557055483	-0.586932503	0.766032279	-0.002055654	0.44845	0.370369278	0.559193571	0.335293057	0.443886667	0.416211372	0.611903012	0.032838077	0.379448048	14	20693874	A	G	T	A		14	21162033	14:20693874:A:G	ANG;ANG	P03950	P03950;P03950	p.Thr104Ala	p.Thr104Ala;p.Thr104Ala	1.994701	0.475	0.830815345	-0.098368544	0.921925944	-0.209867994	0.414	Thr	104	Ala	T104A	5	1.699	6.571285714	-3.820142857	98.69	9.220846538	0.644482862	Pathogenic
14:20693874:A:T:T:104:S	-0.507354579	-0.649990384	0.819371462	0.006240413	0.445641111	0.347521852	0.559193571	0.33033261	0.443886667	0.331756024	0.694603026	0.040381759	0.37444873	14	20693874	A	T	T	S		14	21162033	14:20693874:A:T	ANG;ANG	P03950	P03950;P03950	p.Thr104Ser	p.Thr104Ser;p.Thr104Ser	1.438029	0.483	0.831018127	-0.820829989	0.976163658	-0.46351145	0.809	Thr	104	Ser	T104S	4	1.699	6.571285714	-3.820142857	98.69	9.220846538	0.498056377	Uncertain
14:20693875:C:A:T:104:N	-1.170894174	-0.79541039	0.766032279	-0.002055654	0.44845	0.370369278	0.559193571	0.335293057	0.443886667	0.416211372	0.611903012	0.032838077	0.379448048	14	20693875	C	A	T	N		14	21162034	14:20693875:C:A	ANG;ANG	P03950	P03950;P03950	p.Thr104Asn	p.Thr104Asn;p.Thr104Asn	0.385454	0.336	0.830887701	-2.19953289	0.039537792	-1.880260659	0.818	Thr	104	Asn	T104N	5	1.699	6.571285714	-3.820142857	98.69	9.220846538	0.339237043	Benign
14:20693875:C:G:T:104:S	-0.754656497	-0.848084064	0.819371462	0.006240413	0.445641111	0.347521852	0.559193571	0.33033261	0.443886667	0.331756024	0.694603026	0.040381759	0.37444873	14	20693875	C	G	T	S		14	21162034	14:20693875:C:G	ANG;ANG	P03950	P03950;P03950	p.Thr104Ser	p.Thr104Ser;p.Thr104Ser	-0.091062	0.427	0.831018127	-2.819028293	0.620182789	-1.61095283	0.809	Thr	104	Ser	T104S	4	1.699	6.571285714	-3.820142857	98.69	9.220846538	0.498056377	Uncertain
14:20693875:C:T:T:104:I	-1.016576562	-0.741855723	0.725776315	0.005865323	0.434307778	0.310897144	0.559193571	0.083587047	0.443886667	0.337373766	0.291035891	0.053296161	0.361099951	14	20693875	C	T	T	I		14	21162034	14:20693875:C:T	ANG;ANG	P03950	P03950;P03950	p.Thr104Ile	p.Thr104Ile;p.Thr104Ile	0.542206	0.359	0.828642752	-2.049945881	0.148288416	-1.662867967	0.91	Thr	104	Ile	T104I	6	1.699	6.571285714	-3.820142857	98.69	9.220846538	0.224725537	Benign
14:20693877:T:A:C:105:S	1.109457782	-0.393645234	0.14044641	0.060048035	0.350947778	0.224894212	0.236616587	0.293220723	0.559058704	0.489880188	0.34389022	0.130617435	0.357371099	14	20693877	T	A	C	S		14	21162036	14:20693877:T:A	ANG;ANG	P03950	P03950;P03950	p.Cys105Ser	p.Cys105Ser;p.Cys105Ser	3.177897	0.838	0.841005241	1.698620983	3.399457902	2.525807064	1	Cys	105	Ser	C105S	10	1.703333333	5.310833333	-7.745333333	98.41	8.008792129	0.959679974	Pathogenic
14:20693877:T:C:C:105:R	0.829802846	-0.336235712	0.14044641	0.014074554	0.349686667	0.213205794	0.236616587	0.190829183	0.559058704	0.405409943	0.34389022	0.069841815	0.339438401	14	20693877	T	C	C	R		14	21162036	14:20693877:T:C	ANG;ANG	P03950	P03950;P03950	p.Cys105Arg	p.Cys105Arg;p.Cys105Arg	3.370215	0.763	0.845740051	2.066477245	3.001695642	2.195883941	1	Cys	105	Arg	C105R	12	1.703333333	5.310833333	-7.745333333	98.41	8.008792129	0.971301154	Pathogenic
14:20693877:T:G:C:105:G	0.953453805	-0.345987585	0.14044641	0.014074554	0.349686667	0.213205794	0.236616587	0.190829183	0.559058704	0.405409943	0.34389022	0.069841815	0.339438401	14	20693877	T	G	C	G		14	21162036	14:20693877:T:G	ANG;ANG	P03950	P03950;P03950	p.Cys105Gly	p.Cys105Gly;p.Cys105Gly	3.29494	0.791	0.852334102	2.130407414	3.289704396	2.317182523	1	Cys	105	Gly	C105G	12	1.703333333	5.310833333	-7.745333333	98.41	8.008792129	0.95928045	Pathogenic
14:20693878:G:A:C:105:Y	1.068850423	-0.398667476	0.14044641	0.039412363	0.358613333	0.226254286	0.236616587	0.404393786	0.559058704	0.479788938	0.34389022	0.105111109	0.362279512	14	20693878	G	A	C	Y		14	21162037	14:20693878:G:A	ANG;ANG	P03950	P03950;P03950	p.Cys105Tyr	p.Cys105Tyr;p.Cys105Tyr	3.207785	0.832	0.840866984	1.734275349	3.359010335	2.50722593	1	Cys	105	Tyr	C105Y	11	1.703333333	5.310833333	-7.745333333	98.41	8.008792129	0.923911107	Pathogenic
14:20693878:G:C:C:105:S	1.246357058	-0.400030104	0.14044641	0.060048035	0.350947778	0.224894212	0.236616587	0.293220723	0.559058704	0.489880188	0.34389022	0.130617435	0.357371099	14	20693878	G	C	C	S		14	21162037	14:20693878:G:C	ANG;ANG	P03950	P03950;P03950	p.Cys105Ser	p.Cys105Ser;p.Cys105Ser	3.128612	0.869	0.841005241	1.634215919	3.59651874	2.678447886	1	Cys	105	Ser	C105S	10	1.703333333	5.310833333	-7.745333333	98.41	8.008792129	0.959679974	Pathogenic
14:20693878:G:T:C:105:F	1.152756431	-0.394752735	0.14044641	0.039412363	0.358613333	0.226254286	0.236616587	0.404393786	0.559058704	0.479788938	0.34389022	0.105111109	0.362279512	14	20693878	G	T	C	F		14	21162037	14:20693878:G:T	ANG;ANG	P03950	P03950;P03950	p.Cys105Phe	p.Cys105Phe;p.Cys105Phe	3.238003	0.851	0.841049116	1.778246693	3.482828349	2.633331672	1	Cys	105	Phe	C105F	11	1.703333333	5.310833333	-7.745333333	98.41	8.008792129	0.966954622	Pathogenic
14:20693879:C:G:C:105:W	0.560998268	-0.430795348	0.14044641	0.039412363	0.358613333	0.226254286	0.236616587	0.404393786	0.559058704	0.479788938	0.34389022	0.105111109	0.362279512	14	20693879	C	G	C	W		14	21162038	14:20693879:C:G	ANG;ANG	P03950	P03950;P03950	p.Cys105Trp	p.Cys105Trp;p.Cys105Trp	2.959789	0.717	0.839988496	1.388574959	2.613321093	1.708885428	1	Cys	105	Trp	C105W	11	1.703333333	5.310833333	-7.745333333	98.41	8.008792129	0.972867852	Pathogenic
14:20693880:A:C:K:106:Q	-1.680691802	-0.334244654	0.006191643	-0.015136505	0.148012222	0.153034788	0.135792222	0.33033261	0.76565	0.373931736	0.111980475	0.065531943	0.218829921	14	20693880	A	C	K	Q		14	21162039	14:20693880:A:C	ANG;ANG	P03950	P03950;P03950	p.Lys106Gln	p.Lys106Gln;p.Lys106Gln	1.698612	0.116	0.784314728	-1.629808762	-2.136004313	-2.444525642	0.299	Lys	106	Gln	K106Q	4	3.024777778	10.84044444	-9.202555556	97.74	7.805485035	0.386832776	Uncertain
14:20693880:A:G:K:106:E	-1.676275697	-0.388210245	0.006191643	-0.015136505	0.148012222	0.153034788	0.135792222	0.33033261	0.76565	0.373931736	0.111980475	0.065531943	0.218829921	14	20693880	A	G	K	E		14	21162039	14:20693880:A:G	ANG;ANG	P03950	P03950;P03950	p.Lys106Glu	p.Lys106Glu;p.Lys106Glu	1.28205	0.117	0.798200015	-1.832410084	-1.897978713	-2.663152586	0.137	Lys	106	Glu	K106E	4	3.024777778	10.84044444	-9.202555556	97.74	7.805485035	0.340386187	Benign
14:20693881:A:C:K:106:T	-1.427214459	-0.560537656	0.003621851	0.018514723	0.121131111	0.083601163	0.135792222	0.083587047	0.76565	0.18598001	0.018291624	0.115244359	0.170597555	14	20693881	A	C	K	T		14	21162040	14:20693881:A:C	ANG;ANG	P03950	P03950;P03950	p.Lys106Thr	p.Lys106Thr;p.Lys106Thr	-0.722785	0.142	0.791831936	-4.609041944	-1.845306779	-3.598673892	0.064	Lys	106	Thr	K106T	6	3.024777778	10.84044444	-9.202555556	97.74	7.805485035	0.202588521	Benign
14:20693881:A:G:K:106:R	-2.092652408	-0.781803806	0.008500139	-0.004141094	0.190204444	0.176332419	0.135792222	0.333583614	0.76565	0.421715831	0.141682386	0.070816813	0.276106414	14	20693881	A	G	K	R		14	21162040	14:20693881:A:G	ANG;ANG	P03950	P03950;P03950	p.Lys106Arg	p.Lys106Arg;p.Lys106Arg	-0.954974	0.06	0.794517992	-4.846352206	-2.32174902	-4.197746946	0.004	Lys	106	Arg	K106R	3	3.024777778	10.84044444	-9.202555556	97.74	7.805485035	0.193224868	Benign
14:20693881:A:T:K:106:M	-0.513080581	-0.376838661	0.003621851	0.018514723	0.121131111	0.083601163	0.135792222	0.083587047	0.76565	0.18598001	0.018291624	0.115244359	0.170597555	14	20693881	A	T	K	M		14	21162040	14:20693881:A:T	ANG;ANG	P03950	P03950;P03950	p.Lys106Met	p.Lys106Met;p.Lys106Met	0.695193	0.349	0.786895165	-2.877553014	-0.611816381	-1.638255542	0.994	Lys	106	Met	K106M	6	3.024777778	10.84044444	-9.202555556	97.74	7.805485035	0.794603553	Pathogenic
14:20693882:G:C:K:106:N	-1.66981863	-0.546497426	0.004476628	-0.006097286	0.134233333	0.141951746	0.135792222	0.335293057	0.76565	0.253105837	0.070772551	0.081112309	0.199686275	14	20693882	G	C	K	N		14	21162041	14:20693882:G:C	ANG;ANG	P03950	P03950;P03950	p.Lys106Asn	p.Lys106Asn;p.Lys106Asn	-0.207539	0.106	0.791130242	-3.952995173	-2.08585901	-3.529197349	0.11	Lys	106	Asn	K106N	5	3.024777778	10.84044444	-9.202555556	97.74	7.805485035	0.367863088	Uncertain
14:20693882:G:T:K:106:N	-1.66981863	-0.547963284	0.004476628	-0.006097286	0.134233333	0.141951746	0.135792222	0.335293057	0.76565	0.253105837	0.070772551	0.081112309	0.199686275	14	20693882	G	T	K	N		14	21162041	14:20693882:G:T	ANG;ANG	P03950	P03950;P03950	p.Lys106Asn	p.Lys106Asn;p.Lys106Asn	-0.218854	0.106	0.791130242	-3.967781483	-2.08585901	-3.535292885	0.11	Lys	106	Asn	K106N	5	3.024777778	10.84044444	-9.202555556	97.74	7.805485035	0.367863088	Uncertain
14:20693883:C:A:L:107:I	-1.094095003	-0.856119415	0.091171473	0.07602485	0.399601111	0.280909286	0.27033381	0.646617605	0.676598401	0.723041222	0.609512448	0.076668864	0.474088651	14	20693883	C	A	L	I		14	21162042	14:20693883:C:A	ANG;ANG	P03950	P03950;P03950	p.Leu107Ile	p.Leu107Ile;p.Leu107Ile	1.240594	0.415	0.81415948	-1.493775758	0.262623422	-0.96293698	0.527	Leu	107	Ile	L107I	2	2.277875	9.484375	-14.07825	97.5	6.338250594	0.429895533	Uncertain
14:20693883:C:G:L:107:V	-1.114750603	-0.722766217	0.091171473	0.067141858	0.331518889	0.162001785	0.27033381	0.333583614	0.676598401	0.494010407	0.609512448	0.063710917	0.406002763	14	20693883	C	G	L	V		14	21162042	14:20693883:C:G	ANG;ANG	P03950	P03950;P03950	p.Leu107Val	p.Leu107Val;p.Leu107Val	1.317622	0.366	0.818592794	-1.283999813	0.025107689	-1.204678843	0.926	Leu	107	Val	L107V	3	2.277875	9.484375	-14.07825	97.5	6.338250594	0.385660471	Uncertain
14:20693884:T:A:L:107:Q	-0.662479854	-0.488824382	0.03500206	0.127548346	0.252301111	0.06461775	0.27033381	0.083587047	0.676598401	0.216159375	0.122828059	0.107771736	0.2794033	14	20693884	T	A	L	Q		14	21162043	14:20693884:T:A	ANG;ANG	P03950	P03950;P03950	p.Leu107Gln	p.Leu107Gln;p.Leu107Gln	1.352657	0.386	0.81392906	-1.353004439	0.074431747	-1.070197757	0.996	Leu	107	Gln	L107Q	6	2.277875	9.484375	-14.07825	97.5	6.338250594	0.306213131	Benign
14:20693884:T:C:L:107:P	-0.335381919	-0.525399312	0.268053532	0.161559706	0.295783333	0.118177482	0.27033381	0.373321007	0.676598401	0.33251487	0.419217676	0.149205216	0.308483507	14	20693884	T	C	L	P		14	21162043	14:20693884:T:C	ANG;ANG	P03950	P03950;P03950	p.Leu107Pro	p.Leu107Pro;p.Leu107Pro	1.477084	0.479	0.833644966	-0.705139279	0.994563891	-0.465593475	1	Leu	107	Pro	L107P	7	2.277875	9.484375	-14.07825	97.5	6.338250594	0.663672083	Pathogenic
14:20693884:T:G:L:107:R	-0.406345724	-0.486213043	0.03500206	0.127548346	0.252301111	0.06461775	0.27033381	0.083587047	0.676598401	0.216159375	0.122828059	0.107771736	0.2794033	14	20693884	T	G	L	R		14	21162043	14:20693884:T:G	ANG;ANG	P03950	P03950;P03950	p.Leu107Arg	p.Leu107Arg;p.Leu107Arg	1.372814	0.444	0.823432255	-1.092762432	0.601682074	-0.724077807	0.996	Leu	107	Arg	L107R	6	2.277875	9.484375	-14.07825	97.5	6.338250594	0.396259171	Uncertain
14:20693886:C:A:H:108:N	-1.837823574	-0.680406848	0.051719911	0.084011479	0.213188889	0.216467177	0.190578968	0.373321007	0.260921111	0.211325363	0.022226235	0.104573929	0.205897951	14	20693886	C	A	H	N		14	21162045	14:20693886:C:A	ANG;ANG	P03950	P03950;P03950	p.His108Asn	p.His108Asn;p.His108Asn	-1.154306	0.072	0.783293224	-5.38311092	-2.432746823	-4.23576529	0.003	His	108	Asn	H108N	7	7.7285	10.5231	-14.6141	94.25	10.9454863	0.235898406	Benign
14:20693886:C:G:H:108:D	-1.76224416	-0.651603092	0.023639129	0.097995734	0.198865556	0.176338964	0.190578968	0.120278196	0.260921111	0.162575628	0.005490915	0.153110526	0.205722072	14	20693886	C	G	H	D		14	21162045	14:20693886:C:G	ANG;ANG	P03950	P03950;P03950	p.His108Asp	p.His108Asp;p.His108Asp	-0.934429	0.089	0.791004911	-4.905971332	-2.196015725	-4.019048532	0.036	His	108	Asp	H108D	9	7.7285	10.5231	-14.6141	94.25	10.9454863	0.386052756	Uncertain
14:20693886:C:T:H:108:Y	-1.405698229	-0.681228389	0.027317218	0.069256554	0.216823333	0.207381084	0.190578968	0.083587047	0.260921111	0.119517971	0.007205911	0.077173628	0.196908252	14	20693886	C	T	H	Y	rs1489048735	14	21162045	14:20693886:C:T	ANG;ANG	P03950	P03950;P03950	p.His108Tyr	p.His108Tyr;p.His108Tyr	-1.286388	0.164	0.783505597	-5.550487027	-1.844377778	-3.77512607	0.492	His	108	Tyr	H108Y	6	7.7285	10.5231	-14.6141	94.25	10.9454863	0.272833276	Benign
14:20693887:A:C:H:108:P	-1.39889142	-0.793700245	0.023639129	0.092151086	0.198096667	0.176344894	0.190578968	0.293220723	0.260921111	0.222009253	0.005490915	0.157880861	0.203757354	14	20693887	A	C	H	P		14	21162046	14:20693887:A:C	ANG;ANG	P03950	P03950;P03950	p.His108Pro	p.His108Pro;p.His108Pro	-2.058762	0.17	0.802164567	-6.10056522	-1.494921773	-4.156531696	0.146	His	108	Pro	H108P	10	7.7285	10.5231	-14.6141	94.25	10.9454863	0.484742891	Uncertain
14:20693887:A:G:H:108:R	-1.826888521	-0.965996158	0.051719911	0.094927147	0.21658	0.208510361	0.190578968	0.618364222	0.260921111	0.339801815	0.018739963	0.13303262	0.246642299	14	20693887	A	G	H	R	rs771940687	14	21162046	14:20693887:A:G	ANG;ANG	P03950	P03950;P03950	p.His108Arg	p.His108Arg;p.His108Arg	-2.78888	0.101	0.788456603	-7.39206751	-2.1622513	-4.948700775	0	His	108	Arg	H108R	8	7.7285	10.5231	-14.6141	94.25	10.9454863	0.094689629	Benign
14:20693887:A:T:H:108:L	-1.583641193	-0.849640289	0.023639129	0.0793986	0.20403	0.178914339	0.190578968	0.404393786	0.260921111	0.230899367	0.005490915	0.145683492	0.211185291	14	20693887	A	T	H	L		14	21162046	14:20693887:A:T	ANG;ANG	P03950	P03950;P03950	p.His108Leu	p.His108Leu;p.His108Leu	-2.386669	0.133	0.790765294	-6.809639295	-1.920314346	-4.547052886	0.01	His	108	Leu	H108L	11	7.7285	10.5231	-14.6141	94.25	10.9454863	0.215845797	Benign
14:20693888:T:A:H:108:Q	-2.034445489	-0.744771721	0.051719911	0.094927147	0.21658	0.208510361	0.190578968	0.618364222	0.260921111	0.339801815	0.018739963	0.13303262	0.246642299	14	20693888	T	A	H	Q		14	21162047	14:20693888:T:A	ANG;ANG	P03950	P03950;P03950	p.His108Gln	p.His108Gln;p.His108Gln	-1.081242	0.054	0.777739601	-5.424322448	-2.639828558	-4.300451326	0.002	His	108	Gln	H108Q	8	7.7285	10.5231	-14.6141	94.25	10.9454863	0.147957701	Benign
14:20693888:T:G:H:108:Q	-2.034445489	-0.74076215	0.051719911	0.094927147	0.21658	0.208510361	0.190578968	0.618364222	0.260921111	0.339801815	0.018739963	0.13303262	0.246642299	14	20693888	T	G	H	Q		14	21162047	14:20693888:T:G	ANG;ANG	P03950	P03950;P03950	p.His108Gln	p.His108Gln;p.His108Gln	-1.050292	0.054	0.777739601	-5.383877349	-2.639828558	-4.283778163	0.002	His	108	Gln	H108Q	8	7.7285	10.5231	-14.6141	94.25	10.9454863	0.147957701	Benign
14:20693889:G:A:G:109:R	0.283077106	-0.394297894	0.051719911	0.127188149	0.237558889	0.241512747	0.281985794	0.618364222	0.773971111	0.548829216	0.018739963	0.186862069	0.340671438	14	20693889	G	A	G	R		14	21162048	14:20693889:G:A	ANG;ANG	P03950	P03950;P03950	p.Gly109Arg	p.Gly109Arg;p.Gly109Arg	2.939278	0.64	0.782723781	-0.047678696	1.168415405	1.252747857	0.852	Gly	109	Arg	G109R	8	5.5105	12.305	-17.35225	90.77	9.482858644	0.548203765	Uncertain
14:20693889:G:C:G:109:R	0.283077106	-0.402440238	0.051719911	0.127188149	0.237558889	0.241512747	0.281985794	0.618364222	0.773971111	0.548829216	0.018739963	0.186862069	0.340671438	14	20693889	G	C	G	R		14	21162048	14:20693889:G:C	ANG;ANG	P03950	P03950;P03950	p.Gly109Arg	p.Gly109Arg;p.Gly109Arg	2.876427	0.64	0.782723781	-0.129811651	1.168415405	1.218889214	0.852	Gly	109	Arg	G109R	8	5.5105	12.305	-17.35225	90.77	9.482858644	0.548203765	Uncertain
14:20693890:G:A:G:109:E	0.265412684	-0.425458416	0.051719911	0.127188149	0.237558889	0.241512747	0.281985794	0.618364222	0.773971111	0.548829216	0.018739963	0.186862069	0.340671438	14	20693890	G	A	G	E		14	21162049	14:20693890:G:A	ANG;ANG	P03950	P03950;P03950	p.Gly109Glu	p.Gly109Glu;p.Gly109Glu	2.698749	0.636	0.784055382	-0.32922464	1.165205271	1.100050334	0.998	Gly	109	Glu	G109E	8	5.5105	12.305	-17.35225	90.77	9.482858644	0.875202141	Pathogenic
14:20693890:G:C:G:109:A	0.148166895	-0.384003761	0.027317218	0.099018113	0.234955556	0.222118068	0.281985794	0.083587047	0.773971111	0.253258525	0.007205911	0.13168473	0.301576004	14	20693890	G	C	G	A		14	21162049	14:20693890:G:C	ANG;ANG	P03950	P03950;P03950	p.Gly109Ala	p.Gly109Ala;p.Gly109Ala	2.471904	0.584	0.782372327	-0.667087888	0.806570712	0.677267083	0.838	Gly	109	Ala	G109A	6	5.5105	12.305	-17.35225	90.77	9.482858644	0.740969326	Pathogenic
14:20693890:G:T:G:109:V	0.282208711	-0.346047336	0.023639129	0.129473831	0.219367778	0.20026192	0.281985794	0.120278196	0.773971111	0.301564687	0.005490915	0.204731292	0.299497688	14	20693890	G	T	G	V		14	21162049	14:20693890:G:T	ANG;ANG	P03950	P03950;P03950	p.Gly109Val	p.Gly109Val;p.Gly109Val	2.735821	0.613	0.782122745	-0.328347149	0.98675381	0.987073124	0.999	Gly	109	Val	G109V	9	5.5105	12.305	-17.35225	90.77	9.482858644	0.893091993	Pathogenic
14:20693892:G:A:G:110:S	-0.842408007	-0.47115853	0.045382857	0.145634141	0.287297778	0.213377486	0.375100556	0.083587047	0.773971111	0.25321408	0.029251734	0.164423086	0.37885867	14	20693892	G	A	G	S		14	21162051	14:20693892:G:A	ANG;ANG	P03950	P03950;P03950	p.Gly110Ser	p.Gly110Ser;p.Gly110Ser	2.88012	0.41	0.768260225	-0.480975588	-0.534965787	-0.108605051	0.995	Gly	110	Ser	G110S	6	3.164	13.51675	-20.06925	84.89	9.024401012	0.436531954	Uncertain
14:20693892:G:C:G:110:R	-0.826927757	-0.53636556	0.084521398	0.165489171	0.289508889	0.23250444	0.375100556	0.618364222	0.773971111	0.54692612	0.16446048	0.207325415	0.418021972	14	20693892	G	C	G	R		14	21162051	14:20693892:G:C	ANG;ANG	P03950	P03950;P03950	p.Gly110Arg	p.Gly110Arg;p.Gly110Arg	2.924569	0.439	0.774950568	-0.258221473	-0.238993655	0.082970755	0.99	Gly	110	Arg	G110R	8	3.164	13.51675	-20.06925	84.89	9.024401012	0.358741438	Benign
14:20693892:G:T:G:110:C	-0.496758227	-0.416256789	0.039370764	0.163693026	0.260661111	0.191416576	0.375100556	0.120278196	0.773971111	0.300479132	0.020548109	0.218742494	0.361545942	14	20693892	G	T	G	C		14	21162051	14:20693892:G:T	ANG;ANG	P03950	P03950;P03950	p.Gly110Cys	p.Gly110Cys;p.Gly110Cys	3.061752	0.477	0.768501887	-0.237672989	-0.105028089	0.376526836	1	Gly	110	Cys	G110C	9	3.164	13.51675	-20.06925	84.89	9.024401012	0.833480012	Pathogenic
14:20693893:G:A:G:110:D	-0.680249651	-0.449772211	0.084521398	0.158176083	0.287462222	0.241640974	0.375100556	0.373321007	0.773971111	0.400441419	0.130587026	0.186792134	0.385433719	14	20693893	G	A	G	D		14	21162052	14:20693893:G:A	ANG;ANG	P03950	P03950;P03950	p.Gly110Asp	p.Gly110Asp;p.Gly110Asp	3.137168	0.451	0.776678288	0.062124614	-0.133885924	0.26686494	0.999	Gly	110	Asp	G110D	7	3.164	13.51675	-20.06925	84.89	9.024401012	0.619992686	Uncertain
14:20693893:G:C:G:110:A	-0.621602723	-0.465579591	0.045382857	0.145634141	0.287297778	0.213377486	0.375100556	0.083587047	0.773971111	0.25321408	0.029251734	0.164423086	0.37885867	14	20693893	G	C	G	A		14	21162052	14:20693893:G:C	ANG;ANG	P03950	P03950;P03950	p.Gly110Ala	p.Gly110Ala;p.Gly110Ala	2.923184	0.46	0.773552393	-0.294444493	-0.128828645	0.203612283	0.955	Gly	110	Ala	G110A	6	3.164	13.51675	-20.06925	84.89	9.024401012	0.625442014	Uncertain
14:20693893:G:T:G:110:V	-0.638073609	-0.414426636	0.039370764	0.163693026	0.260661111	0.191416576	0.375100556	0.120278196	0.773971111	0.300479132	0.020548109	0.218742494	0.361545942	14	20693893	G	T	G	V		14	21162052	14:20693893:G:T	ANG;ANG	P03950	P03950;P03950	p.Gly110Val	p.Gly110Val;p.Gly110Val	3.075879	0.445	0.773443247	-0.097590842	-0.226001706	0.199165583	1	Gly	110	Val	G110V	9	3.164	13.51675	-20.06925	84.89	9.024401012	0.781597248	Pathogenic
14:20693895:T:A:S:111:T	-1.365166096	-0.791021215	0.026506269	0.165044222	0.342405556	0.208098266	0.323222619	0.333583614	0.773971111	0.392720318	0.430828094	0.1217727	0.453170065	14	20693895	T	A	S	T		14	21162054	14:20693895:T:A	ANG;ANG	P03950	P03950;P03950	p.Ser111Thr	p.Ser111Thr;p.Ser111Thr	1.450497	0.34	0.776999918	-2.134081155	-0.834124632	-1.283386837	0.225	Ser	111	Thr	S111T	3	2.035833333	10.44483333	-21.58866667	92.13	6.841722383	0.677907028	Pathogenic
14:20693895:T:C:S:111:P	-0.724738088	-0.565284577	0.019273464	0.192718151	0.297301111	0.202265767	0.323222619	0.335293057	0.773971111	0.545313357	0.314315498	0.132583226	0.399372872	14	20693895	T	C	S	P	rs1594210509	14	21162054	14:20693895:T:C	ANG;ANG	P03950	P03950;P03950	p.Ser111Pro	p.Ser111Pro;p.Ser111Pro	2.440494	0.45	0.78472394	-0.650254115	-0.006005211	-0.114222671	0.998	Ser	111	Pro	S111P	5	2.035833333	10.44483333	-21.58866667	92.13	6.841722383	0.704198417	Pathogenic
14:20693895:T:G:S:111:A	-1.285676194	-0.705194624	0.026506269	0.165044222	0.342405556	0.208098266	0.323222619	0.333583614	0.773971111	0.392720318	0.430828094	0.1217727	0.453170065	14	20693895	T	G	S	A		14	21162054	14:20693895:T:G	ANG;ANG	P03950	P03950;P03950	p.Ser111Ala	p.Ser111Ala;p.Ser111Ala	2.112995	0.358	0.779031587	-1.218331254	-0.685804877	-0.822444088	0.155	Ser	111	Ala	S111A	3	2.035833333	10.44483333	-21.58866667	92.13	6.841722383	0.76050834	Pathogenic
14:20693896:C:A:S:111:Y	-0.68963314	-0.531159607	0.014493156	0.212632518	0.275488889	0.127062354	0.323222619	0.083587047	0.773971111	0.253258525	0.072808847	0.150897887	0.350294226	14	20693896	C	A	S	Y		14	21162055	14:20693896:C:A	ANG;ANG	P03950	P03950;P03950	p.Ser111Tyr	p.Ser111Tyr;p.Ser111Tyr	2.017434	0.426	0.77713853	-1.389802842	-0.285127054	-0.480859273	1	Ser	111	Tyr	S111Y	6	2.035833333	10.44483333	-21.58866667	92.13	6.841722383	0.896628583	Pathogenic
14:20693896:C:G:S:111:C	-0.914630633	-0.611869966	0.019273464	0.192718151	0.297301111	0.202265767	0.323222619	0.335293057	0.773971111	0.545313357	0.314315498	0.132583226	0.399372872	14	20693896	C	G	S	C		14	21162055	14:20693896:C:G	ANG;ANG	P03950	P03950;P03950	p.Ser111Cys	p.Ser111Cys;p.Ser111Cys	2.0809	0.407	0.777161855	-1.306292138	-0.405517126	-0.556496239	1	Ser	111	Cys	S111C	5	2.035833333	10.44483333	-21.58866667	92.13	6.841722383	0.909627508	Pathogenic
14:20693896:C:T:S:111:F	-0.698465351	-0.510899159	0.014493156	0.212632518	0.275488889	0.127062354	0.323222619	0.083587047	0.773971111	0.253258525	0.072808847	0.150897887	0.350294226	14	20693896	C	T	S	F		14	21162055	14:20693896:C:T	ANG;ANG	P03950	P03950;P03950	p.Ser111Phe	p.Ser111Phe;p.Ser111Phe	2.173825	0.424	0.778942558	-1.141030581	-0.267741399	-0.408170157	1	Ser	111	Phe	S111F	6	2.035833333	10.44483333	-21.58866667	92.13	6.841722383	0.861767537	Pathogenic
14:20693898:C:A:P:112:T	-2.5472517	-1.02027549	0.455565482	0.296467926	0.484963333	0.167539283	0.347051429	0.618364222	0.260854444	0.324731815	0.500118256	0.226368122	0.4234857	14	20693898	C	A	P	T		14	21162057	14:20693898:C:A	ANG;ANG	P03950	P03950;P03950	p.Pro112Thr	p.Pro112Thr;p.Pro112Thr	-0.734324	0.053	0.783268933	-4.834881212	-2.553931333	-4.1193425	0.001	Pro	112	Thr	P112T	8	-1.593571429	9.924285714	-21.37271429	94.44	5.048754372	0.18480006	Benign
14:20693898:C:G:P:112:A	-2.286701464	-0.986232481	0.455565482	0.296467926	0.484963333	0.167539283	0.347051429	0.618364222	0.260854444	0.324731815	0.500118256	0.226368122	0.4234857	14	20693898	C	G	P	A		14	21162057	14:20693898:C:G	ANG;ANG	P03950	P03950;P03950	p.Pro112Ala	p.Pro112Ala;p.Pro112Ala	-0.471545	0.112	0.786995234	-4.39976964	-2.116708665	-3.636738593	0.003	Pro	112	Ala	P112A	8	-1.593571429	9.924285714	-21.37271429	94.44	5.048754372	0.365084266	Uncertain
14:20693898:C:T:P:112:S	-2.564916123	-1.000542699	0.455565482	0.296467926	0.484963333	0.167539283	0.347051429	0.618364222	0.260854444	0.324731815	0.500118256	0.226368122	0.4234857	14	20693898	C	T	P	S		14	21162057	14:20693898:C:T	ANG;ANG	P03950	P03950;P03950	p.Pro112Ser	p.Pro112Ser;p.Pro112Ser	-0.582006	0.049	0.783651391	-4.626420423	-2.572977422	-4.06040829	0.01	Pro	112	Ser	P112S	8	-1.593571429	9.924285714	-21.37271429	94.44	5.048754372	0.156519891	Benign
14:20693899:C:A:P:112:H	-1.267321412	-0.575764501	0.294868112	0.293720089	0.449285556	0.136557437	0.347051429	0.120278196	0.260854444	0.15546994	0.104778178	0.245734941	0.365369857	14	20693899	C	A	P	H	rs371646942	14	21162058	14:20693899:C:A	ANG;ANG	P03950	P03950;P03950	p.Pro112His	p.Pro112His;p.Pro112His	1.883993	0.305	0.781360781	-1.460260204	-0.983853951	-1.252169706	0.943	Pro	112	His	P112H	9	-1.593571429	9.924285714	-21.37271429	94.44	5.048754372	0.524424699	Uncertain
14:20693899:C:G:P:112:R	-2.084300964	-0.658508062	0.294868112	0.293720089	0.449285556	0.136557437	0.347051429	0.120278196	0.260854444	0.15546994	0.104778178	0.245734941	0.365369857	14	20693899	C	G	P	R		14	21162058	14:20693899:C:G	ANG;ANG	P03950	P03950;P03950	p.Pro112Arg	p.Pro112Arg;p.Pro112Arg	1.245293	0.12	0.787536048	-2.142914742	-2.05683105	-2.665612963	0.092	Pro	112	Arg	P112R	9	-1.593571429	9.924285714	-21.37271429	94.44	5.048754372	0.368887639	Uncertain
14:20693899:C:T:P:112:L	-1.40435653	-0.628234117	0.294868112	0.272097545	0.44221	0.147251452	0.347051429	0.293220723	0.260854444	0.218412269	0.104778178	0.244595544	0.357736402	14	20693899	C	T	P	L		14	21162058	14:20693899:C:T	ANG;ANG	P03950	P03950;P03950	p.Pro112Leu	p.Pro112Leu;p.Pro112Leu	1.372208	0.269	0.786482066	-2.003005262	-1.127252822	-1.735967976	0.72	Pro	112	Leu	P112L	10	-1.593571429	9.924285714	-21.37271429	94.44	5.048754372	0.563243148	Uncertain
14:20693901:T:A:W:113:R	-2.028461705	-0.804608535	0.023899678	0.048000205	0.28004	0.095356215	0.349062381	0.124479183	0.026057778	0.08623953	0.079854757	0.048036447	0.298325794	14	20693901	T	A	W	R		14	21162060	14:20693901:T:A	ANG;ANG	P03950	P03950;P03950	p.Trp113Arg	p.Trp113Arg;p.Trp113Arg	-0.820218	0.089	0.775999384	-5.126051098	-2.446375133	-3.957521597	0	Trp	113	Arg	W113R	14	-2.458571429	7.336142857	-24.23978571	95.65	6.609887602	0.048198353	Benign
14:20693901:T:C:W:113:R	-2.028461705	-0.796700935	0.023899678	0.048000205	0.28004	0.095356215	0.349062381	0.124479183	0.026057778	0.08623953	0.079854757	0.048036447	0.298325794	14	20693901	T	C	W	R		14	21162060	14:20693901:T:C	ANG;ANG	P03950	P03950;P03950	p.Trp113Arg	p.Trp113Arg;p.Trp113Arg	-0.759179	0.089	0.775999384	-5.046286043	-2.446375133	-3.924639103	0	Trp	113	Arg	W113R	14	-2.458571429	7.336142857	-24.23978571	95.65	6.609887602	0.048198353	Benign
14:20693901:T:G:W:113:G	-1.953387908	-0.64440213	0.023899678	0.08698583	0.28004	0.095356215	0.349062381	0.124479183	0.026057778	0.08623953	0.079854757	0.093448452	0.298325794	14	20693901	T	G	W	G		14	21162060	14:20693901:T:G	ANG;ANG	P03950	P03950;P03950	p.Trp113Gly	p.Trp113Gly;p.Trp113Gly	0.41642	0.106	0.791963124	-3.11711319	-2.071962808	-3.193062608	0.093	Trp	113	Gly	W113G	13	-2.458571429	7.336142857	-24.23978571	95.65	6.609887602	0.239361159	Benign
14:20693902:G:C:W:113:S	-2.099119396	-0.525849664	0.023899678	0.048000205	0.28004	0.095356215	0.349062381	0.124479183	0.026057778	0.08623953	0.079854757	0.048036447	0.298325794	14	20693902	G	C	W	S		14	21162061	14:20693902:G:C	ANG;ANG	P03950	P03950;P03950	p.Trp113Ser	p.Trp113Ser;p.Trp113Ser	1.33153	0.073	0.771618677	-2.421993737	-2.621173769	-2.890833092	0.004	Trp	113	Ser	W113S	14	-2.458571429	7.336142857	-24.23978571	95.65	6.609887602	0.204756823	Benign
14:20693902:G:T:W:113:L	-2.041710022	-0.597653378	0.023899678	0.08698583	0.28004	0.095356215	0.349062381	0.124479183	0.026057778	0.08623953	0.079854757	0.093448452	0.298325794	14	20693902	G	T	W	L		14	21162061	14:20693902:G:T	ANG;ANG	P03950	P03950;P03950	p.Trp113Leu	p.Trp113Leu;p.Trp113Leu	0.777275	0.086	0.778251865	-2.983025799	-2.427864068	-3.114272658	0.048	Trp	113	Leu	W113L	13	-2.458571429	7.336142857	-24.23978571	95.65	6.609887602	0.119325423	Benign
14:20693903:G:C:W:113:C	-1.569186713	-0.49239831	0.023899678	0.08698583	0.28004	0.095356215	0.349062381	0.124479183	0.026057778	0.08623953	0.079854757	0.093448452	0.298325794	14	20693903	G	C	W	C		14	21162062	14:20693903:G:C	ANG;ANG	P03950	P03950;P03950	p.Trp113Cys	p.Trp113Cys;p.Trp113Cys	1.589742	0.193	0.769915152	-2.126493976	-1.88678005	-2.058087279	0.934	Trp	113	Cys	W113C	13	-2.458571429	7.336142857	-24.23978571	95.65	6.609887602	0.42460342	Uncertain
14:20693903:G:T:W:113:C	-1.569186713	-0.493099693	0.023899678	0.08698583	0.28004	0.095356215	0.349062381	0.124479183	0.026057778	0.08623953	0.079854757	0.093448452	0.298325794	14	20693903	G	T	W	C		14	21162062	14:20693903:G:T	ANG;ANG	P03950	P03950;P03950	p.Trp113Cys	p.Trp113Cys;p.Trp113Cys	1.584328	0.193	0.769915152	-2.133568928	-1.88678005	-2.061003871	0.934	Trp	113	Cys	W113C	13	-2.458571429	7.336142857	-24.23978571	95.65	6.609887602	0.42460342	Uncertain
14:20693904:C:A:P:114:T	-0.017503737	-0.636135798	0.135511398	0.240134214	0.331731111	0.18977947	0.398690635	0.618364222	0.177141111	0.281029295	0.318241119	0.151166351	0.406824889	14	20693904	C	A	P	T		14	21162063	14:20693904:C:A	ANG;ANG	P03950	P03950;P03950	p.Pro114Thr	p.Pro114Thr;p.Pro114Thr	1.997824	0.615	0.784620149	-1.231284714	1.04113529	0.601065374	0.999	Pro	114	Thr	P114T	8	1.192	3.542285714	-22.911	95.23	6.754113446	0.8197648	Pathogenic
14:20693904:C:G:P:114:A	0.035489531	-0.653580607	0.135511398	0.240134214	0.331731111	0.18977947	0.398690635	0.618364222	0.177141111	0.281029295	0.318241119	0.151166351	0.406824889	14	20693904	C	G	P	A		14	21162063	14:20693904:C:G	ANG;ANG	P03950	P03950;P03950	p.Pro114Ala	p.Pro114Ala;p.Pro114Ala	1.863167	0.627	0.787658198	-1.332477742	1.168105177	0.597888284	0.998	Pro	114	Ala	P114A	8	1.192	3.542285714	-22.911	95.23	6.754113446	0.656371281	Pathogenic
14:20693904:C:T:P:114:S	-0.079329217	-0.633640925	0.135511398	0.240134214	0.331731111	0.18977947	0.398690635	0.618364222	0.177141111	0.281029295	0.318241119	0.151166351	0.406824889	14	20693904	C	T	P	S		14	21162063	14:20693904:C:T	ANG;ANG	P03950	P03950;P03950	p.Pro114Ser	p.Pro114Ser;p.Pro114Ser	2.017082	0.601	0.784686387	-1.20448826	0.95324523	0.530514809	0.998	Pro	114	Ser	P114S	8	1.192	3.542285714	-22.911	95.23	6.754113446	0.578117425	Uncertain
14:20693905:C:A:P:114:H	0.245063253	-0.505412825	0.051158927	0.225466795	0.291787778	0.148019583	0.398690635	0.120278196	0.177141111	0.12447546	0.069598198	0.164180561	0.340069276	14	20693905	C	A	P	H		14	21162064	14:20693905:C:A	ANG;ANG	P03950	P03950;P03950	p.Pro114His	p.Pro114His;p.Pro114His	2.073156	0.631	0.783345651	-1.164210817	1.121579771	0.734133516	1	Pro	114	His	P114H	9	1.192	3.542285714	-22.911	95.23	6.754113446	0.754110334	Pathogenic
14:20693905:C:G:P:114:R	0.373130318	-0.505761444	0.051158927	0.225466795	0.291787778	0.148019583	0.398690635	0.120278196	0.177141111	0.12447546	0.069598198	0.164180561	0.340069276	14	20693905	C	G	P	R		14	21162064	14:20693905:C:G	ANG;ANG	P03950	P03950;P03950	p.Pro114Arg	p.Pro114Arg;p.Pro114Arg	2.070465	0.66	0.788388583	-1.04360625	1.390065708	0.900314397	1	Pro	114	Arg	P114R	9	1.192	3.542285714	-22.911	95.23	6.754113446	0.447573817	Uncertain
14:20693905:C:T:P:114:L	0.176736581	-0.489018704	0.051158927	0.196729951	0.287147778	0.148171755	0.398690635	0.293220723	0.177141111	0.19799465	0.069598198	0.164750404	0.33772229	14	20693905	C	T	P	L	rs1397813288	14	21162064	14:20693905:C:T	ANG;ANG	P03950	P03950;P03950	p.Pro114Leu	p.Pro114Leu;p.Pro114Leu	2.166875	0.614	0.787241775	-0.945845037	1.078518961	0.686354958	1	Pro	114	Leu	P114L	10	1.192	3.542285714	-22.911	95.23	6.754113446	0.742462772	Pathogenic
14:20693907:C:A:P:115:T	0.049601789	-0.345673096	0.111302033	0.201806618	0.245103333	0.254265381	0.265482937	0.618364222	0.026057778	0.252426469	0.024186544	0.124690815	0.260590923	14	20693907	C	A	P	T		14	21162066	14:20693907:C:A	ANG;ANG	P03950	P03950;P03950	p.Pro115Thr	p.Pro115Thr;p.Pro115Thr	2.194514	0.535	0.773804189	-1.240464534	0.352132531	0.244595683	0.989	Pro	115	Thr	P115T	8	5.105857143	3.558714286	-21.78971429	95.66	8.665390271	0.729153914	Pathogenic
14:20693907:C:G:P:115:A	0.071682317	-0.368872514	0.111302033	0.201806618	0.245103333	0.254265381	0.265482937	0.618364222	0.026057778	0.252426469	0.024186544	0.124690815	0.260590923	14	20693907	C	G	P	A		14	21162066	14:20693907:C:G	ANG;ANG	P03950	P03950;P03950	p.Pro115Ala	p.Pro115Ala;p.Pro115Ala	2.015437	0.54	0.775449644	-1.433980869	0.411370098	0.177026419	0.889	Pro	115	Ala	P115A	8	5.105857143	3.558714286	-21.78971429	95.66	8.665390271	0.884639063	Pathogenic
14:20693907:C:T:P:115:S	-0.312518878	-0.347568671	0.111302033	0.201806618	0.245103333	0.254265381	0.265482937	0.618364222	0.026057778	0.252426469	0.024186544	0.124690815	0.260590923	14	20693907	C	T	P	S		14	21162066	14:20693907:C:T	ANG;ANG	P03950	P03950;P03950	p.Pro115Ser	p.Pro115Ser;p.Pro115Ser	2.179882	0.453	0.773873758	-1.257873174	-0.167964452	-0.237276616	0.85	Pro	115	Ser	P115S	8	5.105857143	3.558714286	-21.78971429	95.66	8.665390271	0.759045038	Pathogenic
14:20693908:C:A:P:115:Q	-0.294854455	-0.329442429	0.111302033	0.201806618	0.245103333	0.254265381	0.265482937	0.618364222	0.026057778	0.252426469	0.024186544	0.124690815	0.260590923	14	20693908	C	A	P	Q		14	21162067	14:20693908:C:A	ANG;ANG	P03950	P03950;P03950	p.Pro115Gln	p.Pro115Gln;p.Pro115Gln	2.319799	0.457	0.772173917	-1.116869271	-0.170898213	-0.138780072	0.999	Pro	115	Gln	P115Q	8	5.105857143	3.558714286	-21.78971429	95.66	8.665390271	0.518548034	Uncertain
14:20693908:C:G:P:115:R	0.222564406	-0.250912635	0.041299324	0.186621109	0.223358889	0.214016284	0.265482937	0.120278196	0.026057778	0.102515864	0.007525963	0.137549582	0.215787325	14	20693908	C	G	P	R		14	21162067	14:20693908:C:G	ANG;ANG	P03950	P03950;P03950	p.Pro115Arg	p.Pro115Arg;p.Pro115Arg	2.299297	0.545	0.777388089	-1.015325192	0.475496053	0.358847274	0.98	Pro	115	Arg	P115R	9	5.105857143	3.558714286	-21.78971429	95.66	8.665390271	0.537447039	Uncertain
14:20693908:C:T:P:115:L	0.014208019	-0.234515249	0.041299324	0.159444891	0.222847778	0.214634826	0.265482937	0.293220723	0.026057778	0.18041061	0.007525963	0.140047777	0.219137686	14	20693908	C	T	P	L	rs776697501	14	21162067	14:20693908:C:T	ANG;ANG	P03950	P03950;P03950	p.Pro115Leu	p.Pro115Leu;p.Pro115Leu	2.472731	0.5	0.774798821	-0.852413044	0.146239398	0.192162018	0.999	Pro	115	Leu	P115L	10	5.105857143	3.558714286	-21.78971429	95.66	8.665390271	0.827213526	Pathogenic
14:20693910:T:A:C:116:S	0.934142191	-0.420354976	0.467547238	0.183425805	0.385241111	0.207289446	0.383112302	0.293220723	0.815492742	0.558841247	0.136408225	0.145525998	0.366125782	14	20693910	T	A	C	S		14	21162069	14:20693910:T:A	ANG;ANG	P03950	P03950;P03950	p.Cys116Ser	p.Cys116Ser;p.Cys116Ser	3.094177	0.804	0.815738015	0.967317224	2.76175614	2.284173645	1	Cys	116	Ser	C116S	10	3.1095	3.897166667	-17.80566667	97.47	5.68658237	0.866304121	Pathogenic
14:20693910:T:C:C:116:R	0.791982151	-0.372001279	0.467547238	0.105681039	0.38593	0.186485998	0.383112302	0.190829183	0.815492742	0.442644978	0.136408225	0.106750017	0.354130464	14	20693910	T	C	C	R	rs1172621531	14	21162069	14:20693910:T:C	ANG;ANG	P03950	P03950;P03950	p.Cys116Arg	p.Cys116Arg;p.Cys116Arg	3.29964	0.764	0.820007642	1.340901724	2.578720588	2.163644644	1	Cys	116	Arg	C116R	12	3.1095	3.897166667	-17.80566667	97.47	5.68658237	0.788691541	Pathogenic
14:20693910:T:G:C:116:G	0.756653306	-0.381708587	0.467547238	0.105681039	0.38593	0.186485998	0.383112302	0.190829183	0.815492742	0.442644978	0.136408225	0.106750017	0.354130464	14	20693910	T	G	C	G		14	21162069	14:20693910:T:G	ANG;ANG	P03950	P03950;P03950	p.Cys116Gly	p.Cys116Gly;p.Cys116Gly	3.224709	0.756	0.831510498	1.52610128	2.719785341	2.077035438	1	Cys	116	Gly	C116G	12	3.1095	3.897166667	-17.80566667	97.47	5.68658237	0.77342198	Pathogenic
14:20693911:G:A:C:116:Y	0.945829655	-0.427615168	0.467547238	0.148410656	0.393643333	0.210715255	0.383112302	0.404393786	0.815492742	0.543327306	0.136408225	0.134090984	0.374349432	14	20693911	G	A	C	Y		14	21162070	14:20693911:G:A	ANG;ANG	P03950	P03950;P03950	p.Cys116Tyr	p.Cys116Tyr;p.Cys116Tyr	3.153161	0.812	0.815577636	1.040449432	2.809934706	2.362191997	1	Cys	116	Tyr	C116Y	11	3.1095	3.897166667	-17.80566667	97.47	5.68658237	0.812015113	Pathogenic
14:20693911:G:C:C:116:S	1.031296516	-0.422813964	0.467547238	0.183425805	0.385241111	0.207289446	0.383112302	0.293220723	0.815492742	0.558841247	0.136408225	0.145525998	0.366125782	14	20693911	G	C	C	S		14	21162070	14:20693911:G:C	ANG;ANG	P03950	P03950;P03950	p.Cys116Ser	p.Cys116Ser;p.Cys116Ser	3.075196	0.826	0.815738015	0.942513075	2.901605767	2.401116345	1	Cys	116	Ser	C116S	10	3.1095	3.897166667	-17.80566667	97.47	5.68658237	0.866304121	Pathogenic
14:20693911:G:T:C:116:F	0.972326289	-0.423644462	0.467547238	0.148410656	0.393643333	0.210715255	0.383112302	0.404393786	0.815492742	0.543327306	0.136408225	0.134090984	0.374349432	14	20693911	G	T	C	F		14	21162070	14:20693911:G:T	ANG;ANG	P03950	P03950;P03950	p.Cys116Phe	p.Cys116Phe;p.Cys116Phe	3.183811	0.818	0.817231405	1.121206523	2.875667785	2.413385731	1	Cys	116	Phe	C116F	11	3.1095	3.897166667	-17.80566667	97.47	5.68658237	0.587711121	Uncertain
14:20693912:C:G:C:116:W	0.720608265	-0.496521627	0.467547238	0.148410656	0.393643333	0.210715255	0.383112302	0.404393786	0.815492742	0.543327306	0.136408225	0.134090984	0.374349432	14	20693912	C	G	C	W		14	21162071	14:20693912:C:G	ANG;ANG	P03950	P03950;P03950	p.Cys116Trp	p.Cys116Trp;p.Cys116Trp	2.62127	0.761	0.814837799	0.32717094	2.473394045	1.780856906	1	Cys	116	Trp	C116W	11	3.1095	3.897166667	-17.80566667	97.47	5.68658237	0.912673007	Pathogenic
14:20693913:C:A:Q:117:K	-2.327083901	-0.824803462	0.045326494	0.088261972	0.296886667	0.264853629	0.333816429	0.33033261	0.331670291	0.386377609	0.115585431	0.04759099	0.325394392	14	20693913	C	A	Q	K		14	21162072	14:20693913:C:A	ANG;ANG	P03950	P03950;P03950	p.Gln117Lys	p.Gln117Lys;p.Gln117Lys	-0.59749	0.039	0.789642248	-4.499202446	-2.53659111	-4.126553361	0.001	Gln	117	Lys	Q117K	4	7.501444444	6.071555556	-16.75133333	97.62	9.516932408	0.078206028	Benign
14:20693913:C:G:Q:117:E	-2.323050711	-0.922904363	0.061325699	0.086716302	0.331776667	0.279311599	0.333816429	0.333583614	0.331670291	0.397982021	0.146086216	0.061875649	0.383900967	14	20693913	C	G	Q	E		14	21162072	14:20693913:C:G	ANG;ANG	P03950	P03950;P03950	p.Gln117Glu	p.Gln117Glu;p.Gln117Glu	-0.536392	0.078	0.791305634	-4.37841955	-2.260923128	-3.868204884	0.002	Gln	117	Glu	Q117E	3	7.501444444	6.071555556	-16.75133333	97.62	9.516932408	0.124994625	Benign
14:20693914:A:C:Q:117:P	-1.598296899	-0.767791655	0.025002785	0.113936908	0.274533333	0.182355608	0.333816429	0.083587047	0.331670291	0.153008238	0.024979061	0.04857441	0.279265078	14	20693914	A	C	Q	P		14	21162073	14:20693914:A:C	ANG;ANG	P03950	P03950;P03950	p.Gln117Pro	p.Gln117Pro;p.Gln117Pro	-0.802633	0.174	0.802394408	-4.453413424	-1.465659789	-3.456717387	0.007	Gln	117	Pro	Q117P	6	7.501444444	6.071555556	-16.75133333	97.62	9.516932408	0.436056093	Uncertain
14:20693914:A:G:Q:117:R	-2.199016836	-1.001941141	0.045326494	0.088261972	0.296886667	0.264853629	0.333816429	0.33033261	0.331670291	0.386377609	0.115585431	0.04759099	0.325394392	14	20693914	A	G	Q	R		14	21162073	14:20693914:A:G	ANG;ANG	P03950	P03950;P03950	p.Gln117Arg	p.Gln117Arg;p.Gln117Arg	-1.964821	0.068	0.789322896	-6.293874833	-2.357572091	-4.695521604	0	Gln	117	Arg	Q117R	4	7.501444444	6.071555556	-16.75133333	97.62	9.516932408	0.056469336	Benign
14:20693914:A:T:Q:117:L	-1.69022152	-0.860744011	0.047319107	0.12819274	0.282172222	0.210861852	0.333816429	0.373321007	0.331670291	0.237167357	0.077481724	0.067653006	0.303560332	14	20693914	A	T	Q	L		14	21162073	14:20693914:A:T	ANG;ANG	P03950	P03950;P03950	p.Gln117Leu	p.Gln117Leu;p.Gln117Leu	-1.180313	0.169	0.791733037	-5.209368393	-1.675323223	-3.689080282	0.114	Gln	117	Leu	Q117L	7	7.501444444	6.071555556	-16.75133333	97.62	9.516932408	0.348886207	Benign
14:20693915:G:C:Q:117:H	-1.960544338	-0.702504199	0.03313297	0.098608517	0.285317778	0.270414122	0.333816429	0.335293057	0.331670291	0.254994249	0.073160216	0.041663682	0.297742874	14	20693915	G	C	Q	H		14	21162074	14:20693915:G:C	ANG;ANG	P03950	P03950;P03950	p.Gln117His	p.Gln117His;p.Gln117His	-0.040225	0.104	0.780032894	-4.007489009	-2.283726106	-3.450623873	0.001	Gln	117	His	Q117H	5	7.501444444	6.071555556	-16.75133333	97.62	9.516932408	0.24091537	Benign
14:20693915:G:T:Q:117:H	-1.960544338	-0.701894925	0.03313297	0.098608517	0.285317778	0.270414122	0.333816429	0.335293057	0.331670291	0.254994249	0.073160216	0.041663682	0.297742874	14	20693915	G	T	Q	H	rs765687456	14	21162074	14:20693915:G:T	ANG;ANG	P03950	P03950;P03950	p.Gln117His	p.Gln117His;p.Gln117His	-0.035522	0.104	0.780032894	-4.001343183	-2.283726106	-3.448090306	0.001	Gln	117	His	Q117H	5	7.501444444	6.071555556	-16.75133333	97.62	9.516932408	0.24091537	Benign
14:20693916:T:A:Y:118:N	0.675567335	-0.203114507	0.032466155	0.115435808	0.192816667	0.093162065	0.246152698	0.120278196	0.316941111	0.309171535	0.10797821	0.122176656	0.242547325	14	20693916	T	A	Y	N		14	21162075	14:20693916:T:A	ANG;ANG	P03950	P03950;P03950	p.Tyr118Asn	p.Tyr118Asn;p.Tyr118Asn	3.042549	0.665	0.847833321	1.689808553	2.413654239	1.452890374	1	Tyr	118	Asn	Y118N	9	3.564833333	5.061416667	-12.56708333	97.78	7.675287609	0.924869781	Pathogenic
14:20693916:T:C:Y:118:H	0.770124134	-0.255176866	0.015312579	0.041002207	0.211525556	0.109820796	0.246152698	0.335293057	0.316941111	0.2005879	0.240560487	0.014185536	0.26956528	14	20693916	T	C	Y	H		14	21162075	14:20693916:T:C	ANG;ANG	P03950	P03950;P03950	p.Tyr118His	p.Tyr118His;p.Tyr118His	3.018583	0.704	0.844975801	1.588158254	2.613893262	1.66541378	1	Tyr	118	His	Y118H	5	3.564833333	5.061416667	-12.56708333	97.78	7.675287609	0.906855264	Pathogenic
14:20693916:T:G:Y:118:D	0.770709501	-0.226027176	0.032466155	0.10238993	0.196873333	0.107885752	0.246152698	0.293220723	0.316941111	0.486664507	0.10797821	0.126843031	0.257072528	14	20693916	T	G	Y	D		14	21162075	14:20693916:T:G	ANG;ANG	P03950	P03950;P03950	p.Tyr118Asp	p.Tyr118Asp;p.Tyr118Asp	3.068852	0.696	0.856015714	1.925573347	2.747234052	1.646251424	1	Tyr	118	Asp	Y118D	10	3.564833333	5.061416667	-12.56708333	97.78	7.675287609	0.929807147	Pathogenic
14:20693917:A:C:Y:118:S	0.874292091	-0.172292369	0.032466155	0.115435808	0.192816667	0.093162065	0.246152698	0.120278196	0.316941111	0.309171535	0.10797821	0.122176656	0.242547325	14	20693917	A	C	Y	S		14	21162076	14:20693917:A:C	ANG;ANG	P03950	P03950;P03950	p.Tyr118Ser	p.Tyr118Ser;p.Tyr118Ser	3.280466	0.71	0.848137927	2.008212958	2.704792492	1.841175705	1	Tyr	118	Ser	Y118S	9	3.564833333	5.061416667	-12.56708333	97.78	7.675287609	0.947390592	Pathogenic
14:20693917:A:G:Y:118:C	0.89637262	-0.162258206	0.032466155	0.115435808	0.192816667	0.093162065	0.246152698	0.120278196	0.316941111	0.309171535	0.10797821	0.122176656	0.242547325	14	20693917	A	G	Y	C		14	21162076	14:20693917:A:G	ANG;ANG	P03950	P03950;P03950	p.Tyr118Cys	p.Tyr118Cys;p.Tyr118Cys	3.35792	0.715	0.847568137	2.095404762	2.727069847	1.911802992	1	Tyr	118	Cys	Y118C	9	3.564833333	5.061416667	-12.56708333	97.78	7.675287609	0.872574167	Pathogenic
14:20693917:A:T:Y:118:F	0.754202566	-0.318204903	0.021090958	0.02757801	0.232522222	0.134982888	0.246152698	0.33033261	0.316941111	0.330170625	0.344027936	0.014831385	0.307362566	14	20693917	A	T	Y	F		14	21162076	14:20693917:A:T	ANG;ANG	P03950	P03950;P03950	p.Tyr118Phe	p.Tyr118Phe;p.Tyr118Phe	3.060745	0.725	0.848148992	1.721356465	2.800329131	1.809514637	1	Tyr	118	Phe	Y118F	4	3.564833333	5.061416667	-12.56708333	97.78	7.675287609	0.603091052	Uncertain
14:20693919:C:G:R:119:G	-0.409466216	-0.066059756	0.052616257	0.035151822	0.103372222	0.178896323	0.077111111	0.373321007	0.109370952	0.14588946	0.027721187	0.047954568	0.099224063	14	20693919	C	G	R	G	rs201135457	14	21162078	14:20693919:C:G	ANG;ANG	P03950	P03950;P03950	p.Arg119Gly	p.Arg119Gly;p.Arg119Gly	2.095791	0.326	0.829152264	-0.00719855	-0.052985088	-1.016683754	0.59	Arg	119	Gly	R119G	7	8.918454545	9.109454545	-9.768636364	97.89	9.807141483	0.594128646	Uncertain
14:20693920:G:A:R:119:Q	0.109680536	-0.01894885	0.0468437	-0.005606003	0.122275556	0.247386883	0.077111111	0.33033261	0.109370952	0.262553217	0.033862367	0.006290287	0.115265079	14	20693920	G	A	R	Q	rs141398857	14	21162079	14:20693920:G:A	ANG;ANG	P03950	P03950;P03950	p.Arg119Gln	p.Arg119Gln;p.Arg119Gln	2.68381	0.454	0.750018297	-1.186497753	-0.559623604	0.039976245	0.967	Arg	119	Gln	R119Q	4	8.918454545	9.109454545	-9.768636364	97.89	9.807141483	0.440011116	Uncertain
14:20693920:G:C:R:119:P	0.694560206	0.038587334	0.052616257	0.035151822	0.103372222	0.178896323	0.077111111	0.373321007	0.109370952	0.14588946	0.027721187	0.047954568	0.099224063	14	20693920	G	C	R	P		14	21162079	14:20693920:G:C	ANG;ANG	P03950	P03950;P03950	p.Arg119Pro	p.Arg119Pro;p.Arg119Pro	2.903565	0.576	0.825526646	0.959154164	1.475723668	0.863565505	0.998	Arg	119	Pro	R119P	7	8.918454545	9.109454545	-9.768636364	97.89	9.807141483	0.848029502	Pathogenic
14:20693920:G:T:R:119:L	0.632734727	0.028065675	0.052616257	0.035151822	0.103372222	0.178896323	0.077111111	0.373321007	0.109370952	0.14588946	0.027721187	0.047954568	0.099224063	14	20693920	G	T	R	L	rs141398857	14	21162079	14:20693920:G:T	ANG;ANG	P03950	P03950;P03950	p.Arg119Leu	p.Arg119Leu;p.Arg119Leu	2.822348	0.562	0.809372989	0.455432563	1.117213088	0.738887765	0.996	Arg	119	Leu	R119L	7	8.918454545	9.109454545	-9.768636364	97.89	9.807141483	0.555209552	Uncertain
14:20693922:G:A:A:120:T	-0.081201573	0.003000997	0.014950274	-0.023070465	0.092063333	0.110892725	0.141406667	0.33033261	0.13328051	0.119320545	0.129758894	-0.010728698	0.130970714	14	20693922	G	A	A	T		14	21162081	14:20693922:G:A	ANG;ANG	P03950	P03950;P03950	p.Ala120Thr	p.Ala120Thr;p.Ala120Thr	3.072919	0.421	0.813390985	0.881770321	0.28794229	0.058842255	0.999	Ala	120	Thr	A120T	4	7.2538	5.6012	-5.6156	98.34	6.288236095	0.774910377	Pathogenic
14:20693922:G:C:A:120:P	0.698088282	0.023847025	0.009313915	-0.016999404	0.082856667	0.083275711	0.141406667	0.335293057	0.13328051	0.118912001	0.093680494	-0.022898454	0.122575087	14	20693922	G	C	A	P		14	21162081	14:20693922:G:C	ANG;ANG	P03950	P03950;P03950	p.Ala120Pro	p.Ala120Pro;p.Ala120Pro	3.116399	0.592	0.831026627	1.372653579	1.669196808	1.070707744	1	Ala	120	Pro	A120P	5	7.2538	5.6012	-5.6156	98.34	6.288236095	0.866200162	Pathogenic
14:20693922:G:T:A:120:S	0.116488344	-0.152554646	0.020457128	-0.009924806	0.140023333	0.176518663	0.141406667	0.333583614	0.13328051	0.425012021	0.163309097	0.023228809	0.200457051	14	20693922	G	T	A	S		14	21162081	14:20693922:G:T	ANG;ANG	P03950	P03950;P03950	p.Ala120Ser	p.Ala120Ser;p.Ala120Ser	2.844098	0.511	0.814401166	0.607613179	0.876908746	0.455806204	0.968	Ala	120	Ser	A120S	3	7.2538	5.6012	-5.6156	98.34	6.288236095	0.683806592	Pathogenic
14:20693923:C:A:A:120:D	0.333416317	-0.173250775	0.008090928	0.003567721	0.07921	0.055586662	0.141406667	0.083587047	0.13328051	0.096143362	0.041326277	-0.012598013	0.115781848	14	20693923	C	A	A	D	rs1248531813	14	21162082	14:20693923:C:A	ANG;ANG	P03950	P03950;P03950	p.Ala120Asp	p.Ala120Asp;p.Ala120Asp	1.499977	0.505	0.824108396	-0.909945513	1.000728016	-0.302971256	0.769	Ala	120	Asp	A120D	6	7.2538	5.6012	-5.6156	98.34	6.288236095	0.647011617	Pathogenic
14:20693923:C:G:A:120:G	-1.189644101	-0.215186401	0.014950274	-0.023070465	0.092063333	0.110892725	0.141406667	0.33033261	0.13328051	0.119320545	0.129758894	-0.010728698	0.130970714	14	20693923	C	G	A	G		14	21162082	14:20693923:C:G	ANG;ANG	P03950	P03950;P03950	p.Ala120Gly	p.Ala120Gly;p.Ala120Gly	1.388724	0.17	0.834538476	-0.79861522	-0.95477993	-2.299326635	0.035	Ala	120	Gly	A120G	4	7.2538	5.6012	-5.6156	98.34	6.288236095	0.435265775	Uncertain
14:20693923:C:T:A:120:V	0.22350972	-0.066905587	0.014950274	-0.023070465	0.092063333	0.110892725	0.141406667	0.33033261	0.13328051	0.119320545	0.129758894	-0.010728698	0.130970714	14	20693923	C	T	A	V		14	21162082	14:20693923:C:T	ANG;ANG	P03950	P03950;P03950	p.Ala120Val	p.Ala120Val;p.Ala120Val	2.533308	0.49	0.816649427	0.256812627	0.780926985	0.166991987	0.983	Ala	120	Val	A120V	4	7.2538	5.6012	-5.6156	98.34	6.288236095	0.845088979	Pathogenic
14:20693925:A:C:T:121:P	0.049981186	-0.23705824	0.306129545	0.004936404	0.15995	0.497067485	0.122886667	0.083587047	0.029262831	0.103673425	0.012508215	0.021922975	0.122206213	14	20693925	A	C	T	P		14	21162084	14:20693925:A:C	ANG;ANG	P03950	P03950;P03950	p.Thr121Pro	p.Thr121Pro;p.Thr121Pro	1.097304	0.445	0.806697443	-1.864687763	0.328827246	-0.866718224	0.959	Thr	121	Pro	T121P	6	5.743714286	7.405428571	-2.275142857	98.23	9.46999727	0.688118637	Pathogenic
14:20693925:A:G:T:121:A	-1.047140718	-0.360826189	0.353078604	0.001071359	0.167788889	0.493159442	0.122886667	0.335293057	0.029262831	0.108041313	0.028318889	0.012475092	0.130557468	14	20693925	A	G	T	A		14	21162084	14:20693925:A:G	ANG;ANG	P03950	P03950;P03950	p.Thr121Ala	p.Thr121Ala;p.Thr121Ala	0.258746	0.202	0.793520172	-3.28483629	-1.435731357	-2.723088672	0.347	Thr	121	Ala	T121A	5	5.743714286	7.405428571	-2.275142857	98.23	9.46999727	0.344844317	Benign
14:20693925:A:T:T:121:S	-1.656098803	-0.430448097	0.430581242	0.011870806	0.169003333	0.46281712	0.122886667	0.33033261	0.029262831	0.100514196	0.040345661	0.027638486	0.133468175	14	20693925	A	T	T	S		14	21162084	14:20693925:A:T	ANG;ANG	P03950	P03950;P03950	p.Thr121Ser	p.Thr121Ser;p.Thr121Ser	-0.237955	0.066	0.789627721	-4.029723853	-2.365199856	-3.776797402	0.014	Thr	121	Ser	T121S	4	5.743714286	7.405428571	-2.275142857	98.23	9.46999727	0.144745194	Benign
14:20693926:C:A:T:121:K	-0.568273611	-0.28178394	0.306129545	0.004936404	0.15995	0.497067485	0.122886667	0.083587047	0.029262831	0.103673425	0.012508215	0.021922975	0.122206213	14	20693926	C	A	T	K		14	21162085	14:20693926:C:A	ANG;ANG	P03950	P03950;P03950	p.Thr121Lys	p.Thr121Lys;p.Thr121Lys	0.752065	0.305	0.793814314	-2.632933096	-0.776073232	-1.861953883	0.759	Thr	121	Lys	T121K	6	5.743714286	7.405428571	-2.275142857	98.23	9.46999727	0.29331132	Benign
14:20693926:C:G:T:121:R	-0.550609188	-0.285898705	0.306129545	0.004936404	0.15995	0.497067485	0.122886667	0.083587047	0.029262831	0.103673425	0.012508215	0.021922975	0.122206213	14	20693926	C	G	T	R		14	21162085	14:20693926:C:G	ANG;ANG	P03950	P03950;P03950	p.Thr121Arg	p.Thr121Arg;p.Thr121Arg	0.720303	0.309	0.793575415	-2.680319298	-0.75463193	-1.855943024	0.614	Thr	121	Arg	T121R	6	5.743714286	7.405428571	-2.275142857	98.23	9.46999727	0.342783796	Benign
14:20693926:C:T:T:121:I	-0.237065684	-0.138239732	0.306129545	0.004936404	0.15995	0.497067485	0.122886667	0.083587047	0.029262831	0.103673425	0.012508215	0.021922975	0.122206213	14	20693926	C	T	T	I		14	21162085	14:20693926:C:T	ANG;ANG	P03950	P03950;P03950	p.Thr121Ile	p.Thr121Ile;p.Thr121Ile	1.860087	0.38	0.792793958	-1.210096763	-0.316337247	-0.831520872	0.982	Thr	121	Ile	T121I	6	5.743714286	7.405428571	-2.275142857	98.23	9.46999727	0.445576091	Uncertain
14:20693928:G:A:A:122:T	-1.337802999	-0.515608517	0.132326111	0.048118286	0.145851111	0.324102751	0.045704444	0.33033261	0.055083651	0.116959566	0.029204912	0.036131456	0.087266984	14	20693928	G	A	A	T		14	21162087	14:20693928:G:A	ANG;ANG	P03950	P03950;P03950	p.Ala122Thr	p.Ala122Thr;p.Ala122Thr	-1.541535	0.108	0.782707158	-5.903562061	-2.213680197	-4.236277428	0.11	Ala	122	Thr	A122T	4	6.3018	5.0368	0.73	98.14	8.95387633	0.181989028	Benign
14:20693928:G:C:A:122:P	-1.221606888	-0.485741582	0.09915933	0.031459243	0.146978889	0.376332189	0.045704444	0.335293057	0.055083651	0.138156195	0.02042843	0.008085366	0.085251727	14	20693928	G	C	A	P		14	21162087	14:20693928:G:C	ANG;ANG	P03950	P03950;P03950	p.Ala122Pro	p.Ala122Pro;p.Ala122Pro	-1.339179	0.133	0.801945368	-5.165617644	-1.733780629	-3.982756546	0.015	Ala	122	Pro	A122P	5	6.3018	5.0368	0.73	98.14	8.95387633	0.200610014	Benign
14:20693928:G:T:A:122:S	-1.615630328	-0.676816549	0.173454672	0.080408703	0.181663333	0.387116865	0.045704444	0.333583614	0.055083651	0.418398106	0.037888031	0.088180655	0.153186337	14	20693928	G	T	A	S		14	21162087	14:20693928:G:T	ANG;ANG	P03950	P03950;P03950	p.Ala122Ser	p.Ala122Ser;p.Ala122Ser	-1.863879	0.088	0.783926838	-6.294777587	-2.32046649	-4.525535569	0.002	Ala	122	Ser	A122S	3	6.3018	5.0368	0.73	98.14	8.95387633	0.156033686	Benign
14:20693929:C:A:A:122:E	-1.52631818	-0.413272111	0.09915933	0.031459243	0.146978889	0.376332189	0.045704444	0.335293057	0.055083651	0.138156195	0.02042843	0.008085366	0.085251727	14	20693929	C	A	A	E		14	21162088	14:20693929:C:A	ANG;ANG	P03950	P03950;P03950	p.Ala122Glu	p.Ala122Glu;p.Ala122Glu	-0.779785	0.064	0.792660634	-4.663132232	-2.327310883	-4.080248921	0.188	Ala	122	Glu	A122E	5	6.3018	5.0368	0.73	98.14	8.95387633	0.221633694	Benign
14:20693929:C:G:A:122:G	-1.404044584	-0.35751248	0.132326111	0.048118286	0.145851111	0.324102751	0.045704444	0.33033261	0.055083651	0.116959566	0.029204912	0.036131456	0.087266984	14	20693929	C	G	A	G		14	21162088	14:20693929:C:G	ANG;ANG	P03950	P03950;P03950	p.Ala122Gly	p.Ala122Gly;p.Ala122Gly	-0.321187	0.093	0.808276375	-3.679493182	-1.882423118	-3.665565721	0.045	Ala	122	Gly	A122G	4	6.3018	5.0368	0.73	98.14	8.95387633	0.322873964	Benign
14:20693929:C:T:A:122:V	-0.821118633	-0.343218715	0.132326111	0.048118286	0.145851111	0.324102751	0.045704444	0.33033261	0.055083651	0.116959566	0.029204912	0.036131456	0.087266984	14	20693929	C	T	A	V	rs374766597	14	21162088	14:20693929:C:T	ANG;ANG	P03950	P03950;P03950	p.Ala122Val	p.Ala122Val;p.Ala122Val	-0.210853	0.225	0.789261319	-4.003325482	-1.360581683	-2.843119321	0.974	Ala	122	Val	A122V	4	6.3018	5.0368	0.73	98.14	8.95387633	0.403993128	Uncertain
14:20693931:G:A:G:123:R	-1.476446664	-0.291671536	0.031231076	0.047974213	0.127671111	0.353420692	0.123008889	0.618364222	0.002595556	0.249675372	0.013891434	0.047924189	0.140102581	14	20693931	G	A	G	R	rs1404359089	14	21162090	14:20693931:G:A	ANG;ANG	P03950	P03950;P03950	p.Gly123Arg	p.Gly123Arg;p.Gly123Arg	0.926062	0.111	0.814186719	-1.904132087	-1.669389688	-2.889610086	0.609	Gly	123	Arg	G123R	8	3.95925	4.88975	3.70925	97.14	5.335142818	0.38858255	Uncertain
14:20693931:G:C:G:123:R	-1.476446664	-0.296425372	0.031231076	0.047974213	0.127671111	0.353420692	0.123008889	0.618364222	0.002595556	0.249675372	0.013891434	0.047924189	0.140102581	14	20693931	G	C	G	R		14	21162090	14:20693931:G:C	ANG;ANG	P03950	P03950;P03950	p.Gly123Arg	p.Gly123Arg;p.Gly123Arg	0.889367	0.111	0.814186719	-1.952084685	-1.669389688	-2.909378155	0.609	Gly	123	Arg	G123R	8	3.95925	4.88975	3.70925	97.14	5.335142818	0.38858255	Uncertain
14:20693931:G:T:G:123:W	-0.840527444	-0.102991085	0.031231076	0.047974213	0.127671111	0.353420692	0.123008889	0.618364222	0.002595556	0.249675372	0.013891434	0.047924189	0.140102581	14	20693931	G	T	G	W		14	21162090	14:20693931:G:T	ANG;ANG	P03950	P03950;P03950	p.Gly123Trp	p.Gly123Trp;p.Gly123Trp	2.382492	0.255	0.808200716	-0.148219159	-0.853883655	-1.272640084	0.999	Gly	123	Trp	G123W	8	3.95925	4.88975	3.70925	97.14	5.335142818	0.797464391	Pathogenic
14:20693932:G:A:G:123:E	-1.127574314	-0.382435016	0.031231076	0.047974213	0.127671111	0.353420692	0.123008889	0.618364222	0.002595556	0.249675372	0.013891434	0.047924189	0.140102581	14	20693932	G	A	G	E	rs535311762	14	21162091	14:20693932:G:A	ANG;ANG	P03950	P03950;P03950	p.Gly123Glu	p.Gly123Glu;p.Gly123Glu	0.225456	0.19	0.816281777	-2.768110417	-1.13224744	-2.810386792	0.917	Gly	123	Glu	G123E	8	3.95925	4.88975	3.70925	97.14	5.335142818	0.425817904	Uncertain
14:20693932:G:C:G:123:A	-1.739317526	-0.515095191	0.005447179	0.02986985	0.110407778	0.161436809	0.123008889	0.083587047	0.002595556	0.032899859	0.006735738	0.025221234	0.151662801	14	20693932	G	C	G	A	rs535311762	14	21162091	14:20693932:G:C	ANG;ANG	P03950	P03950;P03950	p.Gly123Ala	p.Gly123Ala;p.Gly123Ala	-0.636857	0.059	0.81315074	-3.972034863	-2.017228122	-4.032153589	0.13	Gly	123	Ala	G123A	6	3.95925	4.88975	3.70925	97.14	5.335142818	0.258705705	Benign
14:20693932:G:T:G:123:V	-0.908230801	-0.339821304	0.018032996	0.049555561	0.118564444	0.304657366	0.123008889	0.120278196	0.002595556	0.109566181	0.004044882	0.0524347	0.120641218	14	20693932	G	T	G	V		14	21162091	14:20693932:G:T	ANG;ANG	P03950	P03950;P03950	p.Gly123Val	p.Gly123Val;p.Gly123Val	0.282183	0.227	0.81286783	-2.778007328	-0.95400572	-2.565953757	0.987	Gly	123	Val	G123V	9	3.95925	4.88975	3.70925	97.14	5.335142818	0.563641669	Uncertain
14:20693934:T:A:F:124:I	-1.658922413	-1.033001604	0.777422369	0.356718563	0.449655556	0.278911568	0.56028	0.083587047	0.726755794	0.385497129	0.777214885	0.040440361	0.512341181	14	20693934	T	A	F	I	rs373324416	14	21162093	14:20693934:T:A	ANG;ANG	P03950	P03950;P03950	p.Phe124Ile	p.Phe124Ile;p.Phe124Ile	0.41028	0.312	0.784715851	-3.303513199	-0.883378734	-2.005615311	0.132	Phe	124	Ile	F124I	6	2.473090909	4.042727273	8.762727273	98.02	0	0.454770722	Uncertain
14:20693934:T:C:F:124:L	-2.621633453	-1.044102093	0.777422369	0.356718563	0.449655556	0.278911568	0.56028	0.083587047	0.726755794	0.385497129	0.777214885	0.040440361	0.512341181	14	20693934	T	C	F	L		14	21162093	14:20693934:T:C	ANG;ANG	P03950	P03950;P03950	p.Phe124Leu	p.Phe124Leu;p.Phe124Leu	0.324595	0.094	0.786303438	-3.376410267	-2.242673347	-3.311894286	0.062	Phe	124	Leu	F124L	6	2.473090909	4.042727273	8.762727273	98.02	0	0.393059761	Uncertain
14:20693934:T:G:F:124:V	-2.686076542	-1.002062242	0.899817228	0.37303611	0.456103333	0.33768276	0.56028	0.373321007	0.726755794	0.354656583	0.973827243	0.042516297	0.493281876	14	20693934	T	G	F	V		14	21162093	14:20693934:T:G	ANG;ANG	P03950	P03950;P03950	p.Phe124Val	p.Phe124Val;p.Phe124Val	0.382516	0.067	0.78462375	-3.342061762	-2.442331706	-3.436761327	0.202	Phe	124	Val	F124V	7	2.473090909	4.042727273	8.762727273	98.02	0	0.348764409	Benign
14:20693935:T:A:F:124:Y	-2.5437635	-1.243713978	0.898850322	0.281657194	0.496821111	0.428410174	0.56028	0.333583614	0.726755794	0.578809138	0.956577539	0.128190779	0.503687831	14	20693935	T	A	F	Y		14	21162094	14:20693935:T:A	ANG;ANG	P03950	P03950;P03950	p.Phe124Tyr	p.Phe124Tyr;p.Phe124Tyr	-1.337251	0.106	0.776680787	-5.784932501	-2.326940657	-4.137787737	0.01	Phe	124	Tyr	F124Y	3	2.473090909	4.042727273	8.762727273	98.02	0	0.143214445	Benign
14:20693935:T:C:F:124:S	-2.662802207	-1.122263184	0.914806962	0.377184175	0.488952222	0.585523975	0.56028	0.618364222	0.726755794	0.541002009	0.973686039	0.047289568	0.48211362	14	20693935	T	C	F	S		14	21162094	14:20693935:T:C	ANG;ANG	P03950	P03950;P03950	p.Phe124Ser	p.Phe124Ser;p.Phe124Ser	-0.701531	0.065	0.777699972	-4.929095916	-2.57056493	-4.032312121	0.022	Phe	124	Ser	F124S	8	2.473090909	4.042727273	8.762727273	98.02	0	0.133476664	Benign
14:20693935:T:G:F:124:C	-1.748668329	-1.012950222	0.914806962	0.377184175	0.488952222	0.585523975	0.56028	0.618364222	0.726755794	0.541002009	0.973686039	0.047289568	0.48211362	14	20693935	T	G	F	C		14	21162094	14:20693935:T:G	ANG;ANG	P03950	P03950;P03950	p.Phe124Cys	p.Phe124Cys;p.Phe124Cys	0.142259	0.272	0.775225799	-3.887337532	-1.295987372	-2.381216234	0.989	Phe	124	Cys	F124C	8	2.473090909	4.042727273	8.762727273	98.02	0	0.585159129	Uncertain
14:20693936:C:A:F:124:L	-2.113781299	-0.995963789	0.777422369	0.356718563	0.449655556	0.278911568	0.56028	0.083587047	0.726755794	0.385497129	0.777214885	0.040440361	0.512341181	14	20693936	C	A	F	L		14	21162095	14:20693936:C:A	ANG;ANG	P03950	P03950;P03950	p.Phe124Leu	p.Phe124Leu;p.Phe124Leu	0.696176	0.209	0.786303438	-2.890832546	-1.511641205	-2.446976955	0.062	Phe	124	Leu	F124L	6	2.473090909	4.042727273	8.762727273	98.02	0	0.393059761	Uncertain
14:20693936:C:G:F:124:L	-2.113781299	-0.994602478	0.777422369	0.356718563	0.449655556	0.278911568	0.56028	0.083587047	0.726755794	0.385497129	0.777214885	0.040440361	0.512341181	14	20693936	C	G	F	L		14	21162095	14:20693936:C:G	ANG;ANG	P03950	P03950;P03950	p.Phe124Leu	p.Phe124Leu;p.Phe124Leu	0.706684	0.209	0.786303438	-2.877100814	-1.511641205	-2.44131616	0.062	Phe	124	Leu	F124L	6	2.473090909	4.042727273	8.762727273	98.02	0	0.393059761	Uncertain
14:20693937:A:G:R:125:G	0.15852997	-0.49848499	0.261529416	0.010569694	0.262338889	0.331323243	0.328493333	0.373321007	0.726755794	0.354589916	0.927946568	0.079783872	0.340983173	14	20693937	A	G	R	G		14	21162096	14:20693937:A:G	ANG;ANG	P03950	P03950;P03950	p.Arg125Gly	p.Arg125Gly;p.Arg125Gly	2.139415	0.612	0.832314709	0.127645696	1.817823815	0.660001175	1	Arg	125	Gly	R125G	7	-0.924818182	8.682454545	5.524	97.98	6.481679788	0.89560674	Pathogenic
14:20693938:G:A:R:125:K	-0.690353393	-0.543915085	0.106202692	0.088798908	0.257225556	0.255267054	0.328493333	0.333583614	0.726755794	0.578809138	0.841132641	0.123643148	0.353617049	14	20693938	G	A	R	K	rs1255934607	14	21162097	14:20693938:G:A	ANG;ANG	P03950	P03950;P03950	p.Arg125Lys	p.Arg125Lys;p.Arg125Lys	1.965451	0.428	0.803544549	-0.807805191	0.168157241	-0.497302456	0.691	Arg	125	Lys	R125K	3	-0.924818182	8.682454545	5.524	97.98	6.481679788	0.50921382	Uncertain
14:20693938:G:C:R:125:T	0.201297322	-0.366162392	0.051300503	0.010879453	0.210986667	0.202946192	0.328493333	0.083587047	0.726755794	0.385497129	0.427001774	0.06082124	0.303064435	14	20693938	G	C	R	T		14	21162097	14:20693938:G:C	ANG;ANG	P03950	P03950;P03950	p.Arg125Thr	p.Arg125Thr;p.Arg125Thr	2.630441	0.597	0.781166929	-0.489581915	0.869097686	0.837817737	1	Arg	125	Thr	R125T	6	-0.924818182	8.682454545	5.524	97.98	6.481679788	0.827886304	Pathogenic
14:20693938:G:T:R:125:I	-0.274096897	-0.547820396	0.340867192	0.01335947	0.317897778	0.470808448	0.328493333	0.618364222	0.726755794	0.540935342	0.952340245	0.09685048	0.41466527	14	20693938	G	T	R	I		14	21162097	14:20693938:G:T	ANG;ANG	P03950	P03950;P03950	p.Arg125Ile	p.Arg125Ile;p.Arg125Ile	2.789198	0.562	0.807388206	0.363261273	1.084098008	0.721029434	1	Arg	125	Ile	R125I	8	-0.924818182	8.682454545	5.524	97.98	6.481679788	0.937660246	Pathogenic
14:20693939:A:C:R:125:S	0.143887948	-0.398729698	0.051300503	0.010879453	0.210986667	0.202946192	0.328493333	0.083587047	0.726755794	0.385497129	0.427001774	0.06082124	0.303064435	14	20693939	A	C	R	S		14	21162098	14:20693939:A:C	ANG;ANG	P03950	P03950;P03950	p.Arg125Ser	p.Arg125Ser;p.Arg125Ser	2.379053	0.584	0.782046023	-0.796455765	0.801126507	0.627247055	1	Arg	125	Ser	R125S	6	-0.924818182	8.682454545	5.524	97.98	6.481679788	0.658074362	Pathogenic
14:20693939:A:T:R:125:S	0.143887948	-0.397309442	0.051300503	0.010879453	0.210986667	0.202946192	0.328493333	0.083587047	0.726755794	0.385497129	0.427001774	0.06082124	0.303064435	14	20693939	A	T	R	S		14	21162098	14:20693939:A:T	ANG;ANG	P03950	P03950;P03950	p.Arg125Ser	p.Arg125Ser;p.Arg125Ser	2.390016	0.584	0.782046023	-0.782129445	0.801126507	0.633152964	1	Arg	125	Ser	R125S	6	-0.924818182	8.682454545	5.524	97.98	6.481679788	0.658074362	Pathogenic
14:20693940:A:C:N:126:H	-1.639108813	-1.025241811	0.635600388	0.057617033	0.43757	0.503368723	0.450187937	0.335293057	0.084970079	0.172081128	0.765670717	0.042159711	0.384093844	14	20693940	A	C	N	H		14	21162099	14:20693940:A:C	ANG;ANG	P03950	P03950;P03950	p.Asn126His	p.Asn126His;p.Asn126His	-1.32364	0.233	0.797868703	-5.245649975	-1.166117547	-3.396349082	0.002	Asn	126	His	N126H	5	-4.2885	7.513	8.859375	97.83	4.768770905	0.119611282	Benign
14:20693940:A:G:N:126:D	-1.166585504	-0.978640747	0.635600388	0.057617033	0.43757	0.503368723	0.450187937	0.335293057	0.084970079	0.172081128	0.765670717	0.042159711	0.384093844	14	20693940	A	G	N	D		14	21162099	14:20693940:A:G	ANG;ANG	P03950	P03950;P03950	p.Asn126Asp	p.Asn126Asp;p.Asn126Asp	-0.963925	0.34	0.810280715	-4.470083111	-0.278851843	-2.58406703	0.001	Asn	126	Asp	N126D	5	-4.2885	7.513	8.859375	97.83	4.768770905	0.182791967	Benign
14:20693940:A:T:N:126:Y	-2.100969136	-1.1973937	0.915158451	0.059133168	0.527212222	0.739725277	0.450187937	0.618364222	0.084970079	0.451525758	0.957350552	0.072704016	0.471017076	14	20693940	A	T	N	Y		14	21162099	14:20693940:A:T	ANG;ANG	P03950	P03950;P03950	p.Asn126Tyr	p.Asn126Tyr;p.Asn126Tyr	-1.436675	0.185	0.801043467	-5.315222671	-1.418274714	-3.734699965	0.017	Asn	126	Tyr	N126Y	8	-4.2885	7.513	8.859375	97.83	4.768770905	0.102589382	Benign
14:20693941:A:C:N:126:T	-1.607843002	-0.849232759	0.60212332	0.052449818	0.424427778	0.450459199	0.450187937	0.083587047	0.084970079	0.113154592	0.488961637	0.044211684	0.371681896	14	20693941	A	C	N	T		14	21162100	14:20693941:A:C	ANG;ANG	P03950	P03950;P03950	p.Asn126Thr	p.Asn126Thr;p.Asn126Thr	-0.138629	0.232	0.801021581	-3.619489966	-1.119870217	-2.763748775	0.006	Asn	126	Thr	N126T	6	-4.2885	7.513	8.859375	97.83	4.768770905	0.180378041	Benign
14:20693941:A:G:N:126:S	-1.700934293	-0.89847549	0.635600388	0.057617033	0.43757	0.503368723	0.450187937	0.335293057	0.084970079	0.172081128	0.765670717	0.042159711	0.384093844	14	20693941	A	G	N	S		14	21162100	14:20693941:A:G	ANG;ANG	P03950	P03950;P03950	p.Asn126Ser	p.Asn126Ser;p.Asn126Ser	-0.345127	0.219	0.801106839	-3.887240711	-1.201086155	-2.950136637	0.004	Asn	126	Ser	N126S	5	-4.2885	7.513	8.859375	97.83	4.768770905	0.280072834	Benign
14:20693941:A:T:N:126:I	-1.169517186	-0.948186946	0.87209034	0.059814137	0.510883333	0.680298197	0.450187937	0.120278196	0.084970079	0.27223484	0.761153281	0.075274061	0.435806299	14	20693941	A	T	N	I		14	21162100	14:20693941:A:T	ANG;ANG	P03950	P03950;P03950	p.Asn126Ile	p.Asn126Ile;p.Asn126Ile	-0.00554	0.373	0.807915962	-3.275880162	-0.108532075	-1.877020687	0.118	Asn	126	Ile	N126I	9	-4.2885	7.513	8.859375	97.83	4.768770905	0.289465353	Benign
14:20693942:C:A:N:126:K	-1.877225449	-0.856591067	0.60212332	0.052449818	0.424427778	0.450459199	0.450187937	0.083587047	0.084970079	0.113154592	0.488961637	0.044211684	0.371681896	14	20693942	C	A	N	K		14	21162101	14:20693942:C:A	ANG;ANG	P03950	P03950;P03950	p.Asn126Lys	p.Asn126Lys;p.Asn126Lys	-0.195428	0.171	0.808039838	-3.520974644	-1.390539118	-3.146949334	0.113	Asn	126	Lys	N126K	6	-4.2885	7.513	8.859375	97.83	4.768770905	0.193983076	Benign
14:20693942:C:G:N:126:K	-1.877225449	-0.853919229	0.60212332	0.052449818	0.424427778	0.450459199	0.450187937	0.083587047	0.084970079	0.113154592	0.488961637	0.044211684	0.371681896	14	20693942	C	G	N	K		14	21162101	14:20693942:C:G	ANG;ANG	P03950	P03950;P03950	p.Asn126Lys	p.Asn126Lys;p.Asn126Lys	-0.174804	0.171	0.808039838	-3.494023441	-1.390539118	-3.13583892	0.113	Asn	126	Lys	N126K	6	-4.2885	7.513	8.859375	97.83	4.768770905	0.193983076	Benign
14:20693943:G:A:V:127:I	-1.068447125	-1.486882552	0.739905059	0.300584896	0.563152222	0.41620962	0.656624444	0.646617605	0.508490291	0.681579767	0.938013732	0.297597852	0.658720873	14	20693943	G	A	V	I	rs553513710	14	21162102	14:20693943:G:A	ANG;ANG	P03950	P03950;P03950	p.Val127Ile	p.Val127Ile;p.Val127Ile	-1.045802	0.541	0.81421989	-4.480124556	1.06458828	-1.466322049	0.007	Val	127	Ile	V127I	1	-6.760142857	5.890285714	5.117857143	98.47	0	0.039109231	Benign
14:20693943:G:C:V:127:L	-1.155525468	-1.036804139	0.739905059	0.345261388	0.491403333	0.349690516	0.656624444	0.333583614	0.508490291	0.485394085	0.938013732	0.140835981	0.493921085	14	20693943	G	C	V	L		14	21162102	14:20693943:G:C	ANG;ANG	P03950	P03950;P03950	p.Val127Leu	p.Val127Leu;p.Val127Leu	0.123283	0.414	0.82987685	-2.567014875	0.518502756	-1.570627154	0.021	Val	127	Leu	V127L	3	-6.760142857	5.890285714	5.117857143	98.47	0	0.28152628	Benign
14:20693943:G:T:V:127:F	-0.756518253	-0.865299741	0.580398619	0.410338226	0.469142222	0.299780612	0.656624444	0.335293057	0.508490291	0.206948269	0.879134655	0.055772713	0.462656408	14	20693943	G	T	V	F		14	21162102	14:20693943:G:T	ANG;ANG	P03950	P03950;P03950	p.Val127Phe	p.Val127Phe;p.Val127Phe	1.009826	0.484	0.828811875	-1.434702928	0.945710285	-0.688409551	0.996	Val	127	Phe	V127F	5	-6.760142857	5.890285714	5.117857143	98.47	0	0.376005023	Uncertain
14:20693944:T:A:V:127:D	-0.258673276	-0.734310037	0.728562593	0.462095153	0.496474444	0.299538451	0.656624444	0.373321007	0.508490291	0.535584807	0.973551095	0.08546212	0.516830073	14	20693944	T	A	V	D		14	21162103	14:20693944:T:A	ANG;ANG	P03950	P03950;P03950	p.Val127Asp	p.Val127Asp;p.Val127Asp	2.778676	0.632	0.840446343	1.163167522	2.080631916	1.119986581	0.999	Val	127	Asp	V127D	7	-6.760142857	5.890285714	5.117857143	98.47	0	0.771015335	Pathogenic
14:20693944:T:C:V:127:A	-0.378304578	-0.662300917	0.657114983	0.376467185	0.47521	0.305795059	0.656624444	0.33033261	0.508490291	0.215537	0.910869718	0.081900162	0.460130741	14	20693944	T	C	V	A		14	21162103	14:20693944:T:C	ANG;ANG	P03950	P03950;P03950	p.Val127Ala	p.Val127Ala;p.Val127Ala	2.541453	0.568	0.829120898	0.574415358	1.484837489	0.622248199	0.945	Val	127	Ala	V127A	4	-6.760142857	5.890285714	5.117857143	98.47	0	0.694572715	Pathogenic
14:20693944:T:G:V:127:G	-0.267505488	-0.743540731	0.728562593	0.462095153	0.496474444	0.299538451	0.656624444	0.373321007	0.508490291	0.535584807	0.973551095	0.08546212	0.516830073	14	20693944	T	G	V	G		14	21162103	14:20693944:T:G	ANG;ANG	P03950	P03950;P03950	p.Val127Gly	p.Val127Gly;p.Val127Gly	2.707424	0.63	0.847613801	1.246468085	2.187503619	1.070041483	0.998	Val	127	Gly	V127G	7	-6.760142857	5.890285714	5.117857143	98.47	0	0.773854698	Pathogenic
14:20693946:G:A:V:128:I	-2.303313505	-0.986555913	0.080873616	0.2478341	0.476032222	0.386341063	0.362296667	0.646617605	0.706832011	0.669727677	0.244908959	0.288789771	0.526041111	14	20693946	G	A	V	I		14	21162105	14:20693946:G:A	ANG;ANG	P03950	P03950;P03950	p.Val128Ile	p.Val128Ile;p.Val128Ile	0.960419	0.175	0.813099823	-1.88598641	-1.280688703	-2.501158229	0.305	Val	128	Ile	V128I	1	-9.838714286	8.806571429	3.583285714	98.5	4.509682237	0.350673557	Benign
14:20693946:G:C:V:128:L	-1.020355552	-0.532855531	0.080873616	0.176751724	0.38635	0.304510675	0.362296667	0.333583614	0.706832011	0.467443106	0.244908959	0.146188534	0.356269906	14	20693946	G	C	V	L		14	21162105	14:20693946:G:C	ANG;ANG	P03950	P03950;P03950	p.Val128Leu	p.Val128Leu;p.Val128Leu	2.087926	0.355	0.824457896	-0.133018403	0.053039059	-0.853290173	0.876	Val	128	Leu	V128L	3	-9.838714286	8.806571429	3.583285714	98.5	4.509682237	0.614356601	Uncertain
14:20693946:G:T:V:128:F	-0.562832042	-0.440113575	0.045382485	0.150764953	0.364755556	0.246684903	0.362296667	0.335293057	0.706832011	0.267863885	0.134873211	0.091589418	0.326156328	14	20693946	G	T	V	F		14	21162105	14:20693946:G:T	ANG;ANG	P03950	P03950;P03950	p.Val128Phe	p.Val128Phe;p.Val128Phe	2.3826	0.439	0.823322265	0.224106992	0.568062953	-0.208994918	0.999	Val	128	Phe	V128F	5	-9.838714286	8.806571429	3.583285714	98.5	4.509682237	0.864147444	Pathogenic
14:20693947:T:A:V:128:D	-0.553664332	-0.547161997	0.154452249	0.170968873	0.404478889	0.33518995	0.362296667	0.373321007	0.706832011	0.625972794	0.413872838	0.151608412	0.376732295	14	20693947	T	A	V	D		14	21162106	14:20693947:T:A	ANG;ANG	P03950	P03950;P03950	p.Val128Asp	p.Val128Asp;p.Val128Asp	2.263705	0.474	0.83206915	0.284022491	0.936488213	-0.070732442	0.975	Val	128	Asp	V128D	7	-9.838714286	8.806571429	3.583285714	98.5	4.509682237	0.800516414	Pathogenic
14:20693947:T:C:V:128:A	-1.197831059	-0.573318708	0.061795875	0.156057107	0.37045	0.247478388	0.362296667	0.33033261	0.706832011	0.249124396	0.179682061	0.100990792	0.328908519	14	20693947	T	C	V	A	rs1247448441	14	21162106	14:20693947:T:C	ANG;ANG	P03950	P03950;P03950	p.Val128Ala	p.Val128Ala;p.Val128Ala	1.392881	0.297	0.823683636	-1.060351876	-0.328573531	-1.562980971	0.549	Val	128	Ala	V128A	4	-9.838714286	8.806571429	3.583285714	98.5	4.509682237	0.27899263	Benign
14:20693947:T:G:V:128:G	-0.624322023	-0.555813732	0.154452249	0.170968873	0.404478889	0.33518995	0.362296667	0.373321007	0.706832011	0.625972794	0.413872838	0.151608412	0.376732295	14	20693947	T	G	V	G		14	21162106	14:20693947:T:G	ANG;ANG	P03950	P03950;P03950	p.Val128Gly	p.Val128Gly;p.Val128Gly	2.196922	0.458	0.843358134	0.474605781	1.023130233	-0.199195128	0.984	Val	128	Gly	V128G	7	-9.838714286	8.806571429	3.583285714	98.5	4.509682237	0.85799602	Pathogenic
14:20693949:G:A:V:129:I	-2.336656006	-1.412050571	0.022569289	0.243313201	0.428654444	0.424783226	0.441802222	0.646617605	0.715220132	0.662313232	0.385690063	0.32711853	0.565289841	14	20693949	G	A	V	I		14	21162108	14:20693949:G:A	ANG;ANG	P03950	P03950;P03950	p.Val129Ile	p.Val129Ile;p.Val129Ile	-1.775008	0.193	0.817519487	-5.351829846	-1.092526489	-3.870721393	0.016	Val	129	Ile	V129I	1	-12.65928571	5.648285714	2.883	98.51	5.992287316	0.072016739	Benign
14:20693949:G:C:V:129:L	-0.560365344	-0.94764111	0.022569289	0.132986597	0.302325556	0.289868449	0.441802222	0.333583614	0.715220132	0.465735487	0.385690063	0.167364053	0.394424656	14	20693949	G	C	V	L		14	21162108	14:20693949:G:C	ANG;ANG	P03950	P03950;P03950	p.Val129Leu	p.Val129Leu;p.Val129Leu	-0.580139	0.484	0.834438641	-3.373959691	1.039589952	-1.544944151	0.255	Val	129	Leu	V129L	3	-12.65928571	5.648285714	2.883	98.51	5.992287316	0.310313443	Benign
14:20693949:G:T:V:129:F	-0.409225285	-0.776377525	0.016171843	0.072224599	0.270843333	0.205502422	0.441802222	0.335293057	0.715220132	0.294234383	0.231821358	0.088662482	0.361820455	14	20693949	G	T	V	F		14	21162108	14:20693949:G:T	ANG;ANG	P03950	P03950;P03950	p.Val129Phe	p.Val129Phe;p.Val129Phe	0.285809	0.497	0.833606374	-2.262833433	1.108342424	-1.00330209	0.997	Val	129	Phe	V129F	5	-12.65928571	5.648285714	2.883	98.51	5.992287316	0.60257825	Uncertain
14:20693950:T:A:V:129:D	-0.331514397	-0.583640909	0.097573288	0.076675947	0.349135556	0.369377245	0.441802222	0.373321007	0.715220132	0.666478966	0.577497363	0.139743738	0.442318644	14	20693950	T	A	V	D		14	21162109	14:20693950:T:A	ANG;ANG	P03950	P03950;P03950	p.Val129Asp	p.Val129Asp;p.Val129Asp	2.899491	0.567	0.847268384	1.488957292	1.781262038	0.809347512	1	Val	129	Asp	V129D	7	-12.65928571	5.648285714	2.883	98.51	5.992287316	0.867864981	Pathogenic
14:20693950:T:C:V:129:A	-0.507276922	-0.466129643	0.022267139	0.09312197	0.278646667	0.209965037	0.441802222	0.33033261	0.715220132	0.26597839	0.29775393	0.109376354	0.365204868	14	20693950	T	C	V	A		14	21162109	14:20693950:T:C	ANG;ANG	P03950	P03950;P03950	p.Val129Ala	p.Val129Ala;p.Val129Ala	2.72796	0.477	0.834017476	0.938659462	0.988065431	0.196708791	0.983	Val	129	Ala	V129A	4	-12.65928571	5.648285714	2.883	98.51	5.992287316	0.82742166	Pathogenic
14:20693950:T:G:V:129:G	-0.503742519	-0.593405997	0.097573288	0.076675947	0.349135556	0.369377245	0.441802222	0.373321007	0.715220132	0.666478966	0.577497363	0.139743738	0.442318644	14	20693950	T	G	V	G		14	21162109	14:20693950:T:G	ANG;ANG	P03950	P03950;P03950	p.Val129Gly	p.Val129Gly;p.Val129Gly	2.824114	0.528	0.852110127	1.509624795	1.614128756	0.543306754	1	Val	129	Gly	V129G	7	-12.65928571	5.648285714	2.883	98.51	5.992287316	0.86180518	Pathogenic
14:20693952:G:A:A:130:T	-0.606755134	-0.587965904	0.269488364	0.149469655	0.467300873	0.421973733	0.591744444	0.33033261	0.575580317	0.298970519	0.698055267	0.136133399	0.425922751	14	20693952	G	A	A	T		14	21162111	14:20693952:G:A	ANG;ANG	P03950	P03950;P03950	p.Ala130Thr	p.Ala130Thr;p.Ala130Thr	2.636774	0.494	0.797720422	-0.073876726	0.490533583	0.245851909	0.998	Ala	130	Thr	A130T	4	-16.0352	5.5696	1.0172	98.08	4.841349818	0.58016914	Uncertain
14:20693952:G:C:A:130:P	-0.301297536	-0.57516754	0.186010242	0.143405865	0.455634206	0.36957202	0.591744444	0.335293057	0.575580317	0.307847874	0.621993065	0.121213397	0.421054724	14	20693952	G	C	A	P	rs771982718	14	21162111	14:20693952:G:C	ANG;ANG	P03950	P03950;P03950	p.Ala130Pro	p.Ala130Pro;p.Ala130Pro	2.667475	0.56	0.816192249	0.420888034	1.218275298	0.64389496	1	Ala	130	Pro	A130P	5	-16.0352	5.5696	1.0172	98.08	4.841349818	0.865906798	Pathogenic
14:20693952:G:T:A:130:S	-1.036272125	-0.744450906	0.336705238	0.174084439	0.493361984	0.510814591	0.591744444	0.333583614	0.575580317	0.51825382	0.77392453	0.189124409	0.453974974	14	20693952	G	T	A	S		14	21162111	14:20693952:G:T	ANG;ANG	P03950	P03950;P03950	p.Ala130Ser	p.Ala130Ser;p.Ala130Ser	1.821233	0.415	0.798768415	-1.113822073	0.0058315	-0.65013928	0.467	Ala	130	Ser	A130S	3	-16.0352	5.5696	1.0172	98.08	4.841349818	0.392110876	Uncertain
14:20693953:C:A:A:130:D	-0.101640087	-0.655766114	0.165460899	0.153452051	0.441949762	0.362189255	0.591744444	0.083587047	0.575580317	0.367409351	0.356514752	0.143239578	0.408441155	14	20693953	C	A	A	D		14	21162112	14:20693953:C:A	ANG;ANG	P03950	P03950;P03950	p.Ala130Asp	p.Ala130Asp;p.Ala130Asp	1.868904	0.597	0.809083766	-0.797635566	1.334875592	0.427567958	0.999	Ala	130	Asp	A130D	6	-16.0352	5.5696	1.0172	98.08	4.841349818	0.670563528	Pathogenic
14:20693953:C:G:A:130:G	-1.560633963	-0.870239206	0.269488364	0.149469655	0.467300873	0.421973733	0.591744444	0.33033261	0.575580317	0.298970519	0.698055267	0.136133399	0.425922751	14	20693953	C	G	A	G		14	21162112	14:20693953:C:G	ANG;ANG	P03950	P03950;P03950	p.Ala130Gly	p.Ala130Gly;p.Ala130Gly	0.457898	0.278	0.819675956	-2.380817356	-0.516218813	-2.176495259	0.039	Ala	130	Gly	A130G	4	-16.0352	5.5696	1.0172	98.08	4.841349818	0.154442692	Benign
14:20693953:C:T:A:130:V	-0.469855858	-0.751684538	0.269488364	0.149469655	0.467300873	0.421973733	0.591744444	0.33033261	0.575580317	0.298970519	0.698055267	0.136133399	0.425922751	14	20693953	C	T	A	V		14	21162112	14:20693953:C:T	ANG;ANG	P03950	P03950;P03950	p.Ala130Val	p.Ala130Val;p.Ala130Val	1.373025	0.525	0.801818642	-1.624460164	0.755971086	-0.255754651	0.999	Ala	130	Val	A130V	4	-16.0352	5.5696	1.0172	98.08	4.841349818	0.437707392	Uncertain
14:20693955:T:A:C:131:S	1.461284637	-0.190285498	0.0494841	0.096401104	0.197045556	0.113758573	0.274067778	0.293220723	0.01247754	0.209504169	0.026859969	0.147099788	0.253421893	14	20693955	T	A	C	S		14	21162114	14:20693955:T:A	ANG;ANG	P03950	P03950;P03950	p.Cys131Ser	p.Cys131Ser;p.Cys131Ser	3.293681	0.85	0.799054924	0.817407641	2.775820294	2.657545763	1	Cys	131	Ser	C131S	10	-18.433	3.425833333	2.906	97.36	5.651188108	0.959477648	Pathogenic
14:20693955:T:C:C:131:R	1.479827992	-0.089694192	0.0494841	0.048045857	0.18041	0.097600046	0.274067778	0.190829183	0.01247754	0.13430454	0.026859969	0.048001302	0.210104194	14	20693955	T	C	C	R	rs779836840	14	21162114	14:20693955:T:C	ANG;ANG	P03950	P03950;P03950	p.Cys131Arg	p.Cys131Arg;p.Cys131Arg	3.464256	0.826	0.804344425	1.170502971	2.71150964	2.610707973	1	Cys	131	Arg	C131R	12	-18.433	3.425833333	2.906	97.36	5.651188108	0.961793526	Pathogenic
14:20693955:T:G:C:131:G	1.50190852	-0.097765932	0.0494841	0.048045857	0.18041	0.097600046	0.274067778	0.190829183	0.01247754	0.13430454	0.026859969	0.048001302	0.210104194	14	20693955	T	G	C	G		14	21162114	14:20693955:T:G	ANG;ANG	P03950	P03950;P03950	p.Cys131Gly	p.Cys131Gly;p.Cys131Gly	3.40195	0.831	0.817114399	1.403388173	2.956354018	2.606044749	1	Cys	131	Gly	C131G	12	-18.433	3.425833333	2.906	97.36	5.651188108	0.970288355	Pathogenic
14:20693956:G:A:C:131:Y	1.464168535	-0.171782231	0.0494841	0.074458059	0.196345556	0.120912636	0.274067778	0.404393786	0.01247754	0.217497053	0.026859969	0.102117732	0.247810305	14	20693956	G	A	C	Y		14	21162115	14:20693956:G:A	ANG;ANG	P03950	P03950;P03950	p.Cys131Tyr	p.Cys131Tyr;p.Cys131Tyr	3.358018	0.847	0.798892005	0.897472564	2.754031664	2.67486384	1	Cys	131	Tyr	C131Y	11	-18.433	3.425833333	2.906	97.36	5.651188108	0.973985977	Pathogenic
14:20693956:G:C:C:131:S	1.483365165	-0.191843984	0.0494841	0.096401104	0.197045556	0.113758573	0.274067778	0.293220723	0.01247754	0.209504169	0.026859969	0.147099788	0.253421893	14	20693956	G	C	C	S		14	21162115	14:20693956:G:C	ANG;ANG	P03950	P03950;P03950	p.Cys131Ser	p.Cys131Ser;p.Cys131Ser	3.281651	0.855	0.799054924	0.801686978	2.807604301	2.679966867	1	Cys	131	Ser	C131S	10	-18.433	3.425833333	2.906	97.36	5.651188108	0.959477648	Pathogenic
14:20693956:G:T:C:131:F	1.464168535	-0.165792359	0.0494841	0.074458059	0.196345556	0.120912636	0.274067778	0.404393786	0.01247754	0.217497053	0.026859969	0.102117732	0.247810305	14	20693956	G	T	C	F		14	21162115	14:20693956:G:T	ANG;ANG	P03950	P03950;P03950	p.Cys131Phe	p.Cys131Phe;p.Cys131Phe	3.404254	0.847	0.802827204	1.054749852	2.819688414	2.699771768	1	Cys	131	Phe	C131F	11	-18.433	3.425833333	2.906	97.36	5.651188108	0.936873076	Pathogenic
14:20693957:T:G:C:131:W	1.066719023	-0.224263568	0.0494841	0.074458059	0.196345556	0.120912636	0.274067778	0.404393786	0.01247754	0.217497053	0.026859969	0.102117732	0.247810305	14	20693957	T	G	C	W		14	21162116	14:20693957:T:G	ANG;ANG	P03950	P03950;P03950	p.Cys131Trp	p.Cys131Trp;p.Cys131Trp	2.952913	0.757	0.797517387	0.334252763	2.158984776	1.936395801	1	Cys	131	Trp	C131W	11	-18.433	3.425833333	2.906	97.36	5.651188108	0.94030422	Pathogenic
14:20693958:G:A:E:132:K	-0.715660733	-0.441086813	0.109109111	0.110198522	0.238547778	0.123771931	0.49951627	0.33033261	0.010346667	0.326178046	0.169167131	0.135287241	0.314799815	14	20693958	G	A	E	K		14	21162117	14:20693958:G:A	ANG;ANG	P03950	P03950;P03950	p.Glu132Lys	p.Glu132Lys;p.Glu132Lys	2.216242	0.397	0.80728163	-0.388094083	0.033447648	-0.541389403	0.982	Glu	132	Lys	E132K	4	-21.819	1.098444444	-0.444	96.11	5.732393699	0.5037299	Uncertain
14:20693958:G:C:E:132:Q	-0.967745903	-0.440305127	0.109109111	0.144168392	0.258944444	0.155747552	0.49951627	0.333583614	0.010346667	0.298296333	0.187455595	0.195894651	0.330288942	14	20693958	G	C	E	Q		14	21162117	14:20693958:G:C	ANG;ANG	P03950	P03950;P03950	p.Glu132Gln	p.Glu132Gln;p.Glu132Gln	2.438925	0.35	0.801976289	-0.227674314	-0.35383887	-0.693104316	0.994	Glu	132	Gln	E132Q	3	-21.819	1.098444444	-0.444	96.11	5.732393699	0.317777662	Benign
14:20693959:A:C:E:132:A	-0.672711001	-0.338327647	0.05743397	0.099873278	0.196945556	0.036193326	0.49951627	0.083587047	0.010346667	0.038534476	0.048969626	0.116405305	0.246094806	14	20693959	A	C	E	A		14	21162118	14:20693959:A:C	ANG;ANG	P03950	P03950;P03950	p.Glu132Ala	p.Glu132Ala;p.Glu132Ala	2.048454	0.362	0.808455915	-0.578454935	-0.169448057	-0.834091699	0.78	Glu	132	Ala	E132A	6	-21.819	1.098444444	-0.444	96.11	5.732393699	0.38340444	Uncertain
14:20693959:A:G:E:132:G	-1.129558096	-0.471532751	0.467208236	0.115296184	0.270827778	0.091367193	0.49951627	0.373321007	0.010346667	0.099478145	0.303525716	0.148880729	0.326665763	14	20693959	A	G	E	G		14	21162118	14:20693959:A:G	ANG;ANG	P03950	P03950;P03950	p.Glu132Gly	p.Glu132Gly;p.Glu132Gly	2.1472	0.311	0.822439685	-0.105233824	-0.260332989	-1.075694525	0.488	Glu	132	Gly	E132G	7	-21.819	1.098444444	-0.444	96.11	5.732393699	0.521589504	Uncertain
14:20693959:A:T:E:132:V	-0.974994397	-0.471064299	0.467208236	0.115296184	0.270827778	0.091367193	0.49951627	0.373321007	0.010346667	0.099478145	0.303525716	0.148880729	0.326665763	14	20693959	A	T	E	V		14	21162118	14:20693959:A:T	ANG;ANG	P03950	P03950;P03950	p.Glu132Val	p.Glu132Val;p.Glu132Val	2.150816	0.346	0.807510885	-0.467949394	-0.286924217	-0.871433798	0.687	Glu	132	Val	E132V	7	-21.819	1.098444444	-0.444	96.11	5.732393699	0.469934383	Uncertain
14:20693960:A:C:E:132:D	-1.850967041	-0.622714064	0.109109111	0.144168392	0.258944444	0.155747552	0.49951627	0.333583614	0.010346667	0.298296333	0.187455595	0.195894651	0.330288942	14	20693960	A	C	E	D		14	21162119	14:20693960:A:C	ANG;ANG	P03950	P03950;P03950	p.Glu132Asp	p.Glu132Asp;p.Glu132Asp	1.030905	0.15	0.809598898	-1.880044011	-1.498019849	-2.607695615	0.029	Glu	132	Asp	E132D	3	-21.819	1.098444444	-0.444	96.11	5.732393699	0.232651097	Benign
14:20693960:A:T:E:132:D	-1.850967041	-0.621949201	0.109109111	0.144168392	0.258944444	0.155747552	0.49951627	0.333583614	0.010346667	0.298296333	0.187455595	0.195894651	0.330288942	14	20693960	A	T	E	D		14	21162119	14:20693960:A:T	ANG;ANG	P03950	P03950;P03950	p.Glu132Asp	p.Glu132Asp;p.Glu132Asp	1.036809	0.15	0.809598898	-1.872328733	-1.498019849	-2.604515054	0.029	Glu	132	Asp	E132D	3	-21.819	1.098444444	-0.444	96.11	5.732393699	0.232651097	Benign
14:20693961:A:C:N:133:H	-1.295076868	-0.558785573	0.150100917	0.111671961	0.347382222	0.486904225	0.305771693	0.335293057	0.260921111	0.391147217	0.015333856	0.066378242	0.253669407	14	20693961	A	C	N	H		14	21162120	14:20693961:A:C	ANG;ANG	P03950	P03950;P03950	p.Asn133His	p.Asn133His;p.Asn133His	0.45268	0.226	0.777617049	-3.422827414	-1.548503466	-2.479885194	0.016	Asn	133	His	N133H	5	-23.629875	-1.58975	2.525	94.24	9.233199264	0.207826155	Benign
14:20693961:A:G:N:133:D	-1.484969413	-0.543680306	0.150100917	0.111671961	0.347382222	0.486904225	0.305771693	0.335293057	0.260921111	0.391147217	0.015333856	0.066378242	0.253669407	14	20693961	A	G	N	D		14	21162120	14:20693961:A:G	ANG;ANG	P03950	P03950;P03950	p.Asn133Asp	p.Asn133Asp;p.Asn133Asp	0.569278	0.183	0.785579327	-3.074483826	-1.688999445	-2.665628005	0.002	Asn	133	Asp	N133D	5	-23.629875	-1.58975	2.525	94.24	9.233199264	0.169642304	Benign
14:20693961:A:T:N:133:Y	-0.675631893	-0.474791167	0.220654845	0.075409955	0.362728889	0.446358615	0.305771693	0.618364222	0.260921111	0.339801815	0.0915448	0.106451096	0.31009264	14	20693961	A	T	N	Y		14	21162120	14:20693961:A:T	ANG;ANG	P03950	P03950;P03950	p.Asn133Tyr	p.Asn133Tyr;p.Asn133Tyr	1.890237	0.403	0.778800896	-1.51510677	-0.403597771	-0.682330306	0.955	Asn	133	Tyr	N133Y	8	-23.629875	-1.58975	2.525	94.24	9.233199264	0.631013485	Uncertain
14:20693962:A:C:N:133:T	-0.412743302	-0.310639006	0.108927391	0.090400912	0.313592222	0.44789232	0.305771693	0.083587047	0.260921111	0.119517971	0.006066607	0.062592719	0.198677054	14	20693962	A	C	N	T		14	21162121	14:20693962:A:C	ANG;ANG	P03950	P03950;P03950	p.Asn133Thr	p.Asn133Thr;p.Asn133Thr	1.598943	0.39	0.778610797	-1.900445282	-0.489407904	-0.914398864	0.604	Asn	133	Thr	N133T	6	-23.629875	-1.58975	2.525	94.24	9.233199264	0.632605421	Uncertain
14:20693962:A:G:N:133:S	-0.685654283	-0.448574311	0.150100917	0.111671961	0.347382222	0.486904225	0.305771693	0.335293057	0.260921111	0.391147217	0.015333856	0.066378242	0.253669407	14	20693962	A	G	N	S		14	21162121	14:20693962:A:G	ANG;ANG	P03950	P03950;P03950	p.Asn133Ser	p.Asn133Ser;p.Asn133Ser	1.303404	0.364	0.778572148	-2.287603459	-0.655329568	-1.223898991	0.33	Asn	133	Ser	N133S	5	-23.629875	-1.58975	2.525	94.24	9.233199264	0.444674842	Uncertain
14:20693962:A:T:N:133:I	-0.754960149	-0.315616583	0.099914908	0.070857913	0.33094	0.393909537	0.305771693	0.120278196	0.260921111	0.162575628	0.012901294	0.118886442	0.256271458	14	20693962	A	T	N	I		14	21162121	14:20693962:A:T	ANG;ANG	P03950	P03950;P03950	p.Asn133Ile	p.Asn133Ile;p.Asn133Ile	2.366104	0.35	0.783832162	-0.769415337	-0.656564188	-0.732333926	0.98	Asn	133	Ile	N133I	9	-23.629875	-1.58975	2.525	94.24	9.233199264	0.731705534	Pathogenic
14:20693963:T:A:N:133:K	-1.079575261	-0.503334339	0.108927391	0.090400912	0.313592222	0.44789232	0.305771693	0.083587047	0.260921111	0.119517971	0.006066607	0.062592719	0.198677054	14	20693963	T	A	N	K		14	21162122	14:20693963:T:A	ANG;ANG	P03950	P03950;P03950	p.Asn133Lys	p.Asn133Lys;p.Asn133Lys	0.111522	0.239	0.784218057	-3.706178823	-1.355730659	-2.588526665	0.075	Asn	133	Lys	N133K	6	-23.629875	-1.58975	2.525	94.24	9.233199264	0.278895342	Benign
14:20693963:T:G:N:133:K	-1.079575261	-0.499164903	0.108927391	0.090400912	0.313592222	0.44789232	0.305771693	0.083587047	0.260921111	0.119517971	0.006066607	0.062592719	0.198677054	14	20693963	T	G	N	K		14	21162122	14:20693963:T:G	ANG;ANG	P03950	P03950;P03950	p.Asn133Lys	p.Asn133Lys;p.Asn133Lys	0.143706	0.239	0.784218057	-3.664121147	-1.355730659	-2.57118873	0.075	Asn	133	Lys	N133K	6	-23.629875	-1.58975	2.525	94.24	9.233199264	0.278895342	Benign
14:20693964:G:A:G:134:S	-1.185396386	-0.082059363	0.002162364	0.046677898	0.070418889	0.045444515	0.164164921	0.083587047	0.177141111	0.101992835	0.003456507	0.031659313	0.126420864	14	20693964	G	A	G	S		14	21162123	14:20693964:G:A	ANG;ANG	P03950	P03950;P03950	p.Gly134Ser	p.Gly134Ser;p.Gly134Ser	2.352696	0.168	0.786730716	-0.715594974	-1.765141152	-1.791583245	0.989	Gly	134	Ser	G134S	6	-19.43575	-1.75825	5.098	95.3	6.381851085	0.382008824	Uncertain
14:20693964:G:C:G:134:R	-1.207858843	-0.239947104	0.020250782	0.053218782	0.147601111	0.171529103	0.164164921	0.618364222	0.177141111	0.281029295	0.054162554	0.070447048	0.218722209	14	20693964	G	C	G	R		14	21162123	14:20693964:G:C	ANG;ANG	P03950	P03950;P03950	p.Gly134Arg	p.Gly134Arg;p.Gly134Arg	2.424991	0.223	0.793100862	-0.464332997	-1.309234503	-1.434716976	0.998	Gly	134	Arg	G134R	8	-19.43575	-1.75825	5.098	95.3	6.381851085	0.574109296	Uncertain
14:20693964:G:T:G:134:C	-1.129758586	-0.160711465	0.01163715	0.055308835	0.125676667	0.133104765	0.164164921	0.120278196	0.177141111	0.12447546	0.012018653	0.083191726	0.183874342	14	20693964	G	T	G	C		14	21162123	14:20693964:G:T	ANG;ANG	P03950	P03950;P03950	p.Gly134Cys	p.Gly134Cys;p.Gly134Cys	2.54919	0.218	0.786797623	-0.45717211	-1.446184769	-1.396711197	1	Gly	134	Cys	G134C	9	-19.43575	-1.75825	5.098	95.3	6.381851085	0.82301484	Pathogenic
14:20693965:G:A:G:134:D	-1.538564982	-0.285211719	0.013347963	0.047998616	0.095986667	0.092239344	0.164164921	0.373321007	0.177141111	0.144341346	0.024775419	0.047866571	0.149421294	14	20693965	G	A	G	D	rs746741466	14	21162124	14:20693965:G:A	ANG;ANG	P03950	P03950;P03950	p.Gly134Asp	p.Gly134Asp;p.Gly134Asp	1.106268	0.103	0.795573909	-2.126756018	-2.030789148	-2.838773708	0.477	Gly	134	Asp	G134D	7	-19.43575	-1.75825	5.098	95.3	6.381851085	0.311663232	Benign
14:20693965:G:C:G:134:A	-1.070577638	-0.192320631	0.002162364	0.046677898	0.070418889	0.045444515	0.164164921	0.083587047	0.177141111	0.101992835	0.003456507	0.031659313	0.126420864	14	20693965	G	C	G	A		14	21162124	14:20693965:G:C	ANG;ANG	P03950	P03950;P03950	p.Gly134Ala	p.Gly134Ala;p.Gly134Ala	1.501586	0.194	0.792573613	-1.684005022	-1.502378619	-2.099797687	0.647	Gly	134	Ala	G134A	6	-19.43575	-1.75825	5.098	95.3	6.381851085	0.493265521	Uncertain
14:20693965:G:T:G:134:V	-1.18716796	-0.195548227	0.01163715	0.055308835	0.125676667	0.133104765	0.164164921	0.120278196	0.177141111	0.12447546	0.012018653	0.083191726	0.183874342	14	20693965	G	T	G	V		14	21162124	14:20693965:G:T	ANG;ANG	P03950	P03950;P03950	p.Gly134Val	p.Gly134Val;p.Gly134Val	2.280284	0.205	0.79189904	-0.683014727	-1.443708697	-1.616719051	0.998	Gly	134	Val	G134V	9	-19.43575	-1.75825	5.098	95.3	6.381851085	0.72172123	Pathogenic
14:20693967:T:A:L:135:I	-1.785527605	-0.785137211	0.155934617	0.149583394	0.46408254	0.453658146	0.411118889	0.646617605	0.002595556	0.545323074	0.05527389	0.244631119	0.441170159	14	20693967	T	A	L	I		14	21162126	14:20693967:T:A	ANG;ANG	P03950	P03950;P03950	p.Leu135Ile	p.Leu135Ile;p.Leu135Ile	1.328071	0.237	0.824521465	-1.124423437	-0.696002864	-1.944716795	0.971	Leu	135	Ile	L135I	2	-18.056375	-2.743875	2.022	97.14	4.305945799	0.790368005	Pathogenic
14:20693967:T:G:L:135:V	-1.577614618	-0.521359616	0.155934617	0.11351514	0.371758095	0.360796442	0.411118889	0.333583614	0.002595556	0.296688476	0.05527389	0.167451304	0.288968307	14	20693967	T	G	L	V		14	21162126	14:20693967:T:G	ANG;ANG	P03950	P03950;P03950	p.Leu135Val	p.Leu135Val;p.Leu135Val	1.235304	0.185	0.829731633	-1.117412984	-0.939627586	-2.295270502	0.989	Leu	135	Val	L135V	3	-18.056375	-2.743875	2.022	97.14	4.305945799	0.388591664	Uncertain
14:20693968:T:C:L:135:S	-0.865013214	-0.200751613	0.065210745	0.099758436	0.312256984	0.230323792	0.411118889	0.083587047	0.002595556	0.032899859	0.012154513	0.061765073	0.194704197	14	20693968	T	C	L	S		14	21162127	14:20693968:T:C	ANG;ANG	P03950	P03950;P03950	p.Leu135Ser	p.Leu135Ser;p.Leu135Ser	2.391598	0.285	0.831510003	0.437389363	-0.274276288	-1.094323644	1	Leu	135	Ser	L135S	6	-18.056375	-2.743875	2.022	97.14	4.305945799	0.666714189	Pathogenic
[truncated: 80 more rows]
