# Supplementary material for: Accuracy of a machine learning method based on structural and locational information from AlphaFold2 for predicting the pathogenicity of TARDBP and FUS gene variants in ALS
Source: BMC Bioinformatics. 2023 May 19;24:206. doi: 10.1186/s12859-023-05338-5 (PMC10197232; doi:10.1186/s12859-023-05338-5)
Supplement: Supplementary file 11 — Additional file 11: Table S11. MOVA final dataset in UBQLN2. [file 12859_2023_5338_MOESM11_ESM.csv]

ID	REVELMOVA	CADDMOVA	MOVA_plus_3d_distance_xgboost_predict	MOVA_plus_3d_distance_SVM_predict	MOVA_plus_3d_distance_predict	MOVA_3d_distance_predict	only_3d_coordinates_predict	only_BLOSUM62_predict	only_pLDDT_predict	without_3d_coordinates_predict	xgboost_predict	SVM_predict	MOVA value	Chromosome	Position	Reference	Alternate	aaref	aaalt	rs_dbSNP	hg19_chr	hg19_pos(1-based)	Protein_Consequence	genename	Uniprot_acc_split	Uniprot_acc	HGVSp_VEP_split	HGVSp_VEP	CADD_raw	REVEL_score	AlphScore	glm_AlphCadd	glm_AlphRevel	glm_RevelCadd	pph_prob	ref	Pos	alt	change	con	x	y	z	b	t_distance	EVE	EVE_class
X:56563877:G:A:A:2:T	-3.864938935	-2.749859591	0.004328242	0.032755133	0.038022222	0.083276776	0.021031667	0.240412108	0.381336537	0.178198336	0.002359215	0.035314655	0.065642708	X	56563877	G	A	A	T		X	56590310	X:56563877:G:A	UBQLN2	Q9UHD9	Q9UHD9	p.Ala2Thr	p.Ala2Thr	3.788343	0.153	0.759672749	0.494517058	-2.311941267	-1.104887197	0.827	Ala	2	Thr	A2T	4	69.1362	-3.6984	-14.268	44.31	73.97751603
X:56563877:G:C:A:2:P	-3.865397904	-2.861414565	0.003324134	0.030842794	0.037426667	0.069874048	0.021031667	2.48E-17	0.381336537	0.066293805	0.000563129	0.029377611	0.05113608	X	56563877	G	C	A	P		X	56590310	X:56563877:G:C	UBQLN2	Q9UHD9	Q9UHD9	p.Ala2Pro	p.Ala2Pro	3.891446	0.188	0.765836601	0.780961062	-1.986612562	-0.847031543	0.962	Ala	2	Pro	A2P	5	69.1362	-3.6984	-14.268	44.31	73.97751603
X:56563877:G:T:A:2:S	-4.06397352	-2.968451157	0.003483467	0.036197992	0.038338889	0.089734945	0.021031667	0.056160247	0.381336537	0.089791667	0.001356667	0.039385672	0.052163013	X	56563877	G	T	A	S	rs779715794	X	56590310	X:56563877:G:T	UBQLN2	Q9UHD9	Q9UHD9	p.Ala2Ser	p.Ala2Ser	3.074117	0.13	0.760627657	-0.415322123	-2.44221556	-1.622598305	0.182	Ala	2	Ser	A2S	3	69.1362	-3.6984	-14.268	44.31	73.97751603
X:56563878:C:A:A:2:D	-3.838614805	-2.800343743	0.003868748	0.030130582	0.041103333	0.093675058	0.021031667	0.110676191	0.381336537	0.134528146	0.00107473	0.022133317	0.060422507	X	56563878	C	A	A	D		X	56590311	X:56563878:C:A	UBQLN2	Q9UHD9	Q9UHD9	p.Ala2Asp	p.Ala2Asp	3.752562	0.173	0.769781434	0.69656281	-2.016147092	-1.008555601	0.962	Ala	2	Asp	A2D	6	69.1362	-3.6984	-14.268	44.31	73.97751603
X:56563878:C:G:A:2:G	-3.950788983	-2.848297138	0.004328242	0.032755133	0.038022222	0.083276776	0.021031667	0.240412108	0.381336537	0.178198336	0.002359215	0.035314655	0.065642708	X	56563878	C	G	A	G		X	56590311	X:56563878:C:G	UBQLN2	Q9UHD9	Q9UHD9	p.Ala2Gly	p.Ala2Gly	3.094574	0.129	0.775339952	-0.026477041	-2.203105357	-1.61735822	0.227	Ala	2	Gly	A2G	4	69.1362	-3.6984	-14.268	44.31	73.97751603
X:56563878:C:T:A:2:V	-3.832745167	-2.83636279	0.004328242	0.032755133	0.038022222	0.083276776	0.021031667	0.240412108	0.381336537	0.178198336	0.002359215	0.035314655	0.065642708	X	56563878	C	T	A	V		X	56590311	X:56563878:C:T	UBQLN2	Q9UHD9	Q9UHD9	p.Ala2Val	p.Ala2Val	3.178685	0.162	0.763431938	-0.20965241	-2.192009943	-1.381294529	0.911	Ala	2	Val	A2V	4	69.1362	-3.6984	-14.268	44.31	73.97751603
X:56563880:G:A:E:3:K	-3.963181914	-3.027060169	0.004995241	0.031220603	0.007852222	0.047125488	0.025498889	0.240412108	0.00227	0.160369618	0.003204036	0.030394674	0.040260241	X	56563880	G	A	E	K		X	56590313	X:56563880:G:A	UBQLN2	Q9UHD9	Q9UHD9	p.Glu3Lys	p.Glu3Lys	3.390745	0.187	0.767986833	0.179574262	-1.957093854	-1.122545977	0.604	Glu	3	Lys	E3K	4	68.57155556	-4.199333333	-18.01277778	48.64	75.52328194
X:56563880:G:C:E:3:Q	-4.419325222	-3.103783473	0.004020809	0.034694158	0.00827	0.057771131	0.025498889	0.056160247	0.00227	0.069620728	0.001843145	0.034716601	0.026005584	X	56563880	G	C	E	Q		X	56590313	X:56563880:G:C	UBQLN2	Q9UHD9	Q9UHD9	p.Glu3Gln	p.Glu3Gln	3.723888	0.094	0.767521558	0.603469872	-2.556039252	-1.480651414	0.725	Glu	3	Gln	E3Q	3	68.57155556	-4.199333333	-18.01277778	48.64	75.52328194
X:56563881:A:C:E:3:A	-4.090193936	-3.089291809	0.002154629	0.028768879	0.00832	0.020824533	0.025498889	0.110676191	0.00227	0.12278136	0.001056891	0.017763637	0.026423098	X	56563881	A	C	E	A		X	56590314	X:56563881:A:C	UBQLN2	Q9UHD9	Q9UHD9	p.Glu3Ala	p.Glu3Ala	3.800427	0.185	0.76797235	0.714585443	-1.970049108	-0.913405741	0.451	Glu	3	Ala	E3A	6	68.57155556	-4.199333333	-18.01277778	48.64	75.52328194
X:56563881:A:G:E:3:G	-3.917965586	-3.043470831	0.002154629	0.029255485	0.00927	0.013942863	0.025498889	1.00E-05	0.00227	0.019103385	0.001056891	0.011398449	0.028548889	X	56563881	A	G	E	G		X	56590314	X:56563881:A:G	UBQLN2	Q9UHD9	Q9UHD9	p.Glu3Gly	p.Glu3Gly	3.993044	0.228	0.77704461	1.189589631	-1.545340714	-0.561084831	0.869	Glu	3	Gly	E3G	7	68.57155556	-4.199333333	-18.01277778	48.64	75.52328194
X:56563881:A:T:E:3:V	-3.903657245	-3.056595762	0.002154629	0.029255485	0.00927	0.013942863	0.025498889	1.00E-05	0.00227	0.019103385	0.001056891	0.011398449	0.028548889	X	56563881	A	T	E	V		X	56590314	X:56563881:A:T	UBQLN2	Q9UHD9	Q9UHD9	p.Glu3Val	p.Glu3Val	3.900542	0.232	0.767862791	0.842717999	-1.673107382	-0.587795393	0.551	Glu	3	Val	E3V	7	68.57155556	-4.199333333	-18.01277778	48.64	75.52328194
X:56563882:G:C:E:3:D	-4.569562805	-3.24983809	0.004020809	0.034694158	0.00827	0.057771131	0.025498889	0.056160247	0.00227	0.069620728	0.001843145	0.034716601	0.026005584	X	56563882	G	C	E	D	rs1020896571	X	56590315	X:56563882:G:C	UBQLN2	Q9UHD9	Q9UHD9	p.Glu3Asp	p.Glu3Asp	2.694523	0.052	0.769017951	-0.704861738	-2.79805835	-2.277958873	0.096	Glu	3	Asp	E3D	3	68.57155556	-4.199333333	-18.01277778	48.64	75.52328194
X:56563882:G:T:E:3:D	-4.569562805	-3.251323942	0.004020809	0.034694158	0.00827	0.057771131	0.025498889	0.056160247	0.00227	0.069620728	0.001843145	0.034716601	0.026005584	X	56563882	G	T	E	D		X	56590315	X:56563882:G:T	UBQLN2	Q9UHD9	Q9UHD9	p.Glu3Asp	p.Glu3Asp	2.684051	0.052	0.769017951	-0.718546426	-2.79805835	-2.283600274	0.096	Glu	3	Asp	E3D	3	68.57155556	-4.199333333	-18.01277778	48.64	75.52328194
X:56563883:A:C:N:4:H	-4.384766104	-3.302787555	0.00294356	0.027820958	0.005685556	0.01862	0.000223333	2.48E-17	0.220701111	0.065477665	0.00054793	0.023451992	0.015954625	X	56563883	A	C	N	H		X	56590316	X:56563883:A:C	UBQLN2	Q9UHD9	Q9UHD9	p.Asn4His	p.Asn4His	2.937514	0.128	0.763365795	-0.526439836	-2.409244749	-1.707748827	0.871	Asn	4	His	N4H	5	65.958875	-1.078375	-19.33175	45.64	74.30948278
X:56563883:A:G:N:4:D	-4.431268214	-3.35652213	0.00294356	0.027820958	0.005685556	0.01862	0.000223333	2.48E-17	0.220701111	0.065477665	0.00054793	0.023451992	0.015954625	X	56563883	A	G	N	D		X	56590316	X:56563883:A:G	UBQLN2	Q9UHD9	Q9UHD9	p.Asn4Asp	p.Asn4Asp	2.558803	0.115	0.770353738	-0.849341492	-2.375292972	-1.986910048	0.027	Asn	4	Asp	N4D	5	65.958875	-1.078375	-19.33175	45.64	74.30948278
X:56563883:A:T:N:4:Y	-3.136004043	-2.360411402	0.014586635	0.02900406	0.061025714	0.171649094	0.000223333	0.334199372	0.220701111	0.480256713	0.005112245	0.00382375	0.120888246	X	56563883	A	T	N	Y		X	56590316	X:56563883:A:T	UBQLN2	Q9UHD9	Q9UHD9	p.Asn4Tyr	p.Asn4Tyr	3.146301	0.223	0.76269139	-0.270198474	-1.816600729	-1.046137999	0.947	Asn	4	Tyr	N4Y	8	65.958875	-1.078375	-19.33175	45.64	74.30948278
X:56563884:A:C:N:4:T	-4.248968178	-3.262443792	0.003426036	0.027037676	0.007301111	0.036057203	0.000223333	0.110676191	0.220701111	0.161448918	0.000923912	0.015627327	0.022133883	X	56563884	A	C	N	T		X	56590317	X:56563884:A:C	UBQLN2	Q9UHD9	Q9UHD9	p.Asn4Thr	p.Asn4Thr	2.843033	0.151	0.762280006	-0.676630914	-2.281154147	-1.625698584	0.021	Asn	4	Thr	N4T	6	65.958875	-1.078375	-19.33175	45.64	74.30948278
X:56563884:A:G:N:4:S	-4.413382787	-3.497510917	0.00294356	0.027820958	0.005685556	0.01862	0.000223333	2.48E-17	0.220701111	0.065477665	0.00054793	0.023451992	0.015954625	X	56563884	A	G	N	S		X	56590317	X:56563884:A:G	UBQLN2	Q9UHD9	Q9UHD9	p.Asn4Ser	p.Asn4Ser	1.565141	0.12	0.762306399	-2.345915674	-2.477774626	-2.49330673	0	Asn	4	Ser	N4S	5	65.958875	-1.078375	-19.33175	45.64	74.30948278
X:56563884:A:T:N:4:I	-3.471652521	-2.602086618	0.014586635	0.032319805	0.056156667	0.102894966	0.000223333	0.200384216	0.220701111	0.311230682	0.005112245	0.003286302	0.095353636	X	56563884	A	T	N	I		X	56590317	X:56563884:A:T	UBQLN2	Q9UHD9	Q9UHD9	p.Asn4Ile	p.Asn4Ile	3.008406	0.191	0.767833418	-0.323837894	-1.934226311	-1.305395459	0.689	Asn	4	Ile	N4I	9	65.958875	-1.078375	-19.33175	45.64	74.30948278
X:56563885:T:A:N:4:K	-4.520826662	-3.418596584	0.003426036	0.027037676	0.007301111	0.036057203	0.000223333	0.110676191	0.220701111	0.161448918	0.000923912	0.015627327	0.022133883	X	56563885	T	A	N	K		X	56590318	X:56563885:T:A	UBQLN2	Q9UHD9	Q9UHD9	p.Asn4Lys	p.Asn4Lys	1.742498	0.075	0.769628846	-1.933921035	-2.641659463	-2.657878615	0.455	Asn	4	Lys	N4K	6	65.958875	-1.078375	-19.33175	45.64	74.30948278
X:56563885:T:G:N:4:K	-4.527980833	-3.414809165	0.003426036	0.027037676	0.007301111	0.036057203	0.000223333	0.110676191	0.220701111	0.161448918	0.000923912	0.015627327	0.022133883	X	56563885	T	G	N	K		X	56590318	X:56563885:T:G	UBQLN2	Q9UHD9	Q9UHD9	p.Asn4Lys	p.Asn4Lys	1.769191	0.073	0.769628846	-1.899038934	-2.654373065	-2.655059481	0.455	Asn	4	Lys	N4K	6	65.958875	-1.078375	-19.33175	45.64	74.30948278
X:56563886:G:A:G:5:S	-4.421621628	-3.252191513	0.001718145	0.027331511	0.002588889	0.044468035	0.00106	0.110676191	0.002213333	0.043631022	0.00081864	0.011914541	0.005505374	X	56563886	G	A	G	S		X	56590319	X:56563886:G:A	UBQLN2	Q9UHD9	Q9UHD9	p.Gly5Ser	p.Gly5Ser	3.934691	0.143	0.763199463	0.77256554	-2.316667892	-1.083851287	0.988	Gly	5	Ser	G5S	6	63.251	-2.5915	-23.096	60.79	74.40294078
X:56563886:G:C:G:5:R	-3.460778132	-2.427924639	0.008039296	0.029881582	0.052527937	0.161876933	0.00106	0.334199372	0.002213333	0.119723777	0.003907371	0.006138767	0.099086811	X	56563886	G	C	G	R		X	56590319	X:56563886:G:C	UBQLN2	Q9UHD9	Q9UHD9	p.Gly5Arg	p.Gly5Arg	4.007006	0.185	0.770930892	1.05735875	-1.920687367	-0.802118976	0.998	Gly	5	Arg	G5R	8	63.251	-2.5915	-23.096	60.79	74.40294078
X:56563886:G:T:G:5:C	-3.665467718	-2.558357277	0.008039296	0.033516991	0.049646667	0.107380456	0.00106	0.200384216	0.002213333	0.074222938	0.003907371	0.007586577	0.0824765	X	56563886	G	T	G	C		X	56590319	X:56563886:G:T	UBQLN2	Q9UHD9	Q9UHD9	p.Gly5Cys	p.Gly5Cys	4.106028	0.168	0.763555665	1.005233888	-2.151804821	-0.84704074	0.999	Gly	5	Cys	G5C	9	63.251	-2.5915	-23.096	60.79	74.40294078
X:56563887:G:A:G:5:D	-4.353770977	-3.350241806	0.001718145	0.027917795	0.002515556	0.040768736	0.00106	1.00E-05	0.002213333	0.004541205	0.00081864	0.007868453	0.004253333	X	56563887	G	A	G	D		X	56590320	X:56563887:G:A	UBQLN2	Q9UHD9	Q9UHD9	p.Gly5Asp	p.Gly5Asp	3.320407	0.165	0.77249527	0.198623028	-2.021722566	-1.287605972	0.994	Gly	5	Asp	G5D	7	63.251	-2.5915	-23.096	60.79	74.40294078
X:56563887:G:C:G:5:A	-4.393004946	-3.364877319	0.001718145	0.027331511	0.002588889	0.044468035	0.00106	0.110676191	0.002213333	0.043631022	0.00081864	0.011914541	0.005505374	X	56563887	G	C	G	A		X	56590320	X:56563887:G:C	UBQLN2	Q9UHD9	Q9UHD9	p.Gly5Ala	p.Gly5Ala	3.140503	0.151	0.76930559	-0.11498066	-2.163935932	-1.465447668	0.96	Gly	5	Ala	G5A	6	63.251	-2.5915	-23.096	60.79	74.40294078
X:56563887:G:T:G:5:V	-3.683353145	-2.595199793	0.008039296	0.033516991	0.049646667	0.107380456	0.00106	0.200384216	0.002213333	0.074222938	0.003907371	0.007586577	0.0824765	X	56563887	G	T	G	V		X	56590320	X:56563887:G:T	UBQLN2	Q9UHD9	Q9UHD9	p.Gly5Val	p.Gly5Val	3.846369	0.163	0.76922725	0.80550863	-2.08896138	-1.015824204	0.998	Gly	5	Val	G5V	9	63.251	-2.5915	-23.096	60.79	74.40294078
X:56563889:G:A:E:6:K	-4.02870173	-2.80966895	0.003597245	0.028062212	0.036594444	0.090617647	0.000156667	0.240412108	0.872017037	0.228247619	0.003061427	0.026421734	0.05623501	X	56563889	G	A	E	K	rs1186772253	X	56590322	X:56563889:G:A	UBQLN2	Q9UHD9	Q9UHD9	p.Glu6Lys	p.Glu6Lys	3.943552	0.13	0.765283543	0.835440216	-2.364534522	-1.154222485	0.896	Glu	6	Lys	E6K	4	61.80477778	1.246777778	-24.60533333	44.44	74.58339042
X:56563889:G:C:E:6:Q	-4.251761621	-3.011268144	0.002894729	0.031912579	0.036943333	0.097204231	0.000156667	0.056160247	0.872017037	0.137055742	0.001761002	0.032746167	0.044524256	X	56563889	G	C	E	Q		X	56590322	X:56563889:G:C	UBQLN2	Q9UHD9	Q9UHD9	p.Glu6Gln	p.Glu6Gln	3.240641	0.096	0.764902008	-0.092506365	-2.587031475	-1.729422062	0.87	Glu	6	Gln	E6Q	3	61.80477778	1.246777778	-24.60533333	44.44	74.58339042
X:56563890:A:C:E:6:A	-3.862152183	-2.945891966	0.003215104	0.025066633	0.038335556	0.098075169	0.000156667	0.110676191	0.872017037	0.212076921	0.001207956	0.009819747	0.050684864	X	56563890	A	C	E	A		X	56590323	X:56563890:A:C	UBQLN2	Q9UHD9	Q9UHD9	p.Glu6Ala	p.Glu6Ala	3.323727	0.19	0.765427711	0.029008524	-1.980721076	-1.141308344	0.451	Glu	6	Ala	E6A	6	61.80477778	1.246777778	-24.60533333	44.44	74.58339042
X:56563890:A:G:E:6:G	-3.824664577	-2.860872683	0.003215104	0.025406756	0.038115556	0.092600079	0.000156667	1.00E-05	0.872017037	0.170606337	0.001207956	0.00232192	0.049231212	X	56563890	A	G	E	G		X	56590323	X:56563890:A:G	UBQLN2	Q9UHD9	Q9UHD9	p.Glu6Gly	p.Glu6Gly	4.012042	0.204	0.773758917	1.133545606	-1.752724015	-0.689579101	0.869	Glu	6	Gly	E6G	7	61.80477778	1.246777778	-24.60533333	44.44	74.58339042
X:56563890:A:T:E:6:V	-3.713774932	-2.874773741	0.003215104	0.025406756	0.038115556	0.092600079	0.000156667	1.00E-05	0.872017037	0.170606337	0.001207956	0.00232192	0.049231212	X	56563890	A	T	E	V		X	56590323	X:56563890:A:T	UBQLN2	Q9UHD9	Q9UHD9	p.Glu6Val	p.Glu6Val	3.91407	0.235	0.765345556	0.798439799	-1.696035739	-0.563166593	0.551	Glu	6	Val	E6V	7	61.80477778	1.246777778	-24.60533333	44.44	74.58339042
X:56563891:G:C:E:6:D	-4.344765839	-3.142948648	0.002894729	0.031912579	0.036943333	0.097204231	0.000156667	0.056160247	0.872017037	0.137055742	0.001761002	0.032746167	0.044524256	X	56563891	G	C	E	D		X	56590324	X:56563891:G:C	UBQLN2	Q9UHD9	Q9UHD9	p.Glu6Asp	p.Glu6Asp	2.312582	0.07	0.766044268	-1.277168735	-2.733250293	-2.37966885	0.096	Glu	6	Asp	E6D	3	61.80477778	1.246777778	-24.60533333	44.44	74.58339042
X:56563891:G:T:E:6:D	-4.344765839	-3.145210628	0.002894729	0.031912579	0.036943333	0.097204231	0.000156667	0.056160247	0.872017037	0.137055742	0.001761002	0.032746167	0.044524256	X	56563891	G	T	E	D		X	56590324	X:56563891:G:T	UBQLN2	Q9UHD9	Q9UHD9	p.Glu6Asp	p.Glu6Asp	2.29664	0.07	0.766044268	-1.298001555	-2.733250293	-2.388257011	0.096	Glu	6	Asp	E6D	3	61.80477778	1.246777778	-24.60533333	44.44	74.58339042
X:56563892:A:C:S:7:R	-4.466790717	-3.362446528	0.001341057	0.027495787	0.001875556	0.005778889	0.01248	2.48E-17	0.001448889	0.001501111	0.000379475	0.015721349	0.007311111	X	56563892	A	C	S	R		X	56590325	X:56563892:A:C	UBQLN2	Q9UHD9	Q9UHD9	p.Ser7Arg	p.Ser7Arg	3.046935	0.126	0.769870744	-0.223344164	-2.313426666	-1.660363055	0.069	Ser	7	Arg	S7R	5	62.65883333	0.973666667	-29.12716667	50.73	78.22266326
X:56563892:A:G:S:7:G	-4.407256459	-3.295016861	0.003622476	0.029421206	0.004337778	0.049858322	0.01248	0.240412108	0.001448889	0.177442292	0.002279151	0.022665633	0.025747033	X	56563892	A	G	S	G		X	56590325	X:56563892:A:G	UBQLN2	Q9UHD9	Q9UHD9	p.Ser7Gly	p.Ser7Gly	2.391962	0.098	0.772643959	-1.010998396	-2.445147437	-2.17505563	0.003	Ser	7	Gly	S7G	4	62.65883333	0.973666667	-29.12716667	50.73	78.22266326
X:56563892:A:T:S:7:C	-4.513292826	-3.35937678	0.001341057	0.027495787	0.001875556	0.005778889	0.01248	2.48E-17	0.001448889	0.001501111	0.000379475	0.015721349	0.007311111	X	56563892	A	T	S	C		X	56590325	X:56563892:A:T	UBQLN2	Q9UHD9	Q9UHD9	p.Ser7Cys	p.Ser7Cys	3.06857	0.113	0.767399227	-0.255902975	-2.437301058	-1.723852735	0.617	Ser	7	Cys	S7C	5	62.65883333	0.973666667	-29.12716667	50.73	78.22266326
X:56563893:G:A:S:7:N	-4.567603051	-3.443810346	0.002915047	0.033058263	0.004852222	0.06078502	0.01248	0.056160247	0.001448889	0.086632417	0.001310582	0.028634186	0.014668917	X	56563893	G	A	S	N	rs1412665727	X	56590326	X:56563893:G:A	UBQLN2	Q9UHD9	Q9UHD9	p.Ser7Asn	p.Ser7Asn	2.022432	0.08	0.767131996	-1.629561245	-2.651534105	-2.478172748	0	Ser	7	Asn	S7N	3	62.65883333	0.973666667	-29.12716667	50.73	78.22266326
X:56563893:G:C:S:7:T	-4.657030184	-3.440225685	0.002915047	0.033058263	0.004852222	0.06078502	0.01248	0.056160247	0.001448889	0.086632417	0.001310582	0.028634186	0.014668917	X	56563893	G	C	S	T		X	56590326	X:56563893:G:C	UBQLN2	Q9UHD9	Q9UHD9	p.Ser7Thr	p.Ser7Thr	2.047696	0.055	0.767072122	-1.598020205	-2.811453094	-2.609071807	0.001	Ser	7	Thr	S7T	3	62.65883333	0.973666667	-29.12716667	50.73	78.22266326
X:56563893:G:T:S:7:I	-4.610986491	-3.366908473	0.00156128	0.026915352	0.002493333	0.020834533	0.01248	0.110676191	0.001448889	0.120620532	0.000519907	0.008569583	0.011312305	X	56563893	G	T	S	I		X	56590326	X:56563893:G:T	UBQLN2	Q9UHD9	Q9UHD9	p.Ser7Ile	p.Ser7Ile	2.770197	0.076	0.767766006	-0.636785834	-2.66638318	-2.098463578	0.13	Ser	7	Ile	S7I	6	62.65883333	0.973666667	-29.12716667	50.73	78.22266326
X:56563894:C:A:S:7:R	-4.466790717	-3.405759566	0.001341057	0.027495787	0.001875556	0.005778889	0.01248	2.48E-17	0.001448889	0.001501111	0.000379475	0.015721349	0.007311111	X	56563894	C	A	S	R		X	56590327	X:56563894:C:A	UBQLN2	Q9UHD9	Q9UHD9	p.Ser7Arg	p.Ser7Arg	2.741673	0.126	0.769870744	-0.622256989	-2.313426666	-1.824811621	0.069	Ser	7	Arg	S7R	5	62.65883333	0.973666667	-29.12716667	50.73	78.22266326
X:56563894:C:G:S:7:R	-4.466790717	-3.403311713	0.001341057	0.027495787	0.001875556	0.005778889	0.01248	2.48E-17	0.001448889	0.001501111	0.000379475	0.015721349	0.007311111	X	56563894	C	G	S	R	rs202132872	X	56590327	X:56563894:C:G	UBQLN2	Q9UHD9	Q9UHD9	p.Ser7Arg	p.Ser7Arg	2.758925	0.126	0.769870744	-0.599712277	-2.313426666	-1.815517747	0.069	Ser	7	Arg	S7R	5	62.65883333	0.973666667	-29.12716667	50.73	78.22266326
X:56563895:A:C:S:8:R	-4.19386754	-2.947154481	0.002699896	0.02890653	0.026038889	0.044815714	0.053792222	2.48E-17	0.928475556	0.173139642	0.001367125	0.013962935	0.070204127	X	56563895	A	C	S	R		X	56590328	X:56563895:A:C	UBQLN2	Q9UHD9	Q9UHD9	p.Ser8Arg	p.Ser8Arg	2.118211	0.05	0.77093305	-1.41084344	-2.778819532	-2.59998629	0.016	Ser	8	Arg	S8R	5	61.52866667	-0.041	-32.552	55.01	79.73384835
X:56563895:A:G:S:8:G	-4.082535157	-2.850901223	0.006187516	0.030765699	0.027955556	0.104500768	0.053792222	0.240412108	0.928475556	0.464725753	0.005299413	0.020307195	0.088425532	X	56563895	A	G	S	G		X	56590328	X:56563895:A:G	UBQLN2	Q9UHD9	Q9UHD9	p.Ser8Gly	p.Ser8Gly	1.679532	0.037	0.772271985	-1.951148973	-2.839118504	-2.911453043	0	Ser	8	Gly	S8G	4	61.52866667	-0.041	-32.552	55.01	79.73384835
X:56563895:A:T:S:8:C	-4.222484223	-2.924839743	0.002699896	0.02890653	0.026038889	0.044815714	0.053792222	2.48E-17	0.928475556	0.173139642	0.001367125	0.013962935	0.070204127	X	56563895	A	T	S	C		X	56590328	X:56563895:A:T	UBQLN2	Q9UHD9	Q9UHD9	p.Ser8Cys	p.Ser8Cys	2.275481	0.042	0.767905959	-1.279830293	-2.88017938	-2.56150583	0.262	Ser	8	Cys	S8C	5	61.52866667	-0.041	-32.552	55.01	79.73384835
X:56563896:G:A:S:8:N	-3.984369667	-2.97610303	0.006187516	0.034315336	0.028154444	0.116595278	0.053792222	0.056160247	0.928475556	0.357215093	0.003051251	0.026176498	0.077045507	X	56563896	G	A	S	N		X	56590329	X:56563896:G:A	UBQLN2	Q9UHD9	Q9UHD9	p.Ser8Asn	p.Ser8Asn	1.49478	0.092	0.767669479	-2.305861711	-2.566284859	-2.6930613	0	Ser	8	Asn	S8N	3	61.52866667	-0.041	-32.552	55.01	79.73384835
X:56563896:G:C:S:8:T	-4.023717606	-2.927095882	0.006187516	0.034315336	0.028154444	0.116595278	0.053792222	0.056160247	0.928475556	0.357215093	0.003051251	0.026176498	0.077045507	X	56563896	G	C	S	T		X	56590329	X:56563896:G:C	UBQLN2	Q9UHD9	Q9UHD9	p.Ser8Thr	p.Ser8Thr	1.840173	0.081	0.767620758	-1.85570533	-2.637022559	-2.570577652	0	Ser	8	Thr	S8T	3	61.52866667	-0.041	-32.552	55.01	79.73384835
X:56563896:G:T:S:8:I	-4.162561373	-2.902476718	0.00314256	0.028391839	0.026592222	0.052380368	0.053792222	0.110676191	0.928475556	0.240773617	0.001872367	0.007864762	0.072579424	X	56563896	G	T	S	I		X	56590329	X:56563896:G:T	UBQLN2	Q9UHD9	Q9UHD9	p.Ser8Ile	p.Ser8Ile	2.287475	0.053	0.768618345	-1.24662279	-2.798368773	-2.491460503	0.103	Ser	8	Ile	S8I	6	61.52866667	-0.041	-32.552	55.01	79.73384835
X:56563897:C:A:S:8:R	-4.140211261	-2.959135935	0.002699896	0.02890653	0.026038889	0.044815714	0.053792222	2.48E-17	0.928475556	0.173139642	0.001367125	0.013962935	0.070204127	X	56563897	C	A	S	R		X	56590330	X:56563897:C:A	UBQLN2	Q9UHD9	Q9UHD9	p.Ser8Arg	p.Ser8Arg	2.033768	0.065	0.77093305	-1.521192569	-2.683467513	-2.558771359	0.04	Ser	8	Arg	S8R	5	61.52866667	-0.041	-32.552	55.01	79.73384835
X:56563897:C:G:S:8:R	-4.140211261	-2.955850659	0.002699896	0.02890653	0.026038889	0.044815714	0.053792222	2.48E-17	0.928475556	0.173139642	0.001367125	0.013962935	0.070204127	X	56563897	C	G	S	R		X	56590330	X:56563897:C:G	UBQLN2	Q9UHD9	Q9UHD9	p.Ser8Arg	p.Ser8Arg	2.056922	0.065	0.77093305	-1.490935191	-2.683467513	-2.546298002	0.04	Ser	8	Arg	S8R	5	61.52866667	-0.041	-32.552	55.01	79.73384835
X:56563898:G:A:G:9:S	-4.389602154	-3.335885175	0.005403155	0.028818554	0.009225556	0.035408026	0.010554444	0.110676191	0.152902222	0.157215161	0.001380913	0.006768604	0.017461127	X	56563898	G	A	G	S		X	56590331	X:56563898:G:A	UBQLN2	Q9UHD9	Q9UHD9	p.Gly9Ser	p.Gly9Ser	2.611893	0.123	0.760292104	-1.027609988	-2.492311695	-1.912066869	0.002	Gly	9	Ser	G9S	6	59.8505	1.70725	-35.51575	45.4	80.9118555
X:56563898:G:C:G:9:R	-3.418108085	-2.125465418	0.022856632	0.031320424	0.071515873	0.17086519	0.010554444	0.334199372	0.152902222	0.474843211	0.01153409	-0.00201575	0.144483106	X	56563898	G	C	G	R		X	56590331	X:56563898:G:C	UBQLN2	Q9UHD9	Q9UHD9	p.Gly9Arg	p.Gly9Arg	3.355685	0.087	0.767935186	0.132487072	-2.593635686	-1.719469656	0.712	Gly	9	Arg	G9R	8	59.8505	1.70725	-35.51575	45.4	80.9118555
X:56563898:G:T:G:9:C	-3.790038285	-2.490768945	0.022856632	0.034630663	0.063144603	0.101654966	0.010554444	0.200384216	0.152902222	0.301848883	0.01153409	-0.000610039	0.092872963	X	56563898	G	T	G	C		X	56590331	X:56563898:G:T	UBQLN2	Q9UHD9	Q9UHD9	p.Gly9Cys	p.Gly9Cys	3.945028	0.108	0.760728174	0.725248247	-2.580388107	-1.280595354	0.914	Gly	9	Cys	G9C	9	59.8505	1.70725	-35.51575	45.4	80.9118555
X:56563899:G:A:G:9:D	-4.423835837	-3.359528975	0.005403155	0.029492529	0.009055556	0.028958492	0.010554444	1.00E-05	0.152902222	0.099802842	0.001380913	0.00077618	0.016399704	X	56563899	G	A	G	D		X	56590332	X:56563899:G:A	UBQLN2	Q9UHD9	Q9UHD9	p.Gly9Asp	p.Gly9Asp	2.510326	0.116	0.769475731	-0.934300966	-2.383585265	-2.007244867	0	Gly	9	Asp	G9D	7	59.8505	1.70725	-35.51575	45.4	80.9118555
X:56563899:G:C:G:9:A	-4.650729383	-3.381152721	0.005403155	0.028818554	0.009225556	0.035408026	0.010554444	0.110676191	0.152902222	0.157215161	0.001380913	0.006768604	0.017461127	X	56563899	G	C	G	A		X	56590332	X:56563899:G:C	UBQLN2	Q9UHD9	Q9UHD9	p.Gly9Ala	p.Gly9Ala	2.292856	0.05	0.766005829	-1.30389252	-2.861027641	-2.505902781	0.005	Gly	9	Ala	G9A	6	59.8505	1.70725	-35.51575	45.4	80.9118555
X:56563899:G:T:G:9:V	-3.922390442	-2.624652829	0.022856632	0.034630663	0.063144603	0.101654966	0.010554444	0.200384216	0.152902222	0.301848883	0.01153409	-0.000610039	0.092872963	X	56563899	G	T	G	V		X	56590332	X:56563899:G:T	UBQLN2	Q9UHD9	Q9UHD9	p.Gly9Val	p.Gly9Val	3.00144	0.071	0.765954694	-0.379181784	-2.728387976	-2.002791819	0.005	Gly	9	Val	G9V	9	59.8505	1.70725	-35.51575	45.4	80.9118555
X:56563901:C:A:P:10:T	-3.22954313	-2.133172706	0.011905369	0.03300179	0.061124603	0.158034471	0.002576667	0.334199372	0.001782222	0.181239179	0.008571722	0.003532214	0.141474557	X	56563901	C	A	P	T		X	56590334	X:56563901:C:A	UBQLN2	Q9UHD9	Q9UHD9	p.Pro10Thr	p.Pro10Thr	3.485803	0.147	0.768968905	0.327966571	-2.194980548	-1.302551572	0.923	Pro	10	Thr	P10T	8	57.914	3.142285714	-38.18442857	58.33	80.62115106
X:56563901:C:G:P:10:A	-3.304661921	-2.239703975	0.011905369	0.03300179	0.061124603	0.158034471	0.002576667	0.334199372	0.001782222	0.181239179	0.008571722	0.003532214	0.141474557	X	56563901	C	G	P	A		X	56590334	X:56563901:C:G	UBQLN2	Q9UHD9	Q9UHD9	p.Pro10Ala	p.Pro10Ala	2.734991	0.126	0.769143346	-0.648892316	-2.325562923	-1.828411301	0.69	Pro	10	Ala	P10A	8	57.914	3.142285714	-38.18442857	58.33	80.62115106
X:56563901:C:T:P:10:S	-3.225966044	-2.197984199	0.011905369	0.03300179	0.061124603	0.158034471	0.002576667	0.334199372	0.001782222	0.181239179	0.008571722	0.003532214	0.141474557	X	56563901	C	T	P	S		X	56590334	X:56563901:C:T	UBQLN2	Q9UHD9	Q9UHD9	p.Pro10Ser	p.Pro10Ser	3.029024	0.148	0.768943409	-0.269574422	-2.189049126	-1.542843932	0.884	Pro	10	Ser	P10S	8	57.914	3.142285714	-38.18442857	58.33	80.62115106
X:56563902:C:A:P:10:H	-3.694992245	-2.478634115	0.011905369	0.036408747	0.054765556	0.102525103	0.002576667	0.200384216	0.001782222	0.103847839	0.008571722	0.006281664	0.100129024	X	56563902	C	A	P	H		X	56590335	X:56563902:C:A	UBQLN2	Q9UHD9	Q9UHD9	p.Pro10His	p.Pro10His	3.585723	0.117	0.769966199	0.483087157	-2.369045248	-1.422134304	0.993	Pro	10	His	P10H	9	57.914	3.142285714	-38.18442857	58.33	80.62115106
X:56563902:C:G:P:10:R	-3.709300586	-2.479785253	0.011905369	0.036408747	0.054765556	0.102525103	0.002576667	0.200384216	0.001782222	0.103847839	0.008571722	0.006281664	0.100129024	X	56563902	C	G	P	R		X	56590335	X:56563902:C:G	UBQLN2	Q9UHD9	Q9UHD9	p.Pro10Arg	p.Pro10Arg	3.57761	0.113	0.772452853	0.533688908	-2.352983935	-1.449626338	0.99	Pro	10	Arg	P10R	9	57.914	3.142285714	-38.18442857	58.33	80.62115106
X:56563902:C:T:P:10:L	-3.60393021	-2.303199402	0.011905369	0.041471071	0.084498889	0.150029953	0.002576667	0.324790741	0.001782222	0.204434539	0.008571722	0.012121404	0.118901021	X	56563902	C	T	P	L		X	56590335	X:56563902:C:T	UBQLN2	Q9UHD9	Q9UHD9	p.Pro10Leu	p.Pro10Leu	3.671346	0.097	0.768595185	0.561233683	-2.519055926	-1.491615373	0.99	Pro	10	Leu	P10L	10	57.914	3.142285714	-38.18442857	58.33	80.62115106
X:56563904:C:A:P:11:T	-3.542430106	-2.211472758	0.012643407	0.032596756	0.07074127	0.174184452	0.002225556	0.334199372	0.410113333	0.418108347	0.012416159	0.001779951	0.147062	X	56563904	C	A	P	T		X	56590337	X:56563904:C:A	UBQLN2	Q9UHD9	Q9UHD9	p.Pro11Thr	p.Pro11Thr	2.591424	0.046	0.771487055	-0.778818542	-2.795003452	-2.368181815	0.39	Pro	11	Thr	P11T	8	57.12014286	1.694142857	-41.93857143	52.84	82.17117466
X:56563904:C:G:P:11:A	-3.581778045	-2.30519579	0.012643407	0.032596756	0.07074127	0.174184452	0.002225556	0.334199372	0.410113333	0.418108347	0.012416159	0.001779951	0.147062	X	56563904	C	G	P	A		X	56590337	X:56563904:C:G	UBQLN2	Q9UHD9	Q9UHD9	p.Pro11Ala	p.Pro11Ala	1.930882	0.035	0.771981261	-1.629843298	-2.856682698	-2.787608293	0.121	Pro	11	Ala	P11A	8	57.12014286	1.694142857	-41.93857143	52.84	82.17117466
X:56563904:C:T:P:11:S	-3.528121765	-2.200857685	0.012643407	0.032596756	0.07074127	0.174184452	0.002225556	0.334199372	0.410113333	0.418108347	0.012416159	0.001779951	0.147062	X	56563904	C	T	P	S		X	56590337	X:56563904:C:T	UBQLN2	Q9UHD9	Q9UHD9	p.Pro11Ser	p.Pro11Ser	2.666237	0.05	0.771472802	-0.681404586	-2.769814046	-2.304757633	0.589	Pro	11	Ser	P11S	8	57.12014286	1.694142857	-41.93857143	52.84	82.17117466
X:56563905:C:A:P:11:Q	-3.463734229	-2.083243823	0.012643407	0.032596756	0.07074127	0.174184452	0.002225556	0.334199372	0.410113333	0.418108347	0.012416159	0.001779951	0.147062	X	56563905	C	A	P	Q	rs778646844	X	56590338	X:56563905:C:A	UBQLN2	Q9UHD9	Q9UHD9	p.Pro11Gln	p.Pro11Gln	3.495157	0.068	0.769885953	0.362761474	-2.681867374	-1.754161212	0.945	Pro	11	Gln	P11Q	8	57.12014286	1.694142857	-41.93857143	52.84	82.17117466
X:56563905:C:G:P:11:R	-3.694850617	-2.487278132	0.012643407	0.035928107	0.064284444	0.116088187	0.002225556	0.200384216	0.410113333	0.3196444	0.012416159	0.004423851	0.099319452	X	56563905	C	G	P	R		X	56590338	X:56563905:C:G	UBQLN2	Q9UHD9	Q9UHD9	p.Pro11Arg	p.Pro11Arg	3.574432	0.119	0.774731913	0.585630192	-2.276818193	-1.416656183	0.979	Pro	11	Arg	P11R	9	57.12014286	1.694142857	-41.93857143	52.84	82.17117466
X:56563905:C:T:P:11:L	-3.721803294	-2.398306183	0.012643407	0.040921665	0.094151111	0.167777086	0.002225556	0.324790741	0.410113333	0.429333818	0.012416159	0.010380722	0.118094809	X	56563905	C	T	P	L	rs778646844	X	56590338	X:56563905:C:T	UBQLN2	Q9UHD9	Q9UHD9	p.Pro11Leu	p.Pro11Leu	3.050476	0.066	0.771401787	-0.181033423	-2.669290076	-2.005277315	0.824	Pro	11	Leu	P11L	10	57.12014286	1.694142857	-41.93857143	52.84	82.17117466
X:56563907:C:A:R:12:S	-4.698630513	-3.521175457	0.002319377	0.027135333	0.003693333	0.020824533	0.002206667	0.110676191	0.00227	0.123303582	0.000777227	0.003891314	0.008214469	X	56563907	C	A	R	S		X	56590340	X:56563907:C:A	UBQLN2	Q9UHD9	Q9UHD9	p.Arg12Ser	p.Arg12Ser	1.872864	0.059	0.768614471	-1.788526966	-2.760292603	-2.680134598	0	Arg	12	Ser	R12S	6	52.29809091	5.202545455	-43.66445455	48.59	78.91148115
X:56563907:C:G:R:12:G	-4.742559962	-3.494157578	0.002319377	0.027892241	0.003563333	0.013942863	0.002206667	1.00E-05	0.00227	0.019452274	0.000777227	-0.000669532	0.006446667	X	56563907	C	G	R	G		X	56590340	X:56563907:C:G	UBQLN2	Q9UHD9	Q9UHD9	p.Arg12Gly	p.Arg12Gly	2.171655	0.051	0.821114603	-0.105890421	-1.935209619	-2.565414955	0.005	Arg	12	Gly	R12G	7	52.29809091	5.202545455	-43.66445455	48.59	78.91148115
X:56563907:C:T:R:12:C	-3.635388268	-2.334216076	0.011903973	0.029883997	0.062598836	0.155355624	0.002206667	0.334199372	0.00227	0.368439712	0.006520788	-0.001645015	0.129722947	X	56563907	C	T	R	C		X	56590340	X:56563907:C:T	UBQLN2	Q9UHD9	Q9UHD9	p.Arg12Cys	p.Arg12Cys	2.789314	0.062	0.76418093	-0.700043031	-2.815193519	-2.169090101	0.728	Arg	12	Cys	R12C	8	52.29809091	5.202545455	-43.66445455	48.59	78.91148115
X:56563908:G:A:R:12:H	-4.886131053	-3.512400867	0.001992436	0.027544734	0.003253333	0.005652222	0.002206667	2.48E-17	0.00227	0.002126667	0.000567331	0.010844849	0.005564444	X	56563908	G	A	R	H		X	56590341	X:56563908:G:A	UBQLN2	Q9UHD9	Q9UHD9	p.Arg12His	p.Arg12His	2.097164	0.013	0.732869803	-2.375193899	-3.649086649	-2.825198049	0.153	Arg	12	His	R12H	5	52.29809091	5.202545455	-43.66445455	48.59	78.91148115
X:56563908:G:C:R:12:P	-4.359811833	-3.481826228	0.002319377	0.027892241	0.003563333	0.013942863	0.002206667	1.00E-05	0.00227	0.019452274	0.000777227	-0.000669532	0.006446667	X	56563908	G	C	R	P		X	56590341	X:56563908:G:C	UBQLN2	Q9UHD9	Q9UHD9	p.Arg12Pro	p.Arg12Pro	2.258564	0.158	0.807546381	-0.326271895	-1.481410609	-1.900097005	0.102	Arg	12	Pro	R12P	7	52.29809091	5.202545455	-43.66445455	48.59	78.91148115
X:56563908:G:T:R:12:L	-4.82841001	-3.530681555	0.002319377	0.027892241	0.003563333	0.013942863	0.002206667	1.00E-05	0.00227	0.019452274	0.000777227	-0.000669532	0.006446667	X	56563908	G	T	R	L	rs1301101998	X	56590341	X:56563908:G:T	UBQLN2	Q9UHD9	Q9UHD9	p.Arg12Leu	p.Arg12Leu	1.914241	0.027	0.800529589	-0.948932721	-2.431223106	-2.842815926	0.009	Arg	12	Leu	R12L	7	52.29809091	5.202545455	-43.66445455	48.59	78.91148115
X:56563910:C:A:P:13:T	-3.364262215	-2.299379064	0.011903973	0.035753874	0.066600159	0.169548421	0.002206667	0.334199372	0.238826667	0.417439493	0.012416159	0.005892247	0.145743877	X	56563910	C	A	P	T		X	56590343	X:56563910:C:A	UBQLN2	Q9UHD9	Q9UHD9	p.Pro13Thr	p.Pro13Thr	2.052684	0.099	0.770566514	-1.505494876	-2.473451737	-2.352048689	0.018	Pro	13	Thr	P13T	8	54.69814286	5.020428571	-47.99214286	53.56	83.46873954
X:56563910:C:G:P:13:A	-3.403610154	-2.379952761	0.011903973	0.035753874	0.066600159	0.169548421	0.002206667	0.334199372	0.238826667	0.417439493	0.012416159	0.005892247	0.145743877	X	56563910	C	G	P	A		X	56590343	X:56563910:C:G	UBQLN2	Q9UHD9	Q9UHD9	p.Pro13Ala	p.Pro13Ala	1.484816	0.088	0.771153512	-2.233130447	-2.533582796	-2.721550491	0.005	Pro	13	Ala	P13A	8	54.69814286	5.020428571	-47.99214286	53.56	83.46873954
X:56563910:C:T:P:13:S	-3.396455983	-2.319327392	0.011903973	0.035753874	0.066600159	0.169548421	0.002206667	0.334199372	0.238826667	0.417439493	0.012416159	0.005892247	0.145743877	X	56563910	C	T	P	S		X	56590343	X:56563910:C:T	UBQLN2	Q9UHD9	Q9UHD9	p.Pro13Ser	p.Pro13Ser	1.912092	0.09	0.770543405	-1.689787636	-2.531048505	-2.479810685	0.001	Pro	13	Ser	P13S	8	54.69814286	5.020428571	-47.99214286	53.56	83.46873954
X:56563911:C:A:P:13:H	-3.819437365	-2.551462277	0.011903973	0.03895002	0.06031	0.111578822	0.002206667	0.200384216	0.238826667	0.318706067	0.012416159	0.008935096	0.101041862	X	56563911	C	A	P	H		X	56590344	X:56563911:C:A	UBQLN2	Q9UHD9	Q9UHD9	p.Pro13His	p.Pro13His	3.016483	0.08	0.770559237	-0.246192668	-2.594352366	-1.942664685	0.899	Pro	13	His	P13H	9	54.69814286	5.020428571	-47.99214286	53.56	83.46873954
X:56563911:C:G:P:13:R	-3.826591536	-2.633894992	0.011903973	0.03895002	0.06031	0.111578822	0.002206667	0.200384216	0.238826667	0.318706067	0.012416159	0.008935096	0.101041862	X	56563911	C	G	P	R		X	56590344	X:56563911:C:G	UBQLN2	Q9UHD9	Q9UHD9	p.Pro13Arg	p.Pro13Arg	2.435513	0.078	0.773790117	-0.925876194	-2.55316041	-2.267201427	0.506	Pro	13	Arg	P13R	9	54.69814286	5.020428571	-47.99214286	53.56	83.46873954
X:56563911:C:T:P:13:L	-3.720771759	-2.446862587	0.011903973	0.043666632	0.090275556	0.163185499	0.002206667	0.324790741	0.238826667	0.428674929	0.012416159	0.014809563	0.120691663	X	56563911	C	T	P	L		X	56590344	X:56563911:C:T	UBQLN2	Q9UHD9	Q9UHD9	p.Pro13Leu	p.Pro13Leu	2.549061	0.06	0.770522026	-0.857930165	-2.722109239	-2.310078211	0.226	Pro	13	Leu	P13L	10	54.69814286	5.020428571	-47.99214286	53.56	83.46873954
X:56563913:T:A:S:14:T	-4.534365632	-3.363263362	0.00679664	0.037412317	0.012002222	0.052525864	0.00777	0.056160247	0.071527778	0.072333256	0.003445843	0.028906237	0.02428751	X	56563913	T	A	S	T		X	56590346	X:56563913:T:A	UBQLN2	Q9UHD9	Q9UHD9	p.Ser14Thr	p.Ser14Thr	2.000449	0.066	0.770824192	-1.567412765	-2.678926955	-2.570940369	0.067	Ser	14	Thr	S14T	3	51.95933333	6.3775	-50.15366667	46.21	82.6526768
X:56563913:T:C:S:14:P	-4.095802682	-3.308232375	0.004153499	0.03285695	0.009458889	0.011476667	0.00777	2.48E-17	0.071527778	0.050021128	0.000992243	0.014746071	0.021233016	X	56563913	T	C	S	P		X	56590346	X:56563913:T:C	UBQLN2	Q9UHD9	Q9UHD9	p.Ser14Pro	p.Ser14Pro	2.575551	0.196	0.77244531	-0.775975755	-1.825495271	-1.509678196	0.597	Ser	14	Pro	S14P	5	51.95933333	6.3775	-50.15366667	46.21	82.6526768
X:56563913:T:G:S:14:A	-4.455669755	-3.362073631	0.00679664	0.037412317	0.012002222	0.052525864	0.00777	0.056160247	0.071527778	0.072333256	0.003445843	0.028906237	0.02428751	X	56563913	T	G	S	A		X	56590346	X:56563913:T:G	UBQLN2	Q9UHD9	Q9UHD9	p.Ser14Ala	p.Ser14Ala	2.008834	0.088	0.771420143	-1.541787271	-2.529134197	-2.439255253	0.019	Ser	14	Ala	S14A	3	51.95933333	6.3775	-50.15366667	46.21	82.6526768
X:56563914:C:A:S:14:Y	-4.209476312	-3.138478666	0.004833335	0.032768392	0.010215556	0.027854981	0.00777	0.110676191	0.071527778	0.140848365	0.001359132	0.008718991	0.028757878	X	56563914	C	A	S	Y		X	56590347	X:56563914:C:A	UBQLN2	Q9UHD9	Q9UHD9	p.Ser14Tyr	p.Ser14Tyr	3.310635	0.146	0.770994489	0.148914549	-2.16754153	-1.402697191	0.951	Ser	14	Tyr	S14Y	6	51.95933333	6.3775	-50.15366667	46.21	82.6526768
X:56563914:C:G:S:14:C	-4.331890313	-3.197926174	0.004153499	0.03285695	0.009458889	0.011476667	0.00777	2.48E-17	0.071527778	0.050021128	0.000992243	0.014746071	0.021233016	X	56563914	C	G	S	C		X	56590347	X:56563914:C:G	UBQLN2	Q9UHD9	Q9UHD9	p.Ser14Cys	p.Ser14Cys	3.352968	0.13	0.770683558	0.196581901	-2.274438078	-1.472377684	0.951	Ser	14	Cys	S14C	5	51.95933333	6.3775	-50.15366667	46.21	82.6526768
X:56563914:C:T:S:14:F	-4.230938823	-3.114436015	0.004833335	0.032768392	0.010215556	0.027854981	0.00777	0.110676191	0.071527778	0.140848365	0.001359132	0.008718991	0.028757878	X	56563914	C	T	S	F		X	56590347	X:56563914:C:T	UBQLN2	Q9UHD9	Q9UHD9	p.Ser14Phe	p.Ser14Phe	3.480083	0.14	0.771599488	0.385237979	-2.195588255	-1.346095558	0.951	Ser	14	Phe	S14F	6	51.95933333	6.3775	-50.15366667	46.21	82.6526768
X:56563916:C:A:R:15:S	-4.224407575	-3.291687751	0.006201068	0.033752372	0.01121746	0.036057203	0.004221111	0.110676191	0.220701111	0.161448918	0.001541817	0.009430763	0.024556352	X	56563916	C	A	R	S		X	56590349	X:56563916:C:A	UBQLN2	Q9UHD9	Q9UHD9	p.Arg15Ser	p.Arg15Ser	2.488419	0.152	0.766213657	-1.043217834	-2.209166421	-1.810953344	0.904	Arg	15	Ser	R15S	6	48.20872727	8.688090909	-53.04345455	45.63	81.73049013
X:56563916:C:G:R:15:G	-4.40319917	-3.280340486	0.006201068	0.034817411	0.011014127	0.029635159	0.004221111	1.00E-05	0.220701111	0.103683451	0.001541817	0.006178456	0.02208582	X	56563916	C	G	R	G		X	56590349	X:56563916:C:G	UBQLN2	Q9UHD9	Q9UHD9	p.Arg15Gly	p.Arg15Gly	2.719847	0.108	0.81903087	0.559193807	-1.60763795	-1.940616121	0.904	Arg	15	Gly	R15G	7	48.20872727	8.688090909	-53.04345455	45.63	81.73049013
X:56563916:C:T:R:15:C	-3.371948671	-2.138406898	0.026164193	0.036861953	0.07019963	0.171649094	0.004221111	0.334199372	0.220701111	0.480256713	0.010704695	0.006239024	0.135771358	X	56563916	C	T	R	C	rs1289794590	X	56590349	X:56563916:C:T	UBQLN2	Q9UHD9	Q9UHD9	p.Arg15Cys	p.Arg15Cys	3.798545	0.121	0.762097034	0.567517562	-2.474910979	-1.284362898	0.996	Arg	15	Cys	R15C	8	48.20872727	8.688090909	-53.04345455	45.63	81.73049013
X:56563917:G:A:R:15:H	-4.378592831	-3.313957743	0.005329884	0.033697438	0.010160794	0.01862	0.004221111	2.48E-17	0.220701111	0.065477665	0.001065881	0.015191732	0.01790619	X	56563917	G	A	R	H		X	56590350	X:56563917:G:A	UBQLN2	Q9UHD9	Q9UHD9	p.Arg15His	p.Arg15His	2.739149	0.125	0.731772185	-1.563270924	-2.955438091	-1.831951697	0.968	Arg	15	His	R15H	5	48.20872727	8.688090909	-53.04345455	45.63	81.73049013
X:56563917:G:C:R:15:P	-4.328080378	-3.275415551	0.006201068	0.034817411	0.011014127	0.029635159	0.004221111	1.00E-05	0.220701111	0.103683451	0.001541817	0.006178456	0.02208582	X	56563917	G	C	R	P		X	56590350	X:56563917:G:C	UBQLN2	Q9UHD9	Q9UHD9	p.Arg15Pro	p.Arg15Pro	2.754557	0.129	0.804745421	0.252946254	-1.71249041	-1.800529753	0.971	Arg	15	Pro	R15P	7	48.20872727	8.688090909	-53.04345455	45.63	81.73049013
X:56563917:G:T:R:15:L	-4.177842795	-3.30600662	0.006201068	0.034817411	0.011014127	0.029635159	0.004221111	1.00E-05	0.220701111	0.103683451	0.001541817	0.006178456	0.02208582	X	56563917	G	T	R	L		X	56590350	X:56563917:G:T	UBQLN2	Q9UHD9	Q9UHD9	p.Arg15Leu	p.Arg15Leu	2.538957	0.171	0.797563008	-0.205577248	-1.565339581	-1.673900956	0.797	Arg	15	Leu	R15L	7	48.20872727	8.688090909	-53.04345455	45.63	81.73049013
X:56563919:G:A:G:16:S	-4.458879684	-3.318453782	0.003962432	0.034435179	0.005082222	0.027821648	0.00234	0.110676191	0.069883333	0.140648365	0.001044536	0.011351915	0.014005867	X	56563919	G	A	G	S	rs1370164891	X	56590352	X:56563919:G:A	UBQLN2	Q9UHD9	Q9UHD9	p.Gly16Ser	p.Gly16Ser	2.946569	0.112	0.764899467	-0.476858764	-2.485365046	-1.795356607	0.998	Gly	16	Ser	G16S	6	47.801	4.7185	-55.985	46.05	82.71499262
X:56563919:G:C:G:16:R	-3.450292025	-2.226886006	0.01684084	0.037499779	0.063709947	0.156333632	0.00234	0.334199372	0.069883333	0.339445351	0.008746161	0.009834291	0.13044356	X	56563919	G	C	G	R		X	56590352	X:56563919:G:C	UBQLN2	Q9UHD9	Q9UHD9	p.Gly16Arg	p.Gly16Arg	3.501579	0.112	0.772122931	0.426212151	-2.364845312	-1.49636558	0.999	Gly	16	Arg	G16R	8	47.801	4.7185	-55.985	46.05	82.71499262
X:56563919:G:T:G:16:C	-3.668335854	-2.621931331	0.01684084	0.040681206	0.056266455	0.094896902	0.00234	0.200384216	0.069883333	0.257423756	0.008746161	0.013603472	0.083384268	X	56563919	G	T	G	C		X	56590352	X:56563919:G:T	UBQLN2	Q9UHD9	Q9UHD9	p.Gly16Cys	p.Gly16Cys	3.60232	0.165	0.764887219	0.379767552	-2.148658927	-1.135735812	0.999	Gly	16	Cys	G16C	9	47.801	4.7185	-55.985	46.05	82.71499262
X:56563920:G:A:G:16:D	-4.372298641	-3.21776134	0.003962432	0.035488795	0.004978889	0.02141627	0.00234	1.00E-05	0.069883333	0.076061967	0.001044536	0.009066606	0.012438413	X	56563920	G	A	G	D		X	56590353	X:56563920:G:A	UBQLN2	Q9UHD9	Q9UHD9	p.Gly16Asp	p.Gly16Asp	3.752322	0.14	0.773505254	0.787903147	-2.163791536	-1.199436906	0.994	Gly	16	Asp	G16D	7	47.801	4.7185	-55.985	46.05	82.71499262
X:56563920:G:C:G:16:A	-4.405223405	-3.31075153	0.003962432	0.034435179	0.005082222	0.027821648	0.00234	0.110676191	0.069883333	0.140648365	0.001044536	0.011351915	0.014005867	X	56563920	G	C	G	A		X	56590353	X:56563920:G:C	UBQLN2	Q9UHD9	Q9UHD9	p.Gly16Ala	p.Gly16Ala	3.000853	0.127	0.770996418	-0.25585748	-2.288288569	-1.679407657	0.96	Gly	16	Ala	G16A	6	47.801	4.7185	-55.985	46.05	82.71499262
X:56563920:G:T:G:16:V	-3.822150522	-2.602735009	0.01684084	0.040681206	0.056266455	0.094896902	0.00234	0.200384216	0.069883333	0.257423756	0.008746161	0.013603472	0.083384268	X	56563920	G	T	G	V		X	56590353	X:56563920:G:T	UBQLN2	Q9UHD9	Q9UHD9	p.Gly16Val	p.Gly16Val	3.737612	0.122	0.770968919	0.706253769	-2.320531381	-1.311407925	0.998	Gly	16	Val	G16V	9	47.801	4.7185	-55.985	46.05	82.71499262
X:56563922:C:A:P:17:T	-3.684688375	-2.333987096	0.011903973	0.038232469	0.066533492	0.169481754	0.002673333	0.334199372	0.232456667	0.416833938	0.012416159	0.016816222	0.145505415	X	56563922	C	A	P	T		X	56590355	X:56563922:C:A	UBQLN2	Q9UHD9	Q9UHD9	p.Pro17Thr	p.Pro17Thr	1.823392	0.01	0.768705127	-1.850945082	-3.070263307	-2.99002364	0.018	Pro	17	Thr	P17T	8	45.85185714	4.570571429	-59.06685714	53.45	81.7950401
X:56563922:C:G:P:17:A	-3.691842546	-2.354121439	0.011903973	0.038232469	0.066533492	0.169481754	0.002673333	0.334199372	0.232456667	0.416833938	0.012416159	0.016816222	0.145505415	X	56563922	C	G	P	A	rs1378794338	X	56590355	X:56563922:C:G	UBQLN2	Q9UHD9	Q9UHD9	p.Pro17Ala	p.Pro17Ala	1.681489	0.008	0.768823518	-2.033468331	-3.081001622	-3.07802934	0.005	Pro	17	Ala	P17A	8	45.85185714	4.570571429	-59.06685714	53.45	81.7950401
X:56563922:C:T:P:17:S	-3.652494607	-2.323713406	0.011903973	0.038232469	0.066533492	0.169481754	0.002673333	0.334199372	0.232456667	0.416833938	0.012416159	0.016816222	0.145505415	X	56563922	C	T	P	S		X	56590355	X:56563922:C:T	UBQLN2	Q9UHD9	Q9UHD9	p.Pro17Ser	p.Pro17Ser	1.895799	0.019	0.768662891	-1.757364025	-3.013756793	-2.898993781	0.001	Pro	17	Ser	P17S	8	45.85185714	4.570571429	-59.06685714	53.45	81.7950401
X:56563923:C:A:P:17:H	-3.922194365	-2.589338921	0.011903973	0.041467304	0.060243333	0.111512155	0.002673333	0.200384216	0.232456667	0.318220512	0.012416159	0.021440765	0.100741862	X	56563923	C	A	P	H		X	56590356	X:56563923:C:A	UBQLN2	Q9UHD9	Q9UHD9	p.Pro17His	p.Pro17His	2.767927	0.052	0.769742574	-0.591103184	-2.785968394	-2.238415194	0.899	Pro	17	His	P17H	9	45.85185714	4.570571429	-59.06685714	53.45	81.7950401
X:56563923:C:G:P:17:R	-3.990158986	-2.594979965	0.011903973	0.041467304	0.060243333	0.111512155	0.002673333	0.200384216	0.232456667	0.318220512	0.012416159	0.021440765	0.100741862	X	56563923	C	G	P	R		X	56590356	X:56563923:C:G	UBQLN2	Q9UHD9	Q9UHD9	p.Pro17Arg	p.Pro17Arg	2.72817	0.033	0.771967628	-0.58829216	-2.869623749	-2.369659718	0.506	Pro	17	Arg	P17R	9	45.85185714	4.570571429	-59.06685714	53.45	81.7950401
X:56563923:C:T:P:17:L	-3.852530417	-2.412220608	0.011903973	0.046053511	0.090208889	0.163141055	0.002673333	0.324790741	0.232456667	0.42818604	0.012416159	0.027493656	0.120347219	X	56563923	C	T	P	L		X	56590356	X:56563923:C:T	UBQLN2	Q9UHD9	Q9UHD9	p.Pro17Leu	p.Pro17Leu	2.814327	0.024	0.768113257	-0.570570406	-2.991143137	-2.37526911	0.226	Pro	17	Leu	P17L	10	45.85185714	4.570571429	-59.06685714	53.45	81.7950401
X:56563925:G:A:A:18:T	-4.496889321	-3.303791042	0.004835909	0.034656968	0.00946	0.048254221	0.002225556	0.240412108	0.165901111	0.174588248	0.003418791	0.023208508	0.02489736	X	56563925	G	A	A	T		X	56590358	X:56563925:G:A	UBQLN2	Q9UHD9	Q9UHD9	p.Ala18Thr	p.Ala18Thr	2.382212	0.075	0.760605016	-1.320052764	-2.792217373	-2.313256453	0	Ala	18	Thr	A18T	4	42.5452	3.067	-60.5598	45.13	79.06341708
X:56563925:G:C:A:18:P	-4.586748201	-3.325117656	0.004369902	0.033433115	0.008434444	0.020586667	0.002225556	2.48E-17	0.165901111	0.065072374	0.000819108	0.01773621	0.013284603	X	56563925	G	C	A	P		X	56590358	X:56563925:G:C	UBQLN2	Q9UHD9	Q9UHD9	p.Ala18Pro	p.Ala18Pro	2.94382	0.078	0.76701407	-0.428404635	-2.666215237	-1.993369906	0.206	Ala	18	Pro	A18P	5	42.5452	3.067	-60.5598	45.13	79.06341708
X:56563925:G:T:A:18:S	-4.61353477	-3.409241592	0.004835909	0.037704401	0.009841111	0.056798139	0.002225556	0.056160247	0.165901111	0.07877787	0.001966866	0.029704874	0.01597365	X	56563925	G	T	A	S		X	56590358	X:56563925:G:T	UBQLN2	Q9UHD9	Q9UHD9	p.Ala18Ser	p.Ala18Ser	2.18608	0.064	0.761711685	-1.549117443	-2.843677982	-2.482499289	0.001	Ala	18	Ser	A18S	3	42.5452	3.067	-60.5598	45.13	79.06341708
X:56563926:C:A:A:18:D	-4.587274703	-3.355817831	0.005084977	0.033627359	0.009525556	0.038571359	0.002225556	0.110676191	0.165901111	0.162257413	0.001380913	0.014332025	0.016940471	X	56563926	C	A	A	D		X	56590359	X:56563926:C:A	UBQLN2	Q9UHD9	Q9UHD9	p.Ala18Asp	p.Ala18Asp	2.50333	0.069	0.771284723	-0.898918725	-2.652172825	-2.282690813	0.206	Ala	18	Asp	A18D	6	42.5452	3.067	-60.5598	45.13	79.06341708
X:56563926:C:G:A:18:G	-4.607778966	-3.375743194	0.004835909	0.034656968	0.00946	0.048254221	0.002225556	0.240412108	0.165901111	0.174588248	0.003418791	0.023208508	0.02489736	X	56563926	C	G	A	G		X	56590359	X:56563926:C:G	UBQLN2	Q9UHD9	Q9UHD9	p.Ala18Gly	p.Ala18Gly	1.875107	0.044	0.776637982	-1.588114061	-2.721776521	-2.765631726	0.004	Ala	18	Gly	A18G	4	42.5452	3.067	-60.5598	45.13	79.06341708
X:56563926:C:T:A:18:V	-4.561276856	-3.288432935	0.004835909	0.034656968	0.00946	0.048254221	0.002225556	0.240412108	0.165901111	0.174588248	0.003418791	0.023208508	0.02489736	X	56563926	C	T	A	V	rs1317265713	X	56590359	X:56563926:C:T	UBQLN2	Q9UHD9	Q9UHD9	p.Ala18Val	p.Ala18Val	2.490453	0.057	0.764667968	-1.078603705	-2.838851559	-2.358992187	0.01	Ala	18	Val	A18V	4	42.5452	3.067	-60.5598	45.13	79.06341708
X:56563928:G:A:A:19:T	-4.384314288	-3.308926021	0.004932536	0.03215604	0.006538889	0.04664523	0.002292222	0.240412108	0.205152222	0.205791834	0.002960871	0.021356622	0.023440087	X	56563928	G	A	A	T		X	56590361	X:56563928:G:A	UBQLN2	Q9UHD9	Q9UHD9	p.Ala19Thr	p.Ala19Thr	2.435359	0.11	0.759723075	-1.272308011	-2.584444064	-2.082312739	0.827	Ala	19	Thr	A19T	4	39.7402	0.3554	-60.4118	46.38	76.20002388
X:56563928:G:C:A:19:P	-4.430750145	-3.36564775	0.003618095	0.030745908	0.005637778	0.016586667	0.002292222	2.48E-17	0.205152222	0.147797318	0.000762506	0.01629804	0.013536667	X	56563928	G	C	A	P		X	56590361	X:56563928:G:C	UBQLN2	Q9UHD9	Q9UHD9	p.Ala19Pro	p.Ala19Pro	2.642719	0.121	0.766130672	-0.843622898	-2.407611825	-1.907021234	0.962	Ala	19	Pro	A19P	5	39.7402	0.3554	-60.4118	46.38	76.20002388
X:56563928:G:T:A:19:S	-4.42678074	-3.439866854	0.004932536	0.035471367	0.006955556	0.055779515	0.002292222	0.056160247	0.205152222	0.103568973	0.001703087	0.027861752	0.01399492	X	56563928	G	T	A	S		X	56590361	X:56563928:G:T	UBQLN2	Q9UHD9	Q9UHD9	p.Ala19Ser	p.Ala19Ser	2.091544	0.121	0.760904151	-1.692531733	-2.494813597	-2.203946298	0.182	Ala	19	Ser	A19S	3	39.7402	0.3554	-60.4118	46.38	76.20002388
X:56563929:C:A:A:19:E	-4.3198605	-3.34878265	0.003618095	0.030745908	0.005637778	0.016586667	0.002292222	2.48E-17	0.205152222	0.147797318	0.000762506	0.01629804	0.013536667	X	56563929	C	A	A	E		X	56590362	X:56563929:C:A	UBQLN2	Q9UHD9	Q9UHD9	p.Ala19Glu	p.Ala19Glu	2.761581	0.152	0.770584033	-0.57868533	-2.136248968	-1.66379746	0.963	Ala	19	Glu	A19E	5	39.7402	0.3554	-60.4118	46.38	76.20002388
X:56563929:C:G:A:19:G	-4.538128957	-3.376774202	0.004932536	0.03215604	0.006538889	0.04664523	0.002292222	0.240412108	0.205152222	0.205791834	0.002960871	0.021356622	0.023440087	X	56563929	C	G	A	G		X	56590362	X:56563929:C:G	UBQLN2	Q9UHD9	Q9UHD9	p.Ala19Gly	p.Ala19Gly	1.957178	0.067	0.776006647	-1.496403594	-2.586103576	-2.58847065	0.427	Ala	19	Gly	A19G	4	39.7402	0.3554	-60.4118	46.38	76.20002388
X:56563929:C:T:A:19:V	-4.541706042	-3.342470206	0.004932536	0.03215604	0.006538889	0.04664523	0.002292222	0.240412108	0.205152222	0.205791834	0.002960871	0.021356622	0.023440087	X	56563929	C	T	A	V		X	56590362	X:56563929:C:T	UBQLN2	Q9UHD9	Q9UHD9	p.Ala19Val	p.Ala19Val	2.198946	0.066	0.76384922	-1.479693406	-2.79530073	-2.464007482	0.983	Ala	19	Val	A19V	4	39.7402	0.3554	-60.4118	46.38	76.20002388
X:56563931:G:A:A:20:T	-4.470857986	-3.22642475	0.002911431	0.031388702	0.009766667	0.041124578	0.002558889	0.240412108	0.078113333	0.210009695	0.002557543	0.021045783	0.028315542	X	56563931	G	A	A	T		X	56590364	X:56563931:G:A	UBQLN2	Q9UHD9	Q9UHD9	p.Ala20Thr	p.Ala20Thr	2.717925	0.074	0.760227483	-0.890639115	-2.804873122	-2.138183905	0	Ala	20	Thr	A20T	4	35.7856	0.1046	-60.0496	41.15	72.38981241
X:56563931:G:C:A:20:P	-4.53509827	-3.479277311	0.002284134	0.030124365	0.009074444	0.029887778	0.002558889	2.48E-17	0.078113333	0.026172754	0.000817089	0.015479388	0.016356667	X	56563931	G	C	A	P		X	56590364	X:56563931:G:C	UBQLN2	Q9UHD9	Q9UHD9	p.Ala20Pro	p.Ala20Pro	1.669001	0.085	0.766976858	-2.095239143	-2.622338489	-2.639668754	0.038	Ala	20	Pro	A20P	5	35.7856	0.1046	-60.0496	41.15	72.38981241
X:56563931:G:T:A:20:S	-4.607199485	-3.408599406	0.002911431	0.034674828	0.009626667	0.044002142	0.002558889	0.056160247	0.078113333	0.070641155	0.001470841	0.028108885	0.018769841	X	56563931	G	T	A	S	rs777013943	X	56590364	X:56563931:G:T	UBQLN2	Q9UHD9	Q9UHD9	p.Ala20Ser	p.Ala20Ser	2.019187	0.059	0.7612104	-1.779549355	-2.883825675	-2.601308516	0	Ala	20	Ser	A20S	3	35.7856	0.1046	-60.0496	41.15	72.38981241
X:56563932:C:A:A:20:D	-4.460046704	-3.390058674	0.002658813	0.030515799	0.010475556	0.060110315	0.002558889	0.110676191	0.078113333	0.062097118	0.001559052	0.012772976	0.020478518	X	56563932	C	A	A	D		X	56590365	X:56563932:C:A	UBQLN2	Q9UHD9	Q9UHD9	p.Ala20Asp	p.Ala20Asp	2.045109	0.096	0.770403651	-1.519402311	-2.495239415	-2.373470531	0.019	Ala	20	Asp	A20D	6	35.7856	0.1046	-60.0496	41.15	72.38981241
X:56563932:C:G:A:20:G	-4.427932962	-3.344408798	0.002911431	0.031388702	0.009766667	0.041124578	0.002558889	0.240412108	0.078113333	0.210009695	0.002557543	0.021045783	0.028315542	X	56563932	C	G	A	G		X	56590365	X:56563932:C:G	UBQLN2	Q9UHD9	Q9UHD9	p.Ala20Gly	p.Ala20Gly	1.886396	0.086	0.776821488	-1.568845092	-2.451729152	-2.516774907	0.001	Ala	20	Gly	A20G	4	35.7856	0.1046	-60.0496	41.15	72.38981241
X:56563932:C:T:A:20:V	-4.367122511	-3.250936908	0.002911431	0.031388702	0.009766667	0.041124578	0.002558889	0.240412108	0.078113333	0.210009695	0.002557543	0.021045783	0.028315542	X	56563932	C	T	A	V		X	56590365	X:56563932:C:T	UBQLN2	Q9UHD9	Q9UHD9	p.Ala20Val	p.Ala20Val	2.545168	0.103	0.764492367	-1.011424822	-2.549368509	-2.063619766	0	Ala	20	Val	A20V	4	35.7856	0.1046	-60.0496	41.15	72.38981241
X:56563934:C:A:Q:21:K	-4.225335259	-3.012940972	0.003091264	0.032093974	0.035933333	0.041392637	0.113972222	0.240412108	0.003171111	0.131593668	0.0054443	0.022053419	0.06450649	X	56563934	C	A	Q	K		X	56590367	X:56563934:C:A	UBQLN2	Q9UHD9	Q9UHD9	p.Gln21Lys	p.Gln21Lys	2.003851	0.055	0.7668978	-1.659606924	-2.814361577	-2.632691673	0	Gln	21	Lys	Q21K	4	34.86411111	-3.475888889	-62.59966667	42.21	72.44323075
X:56563934:C:G:Q:21:E	-4.323668865	-3.128214356	0.003091264	0.035332178	0.035873333	0.047915255	0.113972222	0.056160247	0.003171111	0.043090626	0.003134861	0.028368224	0.055219047	X	56563934	C	G	Q	E		X	56590367	X:56563934:C:G	UBQLN2	Q9UHD9	Q9UHD9	p.Gln21Glu	p.Gln21Glu	1.760788	0.05	0.767744319	-1.956403537	-2.832021851	-2.792534658	0	Gln	21	Glu	Q21E	3	34.86411111	-3.475888889	-62.59966667	42.21	72.44323075
X:56563935:A:C:Q:21:P	-4.285438067	-3.221241894	0.00325077	0.03129419	0.037986667	0.059961023	0.113972222	0.110676191	0.003171111	0.055868241	0.003322535	0.01622979	0.060871534	X	56563935	A	C	Q	P		X	56590368	X:56563935:A:C	UBQLN2	Q9UHD9	Q9UHD9	p.Gln21Pro	p.Gln21Pro	0.758625	0.047	0.766546795	-3.295493002	-2.871072324	-3.349753851	0	Gln	21	Pro	Q21P	6	34.86411111	-3.475888889	-62.59966667	42.21	72.44323075
X:56563935:A:G:Q:21:R	-4.29329988	-3.206673104	0.003091264	0.032093974	0.035933333	0.041392637	0.113972222	0.240412108	0.003171111	0.131593668	0.0054443	0.022053419	0.06450649	X	56563935	A	G	Q	R	rs921325444	X	56590368	X:56563935:A:G	UBQLN2	Q9UHD9	Q9UHD9	p.Gln21Arg	p.Gln21Arg	0.638464	0.036	0.766669013	-3.449509859	-2.938957994	-3.478070132	0.001	Gln	21	Arg	Q21R	4	34.86411111	-3.475888889	-62.59966667	42.21	72.44323075
X:56563935:A:T:Q:21:L	-4.356935311	-3.138049983	0.00325077	0.033016469	0.037977778	0.050791402	0.113972222	1.00E-05	0.003171111	0.018473301	0.003322535	0.018457215	0.060876667	X	56563935	A	T	Q	L		X	56590368	X:56563935:A:T	UBQLN2	Q9UHD9	Q9UHD9	p.Gln21Leu	p.Gln21Leu	1.344631	0.027	0.7647646	-2.573572139	-3.027943333	-3.149672161	0.001	Gln	21	Leu	Q21L	7	34.86411111	-3.475888889	-62.59966667	42.21	72.44323075
X:56563936:A:C:Q:21:H	-4.4196067	-3.142206639	0.002792906	0.030867929	0.036125556	0.030165556	0.113972222	2.48E-17	0.003171111	0.008193033	0.001742785	0.017604367	0.055293333	X	56563936	A	C	Q	H		X	56590369	X:56563936:A:C	UBQLN2	Q9UHD9	Q9UHD9	p.Gln21His	p.Gln21His	1.657619	0.023	0.761753104	-2.23868468	-3.103615778	-3.004182955	0.04	Gln	21	His	Q21H	5	34.86411111	-3.475888889	-62.59966667	42.21	72.44323075
X:56563936:A:T:Q:21:H	-4.4196067	-3.144120142	0.002792906	0.030867929	0.036125556	0.030165556	0.113972222	2.48E-17	0.003171111	0.008193033	0.001742785	0.017604367	0.055293333	X	56563936	A	T	Q	H		X	56590369	X:56563936:A:T	UBQLN2	Q9UHD9	Q9UHD9	p.Gln21His	p.Gln21His	1.644133	0.023	0.761753104	-2.256308027	-3.103615778	-3.011448037	0.04	Gln	21	His	Q21H	5	34.86411111	-3.475888889	-62.59966667	42.21	72.44323075
X:56563937:G:A:G:22:S	-4.283221249	-2.953827233	0.002903023	0.032603724	0.044403333	0.100646988	0.182338889	0.110676191	1.11E-20	0.035919869	0.005256063	0.012418385	0.066908914	X	56563937	G	A	G	S		X	56590370	X:56563937:G:A	UBQLN2	Q9UHD9	Q9UHD9	p.Gly22Ser	p.Gly22Ser	2.273194	0.033	0.757629195	-1.535759772	-3.108853052	-2.614761142	0.002	Gly	22	Ser	G22S	6	31.612	-4.942	-59.4085	34.71	68.17761842
X:56563937:G:C:G:22:R	-2.962176434	-1.616614819	0.015946403	0.038060365	0.136693651	0.16759169	0.182338889	0.334199372	1.11E-20	0.109577466	0.068208665	0.019101309	0.219005662	X	56563937	G	C	G	R		X	56590370	X:56563937:G:C	UBQLN2	Q9UHD9	Q9UHD9	p.Gly22Arg	p.Gly22Arg	2.373401	0.034	0.764868135	-1.226639197	-2.981718299	-2.554997978	0.731	Gly	22	Arg	G22R	8	31.612	-4.942	-59.4085	34.71	68.17761842
X:56563937:G:T:G:22:C	-3.024277303	-1.836988094	0.015946403	0.04250713	0.131401429	0.120818566	0.182338889	0.200384216	1.11E-20	0.119030801	0.068208665	0.02704625	0.190775327	X	56563937	G	T	G	C		X	56590370	X:56563937:G:T	UBQLN2	Q9UHD9	Q9UHD9	p.Gly22Cys	p.Gly22Cys	2.550898	0.085	0.757988438	-1.164017413	-2.772305605	-2.164579494	0.959	Gly	22	Cys	G22C	9	31.612	-4.942	-59.4085	34.71	68.17761842
X:56563938:G:A:G:22:D	-4.124691705	-3.049811635	0.002903023	0.034739027	0.044957778	0.086134556	0.182338889	1.00E-05	1.11E-20	0.006163466	0.005256063	0.013781697	0.06786619	X	56563938	G	A	G	D		X	56590371	X:56563938:G:A	UBQLN2	Q9UHD9	Q9UHD9	p.Gly22Asp	p.Gly22Asp	1.538029	0.075	0.766060369	-2.288949265	-2.70119764	-2.768028696	0.504	Gly	22	Asp	G22D	7	31.612	-4.942	-59.4085	34.71	68.17761842
X:56563938:G:C:G:22:A	-4.204525372	-3.085347403	0.002903023	0.032603724	0.044403333	0.100646988	0.182338889	0.110676191	1.11E-20	0.035919869	0.005256063	0.012418385	0.066908914	X	56563938	G	C	G	A		X	56590371	X:56563938:G:C	UBQLN2	Q9UHD9	Q9UHD9	p.Gly22Ala	p.Gly22Ala	1.346265	0.055	0.763078472	-2.612937323	-2.878085063	-2.986941711	0.027	Gly	22	Ala	G22A	6	31.612	-4.942	-59.4085	34.71	68.17761842
X:56563938:G:T:G:22:V	-3.160206545	-1.909641598	0.015946403	0.04250713	0.131401429	0.120818566	0.182338889	0.200384216	1.11E-20	0.119030801	0.068208665	0.02704625	0.190775327	X	56563938	G	T	G	V		X	56590371	X:56563938:G:T	UBQLN2	Q9UHD9	Q9UHD9	p.Gly22Val	p.Gly22Val	2.03885	0.047	0.763058257	-1.708372866	-2.929276751	-2.660080173	0.731	Gly	22	Val	G22V	9	31.612	-4.942	-59.4085	34.71	68.17761842
X:56563940:T:A:S:23:T	-3.879816191	-2.81094699	0.004728867	0.029401728	0.056305556	0.055681366	0.247443333	0.056160247	0.019687275	0.042292412	0.004533316	0.022286121	0.113067566	X	56563940	T	A	S	T		X	56590373	X:56563940:T:A	UBQLN2	Q9UHD9	Q9UHD9	p.Ser23Thr	p.Ser23Thr	0.450455	0.034	0.766272143	-3.704965943	-2.958293163	-3.590913728	0	Ser	23	Thr	S23T	3	31.09383333	-6.391166667	-56.14816667	43.45	66.50451531
X:56563940:T:C:S:23:P	-3.906323457	-2.79046591	0.004273131	0.02356312	0.056491111	0.037092222	0.247443333	2.48E-17	0.019687275	0.010352424	0.003006108	0.009794415	0.108355556	X	56563940	T	C	S	P		X	56590373	X:56563940:T:C	UBQLN2	Q9UHD9	Q9UHD9	p.Ser23Pro	p.Ser23Pro	0.883669	0.038	0.767052616	-3.119637239	-2.919844171	-3.334414316	0	Ser	23	Pro	S23P	5	31.09383333	-6.391166667	-56.14816667	43.45	66.50451531
X:56563940:T:G:S:23:A	-3.876239106	-2.798762494	0.004728867	0.029401728	0.056305556	0.055681366	0.247443333	0.056160247	0.019687275	0.042292412	0.004533316	0.022286121	0.113067566	X	56563940	T	G	S	A		X	56590373	X:56563940:T:G	UBQLN2	Q9UHD9	Q9UHD9	p.Ser23Ala	p.Ser23Ala	0.536329	0.035	0.765977073	-3.600009313	-2.956859443	-3.538871935	0	Ser	23	Ala	S23A	3	31.09383333	-6.391166667	-56.14816667	43.45	66.50451531
X:56563941:C:G:S:23:W	-3.493636411	-2.484518856	0.00497245	0.025715868	0.062793333	0.057121032	0.247443333	1.00E-05	0.019687275	0.0217792	0.006004341	0.012848518	0.12131	X	56563941	C	G	S	W		X	56590374	X:56563941:C:G	UBQLN2	Q9UHD9	Q9UHD9	p.Ser23Trp	p.Ser23Trp	2.24576	0.122	0.766558402	-1.351836627	-2.394118574	-2.115087791	0.6	Ser	23	Trp	S23W	7	31.09383333	-6.391166667	-56.14816667	43.45	66.50451531
X:56563941:C:T:S:23:L	-3.692681604	-2.54619656	0.00497245	0.023755739	0.060707778	0.065496764	0.247443333	0.110676191	0.019687275	0.059156992	0.006004341	0.008901118	0.115675343	X	56563941	C	T	S	L		X	56590374	X:56563941:C:T	UBQLN2	Q9UHD9	Q9UHD9	p.Ser23Leu	p.Ser23Leu	2.156497	0.08	0.765350183	-1.498222231	-2.681262727	-2.405950207	0.008	Ser	23	Leu	S23L	6	31.09383333	-6.391166667	-56.14816667	43.45	66.50451531
X:56563943:G:A:A:24:T	-3.939122899	-2.851190667	0.003178769	0.026230834	0.047414444	0.043370763	0.24731	0.240412108	9.62E-20	0.056585008	0.006886327	0.013378905	0.097135681	X	56563943	G	A	A	T		X	56590376	X:56563943:G:A	UBQLN2	Q9UHD9	Q9UHD9	p.Ala24Thr	p.Ala24Thr	1.143521	0.056	0.756234261	-3.046336649	-2.985920375	-3.090382148	0	Ala	24	Thr	A24T	4	28.347	-6.5294	-53.1114	36.79	62.88997617
X:56563943:G:C:A:24:P	-4.094382881	-3.064317936	0.002494016	0.024557452	0.047294444	0.050894444	0.24731	2.48E-17	9.62E-20	1.15E-17	0.002630492	0.006376388	0.082102222	X	56563943	G	C	A	P		X	56590376	X:56563943:G:C	UBQLN2	Q9UHD9	Q9UHD9	p.Ala24Pro	p.Ala24Pro	0.563059	0.049	0.762679457	-3.646242711	-2.922883228	-3.443547043	0.017	Ala	24	Pro	A24P	5	28.347	-6.5294	-53.1114	36.79	62.88997617
X:56563943:G:T:A:24:S	-4.136350125	-2.976628236	0.003178769	0.030193084	0.04697	0.045794094	0.24731	0.056160247	9.62E-20	0.004962082	0.003967632	0.022425908	0.086342406	X	56563943	G	T	A	S		X	56590376	X:56563943:G:T	UBQLN2	Q9UHD9	Q9UHD9	p.Ala24Ser	p.Ala24Ser	0.921137	0.027	0.757390117	-3.308496515	-3.150982756	-3.377813827	0	Ala	24	Ser	A24S	3	28.347	-6.5294	-53.1114	36.79	62.88997617
X:56563944:C:A:A:24:D	-3.921299582	-2.927107673	0.002903023	0.025043782	0.052025556	0.100646988	0.24731	0.110676191	9.62E-20	0.035919869	0.005256063	0.003604681	0.089282248	X	56563944	C	A	A	D		X	56590377	X:56563944:C:A	UBQLN2	Q9UHD9	Q9UHD9	p.Ala24Asp	p.Ala24Asp	1.089923	0.08	0.766414788	-2.865805709	-2.663500351	-2.980527343	0	Ala	24	Asp	A24D	6	28.347	-6.5294	-53.1114	36.79	62.88997617
X:56563944:C:G:A:24:G	-3.788885315	-2.866702439	0.003178769	0.026230834	0.047414444	0.043370763	0.24731	0.240412108	9.62E-20	0.056585008	0.006886327	0.013378905	0.097135681	X	56563944	C	G	A	G		X	56590377	X:56563944:C:G	UBQLN2	Q9UHD9	Q9UHD9	p.Ala24Gly	p.Ala24Gly	1.034197	0.098	0.77341143	-2.76642022	-2.432342597	-2.906501103	0	Ala	24	Gly	A24G	4	28.347	-6.5294	-53.1114	36.79	62.88997617
X:56563944:C:T:A:24:V	-4.010664605	-2.790916472	0.003178769	0.026230834	0.047414444	0.043370763	0.24731	0.240412108	9.62E-20	0.056585008	0.006886327	0.013378905	0.097135681	X	56563944	C	T	A	V		X	56590377	X:56563944:C:T	UBQLN2	Q9UHD9	Q9UHD9	p.Ala24Val	p.Ala24Val	1.568322	0.036	0.760392755	-2.388859095	-3.043674088	-2.977143665	0.003	Ala	24	Val	A24V	4	28.347	-6.5294	-53.1114	36.79	62.88997617
X:56563946:G:A:A:25:T	-4.373580071	-3.266501736	0.003178769	0.025397708	0.039894444	0.043370763	0.183274444	0.240412108	5.18E-20	0.056585008	0.006886327	0.012383252	0.06886616	X	56563946	G	A	A	T		X	56590379	X:56563946:G:A	UBQLN2	Q9UHD9	Q9UHD9	p.Ala25Thr	p.Ala25Thr	-0.050464	0.003	0.756976675	-4.588349381	-3.310444048	-4.039956523	0	Ala	25	Thr	A25T	4	30.1424	-4.7196	-50.239	36.66	63.68260314
X:56563946:G:C:A:25:P	-4.419734856	-3.336514408	0.002494016	0.023517243	0.040501111	0.050894444	0.183274444	2.48E-17	5.18E-20	1.16E-17	0.002630492	0.00415807	0.059821111	X	56563946	G	C	A	P		X	56590379	X:56563946:G:C	UBQLN2	Q9UHD9	Q9UHD9	p.Ala25Pro	p.Ala25Pro	0.010602	0.012	0.763567273	-4.346335384	-3.143272138	-3.955036207	0	Ala	25	Pro	A25P	5	30.1424	-4.7196	-50.239	36.66	63.68260314
X:56563946:G:T:A:25:S	-4.449020447	-3.384920392	0.003178769	0.02949335	0.039534444	0.045794094	0.183274444	0.056160247	5.18E-20	0.004962082	0.003967632	0.022157551	0.059743888	X	56563946	G	T	A	S		X	56590379	X:56563946:G:T	UBQLN2	Q9UHD9	Q9UHD9	p.Ala25Ser	p.Ala25Ser	-0.32582	0.004	0.758186001	-4.918416384	-3.28391027	-4.182513979	0	Ala	25	Ser	A25S	3	30.1424	-4.7196	-50.239	36.66	63.68260314
X:56563947:C:A:A:25:D	-4.264200126	-3.165479154	0.002903023	0.023712135	0.044603333	0.100646988	0.183274444	0.110676191	5.18E-20	0.035919869	0.005256063	-0.000202131	0.067040026	X	56563947	C	A	A	D		X	56590380	X:56563947:C:A	UBQLN2	Q9UHD9	Q9UHD9	p.Ala25Asp	p.Ala25Asp	0.773474	0.038	0.767593614	-3.250323241	-2.910817891	-3.39377778	0.001	Ala	25	Asp	A25D	6	30.1424	-4.7196	-50.239	36.66	63.68260314
X:56563947:C:G:A:25:G	-4.166109122	-3.156277404	0.003178769	0.025397708	0.039894444	0.043370763	0.183274444	0.240412108	5.18E-20	0.056585008	0.006886327	0.012383252	0.06886616	X	56563947	C	G	A	G		X	56590380	X:56563947:C:G	UBQLN2	Q9UHD9	Q9UHD9	p.Ala25Gly	p.Ala25Gly	0.726376	0.061	0.773746048	-3.160441196	-2.661961312	-3.286201706	0	Ala	25	Gly	A25G	4	30.1424	-4.7196	-50.239	36.66	63.68260314
X:56563947:C:T:A:25:V	-4.187571634	-3.161660496	0.003178769	0.025397708	0.039894444	0.043370763	0.183274444	0.240412108	5.18E-20	0.056585008	0.006886327	0.012383252	0.06886616	X	56563947	C	T	A	V		X	56590380	X:56563947:C:T	UBQLN2	Q9UHD9	Q9UHD9	p.Ala25Val	p.Ala25Val	0.688437	0.055	0.761158902	-3.519825471	-2.910112102	-3.341322117	0.001	Ala	25	Val	A25V	4	30.1424	-4.7196	-50.239	36.66	63.68260314
X:56563949:G:A:A:26:T	-4.260611221	-3.198864769	0.005138583	0.019264986	0.052954444	0.091660653	0.043005556	0.240412108	0.908814577	0.231984841	0.003050303	0.007084837	0.07034508	X	56563949	G	A	A	T		X	56590382	X:56563949:G:A	UBQLN2	Q9UHD9	Q9UHD9	p.Ala26Thr	p.Ala26Thr	0.335564	0.031	0.760497507	-3.997234634	-3.07371036	-3.67014808	0	Ala	26	Thr	A26T	4	29.6008	-3.1176	-46.9076	44.63	62.31087662
X:56563949:G:C:A:26:P	-4.249822288	-3.344135987	0.004643545	0.016442836	0.053262222	0.076630159	0.043005556	2.48E-17	0.908814577	0.132535894	0.000974845	-0.000595928	0.062505476	X	56563949	G	C	A	P		X	56590382	X:56563949:G:C	UBQLN2	Q9UHD9	Q9UHD9	p.Ala26Pro	p.Ala26Pro	-0.207677	0.053	0.767331428	-4.538933095	-2.819840311	-3.835630986	0	Ala	26	Pro	A26P	5	29.6008	-3.1176	-46.9076	44.63	62.31087662
X:56563949:G:T:A:26:S	-4.385403727	-3.330199821	0.005138583	0.024288142	0.052908889	0.098147564	0.043005556	0.056160247	0.908814577	0.140472806	0.001754595	0.016889001	0.061306745	X	56563949	G	T	A	S		X	56590382	X:56563949:G:T	UBQLN2	Q9UHD9	Q9UHD9	p.Ala26Ser	p.Ala26Ser	-0.03597	0.018	0.761493408	-4.458238922	-3.139732677	-3.945442958	0	Ala	26	Ser	A26S	3	29.6008	-3.1176	-46.9076	44.63	62.31087662
X:56563950:C:A:A:26:D	-4.224154211	-3.135956615	0.005403155	0.015861652	0.055364444	0.099152947	0.043005556	0.110676191	0.908814577	0.219503721	0.001859793	-0.003690202	0.067533566	X	56563950	C	A	A	D		X	56590383	X:56563950:C:A	UBQLN2	Q9UHD9	Q9UHD9	p.Ala26Asp	p.Ala26Asp	0.951287	0.048	0.770614426	-2.943608391	-2.796849214	-3.240183989	0.004	Ala	26	Asp	A26D	6	29.6008	-3.1176	-46.9076	44.63	62.31087662
X:56563950:C:G:A:26:G	-4.135413235	-3.129617287	0.005138583	0.019264986	0.052954444	0.091660653	0.043005556	0.240412108	0.908814577	0.231984841	0.003050303	0.007084837	0.07034508	X	56563950	C	G	A	G		X	56590383	X:56563950:C:G	UBQLN2	Q9UHD9	Q9UHD9	p.Ala26Gly	p.Ala26Gly	0.823607	0.066	0.775913603	-2.98003107	-2.59401278	-3.204920295	0	Ala	26	Gly	A26G	4	29.6008	-3.1176	-46.9076	44.63	62.31087662
X:56563950:C:T:A:26:V	-4.257034136	-3.039577527	0.005138583	0.019264986	0.052954444	0.091660653	0.043005556	0.240412108	0.908814577	0.231984841	0.003050303	0.007084837	0.07034508	X	56563950	C	T	A	V	rs954030275	X	56590383	X:56563950:C:T	UBQLN2	Q9UHD9	Q9UHD9	p.Ala26Val	p.Ala26Val	1.45819	0.032	0.7648409	-2.423296599	-2.994886302	-3.059594646	0.006	Ala	26	Val	A26V	4	29.6008	-3.1176	-46.9076	44.63	62.31087662
X:56563952:C:A:P:27:T	-3.385597866	-2.32879483	0.022856632	0.018772094	0.087954603	0.175286343	0.020092222	0.334199372	0.220701111	0.480256713	0.011879388	0.007002825	0.176730612	X	56563952	C	A	P	T	rs1236664140	X	56590385	X:56563952:C:A	UBQLN2	Q9UHD9	Q9UHD9	p.Pro27Thr	p.Pro27Thr	-0.054258	0.018	0.76749781	-4.334351787	-3.039552355	-3.955294939	0.001	Pro	27	Thr	P27T	8	27.52542857	-2.782571429	-44.08571429	45.61	59.68666251	0.117165675	Benign
X:56563952:C:G:P:27:A	-3.371289525	-2.363429284	0.022856632	0.018772094	0.087954603	0.175286343	0.020092222	0.334199372	0.220701111	0.480256713	0.011879388	0.007002825	0.176730612	X	56563952	C	G	P	A		X	56590385	X:56563952:C:G	UBQLN2	Q9UHD9	Q9UHD9	p.Pro27Ala	p.Pro27Ala	-0.298355	0.022	0.76719989	-4.660667579	-3.019095792	-4.063671677	0	Pro	27	Ala	P27A	8	27.52542857	-2.782571429	-44.08571429	45.61	59.68666251	0.066739147	Benign
X:56563952:C:T:P:27:S	-3.346249928	-2.332047898	0.022856632	0.018772094	0.087954603	0.175286343	0.020092222	0.334199372	0.220701111	0.480256713	0.011879388	0.007002825	0.176730612	X	56563952	C	T	P	S		X	56590385	X:56563952:C:T	UBQLN2	Q9UHD9	Q9UHD9	p.Pro27Ser	p.Pro27Ser	-0.077185	0.029	0.767467741	-4.365052611	-2.970129228	-3.904062004	0	Pro	27	Ser	P27S	8	27.52542857	-2.782571429	-44.08571429	45.61	59.68666251	0.062016416	Benign
X:56563953:C:A:P:27:Q	-3.331941587	-2.343190652	0.022856632	0.018772094	0.087954603	0.175286343	0.020092222	0.334199372	0.220701111	0.480256713	0.011879388	0.007002825	0.176730612	X	56563953	C	A	P	Q		X	56590386	X:56563953:C:A	UBQLN2	Q9UHD9	Q9UHD9	p.Pro27Gln	p.Pro27Gln	-0.155717	0.033	0.766316538	-4.496011765	-2.963909259	-3.923246747	0	Pro	27	Gln	P27Q	8	27.52542857	-2.782571429	-44.08571429	45.61	59.68666251	0.118852851	Benign
X:56563953:C:G:P:27:R	-3.889317817	-2.812280757	0.022856632	0.025730024	0.080031111	0.106399992	0.020092222	0.200384216	0.220701111	0.311230682	0.011879388	0.020714569	0.121468746	X	56563953	C	G	P	R		X	56590386	X:56563953:C:G	UBQLN2	Q9UHD9	Q9UHD9	p.Pro27Arg	p.Pro27Arg	-0.073975	0.011	0.770574048	-4.284402643	-3.032724543	-4.006379289	0.04	Pro	27	Arg	P27R	9	27.52542857	-2.782571429	-44.08571429	45.61	59.68666251	0.152361699	Benign
X:56563953:C:T:P:27:L	-3.764200639	-2.671936219	0.022856632	0.03468375	0.107585556	0.153875016	0.020092222	0.324790741	0.220701111	0.370171143	0.011879388	0.03467869	0.134261214	X	56563953	C	T	P	L	rs1442285695	X	56590386	X:56563953:C:T	UBQLN2	Q9UHD9	Q9UHD9	p.Pro27Leu	p.Pro27Leu	0.130911	0.015	0.766617177	-4.114050023	-3.073315665	-3.872883108	0.071	Pro	27	Leu	P27L	10	27.52542857	-2.782571429	-44.08571429	45.61	59.68666251	0.246323464	Benign
X:56563955:G:A:A:28:T	-4.640138528	-3.603186161	0.004856509	0.016646906	0.004958889	0.050458322	0.002292222	0.240412108	0.001448889	0.177442292	0.002204234	0.003826896	0.019096763	X	56563955	G	A	A	T		X	56590388	X:56563955:G:A	UBQLN2	Q9UHD9	Q9UHD9	p.Ala28Thr	p.Ala28Thr	0.627735	0.049	0.763111472	-3.551091743	-2.915675291	-3.40870525	0	Ala	28	Thr	A28T	4	28.5706	0.377	-41.6618	50.72	60.44585923	0.223966691	Benign
X:56563955:G:C:A:28:P	-4.819061507	-3.685512799	0.002117518	0.012834294	0.003332222	0.006445556	0.002292222	2.48E-17	0.001448889	0.001501111	0.000567331	-0.004449263	0.005461111	X	56563955	G	C	A	P	rs1459753673	X	56590388	X:56563955:G:C	UBQLN2	Q9UHD9	Q9UHD9	p.Ala28Pro	p.Ala28Pro	0.883439	0.032	0.770696614	-3.030248467	-2.897186759	-3.369220404	0	Ala	28	Pro	A28P	5	28.5706	0.377	-41.6618	50.72	60.44585923	0.246459289	Benign
X:56563955:G:T:A:28:S	-4.777315986	-3.724490502	0.004856509	0.022406254	0.005428889	0.06138502	0.002292222	0.056160247	0.001448889	0.086632417	0.001267462	0.014139558	0.010280476	X	56563955	G	T	A	S		X	56590388	X:56563955:G:T	UBQLN2	Q9UHD9	Q9UHD9	p.Ala28Ser	p.Ala28Ser	0.313283	0.032	0.764081392	-3.938141418	-3.0075583	-3.676370777	0	Ala	28	Ser	A28S	3	28.5706	0.377	-41.6618	50.72	60.44585923	0.116531847	Benign
X:56563956:C:A:A:28:D	-4.687562399	-3.692776587	0.002464934	0.011265748	0.003865556	0.021487867	0.002292222	0.110676191	0.001448889	0.120620532	0.000777227	-0.007899629	0.008253358	X	56563956	C	A	A	D		X	56590389	X:56563956:C:A	UBQLN2	Q9UHD9	Q9UHD9	p.Ala28Asp	p.Ala28Asp	0.661068	0.062	0.773640793	-3.248375553	-2.657360631	-3.315603602	0.004	Ala	28	Asp	A28D	6	28.5706	0.377	-41.6618	50.72	60.44585923	0.152833282	Benign
X:56563956:C:G:A:28:G	-4.514940541	-3.586166261	0.004856509	0.016646906	0.004958889	0.050458322	0.002292222	0.240412108	0.001448889	0.177442292	0.002204234	0.003826896	0.019096763	X	56563956	C	G	A	G		X	56590389	X:56563956:C:G	UBQLN2	Q9UHD9	Q9UHD9	p.Ala28Gly	p.Ala28Gly	0.747688	0.084	0.779744006	-2.984963843	-2.415682073	-3.141772284	0	Ala	28	Gly	A28G	4	28.5706	0.377	-41.6618	50.72	60.44585923	0.234424117	Benign
X:56563956:C:T:A:28:V	-4.604367674	-3.572159354	0.004856509	0.016646906	0.004958889	0.050458322	0.002292222	0.240412108	0.001448889	0.177442292	0.002204234	0.003826896	0.019096763	X	56563956	C	T	A	V		X	56590389	X:56563956:C:T	UBQLN2	Q9UHD9	Q9UHD9	p.Ala28Val	p.Ala28Val	0.846406	0.059	0.767643939	-3.153777919	-2.776485425	-3.233100729	0.005	Ala	28	Val	A28V	4	28.5706	0.377	-41.6618	50.72	60.44585923	0.359874201	Uncertain
X:56563958:G:A:E:29:K	-4.186854165	-3.151169639	0.006187516	0.016501481	0.011271111	0.094344387	0.002558889	0.240412108	0.336268889	0.3089334	0.004432563	0.005672634	0.04499724	X	56563958	G	A	E	K	rs1184902272	X	56590391	X:56563958:G:A	UBQLN2	Q9UHD9	Q9UHD9	p.Glu29Lys	p.Glu29Lys	2.225646	0.113	0.770777866	-1.274268162	-2.380930219	-2.177946738	0.057	Glu	29	Lys	E29K	4	31.91666667	-0.896222222	-38.60566667	55.98	61.33845372	0.200376625	Benign
X:56563958:G:C:E:29:Q	-4.565924741	-3.190211974	0.006187516	0.022260635	0.011664444	0.105412235	0.002558889	0.056160247	0.336268889	0.241993314	0.002551201	0.01479983	0.037162576	X	56563958	G	C	E	Q		X	56590391	X:56563958:G:C	UBQLN2	Q9UHD9	Q9UHD9	p.Glu29Gln	p.Glu29Gln	2.430783	0.026	0.769863612	-1.028699952	-2.949225778	-2.570328469	0.175	Glu	29	Gln	E29Q	3	31.91666667	-0.896222222	-38.60566667	55.98	61.33845372	0.27356486	Benign
X:56563959:A:C:E:29:A	-4.4717816	-3.253633813	0.00314256	0.010381054	0.009986667	0.043120282	0.002558889	0.110676191	0.336268889	0.161608522	0.001565214	-0.005289686	0.034403332	X	56563959	A	C	E	A		X	56590392	X:56563959:A:C	UBQLN2	Q9UHD9	Q9UHD9	p.Glu29Ala	p.Glu29Ala	2.152952	0.059	0.771319508	-1.355932451	-2.715160465	-2.529247589	0.032	Glu	29	Ala	E29A	6	31.91666667	-0.896222222	-38.60566667	55.98	61.33845372	0.126233618	Benign
X:56563959:A:G:E:29:G	-3.933874116	-3.154021171	0.00314256	0.010704445	0.009996667	0.039574291	0.002558889	1.00E-05	0.336268889	0.117009735	0.001565214	-0.003103283	0.034558571	X	56563959	A	G	E	G		X	56590392	X:56563959:A:G	UBQLN2	Q9UHD9	Q9UHD9	p.Glu29Gly	p.Glu29Gly	2.845486	0.209	0.781234583	-0.206898456	-1.59621242	-1.289116006	0	Glu	29	Gly	E29G	7	31.91666667	-0.896222222	-38.60566667	55.98	61.33845372	0.131661366	Benign
X:56563959:A:T:E:29:V	-4.098420041	-3.162215065	0.00314256	0.010704445	0.009996667	0.039574291	0.002558889	1.00E-05	0.336268889	0.117009735	0.001565214	-0.003103283	0.034558571	X	56563959	A	T	E	V	rs1385545278	X	56590392	X:56563959:A:T	UBQLN2	Q9UHD9	Q9UHD9	p.Glu29Val	p.Glu29Val	2.787737	0.163	0.77127668	-0.527456922	-2.054767695	-1.586122882	0.09	Glu	29	Val	E29V	7	31.91666667	-0.896222222	-38.60566667	55.98	61.33845372	0.280952532	Benign
X:56563960:G:C:E:29:D	-4.472920523	-3.417790513	0.006187516	0.022260635	0.011664444	0.105412235	0.002558889	0.056160247	0.336268889	0.241993314	0.002551201	0.01479983	0.037162576	X	56563960	G	C	E	D		X	56590393	X:56563960:G:C	UBQLN2	Q9UHD9	Q9UHD9	p.Glu29Asp	p.Glu29Asp	0.826853	0.052	0.772019781	-3.071627425	-2.747974378	-3.28409673	0.002	Glu	29	Asp	E29D	3	31.91666667	-0.896222222	-38.60566667	55.98	61.33845372	0.120849684	Benign
X:56563960:G:T:E:29:D	-4.472920523	-3.419994035	0.006187516	0.022260635	0.011664444	0.105412235	0.002558889	0.056160247	0.336268889	0.241993314	0.002551201	0.01479983	0.037162576	X	56563960	G	T	E	D		X	56590393	X:56563960:G:T	UBQLN2	Q9UHD9	Q9UHD9	p.Glu29Asp	p.Glu29Asp	0.811323	0.052	0.772019781	-3.091921848	-2.747974378	-3.29246294	0.002	Glu	29	Asp	E29D	3	31.91666667	-0.896222222	-38.60566667	55.98	61.33845372	0.120849684	Benign
X:56563961:C:A:P:30:T	-3.437136285	-2.374951003	0.012644889	0.015634032	0.063763492	0.170348883	0.005455556	0.334199372	0.052016984	0.099931665	0.007898132	0.022473147	0.142286371	X	56563961	C	A	P	T		X	56590394	X:56563961:C:A	UBQLN2	Q9UHD9	Q9UHD9	p.Pro30Thr	p.Pro30Thr	1.732028	0.087	0.785056693	-1.56787922	-2.307972249	-2.59415457	0.008	Pro	30	Thr	P30T	8	28.104	-0.696714286	-35.71785714	66.16	56.6821535	0.264041389	Benign
X:56563961:C:G:P:30:A	-3.587373869	-2.392650831	0.012644889	0.015634032	0.063763492	0.170348883	0.005455556	0.334199372	0.052016984	0.099931665	0.007898132	0.022473147	0.142286371	X	56563961	C	G	P	A		X	56590394	X:56563961:C:G	UBQLN2	Q9UHD9	Q9UHD9	p.Pro30Ala	p.Pro30Ala	1.607283	0.045	0.787537849	-1.669826105	-2.533561097	-2.904131597	0.054	Pro	30	Ala	P30A	8	28.104	-0.696714286	-35.71785714	66.16	56.6821535	0.14125071	Benign
X:56563961:C:T:P:30:S	-3.522986333	-2.3630456	0.012644889	0.015634032	0.063763492	0.170348883	0.005455556	0.334199372	0.052016984	0.099931665	0.007898132	0.022473147	0.142286371	X	56563961	C	T	P	S		X	56590394	X:56563961:C:T	UBQLN2	Q9UHD9	Q9UHD9	p.Pro30Ser	p.Pro30Ser	1.815935	0.063	0.785240747	-1.453700417	-2.457464625	-2.687681527	0.19	Pro	30	Ser	P30S	8	28.104	-0.696714286	-35.71785714	66.16	56.6821535	0.165630493	Benign
X:56563962:C:A:P:30:H	-3.657944583	-2.596324055	0.012644889	0.022476214	0.057343333	0.116942361	0.005455556	0.200384216	0.052016984	0.061817462	0.007898132	0.034649036	0.100689388	X	56563962	C	A	P	H		X	56590395	X:56563962:C:A	UBQLN2	Q9UHD9	Q9UHD9	p.Pro30His	p.Pro30His	2.721914	0.126	0.784704459	-0.282977217	-2.065933837	-1.835456049	0.981	Pro	30	His	P30H	9	28.104	-0.696714286	-35.71785714	66.16	56.6821535	0.460033312	Uncertain
X:56563962:C:G:P:30:R	-3.643636242	-2.606299638	0.012644889	0.022476214	0.057343333	0.116942361	0.005455556	0.200384216	0.052016984	0.061817462	0.007898132	0.034649036	0.100689388	X	56563962	C	G	P	R		X	56590395	X:56563962:C:G	UBQLN2	Q9UHD9	Q9UHD9	p.Pro30Arg	p.Pro30Arg	2.651608	0.13	0.788629917	-0.278235421	-1.975012411	-1.850209339	0.923	Pro	30	Arg	P30R	9	28.104	-0.696714286	-35.71785714	66.16	56.6821535	0.301325395	Benign
X:56563962:C:T:P:30:L	-3.576588136	-2.44661522	0.012644889	0.031841333	0.086047778	0.159068842	0.005455556	0.324790741	0.052016984	0.156767382	0.007898132	0.045649814	0.118340911	X	56563962	C	T	P	L		X	56590395	X:56563962:C:T	UBQLN2	Q9UHD9	Q9UHD9	p.Pro30Leu	p.Pro30Leu	2.694916	0.106	0.786902344	-0.264161593	-2.156399297	-1.9656075	0.628	Pro	30	Leu	P30L	10	28.104	-0.696714286	-35.71785714	66.16	56.6821535	0.3952221	Uncertain
X:56563964:A:C:K:31:Q	-4.186612235	-3.042745756	0.006792186	0.026809772	0.022298889	0.062736822	0.056643333	0.240412108	0.000113333	0.16861509	0.008283262	0.015189678	0.060304734	X	56563964	A	C	K	Q		X	56590397	X:56563964:A:C	UBQLN2	Q9UHD9	Q9UHD9	p.Lys31Gln	p.Lys31Gln	2.051379	0.076	0.779681861	-1.282845205	-2.467573342	-2.485700082	0.445	Lys	31	Gln	K31Q	4	29.06888889	4.273	-32.406	80.56	54.14258284	0.18510969	Benign
X:56563964:A:G:K:31:E	-3.96125586	-3.0212202	0.006792186	0.026809772	0.022298889	0.062736822	0.056643333	0.240412108	0.000113333	0.16861509	0.008283262	0.015189678	0.060304734	X	56563964	A	G	K	E		X	56590397	X:56563964:A:G	UBQLN2	Q9UHD9	Q9UHD9	p.Lys31Glu	p.Lys31Glu	2.203087	0.139	0.793026465	-0.756145687	-1.844447083	-2.039810096	0.451	Lys	31	Glu	K31E	4	29.06888889	4.273	-32.406	80.56	54.14258284	0.133099828	Benign
X:56563965:A:C:K:31:T	-4.039352486	-3.164119012	0.002872686	0.023455105	0.014852222	0.009864838	0.056643333	0.110676191	0.000113333	0.027031597	0.002357678	0.016562796	0.036009205	X	56563965	A	C	K	T		X	56590398	X:56563965:A:C	UBQLN2	Q9UHD9	Q9UHD9	p.Lys31Thr	p.Lys31Thr	2.685388	0.176	0.787626684	-0.258784564	-1.699337969	-1.566114872	0.666	Lys	31	Thr	K31T	6	29.06888889	4.273	-32.406	80.56	54.14258284	0.152348398	Benign
X:56563965:A:G:K:31:R	-4.349281801	-3.209504652	0.006792186	0.030619054	0.019215556	0.028773164	0.056643333	0.056160247	0.000113333	0.026363736	0.00477534	0.019266087	0.041938099	X	56563965	A	G	K	R		X	56590398	X:56563965:A:G	UBQLN2	Q9UHD9	Q9UHD9	p.Lys31Arg	p.Lys31Arg	2.002051	0.075	0.790238704	-1.087472039	-2.297794701	-2.518054075	0.336	Lys	31	Arg	K31R	3	29.06888889	4.273	-32.406	80.56	54.14258284	0.111642531	Benign
X:56563965:A:T:K:31:I	-2.510782467	-1.730148336	0.010251263	0.028874615	0.107377778	0.186461585	0.056643333	0.334199372	0.000113333	0.306922024	0.013498536	0.032477392	0.188938139	X	56563965	A	T	K	I		X	56590398	X:56563965:A:T	UBQLN2	Q9UHD9	Q9UHD9	p.Lys31Ile	p.Lys31Ile	3.416512	0.233	0.792518155	0.817032976	-1.255388663	-0.842768217	0.406	Lys	31	Ile	K31I	8	29.06888889	4.273	-32.406	80.56	54.14258284	0.524330276	Uncertain
X:56563966:A:C:K:31:N	-4.344953845	-3.14842709	0.002467943	0.024278032	0.014151111	0.004996667	0.056643333	2.48E-17	0.000113333	0.001044444	0.001721704	0.013907446	0.035004444	X	56563966	A	C	K	N		X	56590399	X:56563966:A:C	UBQLN2	Q9UHD9	Q9UHD9	p.Lys31Asn	p.Lys31Asn	2.857578	0.093	0.786869802	-0.052397728	-2.239580651	-1.95312412	0.869	Lys	31	Asn	K31N	5	29.06888889	4.273	-32.406	80.56	54.14258284	0.15053215	Benign
X:56563966:A:T:K:31:N	-4.344953845	-3.15010137	0.002467943	0.024278032	0.014151111	0.004996667	0.056643333	2.48E-17	0.000113333	0.001044444	0.001721704	0.013907446	0.035004444	X	56563966	A	T	K	N		X	56590399	X:56563966:A:T	UBQLN2	Q9UHD9	Q9UHD9	p.Lys31Asn	p.Lys31Asn	2.845778	0.093	0.786869802	-0.06781783	-2.239580651	-1.959480932	0.869	Lys	31	Asn	K31N	5	29.06888889	4.273	-32.406	80.56	54.14258284	0.15053215	Benign
X:56563967:A:C:I:32:L	-4.095106843	-3.285228008	0.004657992	0.038153817	0.009631111	0.014570158	0.032731111	0.000962397	4.67E-05	0.007537252	0.003023672	0.024234496	0.02544296	X	56563967	A	C	I	L	rs1013330770	X	56590400	X:56563967:A:C	UBQLN2	Q9UHD9	Q9UHD9	p.Ile32Leu	p.Ile32Leu	2.479593	0.186	0.783863618	-0.620334997	-1.698554753	-1.619175646	0.034	Ile	32	Leu	I32L	2	30.248	-0.02925	-29.782625	87.89	54.10663965	0.171225714	Benign
X:56563967:A:G:I:32:V	-4.345502815	-3.335223548	0.004657992	0.043525534	0.009631111	0.014570158	0.032731111	0.000962397	4.67E-05	0.007537252	0.003023672	0.030184958	0.02544296	X	56563967	A	G	I	V		X	56590400	X:56563967:A:G	UBQLN2	Q9UHD9	Q9UHD9	p.Ile32Val	p.Ile32Val	2.127234	0.116	0.78106567	-1.149659233	-2.190213157	-2.213621456	0.02	Ile	32	Val	I32V	1	30.248	-0.02925	-29.782625	87.89	54.10663965	0.201357296	Benign
X:56563967:A:T:I:32:F	-3.76270014	-3.036853988	0.005785952	0.031549512	0.012563333	0.05610132	0.032731111	0.240412108	4.67E-05	0.160463805	0.005251622	0.017110365	0.04399594	X	56563967	A	T	I	F		X	56590400	X:56563967:A:T	UBQLN2	Q9UHD9	Q9UHD9	p.Ile32Phe	p.Ile32Phe	3.092705	0.234	0.781671416	0.126916197	-1.430004044	-1.011426849	0.903	Ile	32	Phe	I32F	4	30.248	-0.02925	-29.782625	87.89	54.10663965	0.585508787	Uncertain
X:56563968:T:A:I:32:N	-3.843369925	-3.192385934	0.002496817	0.033611956	0.006572222	0.008122783	0.032731111	1.00E-05	4.67E-05	0.006181852	0.001577936	0.031442297	0.02312	X	56563968	T	A	I	N		X	56590401	X:56563968:T:A	UBQLN2	Q9UHD9	Q9UHD9	p.Ile32Asn	p.Ile32Asn	3.276334	0.262	0.777455083	0.263104274	-1.322360947	-0.750653351	0.959	Ile	32	Asn	I32N	7	30.248	-0.02925	-29.782625	87.89	54.10663965	0.295860791	Benign
X:56563968:T:C:I:32:T	-3.880231617	-3.246488245	0.002144917	0.030452913	0.005764444	0.004623333	0.032731111	2.48E-17	4.67E-05	0.000977778	0.001152051	0.018129185	0.021342222	X	56563968	T	C	I	T		X	56590401	X:56563968:T:C	UBQLN2	Q9UHD9	Q9UHD9	p.Ile32Thr	p.Ile32Thr	3.004017	0.256	0.777299714	-0.09658049	-1.363094006	-0.932036207	0.666	Ile	32	Thr	I32T	5	30.248	-0.02925	-29.782625	87.89	54.10663965	0.158434018	Benign
X:56563968:T:G:I:32:S	-3.801342264	-3.199713971	0.002496817	0.03106186	0.006565556	0.009558171	0.032731111	0.110676191	4.67E-05	0.02696493	0.001577936	0.023117819	0.023429364	X	56563968	T	G	I	S		X	56590401	X:56563968:T:G	UBQLN2	Q9UHD9	Q9UHD9	p.Ile32Ser	p.Ile32Ser	3.205722	0.273	0.778394457	0.193950056	-1.236763159	-0.725108939	0.959	Ile	32	Ser	I32S	6	30.248	-0.02925	-29.782625	87.89	54.10663965	0.282093444	Benign
X:56563969:C:G:I:32:M	-3.878108734	-3.248111663	0.004657992	0.034143235	0.009631111	0.02345782	0.032731111	0.056160247	4.67E-05	0.020990403	0.003023672	0.019517507	0.026129874	X	56563969	C	G	I	M		X	56590402	X:56563969:C:G	UBQLN2	Q9UHD9	Q9UHD9	p.Ile32Met	p.Ile32Met	2.699071	0.245	0.772177488	-0.621153133	-1.518480483	-1.159898545	0.735	Ile	32	Met	I32M	3	30.248	-0.02925	-29.782625	87.89	54.10663965	0.197695875	Benign
X:56563970:A:C:I:33:L	-4.01719842	-3.23840892	0.004383502	0.036565915	0.005945556	0.014697936	0.00049	0.000962397	4.67E-05	0.007537252	0.003491269	0.024519069	0.009659526	X	56563970	A	C	I	L		X	56590403	X:56563970:A:C	UBQLN2	Q9UHD9	Q9UHD9	p.Ile33Leu	p.Ile33Leu	3.77716	0.246	0.830782036	2.230108262	-0.534337292	-0.573337767	0.031	Ile	33	Leu	I33L	2	27.011625	2.464125	-27.005375	89.42	49.41057945	0.549909798	Uncertain
X:56563970:A:G:I:33:V	-4.0708547	-3.282273192	0.004383502	0.041462721	0.005945556	0.014697936	0.00049	0.000962397	4.67E-05	0.007537252	0.003491269	0.03010527	0.009659526	X	56563970	A	G	I	V		X	56590403	X:56563970:A:G	UBQLN2	Q9UHD9	Q9UHD9	p.Ile33Val	p.Ile33Val	3.468013	0.231	0.828109663	1.76034374	-0.674276466	-0.826584693	0.1	Ile	33	Val	I33V	1	27.011625	2.464125	-27.005375	89.42	49.41057945	0.429249682	Uncertain
X:56563970:A:T:I:33:F	-3.65063017	-3.055460048	0.005445356	0.031195604	0.009033333	0.056349097	0.00049	0.240412108	4.67E-05	0.160463805	0.006061666	0.018266922	0.02885264	X	56563970	A	T	I	F		X	56590403	X:56563970:A:T	UBQLN2	Q9UHD9	Q9UHD9	p.Ile33Phe	p.Ile33Phe	3.889925	0.302	0.829995758	2.358115687	-0.191475056	-0.188889423	0.992	Ile	33	Phe	I33F	4	27.011625	2.464125	-27.005375	89.42	49.41057945	0.777239533	Pathogenic
X:56563971:T:A:I:33:N	-3.232057934	-3.236303206	0.002349382	0.034669809	0.002593333	0.008322783	0.00049	1.00E-05	4.67E-05	0.006181852	0.001577936	0.033622111	0.00532	X	56563971	T	A	I	N		X	56590404	X:56563971:T:A	UBQLN2	Q9UHD9	Q9UHD9	p.Ile33Asn	p.Ile33Asn	4.058033	0.476	0.830526572	2.590862121	0.923464708	0.907455864	1	Ile	33	Asn	I33N	7	27.011625	2.464125	-27.005375	89.42	49.41057945	0.932904929	Pathogenic
X:56563971:T:C:I:33:T	-3.650605834	-3.272335365	0.00201822	0.030644649	0.001758889	0.004823333	0.00049	2.48E-17	4.67E-05	0.000977778	0.001152051	0.019689705	0.004077778	X	56563971	T	C	I	T		X	56590404	X:56563971:T:C	UBQLN2	Q9UHD9	Q9UHD9	p.Ile33Thr	p.Ile33Thr	3.880239	0.362	0.830226414	2.35113525	0.193781397	0.152714447	0.917	Ile	33	Thr	I33T	5	27.011625	2.464125	-27.005375	89.42	49.41057945	0.746112062	Pathogenic
X:56563971:T:G:I:33:S	-3.221350675	-3.224876832	0.002349382	0.031714523	0.002586667	0.009758171	0.00049	0.110676191	4.67E-05	0.02696493	0.001577936	0.025027353	0.006143152	X	56563971	T	G	I	S		X	56590404	X:56563971:T:G	UBQLN2	Q9UHD9	Q9UHD9	p.Ile33Ser	p.Ile33Ser	4.088101	0.477	0.830832584	2.637686487	0.93492717	0.929434246	0.992	Ile	33	Ser	I33S	6	27.011625	2.464125	-27.005375	89.42	49.41057945	0.876391143	Pathogenic
X:56563972:C:G:I:33:M	-3.91455156	-3.416435857	0.004383502	0.033168665	0.005945556	0.023718932	0.00049	0.056160247	4.67E-05	0.020990403	0.003491269	0.020235085	0.010359772	X	56563972	C	G	I	M		X	56590405	X:56563972:C:G	UBQLN2	Q9UHD9	Q9UHD9	p.Ile33Met	p.Ile33Met	2.479532	0.273	0.823416409	0.353093741	-0.485595318	-1.116316835	0.715	Ile	33	Met	I33M	3	27.011625	2.464125	-27.005375	89.42	49.41057945	0.538535704	Uncertain
X:56563973:A:C:K:34:Q	-4.018335318	-3.082690982	0.005445356	0.031694152	0.008657778	0.056117986	0.000156667	0.240412108	4.67E-05	0.160463805	0.006061666	0.017971332	0.028111529	X	56563973	A	C	K	Q		X	56590406	X:56563973:A:C	UBQLN2	Q9UHD9	Q9UHD9	p.Lys34Gln	p.Lys34Gln	3.74344	0.201	0.784668028	1.051044392	-1.589781573	-0.851619547	0.932	Lys	34	Gln	K34Q	4	30.276	1.897333333	-22.61233333	90.7	49.51972781	0.309206602	Benign
X:56563973:A:G:K:34:E	-4.046952001	-3.064746114	0.005445356	0.031694152	0.008657778	0.056117986	0.000156667	0.240412108	4.67E-05	0.160463805	0.006061666	0.017971332	0.028111529	X	56563973	A	G	K	E		X	56590406	X:56563973:A:G	UBQLN2	Q9UHD9	Q9UHD9	p.Lys34Glu	p.Lys34Glu	3.869912	0.193	0.801311925	1.625970924	-1.36294122	-0.829730366	0.906	Lys	34	Glu	K34E	4	30.276	1.897333333	-22.61233333	90.7	49.51972781	0.387959548	Uncertain
X:56563974:A:C:K:34:T	-4.086902675	-3.357702926	0.002349382	0.033095818	0.002333333	0.009758171	0.000156667	0.110676191	4.67E-05	0.02696493	0.001577936	0.024888835	0.005742041	X	56563974	A	C	K	T		X	56590407	X:56563974:A:C	UBQLN2	Q9UHD9	Q9UHD9	p.Lys34Thr	p.Lys34Thr	3.176558	0.236	0.794350428	0.548561439	-1.205747723	-0.954693431	0.971	Lys	34	Thr	K34T	6	30.276	1.897333333	-22.61233333	90.7	49.51972781	0.207463398	Benign
X:56563974:A:G:K:34:R	-4.292987964	-3.325357393	0.004383502	0.033161526	0.00557	0.023474487	0.000156667	0.056160247	4.67E-05	0.020990403	0.003491269	0.019460249	0.009618661	X	56563974	A	G	K	R		X	56590407	X:56563974:A:G	UBQLN2	Q9UHD9	Q9UHD9	p.Lys34Arg	p.Lys34Arg	3.166869	0.169	0.797727388	0.619016709	-1.575310585	-1.347197412	0.856	Lys	34	Arg	K34R	3	30.276	1.897333333	-22.61233333	90.7	49.51972781	0.108907668	Benign
X:56563974:A:T:K:34:I	-3.108959519	-2.289348715	0.008395151	0.040941821	0.085	0.189253547	0.000156667	0.334199372	4.67E-05	0.306922024	0.005989569	0.042048586	0.116164173	X	56563974	A	T	K	I		X	56590407	X:56563974:A:T	UBQLN2	Q9UHD9	Q9UHD9	p.Lys34Ile	p.Lys34Ile	3.936744	0.242	0.801123422	1.708666601	-1.054603033	-0.510489269	0.769	Lys	34	Ile	K34I	8	30.276	1.897333333	-22.61233333	90.7	49.51972781	0.583672416	Uncertain
X:56563975:A:C:K:34:N	-4.541389928	-3.355500259	0.00201822	0.031651276	0.001483333	0.004823333	0.000156667	2.48E-17	4.67E-05	0.000977778	0.001152051	0.01967624	0.003654444	X	56563975	A	C	K	N		X	56590408	X:56563975:A:C	UBQLN2	Q9UHD9	Q9UHD9	p.Lys34Asn	p.Lys34Asn	3.320061	0.114	0.793963377	0.726563025	-1.987735231	-1.582590933	0.991	Lys	34	Asn	K34N	5	30.276	1.897333333	-22.61233333	90.7	49.51972781	0.213786556	Benign
X:56563975:A:T:K:34:N	-4.541389928	-3.356518022	0.00201822	0.031651276	0.001483333	0.004823333	0.000156667	2.48E-17	4.67E-05	0.000977778	0.001152051	0.01967624	0.003654444	X	56563975	A	T	K	N		X	56590408	X:56563975:A:T	UBQLN2	Q9UHD9	Q9UHD9	p.Lys34Asn	p.Lys34Asn	3.312888	0.114	0.793963377	0.717189432	-1.987735231	-1.586455121	0.991	Lys	34	Asn	K34N	5	30.276	1.897333333	-22.61233333	90.7	49.51972781	0.213786556	Benign
X:56563976:G:A:V:35:I	-4.387165322	-3.353833263	0.004657992	0.038358827	0.00577	0.018265237	0.000156667	0.000962397	4.67E-05	0.007537252	0.003491269	0.028190665	0.008657304	X	56563976	G	A	V	I		X	56590409	X:56563976:G:A	UBQLN2	Q9UHD9	Q9UHD9	p.Val35Ile	p.Val35Ile	3.025112	0.145	0.826803395	1.149414843	-1.242755774	-1.562292469	0.529	Val	35	Ile	V35I	1	24.65314286	1.258857143	-21.56557143	90.75	44.58798441	0.329774887	Benign
X:56563976:G:C:V:35:L	-4.255901779	-3.31302977	0.004657992	0.03182769	0.00577	0.0280029	0.000156667	0.056160247	4.67E-05	0.020990403	0.003491269	0.01982497	0.00935755	X	56563976	G	C	V	L		X	56590409	X:56563976:G:C	UBQLN2	Q9UHD9	Q9UHD9	p.Val35Leu	p.Val35Leu	3.269759	0.18	0.841314642	1.826280417	-0.77815512	-1.22818524	0.529	Val	35	Leu	V35L	3	24.65314286	1.258857143	-21.56557143	90.75	44.58798441	0.328226988	Benign
X:56563976:G:T:V:35:F	-3.683611285	-3.271518366	0.002144917	0.031544122	0.001621111	0.007553333	0.000156667	2.48E-17	4.67E-05	0.000977778	0.001152051	0.021754767	0.003571111	X	56563976	G	T	V	F		X	56590409	X:56563976:G:T	UBQLN2	Q9UHD9	Q9UHD9	p.Val35Phe	p.Val35Phe	3.917058	0.354	0.840567141	2.65376504	0.315456623	0.126306403	0.991	Val	35	Phe	V35F	5	24.65314286	1.258857143	-21.56557143	90.75	44.58798441	0.739071254	Pathogenic
X:56563977:T:A:V:35:D	-3.055956273	-3.225113091	0.002496817	0.037144389	0.002483333	0.011271672	0.000156667	1.00E-05	4.67E-05	0.006181852	0.001577936	0.037573489	0.005002222	X	56563977	T	A	V	D		X	56590410	X:56563977:T:A	UBQLN2	Q9UHD9	Q9UHD9	p.Val35Asp	p.Val35Asp	4.15638	0.526	0.852104188	3.250468311	1.601316067	1.24945486	0.993	Val	35	Asp	V35D	7	24.65314286	1.258857143	-21.56557143	90.75	44.58798441	0.92990579	Pathogenic
X:56563977:T:C:V:35:A	-3.358836296	-3.048465356	0.005785952	0.031007205	0.008902222	0.061813458	0.000156667	0.240412108	4.67E-05	0.160463805	0.006061666	0.019063154	0.027850417	X	56563977	T	C	V	A		X	56590410	X:56563977:T:C	UBQLN2	Q9UHD9	Q9UHD9	p.Val35Ala	p.Val35Ala	4.000663	0.386	0.840836122	2.769639493	0.52336208	0.356317142	0.878	Val	35	Ala	V35A	4	24.65314286	1.258857143	-21.56557143	90.75	44.58798441	0.946620185	Pathogenic
X:56563977:T:G:V:35:G	-3.073841699	-3.236149713	0.002496817	0.037144389	0.002483333	0.011271672	0.000156667	1.00E-05	4.67E-05	0.006181852	0.001577936	0.037573489	0.005002222	X	56563977	T	G	V	G		X	56590410	X:56563977:T:G	UBQLN2	Q9UHD9	Q9UHD9	p.Val35Gly	p.Val35Gly	4.078596	0.521	0.859270721	3.325210164	1.689101932	1.178649799	0.995	Val	35	Gly	V35G	7	24.65314286	1.258857143	-21.56557143	90.75	44.58798441	0.944004415	Pathogenic
X:56563979:A:C:T:36:P	-3.461130891	-3.243901956	0.002349382	0.035931296	0.002448889	0.011286589	8.00E-04	0.110676191	4.67E-05	0.02696493	0.001577936	0.029812495	0.006129818	X	56563979	A	C	T	P		X	56590412	X:56563979:A:C	UBQLN2	Q9UHD9	Q9UHD9	p.Thr36Pro	p.Thr36Pro	3.954833	0.41	0.833422722	2.527284191	0.552236589	0.470356669	0.977	Thr	36	Pro	T36P	6	24.832	1.981857143	-17.15042857	92.18	42.17017116	0.898044052	Pathogenic
X:56563979:A:G:T:36:A	-4.050799885	-3.289232791	0.00201822	0.033264497	0.00141	0.00609	8.00E-04	2.48E-17	4.67E-05	0.000977778	0.001152051	0.023098531	0.003715556	X	56563979	A	G	T	A		X	56590412	X:56563979:A:G	UBQLN2	Q9UHD9	Q9UHD9	p.Thr36Ala	p.Thr36Ala	3.783355	0.251	0.81925869	1.954580989	-0.69481431	-0.54109862	0.62	Thr	36	Ala	T36A	5	24.832	1.981857143	-17.15042857	92.18	42.17017116	0.473952532	Uncertain
X:56563979:A:T:T:36:S	-3.796171053	-3.098816333	0.005445356	0.031838317	0.009004444	0.062037902	8.00E-04	0.240412108	4.67E-05	0.160463805	0.006061666	0.019805874	0.028155973	X	56563979	A	T	T	S		X	56590412	X:56563979:A:T	UBQLN2	Q9UHD9	Q9UHD9	p.Thr36Ser	p.Thr36Ser	3.627067	0.263	0.817065901	1.696374766	-0.655118247	-0.555928608	0.798	Thr	36	Ser	T36S	4	24.832	1.981857143	-17.15042857	92.18	42.17017116	0.454133479	Uncertain
X:56563980:C:A:T:36:K	-3.929729068	-3.272967445	0.002349382	0.035931296	0.002448889	0.011286589	8.00E-04	0.110676191	4.67E-05	0.02696493	0.001577936	0.029812495	0.006129818	X	56563980	C	A	T	K		X	56590413	X:56563980:C:A	UBQLN2	Q9UHD9	Q9UHD9	p.Thr36Lys	p.Thr36Lys	3.749985	0.279	0.820882921	1.950950474	-0.48972443	-0.397225275	0.998	Thr	36	Lys	T36K	6	24.832	1.981857143	-17.15042857	92.18	42.17017116	0.492925217	Uncertain
X:56563980:C:G:T:36:R	-3.818839423	-3.285029776	0.002349382	0.035931296	0.002448889	0.011286589	8.00E-04	0.110676191	4.67E-05	0.02696493	0.001577936	0.029812495	0.006129818	X	56563980	C	G	T	R		X	56590413	X:56563980:C:G	UBQLN2	Q9UHD9	Q9UHD9	p.Thr36Arg	p.Thr36Arg	3.664972	0.31	0.820729963	1.836091735	-0.295215619	-0.263831586	0.999	Thr	36	Arg	T36R	6	24.832	1.981857143	-17.15042857	92.18	42.17017116	0.53291995	Uncertain
X:56563980:C:T:T:36:M	-3.747297716	-3.275985404	0.002349382	0.035931296	0.002448889	0.011286589	8.00E-04	0.110676191	4.67E-05	0.02696493	0.001577936	0.029812495	0.006129818	X	56563980	C	T	T	M		X	56590413	X:56563980:C:T	UBQLN2	Q9UHD9	Q9UHD9	p.Thr36Met	p.Thr36Met	3.728715	0.33	0.768292404	0.628750489	-1.042972996	-0.113885131	1	Thr	36	Met	T36M	6	24.832	1.981857143	-17.15042857	92.18	42.17017116	0.726082839	Pathogenic
X:56563982:G:A:V:37:M	-3.351789747	-3.176367824	0.005524812	0.031840233	0.008095556	0.029429567	0.006732222	0.056160247	4.67E-05	0.020990403	0.003023672	0.019802461	0.013797312	X	56563982	G	A	V	M		X	56590415	X:56563982:G:A	UBQLN2	Q9UHD9	Q9UHD9	p.Val37Met	p.Val37Met	3.960749	0.422	0.840470747	2.708487407	0.746110831	0.542908063	0.988	Val	37	Met	V37M	3	21.99242857	-1.327428571	-16.416	92.74	40.44450164	0.95114566	Pathogenic
X:56563982:G:C:V:37:L	-3.849004606	-3.205728865	0.005524812	0.031840233	0.008095556	0.029429567	0.006732222	0.056160247	4.67E-05	0.020990403	0.003023672	0.019802461	0.013797312	X	56563982	G	C	V	L		X	56590415	X:56563982:G:C	UBQLN2	Q9UHD9	Q9UHD9	p.Val37Leu	p.Val37Leu	3.753818	0.283	0.848700028	2.640618776	-0.000183263	-0.372038932	0.529	Val	37	Leu	V37L	3	21.99242857	-1.327428571	-16.416	92.74	40.44450164	0.681520483	Pathogenic
X:56563982:G:T:V:37:L	-3.849004606	-3.207214717	0.005524812	0.031840233	0.008095556	0.029429567	0.006732222	0.056160247	4.67E-05	0.020990403	0.003023672	0.019802461	0.013797312	X	56563982	G	T	V	L		X	56590415	X:56563982:G:T	UBQLN2	Q9UHD9	Q9UHD9	p.Val37Leu	p.Val37Leu	3.743346	0.283	0.848700028	2.626934089	-0.000183263	-0.377680333	0.529	Val	37	Leu	V37L	3	21.99242857	-1.327428571	-16.416	92.74	40.44450164	0.681520483	Pathogenic
X:56563983:T:A:V:37:E	-2.992478006	-3.182415579	0.002962654	0.037888692	0.004774444	0.011361033	0.006732222	0.110676191	4.67E-05	0.02696493	0.001577936	0.032752112	0.010678707	X	56563983	T	A	V	E		X	56590416	X:56563983:T:A	UBQLN2	Q9UHD9	Q9UHD9	p.Val37Glu	p.Val37Glu	4.10931	0.53	0.858917402	3.356650662	1.740418201	1.247219102	0.961	Val	37	Glu	V37E	6	21.99242857	-1.327428571	-16.416	92.74	40.44450164	0.951776315	Pathogenic
X:56563983:T:C:V:37:A	-3.361077731	-3.009851378	0.00686123	0.032502077	0.011161111	0.062522347	0.006732222	0.240412108	4.67E-05	0.160463805	0.005251622	0.020475734	0.032547186	X	56563983	T	C	V	A		X	56590416	X:56563983:T:C	UBQLN2	Q9UHD9	Q9UHD9	p.Val37Ala	p.Val37Ala	3.984874	0.374	0.84797657	2.924753662	0.566215121	0.278447036	0.878	Val	37	Ala	V37A	4	21.99242857	-1.327428571	-16.416	92.74	40.44450164	0.854091897	Pathogenic
X:56563983:T:G:V:37:G	-3.104687856	-3.193182607	0.002962654	0.042524943	0.004797778	0.009570561	0.006732222	1.00E-05	4.67E-05	0.006181852	0.001577936	0.043201785	0.010113333	X	56563983	T	G	V	G		X	56590416	X:56563983:T:G	UBQLN2	Q9UHD9	Q9UHD9	p.Val37Gly	p.Val37Gly	4.068086	0.5	0.866369792	3.486204467	1.674053412	1.051600281	0.995	Val	37	Gly	V37G	7	21.99242857	-1.327428571	-16.416	92.74	40.44450164	0.952935112	Pathogenic
X:56563985:A:C:K:38:Q	-1.851524812	-3.001688093	0.008172791	0.031515276	0.020221111	0.119117432	0.005930423	0.240412108	4.67E-05	0.160463805	0.006061666	0.021171505	0.033788715	X	56563985	A	C	K	Q		X	56590418	X:56563985:A:C	UBQLN2	Q9UHD9	Q9UHD9	p.Lys38Gln	p.Lys38Gln	3.966296	0.793	0.801262577	1.75070981	2.450316169	2.690411366	0.967	Lys	38	Gln	K38Q	4	20.85955556	1.608444444	-12.09422222	91.26	36.53663745	0.803217498	Pathogenic
X:56563985:A:G:K:38:E	-1.787137276	-2.98485364	0.008172791	0.031515276	0.020221111	0.119117432	0.005930423	0.240412108	4.67E-05	0.160463805	0.006061666	0.021171505	0.033788715	X	56563985	A	G	K	E		X	56590418	X:56563985:A:G	UBQLN2	Q9UHD9	Q9UHD9	p.Lys38Glu	p.Lys38Glu	4.084942	0.811	0.817904281	2.315355446	2.842396768	2.858374045	0.954	Lys	38	Glu	K38E	4	20.85955556	1.608444444	-12.09422222	91.26	36.53663745	0.941422052	Pathogenic
X:56563986:A:C:K:38:T	-1.887803933	-3.187407944	0.003531631	0.03767591	0.01282	0.050172303	0.005930423	0.110676191	4.67E-05	0.02696493	0.001577936	0.033571594	0.011430133	X	56563986	A	C	K	T		X	56590419	X:56563986:A:C	UBQLN2	Q9UHD9	Q9UHD9	p.Lys38Thr	p.Lys38Thr	4.028059	0.837	0.81066832	2.062923478	2.886945343	2.978019907	0.987	Lys	38	Thr	K38T	6	20.85955556	1.608444444	-12.09422222	91.26	36.53663745	0.893576966	Pathogenic
X:56563986:A:G:K:38:R	-2.550314074	-3.157235665	0.006582602	0.030003303	0.017357778	0.094518183	0.005930423	0.056160247	4.67E-05	0.020990403	0.003491269	0.019770625	0.014647312	X	56563986	A	G	K	R		X	56590419	X:56563986:A:G	UBQLN2	Q9UHD9	Q9UHD9	p.Lys38Arg	p.Lys38Arg	4.04348	0.644	0.814398634	2.174889269	1.722321055	1.870717136	0.928	Lys	38	Arg	K38R	3	20.85955556	1.608444444	-12.09422222	91.26	36.53663745	0.484099634	Uncertain
X:56563986:A:T:K:38:M	-1.91284353	-3.173315053	0.003531631	0.03767591	0.01282	0.050172303	0.005930423	0.110676191	4.67E-05	0.02696493	0.001577936	0.033571594	0.011430133	X	56563986	A	T	K	M		X	56590419	X:56563986:A:T	UBQLN2	Q9UHD9	Q9UHD9	p.Lys38Met	p.Lys38Met	4.127383	0.83	0.806386137	2.087322026	2.771001738	2.991064475	0.991	Lys	38	Met	K38M	6	20.85955556	1.608444444	-12.09422222	91.26	36.53663745	0.95213841	Pathogenic
X:56563987:G:C:K:38:N	-2.591404365	-3.280641083	0.00303433	0.034130695	0.01084	0.043743333	0.005930423	2.48E-17	4.67E-05	0.000977778	0.001152051	0.025786994	0.008251746	X	56563987	G	C	K	N		X	56590420	X:56563987:G:C	UBQLN2	Q9UHD9	Q9UHD9	p.Lys38Asn	p.Lys38Asn	3.565819	0.648	0.810310672	1.450070892	1.679542747	1.636516466	0.996	Lys	38	Asn	K38N	5	20.85955556	1.608444444	-12.09422222	91.26	36.53663745	0.938302724	Pathogenic
X:56563987:G:T:K:38:N	-2.591404365	-3.280373056	0.00303433	0.034130695	0.01084	0.043743333	0.005930423	2.48E-17	4.67E-05	0.000977778	0.001152051	0.025786994	0.008251746	X	56563987	G	T	K	N		X	56590420	X:56563987:G:T	UBQLN2	Q9UHD9	Q9UHD9	p.Lys38Asn	p.Lys38Asn	3.567708	0.648	0.810310672	1.452539415	1.679542747	1.637534095	0.996	Lys	38	Asn	K38N	5	20.85955556	1.608444444	-12.09422222	91.26	36.53663745	0.938302724	Pathogenic
X:56563988:A:C:T:39:P	-1.884911898	-3.172408874	0.00389057	0.035720352	0.014338889	0.039801192	0.010003942	0.110676191	4.67E-05	0.02696493	0.002645802	0.035026298	0.014654736	X	56563988	A	C	T	P		X	56590421	X:56563988:A:C	UBQLN2	Q9UHD9	Q9UHD9	p.Thr39Pro	p.Thr39Pro	3.936087	0.83	0.832870844	2.489203824	3.212885308	2.888010859	0.989	Thr	39	Pro	T39P	6	18.973	-2.786857143	-10.598	88.8	35.88669958	0.788309571	Pathogenic
X:56563988:A:G:T:39:A	-2.978080993	-3.224231566	0.003342894	0.032263688	0.011998889	0.031711111	0.010003942	2.48E-17	4.67E-05	0.000977778	0.001932258	0.026340231	0.011101905	X	56563988	A	G	T	A		X	56590421	X:56563988:A:G	UBQLN2	Q9UHD9	Q9UHD9	p.Thr39Ala	p.Thr39Ala	3.788655	0.533	0.818963931	1.954252088	1.092885731	1.09181922	0.779	Thr	39	Ala	T39A	5	18.973	-2.786857143	-10.598	88.8	35.88669958	0.623749267	Uncertain
X:56563988:A:T:T:39:S	-2.910363843	-3.012590502	0.008999175	0.029692755	0.021456667	0.104776227	0.010003942	0.240412108	4.67E-05	0.160463805	0.008783791	0.02087975	0.038328774	X	56563988	A	T	T	S		X	56590421	X:56563988:A:T	UBQLN2	Q9UHD9	Q9UHD9	p.Thr39Ser	p.Thr39Ser	3.611132	0.486	0.817118082	1.676835424	0.763319044	0.724508186	0.895	Thr	39	Ser	T39S	4	18.973	-2.786857143	-10.598	88.8	35.88669958	0.398608673	Uncertain
X:56563989:C:A:T:39:N	-2.724107935	-3.251307925	0.003342894	0.032263688	0.011998889	0.031711111	0.010003942	2.48E-17	4.67E-05	0.000977778	0.001932258	0.026340231	0.011101905	X	56563989	C	A	T	N		X	56590422	X:56563989:C:A	UBQLN2	Q9UHD9	Q9UHD9	p.Thr39Asn	p.Thr39Asn	3.597826	0.604	0.81680957	1.651853928	1.508274228	1.399423031	0.989	Thr	39	Asn	T39N	5	18.973	-2.786857143	-10.598	88.8	35.88669958	0.860479814	Pathogenic
X:56563989:C:G:T:39:S	-2.956865953	-3.022499682	0.008999175	0.029692755	0.021456667	0.104776227	0.010003942	0.240412108	4.67E-05	0.160463805	0.008783791	0.02087975	0.038328774	X	56563989	C	G	T	S		X	56590422	X:56563989:C:G	UBQLN2	Q9UHD9	Q9UHD9	p.Thr39Ser	p.Thr39Ser	3.541294	0.473	0.817118082	1.58557194	0.680680628	0.611740824	0.895	Thr	39	Ser	T39S	4	18.973	-2.786857143	-10.598	88.8	35.88669958	0.398608673	Uncertain
X:56563989:C:T:T:39:I	-2.453668464	-3.197821738	0.00389057	0.035720352	0.014338889	0.039801192	0.010003942	0.110676191	4.67E-05	0.02696493	0.002645802	0.035026298	0.014654736	X	56563989	C	T	T	I		X	56590422	X:56563989:C:T	UBQLN2	Q9UHD9	Q9UHD9	p.Thr39Ile	p.Thr39Ile	3.756982	0.671	0.817582279	1.878855736	1.947072158	1.872446807	0.998	Thr	39	Ile	T39I	6	18.973	-2.786857143	-10.598	88.8	35.88669958	0.90847696	Pathogenic
X:56563991:C:A:P:40:T	-2.255846949	-2.167624217	0.013847301	0.038461694	0.096076667	0.185550588	0.016924444	0.334199372	4.67E-05	0.306922024	0.009721478	0.053629553	0.147340171	X	56563991	C	A	P	T		X	56590424	X:56563991:C:A	UBQLN2	Q9UHD9	Q9UHD9	p.Pro40Thr	p.Pro40Thr	2.883407	0.405	0.783235183	-0.10810319	-0.31690041	-0.135736122	0.183	Pro	40	Thr	P40T	8	17.11542857	-2.116571429	-7.314857143	83.89	32.83153091	0.478223896	Uncertain
X:56563991:C:G:P:40:A	-2.563476287	-2.194796209	0.013847301	0.038461694	0.096076667	0.185550588	0.016924444	0.334199372	4.67E-05	0.306922024	0.009721478	0.053629553	0.147340171	X	56563991	C	G	P	A		X	56590424	X:56563991:C:G	UBQLN2	Q9UHD9	Q9UHD9	p.Pro40Ala	p.Pro40Ala	2.691904	0.319	0.786090844	-0.288070998	-0.815940089	-0.73601256	0.057	Pro	40	Ala	P40A	8	17.11542857	-2.116571429	-7.314857143	83.89	32.83153091	0.368777165	Uncertain
X:56563991:C:T:P:40:S	-2.402507447	-2.161111129	0.013847301	0.038461694	0.096076667	0.185550588	0.016924444	0.334199372	4.67E-05	0.306922024	0.009721478	0.053629553	0.147340171	X	56563991	C	T	P	S		X	56590424	X:56563991:C:T	UBQLN2	Q9UHD9	Q9UHD9	p.Pro40Ser	p.Pro40Ser	2.92931	0.364	0.783567362	-0.039941792	-0.571987021	-0.348002511	0.334	Pro	40	Ser	P40S	8	17.11542857	-2.116571429	-7.314857143	83.89	32.83153091	0.411404188	Uncertain
X:56563992:C:A:P:40:H	-1.635198936	-2.223398578	0.013847301	0.045725204	0.09404	0.139507022	0.016924444	0.200384216	4.67E-05	0.206900082	0.009721478	0.062155366	0.13061798	X	56563992	C	A	P	H		X	56590425	X:56563992:C:A	UBQLN2	Q9UHD9	Q9UHD9	p.Pro40His	p.Pro40His	3.515465	0.619	0.782481061	0.699301726	1.030872925	1.441759561	0.948	Pro	40	His	P40H	9	17.11542857	-2.116571429	-7.314857143	83.89	32.83153091	0.883212636	Pathogenic
X:56563992:C:G:P:40:R	-1.592273912	-2.236963787	0.013847301	0.045725204	0.09404	0.139507022	0.016924444	0.200384216	4.67E-05	0.206900082	0.009721478	0.062155366	0.13061798	X	56563992	C	G	P	R		X	56590425	X:56563992:C:G	UBQLN2	Q9UHD9	Q9UHD9	p.Pro40Arg	p.Pro40Arg	3.41986	0.631	0.78708815	0.687760005	1.184021428	1.459620286	0.759	Pro	40	Arg	P40R	9	17.11542857	-2.116571429	-7.314857143	83.89	32.83153091	0.909271332	Pathogenic
X:56563992:C:T:P:40:L	-1.669735586	-1.961430444	0.013847301	0.0541855	0.129155556	0.181803661	0.016924444	0.324790741	4.67E-05	0.266518707	0.009721478	0.067557944	0.16049367	X	56563992	C	T	P	L		X	56590425	X:56563992:C:T	UBQLN2	Q9UHD9	Q9UHD9	p.Pro40Leu	p.Pro40Leu	3.530253	0.537	0.785646362	0.796533725	0.562426631	0.975736195	0.643	Pro	40	Leu	P40L	10	17.11542857	-2.116571429	-7.314857143	83.89	32.83153091	0.365866838	Uncertain
X:56563994:A:C:K:41:Q	-3.535316225	-2.532056241	0.019658059	0.02220369	0.040518889	0.117182084	0.094712222	0.240412108	0.000113333	0.16861509	0.026927555	0.02008346	0.089655743	X	56563994	A	C	K	Q		X	56590427	X:56563994:A:C	UBQLN2	Q9UHD9	Q9UHD9	p.Lys41Gln	p.Lys41Gln	3.851273	0.187	0.769002401	0.806382939	-1.940149637	-0.874453619	0.944	Lys	41	Gln	K41Q	4	19.17888889	-5.770333333	-5.787222222	80.26	32.26640013	0.468667911	Uncertain
X:56563994:A:G:K:41:E	-3.549624567	-2.51292306	0.019658059	0.02220369	0.040518889	0.117182084	0.094712222	0.240412108	0.000113333	0.16861509	0.026927555	0.02008346	0.089655743	X	56563994	A	G	K	E		X	56590427	X:56563994:A:G	UBQLN2	Q9UHD9	Q9UHD9	p.Lys41Glu	p.Lys41Glu	3.98612	0.183	0.780128754	1.256451127	-1.779939429	-0.824931261	0.922	Lys	41	Glu	K41E	4	19.17888889	-5.770333333	-5.787222222	80.26	32.26640013	0.608471892	Uncertain
X:56563995:A:C:K:41:T	-3.595409182	-2.787053056	0.008550885	0.022631031	0.033968889	0.04539897	0.094712222	0.110676191	0.000113333	0.027031597	0.010259505	0.029925934	0.059592408	X	56563995	A	C	K	T		X	56590428	X:56563995:A:C	UBQLN2	Q9UHD9	Q9UHD9	p.Lys41Thr	p.Lys41Thr	3.897121	0.243	0.775129942	1.017113053	-1.48193394	-0.526054325	0.977	Lys	41	Thr	K41T	6	19.17888889	-5.770333333	-5.787222222	80.26	32.26640013	0.360983205	Uncertain
X:56563995:A:G:K:41:R	-3.774834126	-2.778563813	0.015868928	0.022158252	0.036747778	0.07911264	0.094712222	0.056160247	0.000113333	0.026363736	0.015648453	0.017955308	0.06117837	X	56563995	A	G	K	R		X	56590428	X:56563995:A:G	UBQLN2	Q9UHD9	Q9UHD9	p.Lys41Arg	p.Lys41Arg	3.859725	0.189	0.778030346	1.039631729	-1.776809467	-0.85833969	0.88	Lys	41	Arg	K41R	3	19.17888889	-5.770333333	-5.787222222	80.26	32.26640013	0.459929462	Uncertain
X:56563995:A:T:K:41:I	-1.987861077	-1.301437981	0.042300392	0.029436241	0.127333333	0.185719107	0.094712222	0.334199372	0.000113333	0.306922024	0.060932249	0.047144353	0.227833486	X	56563995	A	T	K	I		X	56590428	X:56563995:A:T	UBQLN2	Q9UHD9	Q9UHD9	p.Lys41Ile	p.Lys41Ile	4.053522	0.285	0.779469925	1.328315585	-1.142537925	-0.199023804	0.803	Lys	41	Ile	K41I	8	19.17888889	-5.770333333	-5.787222222	80.26	32.26640013	0.870381629	Pathogenic
X:56563996:A:C:K:41:N	-3.855424693	-2.879224507	0.007352018	0.022192246	0.028661111	0.034152222	0.094712222	2.48E-17	0.000113333	0.001044444	0.007158585	0.023927793	0.049809683	X	56563996	A	C	K	N		X	56590429	X:56563996:A:C	UBQLN2	Q9UHD9	Q9UHD9	p.Lys41Asn	p.Lys41Asn	3.847239	0.194	0.774752065	0.942627194	-1.799721879	-0.836164238	0.993	Lys	41	Asn	K41N	5	19.17888889	-5.770333333	-5.787222222	80.26	32.26640013	0.363179752	Uncertain
X:56563996:A:T:K:41:N	-3.855424693	-2.881018256	0.007352018	0.022192246	0.028661111	0.034152222	0.094712222	2.48E-17	0.000113333	0.001044444	0.007158585	0.023927793	0.049809683	X	56563996	A	T	K	N		X	56590429	X:56563996:A:T	UBQLN2	Q9UHD9	Q9UHD9	p.Lys41Asn	p.Lys41Asn	3.834597	0.194	0.774752065	0.926106776	-1.799721879	-0.842974646	0.993	Lys	41	Asn	K41N	5	19.17888889	-5.770333333	-5.787222222	80.26	32.26640013	0.363179752	Uncertain
X:56563997:G:A:E:42:K	-3.581554489	-2.819882901	0.012384159	0.027302486	0.029332222	0.118984099	0.036376508	0.240412108	4.67E-05	0.160463805	0.013157151	0.018892797	0.05747523	X	56563997	G	A	E	K		X	56590430	X:56563997:G:A	UBQLN2	Q9UHD9	Q9UHD9	p.Glu42Lys	p.Glu42Lys	3.795535	0.252	0.784969343	1.126537752	-1.260557434	-0.528756733	0.734	Glu	42	Lys	E42K	4	22.80944444	-5.499888889	-9.767333333	87.68	37.50155667	0.427068645	Uncertain
X:56563997:G:C:E:42:Q	-4.251067823	-3.069585134	0.009982807	0.026367863	0.026118889	0.094518183	0.036376508	0.056160247	4.67E-05	0.020990403	0.007600977	0.017009459	0.033041439	X	56563997	G	C	E	Q		X	56590430	X:56563997:G:C	UBQLN2	Q9UHD9	Q9UHD9	p.Glu42Gln	p.Glu42Gln	3.533582	0.124	0.78151324	0.699155952	-2.131891266	-1.409760783	0.664	Glu	42	Gln	E42Q	3	22.80944444	-5.499888889	-9.767333333	87.68	37.50155667	0.263360733	Benign
X:56563998:A:C:E:42:A	-3.690469624	-3.075518817	0.005364385	0.032038012	0.02353	0.049298811	0.036376508	0.110676191	4.67E-05	0.02696493	0.004969393	0.031797002	0.027969974	X	56563998	A	C	E	A		X	56590431	X:56563998:A:C	UBQLN2	Q9UHD9	Q9UHD9	p.Glu42Ala	p.Glu42Ala	3.802666	0.293	0.786494965	1.173406421	-0.974474377	-0.287920246	0.598	Glu	42	Ala	E42A	6	22.80944444	-5.499888889	-9.767333333	87.68	37.50155667	0.410582653	Uncertain
X:56563998:A:G:E:42:G	-3.738419353	-3.007424169	0.005364385	0.036051389	0.025222222	0.047157228	0.036376508	1.00E-05	4.67E-05	0.006181852	0.004969393	0.041769071	0.032758386	X	56563998	A	G	E	G		X	56590431	X:56563998:A:G	UBQLN2	Q9UHD9	Q9UHD9	p.Glu42Gly	p.Glu42Gly	3.989033	0.268	0.798610737	1.71515282	-0.931249043	-0.332031047	0.832	Glu	42	Gly	E42G	7	22.80944444	-5.499888889	-9.767333333	87.68	37.50155667	0.246661071	Benign
X:56563998:A:T:E:42:V	-3.112429422	-3.010272289	0.005364385	0.036051389	0.025222222	0.047157228	0.036376508	1.00E-05	4.67E-05	0.006181852	0.004969393	0.041769071	0.032758386	X	56563998	A	T	E	V		X	56590431	X:56563998:A:T	UBQLN2	Q9UHD9	Q9UHD9	p.Glu42Val	p.Glu42Val	3.96896	0.443	0.786203941	1.383554541	-0.025809777	0.668719079	0.907	Glu	42	Val	E42V	7	22.80944444	-5.499888889	-9.767333333	87.68	37.50155667	0.459721813	Uncertain
X:56563999:G:C:E:42:D	-4.211719884	-3.38361934	0.009982807	0.026367863	0.026118889	0.094518183	0.036376508	0.056160247	4.67E-05	0.020990403	0.007600977	0.017009459	0.033041439	X	56563999	G	C	E	D	rs1184980400	X	56590432	X:56563999:G:C	UBQLN2	Q9UHD9	Q9UHD9	p.Glu42Asp	p.Glu42Asp	1.320329	0.135	0.786925953	-2.05987479	-1.971658161	-2.538484644	0	Glu	42	Asp	E42D	3	22.80944444	-5.499888889	-9.767333333	87.68	37.50155667	0.099736631	Benign
X:56563999:G:T:E:42:D	-4.208142799	-3.38498558	0.009982807	0.026367863	0.026118889	0.094518183	0.036376508	0.056160247	4.67E-05	0.020990403	0.007600977	0.017009459	0.033041439	X	56563999	G	T	E	D		X	56590432	X:56563999:G:T	UBQLN2	Q9UHD9	Q9UHD9	p.Glu42Asp	p.Glu42Asp	1.3107	0.136	0.786925953	-2.072457855	-1.96530136	-2.537891546	0	Glu	42	Asp	E42D	3	22.80944444	-5.499888889	-9.767333333	87.68	37.50155667	0.099736631	Benign
X:56564000:A:C:K:43:Q	-2.949459014	-3.014838874	0.008172791	0.029477197	0.013045556	0.062037902	0.005930423	0.240412108	4.67E-05	0.160463805	0.005251622	0.018602391	0.033815382	X	56564000	A	C	K	Q		X	56590433	X:56564000:A:C	UBQLN2	Q9UHD9	Q9UHD9	p.Lys43Gln	p.Lys43Gln	3.871977	0.486	0.779283812	1.086493929	0.132073932	0.865028743	0.944	Lys	43	Gln	K43Q	4	26.15733333	-0.467222222	-11.98622222	89.88	41.6689036	0.451270194	Uncertain
X:56564000:A:G:K:43:E	-2.559556714	-2.99755492	0.008172791	0.029477197	0.013045556	0.062037902	0.005930423	0.240412108	4.67E-05	0.160463805	0.005251622	0.018602391	0.033815382	X	56564000	A	G	K	E		X	56590433	X:56564000:A:G	UBQLN2	Q9UHD9	Q9UHD9	p.Lys43Glu	p.Lys43Glu	3.993791	0.595	0.793002257	1.583329619	1.053850387	1.560711194	0.922	Lys	43	Glu	K43E	4	26.15733333	-0.467222222	-11.98622222	89.88	41.6689036	0.470897658	Uncertain
X:56564001:A:C:K:43:T	-2.6065671	-3.198749945	0.003531631	0.033513606	0.007165556	0.011209922	0.005930423	0.110676191	4.67E-05	0.02696493	0.001577936	0.029310572	0.011456799	X	56564001	A	C	K	T		X	56590434	X:56564001:A:C	UBQLN2	Q9UHD9	Q9UHD9	p.Lys43Thr	p.Lys43Thr	3.946488	0.636	0.786702071	1.366448818	1.209363905	1.772223385	0.977	Lys	43	Thr	K43T	6	26.15733333	-0.467222222	-11.98622222	89.88	41.6689036	0.463549407	Uncertain
X:56564001:A:G:K:43:R	-3.118839649	-3.176756938	0.006582602	0.029053056	0.00998	0.029278455	0.005930423	0.056160247	4.67E-05	0.020990403	0.003023672	0.01774625	0.014673979	X	56564001	A	G	K	R		X	56590434	X:56564001:A:G	UBQLN2	Q9UHD9	Q9UHD9	p.Lys43Arg	p.Lys43Arg	3.904263	0.485	0.789959794	1.391451653	0.30384033	0.876641263	0.88	Lys	43	Arg	K43R	3	26.15733333	-0.467222222	-11.98622222	89.88	41.6689036	0.22892489	Benign
X:56564001:A:T:K:43:I	-1.31948602	-2.171445483	0.012581371	0.042135288	0.086768889	0.177329256	0.005930423	0.334199372	4.67E-05	0.306922024	0.005989569	0.047488112	0.127008626	X	56564001	A	T	K	I		X	56590434	X:56564001:A:T	UBQLN2	Q9UHD9	Q9UHD9	p.Lys43Ile	p.Lys43Ile	4.10289	0.716	0.793218674	1.731225556	1.826634133	2.318908279	0.803	Lys	43	Ile	K43I	8	26.15733333	-0.467222222	-11.98622222	89.88	41.6689036	0.59147891	Uncertain
X:56564002:A:C:K:43:N	-3.432019415	-3.319776935	0.00303433	0.031006782	0.005221111	0.006013333	0.005930423	2.48E-17	4.67E-05	0.000977778	0.001152051	0.022471865	0.008251746	X	56564002	A	C	K	N		X	56590435	X:56564002:A:C	UBQLN2	Q9UHD9	Q9UHD9	p.Lys43Asn	p.Lys43Asn	3.289997	0.413	0.786146384	0.494876975	-0.217474111	0.129542054	0.993	Lys	43	Asn	K43N	5	26.15733333	-0.467222222	-11.98622222	89.88	41.6689036	0.664686614	Pathogenic
X:56564002:A:T:K:43:N	-3.432019415	-3.321570826	0.00303433	0.031006782	0.005221111	0.006013333	0.005930423	2.48E-17	4.67E-05	0.000977778	0.001152051	0.022471865	0.008251746	X	56564002	A	T	K	N		X	56590435	X:56564002:A:T	UBQLN2	Q9UHD9	Q9UHD9	p.Lys43Asn	p.Lys43Asn	3.277354	0.413	0.786146384	0.47835525	-0.217474111	0.122731108	0.993	Lys	43	Asn	K43N	5	26.15733333	-0.467222222	-11.98622222	89.88	41.6689036	0.664686614	Pathogenic
X:56564003:G:A:E:44:K	-3.251139307	-2.908081182	0.011250463	0.02943093	0.014856667	0.060714569	0.042986111	0.240412108	4.67E-05	0.160463805	0.00811715	0.017835114	0.04936878	X	56564003	G	A	E	K		X	56590436	X:56564003:G:A	UBQLN2	Q9UHD9	Q9UHD9	p.Glu44Lys	p.Glu44Lys	3.670892	0.364	0.820303825	1.833339437	0.040941759	0.051497253	0.975	Glu	44	Lys	E44K	4	25.94133333	-4.832555556	-15.41533333	89.66	43.99344119	0.298558823	Benign
X:56564003:G:C:E:44:Q	-3.856770843	-3.152461363	0.009066923	0.029674469	0.011244444	0.026886233	0.042986111	0.056160247	4.67E-05	0.020990403	0.004679248	0.017329059	0.026115487	X	56564003	G	C	E	Q		X	56590436	X:56564003:G:C	UBQLN2	Q9UHD9	Q9UHD9	p.Glu44Gln	p.Glu44Gln	3.374078	0.251	0.815431626	1.325547454	-0.758666893	-0.761581405	0.965	Glu	44	Gln	E44Q	3	25.94133333	-4.832555556	-15.41533333	89.66	43.99344119	0.325643286	Benign
X:56564004:A:C:E:44:A	-3.250080418	-3.071046189	0.004870139	0.032774733	0.010587778	0.011709922	0.042986111	0.110676191	4.67E-05	0.02696493	0.003056099	0.029136062	0.024300392	X	56564004	A	C	E	A		X	56590437	X:56564004:A:C	UBQLN2	Q9UHD9	Q9UHD9	p.Glu44Ala	p.Glu44Ala	4.05915	0.425	0.820837316	2.353841225	0.437607655	0.613259039	0.954	Glu	44	Ala	E44A	6	25.94133333	-4.832555556	-15.41533333	89.66	43.99344119	0.782617772	Pathogenic
X:56564004:A:G:E:44:G	-2.800687857	-3.012136788	0.004870139	0.036489894	0.011617778	0.00991945	0.042986111	1.00E-05	4.67E-05	0.006181852	0.003056099	0.038944232	0.028277593	X	56564004	A	G	E	G		X	56590437	X:56564004:A:G	UBQLN2	Q9UHD9	Q9UHD9	p.Glu44Gly	p.Glu44Gly	4.230512	0.541	0.833560821	2.89093731	1.387281659	1.376096183	0.996	Glu	44	Gly	E44G	7	25.94133333	-4.832555556	-15.41533333	89.66	43.99344119	0.847597274	Pathogenic
X:56564004:A:T:E:44:V	-3.129779707	-3.022465388	0.004870139	0.036489894	0.011617778	0.00991945	0.042986111	1.00E-05	4.67E-05	0.006181852	0.003056099	0.038944232	0.028277593	X	56564004	A	T	E	V		X	56590437	X:56564004:A:T	UBQLN2	Q9UHD9	Q9UHD9	p.Glu44Val	p.Glu44Val	4.157718	0.449	0.8201501	2.46573436	0.578705039	0.805087626	0.978	Glu	44	Val	E44V	7	25.94133333	-4.832555556	-15.41533333	89.66	43.99344119	0.702648341	Pathogenic
X:56564005:G:C:E:44:D	-3.584912359	-3.088170599	0.009066923	0.029674469	0.011244444	0.026886233	0.042986111	0.056160247	4.67E-05	0.020990403	0.004679248	0.017329059	0.026115487	X	56564005	G	C	E	D		X	56590438	X:56564005:G:C	UBQLN2	Q9UHD9	Q9UHD9	p.Glu44Asp	p.Glu44Asp	3.827187	0.327	0.822499537	2.09162673	-0.15762558	-0.07817809	0.526	Glu	44	Asp	E44D	3	25.94133333	-4.832555556	-15.41533333	89.66	43.99344119	0.738671	Pathogenic
X:56564005:G:T:E:44:D	-3.588489444	-3.08953684	0.009066923	0.029674469	0.011244444	0.026886233	0.042986111	0.056160247	4.67E-05	0.020990403	0.004679248	0.017329059	0.026115487	X	56564005	G	T	E	D		X	56590438	X:56564005:G:T	UBQLN2	Q9UHD9	Q9UHD9	p.Glu44Asp	p.Glu44Asp	3.817558	0.326	0.822499537	2.079043665	-0.163982381	-0.08914572	0.526	Glu	44	Asp	E44D	3	25.94133333	-4.832555556	-15.41533333	89.66	43.99344119	0.738671	Pathogenic
X:56564006:G:A:E:45:K	-3.719505939	-3.214339398	0.005785952	0.031333429	0.008613333	0.056349097	0.000223333	0.240412108	4.67E-05	0.160463805	0.005251622	0.017866126	0.027921529	X	56564006	G	A	E	K		X	56590439	X:56564006:G:A	UBQLN2	Q9UHD9	Q9UHD9	p.Glu45Lys	p.Glu45Lys	2.827255	0.285	0.793535017	0.072026707	-0.907869185	-0.859629613	0.357	Glu	45	Lys	E45K	4	29.26111111	-1.301333333	-18.509	91.37	47.38349306	0.56866899	Uncertain
X:56564006:G:C:E:45:Q	-3.854652257	-3.320449747	0.004657992	0.032130326	0.005525556	0.023718932	0.000223333	0.056160247	4.67E-05	0.020990403	0.003023672	0.018401711	0.009428661	X	56564006	G	C	E	Q		X	56590439	X:56564006:G:C	UBQLN2	Q9UHD9	Q9UHD9	p.Glu45Gln	p.Glu45Gln	3.213105	0.292	0.78881407	0.460054863	-0.942138109	-0.611304705	0.954	Glu	45	Gln	E45Q	3	29.26111111	-1.301333333	-18.509	91.37	47.38349306	0.478891801	Uncertain
X:56564007:A:C:E:45:A	-3.449421161	-3.316157655	0.002496817	0.033968733	0.002568889	0.009758171	0.000223333	0.110676191	4.67E-05	0.02696493	0.001577936	0.026897366	0.005829818	X	56564007	A	C	E	A		X	56590440	X:56564007:A:C	UBQLN2	Q9UHD9	Q9UHD9	p.Glu45Ala	p.Glu45Ala	3.46398	0.414	0.79621308	0.970006387	-0.043159738	0.229049299	0.94	Glu	45	Ala	E45A	6	29.26111111	-1.301333333	-18.509	91.37	47.38349306	0.461712778	Uncertain
X:56564007:A:G:E:45:G	-3.011837811	-3.227212409	0.002496817	0.037465828	0.002575556	0.008322783	0.000223333	1.00E-05	4.67E-05	0.006181852	0.001577936	0.035680969	0.00514	X	56564007	A	G	E	G		X	56590440	X:56564007:A:G	UBQLN2	Q9UHD9	Q9UHD9	p.Glu45Gly	p.Glu45Gly	4.133138	0.538	0.811355194	2.217145466	0.997721925	1.306298465	0.962	Glu	45	Gly	E45G	7	29.26111111	-1.301333333	-18.509	91.37	47.38349306	0.635046933	Uncertain
X:56564007:A:T:E:45:V	-3.076225346	-3.308578409	0.002496817	0.037465828	0.002575556	0.008322783	0.000223333	1.00E-05	4.67E-05	0.006181852	0.001577936	0.035680969	0.00514	X	56564007	A	T	E	V		X	56590440	X:56564007:A:T	UBQLN2	Q9UHD9	Q9UHD9	p.Glu45Val	p.Glu45Val	3.559686	0.52	0.795361335	1.074109973	0.616450274	0.893325942	0.99	Glu	45	Val	E45V	7	29.26111111	-1.301333333	-18.509	91.37	47.38349306	0.348293687	Benign
X:56564008:G:C:E:45:D	-4.452025505	-3.57375004	0.004657992	0.032130326	0.005525556	0.023718932	0.000223333	0.056160247	4.67E-05	0.020990403	0.003023672	0.018401711	0.009428661	X	56564008	G	C	E	D		X	56590441	X:56564008:G:C	UBQLN2	Q9UHD9	Q9UHD9	p.Glu45Asp	p.Glu45Asp	1.427893	0.125	0.796344406	-1.687496068	-1.878084187	-2.538342173	0.001	Glu	45	Asp	E45D	3	29.26111111	-1.301333333	-18.509	91.37	47.38349306	0.198953161	Benign
X:56564008:G:T:E:45:D	-4.452025505	-3.575475257	0.004657992	0.032130326	0.005525556	0.023718932	0.000223333	0.056160247	4.67E-05	0.020990403	0.003023672	0.018401711	0.009428661	X	56564008	G	T	E	D		X	56590441	X:56564008:G:T	UBQLN2	Q9UHD9	Q9UHD9	p.Glu45Asp	p.Glu45Asp	1.415734	0.125	0.796344406	-1.703385308	-1.878084187	-2.544892383	0.001	Glu	45	Asp	E45D	3	29.26111111	-1.301333333	-18.509	91.37	47.38349306	0.198953161	Benign
X:56564009:T:A:F:46:I	-3.41606189	-3.353259392	0.00344448	0.032342829	0.013193333	0.024846218	0.049166667	0.110676191	4.67E-05	0.02696493	0.003056099	0.028536441	0.018766168	X	56564009	T	A	F	I		X	56590442	X:56564009:T:A	UBQLN2	Q9UHD9	Q9UHD9	p.Phe46Ile	p.Phe46Ile	2.409438	0.392	0.830567526	0.437505389	0.390176708	-0.466214053	0.395	Phe	46	Ile	F46I	6	25.31781818	-4.119909091	-20.588	89.52	46.17706248	0.149944729	Benign
X:56564009:T:C:F:46:L	-3.612801582	-3.206472916	0.00344448	0.032342829	0.013193333	0.024846218	0.049166667	0.110676191	4.67E-05	0.02696493	0.003056099	0.028536441	0.018766168	X	56564009	T	C	F	L		X	56590442	X:56564009:T:C	UBQLN2	Q9UHD9	Q9UHD9	p.Phe46Leu	p.Phe46Leu	3.443961	0.337	0.835520396	1.91131243	0.123188697	-0.226823226	0.892	Phe	46	Leu	F46L	6	25.31781818	-4.119909091	-20.588	89.52	46.17706248	0.30155392	Benign
X:56564009:T:G:F:46:V	-3.291076	-3.232462383	0.00344448	0.035909218	0.014206667	0.023506117	0.049166667	1.00E-05	4.67E-05	0.006181852	0.003056099	0.038692775	0.022458333	X	56564009	T	G	F	V		X	56590442	X:56564009:T:G	UBQLN2	Q9UHD9	Q9UHD9	p.Phe46Val	p.Phe46Val	3.034446	0.418	0.833999104	1.338719593	0.612707621	0.020775263	0.529	Phe	46	Val	F46V	7	25.31781818	-4.119909091	-20.588	89.52	46.17706248	0.263230816	Benign
X:56564010:T:A:F:46:Y	-3.092734304	-3.117163507	0.006420646	0.031005536	0.01416	0.036235122	0.049166667	0.056160247	4.67E-05	0.020990403	0.004679248	0.01811604	0.01975255	X	56564010	T	A	F	Y		X	56590443	X:56564010:T:A	UBQLN2	Q9UHD9	Q9UHD9	p.Phe46Tyr	p.Phe46Tyr	4.012927	0.48	0.83478124	2.636637801	1.019878837	0.906278137	0.991	Phe	46	Tyr	F46Y	3	25.31781818	-4.119909091	-20.588	89.52	46.17706248	0.527421908	Uncertain
X:56564010:T:C:F:46:S	-0.52992486	-1.619344204	0.017393103	0.04119093	0.121398889	0.208981233	0.049166667	0.334199372	4.67E-05	0.306922024	0.01882728	0.049585774	0.187188435	X	56564010	T	C	F	S		X	56590443	X:56564010:T:C	UBQLN2	Q9UHD9	Q9UHD9	p.Phe46Ser	p.Phe46Ser	4.304703	0.791	0.835163724	3.027341308	3.003225562	2.861154842	1	Phe	46	Ser	F46S	8	25.31781818	-4.119909091	-20.588	89.52	46.17706248	0.845715046	Pathogenic
X:56564010:T:G:F:46:C	-0.655122847	-1.62739919	0.017393103	0.04119093	0.121398889	0.208981233	0.049166667	0.334199372	4.67E-05	0.306922024	0.01882728	0.049585774	0.187188435	X	56564010	T	G	F	C		X	56590443	X:56564010:T:G	UBQLN2	Q9UHD9	Q9UHD9	p.Phe46Cys	p.Phe46Cys	4.247933	0.756	0.835132929	2.952396991	2.780223728	2.628259371	1	Phe	46	Cys	F46C	8	25.31781818	-4.119909091	-20.588	89.52	46.17706248	0.640249004	Uncertain
X:56564011:C:A:F:46:L	-3.494757767	-3.277704844	0.00344448	0.032342829	0.013193333	0.024846218	0.049166667	0.110676191	4.67E-05	0.02696493	0.003056099	0.028536441	0.018766168	X	56564011	C	A	F	L		X	56590444	X:56564011:C:A	UBQLN2	Q9UHD9	Q9UHD9	p.Phe46Leu	p.Phe46Leu	2.941932	0.37	0.835520396	1.255266782	0.332963138	-0.306520693	0.954	Phe	46	Leu	F46L	6	25.31781818	-4.119909091	-20.588	89.52	46.17706248	0.30155392	Benign
X:56564011:C:G:F:46:L	-3.494757767	-3.275855049	0.00344448	0.032342829	0.013193333	0.024846218	0.049166667	0.110676191	4.67E-05	0.02696493	0.003056099	0.028536441	0.018766168	X	56564011	C	G	F	L		X	56590444	X:56564011:C:G	UBQLN2	Q9UHD9	Q9UHD9	p.Phe46Leu	p.Phe46Leu	2.954969	0.37	0.835520396	1.272303382	0.332963138	-0.299497494	0.954	Phe	46	Leu	F46L	6	25.31781818	-4.119909091	-20.588	89.52	46.17706248	0.30155392	Benign
X:56564012:G:A:A:47:T	-3.936357499	-3.233980769	0.005785952	0.031646516	0.008862222	0.056117986	0.00212	0.240412108	4.67E-05	0.160463805	0.00540987	0.017482991	0.028490417	X	56564012	G	A	A	T		X	56590445	X:56564012:G:A	UBQLN2	Q9UHD9	Q9UHD9	p.Ala47Thr	p.Ala47Thr	2.653951	0.223	0.779408586	-0.502137225	-1.537683014	-1.311373278	0.748	Ala	47	Thr	A47T	4	28.5018	-3.2696	-24.9548	90.15	50.75135385	0.108462039	Benign
X:56564012:G:C:A:47:P	-3.782948367	-3.265452501	0.002144917	0.03140769	0.001694444	0.004823333	0.00212	2.48E-17	4.67E-05	0.000977778	0.001186914	0.019865737	0.004078889	X	56564012	G	C	A	P		X	56590445	X:56564012:G:C	UBQLN2	Q9UHD9	Q9UHD9	p.Ala47Pro	p.Ala47Pro	3.92868	0.325	0.794139212	1.526227072	-0.643516441	-0.035063233	0.999	Ala	47	Pro	A47P	5	28.5018	-3.2696	-24.9548	90.15	50.75135385	0.38226769	Uncertain
X:56564012:G:T:A:47:S	-4.180548776	-3.420588456	0.004657992	0.033405278	0.005747778	0.023474487	0.00212	0.056160247	4.67E-05	0.020990403	0.003114995	0.018759585	0.00979755	X	56564012	G	T	A	S		X	56590445	X:56564012:G:T	UBQLN2	Q9UHD9	Q9UHD9	p.Ala47Ser	p.Ala47Ser	2.484732	0.2	0.780476397	-0.696988707	-1.666073556	-1.535482104	0.131	Ala	47	Ser	A47S	3	28.5018	-3.2696	-24.9548	90.15	50.75135385	0.154529203	Benign
X:56564013:C:A:A:47:E	-3.915300524	-3.50215728	0.002144917	0.03140769	0.001694444	0.004823333	0.00212	2.48E-17	4.67E-05	0.000977778	0.001186914	0.019865737	0.004078889	X	56564013	C	A	A	E		X	56590446	X:56564013:C:A	UBQLN2	Q9UHD9	Q9UHD9	p.Ala47Glu	p.Ala47Glu	2.26043	0.288	0.787776668	-0.810423193	-0.98487383	-1.14764444	0.998	Ala	47	Glu	A47E	5	28.5018	-3.2696	-24.9548	90.15	50.75135385	0.097605876	Benign
X:56564013:C:G:A:47:G	-3.804005342	-3.205358965	0.005785952	0.031646516	0.008862222	0.056117986	0.00212	0.240412108	4.67E-05	0.160463805	0.00540987	0.017482991	0.028490417	X	56564013	C	G	A	G		X	56590446	X:56564013:C:G	UBQLN2	Q9UHD9	Q9UHD9	p.Ala47Gly	p.Ala47Gly	2.855672	0.26	0.802130381	0.320718478	-0.923380023	-0.988830111	0.912	Ala	47	Gly	A47G	4	28.5018	-3.2696	-24.9548	90.15	50.75135385	0.396825706	Uncertain
X:56564013:C:T:A:47:V	-3.882701219	-3.304628119	0.005785952	0.031646516	0.008862222	0.056117986	0.00212	0.240412108	4.67E-05	0.160463805	0.00540987	0.017482991	0.028490417	X	56564013	C	T	A	V		X	56590446	X:56564013:C:T	UBQLN2	Q9UHD9	Q9UHD9	p.Ala47Val	p.Ala47Val	2.156042	0.238	0.784202591	-1.034804587	-1.362345514	-1.492897802	0.864	Ala	47	Val	A47V	4	28.5018	-3.2696	-24.9548	90.15	50.75135385	0.117591026	Benign
X:56564015:G:A:V:48:M	-2.335302097	-3.253673223	0.004657992	0.032287106	0.005723333	0.023474487	0.00092	0.056160247	4.67E-05	0.020990403	0.003023672	0.01905605	0.009736439	X	56564015	G	A	V	M		X	56590448	X:56564015:G:A	UBQLN2	Q9UHD9	Q9UHD9	p.Val48Met	p.Val48Met	3.664865	0.716	0.807300913	1.505424188	2.061588969	2.082938576	0.998	Val	48	Met	V48M	3	25.53357143	-2.177571429	-27.20471429	88.21	49.5801539	0.657019427	Pathogenic
X:56564015:G:C:V:48:L	-2.943406601	-3.282797169	0.004657992	0.032287106	0.005723333	0.023474487	0.00092	0.056160247	4.67E-05	0.020990403	0.003023672	0.01905605	0.009736439	X	56564015	G	C	V	L		X	56590448	X:56564015:G:C	UBQLN2	Q9UHD9	Q9UHD9	p.Val48Leu	p.Val48Leu	3.459605	0.546	0.821246731	1.58043968	1.213611473	0.989700485	0.613	Val	48	Leu	V48L	3	25.53357143	-2.177571429	-27.20471429	88.21	49.5801539	0.350747081	Benign
X:56564015:G:T:V:48:L	-2.950560772	-3.284283021	0.004657992	0.032287106	0.005723333	0.023474487	0.00092	0.056160247	4.67E-05	0.020990403	0.003023672	0.01905605	0.009736439	X	56564015	G	T	V	L		X	56590448	X:56564015:G:T	UBQLN2	Q9UHD9	Q9UHD9	p.Val48Leu	p.Val48Leu	3.449133	0.544	0.821246731	1.566754993	1.200897871	0.972498356	0.613	Val	48	Leu	V48L	3	25.53357143	-2.177571429	-27.20471429	88.21	49.5801539	0.350747081	Benign
X:56564016:T:A:V:48:E	-1.747062178	-3.235815214	0.002496817	0.030758959	0.0026	0.009758171	0.00092	0.110676191	4.67E-05	0.02696493	0.001577936	0.02667614	0.006204263	X	56564016	T	A	V	E		X	56590449	X:56564016:T:A	UBQLN2	Q9UHD9	Q9UHD9	p.Val48Glu	p.Val48Glu	4.007263	0.889	0.830123702	2.514600694	3.542101949	3.267395765	0.993	Val	48	Glu	V48E	6	25.53357143	-2.177571429	-27.20471429	88.21	49.5801539	0.891591867	Pathogenic
X:56564016:T:C:V:48:A	-2.224617913	-3.060043341	0.005785952	0.030235808	0.008837778	0.056117986	0.00092	0.240412108	4.67E-05	0.160463805	0.005251622	0.017651824	0.028295973	X	56564016	T	C	V	A		X	56590449	X:56564016:T:C	UBQLN2	Q9UHD9	Q9UHD9	p.Val48Ala	p.Val48Ala	3.891749	0.702	0.820857091	2.135570263	2.198771528	2.124238809	0.99	Val	48	Ala	V48A	4	25.53357143	-2.177571429	-27.20471429	88.21	49.5801539	0.577842034	Uncertain
X:56564016:T:G:V:48:G	-1.821002037	-3.247032884	0.002496817	0.033839687	0.002606667	0.008322783	0.00092	1.00E-05	4.67E-05	0.006181852	0.001577936	0.036691675	0.005514444	X	56564016	T	G	V	G		X	56590449	X:56564016:T:G	UBQLN2	Q9UHD9	Q9UHD9	p.Val48Gly	p.Val48Gly	3.970492	0.87	0.837894867	2.657819604	3.55098057	3.137759837	0.999	Val	48	Gly	V48G	7	25.53357143	-2.177571429	-27.20471429	88.21	49.5801539	0.893473433	Pathogenic
X:56564018:C:A:P:49:T	-2.660838428	-1.82519426	0.010889167	0.0390795	0.110886667	0.189253547	0.039996667	0.334199372	4.67E-05	0.306922024	0.013498536	0.048444379	0.207129399	X	56564018	C	A	P	T		X	56590451	X:56564018:C:A	UBQLN2	Q9UHD9	Q9UHD9	p.Pro49Thr	p.Pro49Thr	1.631441	0.147	0.809660806	-1.093746811	-1.516057338	-2.301520238	0.057	Pro	49	Thr	P49T	8	25.18514286	-1.678	-30.94828571	87.91	51.6483393	0.219851468	Benign
X:56564018:C:G:P:49:A	-2.73595722	-1.852299564	0.010889167	0.0390795	0.110886667	0.189253547	0.039996667	0.334199372	4.67E-05	0.306922024	0.013498536	0.048444379	0.207129399	X	56564018	C	G	P	A		X	56590451	X:56564018:C:G	UBQLN2	Q9UHD9	Q9UHD9	p.Pro49Ala	p.Pro49Ala	1.440408	0.126	0.813845919	-1.240378795	-1.579723737	-2.525819818	0.038	Pro	49	Ala	P49A	8	25.18514286	-1.678	-30.94828571	87.91	51.6483393	0.122091163	Benign
X:56564018:C:T:P:49:S	-2.700186367	-1.81550373	0.010889167	0.0390795	0.110886667	0.189253547	0.039996667	0.334199372	4.67E-05	0.306922024	0.013498536	0.048444379	0.207129399	X	56564018	C	T	P	S	rs969212678	X	56590451	X:56564018:C:T	UBQLN2	Q9UHD9	Q9UHD9	p.Pro49Ser	p.Pro49Ser	1.699738	0.136	0.810106816	-0.993519512	-1.578540721	-2.32831177	0.245	Pro	49	Ser	P49S	8	25.18514286	-1.678	-30.94828571	87.91	51.6483393	0.151185243	Benign
X:56564019:C:A:P:49:H	-2.681723953	-2.025042837	0.010889167	0.045783965	0.104353333	0.133257758	0.039996667	0.200384216	4.67E-05	0.206900082	0.013498536	0.058583881	0.164248046	X	56564019	C	A	P	H		X	56590452	X:56564019:C:A	UBQLN2	Q9UHD9	Q9UHD9	p.Pro49His	p.Pro49His	2.851765	0.245	0.808565482	0.473999265	-0.911365743	-1.077640323	0.996	Pro	49	His	P49H	9	25.18514286	-1.678	-30.94828571	87.91	51.6483393	0.53502943	Uncertain
X:56564019:C:G:P:49:R	-2.574411394	-2.060802179	0.010889167	0.045783965	0.104353333	0.133257758	0.039996667	0.200384216	4.67E-05	0.206900082	0.013498536	0.058583881	0.164248046	X	56564019	C	G	P	R		X	56590452	X:56564019:C:G	UBQLN2	Q9UHD9	Q9UHD9	p.Pro49Arg	p.Pro49Arg	2.59974	0.275	0.814405981	0.288407499	-0.623216011	-1.039998511	0.984	Pro	49	Arg	P49R	9	25.18514286	-1.678	-30.94828571	87.91	51.6483393	0.235422513	Benign
X:56564019:C:T:P:49:L	-2.566550208	-1.928466323	0.010889167	0.053400367	0.131907778	0.171763921	0.039996667	0.324790741	4.67E-05	0.266518707	0.013498536	0.065438344	0.176718504	X	56564019	C	T	P	L		X	56590452	X:56564019:C:T	UBQLN2	Q9UHD9	Q9UHD9	p.Pro49Leu	p.Pro49Leu	2.767923	0.247	0.813160078	0.477521799	-0.821993697	-1.111246358	0.925	Pro	49	Leu	P49L	10	25.18514286	-1.678	-30.94828571	87.91	51.6483393	0.394787216	Uncertain
X:56564021:G:A:E:50:K	-3.042585886	-2.871459138	0.005657633	0.028240038	0.018763333	0.056117986	0.050658889	0.240412108	4.67E-05	0.160463805	0.006766879	0.01702426	0.050732631	X	56564021	G	A	E	K		X	56590454	X:56564021:G:A	UBQLN2	Q9UHD9	Q9UHD9	p.Glu50Lys	p.Glu50Lys	3.845387	0.419	0.82894809	2.274127816	0.534790896	0.463419977	0.998	Glu	50	Lys	E50K	4	24.43344444	3.597222222	-32.05533333	83.89	50.74550408	0.477817432	Uncertain
X:56564021:G:C:E:50:Q	-3.594544574	-3.047846627	0.005657633	0.031471249	0.015998889	0.023474487	0.050658889	0.056160247	4.67E-05	0.020990403	0.003898613	0.020080767	0.034501591	X	56564021	G	C	E	Q		X	56590454	X:56564021:G:C	UBQLN2	Q9UHD9	Q9UHD9	p.Glu50Gln	p.Glu50Gln	3.597277	0.304	0.820269441	1.736293913	-0.341040001	-0.334981938	0.998	Glu	50	Gln	E50Q	3	24.43344444	3.597222222	-32.05533333	83.89	50.74550408	0.461204782	Uncertain
X:56564022:A:C:E:50:A	-3.342600564	-3.041046947	0.002872686	0.026208566	0.013544444	0.009758171	0.050658889	0.110676191	4.67E-05	0.02696493	0.002357678	0.022138528	0.032202539	X	56564022	A	C	E	A		X	56590455	X:56564022:A:C	UBQLN2	Q9UHD9	Q9UHD9	p.Glu50Ala	p.Glu50Ala	3.786142	0.38	0.829035438	2.19885702	0.288332999	0.206069735	0.983	Glu	50	Ala	E50A	6	24.43344444	3.597222222	-32.05533333	83.89	50.74550408	0.2422234	Benign
X:56564022:A:G:E:50:G	-3.000050076	-3.016496573	0.002872686	0.028394304	0.013531111	0.008322783	0.050658889	1.00E-05	4.67E-05	0.006181852	0.002357678	0.030950619	0.032104444	X	56564022	A	G	E	G		X	56590455	X:56564022:A:G	UBQLN2	Q9UHD9	Q9UHD9	p.Glu50Gly	p.Glu50Gly	3.965182	0.476	0.842220153	2.757338327	1.118566021	0.857435836	0.995	Glu	50	Gly	E50G	7	24.43344444	3.597222222	-32.05533333	83.89	50.74550408	0.304348129	Benign
X:56564022:A:T:E:50:V	-2.957125052	-3.023233986	0.002872686	0.028394304	0.013531111	0.008322783	0.050658889	1.00E-05	4.67E-05	0.006181852	0.002357678	0.030950619	0.032104444	X	56564022	A	T	E	V		X	56590455	X:56564022:A:T	UBQLN2	Q9UHD9	Q9UHD9	p.Glu50Val	p.Glu50Val	3.917698	0.488	0.827794967	2.340241282	0.954170912	0.901219962	0.997	Glu	50	Val	E50V	7	24.43344444	3.597222222	-32.05533333	83.89	50.74550408	0.597018025	Uncertain
X:56564023:G:C:E:50:D	-3.927213509	-3.360860941	0.005657633	0.031471249	0.015998889	0.023474487	0.050658889	0.056160247	4.67E-05	0.020990403	0.003898613	0.020080767	0.034501591	X	56564023	G	C	E	D		X	56590456	X:56564023:G:C	UBQLN2	Q9UHD9	Q9UHD9	p.Glu50Asp	p.Glu50Asp	1.391212	0.211	0.831556837	-0.868750689	-0.74389818	-2.060991392	0.021	Glu	50	Asp	E50D	3	24.43344444	3.597222222	-32.05533333	83.89	50.74550408	0.191354229	Benign
X:56564023:G:T:E:50:D	-3.927213509	-3.362227181	0.005657633	0.031471249	0.015998889	0.023474487	0.050658889	0.056160247	4.67E-05	0.020990403	0.003898613	0.020080767	0.034501591	X	56564023	G	T	E	D		X	56590456	X:56564023:G:T	UBQLN2	Q9UHD9	Q9UHD9	p.Glu50Asp	p.Glu50Asp	1.381583	0.211	0.831556837	-0.881333754	-0.74389818	-2.066178658	0.021	Glu	50	Asp	E50D	3	24.43344444	3.597222222	-32.05533333	83.89	50.74550408	0.191354229	Benign
X:56564024:A:C:N:51:H	-3.625366611	-3.225677453	0.002622799	0.028649303	0.008465556	0.004823333	0.020985556	2.48E-17	4.67E-05	0.000977778	0.001721704	0.020267356	0.02351	X	56564024	A	C	N	H		X	56590457	X:56564024:A:C	UBQLN2	Q9UHD9	Q9UHD9	p.Asn51His	p.Asn51His	3.017793	0.322	0.782555138	0.050773016	-0.855861096	-0.543110871	0.974	Asn	51	His	N51H	5	21.988875	0.14225	-34.491875	85.14	51.6283356	0.570340816	Uncertain
X:56564024:A:G:N:51:D	-4.315744078	-3.388507214	0.002622799	0.028649303	0.008465556	0.004823333	0.020985556	2.48E-17	4.67E-05	0.000977778	0.001721704	0.020267356	0.02351	X	56564024	A	G	N	D		X	56590457	X:56564024:A:G	UBQLN2	Q9UHD9	Q9UHD9	p.Asn51Asp	p.Asn51Asp	1.8702	0.129	0.79221905	-1.211031356	-1.921486395	-2.276944246	0	Asn	51	Asp	N51D	5	21.988875	0.14225	-34.491875	85.14	51.6283356	0.104324461	Benign
X:56564024:A:T:N:51:Y	-1.523086684	-1.828253458	0.010889167	0.036867431	0.100272222	0.189253547	0.020985556	0.334199372	4.67E-05	0.306922024	0.013498536	0.050918304	0.172881167	X	56564024	A	T	N	Y		X	56590457	X:56564024:A:T	UBQLN2	Q9UHD9	Q9UHD9	p.Asn51Tyr	p.Asn51Tyr	3.70945	0.548	0.784974826	1.014177819	0.621147205	1.135855929	0.99	Asn	51	Tyr	N51Y	8	21.988875	0.14225	-34.491875	85.14	51.6283356	0.695797154	Pathogenic
X:56564025:A:C:N:51:T	-4.249765712	-3.424229949	0.003052861	0.029024056	0.009148889	0.009758171	0.020985556	0.110676191	4.67E-05	0.02696493	0.002357678	0.027180626	0.024932539	X	56564025	A	C	N	T		X	56590458	X:56564025:A:C	UBQLN2	Q9UHD9	Q9UHD9	p.Asn51Thr	p.Asn51Thr	1.531225	0.144	0.784731814	-1.838282447	-1.951055012	-2.372848979	0.001	Asn	51	Thr	N51T	6	21.988875	0.14225	-34.491875	85.14	51.6283356	0.149114819	Benign
X:56564025:A:G:N:51:S	-4.56614005	-3.427438322	0.002622799	0.028649303	0.008465556	0.004823333	0.020985556	2.48E-17	4.67E-05	0.000977778	0.001721704	0.020267356	0.02351	X	56564025	A	G	N	S		X	56590458	X:56564025:A:G	UBQLN2	Q9UHD9	Q9UHD9	p.Asn51Ser	p.Asn51Ser	1.595821	0.059	0.784967473	-1.748068901	-2.487451272	-2.829381227	0.006	Asn	51	Ser	N51S	5	21.988875	0.14225	-34.491875	85.14	51.6283356	0.193099164	Benign
X:56564025:A:T:N:51:I	-2.190662869	-2.312145891	0.010889167	0.043961975	0.093675556	0.133257758	0.020985556	0.200384216	4.67E-05	0.206900082	0.013498536	0.062149051	0.132152565	X	56564025	A	T	N	I		X	56590458	X:56564025:A:T	UBQLN2	Q9UHD9	Q9UHD9	p.Asn51Ile	p.Asn51Ile	2.795914	0.46	0.789986147	-0.05627728	0.145359988	0.135050296	0.635	Asn	51	Ile	N51I	9	21.988875	0.14225	-34.491875	85.14	51.6283356	0.750797974	Pathogenic
X:56564026:C:A:N:51:K	-4.33561576	-3.524618316	0.003052861	0.029024056	0.009148889	0.009758171	0.020985556	0.110676191	4.67E-05	0.02696493	0.002357678	0.027180626	0.024932539	X	56564026	C	A	N	K		X	56590459	X:56564026:C:A	UBQLN2	Q9UHD9	Q9UHD9	p.Asn51Lys	p.Asn51Lys	0.823707	0.12	0.790369234	-2.624105535	-2.009560825	-2.892726765	0.071	Asn	51	Lys	N51K	6	21.988875	0.14225	-34.491875	85.14	51.6283356	0.354611739	Benign
X:56564026:C:G:N:51:K	-4.33561576	-3.522409686	0.003052861	0.029024056	0.009148889	0.009758171	0.020985556	0.110676191	4.67E-05	0.02696493	0.002357678	0.027180626	0.024932539	X	56564026	C	G	N	K		X	56590459	X:56564026:C:G	UBQLN2	Q9UHD9	Q9UHD9	p.Asn51Lys	p.Asn51Lys	0.839273	0.12	0.790369234	-2.603764067	-2.009560825	-2.88434116	0.071	Asn	51	Lys	N51K	6	21.988875	0.14225	-34.491875	85.14	51.6283356	0.354611739	Benign
X:56564027:A:C:S:52:R	-3.307041112	-3.168501896	0.002622799	0.027750359	0.008263333	0.004823333	0.04133	2.48E-17	4.67E-05	0.000977778	0.001721704	0.021394519	0.028874444	X	56564027	A	C	S	R		X	56590460	X:56564027:A:C	UBQLN2	Q9UHD9	Q9UHD9	p.Ser52Arg	p.Ser52Arg	3.091891	0.398	0.832411275	1.374707007	0.459079507	-0.063885657	0.665	Ser	52	Arg	S52R	5	20.29583333	-1.933166667	-30.98983333	85.02	48.53937791	0.487922512	Uncertain
X:56564027:A:G:S:52:G	-3.032211323	-3.012579831	0.006011426	0.028880531	0.014534444	0.056349097	0.04133	0.240412108	4.67E-05	0.160463805	0.005863145	0.01837376	0.048213685	X	56564027	A	G	S	G		X	56590460	X:56564027:A:G	UBQLN2	Q9UHD9	Q9UHD9	p.Ser52Gly	p.Ser52Gly	3.005218	0.428	0.837719535	1.392095341	0.73834909	0.062833404	0.913	Ser	52	Gly	S52G	4	20.29583333	-1.933166667	-30.98983333	85.02	48.53937791	0.307052977	Benign
X:56564027:A:T:S:52:C	-3.39289116	-3.301134469	0.002622799	0.027750359	0.008263333	0.004823333	0.04133	2.48E-17	4.67E-05	0.000977778	0.001721704	0.021394519	0.028874444	X	56564027	A	T	S	C		X	56590460	X:56564027:A:T	UBQLN2	Q9UHD9	Q9UHD9	p.Ser52Cys	p.Ser52Cys	2.157122	0.374	0.828010875	0.044855203	0.233097888	-0.706186481	0.347	Ser	52	Cys	S52C	5	20.29583333	-1.933166667	-30.98983333	85.02	48.53937791	0.166285185	Benign
X:56564028:G:A:S:52:N	-4.300324441	-3.173405639	0.006011426	0.031463439	0.011803333	0.023718932	0.04133	0.056160247	4.67E-05	0.020990403	0.003376644	0.019666206	0.03231048	X	56564028	G	A	S	N		X	56590461	X:56564028:G:A	UBQLN2	Q9UHD9	Q9UHD9	p.Ser52Asn	p.Ser52Asn	2.846686	0.112	0.828385598	0.955192423	-1.426131973	-1.849164864	0.059	Ser	52	Asn	S52N	3	20.29583333	-1.933166667	-30.98983333	85.02	48.53937791	0.435152066	Uncertain
X:56564028:G:C:S:52:T	-3.917576312	-3.09272056	0.006011426	0.031463439	0.011803333	0.023718932	0.04133	0.056160247	4.67E-05	0.020990403	0.003376644	0.019666206	0.03231048	X	56564028	G	C	S	T		X	56590461	X:56564028:G:C	UBQLN2	Q9UHD9	Q9UHD9	p.Ser52Thr	p.Ser52Thr	3.415339	0.219	0.828280873	1.695723942	-0.747701532	-0.924325224	0.572	Ser	52	Thr	S52T	3	20.29583333	-1.933166667	-30.98983333	85.02	48.53937791	0.211933986	Benign
X:56564028:G:T:S:52:I	-3.311655752	-3.209708845	0.003052861	0.028507953	0.008895556	0.009758171	0.04133	0.110676191	4.67E-05	0.02696493	0.002357678	0.029435829	0.030406507	X	56564028	G	T	S	I		X	56590461	X:56564028:G:T	UBQLN2	Q9UHD9	Q9UHD9	p.Ser52Ile	p.Ser52Ile	2.70755	0.393	0.82783703	0.759869274	0.350976599	-0.299836919	0.665	Ser	52	Ile	S52I	6	20.29583333	-1.933166667	-30.98983333	85.02	48.53937791	0.260694163	Benign
X:56564029:C:A:S:52:R	-3.571745426	-3.187365348	0.002622799	0.027750359	0.008263333	0.004823333	0.04133	2.48E-17	4.67E-05	0.000977778	0.001721704	0.021394519	0.028874444	X	56564029	C	A	S	R		X	56590462	X:56564029:C:A	UBQLN2	Q9UHD9	Q9UHD9	p.Ser52Arg	p.Ser52Arg	2.958945	0.324	0.832411275	1.200974723	-0.011323784	-0.563252318	0.665	Ser	52	Arg	S52R	5	20.29583333	-1.933166667	-30.98983333	85.02	48.53937791	0.487922512	Uncertain
X:56564029:C:G:S:52:R	-3.571745426	-3.171524112	0.002622799	0.027750359	0.008263333	0.004823333	0.04133	2.48E-17	4.67E-05	0.000977778	0.001721704	0.021394519	0.028874444	X	56564029	C	G	S	R		X	56590462	X:56564029:C:G	UBQLN2	Q9UHD9	Q9UHD9	p.Ser52Arg	p.Ser52Arg	3.070591	0.324	0.832411275	1.346872415	-0.011323784	-0.503107181	0.665	Ser	52	Arg	S52R	5	20.29583333	-1.933166667	-30.98983333	85.02	48.53937791	0.487922512	Uncertain
X:56564030:T:A:S:53:T	-4.051457616	-3.100652937	0.006011426	0.034915058	0.024592222	0.028537344	0.134085556	0.056160247	4.67E-05	0.020990403	0.003478591	0.021835776	0.063106035	X	56564030	T	A	S	T		X	56590463	X:56564030:T:A	UBQLN2	Q9UHD9	Q9UHD9	p.Ser53Thr	p.Ser53Thr	1.471528	0.107	0.820301007	-1.040833173	-1.592803174	-2.61888199	0.018	Ser	53	Thr	S53T	3	16.8425	-3.227666667	-30.4625	90.02	46.46886599	0.089962495	Benign
X:56564030:T:C:S:53:P	-2.438927846	-2.817303316	0.002622799	0.033674066	0.021216667	0.011173333	0.134085556	2.48E-17	4.67E-05	0.000977778	0.001773774	0.025989005	0.060543333	X	56564030	T	C	S	P		X	56590463	X:56564030:T:C	UBQLN2	Q9UHD9	Q9UHD9	p.Ser53Pro	p.Ser53Pro	3.625627	0.564	0.837920169	2.207776783	1.606221536	1.183185225	0.995	Ser	53	Pro	S53P	5	16.8425	-3.227666667	-30.4625	90.02	46.46886599	0.46676393	Uncertain
X:56564030:T:G:S:53:A	-3.264498846	-2.912518857	0.006011426	0.034915058	0.024592222	0.028537344	0.134085556	0.056160247	4.67E-05	0.020990403	0.003478591	0.021835776	0.063106035	X	56564030	T	G	S	A		X	56590463	X:56564030:T:G	UBQLN2	Q9UHD9	Q9UHD9	p.Ser53Ala	p.Ser53Ala	2.797461	0.327	0.824199169	0.787825652	-0.129268099	-0.632904734	0.101	Ser	53	Ala	S53A	3	16.8425	-3.227666667	-30.4625	90.02	46.46886599	0.493123303	Uncertain
X:56564031:C:G:S:53:W	-2.404148217	-2.810724259	0.003052861	0.03997369	0.022085556	0.015395006	0.134085556	1.00E-05	4.67E-05	0.006181852	0.002428935	0.048677932	0.062906667	X	56564031	C	G	S	W		X	56590464	X:56564031:C:G	UBQLN2	Q9UHD9	Q9UHD9	p.Ser53Trp	p.Ser53Trp	3.527112	0.568	0.820529811	1.651011568	1.341499663	1.153235383	1	Ser	53	Trp	S53W	7	16.8425	-3.227666667	-30.4625	90.02	46.46886599	0.785123784	Pathogenic
X:56564031:C:T:S:53:L	-2.813554246	-2.83392556	0.003052861	0.035763952	0.022165556	0.016775848	0.134085556	0.110676191	4.67E-05	0.02696493	0.002428935	0.035482801	0.06271984	X	56564031	C	T	S	L		X	56590464	X:56564031:C:T	UBQLN2	Q9UHD9	Q9UHD9	p.Ser53Leu	p.Ser53Leu	3.375047	0.454	0.823524038	1.525991382	0.666781447	0.41235451	0.97	Ser	53	Leu	S53L	6	16.8425	-3.227666667	-30.4625	90.02	46.46886599	0.239450557	Benign
X:56564033:G:A:V:54:I	-4.3970785	-3.538792336	0.004657992	0.03944099	0.00585	0.017671904	0.00062	0.000962397	4.67E-05	0.007537252	0.003114995	0.029673614	0.008751748	X	56564033	G	A	V	I		X	56590466	X:56564033:G:A	UBQLN2	Q9UHD9	Q9UHD9	p.Val54Ile	p.Val54Ile	1.715766	0.142	0.826506735	-0.568924896	-1.266775783	-2.284995096	0.027	Val	54	Ile	V54I	1	15.00071429	-2.333142857	-26.76242857	89.56	42.36308212	0.13630893	Benign
X:56564033:G:C:V:54:L	-3.732829236	-3.363506467	0.004657992	0.033246144	0.00585	0.028170678	0.00062	0.056160247	4.67E-05	0.020990403	0.003114995	0.021759326	0.009451995	X	56564033	G	C	V	L		X	56590466	X:56564033:G:C	UBQLN2	Q9UHD9	Q9UHD9	p.Val54Leu	p.Val54Leu	2.908219	0.326	0.841102237	1.34859626	0.146393996	-0.579018338	0.074	Val	54	Leu	V54L	3	15.00071429	-2.333142857	-26.76242857	89.56	42.36308212	0.848596369	Pathogenic
X:56564033:G:T:V:54:F	-3.15309584	-3.299838891	0.002144917	0.033443309	0.001387778	0.005916667	0.00062	2.48E-17	4.67E-05	0.000977778	0.001186914	0.026930545	0.003698889	X	56564033	G	T	V	F		X	56590466	X:56564033:G:T	UBQLN2	Q9UHD9	Q9UHD9	p.Val54Phe	p.Val54Phe	3.709627	0.502	0.840391256	2.378367607	1.253328669	0.870054535	0.994	Val	54	Phe	V54F	5	15.00071429	-2.333142857	-26.76242857	89.56	42.36308212	0.842042726	Pathogenic
X:56564034:T:A:V:54:D	-2.896591497	-3.22986424	0.002496817	0.040879186	0.002246667	0.00938945	0.00062	1.00E-05	4.67E-05	0.006181852	0.001625665	0.050277434	0.00523	X	56564034	T	A	V	D		X	56590467	X:56564034:T:A	UBQLN2	Q9UHD9	Q9UHD9	p.Val54Asp	p.Val54Asp	4.108931	0.57	0.850907349	3.159004848	1.861046688	1.478229492	0.999	Val	54	Asp	V54D	7	15.00071429	-2.333142857	-26.76242857	89.56	42.36308212	0.924394129	Pathogenic
X:56564034:T:C:V:54:A	-3.14996979	-3.070726901	0.005785952	0.032569654	0.008942222	0.06090568	0.00062	0.240412108	4.67E-05	0.160463805	0.00540987	0.022051695	0.028011529	X	56564034	T	C	V	A		X	56590467	X:56564034:T:C	UBQLN2	Q9UHD9	Q9UHD9	p.Val54Ala	p.Val54Ala	3.833891	0.444	0.840713317	2.548681193	0.890007609	0.601736035	0.34	Val	54	Ala	V54A	4	15.00071429	-2.333142857	-26.76242857	89.56	42.36308212	0.736111944	Pathogenic
X:56564034:T:G:V:54:G	-2.960979033	-3.239076182	0.002496817	0.040879186	0.002246667	0.00938945	0.00062	1.00E-05	4.67E-05	0.006181852	0.001625665	0.050277434	0.00523	X	56564034	T	G	V	G		X	56590467	X:56564034:T:G	UBQLN2	Q9UHD9	Q9UHD9	p.Val54Gly	p.Val54Gly	4.044007	0.552	0.858922923	3.271449359	1.880359949	1.339207545	0.994	Val	54	Gly	V54G	7	15.00071429	-2.333142857	-26.76242857	89.56	42.36308212	0.88691049	Pathogenic
X:56564036:C:A:Q:55:K	-3.706104873	-2.912714215	0.008976211	0.033667564	0.023175556	0.070275481	0.119286667	0.240412108	4.67E-05	0.160463805	0.008895718	0.022631814	0.082740626	X	56564036	C	A	Q	K		X	56590469	X:56564036:C:A	UBQLN2	Q9UHD9	Q9UHD9	p.Gln55Lys	p.Gln55Lys	1.592396	0.156	0.799652572	-1.391101938	-1.625828318	-2.270531005	0.013	Gln	55	Lys	Q55K	4	13.95311111	-7.374666667	-28.72388889	88.67	45.16536077	0.058079353	Benign
X:56564036:C:G:Q:55:E	-3.989055621	-2.984853049	0.007230847	0.034579811	0.019458889	0.036235122	0.119286667	0.056160247	4.67E-05	0.020990403	0.005129765	0.021434417	0.057095355	X	56564036	C	G	Q	E		X	56590469	X:56564036:C:G	UBQLN2	Q9UHD9	Q9UHD9	p.Gln55Glu	p.Gln55Glu	2.656145	0.139	0.801274735	0.038918991	-1.706828986	-1.795741923	0.316	Gln	55	Glu	Q55E	3	13.95311111	-7.374666667	-28.72388889	88.67	45.16536077	0.140179646	Benign
X:56564037:A:C:Q:55:P	-2.493180989	-2.845459461	0.004946551	0.037097895	0.02067	0.024846218	0.119286667	0.110676191	4.67E-05	0.02696493	0.003350869	0.040997364	0.061713311	X	56564037	A	C	Q	P		X	56590470	X:56564037:A:C	UBQLN2	Q9UHD9	Q9UHD9	p.Gln55Pro	p.Gln55Pro	3.355463	0.546	0.815267943	1.297192894	1.113858515	0.93359785	0.92	Gln	55	Pro	Q55P	6	13.95311111	-7.374666667	-28.72388889	88.67	45.16536077	0.318837401	Benign
X:56564037:A:G:Q:55:R	-3.981540442	-2.868283951	0.008976211	0.033667564	0.023175556	0.070275481	0.119286667	0.240412108	4.67E-05	0.160463805	0.008895718	0.022631814	0.082740626	X	56564037	A	G	Q	R		X	56590470	X:56564037:A:G	UBQLN2	Q9UHD9	Q9UHD9	p.Gln55Arg	p.Gln55Arg	1.905532	0.079	0.799418644	-0.987657102	-2.119204978	-2.546928646	0.009	Gln	55	Arg	Q55R	4	13.95311111	-7.374666667	-28.72388889	88.67	45.16536077	0.068835637	Benign
X:56564037:A:T:Q:55:L	-3.263897025	-2.831726227	0.004946551	0.041914289	0.023533333	0.023506117	0.119286667	1.00E-05	4.67E-05	0.006181852	0.003350869	0.056630254	0.071847698	X	56564037	A	T	Q	L		X	56590470	X:56564037:A:T	UBQLN2	Q9UHD9	Q9UHD9	p.Gln55Leu	p.Gln55Leu	2.830969	0.306	0.802098052	0.28764116	-0.63150657	-0.736241188	0.503	Gln	55	Leu	Q55L	7	13.95311111	-7.374666667	-28.72388889	88.67	45.16536077	0.173050736	Benign
X:56564038:G:C:Q:55:H	-3.560293638	-2.906000316	0.004250859	0.034418655	0.017052222	0.01903	0.119286667	2.48E-17	4.67E-05	0.000977778	0.002333152	0.029078874	0.055387143	X	56564038	G	C	Q	H		X	56590471	X:56564038:G:C	UBQLN2	Q9UHD9	Q9UHD9	p.Gln55His	p.Gln55His	3.316605	0.263	0.790257144	0.630825677	-1.102408407	-0.723178481	0.982	Gln	55	His	Q55H	5	13.95311111	-7.374666667	-28.72388889	88.67	45.16536077	0.398376668	Uncertain
X:56564038:G:T:Q:55:H	-3.556716553	-2.907725391	0.004250859	0.034418655	0.017052222	0.01903	0.119286667	2.48E-17	4.67E-05	0.000977778	0.002333152	0.029078874	0.055387143	X	56564038	G	T	Q	H		X	56590471	X:56564038:G:T	UBQLN2	Q9UHD9	Q9UHD9	p.Gln55His	p.Gln55His	3.304447	0.264	0.790257144	0.614937744	-1.096051605	-0.723947788	0.982	Gln	55	His	Q55H	5	13.95311111	-7.374666667	-28.72388889	88.67	45.16536077	0.398376668	Uncertain
X:56564039:C:A:Q:56:K	-2.906603786	-2.344499995	0.008976211	0.033166037	0.038537778	0.056349097	0.226201111	0.240412108	4.67E-05	0.160463805	0.008895718	0.020513022	0.127549515	X	56564039	C	A	Q	K		X	56590472	X:56564039:C:A	UBQLN2	Q9UHD9	Q9UHD9	p.Gln56Lys	p.Gln56Lys	2.850076	0.271	0.800794549	0.280526999	-0.875742876	-0.928260743	0.032	Gln	56	Lys	Q56K	4	18.88422222	-6.702777778	-29.95533333	89.31	48.56225288	0.351951123	Benign
X:56564039:C:G:Q:56:E	-3.561753406	-2.690976592	0.007230847	0.034786434	0.034967778	0.023718932	0.226201111	0.056160247	4.67E-05	0.020990403	0.005129765	0.020545314	0.101883233	X	56564039	C	G	Q	E		X	56590472	X:56564039:C:G	UBQLN2	Q9UHD9	Q9UHD9	p.Gln56Glu	p.Gln56Glu	1.981633	0.15	0.802356052	-0.815911088	-1.618862955	-2.09552621	0.014	Gln	56	Glu	Q56E	3	18.88422222	-6.702777778	-29.95533333	89.31	48.56225288	0.108399337	Benign
X:56564040:A:C:Q:56:P	-1.596381694	-2.398385877	0.004946551	0.035055361	0.035767778	0.009758171	0.226201111	0.110676191	4.67E-05	0.02696493	0.003350869	0.035064212	0.104540158	X	56564040	A	C	Q	P		X	56590473	X:56564040:A:C	UBQLN2	Q9UHD9	Q9UHD9	p.Gln56Pro	p.Gln56Pro	3.880875	0.693	0.81754645	2.039875796	2.086323987	2.066357569	0.92	Gln	56	Pro	Q56P	6	18.88422222	-6.702777778	-29.95533333	89.31	48.56225288	0.80354153	Pathogenic
X:56564040:A:G:Q:56:R	-2.538163998	-2.224208988	0.008976211	0.033166037	0.038537778	0.056349097	0.226201111	0.240412108	4.67E-05	0.160463805	0.008895718	0.020513022	0.127549515	X	56564040	A	G	Q	R		X	56590473	X:56564040:A:G	UBQLN2	Q9UHD9	Q9UHD9	p.Gln56Arg	p.Gln56Arg	3.697864	0.374	0.800679543	1.38557585	-0.222911164	0.123831057	0.446	Gln	56	Arg	Q56R	4	18.88422222	-6.702777778	-29.95533333	89.31	48.56225288	0.587628773	Uncertain
X:56564040:A:T:Q:56:L	-2.103444993	-2.328922148	0.004946551	0.039006371	0.038458889	0.008322783	0.226201111	1.00E-05	4.67E-05	0.006181852	0.003350869	0.048463694	0.113727222	X	56564040	A	T	Q	L		X	56590473	X:56564040:A:T	UBQLN2	Q9UHD9	Q9UHD9	p.Gln56Leu	p.Gln56Leu	3.807234	0.529	0.802455628	1.572213868	0.792026075	1.078706511	0.336	Gln	56	Leu	Q56L	7	18.88422222	-6.702777778	-29.95533333	89.31	48.56225288	0.55310185	Uncertain
X:56564041:G:C:Q:56:H	-2.777546459	-2.513240905	0.004250859	0.03317555	0.032468889	0.004823333	0.226201111	2.48E-17	4.67E-05	0.000977778	0.002333152	0.025258465	0.099087778	X	56564041	G	C	Q	H		X	56590474	X:56564041:G:C	UBQLN2	Q9UHD9	Q9UHD9	p.Gln56His	p.Gln56His	3.405654	0.376	0.793178452	0.819095698	-0.335349367	-0.022025502	0.982	Gln	56	His	Q56H	5	18.88422222	-6.702777778	-29.95533333	89.31	48.56225288	0.582114878	Uncertain
X:56564041:G:T:Q:56:H	-2.777546459	-2.514726757	0.004250859	0.03317555	0.032468889	0.004823333	0.226201111	2.48E-17	4.67E-05	0.000977778	0.002333152	0.025258465	0.099087778	X	56564041	G	T	Q	H		X	56590474	X:56564041:G:T	UBQLN2	Q9UHD9	Q9UHD9	p.Gln56His	p.Gln56His	3.395182	0.376	0.793178452	0.805411011	-0.335349367	-0.027666903	0.982	Gln	56	His	Q56H	5	18.88422222	-6.702777778	-29.95533333	89.31	48.56225288	0.582114878	Uncertain
X:56564042:T:A:F:57:I	-3.685191134	-3.213924987	0.002496817	0.034659509	0.002911111	0.011926589	0.002958889	0.110676191	4.67E-05	0.02696493	0.001625665	0.032710727	0.007105374	X	56564042	T	A	F	I		X	56590475	X:56564042:T:A	UBQLN2	Q9UHD9	Q9UHD9	p.Phe57Ile	p.Phe57Ile	4.106299	0.345	0.842881133	2.958017006	0.296853167	0.176229688	0.986	Phe	57	Ile	F57I	6	19.93972727	-3.44	-24.09136364	90.15	44.08158463	0.840693738	Pathogenic
X:56564042:T:C:F:57:L	-3.906970424	-3.345734894	0.002496817	0.034659509	0.002911111	0.011926589	0.002958889	0.110676191	4.67E-05	0.02696493	0.001625665	0.032710727	0.007105374	X	56564042	T	C	F	L		X	56590475	X:56564042:T:C	UBQLN2	Q9UHD9	Q9UHD9	p.Phe57Leu	p.Phe57Leu	3.177328	0.283	0.849689018	1.911610264	0.016317522	-0.682601512	0.278	Phe	57	Leu	F57L	6	19.93972727	-3.44	-24.09136364	90.15	44.08158463	0.202178375	Benign
X:56564042:T:G:F:57:V	-3.611909049	-3.214820877	0.002496817	0.038865498	0.002984444	0.010251672	0.002958889	1.00E-05	4.67E-05	0.006181852	0.001625665	0.044547774	0.006893333	X	56564042	T	G	F	V		X	56590475	X:56564042:T:G	UBQLN2	Q9UHD9	Q9UHD9	p.Phe57Val	p.Phe57Val	4.112984	0.366	0.848074747	3.094582732	0.51699874	0.301218629	0.98	Phe	57	Val	F57V	7	19.93972727	-3.44	-24.09136364	90.15	44.08158463	0.650225048	Pathogenic
X:56564043:T:A:F:57:Y	-3.523603412	-3.191888972	0.004657992	0.03235457	0.006107778	0.026969567	0.002958889	0.056160247	4.67E-05	0.020990403	0.003114995	0.020016984	0.01006755	X	56564043	T	A	F	Y		X	56590476	X:56564043:T:A	UBQLN2	Q9UHD9	Q9UHD9	p.Phe57Tyr	p.Phe57Tyr	4.08001	0.383	0.851001471	3.123527831	0.67389523	0.3817213	0.995	Phe	57	Tyr	F57Y	3	19.93972727	-3.44	-24.09136364	90.15	44.08158463	0.930550054	Pathogenic
X:56564043:T:C:F:57:S	-1.196784721	-2.001590428	0.008918596	0.044855825	0.087122222	0.178350367	0.002958889	0.334199372	4.67E-05	0.306922024	0.006169916	0.05704825	0.142412918	X	56564043	T	C	F	S		X	56590476	X:56564043:T:C	UBQLN2	Q9UHD9	Q9UHD9	p.Phe57Ser	p.Phe57Ser	4.355644	0.713	0.851158773	3.487594791	2.774264141	2.437729018	1	Phe	57	Ser	F57S	8	19.93972727	-3.44	-24.09136364	90.15	44.08158463	0.929613664	Pathogenic
X:56564043:T:G:F:57:C	-1.447180693	-2.003210506	0.008918596	0.044855825	0.087122222	0.178350367	0.002958889	0.334199372	4.67E-05	0.306922024	0.006169916	0.05704825	0.142412918	X	56564043	T	G	F	C		X	56590476	X:56564043:T:G	UBQLN2	Q9UHD9	Q9UHD9	p.Phe57Cys	p.Phe57Cys	4.344226	0.643	0.850897339	3.466239239	2.324926167	2.026952511	1	Phe	57	Cys	F57C	8	19.93972727	-3.44	-24.09136364	90.15	44.08158463	0.781315815	Pathogenic
X:56564044:T:A:F:57:L	-3.839005803	-3.45464222	0.002496817	0.034659509	0.002911111	0.011926589	0.002958889	0.110676191	4.67E-05	0.02696493	0.001625665	0.032710727	0.007105374	X	56564044	T	A	F	L		X	56590477	X:56564044:T:A	UBQLN2	Q9UHD9	Q9UHD9	p.Phe57Leu	p.Phe57Leu	2.40977	0.302	0.849689018	0.908574413	0.137096745	-0.986267964	0.278	Phe	57	Leu	F57L	6	19.93972727	-3.44	-24.09136364	90.15	44.08158463	0.202178375	Benign
X:56564044:T:G:F:57:L	-3.839005803	-3.452228846	0.002496817	0.034659509	0.002911111	0.011926589	0.002958889	0.110676191	4.67E-05	0.02696493	0.001625665	0.032710727	0.007105374	X	56564044	T	G	F	L	rs749897702	X	56590477	X:56564044:T:G	UBQLN2	Q9UHD9	Q9UHD9	p.Phe57Leu	p.Phe57Leu	2.426779	0.302	0.849689018	0.930801576	0.137096745	-0.977104997	0.278	Phe	57	Leu	F57L	6	19.93972727	-3.44	-24.09136364	90.15	44.08158463	0.202178375	Benign
X:56564045:A:C:K:58:Q	-1.087789178	-2.669033243	0.008976211	0.032763191	0.018588889	0.062037902	0.074313333	0.240412108	4.67E-05	0.160463805	0.008895718	0.021987115	0.071164926	X	56564045	A	C	K	Q		X	56590478	X:56564045:A:C	UBQLN2	Q9UHD9	Q9UHD9	p.Lys58Gln	p.Lys58Gln	4.019455	0.916	0.844050513	2.873312119	3.94609718	3.430033581	1	Lys	58	Gln	K58Q	4	15.12444444	-6.575111111	-23.13377778	89.57	41.6123241	0.877479339	Pathogenic
X:56564045:A:G:K:58:E	-1.030555812	-2.652090671	0.008976211	0.032763191	0.018588889	0.062037902	0.074313333	0.240412108	4.67E-05	0.160463805	0.008895718	0.021987115	0.071164926	X	56564045	A	G	K	E		X	56590478	X:56564045:A:G	UBQLN2	Q9UHD9	Q9UHD9	p.Lys58Glu	p.Lys58Glu	4.138863	0.932	0.856474971	3.335154909	4.255101615	3.586846032	1	Lys	58	Glu	K58E	4	15.12444444	-6.575111111	-23.13377778	89.57	41.6123241	0.894432591	Pathogenic
X:56564046:A:C:K:58:T	-1.340461956	-2.911036134	0.004946551	0.037598036	0.014443333	0.011276589	0.074313333	0.110676191	4.67E-05	0.02696493	0.003350869	0.039016371	0.042407755	X	56564046	A	C	K	T		X	56590479	X:56564046:A:C	UBQLN2	Q9UHD9	Q9UHD9	p.Lys58Thr	p.Lys58Thr	4.076808	0.915	0.850153342	3.098468596	4.041562898	3.455150016	1	Lys	58	Thr	K58T	6	15.12444444	-6.575111111	-23.13377778	89.57	41.6123241	0.951363503	Pathogenic
X:56564046:A:G:K:58:R	-1.57426686	-2.900544764	0.007230847	0.032744321	0.014872222	0.029278455	0.074313333	0.056160247	4.67E-05	0.020990403	0.005129765	0.020626759	0.044323132	X	56564046	A	G	K	R		X	56590479	X:56564046:A:G	UBQLN2	Q9UHD9	Q9UHD9	p.Lys58Arg	p.Lys58Arg	4.033328	0.845	0.853380174	3.121071101	3.650424828	3.027101297	1	Lys	58	Arg	K58R	3	15.12444444	-6.575111111	-23.13377778	89.57	41.6123241	0.34619585	Benign
X:56564046:A:T:K:58:M	-1.340461956	-2.897062996	0.004946551	0.037598036	0.014443333	0.011276589	0.074313333	0.110676191	4.67E-05	0.02696493	0.003350869	0.039016371	0.042407755	X	56564046	A	T	K	M		X	56590479	X:56564046:A:T	UBQLN2	Q9UHD9	Q9UHD9	p.Lys58Met	p.Lys58Met	4.175288	0.915	0.84352027	3.063902047	3.930893544	3.508202459	1	Lys	58	Met	K58M	6	15.12444444	-6.575111111	-23.13377778	89.57	41.6123241	0.948721388	Pathogenic
X:56564047:G:C:K:58:N	-1.67937944	-3.043758855	0.004250859	0.034333976	0.011223333	0.006013333	0.074313333	2.48E-17	4.67E-05	0.000977778	0.002333152	0.02806582	0.03714381	X	56564047	G	C	K	N		X	56590480	X:56564047:G:C	UBQLN2	Q9UHD9	Q9UHD9	p.Lys58Asn	p.Lys58Asn	3.464107	0.833	0.850051607	2.295294066	3.518607796	2.651090253	1	Lys	58	Asn	K58N	5	15.12444444	-6.575111111	-23.13377778	89.57	41.6123241	0.948735495	Pathogenic
X:56564047:G:T:K:58:N	-1.682956526	-3.045244707	0.004250859	0.034333976	0.011223333	0.006013333	0.074313333	2.48E-17	4.67E-05	0.000977778	0.002333152	0.02806582	0.03714381	X	56564047	G	T	K	N		X	56590480	X:56564047:G:T	UBQLN2	Q9UHD9	Q9UHD9	p.Lys58Asn	p.Lys58Asn	3.453635	0.832	0.850051607	2.281609378	3.512250994	2.639668488	1	Lys	58	Asn	K58N	5	15.12444444	-6.575111111	-23.13377778	89.57	41.6123241	0.948735495	Pathogenic
X:56564048:G:A:E:59:K	-2.558988286	-2.709875373	0.008976211	0.034039499	0.015704444	0.056349097	0.103376667	0.240412108	4.67E-05	0.160463805	0.008895718	0.02065051	0.072699357	X	56564048	G	A	E	K	rs1338894348	X	56590481	X:56564048:G:A	UBQLN2	Q9UHD9	Q9UHD9	p.Glu59Lys	p.Glu59Lys	3.63754	0.501	0.802325126	1.347247708	0.611858292	0.825439976	0.533	Glu	59	Lys	E59K	4	18.74966667	-11.20044444	-25.71288889	90.08	47.64531879	0.355067563	Benign
X:56564048:G:C:E:59:Q	-2.939215162	-2.890925917	0.007230847	0.034994992	0.012242222	0.023718932	0.103376667	0.056160247	4.67E-05	0.020990403	0.005129765	0.01971958	0.04656091	X	56564048	G	C	E	Q		X	56590481	X:56564048:G:C	UBQLN2	Q9UHD9	Q9UHD9	p.Glu59Gln	p.Glu59Gln	3.963934	0.458	0.795742438	1.611756599	0.228687105	0.752716969	0.998	Glu	59	Gln	E59Q	3	18.74966667	-11.20044444	-25.71288889	90.08	47.64531879	0.320819079	Benign
X:56564049:A:C:E:59:A	-2.571491751	-2.919559669	0.004946551	0.037108309	0.01379	0.009824838	0.103376667	0.110676191	4.67E-05	0.02696493	0.003350869	0.037101004	0.053085586	X	56564049	A	C	E	A		X	56590482	X:56564049:A:C	UBQLN2	Q9UHD9	Q9UHD9	p.Glu59Ala	p.Glu59Ala	3.362137	0.545	0.804960832	1.052226603	0.93553292	0.931412855	0.381	Glu	59	Ala	E59A	6	18.74966667	-11.20044444	-25.71288889	90.08	47.64531879	0.300835403	Benign
X:56564049:A:G:E:59:G	-1.886430073	-2.713452385	0.004946551	0.041376549	0.016512222	0.00838945	0.103376667	1.00E-05	4.67E-05	0.006181852	0.003350869	0.051008535	0.063208889	X	56564049	A	G	E	G		X	56590482	X:56564049:A:G	UBQLN2	Q9UHD9	Q9UHD9	p.Glu59Gly	p.Glu59Gly	4.194138	0.712	0.820182737	2.514130888	2.251088297	2.344943294	0.981	Glu	59	Gly	E59G	7	18.74966667	-11.20044444	-25.71288889	90.08	47.64531879	0.391331584	Uncertain
X:56564049:A:T:E:59:V	-1.822042537	-2.715772539	0.004946551	0.041376549	0.016512222	0.00838945	0.103376667	1.00E-05	4.67E-05	0.006181852	0.003350869	0.051008535	0.063208889	X	56564049	A	T	E	V		X	56590482	X:56564049:A:T	UBQLN2	Q9UHD9	Q9UHD9	p.Glu59Val	p.Glu59Val	4.177786	0.73	0.804101343	2.09695271	2.097201024	2.440180814	0.986	Glu	59	Val	E59V	7	18.74966667	-11.20044444	-25.71288889	90.08	47.64531879	0.409499316	Uncertain
X:56564050:A:C:E:59:D	-2.953523503	-3.022816841	0.007230847	0.034994992	0.012242222	0.023718932	0.103376667	0.056160247	4.67E-05	0.020990403	0.005129765	0.01971958	0.04656091	X	56564050	A	C	E	D		X	56590483	X:56564050:A:C	UBQLN2	Q9UHD9	Q9UHD9	p.Glu59Asp	p.Glu59Asp	3.034392	0.454	0.80481363	0.620310202	0.354608029	0.228839279	0.927	Glu	59	Asp	E59D	3	18.74966667	-11.20044444	-25.71288889	90.08	47.64531879	0.242357433	Benign
X:56564050:A:T:E:59:D	-2.953523503	-3.024610732	0.007230847	0.034994992	0.012242222	0.023718932	0.103376667	0.056160247	4.67E-05	0.020990403	0.005129765	0.01971958	0.04656091	X	56564050	A	T	E	D		X	56590483	X:56564050:A:T	UBQLN2	Q9UHD9	Q9UHD9	p.Glu59Asp	p.Glu59Asp	3.021749	0.454	0.80481363	0.603788477	0.354608029	0.222028332	0.927	Glu	59	Asp	E59D	3	18.74966667	-11.20044444	-25.71288889	90.08	47.64531879	0.242357433	Benign
X:56564051:G:A:A:60:T	-3.767176629	-2.975731054	0.008976211	0.030523203	0.012503333	0.057149097	0.049815556	0.240412108	4.67E-05	0.160463805	0.008895718	0.018470187	0.054216137	X	56564051	G	A	A	T		X	56590484	X:56564051:G:A	UBQLN2	Q9UHD9	Q9UHD9	p.Ala60Thr	p.Ala60Thr	2.896944	0.208	0.81462128	0.682089344	-1.045529548	-1.267175284	0.538	Ala	60	Thr	A60T	4	21.8368	-8.8638	-23.0868	88.1	46.95203387	0.257642967	Benign
X:56564051:G:C:A:60:P	-3.100365953	-3.157081343	0.004250859	0.030801047	0.006372222	0.006001111	0.049815556	2.48E-17	4.67E-05	0.000977778	0.002333152	0.023174908	0.02424	X	56564051	G	C	A	P		X	56590484	X:56564051:G:C	UBQLN2	Q9UHD9	Q9UHD9	p.Ala60Pro	p.Ala60Pro	3.456493	0.467	0.834690959	1.907274265	0.935734135	0.53137525	0.929	Ala	60	Pro	A60P	5	21.8368	-8.8638	-23.0868	88.1	46.95203387	0.445476196	Uncertain
X:56564051:G:T:A:60:S	-4.150570212	-3.226205711	0.007230847	0.031709361	0.008941111	0.02440782	0.049815556	0.056160247	4.67E-05	0.020990403	0.005129765	0.018068653	0.028950989	X	56564051	G	T	A	S		X	56590484	X:56564051:G:T	UBQLN2	Q9UHD9	Q9UHD9	p.Ala60Ser	p.Ala60Ser	2.680513	0.162	0.815257333	0.414914936	-1.327330192	-1.649666194	0.028	Ala	60	Ser	A60S	3	21.8368	-8.8638	-23.0868	88.1	46.95203387	0.204469338	Benign
X:56564052:C:A:A:60:E	-4.051870648	-3.372165643	0.004250859	0.030801047	0.006372222	0.006001111	0.049815556	2.48E-17	4.67E-05	0.000977778	0.002333152	0.023174908	0.02424	X	56564052	C	A	A	E	rs368346745	X	56590485	X:56564052:C:A	UBQLN2	Q9UHD9	Q9UHD9	p.Ala60Glu	p.Ala60Glu	1.94062	0.201	0.822736329	-0.367888909	-0.954631783	-1.822821874	0.014	Ala	60	Glu	A60E	5	21.8368	-8.8638	-23.0868	88.1	46.95203387	0.039195397	Benign
X:56564052:C:G:A:60:G	-3.556128595	-2.947067535	0.008976211	0.030523203	0.012503333	0.057149097	0.049815556	0.240412108	4.67E-05	0.160463805	0.008895718	0.018470187	0.054216137	X	56564052	C	G	A	G		X	56590485	X:56564052:C:G	UBQLN2	Q9UHD9	Q9UHD9	p.Ala60Gly	p.Ala60Gly	3.098959	0.267	0.836848332	1.493152177	-0.299631468	-0.817305725	0.161	Ala	60	Gly	A60G	4	21.8368	-8.8638	-23.0868	88.1	46.95203387	0.159731418	Benign
X:56564052:C:T:A:60:V	-3.860180847	-3.00549449	0.008976211	0.030523203	0.012503333	0.057149097	0.049815556	0.240412108	4.67E-05	0.160463805	0.008895718	0.018470187	0.054216137	X	56564052	C	T	A	V	rs368346745	X	56590485	X:56564052:C:T	UBQLN2	Q9UHD9	Q9UHD9	p.Ala60Val	p.Ala60Val	2.687177	0.182	0.817472563	0.478146587	-1.163234206	-1.530468931	0.933	Ala	60	Val	A60V	4	21.8368	-8.8638	-23.0868	88.1	46.95203387	0.116876368	Benign
X:56564054:A:C:I:61:L	-2.872501474	-3.111338839	0.007230847	0.033379248	0.00803	0.017026348	0.038351111	0.000962397	4.67E-05	0.007537252	0.005129765	0.02123487	0.02411659	X	56564054	A	C	I	L		X	56590487	X:56564054:A:C	UBQLN2	Q9UHD9	Q9UHD9	p.Ile61Leu	p.Ile61Leu	3.786443	0.531	0.847144819	2.644974556	1.550355587	1.07906686	0.308	Ile	61	Leu	I61L	2	19.977125	-7.20175	-19.87125	89.99	43.09732931	0.304937751	Benign
X:56564054:A:G:I:61:V	-3.384024675	-3.336415181	0.007230847	0.037169936	0.00803	0.017026348	0.038351111	0.000962397	4.67E-05	0.007537252	0.005129765	0.025930287	0.02411659	X	56564054	A	G	I	V		X	56590487	X:56564054:A:G	UBQLN2	Q9UHD9	Q9UHD9	p.Ile61Val	p.Ile61Val	2.200148	0.388	0.844316084	0.502399377	0.59413703	-0.602082724	0.096	Ile	61	Val	I61V	1	19.977125	-7.20175	-19.87125	89.99	43.09732931	0.234910999	Benign
X:56564054:A:T:I:61:F	-1.596574322	-2.861479826	0.008976211	0.031427822	0.01179	0.06062568	0.038351111	0.240412108	4.67E-05	0.160463805	0.008895718	0.01978668	0.051245926	X	56564054	A	T	I	F		X	56590487	X:56564054:A:T	UBQLN2	Q9UHD9	Q9UHD9	p.Ile61Phe	p.Ile61Phe	3.884252	0.822	0.846646068	2.760514523	3.391863349	2.813843765	0.999	Ile	61	Phe	I61F	4	19.977125	-7.20175	-19.87125	89.99	43.09732931	0.888838469	Pathogenic
X:56564055:T:A:I:61:N	-1.420775375	-2.932525685	0.004946551	0.039987987	0.011517778	0.00976945	0.038351111	1.00E-05	4.67E-05	0.006181852	0.003350869	0.046615199	0.038504365	X	56564055	T	A	I	N		X	56590488	X:56564055:T:A	UBQLN2	Q9UHD9	Q9UHD9	p.Ile61Asn	p.Ile61Asn	4.164649	0.902	0.849046907	3.186025617	3.940464182	3.42732636	1	Ile	61	Asn	I61N	7	19.977125	-7.20175	-19.87125	89.99	43.09732931	0.915841409	Pathogenic
X:56564055:T:C:I:61:T	-1.542793111	-3.105426742	0.004250859	0.032734367	0.005247778	0.006116667	0.038351111	2.48E-17	4.67E-05	0.000977778	0.002333152	0.024914256	0.021527143	X	56564055	T	C	I	T		X	56590488	X:56564055:T:C	UBQLN2	Q9UHD9	Q9UHD9	p.Ile61Thr	p.Ile61Thr	3.986855	0.909	0.848876859	2.949501124	3.982124633	3.372008994	0.99	Ile	61	Thr	I61T	5	19.977125	-7.20175	-19.87125	89.99	43.09732931	0.88222457	Pathogenic
X:56564055:T:G:I:61:S	-1.468140388	-3.022281046	0.004946551	0.035536128	0.008654444	0.011559922	0.038351111	0.110676191	4.67E-05	0.02696493	0.003350869	0.034305902	0.027667755	X	56564055	T	G	I	S		X	56590488	X:56564055:T:G	UBQLN2	Q9UHD9	Q9UHD9	p.Ile61Ser	p.Ile61Ser	4.196403	0.915	0.849419712	3.236697187	4.029322658	3.519577381	1	Ile	61	Ser	I61S	6	19.977125	-7.20175	-19.87125	89.99	43.09732931	0.918128202	Pathogenic
X:56564056:T:G:I:61:M	-2.272848253	-3.169060707	0.007230847	0.031569276	0.008113333	0.026797344	0.038351111	0.056160247	4.67E-05	0.020990403	0.005129765	0.018850719	0.025618688	X	56564056	T	G	I	M		X	56590489	X:56564056:T:G	UBQLN2	Q9UHD9	Q9UHD9	p.Ile61Met	p.Ile61Met	3.287545	0.695	0.841294849	1.849035798	2.495267283	1.758283793	0.998	Ile	61	Met	I61M	3	19.977125	-7.20175	-19.87125	89.99	43.09732931	0.899585103	Pathogenic
X:56564057:T:A:S:62:T	-2.689566814	-2.956483336	0.007230847	0.032005305	0.01174	0.028097344	0.089804444	0.056160247	4.67E-05	0.020990403	0.005129765	0.018280853	0.04317091	X	56564057	T	A	S	T		X	56590490	X:56564057:T:A	UBQLN2	Q9UHD9	Q9UHD9	p.Ser62Thr	p.Ser62Thr	3.70972	0.536	0.834728039	2.239101007	1.374972083	1.066637013	0.992	Ser	62	Thr	S62T	3	18.70216667	-11.70816667	-20.0205	88.38	44.54905277	0.84522957	Pathogenic
X:56564057:T:C:S:62:P	-2.245015214	-2.918587177	0.004250859	0.032773579	0.009446667	0.007553333	0.089804444	2.48E-17	4.67E-05	0.000977778	0.002333152	0.026110223	0.042046667	X	56564057	T	C	S	P		X	56590490	X:56564057:T:C	UBQLN2	Q9UHD9	Q9UHD9	p.Ser62Pro	p.Ser62Pro	4.045726	0.663	0.851295802	3.085970237	2.458710335	1.981754002	1	Ser	62	Pro	S62P	5	18.70216667	-11.70816667	-20.0205	88.38	44.54905277	0.897180139	Pathogenic
X:56564057:T:G:S:62:A	-3.501565181	-3.025777924	0.007230847	0.032005305	0.01174	0.028097344	0.089804444	0.056160247	4.67E-05	0.020990403	0.005129765	0.018280853	0.04317091	X	56564057	T	G	S	A		X	56590490	X:56564057:T:G	UBQLN2	Q9UHD9	Q9UHD9	p.Ser62Ala	p.Ser62Ala	3.221345	0.309	0.837494437	1.668987289	-0.021865889	-0.508599523	0.97	Ser	62	Ala	S62A	3	18.70216667	-11.70816667	-20.0205	88.38	44.54905277	0.157386086	Benign
X:56564058:C:G:S:62:W	-1.640063676	-2.766611282	0.004946551	0.039758144	0.015386667	0.011338339	0.089804444	1.00E-05	4.67E-05	0.006181852	0.003350869	0.050504185	0.05944	X	56564058	C	G	S	W		X	56590491	X:56564058:C:G	UBQLN2	Q9UHD9	Q9UHD9	p.Ser62Trp	p.Ser62Trp	4.050534	0.79	0.834707807	2.683974799	2.989262032	2.718450368	1	Ser	62	Trp	S62W	7	18.70216667	-11.70816667	-20.0205	88.38	44.54905277	0.895777408	Pathogenic
X:56564058:C:T:S:62:L	-2.346655239	-2.861658489	0.004946551	0.035405587	0.012897778	0.013013255	0.089804444	0.110676191	4.67E-05	0.02696493	0.003350869	0.036818252	0.049308919	X	56564058	C	T	S	L		X	56590491	X:56564058:C:T	UBQLN2	Q9UHD9	Q9UHD9	p.Ser62Leu	p.Ser62Leu	4.00174	0.617	0.837280387	2.683529997	1.932457579	1.692161432	1	Ser	62	Leu	S62L	6	18.70216667	-11.70816667	-20.0205	88.38	44.54905277	0.693207237	Pathogenic
X:56564060:A:C:K:63:Q	-3.686013176	-3.161449249	0.008976211	0.031148276	0.011302222	0.056349097	0.000922222	0.240412108	4.67E-05	0.160463805	0.007834021	0.018371931	0.042938096	X	56564060	A	C	K	Q		X	56590493	X:56564060:A:C	UBQLN2	Q9UHD9	Q9UHD9	p.Lys63Gln	p.Lys63Gln	2.279432	0.258	0.781400865	-0.942518528	-1.281954818	-1.31081874	0.122	Lys	63	Gln	K63Q	4	22.06655556	-13.43722222	-21.69266667	87.55	48.00701191	0.243986736	Benign
X:56564060:A:G:K:63:E	-3.117256611	-3.013005946	0.008976211	0.031148276	0.011302222	0.056349097	0.000922222	0.240412108	4.67E-05	0.160463805	0.007834021	0.018371931	0.042938096	X	56564060	A	G	K	E		X	56590493	X:56564060:A:G	UBQLN2	Q9UHD9	Q9UHD9	p.Lys63Glu	p.Lys63Glu	3.325632	0.417	0.796603067	0.798813544	-0.017582601	0.171860544	0.947	Lys	63	Glu	K63E	4	22.06655556	-13.43722222	-21.69266667	87.55	48.00701191	0.198802042	Benign
X:56564061:A:C:K:63:T	-3.171210686	-3.105102244	0.004946551	0.033338256	0.008916667	0.009824838	0.000922222	0.110676191	4.67E-05	0.02696493	0.002948977	0.033669757	0.024320463	X	56564061	A	C	K	T		X	56590494	X:56564061:A:C	UBQLN2	Q9UHD9	Q9UHD9	p.Lys63Thr	p.Lys63Thr	3.817899	0.447	0.790473834	1.291244186	0.070858368	0.610462031	0.982	Lys	63	Thr	K63T	6	22.06655556	-13.43722222	-21.69266667	87.55	48.00701191	0.309414743	Benign
X:56564061:A:G:K:63:R	-4.269613954	-3.350003894	0.007230847	0.032307537	0.008067778	0.023813376	0.000922222	0.056160247	4.67E-05	0.020990403	0.004515484	0.017384746	0.019750405	X	56564061	A	G	K	R	rs1341538948	X	56590494	X:56564061:A:G	UBQLN2	Q9UHD9	Q9UHD9	p.Lys63Arg	p.Lys63Arg	2.372044	0.151	0.793511926	-0.523406052	-1.760065806	-1.879426418	0.068	Lys	63	Arg	K63R	3	22.06655556	-13.43722222	-21.69266667	87.55	48.00701191	0.267613303	Benign
X:56564061:A:T:K:63:I	-1.871057201	-1.866225293	0.018137734	0.042495753	0.099262222	0.189253547	0.000922222	0.334199372	4.67E-05	0.306922024	0.009079819	0.059717722	0.164094316	X	56564061	A	T	K	I		X	56590494	X:56564061:A:T	UBQLN2	Q9UHD9	Q9UHD9	p.Lys63Ile	p.Lys63Ile	3.980505	0.472	0.796370386	1.648867001	0.328159306	0.842569077	0.95	Lys	63	Ile	K63I	8	22.06655556	-13.43722222	-21.69266667	87.55	48.00701191	0.692932391	Pathogenic
X:56564062:A:C:K:63:N	-3.697379674	-3.171816895	0.004250859	0.031450847	0.005867778	0.004823333	0.000922222	2.48E-17	4.67E-05	0.000977778	0.002053069	0.023791072	0.017674127	X	56564062	A	C	K	N	rs939897674	X	56590495	X:56564062:A:C	UBQLN2	Q9UHD9	Q9UHD9	p.Lys63Asn	p.Lys63Asn	3.755157	0.316	0.789780292	1.192183611	-0.773453972	-0.180565582	0.995	Lys	63	Asn	K63N	5	22.06655556	-13.43722222	-21.69266667	87.55	48.00701191	0.504109037	Uncertain
X:56564062:A:T:K:63:N	-3.697379674	-3.173730397	0.004250859	0.031450847	0.005867778	0.004823333	0.000922222	2.48E-17	4.67E-05	0.000977778	0.002053069	0.023791072	0.017674127	X	56564062	A	T	K	N		X	56590495	X:56564062:A:T	UBQLN2	Q9UHD9	Q9UHD9	p.Lys63Asn	p.Lys63Asn	3.741671	0.316	0.789780292	1.174560263	-0.773453972	-0.187830664	0.995	Lys	63	Asn	K63N	5	22.06655556	-13.43722222	-21.69266667	87.55	48.00701191	0.504109037	Uncertain
X:56564063:C:A:R:64:S	-2.494262479	-2.972773949	0.004946551	0.029088919	0.0146	0.024912885	0.077132222	0.110676191	4.67E-05	0.02696493	0.003350869	0.028692134	0.040114475	X	56564063	C	A	R	S		X	56590496	X:56564063:C:A	UBQLN2	Q9UHD9	Q9UHD9	p.Arg64Ser	p.Arg64Ser	3.78228	0.598	0.789709742	1.22589119	1.017986884	1.464108589	0.993	Arg	64	Ser	R64S	6	25.67445455	-10.32445455	-17.67227273	86.28	45.67729711	0.419020823	Uncertain
X:56564063:C:G:R:64:G	-2.22861159	-2.86074572	0.004946551	0.032366852	0.017588889	0.023572783	0.077132222	1.00E-05	4.67E-05	0.006181852	0.003350869	0.039270883	0.051786667	X	56564063	C	G	R	G		X	56590496	X:56564063:C:G	UBQLN2	Q9UHD9	Q9UHD9	p.Arg64Gly	p.Arg64Gly	3.856276	0.644	0.835426327	2.447805561	2.073157184	1.769867933	0.998	Arg	64	Gly	R64G	7	25.67445455	-10.32445455	-17.67227273	86.28	45.67729711	0.734385118	Pathogenic
X:56564063:C:T:R:64:C	-0.451718398	-1.228646261	0.024826335	0.03751304	0.130527778	0.208981233	0.077132222	0.334199372	4.67E-05	0.306922024	0.020611783	0.050438619	0.234622471	X	56564063	C	T	R	C		X	56590496	X:56564063:C:T	UBQLN2	Q9UHD9	Q9UHD9	p.Arg64Cys	p.Arg64Cys	4.150349	0.698	0.782984083	1.541341569	1.541452885	2.2404285	1	Arg	64	Cys	R64C	8	25.67445455	-10.32445455	-17.67227273	86.28	45.67729711	0.781224381	Pathogenic
X:56564064:G:A:R:64:H	-2.880973211	-2.963185017	0.004250859	0.027512096	0.010837778	0.01903	0.077132222	2.48E-17	4.67E-05	0.000977778	0.002333152	0.02083255	0.032636667	X	56564064	G	A	R	H		X	56590497	X:56564064:G:A	UBQLN2	Q9UHD9	Q9UHD9	p.Arg64His	p.Arg64His	4.308284	0.508	0.757953909	1.131664281	-0.083954782	1.227240947	0.999	Arg	64	His	R64H	5	25.67445455	-10.32445455	-17.67227273	86.28	45.67729711	0.37151626	Uncertain
X:56564064:G:C:R:64:P	-1.856594717	-2.787241738	0.004946551	0.032366852	0.017588889	0.023572783	0.077132222	1.00E-05	4.67E-05	0.006181852	0.003350869	0.039270883	0.051786667	X	56564064	G	C	R	P		X	56590497	X:56564064:G:C	UBQLN2	Q9UHD9	Q9UHD9	p.Arg64Pro	p.Arg64Pro	4.374318	0.748	0.832671759	3.056978919	2.688305969	2.650101684	0.999	Arg	64	Pro	R64P	7	25.67445455	-10.32445455	-17.67227273	86.28	45.67729711	0.583746828	Uncertain
X:56564064:G:T:R:64:L	-2.149915713	-2.801298732	0.004946551	0.032366852	0.017588889	0.023572783	0.077132222	1.00E-05	4.67E-05	0.006181852	0.003350869	0.039270883	0.051786667	X	56564064	G	T	R	L		X	56590497	X:56564064:G:T	UBQLN2	Q9UHD9	Q9UHD9	p.Arg64Leu	p.Arg64Leu	4.275247	0.666	0.816413661	2.52735532	1.895790359	2.12274101	0.984	Arg	64	Leu	R64L	7	25.67445455	-10.32445455	-17.67227273	86.28	45.67729711	0.44200867	Uncertain
X:56564066:T:A:F:65:I	-2.369933414	-2.915018297	0.006989553	0.027388205	0.014158889	0.011464367	0.069406667	0.110676191	4.67E-05	0.02696493	0.003350869	0.0315603	0.041666006	X	56564066	T	A	F	I		X	56590499	X:56564066:T:A	UBQLN2	Q9UHD9	Q9UHD9	p.Phe65Ile	p.Phe65Ile	4.094215	0.629	0.83128759	2.656875189	1.908752486	1.811343272	1	Phe	65	Ile	F65I	6	20.54709091	-8.561	-14.66736364	83.62	40.72459129	0.676854208	Pathogenic
X:56564066:T:C:F:65:L	-2.312700049	-2.903428028	0.006989553	0.027388205	0.014158889	0.011464367	0.069406667	0.110676191	4.67E-05	0.02696493	0.003350869	0.0315603	0.041666006	X	56564066	T	C	F	L		X	56590499	X:56564066:T:C	UBQLN2	Q9UHD9	Q9UHD9	p.Phe65Leu	p.Phe65Leu	4.175901	0.645	0.836983608	2.903816976	2.105496411	1.947834396	0.998	Phe	65	Leu	F65L	6	20.54709091	-8.561	-14.66736364	83.62	40.72459129	0.587474574	Uncertain
X:56564066:T:G:F:65:V	-2.173644716	-2.811884855	0.006989553	0.030649095	0.017138889	0.009673894	0.069406667	1.00E-05	4.67E-05	0.006181852	0.003350869	0.042856525	0.053589815	X	56564066	T	G	F	V		X	56590499	X:56564066:T:G	UBQLN2	Q9UHD9	Q9UHD9	p.Phe65Val	p.Phe65Val	4.090097	0.655	0.835234262	2.748632833	2.139877485	1.959414318	0.999	Phe	65	Val	F65V	7	20.54709091	-8.561	-14.66736364	83.62	40.72459129	0.574319151	Uncertain
X:56564067:T:A:F:65:Y	-2.37520512	-2.949059236	0.010207619	0.026062006	0.01303	0.029510678	0.069406667	0.056160247	4.67E-05	0.020990403	0.005129765	0.016762006	0.03857964	X	56564067	T	A	F	Y		X	56590500	X:56564067:T:A	UBQLN2	Q9UHD9	Q9UHD9	p.Phe65Tyr	p.Phe65Tyr	4.043509	0.635	0.836693079	2.723657877	2.037081062	1.818709482	0.997	Phe	65	Tyr	F65Y	3	20.54709091	-8.561	-14.66736364	83.62	40.72459129	0.705410841	Pathogenic
X:56564067:T:C:F:65:S	-0.510727099	-1.189152834	0.034792867	0.036068945	0.124684444	0.178010171	0.069406667	0.334199372	4.67E-05	0.306922024	0.020611783	0.054789078	0.236482321	X	56564067	T	C	F	S		X	56590500	X:56564067:T:C	UBQLN2	Q9UHD9	Q9UHD9	p.Phe65Ser	p.Phe65Ser	4.314674	0.677	0.836736199	3.079074457	2.304786155	2.207564846	1	Phe	65	Ser	F65S	8	20.54709091	-8.561	-14.66736364	83.62	40.72459129	0.719145836	Pathogenic
X:56564067:T:G:F:65:C	-0.449916649	-1.198005657	0.034792867	0.036068945	0.124684444	0.178010171	0.069406667	0.334199372	4.67E-05	0.306922024	0.020611783	0.054789078	0.236482321	X	56564067	T	G	F	C		X	56590500	X:56564067:T:G	UBQLN2	Q9UHD9	Q9UHD9	p.Phe65Cys	p.Phe65Cys	4.252281	0.694	0.83631655	2.987211239	2.405850152	2.272219124	1	Phe	65	Cys	F65C	8	20.54709091	-8.561	-14.66736364	83.62	40.72459129	0.701339834	Pathogenic
X:56564068:C:A:F:65:L	-3.017385857	-2.963003709	0.006989553	0.027388205	0.014158889	0.011464367	0.069406667	0.110676191	4.67E-05	0.02696493	0.003350869	0.0315603	0.041666006	X	56564068	C	A	F	L		X	56590501	X:56564068:C:A	UBQLN2	Q9UHD9	Q9UHD9	p.Phe65Leu	p.Phe65Leu	3.756023	0.448	0.836983608	2.355125297	0.853206569	0.582908998	0.998	Phe	65	Leu	F65L	6	20.54709091	-8.561	-14.66736364	83.62	40.72459129	0.587474574	Uncertain
X:56564068:C:G:F:65:L	-3.017385857	-2.961153914	0.006989553	0.027388205	0.014158889	0.011464367	0.069406667	0.110676191	4.67E-05	0.02696493	0.003350869	0.0315603	0.041666006	X	56564068	C	G	F	L		X	56590501	X:56564068:C:G	UBQLN2	Q9UHD9	Q9UHD9	p.Phe65Leu	p.Phe65Leu	3.76906	0.448	0.836983608	2.372161897	0.853206569	0.589932198	0.998	Phe	65	Leu	F65L	6	20.54709091	-8.561	-14.66736364	83.62	40.72459129	0.587474574	Uncertain
X:56564069:A:C:K:66:Q	-2.991434553	-2.862730156	0.01266235	0.026856695	0.015488889	0.062522347	0.006108889	0.240412108	4.67E-05	0.160463805	0.007834021	0.018555493	0.050030483	X	56564069	A	C	K	Q		X	56590502	X:56564069:A:C	UBQLN2	Q9UHD9	Q9UHD9	p.Lys66Gln	p.Lys66Gln	3.949952	0.435	0.773690497	1.050723103	-0.285444484	0.612236312	0.997	Lys	66	Gln	K66Q	4	20.47811111	-14.92811111	-13.949	84.71	40.48667758	0.325818154	Benign
X:56564069:A:G:K:66:E	-3.066553345	-2.918509054	0.01266235	0.026856695	0.015488889	0.062522347	0.006108889	0.240412108	4.67E-05	0.160463805	0.007834021	0.018555493	0.050030483	X	56564069	A	G	K	E		X	56590502	X:56564069:A:G	UBQLN2	Q9UHD9	Q9UHD9	p.Lys66Glu	p.Lys66Glu	3.556833	0.414	0.788839519	0.909860967	-0.166183766	0.279070405	0.989	Lys	66	Glu	K66E	4	20.47811111	-14.92811111	-13.949	84.71	40.48667758	0.262620863	Benign
X:56564070:A:C:K:66:T	-2.783601517	-3.013991903	0.006989553	0.030391035	0.013165556	0.0114777	0.006108889	0.110676191	4.67E-05	0.02696493	0.002948977	0.034490975	0.031489031	X	56564070	A	C	K	T		X	56590503	X:56564070:A:C	UBQLN2	Q9UHD9	Q9UHD9	p.Lys66Thr	p.Lys66Thr	4.020562	0.538	0.781715075	1.340503487	0.503191957	1.245652325	0.997	Lys	66	Thr	K66T	6	20.47811111	-14.92811111	-13.949	84.71	40.48667758	0.494009051	Uncertain
X:56564070:A:G:K:66:R	-3.07255301	-3.069330365	0.010207619	0.026939756	0.012121111	0.029524011	0.006108889	0.056160247	4.67E-05	0.020990403	0.004515484	0.016330962	0.025799056	X	56564070	A	G	K	R		X	56590503	X:56564070:A:G	UBQLN2	Q9UHD9	Q9UHD9	p.Lys66Arg	p.Lys66Arg	3.979368	0.471	0.785708691	1.384966058	0.143917667	0.836176196	0.982	Lys	66	Arg	K66R	3	20.47811111	-14.92811111	-13.949	84.71	40.48667758	0.357871824	Benign
X:56564070:A:T:K:66:I	-1.102318438	-1.798749274	0.025489271	0.040455081	0.096074444	0.178056837	0.006108889	0.334199372	4.67E-05	0.306922024	0.009079819	0.059545835	0.168598263	X	56564070	A	T	K	I		X	56590503	X:56564070:A:T	UBQLN2	Q9UHD9	Q9UHD9	p.Lys66Ile	p.Lys66Ile	4.179951	0.676	0.788409386	1.713557507	1.492121621	2.129207469	0.989	Lys	66	Ile	K66I	8	20.47811111	-14.92811111	-13.949	84.71	40.48667758	0.799385426	Pathogenic
X:56564071:A:C:K:66:N	-3.83009093	-3.233836931	0.006008264	0.02796896	0.009355556	0.006164444	0.006108889	2.48E-17	4.67E-05	0.000977778	0.002053069	0.02461827	0.023414127	X	56564071	A	C	K	N		X	56590504	X:56564071:A:C	UBQLN2	Q9UHD9	Q9UHD9	p.Lys66Asn	p.Lys66Asn	2.966164	0.265	0.781182448	-0.050481028	-1.241101386	-0.900404828	0.929	Lys	66	Asn	K66N	5	20.47811111	-14.92811111	-13.949	84.71	40.48667758	0.1951184	Benign
X:56564071:A:T:K:66:N	-3.83009093	-3.235750434	0.006008264	0.02796896	0.009355556	0.006164444	0.006108889	2.48E-17	4.67E-05	0.000977778	0.002053069	0.02461827	0.023414127	X	56564071	A	T	K	N		X	56590504	X:56564071:A:T	UBQLN2	Q9UHD9	Q9UHD9	p.Lys66Asn	p.Lys66Asn	2.952678	0.265	0.781182448	-0.068104375	-1.241101386	-0.90766991	0.929	Lys	66	Asn	K66N	5	20.47811111	-14.92811111	-13.949	84.71	40.48667758	0.1951184	Benign
X:56564072:T:A:S:67:T	-4.102622017	-3.209856475	0.008572333	0.026490362	0.01231	0.035572688	0.010054444	0.056160247	0.000113333	0.026363736	0.004515484	0.016783069	0.026640167	X	56564072	T	A	S	T		X	56590505	X:56564072:T:A	UBQLN2	Q9UHD9	Q9UHD9	p.Ser67Thr	p.Ser67Thr	2.937403	0.181	0.817238431	0.799376361	-1.173497366	-1.401449329	0.319	Ser	67	Thr	S67T	3	15.87866667	-12.36783333	-16.075	80.69	40.59460447	0.099734955	Benign
X:56564072:T:C:S:67:P	-3.034277635	-3.088911917	0.005042299	0.025862444	0.009077778	0.006671111	0.010054444	2.48E-17	0.000113333	0.001044444	0.002053069	0.025895506	0.024436349	X	56564072	T	C	S	P		X	56590505	X:56564072:T:C	UBQLN2	Q9UHD9	Q9UHD9	p.Ser67Pro	p.Ser67Pro	3.924901	0.485	0.828943911	2.377932915	0.954270045	0.887759219	0.995	Ser	67	Pro	S67P	5	15.87866667	-12.36783333	-16.075	80.69	40.59460447	0.493181594	Uncertain
X:56564072:T:G:S:67:A	-4.074005335	-3.363500544	0.008572333	0.026490362	0.01231	0.035572688	0.010054444	0.056160247	0.000113333	0.026363736	0.004515484	0.016783069	0.026640167	X	56564072	T	G	S	A		X	56590505	X:56564072:T:G	UBQLN2	Q9UHD9	Q9UHD9	p.Ser67Ala	p.Ser67Ala	1.854549	0.189	0.819787789	-0.552937568	-1.080108247	-1.938553798	0.001	Ser	67	Ala	S67A	3	15.87866667	-12.36783333	-16.075	80.69	40.59460447	0.040819828	Benign
X:56564073:C:A:S:67:Y	-3.100506031	-3.041525821	0.005866754	0.027362737	0.012484444	0.011851033	0.010054444	0.110676191	0.000113333	0.027031597	0.002948977	0.036985234	0.03165713	X	56564073	C	A	S	Y		X	56590506	X:56564073:C:A	UBQLN2	Q9UHD9	Q9UHD9	p.Ser67Tyr	p.Ser67Tyr	3.816203	0.449	0.817494386	1.954081733	0.534395826	0.621109102	0.999	Ser	67	Tyr	S67Y	6	15.87866667	-12.36783333	-16.075	80.69	40.59460447	0.29460228	Benign
X:56564073:C:G:S:67:C	-3.341906972	-3.163229768	0.005042299	0.025862444	0.009077778	0.006671111	0.010054444	2.48E-17	0.000113333	0.001044444	0.002053069	0.025895506	0.024436349	X	56564073	C	G	S	C		X	56590506	X:56564073:C:G	UBQLN2	Q9UHD9	Q9UHD9	p.Ser67Cys	p.Ser67Cys	3.401123	0.399	0.817105283	1.402083093	0.210063795	0.108481964	0.999	Ser	67	Cys	S67C	5	15.87866667	-12.36783333	-16.075	80.69	40.59460447	0.117981592	Benign
X:56564073:C:T:S:67:F	-3.089774775	-3.01748317	0.005866754	0.027362737	0.012484444	0.011851033	0.010054444	0.110676191	0.000113333	0.027031597	0.002948977	0.036985234	0.03165713	X	56564073	C	T	S	F		X	56590506	X:56564073:C:T	UBQLN2	Q9UHD9	Q9UHD9	p.Ser67Phe	p.Ser67Phe	3.985651	0.452	0.819471481	2.224176442	0.586453042	0.729734012	0.999	Ser	67	Phe	S67F	6	15.87866667	-12.36783333	-16.075	80.69	40.59460447	0.353172986	Benign
X:56564075:C:A:Q:68:K	-4.33232671	-3.19764577	0.008976211	0.031294866	0.012158889	0.062037902	0.000762222	0.240412108	4.67E-05	0.160463805	0.007834021	0.022501979	0.04348254	X	56564075	C	A	Q	K		X	56590508	X:56564075:C:A	UBQLN2	Q9UHD9	Q9UHD9	p.Gln68Lys	p.Gln68Lys	1.990949	0.076	0.790913873	-1.085362157	-2.280173066	-2.518254501	0.007	Gln	68	Lys	Q68K	4	11.94077778	-14.33866667	-18.45633333	83.94	41.23212605	0.178834485	Benign
X:56564075:C:G:Q:68:E	-4.620376829	-3.415074385	0.007230847	0.031031077	0.00888	0.0293729	0.000762222	0.056160247	4.67E-05	0.020990403	0.004515484	0.018645824	0.020139294	X	56564075	C	G	Q	E	rs1394576923	X	56590508	X:56564075:C:G	UBQLN2	Q9UHD9	Q9UHD9	p.Gln68Glu	p.Gln68Glu	1.889599	0.052	0.792693216	-1.174010363	-2.403048869	-2.711581787	0.19	Gln	68	Glu	Q68E	3	11.94077778	-14.33866667	-18.45633333	83.94	41.23212605	0.233381896	Benign
X:56564076:A:C:Q:68:P	-4.149416791	-3.290494608	0.004946551	0.036024749	0.009236667	0.011326589	0.000762222	0.110676191	4.67E-05	0.02696493	0.002948977	0.045919406	0.024541574	X	56564076	A	C	Q	P		X	56590509	X:56564076:A:C	UBQLN2	Q9UHD9	Q9UHD9	p.Gln68Pro	p.Gln68Pro	2.497734	0.173	0.803294857	-0.118369618	-1.456993059	-1.684547589	0.015	Gln	68	Pro	Q68P	6	11.94077778	-14.33866667	-18.45633333	83.94	41.23212605	0.098686052	Benign
X:56564076:A:G:Q:68:R	-3.974618178	-3.121242021	0.008976211	0.031294866	0.012158889	0.062037902	0.000762222	0.240412108	4.67E-05	0.160463805	0.007834021	0.022501979	0.04348254	X	56564076	A	G	Q	R		X	56590509	X:56564076:A:G	UBQLN2	Q9UHD9	Q9UHD9	p.Gln68Arg	p.Gln68Arg	2.529428	0.176	0.790685961	-0.38729363	-1.648295525	-1.650132531	0.144	Gln	68	Arg	Q68R	4	11.94077778	-14.33866667	-18.45633333	83.94	41.23212605	0.623265702	Uncertain
X:56564076:A:T:Q:68:L	-3.705726962	-3.241673991	0.004946551	0.041175645	0.009496667	0.009536117	0.000762222	1.00E-05	4.67E-05	0.006181852	0.002948977	0.063605456	0.026208571	X	56564076	A	T	Q	L		X	56590509	X:56564076:A:T	UBQLN2	Q9UHD9	Q9UHD9	p.Gln68Leu	p.Gln68Leu	2.739618	0.293	0.793138681	-0.052251256	-0.863627421	-0.86059788	0.51	Gln	68	Leu	Q68L	7	11.94077778	-14.33866667	-18.45633333	83.94	41.23212605	0.430140042	Uncertain
X:56564077:A:C:Q:68:H	-4.414545171	-3.520640489	0.004250859	0.032867042	0.006132222	0.006013333	0.000762222	2.48E-17	4.67E-05	0.000977778	0.002053069	0.031590423	0.017885238	X	56564077	A	C	Q	H		X	56590510	X:56564077:A:C	UBQLN2	Q9UHD9	Q9UHD9	p.Gln68His	p.Gln68His	1.283773	0.115	0.781572036	-2.2394211	-2.188121497	-2.673785112	0.001	Gln	68	His	Q68H	5	11.94077778	-14.33866667	-18.45633333	83.94	41.23212605	0.226242367	Benign
X:56564077:A:T:Q:68:H	-4.414545171	-3.52243438	0.004250859	0.032867042	0.006132222	0.006013333	0.000762222	2.48E-17	4.67E-05	0.000977778	0.002053069	0.031590423	0.017885238	X	56564077	A	T	Q	H		X	56590510	X:56564077:A:T	UBQLN2	Q9UHD9	Q9UHD9	p.Gln68His	p.Gln68His	1.27113	0.115	0.781572036	-2.255942825	-2.188121497	-2.680596059	0.001	Gln	68	His	Q68H	5	11.94077778	-14.33866667	-18.45633333	83.94	41.23212605	0.226242367	Benign
X:56564078:A:C:T:69:P	-3.316745188	-3.268363707	0.004946551	0.036670037	0.011325556	0.011326589	0.062352222	0.110676191	4.67E-05	0.02696493	0.003350869	0.043594425	0.037252252	X	56564078	A	C	T	P		X	56590511	X:56564078:A:C	UBQLN2	Q9UHD9	Q9UHD9	p.Thr69Pro	p.Thr69Pro	1.874487	0.375	0.820732773	-0.503624048	0.118023339	-0.852665227	0.002	Thr	69	Pro	T69P	6	12.86857143	-10.61828571	-22.17442857	86.27	41.70879863	0.099713181	Benign
X:56564078:A:G:T:69:A	-4.305269228	-3.276173974	0.004250859	0.033399504	0.007841111	0.006013333	0.062352222	2.48E-17	4.67E-05	0.000977778	0.002333152	0.030366662	0.030087778	X	56564078	A	G	T	A		X	56590511	X:56564078:A:G	UBQLN2	Q9UHD9	Q9UHD9	p.Thr69Ala	p.Thr69Ala	2.258656	0.116	0.805121607	-0.385832368	-1.788852356	-2.142822734	0.161	Thr	69	Ala	T69A	5	12.86857143	-10.61828571	-22.17442857	86.27	41.70879863	0.140573259	Benign
X:56564078:A:T:T:69:S	-4.00520122	-3.022855787	0.008976211	0.031868925	0.014441111	0.062037902	0.062352222	0.240412108	4.67E-05	0.160463805	0.008895718	0.022454718	0.06018694	X	56564078	A	T	T	S		X	56590511	X:56564078:A:T	UBQLN2	Q9UHD9	Q9UHD9	p.Thr69Ser	p.Thr69Ser	2.198781	0.127	0.801464462	-0.554089222	-1.779945102	-2.111494162	0.28	Thr	69	Ser	T69S	4	12.86857143	-10.61828571	-22.17442857	86.27	41.70879863	0.171704172	Benign
X:56564079:C:A:T:69:N	-3.876018989	-3.237936273	0.004250859	0.033399504	0.007841111	0.006013333	0.062352222	2.48E-17	4.67E-05	0.000977778	0.002333152	0.030366662	0.030087778	X	56564079	C	A	T	N		X	56590512	X:56564079:C:A	UBQLN2	Q9UHD9	Q9UHD9	p.Thr69Asn	p.Thr69Asn	2.528148	0.236	0.800798484	-0.14006791	-1.098165266	-1.30400024	0.744	Thr	69	Asn	T69N	5	12.86857143	-10.61828571	-22.17442857	86.27	41.70879863	0.505316827	Uncertain
X:56564079:C:G:T:69:S	-4.080320012	-3.07379318	0.008976211	0.031868925	0.014441111	0.062037902	0.062352222	0.240412108	4.67E-05	0.160463805	0.008895718	0.022454718	0.06018694	X	56564079	C	G	T	S		X	56590512	X:56564079:C:G	UBQLN2	Q9UHD9	Q9UHD9	p.Thr69Ser	p.Thr69Ser	1.839784	0.106	0.801464462	-1.023222319	-1.913437928	-2.42627811	0.28	Thr	69	Ser	T69S	4	12.86857143	-10.61828571	-22.17442857	86.27	41.70879863	0.171704172	Benign
X:56564079:C:T:T:69:I	-4.339791589	-3.264707535	0.004946551	0.036670037	0.011325556	0.011326589	0.062352222	0.110676191	4.67E-05	0.02696493	0.003350869	0.043594425	0.037252252	X	56564079	C	T	T	I		X	56590512	X:56564079:C:T	UBQLN2	Q9UHD9	Q9UHD9	p.Thr69Ile	p.Thr69Ile	1.900255	0.089	0.804220382	-0.876368371	-1.97552246	-2.491967793	0.082	Thr	69	Ile	T69I	6	12.86857143	-10.61828571	-22.17442857	86.27	41.70879863	0.190312245	Benign
X:56564081:G:A:D:70:N	-3.701068855	-2.95101081	0.004250859	0.034343355	0.009915556	0.013627778	0.067663333	2.48E-17	4.67E-05	0.000977778	0.002333152	0.03465611	0.035005556	X	56564081	G	A	D	N	rs200184714	X	56590514	X:56564081:G:A	UBQLN2	Q9UHD9	Q9UHD9	p.Asp70Asn	p.Asp70Asn	4.248862	0.273	0.785907991	1.742043038	-1.111403751	-0.163156001	0.999	Asp	70	Asn	D70N	5	8.0585	-10.82825	-20.582625	83.91	38.34042119	0.301577741	Benign
X:56564081:G:C:D:70:H	-2.630457784	-2.802725586	0.004946551	0.045266455	0.016015556	0.017526117	0.067663333	1.00E-05	4.67E-05	0.006181852	0.003350869	0.070252752	0.052885556	X	56564081	G	C	D	H		X	56590514	X:56564081:G:C	UBQLN2	Q9UHD9	Q9UHD9	p.Asp70His	p.Asp70His	4.197824	0.529	0.783939294	1.626891837	0.483090668	1.289122369	1	Asp	70	His	D70H	7	8.0585	-10.82825	-20.582625	83.91	38.34042119	0.587737256	Uncertain
X:56564081:G:T:D:70:Y	-0.821202369	-1.25312518	0.018137734	0.06385392	0.119827778	0.132612419	0.067663333	0.200384216	4.67E-05	0.206900082	0.016000345	0.103960104	0.230372312	X	56564081	G	T	D	Y		X	56590514	X:56564081:G:T	UBQLN2	Q9UHD9	Q9UHD9	p.Asp70Tyr	p.Asp70Tyr	4.23838	0.605	0.786319466	1.738472875	1.005919506	1.750278075	1	Asp	70	Tyr	D70Y	9	8.0585	-10.82825	-20.582625	83.91	38.34042119	0.815883334	Pathogenic
X:56564082:A:C:D:70:A	-1.568477183	-1.244277046	0.018137734	0.053997715	0.11994	0.182747949	0.067663333	0.334199372	4.67E-05	0.306922024	0.016000345	0.089622956	0.23247591	X	56564082	A	C	D	A		X	56590515	X:56564082:A:C	UBQLN2	Q9UHD9	Q9UHD9	p.Asp70Ala	p.Asp70Ala	4.17178	0.391	0.792562502	1.805099918	-0.250274155	0.477401892	0.984	Asp	70	Ala	D70A	8	8.0585	-10.82825	-20.582625	83.91	38.34042119	0.414589668	Uncertain
X:56564082:A:G:D:70:G	-2.991743401	-2.802425634	0.004946551	0.045266455	0.016015556	0.017526117	0.067663333	1.00E-05	4.67E-05	0.006181852	0.003350869	0.070252752	0.052885556	X	56564082	A	G	D	G		X	56590515	X:56564082:A:G	UBQLN2	Q9UHD9	Q9UHD9	p.Asp70Gly	p.Asp70Gly	4.199938	0.428	0.806263851	2.179126249	0.213527369	0.706444438	0.989	Asp	70	Gly	D70G	7	8.0585	-10.82825	-20.582625	83.91	38.34042119	0.450563667	Uncertain
X:56564082:A:T:D:70:V	-1.089483768	-1.268374033	0.018137734	0.06385392	0.119827778	0.132612419	0.067663333	0.200384216	4.67E-05	0.206900082	0.016000345	0.103960104	0.230372312	X	56564082	A	T	D	V		X	56590515	X:56564082:A:T	UBQLN2	Q9UHD9	Q9UHD9	p.Asp70Val	p.Asp70Val	4.130909	0.53	0.791967669	1.737049625	0.623396746	1.258854761	0.996	Asp	70	Val	D70V	9	8.0585	-10.82825	-20.582625	83.91	38.34042119	0.611446366	Uncertain
X:56564083:T:A:D:70:E	-3.98204837	-2.973006679	0.008976211	0.03195881	0.018923333	0.084207633	0.067663333	0.240412108	4.67E-05	0.160463805	0.008895718	0.024686107	0.074835725	X	56564083	T	A	D	E		X	56590516	X:56564083:T:A	UBQLN2	Q9UHD9	Q9UHD9	p.Asp70Glu	p.Asp70Glu	1.652072	0.098	0.79323394	-1.471099118	-2.101614327	-2.573643891	0.084	Asp	70	Glu	D70E	4	8.0585	-10.82825	-20.582625	83.91	38.34042119	0.11484972	Benign
X:56564083:T:G:D:70:E	-3.98204837	-2.970593447	0.008976211	0.03195881	0.018923333	0.084207633	0.067663333	0.240412108	4.67E-05	0.160463805	0.008895718	0.024686107	0.074835725	X	56564083	T	G	D	E		X	56590516	X:56564083:T:G	UBQLN2	Q9UHD9	Q9UHD9	p.Asp70Glu	p.Asp70Glu	1.66908	0.098	0.79323394	-1.448873262	-2.101614327	-2.564481463	0.084	Asp	70	Glu	D70E	4	8.0585	-10.82825	-20.582625	83.91	38.34042119	0.11484972	Benign
X:56564084:C:A:Q:71:K	-2.172046285	-2.74645751	0.010638037	0.032252685	0.025674444	0.118984099	0.074348889	0.240412108	4.67E-05	0.160463805	0.008895718	0.024167121	0.066989106	X	56564084	C	A	Q	K		X	56590517	X:56564084:C:A	UBQLN2	Q9UHD9	Q9UHD9	p.Gln71Lys	p.Gln71Lys	3.72978	0.623	0.829444145	2.135263283	1.839854767	1.580335265	0.995	Gln	71	Lys	Q71K	4	10.02022222	-10.77811111	-16.12633333	86.03	36.64720678	0.504943389	Uncertain
X:56564084:C:G:Q:71:E	-2.80463564	-2.998901176	0.008572333	0.030615442	0.022146667	0.094679295	0.074348889	0.056160247	4.67E-05	0.020990403	0.005129765	0.02015716	0.040210672	X	56564084	C	G	Q	E		X	56590517	X:56564084:C:G	UBQLN2	Q9UHD9	Q9UHD9	p.Gln71Glu	p.Gln71Glu	3.592243	0.511	0.831013914	1.99416808	1.154083805	0.85884154	0.988	Gln	71	Glu	Q71E	3	10.02022222	-10.77811111	-16.12633333	86.03	36.64720678	0.636842627	Uncertain
X:56564085:A:C:Q:71:P	-1.462326138	-2.910701698	0.005866754	0.039850817	0.021332222	0.049415478	0.074348889	0.110676191	4.67E-05	0.02696493	0.003350869	0.047028281	0.044444475	X	56564085	A	C	Q	P		X	56590518	X:56564085:A:C	UBQLN2	Q9UHD9	Q9UHD9	p.Gln71Pro	p.Gln71Pro	3.954305	0.876	0.843622061	2.777629416	3.684676632	3.163721876	0.998	Gln	71	Pro	Q71P	6	10.02022222	-10.77811111	-16.12633333	86.03	36.64720678	0.893475786	Pathogenic
X:56564085:A:G:Q:71:R	-2.422442258	-2.728804931	0.010638037	0.032252685	0.025674444	0.118984099	0.074348889	0.240412108	4.67E-05	0.160463805	0.008895718	0.024167121	0.066989106	X	56564085	A	G	Q	R		X	56590518	X:56564085:A:G	UBQLN2	Q9UHD9	Q9UHD9	p.Gln71Arg	p.Gln71Arg	3.854192	0.553	0.829354451	2.295635787	1.39338217	1.242732127	0.992	Gln	71	Arg	Q71R	4	10.02022222	-10.77811111	-16.12633333	86.03	36.64720678	0.319242037	Benign
X:56564085:A:T:Q:71:L	-1.83053479	-2.805819492	0.005866754	0.046242919	0.024054444	0.047273894	0.074348889	1.00E-05	4.67E-05	0.006181852	0.003350869	0.064065915	0.055621111	X	56564085	A	T	Q	L		X	56590518	X:56564085:A:T	UBQLN2	Q9UHD9	Q9UHD9	p.Gln71Leu	p.Gln71Leu	4.008317	0.746	0.829317938	2.496145855	2.61963561	2.441371509	0.999	Gln	71	Leu	Q71L	7	10.02022222	-10.77811111	-16.12633333	86.03	36.64720678	0.309017898	Benign
X:56564086:G:C:Q:71:H	-2.428219933	-3.06104297	0.005042299	0.035278926	0.017473333	0.043493333	0.074348889	2.48E-17	4.67E-05	0.000977778	0.002333152	0.033126016	0.036588889	X	56564086	G	C	Q	H		X	56590519	X:56564086:G:C	UBQLN2	Q9UHD9	Q9UHD9	p.Gln71His	p.Gln71His	3.376311	0.625	0.820805212	1.460725008	1.708432266	1.401477695	1	Gln	71	His	Q71H	5	10.02022222	-10.77811111	-16.12633333	86.03	36.64720678	0.656955096	Pathogenic
X:56564086:G:T:Q:71:H	-2.428219933	-3.062768187	0.005042299	0.035278926	0.017473333	0.043493333	0.074348889	2.48E-17	4.67E-05	0.000977778	0.002333152	0.033126016	0.036588889	X	56564086	G	T	Q	H		X	56590519	X:56564086:G:T	UBQLN2	Q9UHD9	Q9UHD9	p.Gln71His	p.Gln71His	3.364152	0.625	0.820805212	1.444835769	1.708432266	1.394927486	1	Gln	71	His	Q71H	5	10.02022222	-10.77811111	-16.12633333	86.03	36.64720678	0.656955096	Pathogenic
X:56564087:C:A:L:72:I	-2.99242525	-3.19485706	0.007230847	0.031747642	0.016873333	0.072739511	0.039362222	0.000962397	4.67E-05	0.007537252	0.005129765	0.021533336	0.024725478	X	56564087	C	A	L	I		X	56590520	X:56564087:C:A	UBQLN2	Q9UHD9	Q9UHD9	p.Leu72Ile	p.Leu72Ile	3.160495	0.496	0.833840926	1.499545759	1.105899013	0.539547877	0.996	Leu	72	Ile	L72I	2	13.321625	-7.2235	-18.55125	88.38	37.94900958	0.556429793	Uncertain
X:56564087:C:G:L:72:V	-2.953219479	-3.251524988	0.007230847	0.031082009	0.017023333	0.094679295	0.039362222	0.056160247	4.67E-05	0.020990403	0.005129765	0.020305383	0.02636091	X	56564087	C	G	L	V		X	56590520	X:56564087:C:G	UBQLN2	Q9UHD9	Q9UHD9	p.Leu72Val	p.Leu72Val	2.660851	0.503	0.839720027	0.991318444	1.24848635	0.310845775	0.997	Leu	72	Val	L72V	3	13.321625	-7.2235	-18.55125	88.38	37.94900958	0.472717465	Uncertain
X:56564088:T:A:L:72:Q	-2.896853903	-3.024775902	0.004946551	0.038592824	0.015602222	0.049415478	0.039362222	0.110676191	4.67E-05	0.02696493	0.003350869	0.041408588	0.028325533	X	56564088	T	A	L	Q		X	56590521	X:56564088:T:A	UBQLN2	Q9UHD9	Q9UHD9	p.Leu72Gln	p.Leu72Gln	4.138495	0.514	0.839045333	2.90568024	1.307154245	1.170455612	1	Leu	72	Gln	L72Q	6	13.321625	-7.2235	-18.55125	88.38	37.94900958	0.53344445	Uncertain
X:56564088:T:C:L:72:P	-1.711975759	-2.917307234	0.004946551	0.044321626	0.018465556	0.047273894	0.039362222	1.00E-05	4.67E-05	0.006181852	0.003350869	0.056176928	0.039162143	X	56564088	T	C	L	P		X	56590521	X:56564088:T:C	UBQLN2	Q9UHD9	Q9UHD9	p.Leu72Pro	p.Leu72Pro	4.231581	0.819	0.855371268	3.429152392	3.518368366	2.983613274	1	Leu	72	Pro	L72P	7	13.321625	-7.2235	-18.55125	88.38	37.94900958	0.929017833	Pathogenic
X:56564088:T:G:L:72:R	-1.734301174	-3.020226403	0.004946551	0.038592824	0.015602222	0.049415478	0.039362222	0.110676191	4.67E-05	0.02696493	0.003350869	0.041408588	0.028325533	X	56564088	T	G	L	R		X	56590521	X:56564088:T:G	UBQLN2	Q9UHD9	Q9UHD9	p.Leu72Arg	p.Leu72Arg	4.170559	0.839	0.847102732	3.145896972	3.507548156	3.066347218	1	Leu	72	Arg	L72R	6	13.321625	-7.2235	-18.55125	88.38	37.94900958	0.927290905	Pathogenic
X:56564090:G:A:V:73:M	-3.033382327	-3.195159091	0.004657992	0.032060506	0.00929	0.070325074	0.001813333	0.056160247	4.67E-05	0.020990403	0.003114995	0.022403997	0.009673106	X	56564090	G	A	V	M		X	56590523	X:56564090:G:A	UBQLN2	Q9UHD9	Q9UHD9	p.Val73Met	p.Val73Met	4.081144	0.521	0.79709808	1.79829153	0.651783765	1.180022439	1	Val	73	Met	V73M	3	10.91785714	-2.813285714	-17.59828571	90.08	33.7482273	0.841091814	Pathogenic
X:56564090:G:C:V:73:L	-3.273047044	-3.217895236	0.004657992	0.032060506	0.00929	0.070325074	0.001813333	0.056160247	4.67E-05	0.020990403	0.003114995	0.022403997	0.009673106	X	56564090	G	C	V	L		X	56590523	X:56564090:G:C	UBQLN2	Q9UHD9	Q9UHD9	p.Val73Leu	p.Val73Leu	3.920904	0.454	0.812931631	1.978601195	0.490052638	0.706414698	0.976	Val	73	Leu	V73L	3	10.91785714	-2.813285714	-17.59828571	90.08	33.7482273	0.570081467	Uncertain
X:56564090:G:T:V:73:L	-3.273047044	-3.219620312	0.004657992	0.032060506	0.00929	0.070325074	0.001813333	0.056160247	4.67E-05	0.020990403	0.003114995	0.022403997	0.009673106	X	56564090	G	T	V	L		X	56590523	X:56564090:G:T	UBQLN2	Q9UHD9	Q9UHD9	p.Val73Leu	p.Val73Leu	3.908746	0.454	0.812931631	1.962713262	0.490052638	0.699865027	0.976	Val	73	Leu	V73L	3	10.91785714	-2.813285714	-17.59828571	90.08	33.7482273	0.570081467	Uncertain
X:56564091:T:A:V:73:E	-2.36792548	-3.215016736	0.002496817	0.042703436	0.005092222	0.043951192	0.001813333	0.110676191	4.67E-05	0.02696493	0.001625665	0.042757088	0.006383152	X	56564091	T	A	V	E		X	56590524	X:56564091:T:A	UBQLN2	Q9UHD9	Q9UHD9	p.Val73Glu	p.Val73Glu	4.14288	0.715	0.818612042	2.408488184	2.243952468	2.334671042	1	Val	73	Glu	V73E	6	10.91785714	-2.813285714	-17.59828571	90.08	33.7482273	0.781731058	Pathogenic
X:56564091:T:C:V:73:A	-2.475511131	-3.039410946	0.005785952	0.034128124	0.012554444	0.103977136	0.001813333	0.240412108	4.67E-05	0.160463805	0.00540987	0.024785134	0.028651529	X	56564091	T	C	V	A		X	56590524	X:56564091:T:C	UBQLN2	Q9UHD9	Q9UHD9	p.Val73Ala	p.Val73Ala	4.015365	0.631	0.812192956	2.083860824	1.602882062	1.780426491	0.999	Val	73	Ala	V73A	4	10.91785714	-2.813285714	-17.59828571	90.08	33.7482273	0.801366314	Pathogenic
X:56564091:T:G:V:73:G	-2.158832874	-3.227175502	0.002496817	0.049323185	0.005248889	0.041177228	0.001813333	1.00E-05	4.67E-05	0.006181852	0.001625665	0.056982114	0.005744444	X	56564091	T	G	V	G		X	56590524	X:56564091:T:G	UBQLN2	Q9UHD9	Q9UHD9	p.Val73Gly	p.Val73Gly	4.096343	0.775	0.831042591	2.653625915	2.832757794	2.656422805	1	Val	73	Gly	V73G	7	10.91785714	-2.813285714	-17.59828571	90.08	33.7482273	0.880125163	Pathogenic
X:56564093:C:A:L:74:M	-2.784400117	-3.340012691	0.004657992	0.032954302	0.01335	0.072739511	0.000156667	0.000962397	4.67E-05	0.007537252	0.003023672	0.023973291	0.00868397	X	56564093	C	A	L	M		X	56590526	X:56564093:C:A	UBQLN2	Q9UHD9	Q9UHD9	p.Leu74Met	p.Leu74Met	3.120882	0.593	0.836037389	1.501841241	1.759155566	1.078903157	1	Leu	74	Met	L74M	2	14.30225	-0.813	-19.942125	90.85	36.6599504	0.917197619	Pathogenic
X:56564093:C:G:L:74:V	-2.87133877	-3.350022857	0.004657992	0.032246673	0.013416667	0.094679295	0.000156667	0.056160247	4.67E-05	0.020990403	0.003023672	0.021970763	0.009384217	X	56564093	C	G	L	V		X	56590526	X:56564093:C:G	UBQLN2	Q9UHD9	Q9UHD9	p.Leu74Val	p.Leu74Val	3.007404	0.567	0.84132797	1.483766001	1.682149328	0.867481634	0.997	Leu	74	Val	L74V	3	14.30225	-0.813	-19.942125	90.85	36.6599504	0.708580824	Pathogenic
X:56564094:T:A:L:74:Q	-1.898159562	-3.223681584	0.002496817	0.039533443	0.008047778	0.049415478	0.000156667	0.110676191	4.67E-05	0.02696493	0.001577936	0.037944194	0.005692041	X	56564094	T	A	L	Q		X	56590527	X:56564094:T:A	UBQLN2	Q9UHD9	Q9UHD9	p.Leu74Gln	p.Leu74Gln	4.12418	0.848	0.842297094	2.967008818	3.48457981	3.093385531	1	Leu	74	Gln	L74Q	6	14.30225	-0.813	-19.942125	90.85	36.6599504	0.959147457	Pathogenic
X:56564094:T:C:L:74:P	-1.868363947	-3.216593847	0.002496817	0.04506294	0.008054444	0.047273894	0.000156667	1.00E-05	4.67E-05	0.006181852	0.001577936	0.050600698	0.005002222	X	56564094	T	C	L	P		X	56590527	X:56564094:T:C	UBQLN2	Q9UHD9	Q9UHD9	p.Leu74Pro	p.Leu74Pro	4.216422	0.858	0.854568202	3.389577018	3.752884879	3.200881123	1	Leu	74	Pro	L74P	7	14.30225	-0.813	-19.942125	90.85	36.6599504	0.954002115	Pathogenic
X:56564094:T:G:L:74:R	-1.826617856	-3.219251839	0.002496817	0.039533443	0.008047778	0.049415478	0.000156667	0.110676191	4.67E-05	0.02696493	0.001577936	0.037944194	0.005692041	X	56564094	T	G	L	R		X	56590527	X:56564094:T:G	UBQLN2	Q9UHD9	Q9UHD9	p.Leu74Arg	p.Leu74Arg	4.1554	0.868	0.849201125	3.177734895	3.726905996	3.225811427	1	Leu	74	Arg	L74R	6	14.30225	-0.813	-19.942125	90.85	36.6599504	0.957966282	Pathogenic
X:56564096:A:C:I:75:L	-2.27878673	-3.211401385	0.004383502	0.032623826	0.009856667	0.048375846	0.001666667	0.000962397	4.67E-05	0.007537252	0.003491269	0.025003769	0.01006651	X	56564096	A	C	I	L		X	56590529	X:56564096:A:C	UBQLN2	Q9UHD9	Q9UHD9	p.Ile75Leu	p.Ile75Leu	3.942554	0.731	0.797090232	1.61699058	1.98658109	2.319238674	0.911	Ile	75	Leu	I75L	2	12.998625	3.129	-17.020875	91.94	32.60379318	0.836602635	Pathogenic
X:56564096:A:G:I:75:V	-2.969164197	-3.248778251	0.004383502	0.034749917	0.009856667	0.048375846	0.001666667	0.000962397	4.67E-05	0.007537252	0.003491269	0.028638783	0.01006651	X	56564096	A	G	I	V		X	56590529	X:56564096:A:G	UBQLN2	Q9UHD9	Q9UHD9	p.Ile75Val	p.Ile75Val	3.679129	0.538	0.794471278	1.208289819	0.716022558	1.061717975	0.931	Ile	75	Val	I75V	1	12.998625	3.129	-17.020875	91.94	32.60379318	0.462937049	Uncertain
X:56564096:A:T:I:75:F	-1.448607829	-3.035305544	0.005445356	0.034798027	0.013161111	0.106952136	0.001666667	0.240412108	4.67E-05	0.160463805	0.006061666	0.024788852	0.029509755	X	56564096	A	T	I	F		X	56590529	X:56564096:A:T	UBQLN2	Q9UHD9	Q9UHD9	p.Ile75Phe	p.Ile75Phe	3.991686	0.916	0.794924038	1.627879414	3.1264475	3.415074064	0.999	Ile	75	Phe	I75F	4	12.998625	3.129	-17.020875	91.94	32.60379318	0.934917618	Pathogenic
X:56564097:T:A:I:75:N	-1.707808915	-3.215770552	0.002349382	0.048512184	0.005702222	0.041141672	0.001666667	1.00E-05	4.67E-05	0.006181852	0.001577936	0.050521311	0.006193333	X	56564097	T	A	I	N		X	56590530	X:56564097:T:A	UBQLN2	Q9UHD9	Q9UHD9	p.Ile75Asn	p.Ile75Asn	4.149204	0.9	0.790885053	1.734310998	2.957350308	3.407445212	1	Ile	75	Asn	I75N	7	12.998625	3.129	-17.020875	91.94	32.60379318	0.940279036	Pathogenic
X:56564097:T:C:I:75:T	-1.604567561	-3.255861813	0.00201822	0.038064758	0.004291111	0.032335556	0.001666667	2.48E-17	4.67E-05	0.000977778	0.001152051	0.029837761	0.004484444	X	56564097	T	C	I	T		X	56590530	X:56564097:T:C	UBQLN2	Q9UHD9	Q9UHD9	p.Ile75Thr	p.Ile75Thr	3.971411	0.933	0.790778912	1.499360731	3.165353835	3.502417849	0.999	Ile	75	Thr	I75T	5	12.998625	3.129	-17.020875	91.94	32.60379318	0.743546429	Pathogenic
X:56564097:T:G:I:75:S	-1.558230542	-3.204742833	0.002349382	0.042603465	0.005545556	0.043915636	0.001666667	0.110676191	4.67E-05	0.02696493	0.001577936	0.038798865	0.006943152	X	56564097	T	G	I	S		X	56590530	X:56564097:T:G	UBQLN2	Q9UHD9	Q9UHD9	p.Ile75Ser	p.Ile75Ser	4.180958	0.94	0.791772951	1.797660502	3.226436481	3.655766062	1	Ile	75	Ser	I75S	6	12.998625	3.129	-17.020875	91.94	32.60379318	0.859118146	Pathogenic
X:56564098:T:G:I:75:M	-2.140369008	-3.282684213	0.004383502	0.032842913	0.009923333	0.070027296	0.001666667	0.056160247	4.67E-05	0.020990403	0.003491269	0.023453444	0.010766757	X	56564098	T	G	I	M		X	56590531	X:56564098:T:G	UBQLN2	Q9UHD9	Q9UHD9	p.Ile75Met	p.Ile75Met	3.397238	0.768	0.785638897	0.622527543	2.030723169	2.239343399	0.997	Ile	75	Met	I75M	3	12.998625	3.129	-17.020875	91.94	32.60379318	0.917706089	Pathogenic
X:56564099:T:A:F:76:I	-1.500383171	-3.154557195	0.00384554	0.036814013	0.011615556	0.049482144	0.00349	0.110676191	4.67E-05	0.02696493	0.002107397	0.032576836	0.014034377	X	56564099	T	A	F	I		X	56590532	X:56564099:T:A	UBQLN2	Q9UHD9	Q9UHD9	p.Phe76Ile	p.Phe76Ile	4.099933	0.939	0.813197652	2.219101754	3.577539658	3.606336488	1	Phe	76	Ile	F76I	6	16.52790909	7.127181818	-20.54963636	90.85	36.65429827	0.925773081	Pathogenic
X:56564099:T:C:F:76:L	-1.60054156	-3.143086537	0.00384554	0.036814013	0.011615556	0.049482144	0.00349	0.110676191	4.67E-05	0.02696493	0.002107397	0.032576836	0.014034377	X	56564099	T	C	F	L		X	56590532	X:56564099:T:C	UBQLN2	Q9UHD9	Q9UHD9	p.Phe76Leu	p.Phe76Leu	4.180776	0.911	0.816696929	2.410873767	3.457932843	3.488037459	0.999	Phe	76	Leu	F76L	6	16.52790909	7.127181818	-20.54963636	90.85	36.65429827	0.87228683	Pathogenic
X:56564099:T:G:F:76:V	-1.573063253	-3.170772756	0.00384554	0.041104405	0.011688889	0.047340561	0.00349	1.00E-05	4.67E-05	0.006181852	0.002107397	0.042343456	0.012251111	X	56564099	T	G	F	V		X	56590532	X:56564099:T:G	UBQLN2	Q9UHD9	Q9UHD9	p.Phe76Val	p.Phe76Val	4.094971	0.923	0.815364641	2.265953338	3.511985927	3.51117757	1	Phe	76	Val	F76V	7	16.52790909	7.127181818	-20.54963636	90.85	36.65429827	0.841065533	Pathogenic
X:56564100:T:A:F:76:Y	-2.792783109	-3.137461719	0.008600114	0.032552448	0.018887778	0.094679295	0.00349	0.056160247	4.67E-05	0.020990403	0.00730189	0.023319173	0.016801331	X	56564100	T	A	F	Y		X	56590533	X:56564100:T:A	UBQLN2	Q9UHD9	Q9UHD9	p.Phe76Tyr	p.Phe76Tyr	4.050792	0.571	0.813182226	2.154505191	1.237979431	1.452689629	0.998	Phe	76	Tyr	F76Y	3	16.52790909	7.127181818	-20.54963636	90.85	36.65429827	0.452390879	Uncertain
X:56564100:T:C:F:76:S	-0.658270504	-2.248792369	0.013688602	0.047095669	0.079901111	0.200448014	0.00349	0.334199372	4.67E-05	0.306922024	0.006641836	0.05311156	0.114556841	X	56564100	T	C	F	S		X	56590533	X:56564100:T:C	UBQLN2	Q9UHD9	Q9UHD9	p.Phe76Ser	p.Phe76Ser	4.321114	0.931	0.813467827	2.514788307	3.531192986	3.679246626	1	Phe	76	Ser	F76S	8	16.52790909	7.127181818	-20.54963636	90.85	36.65429827	0.799725671	Pathogenic
X:56564100:T:G:F:76:C	-0.66900176	-2.25752558	0.013688602	0.047095669	0.079901111	0.200448014	0.00349	0.334199372	4.67E-05	0.306922024	0.006641836	0.05311156	0.114556841	X	56564100	T	G	F	C		X	56590533	X:56564100:T:G	UBQLN2	Q9UHD9	Q9UHD9	p.Phe76Cys	p.Phe76Cys	4.259564	0.928	0.812794843	2.417791389	3.500894184	3.628747757	1	Phe	76	Cys	F76C	8	16.52790909	7.127181818	-20.54963636	90.85	36.65429827	0.752116568	Pathogenic
X:56564101:T:A:F:76:L	-2.097756419	-3.222635377	0.00384554	0.036814013	0.011615556	0.049482144	0.00349	0.110676191	4.67E-05	0.02696493	0.002107397	0.032576836	0.014034377	X	56564101	T	A	F	L		X	56590534	X:56564101:T:A	UBQLN2	Q9UHD9	Q9UHD9	p.Phe76Leu	p.Phe76Leu	3.620131	0.772	0.816696929	1.678229413	2.574337472	2.382540182	0.999	Phe	76	Leu	F76L	6	16.52790909	7.127181818	-20.54963636	90.85	36.65429827	0.87228683	Pathogenic
X:56564101:T:G:F:76:L	-2.097756419	-3.220580979	0.00384554	0.036814013	0.011615556	0.049482144	0.00349	0.110676191	4.67E-05	0.02696493	0.002107397	0.032576836	0.014034377	X	56564101	T	G	F	L		X	56590534	X:56564101:T:G	UBQLN2	Q9UHD9	Q9UHD9	p.Phe76Leu	p.Phe76Leu	3.63461	0.772	0.816696929	1.697150401	2.574337472	2.390340205	0.999	Phe	76	Leu	F76L	6	16.52790909	7.127181818	-20.54963636	90.85	36.65429827	0.87228683	Pathogenic
X:56564102:G:A:A:77:T	-2.266458814	-2.350141608	0.024384882	0.029361721	0.086483333	0.10656547	0.042711429	0.240412108	4.67E-05	0.160463805	0.022362534	0.022471754	0.106057835	X	56564102	G	A	A	T		X	56590535	X:56564102:G:A	UBQLN2	Q9UHD9	Q9UHD9	p.Ala77Thr	p.Ala77Thr	4.127851	0.502	0.771467028	1.228473436	0.103363767	1.095357184	0.974	Ala	77	Thr	A77T	4	13.8476	9.8684	-19.1612	85.93	33.48073257	0.571585201	Uncertain
X:56564102:G:C:A:77:P	-1.777238391	-2.916886434	0.007622498	0.029392644	0.052796667	0.032282222	0.042711429	2.48E-17	4.67E-05	0.000977778	0.003198901	0.024060911	0.0403	X	56564102	G	C	A	P		X	56590535	X:56564102:G:C	UBQLN2	Q9UHD9	Q9UHD9	p.Ala77Pro	p.Ala77Pro	4.164791	0.798	0.782930103	1.558885592	2.176232372	2.826244996	0.999	Ala	77	Pro	A77P	5	13.8476	9.8684	-19.1612	85.93	33.48073257	0.890636598	Pathogenic
X:56564102:G:T:A:77:S	-3.182925752	-2.745482261	0.019702971	0.02991373	0.074813333	0.070027296	0.042711429	0.056160247	4.67E-05	0.020990403	0.012970093	0.02351548	0.065503005	X	56564102	G	T	A	S		X	56590535	X:56564102:G:T	UBQLN2	Q9UHD9	Q9UHD9	p.Ala77Ser	p.Ala77Ser	3.827758	0.344	0.772552407	0.863029711	-0.882901844	0.020395704	0.279	Ala	77	Ser	A77S	3	13.8476	9.8684	-19.1612	85.93	33.48073257	0.322887733	Benign
X:56564103:C:A:A:77:D	-2.301423112	-2.929543779	0.007622498	0.030599319	0.052905556	0.043862303	0.042711429	0.110676191	4.67E-05	0.02696493	0.003758559	0.02930286	0.04420677	X	56564103	C	A	A	D		X	56590536	X:56564103:C:A	UBQLN2	Q9UHD9	Q9UHD9	p.Ala77Asp	p.Ala77Asp	3.836082	0.642	0.781526048	1.094774665	1.161145464	1.747428437	0.998	Ala	77	Asp	A77D	6	13.8476	9.8684	-19.1612	85.93	33.48073257	0.847326779	Pathogenic
X:56564103:C:G:A:77:G	-2.581242322	-2.40339504	0.024384882	0.029361721	0.086483333	0.10656547	0.042711429	0.240412108	4.67E-05	0.160463805	0.022362534	0.022471754	0.106057835	X	56564103	C	G	A	G		X	56590536	X:56564103:C:G	UBQLN2	Q9UHD9	Q9UHD9	p.Ala77Gly	p.Ala77Gly	3.752531	0.414	0.792061924	1.24490953	-0.112419616	0.384495435	0.92	Ala	77	Gly	A77G	4	13.8476	9.8684	-19.1612	85.93	33.48073257	0.570329297	Uncertain
X:56564103:C:T:A:77:V	-2.21637962	-2.392274278	0.024384882	0.029361721	0.086483333	0.10656547	0.042711429	0.240412108	4.67E-05	0.160463805	0.022362534	0.022471754	0.106057835	X	56564103	C	T	A	V		X	56590536	X:56564103:C:T	UBQLN2	Q9UHD9	Q9UHD9	p.Ala77Val	p.Ala77Val	3.830908	0.516	0.777166191	0.980704658	0.287446559	1.016315266	0.998	Ala	77	Val	A77V	4	13.8476	9.8684	-19.1612	85.93	33.48073257	0.657367865	Pathogenic
X:56564105:G:A:G:78:R	-0.730752516	-2.238594106	0.013688602	0.039773922	0.079758889	0.197966689	0.004763333	0.334199372	4.67E-05	0.306922024	0.006641836	0.052358173	0.118164937	X	56564105	G	A	G	R		X	56590538	X:56564105:G:A	UBQLN2	Q9UHD9	Q9UHD9	p.Gly78Arg	p.Gly78Arg	4.171797	0.902	0.779649532	1.48729662	2.78260508	3.43117708	1	Gly	78	Arg	G78R	8	10.689	8.4535	-17.70925	83.58	30.37499395	0.9787551	Pathogenic
X:56564105:G:C:G:78:R	-0.730752516	-2.243800689	0.013688602	0.039773922	0.079758889	0.197966689	0.004763333	0.334199372	4.67E-05	0.306922024	0.006641836	0.052358173	0.118164937	X	56564105	G	C	G	R		X	56590538	X:56564105:G:C	UBQLN2	Q9UHD9	Q9UHD9	p.Gly78Arg	p.Gly78Arg	4.135102	0.902	0.779649532	1.439344021	2.78260508	3.411409011	1	Gly	78	Arg	G78R	8	10.689	8.4535	-17.70925	83.58	30.37499395	0.9787551	Pathogenic
X:56564106:G:A:G:78:E	-0.537589909	-2.247350019	0.013688602	0.039773922	0.079758889	0.197966689	0.004763333	0.334199372	4.67E-05	0.306922024	0.006641836	0.052358173	0.118164937	X	56564106	G	A	G	E		X	56590539	X:56564106:G:A	UBQLN2	Q9UHD9	Q9UHD9	p.Gly78Glu	p.Gly78Glu	4.110087	0.956	0.78118148	1.444360385	3.151432107	3.710072768	1	Gly	78	Glu	G78E	8	10.689	8.4535	-17.70925	83.58	30.37499395	0.956210696	Pathogenic
X:56564106:G:C:G:78:A	-1.453261875	-3.168459448	0.00384554	0.029133824	0.011716667	0.069122938	0.004763333	0.110676191	4.67E-05	0.02696493	0.002107397	0.030552138	0.014518821	X	56564106	G	C	G	A		X	56590539	X:56564106:G:C	UBQLN2	Q9UHD9	Q9UHD9	p.Gly78Ala	p.Gly78Ala	3.972254	0.951	0.778837177	1.206541757	3.080534626	3.606918537	1	Gly	78	Ala	G78A	6	10.689	8.4535	-17.70925	83.58	30.37499395	0.971486887	Pathogenic
X:56564106:G:T:G:78:V	-0.737987006	-2.410928178	0.013688602	0.049099286	0.077173333	0.151938133	0.004763333	0.200384216	4.67E-05	0.206900082	0.006641836	0.06347854	0.099985372	X	56564106	G	T	G	V		X	56590539	X:56564106:G:T	UBQLN2	Q9UHD9	Q9UHD9	p.Gly78Val	p.Gly78Val	4.071708	0.944	0.778522979	1.328773772	3.030794791	3.620033138	1	Gly	78	Val	G78V	9	10.689	8.4535	-17.70925	83.58	30.37499395	0.964151431	Pathogenic
X:56564108:A:C:K:79:Q	-1.745034587	-2.859662201	0.010672456	0.031323342	0.023336667	0.107018803	0.00323	0.240412108	4.67E-05	0.160463805	0.012642222	0.024081332	0.049799266	X	56564108	A	C	K	Q		X	56590541	X:56564108:A:C	UBQLN2	Q9UHD9	Q9UHD9	p.Lys79Gln	p.Lys79Gln	3.985749	0.784	0.779321298	1.236092492	2.027026133	2.648867671	0.999	Lys	79	Gln	K79Q	4	10.23077778	8.108888889	-21.66988889	87.33	33.086624	0.559788697	Uncertain
X:56564108:A:G:K:79:E	-1.508946956	-2.842670962	0.010672456	0.031323342	0.023336667	0.107018803	0.00323	0.240412108	4.67E-05	0.160463805	0.012642222	0.024081332	0.049799266	X	56564108	A	G	K	E		X	56590541	X:56564108:A:G	UBQLN2	Q9UHD9	Q9UHD9	p.Lys79Glu	p.Lys79Glu	4.1055	0.85	0.794133347	1.757149012	2.693706336	3.094883102	0.999	Lys	79	Glu	K79E	4	10.23077778	8.108888889	-21.66988889	87.33	33.086624	0.687598911	Pathogenic
X:56564109:A:C:K:79:T	-1.836962875	-3.170017793	0.00384554	0.034670938	0.008351111	0.04413897	0.00323	0.110676191	4.67E-05	0.02696493	0.002107397	0.034206476	0.013169932	X	56564109	A	C	K	T		X	56590542	X:56564109:A:C	UBQLN2	Q9UHD9	Q9UHD9	p.Lys79Thr	p.Lys79Thr	4.043964	0.847	0.787621854	1.516467834	2.565995064	3.044391775	1	Lys	79	Thr	K79T	6	10.23077778	8.108888889	-21.66988889	87.33	33.086624	0.905859893	Pathogenic
X:56564109:A:G:K:79:R	-2.716592688	-3.116491529	0.008600114	0.031412944	0.017247778	0.070027296	0.00323	0.056160247	4.67E-05	0.020990403	0.00730189	0.024578659	0.019815775	X	56564109	A	G	K	R		X	56590542	X:56564109:A:G	UBQLN2	Q9UHD9	Q9UHD9	p.Lys79Arg	p.Lys79Arg	4.013787	0.585	0.791088526	1.562357709	0.958352769	1.513679656	0.998	Lys	79	Arg	K79R	3	10.23077778	8.108888889	-21.66988889	87.33	33.086624	0.21727737	Benign
X:56564109:A:T:K:79:I	-0.792259406	-2.24639725	0.013688602	0.046463889	0.076894444	0.190330474	0.00323	0.334199372	4.67E-05	0.306922024	0.006641836	0.057921067	0.116845652	X	56564109	A	T	K	I		X	56590542	X:56564109:A:T	UBQLN2	Q9UHD9	Q9UHD9	p.Lys79Ile	p.Lys79Ile	4.19768	0.888	0.793442124	1.860595782	2.923732097	3.364195488	0.999	Lys	79	Ile	K79I	8	10.23077778	8.108888889	-21.66988889	87.33	33.086624	0.905316547	Pathogenic
X:56564110:A:C:K:79:N	-2.529646591	-3.334307613	0.003304182	0.032225505	0.007275556	0.032452222	0.00323	2.48E-17	4.67E-05	0.000977778	0.001793159	0.026971834	0.008361111	X	56564110	A	C	K	N		X	56590543	X:56564110:A:C	UBQLN2	Q9UHD9	Q9UHD9	p.Lys79Asn	p.Lys79Asn	3.180883	0.665	0.786893704	0.370681771	1.396908441	1.52741268	1	Lys	79	Asn	K79N	5	10.23077778	8.108888889	-21.66988889	87.33	33.086624	0.9190325	Pathogenic
X:56564110:A:T:K:79:N	-2.529646591	-3.336101504	0.003304182	0.032225505	0.007275556	0.032452222	0.00323	2.48E-17	4.67E-05	0.000977778	0.001793159	0.026971834	0.008361111	X	56564110	A	T	K	N		X	56590543	X:56564110:A:T	UBQLN2	Q9UHD9	Q9UHD9	p.Lys79Asn	p.Lys79Asn	3.16824	0.665	0.786893704	0.354160046	1.396908441	1.520601733	1	Lys	79	Asn	K79N	5	10.23077778	8.108888889	-21.66988889	87.33	33.086624	0.9190325	Pathogenic
X:56564111:A:C:I:80:L	-2.776277002	-3.202981529	0.004383502	0.033860456	0.009702222	0.048709179	0.000583333	0.000962397	4.67E-05	0.007537252	0.003491269	0.026672581	0.010860637	X	56564111	A	C	I	L		X	56590544	X:56564111:A:C	UBQLN2	Q9UHD9	Q9UHD9	p.Ile80Leu	p.Ile80Leu	3.953212	0.59	0.787527344	1.395548012	0.930720296	1.509948944	0.911	Ile	80	Leu	I80L	2	8.556125	2.688	-20.39675	91.12	32.23637467	0.667394685	Pathogenic
X:56564111:A:G:I:80:V	-3.441614871	-3.240477865	0.004383502	0.036022467	0.009702222	0.048709179	0.000583333	0.000962397	4.67E-05	0.007537252	0.003491269	0.030318065	0.010860637	X	56564111	A	G	I	V	rs1205199734	X	56590544	X:56564111:A:G	UBQLN2	Q9UHD9	Q9UHD9	p.Ile80Val	p.Ile80Val	3.688945	0.404	0.785107026	0.990635964	-0.292026474	0.292437198	0.931	Ile	80	Val	I80V	1	8.556125	2.688	-20.39675	91.12	32.23637467	0.420129677	Uncertain
X:56564111:A:T:I:80:F	-1.733469301	-3.01754826	0.005445356	0.035764275	0.013117778	0.107429914	0.000583333	0.240412108	4.67E-05	0.160463805	0.006061666	0.026486069	0.031312298	X	56564111	A	T	I	F		X	56590544	X:56564111:A:T	UBQLN2	Q9UHD9	Q9UHD9	p.Ile80Phe	p.Ile80Phe	4.006332	0.832	0.785475516	1.414463196	2.434832513	2.937413472	0.999	Ile	80	Phe	I80F	4	8.556125	2.688	-20.39675	91.12	32.23637467	0.937406247	Pathogenic
X:56564112:T:A:I:80:N	-1.912700547	-3.222603926	0.002349382	0.050680538	0.004985556	0.043890561	0.000583333	1.00E-05	4.67E-05	0.006181852	0.001577936	0.055713331	0.005252222	X	56564112	T	A	I	N		X	56590545	X:56564112:T:A	UBQLN2	Q9UHD9	Q9UHD9	p.Ile80Asn	p.Ile80Asn	4.158738	0.845	0.781154099	1.50726303	2.445370339	3.094661278	1	Ile	80	Asn	I80N	7	8.556125	2.688	-20.39675	91.12	32.23637467	0.947843296	Pathogenic
X:56564112:T:C:I:80:T	-1.799128938	-3.259505922	0.00201822	0.039083478	0.003791111	0.03321	0.000583333	2.48E-17	4.67E-05	0.000977778	0.001152051	0.032104824	0.00391	X	56564112	T	C	I	T		X	56590545	X:56564112:T:C	UBQLN2	Q9UHD9	Q9UHD9	p.Ile80Thr	p.Ile80Thr	3.980944	0.88	0.781008883	1.27134972	2.665435531	3.201194104	0.999	Ile	80	Thr	I80T	5	8.556125	2.688	-20.39675	91.12	32.23637467	0.953993692	Pathogenic
X:56564112:T:G:I:80:S	-1.780949859	-3.211637977	0.002349382	0.044010366	0.004845556	0.047305795	0.000583333	0.110676191	4.67E-05	0.02696493	0.001577936	0.042270951	0.006008707	X	56564112	T	G	I	S		X	56590545	X:56564112:T:G	UBQLN2	Q9UHD9	Q9UHD9	p.Ile80Ser	p.Ile80Ser	4.189648	0.88	0.781979927	1.567981868	2.681636891	3.313625634	1	Ile	80	Ser	I80S	6	8.556125	2.688	-20.39675	91.12	32.23637467	0.955582192	Pathogenic
X:56564113:C:G:I:80:M	-2.869282263	-3.335037277	0.004383502	0.033939371	0.009768889	0.070360629	0.000583333	0.056160247	4.67E-05	0.020990403	0.003491269	0.025048574	0.011686439	X	56564113	C	G	I	M		X	56590546	X:56564113:C:G	UBQLN2	Q9UHD9	Q9UHD9	p.Ile80Met	p.Ile80Met	2.971883	0.562	0.775294013	-0.187938924	0.548623092	0.819444194	0.997	Ile	80	Met	I80M	3	8.556125	2.688	-20.39675	91.12	32.23637467	0.870701724	Pathogenic
X:56564114:T:A:L:81:I	-2.506933776	-3.357236694	0.004657992	0.032935692	0.013483333	0.073072844	0.000156667	0.000962397	4.67E-05	0.007537252	0.003491269	0.025146669	0.008918415	X	56564114	T	A	L	I		X	56590547	X:56564114:T:A	UBQLN2	Q9UHD9	Q9UHD9	p.Leu81Ile	p.Leu81Ile	2.985118	0.67	0.818832864	0.900973365	1.961580717	1.450853376	0.997	Leu	81	Ile	L81I	2	12.350875	1.86525	-23.389125	88.12	36.97640895	0.830179049	Pathogenic
X:56564114:T:G:L:81:V	-2.150313858	-3.357284339	0.004657992	0.031496555	0.01355	0.095012628	0.000156667	0.056160247	4.67E-05	0.020990403	0.003491269	0.022642099	0.009618661	X	56564114	T	G	L	V		X	56590547	X:56564114:T:G	UBQLN2	Q9UHD9	Q9UHD9	p.Leu81Val	p.Leu81Val	2.941854	0.768	0.823808899	0.966911079	2.667569798	1.994022179	0.998	Leu	81	Val	L81V	3	12.350875	1.86525	-23.389125	88.12	36.97640895	0.798417174	Pathogenic
X:56564115:T:C:L:81:S	-1.625867976	-3.219103818	0.002496817	0.035730326	0.008047778	0.052650081	0.000156667	0.110676191	4.67E-05	0.02696493	0.001577936	0.03677381	0.005742041	X	56564115	T	C	L	S		X	56590548	X:56564115:T:C	UBQLN2	Q9UHD9	Q9UHD9	p.Leu81Ser	p.Leu81Ser	4.153378	0.924	0.824597831	2.569534416	3.672393705	3.548422537	1	Leu	81	Ser	L81S	6	12.350875	1.86525	-23.389125	88.12	36.97640895	0.949055555	Pathogenic
X:56564116:A:C:L:81:F	-1.875083749	-3.149572917	0.005785952	0.031460638	0.016413333	0.119848543	0.000156667	0.240412108	4.67E-05	0.160463805	0.006061666	0.022998903	0.028178195	X	56564116	A	C	L	F		X	56590549	X:56564116:A:C	UBQLN2	Q9UHD9	Q9UHD9	p.Leu81Phe	p.Leu81Phe	3.267982	0.8	0.825046937	1.423563022	2.891643443	2.354683178	1	Leu	81	Phe	L81F	4	12.350875	1.86525	-23.389125	88.12	36.97640895	0.939714519	Pathogenic
X:56564116:A:T:L:81:F	-1.875083749	-3.151366807	0.005785952	0.031460638	0.016413333	0.119848543	0.000156667	0.240412108	4.67E-05	0.160463805	0.006061666	0.022998903	0.028178195	X	56564116	A	T	L	F		X	56590549	X:56564116:A:T	UBQLN2	Q9UHD9	Q9UHD9	p.Leu81Phe	p.Leu81Phe	3.255339	0.8	0.825046937	1.407041297	2.891643443	2.347872232	1	Leu	81	Phe	L81F	4	12.350875	1.86525	-23.389125	88.12	36.97640895	0.939714519	Pathogenic
X:56564117:A:C:K:82:Q	-2.556758074	-2.970292888	0.005785952	0.032707737	0.017605556	0.11991521	0.002253333	0.240412108	4.67E-05	0.160463805	0.006061666	0.024820569	0.037029203	X	56564117	A	C	K	Q		X	56590550	X:56564117:A:C	UBQLN2	Q9UHD9	Q9UHD9	p.Lys82Gln	p.Lys82Gln	3.988907	0.588	0.77722303	1.188574896	0.746084585	1.517617572	1	Lys	82	Gln	K82Q	4	8.045222222	0.778333333	-26.59911111	87.44	37.44862798	0.663746318	Pathogenic
X:56564117:A:G:K:82:E	-2.299207931	-2.953350317	0.005785952	0.032707737	0.017605556	0.11991521	0.002253333	0.240412108	4.67E-05	0.160463805	0.006061666	0.024820569	0.037029203	X	56564117	A	G	K	E		X	56590550	X:56564117:A:G	UBQLN2	Q9UHD9	Q9UHD9	p.Lys82Glu	p.Lys82Glu	4.108315	0.66	0.793574952	1.747083904	1.47659757	1.998130409	1	Lys	82	Glu	K82E	4	8.045222222	0.778333333	-26.59911111	87.44	37.44862798	0.809542386	Pathogenic
X:56564118:A:C:K:82:T	-1.873267509	-3.222291434	0.002496817	0.037622204	0.008253333	0.05273897	0.002253333	0.110676191	4.67E-05	0.02696493	0.001577936	0.042055661	0.00650093	X	56564118	A	C	K	T		X	56590551	X:56564118:A:C	UBQLN2	Q9UHD9	Q9UHD9	p.Lys82Thr	p.Lys82Thr	4.084389	0.853	0.786870568	1.550803443	2.591601061	3.100851427	1	Lys	82	Thr	K82T	6	8.045222222	0.778333333	-26.59911111	87.44	37.44862798	0.820325474	Pathogenic
X:56564118:A:G:K:82:R	-2.710945581	-3.155484228	0.004657992	0.03284859	0.014296667	0.095012628	0.002253333	0.056160247	4.67E-05	0.020990403	0.003491269	0.023904481	0.015099217	X	56564118	A	G	K	R		X	56590551	X:56564118:A:G	UBQLN2	Q9UHD9	Q9UHD9	p.Lys82Arg	p.Lys82Arg	4.02812	0.598	0.790427027	1.564806494	1.029954411	1.59654576	1	Lys	82	Arg	K82R	3	8.045222222	0.778333333	-26.59911111	87.44	37.44862798	0.372556599	Uncertain
X:56564118:A:T:K:82:I	-0.958027082	-2.233200764	0.008918596	0.051816268	0.079211111	0.201688014	0.002253333	0.334199372	4.67E-05	0.306922024	0.005989569	0.074097488	0.117943489	X	56564118	A	T	K	I		X	56590551	X:56564118:A:T	UBQLN2	Q9UHD9	Q9UHD9	p.Lys82Ile	p.Lys82Ile	4.223384	0.839	0.793280086	1.890197237	2.609545311	3.094804725	1	Lys	82	Ile	K82I	8	8.045222222	0.778333333	-26.59911111	87.44	37.44862798	0.923108247	Pathogenic
X:56564119:A:C:K:82:N	-2.799930023	-3.265207756	0.002144917	0.034138514	0.007378889	0.044501111	0.002253333	2.48E-17	4.67E-05	0.000977778	0.001152051	0.030647007	0.004413333	X	56564119	A	C	K	N		X	56590552	X:56564119:A:C	UBQLN2	Q9UHD9	Q9UHD9	p.Lys82Asn	p.Lys82Asn	3.909902	0.599	0.786185603	1.305926889	0.965545259	1.538640567	1	Lys	82	Asn	K82N	5	8.045222222	0.778333333	-26.59911111	87.44	37.44862798	0.43526025	Uncertain
X:56564119:A:T:K:82:N	-2.799930023	-3.266882035	0.002144917	0.034138514	0.007378889	0.044501111	0.002253333	2.48E-17	4.67E-05	0.000977778	0.001152051	0.030647007	0.004413333	X	56564119	A	T	K	N		X	56590552	X:56564119:A:T	UBQLN2	Q9UHD9	Q9UHD9	p.Lys82Asn	p.Lys82Asn	3.898102	0.599	0.786185603	1.290506787	0.965545259	1.532283755	1	Lys	82	Asn	K82N	5	8.045222222	0.778333333	-26.59911111	87.44	37.44862798	0.43526025	Uncertain
X:56564120:G:A:D:83:N	-2.027301554	-3.102268415	0.002959413	0.030901893	0.005911111	0.006776667	0.041814444	2.48E-17	4.67E-05	0.000977778	0.002127717	0.029396637	0.017625556	X	56564120	G	A	D	N		X	56590553	X:56564120:G:A	UBQLN2	Q9UHD9	Q9UHD9	p.Asp83Asn	p.Asp83Asn	4.248299	0.783	0.807473595	2.272099135	2.490375755	2.784526369	1	Asp	83	Asn	D83N	5	10.777	-4.2125	-27.242	84.69	41.08621608	0.611418283	Uncertain
X:56564120:G:C:D:83:H	-1.452123597	-3.045126284	0.00344448	0.038930764	0.009198889	0.012040561	0.041814444	1.00E-05	4.67E-05	0.006181852	0.003056099	0.059111466	0.025387222	X	56564120	G	C	D	H		X	56590553	X:56564120:G:C	UBQLN2	Q9UHD9	Q9UHD9	p.Asp83His	p.Asp83His	4.175201	0.925	0.804805577	2.110907889	3.348527037	3.565959232	1	Asp	83	His	D83H	7	10.777	-4.2125	-27.242	84.69	41.08621608	0.936588655	Pathogenic
X:56564120:G:T:D:83:Y	-0.152920001	-1.69106405	0.017393103	0.056103803	0.110018889	0.131164641	0.041814444	0.200384216	4.67E-05	0.206900082	0.01882728	0.090585739	0.180330978	X	56564120	G	T	D	Y		X	56590553	X:56564120:G:T	UBQLN2	Q9UHD9	Q9UHD9	p.Asp83Tyr	p.Asp83Tyr	4.219628	0.913	0.807783099	2.242250003	3.321923834	3.52052826	1	Asp	83	Tyr	D83Y	9	10.777	-4.2125	-27.242	84.69	41.08621608	0.934378681	Pathogenic
X:56564121:A:C:D:83:A	-0.024009342	-1.550082836	0.017393103	0.046721606	0.112163333	0.181483504	0.041814444	0.334199372	4.67E-05	0.306922024	0.01882728	0.076738578	0.19727804	X	56564121	A	C	D	A		X	56590554	X:56564121:A:C	UBQLN2	Q9UHD9	Q9UHD9	p.Asp83Ala	p.Asp83Ala	4.174306	0.908	0.813477591	2.323181628	3.385149454	3.467210895	1	Asp	83	Ala	D83A	8	10.777	-4.2125	-27.242	84.69	41.08621608	0.910390609	Pathogenic
X:56564121:A:G:D:83:G	-1.598784095	-3.041529563	0.00344448	0.038930764	0.009198889	0.012040561	0.041814444	1.00E-05	4.67E-05	0.006181852	0.003056099	0.059111466	0.025387222	X	56564121	A	G	D	G		X	56590554	X:56564121:A:G	UBQLN2	Q9UHD9	Q9UHD9	p.Asp83Gly	p.Asp83Gly	4.20055	0.884	0.826457976	2.676961775	3.449157204	3.342620138	1	Asp	83	Gly	D83G	7	10.777	-4.2125	-27.242	84.69	41.08621608	0.733684069	Pathogenic
X:56564121:A:T:D:83:V	-0.299580499	-1.70577912	0.017393103	0.056103803	0.110018889	0.131164641	0.041814444	0.200384216	4.67E-05	0.206900082	0.01882728	0.090585739	0.180330978	X	56564121	A	T	D	V		X	56590554	X:56564121:A:T	UBQLN2	Q9UHD9	Q9UHD9	p.Asp83Val	p.Asp83Val	4.115919	0.872	0.812661849	2.226804422	3.142694388	3.227663961	1	Asp	83	Val	D83V	9	10.777	-4.2125	-27.242	84.69	41.08621608	0.927091585	Pathogenic
X:56564122:T:A:D:83:E	-1.736249351	-2.962632637	0.007972023	0.030261982	0.012802222	0.062724569	0.041814444	0.240412108	4.67E-05	0.160463805	0.00811715	0.022629362	0.042554265	X	56564122	T	A	D	E		X	56590555	X:56564122:T:A	UBQLN2	Q9UHD9	Q9UHD9	p.Asp83Glu	p.Asp83Glu	3.704184	0.804	0.81412257	1.724706474	2.734803266	2.612792264	0.995	Asp	83	Glu	D83E	4	10.777	-4.2125	-27.242	84.69	41.08621608	0.536509079	Uncertain
X:56564122:T:G:D:83:E	-1.739826436	-2.960099793	0.007972023	0.030261982	0.012802222	0.062724569	0.041814444	0.240412108	4.67E-05	0.160463805	0.00811715	0.022629362	0.042554265	X	56564122	T	G	D	E		X	56590555	X:56564122:T:G	UBQLN2	Q9UHD9	Q9UHD9	p.Asp83Glu	p.Asp83Glu	3.722035	0.803	0.81412257	1.748033953	2.728446465	2.616628463	0.995	Asp	83	Glu	D83E	4	10.777	-4.2125	-27.242	84.69	41.08621608	0.536509079	Uncertain
X:56564123:C:A:Q:84:K	-3.456405253	-2.981367259	0.006011426	0.029969003	0.026441111	0.063209013	0.071602222	0.240412108	4.67E-05	0.160463805	0.006039708	0.023113635	0.055404796	X	56564123	C	A	Q	K		X	56590556	X:56564123:C:A	UBQLN2	Q9UHD9	Q9UHD9	p.Gln84Lys	p.Gln84Lys	2.784351	0.292	0.780886865	-0.295347301	-1.074399409	-0.842280001	0.673	Gln	84	Lys	Q84K	4	9.571666667	-2.578888889	-31.82511111	84.34	40.6038603	0.478084549	Uncertain
X:56564123:C:G:Q:84:E	-3.579450067	-3.140053015	0.006011426	0.031414694	0.023561111	0.029724011	0.071602222	0.056160247	4.67E-05	0.020990403	0.003478591	0.022206499	0.039134924	X	56564123	C	G	Q	E		X	56590556	X:56564123:C:G	UBQLN2	Q9UHD9	Q9UHD9	p.Gln84Glu	p.Gln84Glu	2.66338	0.297	0.782241546	-0.420088181	-1.020013255	-0.878546815	0.867	Gln	84	Glu	Q84E	3	9.571666667	-2.578888889	-31.82511111	84.34	40.6038603	0.175202566	Benign
X:56564124:A:C:Q:84:P	-3.427504012	-3.201198825	0.003052861	0.033228833	0.021308889	0.014490081	0.071602222	0.110676191	4.67E-05	0.02696493	0.002428935	0.042722545	0.037680316	X	56564124	A	C	Q	P		X	56590557	X:56564124:A:C	UBQLN2	Q9UHD9	Q9UHD9	p.Gln84Pro	p.Gln84Pro	2.32161	0.343	0.787464664	-0.738153207	-0.64045539	-0.796765965	0.029	Gln	84	Pro	Q84P	6	9.571666667	-2.578888889	-31.82511111	84.34	40.6038603	0.14495701	Benign
X:56564124:A:G:Q:84:R	-3.127313404	-2.926985675	0.006011426	0.029969003	0.026441111	0.063209013	0.071602222	0.240412108	4.67E-05	0.160463805	0.006039708	0.023113635	0.055404796	X	56564124	A	G	Q	R		X	56590557	X:56564124:A:G	UBQLN2	Q9UHD9	Q9UHD9	p.Gln84Arg	p.Gln84Arg	3.167622	0.384	0.780745185	0.202019637	-0.491937542	-0.10401349	0.908	Gln	84	Arg	Q84R	4	9.571666667	-2.578888889	-31.82511111	84.34	40.6038603	0.356153264	Benign
X:56564124:A:T:Q:84:L	-2.725705063	-3.058885514	0.003052861	0.039052385	0.021362222	0.012191672	0.071602222	1.00E-05	4.67E-05	0.006181852	0.002428935	0.060485042	0.03776	X	56564124	A	T	Q	L		X	56590557	X:56564124:A:T	UBQLN2	Q9UHD9	Q9UHD9	p.Gln84Leu	p.Gln84Leu	3.319722	0.539	0.782086845	0.43380427	0.515751544	0.873881165	0.833	Gln	84	Leu	Q84L	7	9.571666667	-2.578888889	-31.82511111	84.34	40.6038603	0.477956796	Uncertain
X:56564125:A:C:Q:84:H	-3.534273983	-3.167102605	0.002622799	0.030358861	0.020523333	0.006927778	0.071602222	2.48E-17	4.67E-05	0.000977778	0.001773774	0.029715539	0.036091111	X	56564125	A	C	Q	H		X	56590558	X:56564125:A:C	UBQLN2	Q9UHD9	Q9UHD9	p.Gln84His	p.Gln84His	2.659339	0.317	0.772730501	-0.659463218	-1.051564073	-0.765116473	0.982	Gln	84	His	Q84H	5	9.571666667	-2.578888889	-31.82511111	84.34	40.6038603	0.154432089	Benign
X:56564125:A:T:Q:84:H	-3.534273983	-3.168896496	0.002622799	0.030358861	0.020523333	0.006927778	0.071602222	2.48E-17	4.67E-05	0.000977778	0.001773774	0.029715539	0.036091111	X	56564125	A	T	Q	H		X	56590558	X:56564125:A:T	UBQLN2	Q9UHD9	Q9UHD9	p.Gln84His	p.Gln84His	2.646696	0.317	0.772730501	-0.675984943	-1.051564073	-0.771927419	0.982	Gln	84	His	Q84H	5	9.571666667	-2.578888889	-31.82511111	84.34	40.6038603	0.154432089	Benign
X:56564126:G:A:D:85:N	-2.797570361	-2.836258006	0.002622799	0.028946822	0.012326667	0.006776667	0.094588889	2.48E-17	4.67E-05	0.000977778	0.001721704	0.025605577	0.049285556	X	56564126	G	A	D	N		X	56590559	X:56564126:G:A	UBQLN2	Q9UHD9	Q9UHD9	p.Asp85Asn	p.Asp85Asn	4.18219	0.491	0.814632211	2.3619029	0.753627587	1.061046298	0.999	Asp	85	Asn	D85N	5	11.855	1.642875	-29.976125	84.82	41.89349508	0.618479814	Uncertain
X:56564126:G:C:D:85:H	-2.189606959	-2.834105872	0.003052861	0.034914413	0.012921111	0.012040561	0.094588889	1.00E-05	4.67E-05	0.006181852	0.002357678	0.049774658	0.050921111	X	56564126	G	C	D	H		X	56590559	X:56564126:G:C	UBQLN2	Q9UHD9	Q9UHD9	p.Asp85His	p.Asp85His	4.097091	0.657	0.81192749	2.184125521	1.76372973	1.974742804	1	Asp	85	His	D85H	7	11.855	1.642875	-29.976125	84.82	41.89349508	0.618876156	Uncertain
X:56564126:G:T:D:85:Y	-0.969066725	-1.792354436	0.010889167	0.051136887	0.101234444	0.131164641	0.094588889	0.200384216	4.67E-05	0.206900082	0.013498536	0.078941276	0.169940997	X	56564126	G	T	D	Y		X	56590559	X:56564126:G:T	UBQLN2	Q9UHD9	Q9UHD9	p.Asp85Tyr	p.Asp85Tyr	4.142705	0.71	0.814790163	2.314192023	2.148402408	2.305674947	1	Asp	85	Tyr	D85Y	9	11.855	1.642875	-29.976125	84.82	41.89349508	0.903652236	Pathogenic
X:56564127:A:C:D:85:A	-0.702245639	-1.443196071	0.010889167	0.042039243	0.10757	0.181483504	0.094588889	0.334199372	4.67E-05	0.306922024	0.013498536	0.065633872	0.209829645	X	56564127	A	C	D	A		X	56590560	X:56564127:A:C	UBQLN2	Q9UHD9	Q9UHD9	p.Asp85Ala	p.Asp85Ala	4.158154	0.688	0.819229585	2.443647589	2.08262222	2.186829513	0.999	Asp	85	Ala	D85A	8	11.855	1.642875	-29.976125	84.82	41.89349508	0.706968331	Pathogenic
X:56564127:A:G:D:85:G	-2.000021437	-2.814102066	0.003052861	0.034914413	0.012921111	0.012040561	0.094588889	1.00E-05	4.67E-05	0.006181852	0.002357678	0.049774658	0.050921111	X	56564127	A	G	D	G		X	56590560	X:56564127:A:G	UBQLN2	Q9UHD9	Q9UHD9	p.Asp85Gly	p.Asp85Gly	4.238074	0.71	0.832542446	2.875754088	2.444590007	2.357051455	0.999	Asp	85	Gly	D85G	7	11.855	1.642875	-29.976125	84.82	41.89349508	0.837928592	Pathogenic
X:56564127:A:T:D:85:V	-0.918987531	-1.795190069	0.010889167	0.051136887	0.101234444	0.131164641	0.094588889	0.200384216	4.67E-05	0.206900082	0.013498536	0.078941276	0.169940997	X	56564127	A	T	D	V		X	56590560	X:56564127:A:T	UBQLN2	Q9UHD9	Q9UHD9	p.Asp85Val	p.Asp85Val	4.12272	0.724	0.818790755	2.386541977	2.304145415	2.375833868	1	Asp	85	Val	D85V	9	11.855	1.642875	-29.976125	84.82	41.89349508	0.813236567	Pathogenic
X:56564128:T:A:D:85:E	-3.196195067	-2.917279329	0.006011426	0.029420938	0.018744444	0.062724569	0.094588889	0.240412108	4.67E-05	0.160463805	0.006766879	0.021496456	0.068513685	X	56564128	T	A	D	E		X	56590561	X:56564128:T:A	UBQLN2	Q9UHD9	Q9UHD9	p.Asp85Glu	p.Asp85Glu	2.432397	0.333	0.820864707	0.228693518	-0.146761061	-0.794887223	0.462	Asp	85	Glu	D85E	4	11.855	1.642875	-29.976125	84.82	41.89349508	0.214530758	Benign
X:56564128:T:G:D:85:E	-3.206926323	-2.914865955	0.006011426	0.029420938	0.018744444	0.062724569	0.094588889	0.240412108	4.67E-05	0.160463805	0.006766879	0.021496456	0.068513685	X	56564128	T	G	D	E		X	56590561	X:56564128:T:G	UBQLN2	Q9UHD9	Q9UHD9	p.Asp85Glu	p.Asp85Glu	2.449406	0.33	0.820864707	0.250920681	-0.165831465	-0.803065348	0.462	Asp	85	Glu	D85E	4	11.855	1.642875	-29.976125	84.82	41.89349508	0.214530758	Benign
X:56564129:A:C:T:86:P	-3.070788021	-3.044142335	0.002872686	0.03295164	0.0102	0.028175266	0.036146667	0.110676191	4.67E-05	0.02696493	0.002357678	0.032137763	0.029306507	X	56564129	A	C	T	P		X	56590562	X:56564129:A:C	UBQLN2	Q9UHD9	Q9UHD9	p.Thr86Pro	p.Thr86Pro	3.941866	0.463	0.815329056	2.065001668	0.587263651	0.769730474	0.996	Thr	86	Pro	T86P	6	16.21514286	2.431285714	-31.47057143	88.45	45.31964326	0.456246118	Uncertain
X:56564129:A:G:T:86:A	-3.486922017	-3.09552143	0.002467943	0.03148814	0.00947	0.019926667	0.036146667	2.48E-17	4.67E-05	0.000977778	0.001721704	0.024199649	0.02793	X	56564129	A	G	T	A		X	56590562	X:56564129:A:G	UBQLN2	Q9UHD9	Q9UHD9	p.Thr86Ala	p.Thr86Ala	3.664142	0.35	0.801055418	1.350759703	-0.369203115	-0.033064156	0.425	Thr	86	Ala	T86A	5	16.21514286	2.431285714	-31.47057143	88.45	45.31964326	0.67614389	Pathogenic
X:56564129:A:T:T:86:S	-3.801836488	-3.14191192	0.005657633	0.031930443	0.015852222	0.071095481	0.036146667	0.240412108	4.67E-05	0.160463805	0.006766879	0.021258987	0.047737018	X	56564129	A	T	T	S		X	56590562	X:56564129:A:T	UBQLN2	Q9UHD9	Q9UHD9	p.Thr86Ser	p.Thr86Ser	2.122932	0.214	0.797459481	-0.751781984	-1.293724432	-1.649463322	0.122	Thr	86	Ser	T86S	4	16.21514286	2.431285714	-31.47057143	88.45	45.31964326	0.210203571	Benign
X:56564130:C:A:T:86:N	-3.343838604	-3.12279473	0.002467943	0.03148814	0.00947	0.019926667	0.036146667	2.48E-17	4.67E-05	0.000977778	0.001721704	0.024199649	0.02793	X	56564130	C	A	T	N		X	56590563	X:56564130:C:A	UBQLN2	Q9UHD9	Q9UHD9	p.Thr86Asn	p.Thr86Asn	3.471925	0.39	0.796753079	0.993679761	-0.186713362	0.094600635	0.987	Thr	86	Asn	T86N	5	16.21514286	2.431285714	-31.47057143	88.45	45.31964326	0.41843021	Uncertain
X:56564130:C:G:T:86:S	-3.93061156	-3.167099465	0.005657633	0.031930443	0.015852222	0.071095481	0.036146667	0.240412108	4.67E-05	0.160463805	0.006766879	0.021258987	0.047737018	X	56564130	C	G	T	S		X	56590563	X:56564130:C:G	UBQLN2	Q9UHD9	Q9UHD9	p.Thr86Ser	p.Thr86Ser	1.945415	0.178	0.797459481	-0.983759132	-1.522569276	-1.953187119	0.122	Thr	86	Ser	T86S	4	16.21514286	2.431285714	-31.47057143	88.45	45.31964326	0.210203571	Benign
X:56564130:C:T:T:86:I	-3.34622359	-3.083440933	0.002872686	0.03295164	0.0102	0.028175266	0.036146667	0.110676191	4.67E-05	0.02696493	0.002357678	0.032137763	0.029306507	X	56564130	C	T	T	I		X	56590563	X:56564130:C:T	UBQLN2	Q9UHD9	Q9UHD9	p.Thr86Ile	p.Thr86Ile	3.664897	0.386	0.799959076	1.324762177	-0.158650171	0.175435678	0.999	Thr	86	Ile	T86I	6	16.21514286	2.431285714	-31.47057143	88.45	45.31964326	0.435476546	Uncertain
X:56564132:T:A:L:87:M	-2.99993307	-3.265916787	0.004383502	0.03330819	0.006462222	0.018581904	0.001416667	0.000962397	4.67E-05	0.007537252	0.003491269	0.024294411	0.01064397	X	56564132	T	A	L	M		X	56590565	X:56564132:T:A	UBQLN2	Q9UHD9	Q9UHD9	p.Leu87Met	p.Leu87Met	3.522939	0.528	0.837861873	2.072150459	1.376404047	0.919772773	1	Leu	87	Met	L87M	2	19.1575	2.45125	-27.857625	84.78	44.42334943	0.665646957	Pathogenic
X:56564132:T:G:L:87:V	-3.319382268	-3.281060746	0.004383502	0.029854229	0.006462222	0.028364011	0.001416667	0.056160247	4.67E-05	0.020990403	0.003491269	0.020265332	0.011344217	X	56564132	T	G	L	V		X	56590565	X:56564132:T:G	UBQLN2	Q9UHD9	Q9UHD9	p.Leu87Val	p.Leu87Val	3.373279	0.437	0.843617478	2.018238597	0.893964419	0.313135876	0.867	Leu	87	Val	L87V	3	19.1575	2.45125	-27.857625	84.78	44.42334943	0.574094847	Uncertain
X:56564133:T:C:L:87:S	-1.893655256	-3.20334466	0.002349382	0.027017149	0.002913333	0.018070081	0.001416667	0.110676191	4.67E-05	0.02696493	0.001577936	0.027213394	0.00745093	X	56564133	T	C	L	S		X	56590566	X:56564133:T:C	UBQLN2	Q9UHD9	Q9UHD9	p.Leu87Ser	p.Leu87Ser	4.159683	0.845	0.847467157	3.140653905	3.551769212	3.095170361	1	Leu	87	Ser	L87S	6	19.1575	2.45125	-27.857625	84.78	44.42334943	0.948260489	Pathogenic
X:56564133:T:G:L:87:W	-2.033161583	-3.205819329	0.002349382	0.027017149	0.002913333	0.018070081	0.001416667	0.110676191	4.67E-05	0.02696493	0.001577936	0.027213394	0.00745093	X	56564133	T	G	L	W		X	56590566	X:56564133:T:G	UBQLN2	Q9UHD9	Q9UHD9	p.Leu87Trp	p.Leu87Trp	4.142242	0.806	0.845783187	3.076414839	3.275757799	2.860340472	1	Leu	87	Trp	L87W	6	19.1575	2.45125	-27.857625	84.78	44.42334943	0.934542317	Pathogenic
X:56564134:G:C:L:87:F	-2.626210649	-3.078884944	0.005445356	0.027515598	0.009594444	0.062933458	0.001416667	0.240412108	4.67E-05	0.160463805	0.006061666	0.01854602	0.029837084	X	56564134	G	C	L	F		X	56590567	X:56564134:G:C	UBQLN2	Q9UHD9	Q9UHD9	p.Leu87Phe	p.Leu87Phe	3.66448	0.586	0.845399206	2.44263015	1.87085501	1.331283845	1	Leu	87	Phe	L87F	4	19.1575	2.45125	-27.857625	84.78	44.42334943	0.872704539	Pathogenic
X:56564134:G:T:L:87:F	-2.622633563	-3.080131572	0.005445356	0.027515598	0.009594444	0.062933458	0.001416667	0.240412108	4.67E-05	0.160463805	0.006061666	0.01854602	0.029837084	X	56564134	G	T	L	F		X	56590567	X:56564134:G:T	UBQLN2	Q9UHD9	Q9UHD9	p.Leu87Phe	p.Leu87Phe	3.655694	0.587	0.845399206	2.431148708	1.877211812	1.332331078	1	Leu	87	Phe	L87F	4	19.1575	2.45125	-27.857625	84.78	44.42334943	0.872704539	Pathogenic
X:56564135:A:C:I:88:L	-4.296125142	-3.225378398	0.006792186	0.03543887	0.015425556	0.019649682	0.037082222	0.000962397	4.67E-05	0.007537252	0.005248214	0.026337095	0.036098963	X	56564135	A	C	I	L		X	56590568	X:56564135:A:C	UBQLN2	Q9UHD9	Q9UHD9	p.Ile88Leu	p.Ile88Leu	2.248141	0.104	0.788144314	-0.817433487	-2.148391275	-2.217851668	0.006	Ile	88	Leu	I88L	2	19.5745	6.310375	-31.340375	84.53	46.60686887	0.069643902	Benign
X:56564135:A:G:I:88:V	-4.314010568	-3.273446389	0.006792186	0.040569179	0.015425556	0.019649682	0.037082222	0.000962397	4.67E-05	0.007537252	0.005248214	0.031946311	0.036098963	X	56564135	A	G	I	V		X	56590568	X:56564135:A:G	UBQLN2	Q9UHD9	Q9UHD9	p.Ile88Val	p.Ile88Val	1.909367	0.099	0.785598601	-1.322796754	-2.222649177	-2.429255401	0.001	Ile	88	Val	I88V	1	19.5745	6.310375	-31.340375	84.53	46.60686887	0.054306066	Benign
X:56564135:A:T:I:88:F	-3.649480992	-2.876710965	0.006792186	0.028421105	0.018775556	0.066294097	0.037082222	0.240412108	4.67E-05	0.160463805	0.009100327	0.018505377	0.056240747	X	56564135	A	T	I	F		X	56590568	X:56564135:A:T	UBQLN2	Q9UHD9	Q9UHD9	p.Ile88Phe	p.Ile88Phe	3.470701	0.236	0.785935863	0.725837328	-1.346140362	-0.796234813	0.869	Ile	88	Phe	I88F	4	19.5745	6.310375	-31.340375	84.53	46.60686887	0.167301165	Benign
X:56564136:T:A:I:88:N	-4.131400308	-3.295147653	0.002872686	0.029177746	0.011206667	0.020137228	0.037082222	1.00E-05	4.67E-05	0.006181852	0.002357678	0.033592518	0.033228889	X	56564136	T	A	I	N		X	56590569	X:56564136:T:A	UBQLN2	Q9UHD9	Q9UHD9	p.Ile88Asn	p.Ile88Asn	1.932369	0.157	0.782029593	-1.380581602	-1.913501744	-2.081602812	0.005	Ile	88	Asn	I88N	7	19.5745	6.310375	-31.340375	84.53	46.60686887	0.042283508	Benign
X:56564136:T:C:I:88:T	-4.325089135	-3.334996788	0.002467943	0.026641541	0.01045	0.013973333	0.037082222	2.48E-17	4.67E-05	0.000977778	0.001721704	0.019011979	0.031103333	X	56564136	T	C	I	T		X	56590569	X:56564136:T:C	UBQLN2	Q9UHD9	Q9UHD9	p.Ile88Thr	p.Ile88Thr	1.781826	0.108	0.781943226	-1.579435198	-2.226426004	-2.445940102	0.002	Ile	88	Thr	I88T	5	19.5745	6.310375	-31.340375	84.53	46.60686887	0.048221291	Benign
X:56564136:T:G:I:88:S	-4.280096137	-3.312242905	0.002872686	0.0266718	0.011286667	0.022026007	0.037082222	0.110676191	4.67E-05	0.02696493	0.002357678	0.024140742	0.03381984	X	56564136	T	G	I	S		X	56590569	X:56564136:T:G	UBQLN2	Q9UHD9	Q9UHD9	p.Ile88Ser	p.Ile88Ser	1.775657	0.114	0.782806979	-1.566237304	-2.173873918	-2.414581237	0.015	Ile	88	Ser	I88S	6	19.5745	6.310375	-31.340375	84.53	46.60686887	0.028300625	Benign
X:56564137:C:G:I:88:M	-3.843241522	-3.263325737	0.006792186	0.031421581	0.015425556	0.029285122	0.037082222	0.056160247	4.67E-05	0.020990403	0.005248214	0.021471134	0.036762543	X	56564137	C	G	I	M		X	56590570	X:56564137:C:G	UBQLN2	Q9UHD9	Q9UHD9	p.Ile88Met	p.Ile88Met	1.940015	0.229	0.775250096	-1.537452914	-1.56892444	-1.661297602	0.875	Ile	88	Met	I88M	3	19.5745	6.310375	-31.340375	84.53	46.60686887	0.14093856	Benign
X:56564138:C:A:Q:89:K	-3.126376311	-2.831949844	0.008279871	0.027976486	0.0204	0.065399013	0.038422222	0.240412108	4.67E-05	0.160463805	0.014102153	0.019543503	0.057990747	X	56564138	C	A	Q	K		X	56590571	X:56564138:C:A	UBQLN2	Q9UHD9	Q9UHD9	p.Gln89Lys	p.Gln89Lys	3.678886	0.378	0.793550134	1.185300251	-0.31643445	0.13672882	0.96	Gln	89	Lys	Q89K	4	14.12411111	6.605444444	-31.51966667	83.52	43.44323918	0.558798818	Uncertain
X:56564138:C:G:Q:89:E	-3.80529346	-3.029261969	0.008279871	0.030974979	0.016427778	0.027811789	0.038422222	0.056160247	4.67E-05	0.020990403	0.008150206	0.022177293	0.037839816	X	56564138	C	G	Q	E		X	56590571	X:56564138:C:G	UBQLN2	Q9UHD9	Q9UHD9	p.Gln89Glu	p.Gln89Glu	3.52361	0.237	0.795057546	1.01948915	-1.187593037	-0.76195169	0.911	Gln	89	Glu	Q89E	3	14.12411111	6.605444444	-31.51966667	83.52	43.44323918	0.505935345	Uncertain
X:56564139:A:C:Q:89:P	-2.352046053	-2.974494047	0.003504917	0.026422253	0.01183	0.016943414	0.038422222	0.110676191	4.67E-05	0.02696493	0.003147949	0.027312566	0.036710695	X	56564139	A	C	Q	P		X	56590572	X:56564139:A:C	UBQLN2	Q9UHD9	Q9UHD9	p.Gln89Pro	p.Gln89Pro	3.978824	0.646	0.806033456	1.884506376	1.595466025	1.847446845	0.995	Gln	89	Pro	Q89P	6	14.12411111	6.605444444	-31.51966667	83.52	43.44323918	0.865019814	Pathogenic
X:56564139:A:G:Q:89:R	-2.95109913	-2.801554865	0.008279871	0.027976486	0.0204	0.065399013	0.038422222	0.240412108	4.67E-05	0.160463805	0.014102153	0.019543503	0.057990747	X	56564139	A	G	Q	R		X	56590572	X:56564139:A:G	UBQLN2	Q9UHD9	Q9UHD9	p.Gln89Arg	p.Gln89Arg	3.893104	0.427	0.793313617	1.459416469	-0.008897353	0.535368651	0.94	Gln	89	Arg	Q89R	4	14.12411111	6.605444444	-31.51966667	83.52	43.44323918	0.754964567	Pathogenic
X:56564139:A:T:Q:89:L	-2.655834888	-2.97271914	0.003504917	0.029489473	0.011883333	0.014611672	0.038422222	1.00E-05	4.67E-05	0.006181852	0.003147949	0.038702784	0.035502222	X	56564139	A	T	Q	L		X	56590572	X:56564139:A:T	UBQLN2	Q9UHD9	Q9UHD9	p.Gln89Leu	p.Gln89Leu	4.065418	0.564	0.795331346	1.734256551	0.895649183	1.420106295	0.986	Gln	89	Leu	Q89L	7	14.12411111	6.605444444	-31.51966667	83.52	43.44323918	0.766574091	Pathogenic
X:56564140:G:C:Q:89:H	-3.462732418	-3.193673175	0.003011366	0.026194672	0.011051111	0.00905	0.038422222	2.48E-17	4.67E-05	0.000977778	0.002678968	0.020803368	0.032374444	X	56564140	G	C	Q	H		X	56590573	X:56564140:G:C	UBQLN2	Q9UHD9	Q9UHD9	p.Gln89His	p.Gln89His	2.699923	0.346	0.782720819	-0.360537907	-0.700533564	-0.575622792	0.515	Gln	89	His	Q89H	5	14.12411111	6.605444444	-31.51966667	83.52	43.44323918	0.301163591	Benign
X:56564140:G:T:Q:89:H	-3.462732418	-3.195278781	0.003011366	0.026194672	0.011051111	0.00905	0.038422222	2.48E-17	4.67E-05	0.000977778	0.002678968	0.020803368	0.032374444	X	56564140	G	T	Q	H		X	56590573	X:56564140:G:T	UBQLN2	Q9UHD9	Q9UHD9	p.Gln89His	p.Gln89His	2.688607	0.346	0.782720819	-0.375325524	-0.700533564	-0.581718867	0.515	Gln	89	His	Q89H	5	14.12411111	6.605444444	-31.51966667	83.52	43.44323918	0.301163591	Benign
X:56564141:C:A:H:90:N	-3.013210658	-3.303135624	0.002349382	0.021266489	0.007902222	0.027141672	0.002782222	1.00E-05	0.003704444	0.007045185	0.001577936	0.032768488	0.011588889	X	56564141	C	A	H	N		X	56590574	X:56564141:C:A	UBQLN2	Q9UHD9	Q9UHD9	p.His90Asn	p.His90Asn	3.2027	0.522	0.816602898	1.130421071	0.983568306	0.712573719	0.982	His	90	Asn	H90N	7	14.0817	6.3116	-26.4626	78.96	39.42316405	0.328342415	Benign
X:56564141:C:G:H:90:D	-1.953514146	-2.535539728	0.008395151	0.037296853	0.077878889	0.140969085	0.002782222	0.200384216	0.003704444	0.207144527	0.005989569	0.059974094	0.097586324	X	56564141	C	G	H	D		X	56590574	X:56564141:C:G	UBQLN2	Q9UHD9	Q9UHD9	p.His90Asp	p.His90Asp	3.340542	0.61	0.824393232	1.502294012	1.672944479	1.295503014	0.995	His	90	Asp	H90D	9	14.0817	6.3116	-26.4626	78.96	39.42316405	0.821420731	Pathogenic
X:56564141:C:T:H:90:Y	-3.545905954	-3.226372121	0.002349382	0.018872971	0.007895556	0.029510081	0.002782222	0.110676191	0.003704444	0.02789493	0.001577936	0.02226955	0.0128613	X	56564141	C	T	H	Y	rs758323522	X	56590574	X:56564141:C:T	UBQLN2	Q9UHD9	Q9UHD9	p.His90Tyr	p.His90Tyr	3.66571	0.37	0.816639237	1.736371563	0.017940823	0.083387827	0.99	His	90	Tyr	H90Y	6	14.0817	6.3116	-26.4626	78.96	39.42316405	0.335327421	Benign
X:56564142:A:C:H:90:P	-1.652251118	-2.265953458	0.008395151	0.048775712	0.111314444	0.181440804	0.002782222	0.324790741	0.003704444	0.266763151	0.005989569	0.069953449	0.128649369	X	56564142	A	C	H	P		X	56590575	X:56564142:A:C	UBQLN2	Q9UHD9	Q9UHD9	p.His90Pro	p.His90Pro	3.336231	0.619	0.835755155	1.776310211	1.919723471	1.3452039	0.995	His	90	Pro	H90P	10	14.0817	6.3116	-26.4626	78.96	39.42316405	0.785386399	Pathogenic
X:56564142:A:G:H:90:R	-2.036841254	-2.319173043	0.008395151	0.02759871	0.081331111	0.191387949	0.002782222	0.334199372	0.003704444	0.307166468	0.005989569	0.046517347	0.117286764	X	56564142	A	G	H	R		X	56590575	X:56564142:A:G	UBQLN2	Q9UHD9	Q9UHD9	p.His90Arg	p.His90Arg	3.657728	0.539	0.821943621	1.856497001	1.180741123	1.055969345	0.996	His	90	Arg	H90R	8	14.0817	6.3116	-26.4626	78.96	39.42316405	0.356720395	Benign
X:56564142:A:T:H:90:L	-2.074347186	-2.26208644	0.008395151	0.060127252	0.111314444	0.181440804	0.002782222	0.324790741	0.003704444	0.266763151	0.005989569	0.075063045	0.128649369	X	56564142	A	T	H	L		X	56590575	X:56564142:A:T	UBQLN2	Q9UHD9	Q9UHD9	p.His90Leu	p.His90Leu	3.363485	0.501	0.821380628	1.458126783	0.929789425	0.677803022	0.986	His	90	Leu	H90L	11	14.0817	6.3116	-26.4626	78.96	39.42316405	0.274903319	Benign
X:56564143:T:A:H:90:Q	-2.119114216	-2.517680844	0.008395151	0.02759871	0.081331111	0.191387949	0.002782222	0.334199372	0.003704444	0.307166468	0.005989569	0.046517347	0.117286764	X	56564143	T	A	H	Q	rs777601333	X	56590576	X:56564143:T:A	UBQLN2	Q9UHD9	Q9UHD9	p.His90Gln	p.His90Gln	2.258683	0.516	0.810803904	-0.245939344	0.848674301	0.169337432	0.996	His	90	Gln	H90Q	8	14.0817	6.3116	-26.4626	78.96	39.42316405	0.400893039	Uncertain
X:56564143:T:G:H:90:Q	-2.119114216	-2.514669411	0.008395151	0.02759871	0.081331111	0.191387949	0.002782222	0.334199372	0.003704444	0.307166468	0.005989569	0.046517347	0.117286764	X	56564143	T	G	H	Q		X	56590576	X:56564143:T:G	UBQLN2	Q9UHD9	Q9UHD9	p.His90Gln	p.His90Gln	2.279907	0.516	0.810803904	-0.218204068	0.848674301	0.180771074	0.996	His	90	Gln	H90Q	8	14.0817	6.3116	-26.4626	78.96	39.42316405	0.400893039	Uncertain
X:56564144:G:A:G:91:S	-3.850861816	-3.136822105	0.00384554	0.023552182	0.009435556	0.017130081	0.006620952	0.110676191	4.67E-05	0.02696493	0.002107397	0.021328041	0.01564771	X	56564144	G	A	G	S		X	56590577	X:56564144:G:A	UBQLN2	Q9UHD9	Q9UHD9	p.Gly91Ser	p.Gly91Ser	4.126022	0.278	0.801722594	1.970760233	-0.815761321	-0.200429669	1	Gly	91	Ser	G91S	6	18.896	8.9995	-26.19325	82.96	42.06840663	0.416783601	Uncertain
X:56564144:G:C:G:91:R	-2.530758573	-2.239038023	0.013688602	0.030499909	0.083662222	0.182785726	0.006620952	0.334199372	4.67E-05	0.306922024	0.006641836	0.039661629	0.118080414	X	56564144	G	C	G	R		X	56590577	X:56564144:G:C	UBQLN2	Q9UHD9	Q9UHD9	p.Gly91Arg	p.Gly91Arg	4.17385	0.399	0.807424358	2.173598188	0.048542591	0.52475994	1	Gly	91	Arg	G91R	8	18.896	8.9995	-26.19325	82.96	42.06840663	0.620978374	Uncertain
X:56564144:G:T:G:91:C	-2.6418544	-2.393198627	0.013688602	0.038253558	0.080143333	0.13243353	0.006620952	0.200384216	4.67E-05	0.206900082	0.006641836	0.050260879	0.098647435	X	56564144	G	T	G	C		X	56590577	X:56564144:G:T	UBQLN2	Q9UHD9	Q9UHD9	p.Gly91Cys	p.Gly91Cys	4.278684	0.415	0.801830354	2.172909445	0.05691837	0.673721189	1	Gly	91	Cys	G91C	9	18.896	8.9995	-26.19325	82.96	42.06840663	0.825426717	Pathogenic
X:56564145:G:A:G:91:D	-3.432557256	-3.161718071	0.00384554	0.025499847	0.009475556	0.014731672	0.006620952	1.00E-05	4.67E-05	0.006181852	0.002107397	0.029145707	0.013971111	X	56564145	G	A	G	D		X	56590578	X:56564145:G:A	UBQLN2	Q9UHD9	Q9UHD9	p.Gly91Asp	p.Gly91Asp	4.053343	0.399	0.809848782	2.075793115	0.088992838	0.459841268	1	Gly	91	Asp	G91D	7	18.896	8.9995	-26.19325	82.96	42.06840663	0.5574263	Uncertain
X:56564145:G:C:G:91:A	-3.607620014	-3.166851864	0.00384554	0.023552182	0.009435556	0.017130081	0.006620952	0.110676191	4.67E-05	0.02696493	0.002107397	0.021328041	0.01564771	X	56564145	G	C	G	A		X	56590578	X:56564145:G:C	UBQLN2	Q9UHD9	Q9UHD9	p.Gly91Ala	p.Gly91Ala	3.914378	0.346	0.807519279	1.83685949	-0.286784161	0.07861974	0.996	Gly	91	Ala	G91A	6	18.896	8.9995	-26.19325	82.96	42.06840663	0.549973661	Uncertain
X:56564145:G:T:G:91:V	-2.380727171	-2.428458523	0.013688602	0.038253558	0.080143333	0.13243353	0.006620952	0.200384216	4.67E-05	0.206900082	0.006641836	0.050260879	0.098647435	X	56564145	G	T	G	V		X	56590578	X:56564145:G:T	UBQLN2	Q9UHD9	Q9UHD9	p.Gly91Val	p.Gly91Val	4.030179	0.488	0.807138034	1.978803351	0.609520743	0.961814924	0.999	Gly	91	Val	G91V	9	18.896	8.9995	-26.19325	82.96	42.06840663	0.853658364	Pathogenic
X:56564147:A:C:I:92:L	-2.972421259	-3.199135466	0.0052639	0.032291136	0.007907778	0.019023015	0.000925556	0.000962397	4.67E-05	0.007537252	0.004700522	0.02449721	0.013407145	X	56564147	A	C	I	L		X	56590580	X:56564147:A:C	UBQLN2	Q9UHD9	Q9UHD9	p.Ile92Leu	p.Ile92Leu	3.824206	0.529	0.840925329	2.541243177	1.433873024	1.087849545	0.67	Ile	92	Leu	I92L	2	20.37675	5.63	-25.160875	84.48	42.77241274	0.371746745	Uncertain
X:56564147:A:G:I:92:V	-3.3766319	-3.423449018	0.0052639	0.036804935	0.007907778	0.019023015	0.000925556	0.000962397	4.67E-05	0.007537252	0.004700522	0.029426866	0.013407145	X	56564147	A	G	I	V		X	56590580	X:56564147:A:G	UBQLN2	Q9UHD9	Q9UHD9	p.Ile92Val	p.Ile92Val	2.243287	0.416	0.837633623	0.394298251	0.660634083	-0.416992997	0.096	Ile	92	Val	I92V	1	20.37675	5.63	-25.160875	84.48	42.77241274	0.210337069	Benign
X:56564147:A:T:I:92:F	-2.175931302	-2.999149503	0.00653762	0.026814265	0.011381111	0.067730124	0.000925556	0.240412108	4.67E-05	0.160463805	0.008153934	0.01835464	0.035981467	X	56564147	A	T	I	F		X	56590580	X:56564147:A:T	UBQLN2	Q9UHD9	Q9UHD9	p.Ile92Phe	p.Ile92Phe	3.849762	0.697	0.840187703	2.556484363	2.489508731	2.072718052	0.857	Ile	92	Phe	I92F	4	20.37675	5.63	-25.160875	84.48	42.77241274	0.756122104	Pathogenic
X:56564148:T:A:I:92:N	-1.998248963	-3.210800367	0.002349382	0.028217556	0.002937778	0.015138339	0.000925556	1.00E-05	4.67E-05	0.006181852	0.001577936	0.032985689	0.006938889	X	56564148	T	A	I	N		X	56590581	X:56564148:T:A	UBQLN2	Q9UHD9	Q9UHD9	p.Ile92Asn	p.Ile92Asn	4.138527	0.817	0.842141207	2.98192048	3.284918078	2.921923159	1	Ile	92	Asn	I92N	7	20.37675	5.63	-25.160875	84.48	42.77241274	0.87843805	Pathogenic
X:56564148:T:C:I:92:T	-1.958304352	-3.246111375	0.00201822	0.025517163	0.002118889	0.009652222	0.000925556	2.48E-17	4.67E-05	0.000977778	0.001152051	0.019232163	0.005768889	X	56564148	T	C	I	T		X	56590581	X:56564148:T:C	UBQLN2	Q9UHD9	Q9UHD9	p.Ile92Thr	p.Ile92Thr	3.961388	0.831	0.841953563	2.745818818	3.370782539	2.907421197	0.999	Ile	92	Thr	I92T	5	20.37675	5.63	-25.160875	84.48	42.77241274	0.87779784	Pathogenic
X:56564148:T:G:I:92:S	-1.908986977	-3.195999271	0.002349382	0.02573317	0.002931111	0.017536748	0.000925556	0.110676191	4.67E-05	0.02696493	0.001577936	0.024180886	0.008158707	X	56564148	T	G	I	S		X	56590581	X:56564148:T:G	UBQLN2	Q9UHD9	Q9UHD9	p.Ile92Ser	p.Ile92Ser	4.168062	0.839	0.842325776	3.025059242	3.427847137	3.065002052	1	Ile	92	Ser	I92S	6	20.37675	5.63	-25.160875	84.48	42.77241274	0.813971286	Pathogenic
X:56564149:C:G:I:92:M	-2.722334308	-3.306632329	0.0052639	0.029077876	0.007907778	0.031186233	0.000925556	0.056160247	4.67E-05	0.020990403	0.004700522	0.020532248	0.014197392	X	56564149	C	G	I	M		X	56590582	X:56564149:C:G	UBQLN2	Q9UHD9	Q9UHD9	p.Ile92Met	p.Ile92Met	3.018143	0.597	0.83400298	1.317510433	1.750639718	1.046677793	0.998	Ile	92	Met	I92M	3	20.37675	5.63	-25.160875	84.48	42.77241274	0.660176534	Pathogenic
X:56564150:C:A:H:93:N	-3.829507906	-3.261430649	0.00384554	0.025646686	0.009987778	0.029878339	0.004204444	1.00E-05	4.67E-05	0.006181852	0.002107397	0.025845409	0.012744444	X	56564150	C	A	H	N		X	56590583	X:56564150:C:A	UBQLN2	Q9UHD9	Q9UHD9	p.His93Asn	p.His93Asn	3.425788	0.291	0.780174316	0.525337203	-1.092644722	-0.502510001	0.608	His	93	Asn	H93N	7	23.652	8.7303	-26.5971	83.28	45.7710585	0.499290807	Uncertain
X:56564150:C:G:H:93:D	-2.815562828	-2.503127896	0.013688602	0.03697093	0.087416667	0.158605853	0.004204444	0.200384216	4.67E-05	0.206900082	0.006641836	0.044586307	0.097589658	X	56564150	C	G	H	D		X	56590583	X:56564150:C:G	UBQLN2	Q9UHD9	Q9UHD9	p.His93Asp	p.His93Asp	3.56877	0.369	0.78690266	0.877788419	-0.484555295	0.025384638	0.79	His	93	Asp	H93D	9	23.652	8.7303	-26.5971	83.28	45.7710585	0.382674976	Uncertain
X:56564150:C:T:H:93:Y	-3.356887231	-3.244528116	0.00384554	0.023997832	0.009947778	0.031826377	0.004204444	0.110676191	4.67E-05	0.02696493	0.002107397	0.01921307	0.01444771	X	56564150	C	T	H	Y		X	56590583	X:56564150:C:T	UBQLN2	Q9UHD9	Q9UHD9	p.His93Tyr	p.His93Tyr	3.440496	0.419	0.780492509	0.552389104	-0.273665274	0.245299986	0.955	His	93	Tyr	H93Y	6	23.652	8.7303	-26.5971	83.28	45.7710585	0.427736761	Uncertain
X:56564151:A:C:H:93:P	-2.262078406	-2.204312565	0.013688602	0.045620914	0.119324444	0.195933127	0.004204444	0.324790741	4.67E-05	0.266518707	0.006641836	0.052487926	0.12845048	X	56564151	A	C	H	P		X	56590584	X:56564151:A:C	UBQLN2	Q9UHD9	Q9UHD9	p.His93Pro	p.His93Pro	3.782857	0.449	0.794476034	1.343957433	0.150346608	0.603145183	0.92	His	93	Pro	H93P	10	23.652	8.7303	-26.5971	83.28	45.7710585	0.517905576	Uncertain
X:56564151:A:G:H:93:R	-3.111677264	-2.537337201	0.013688602	0.030031525	0.091152222	0.215822148	0.004204444	0.334199372	4.67E-05	0.306922024	0.006641836	0.035041857	0.117089303	X	56564151	A	G	H	R		X	56590584	X:56564151:A:G	UBQLN2	Q9UHD9	Q9UHD9	p.His93Arg	p.His93Arg	2.132254	0.239	0.78436685	-1.061847585	-1.35324814	-1.499932339	0.039	His	93	Arg	H93R	8	23.652	8.7303	-26.5971	83.28	45.7710585	0.170561008	Benign
X:56564151:A:T:H:93:L	-2.322888857	-2.218967617	0.013688602	0.054799845	0.119324444	0.195933127	0.004204444	0.324790741	4.67E-05	0.266518707	0.006641836	0.057820678	0.12845048	X	56564151	A	T	H	L		X	56590584	X:56564151:A:T	UBQLN2	Q9UHD9	Q9UHD9	p.His93Leu	p.His93Leu	3.679571	0.432	0.787061211	1.026484253	-0.08143149	0.449237497	0.673	His	93	Leu	H93L	11	23.652	8.7303	-26.5971	83.28	45.7710585	0.229049039	Benign
X:56564152:T:A:H:93:Q	-3.22972108	-2.554317514	0.013688602	0.030031525	0.091152222	0.215822148	0.004204444	0.334199372	4.67E-05	0.306922024	0.006641836	0.035041857	0.117089303	X	56564152	T	A	H	Q		X	56590585	X:56564152:T:A	UBQLN2	Q9UHD9	Q9UHD9	p.His93Gln	p.His93Gln	2.01258	0.206	0.775572203	-1.43469783	-1.709756678	-1.755154276	0.166	His	93	Gln	H93Q	8	23.652	8.7303	-26.5971	83.28	45.7710585	0.100089151	Benign
X:56564152:T:G:H:93:Q	-3.22972108	-2.551904282	0.013688602	0.030031525	0.091152222	0.215822148	0.004204444	0.334199372	4.67E-05	0.306922024	0.006641836	0.035041857	0.117089303	X	56564152	T	G	H	Q		X	56590585	X:56564152:T:G	UBQLN2	Q9UHD9	Q9UHD9	p.His93Gln	p.His93Gln	2.029588	0.206	0.775572203	-1.412471974	-1.709756678	-1.745991848	0.166	His	93	Gln	H93Q	8	23.652	8.7303	-26.5971	83.28	45.7710585	0.100089151	Benign
X:56564153:G:A:D:94:N	-3.731017865	-3.211384042	0.002462861	0.029969666	0.005235556	0.009267778	0.004773333	2.48E-17	4.67E-05	0.000977778	0.001793159	0.018893174	0.009661111	X	56564153	G	A	D	N		X	56590586	X:56564153:G:A	UBQLN2	Q9UHD9	Q9UHD9	p.Asp94Asn	p.Asp94Asn	3.967529	0.326	0.784431593	1.33806192	-0.799126226	-0.008354413	0.468	Asp	94	Asn	D94N	5	28.769125	6.43875	-24.5015	88.55	48.62149547	0.358882866	Benign
X:56564153:G:C:D:94:H	-2.778213724	-3.163096698	0.002866773	0.033358624	0.006313333	0.014495006	0.004773333	1.00E-05	4.67E-05	0.006181852	0.002455462	0.030028921	0.013527778	X	56564153	G	C	D	H		X	56590586	X:56564153:G:C	UBQLN2	Q9UHD9	Q9UHD9	p.Asp94His	p.Asp94His	4.070805	0.583	0.782694906	1.430276922	0.80559598	1.532835258	1	Asp	94	His	D94H	7	28.769125	6.43875	-24.5015	88.55	48.62149547	0.720309597	Pathogenic
X:56564153:G:T:D:94:Y	-2.197189049	-2.42631659	0.010230316	0.044057384	0.083474444	0.139732202	0.004773333	0.200384216	4.67E-05	0.206900082	0.00773302	0.04701679	0.097536324	X	56564153	G	T	D	Y		X	56590586	X:56564153:G:T	UBQLN2	Q9UHD9	Q9UHD9	p.Asp94Tyr	p.Asp94Tyr	4.113391	0.542	0.784980703	1.542187878	0.583104463	1.318781958	1	Asp	94	Tyr	D94Y	9	28.769125	6.43875	-24.5015	88.55	48.62149547	0.855973723	Pathogenic
X:56564154:A:C:D:94:A	-2.670377217	-2.279752046	0.010230316	0.037860712	0.087076667	0.195961129	0.004773333	0.334199372	4.67E-05	0.306922024	0.00773302	0.038701143	0.117241525	X	56564154	A	C	D	A		X	56590587	X:56564154:A:C	UBQLN2	Q9UHD9	Q9UHD9	p.Asp94Ala	p.Asp94Ala	3.938333	0.362	0.790996006	1.46147811	-0.460757558	0.184010432	0.46	Asp	94	Ala	D94A	8	28.769125	6.43875	-24.5015	88.55	48.62149547	0.577032275	Uncertain
X:56564154:A:G:D:94:G	-3.160961853	-3.161193411	0.002866773	0.033358624	0.006313333	0.014495006	0.004773333	1.00E-05	4.67E-05	0.006181852	0.002455462	0.030028921	0.013527778	X	56564154	A	G	D	G		X	56590587	X:56564154:A:G	UBQLN2	Q9UHD9	Q9UHD9	p.Asp94Gly	p.Asp94Gly	4.084219	0.476	0.804431455	1.982805462	0.488081263	0.921562599	0.97	Asp	94	Gly	D94G	7	28.769125	6.43875	-24.5015	88.55	48.62149547	0.733552202	Pathogenic
X:56564154:A:T:D:94:V	-2.311655779	-2.439296653	0.010230316	0.044057384	0.083474444	0.139732202	0.004773333	0.200384216	4.67E-05	0.206900082	0.00773302	0.04701679	0.097536324	X	56564154	A	T	D	V		X	56590587	X:56564154:A:T	UBQLN2	Q9UHD9	Q9UHD9	p.Asp94Val	p.Asp94Val	4.02191	0.51	0.790154652	1.549987402	0.466011467	1.084528317	0.997	Asp	94	Val	D94V	9	28.769125	6.43875	-24.5015	88.55	48.62149547	0.859013654	Pathogenic
X:56564155:T:A:D:94:E	-3.635702011	-2.991205475	0.007969995	0.030596516	0.01541	0.064082431	0.004773333	0.240412108	4.67E-05	0.160463805	0.012642222	0.018277896	0.040487109	X	56564155	T	A	D	E		X	56590588	X:56564155:T:A	UBQLN2	Q9UHD9	Q9UHD9	p.Asp94Glu	p.Asp94Glu	3.629534	0.278	0.791331147	1.06619196	-0.98913721	-0.467894142	0.833	Asp	94	Glu	D94E	4	28.769125	6.43875	-24.5015	88.55	48.62149547	0.453328154	Uncertain
X:56564155:T:G:D:94:E	-3.635702011	-2.988433266	0.007969995	0.030596516	0.01541	0.064082431	0.004773333	0.240412108	4.67E-05	0.160463805	0.012642222	0.018277896	0.040487109	X	56564155	T	G	D	E		X	56590588	X:56564155:T:G	UBQLN2	Q9UHD9	Q9UHD9	p.Asp94Glu	p.Asp94Glu	3.649072	0.278	0.791331147	1.09172399	-0.98913721	-0.45736877	0.833	Asp	94	Glu	D94E	4	28.769125	6.43875	-24.5015	88.55	48.62149547	0.453328154	Uncertain
X:56564156:G:A:G:95:R	-2.030600832	-2.260794207	0.010230316	0.034785827	0.089467778	0.215888815	0.00404	0.334199372	4.67E-05	0.306922024	0.006641836	0.037676762	0.114703508	X	56564156	G	A	G	R		X	56590589	X:56564156:G:A	UBQLN2	Q9UHD9	Q9UHD9	p.Gly95Arg	p.Gly95Arg	4.227536	0.547	0.789625044	1.805661889	0.692376885	1.409175158	1	Gly	95	Arg	G95R	8	27.368	6.63775	-20.49825	86.59	45.18776168	0.841512057	Pathogenic
X:56564156:G:C:G:95:R	-2.027023746	-2.266359625	0.010230316	0.034785827	0.089467778	0.215888815	0.00404	0.334199372	4.67E-05	0.306922024	0.006641836	0.037676762	0.114703508	X	56564156	G	C	G	R		X	56590589	X:56564156:G:C	UBQLN2	Q9UHD9	Q9UHD9	p.Gly95Arg	p.Gly95Arg	4.188312	0.548	0.789625044	1.754404423	0.698733686	1.393825049	1	Gly	95	Arg	G95R	8	27.368	6.63775	-20.49825	86.59	45.18776168	0.841512057	Pathogenic
X:56564156:G:T:G:95:W	-1.776627774	-2.237742078	0.010230316	0.034785827	0.089467778	0.215888815	0.00404	0.334199372	4.67E-05	0.306922024	0.006641836	0.037676762	0.114703508	X	56564156	G	T	G	W		X	56590589	X:56564156:G:T	UBQLN2	Q9UHD9	Q9UHD9	p.Gly95Trp	p.Gly95Trp	4.390003	0.618	0.783833435	1.875423633	1.047079784	1.907104069	1	Gly	95	Trp	G95W	8	27.368	6.63775	-20.49825	86.59	45.18776168	0.936322094	Pathogenic
X:56564157:G:A:G:95:E	-2.463428155	-2.281261988	0.010230316	0.034785827	0.089467778	0.215888815	0.00404	0.334199372	4.67E-05	0.306922024	0.006641836	0.037676762	0.114703508	X	56564157	G	A	G	E		X	56590590	X:56564157:G:A	UBQLN2	Q9UHD9	Q9UHD9	p.Gly95Glu	p.Gly95Glu	4.083283	0.426	0.791260437	1.657405476	-0.049510396	0.632040161	1	Gly	95	Glu	G95E	8	27.368	6.63775	-20.49825	86.59	45.18776168	0.557009223	Uncertain
X:56564157:G:C:G:95:A	-3.13091489	-3.176922788	0.002866773	0.028197298	0.008656667	0.032026377	0.00404	0.110676191	4.67E-05	0.02696493	0.002107397	0.022571364	0.014518821	X	56564157	G	C	G	A		X	56590590	X:56564157:G:C	UBQLN2	Q9UHD9	Q9UHD9	p.Gly95Ala	p.Gly95Ala	3.912606	0.482	0.790089806	1.405554164	0.286939113	0.863794652	0.968	Gly	95	Ala	G95A	6	27.368	6.63775	-20.49825	86.59	45.18776168	0.913861889	Pathogenic
X:56564157:G:T:G:95:V	-2.316833755	-2.441831975	0.010230316	0.041041643	0.086012222	0.15867252	0.00404	0.200384216	4.67E-05	0.206900082	0.006641836	0.04578738	0.096938546	X	56564157	G	T	G	V		X	56590590	X:56564157:G:T	UBQLN2	Q9UHD9	Q9UHD9	p.Gly95Val	p.Gly95Val	4.040688	0.51	0.78939209	1.555757426	0.453288521	1.094644267	1	Gly	95	Val	G95V	9	27.368	6.63775	-20.49825	86.59	45.18776168	0.932771193	Pathogenic
X:56564159:C:A:L:96:M	-3.195324453	-3.209014616	0.008600114	0.034745442	0.011502222	0.021014126	0.00317	0.000962397	4.67E-05	0.007537252	0.00730189	0.025069254	0.016581084	X	56564159	C	A	L	M	rs747036914	X	56590592	X:56564159:C:A	UBQLN2	Q9UHD9	Q9UHD9	p.Leu96Met	p.Leu96Met	3.560003	0.459	0.785278009	0.826344448	0.060450357	0.540894507	0.993	Leu	96	Met	L96M	2	23.899625	7.466125	-20.80575	91.41	42.4315147	0.31396242	Benign
X:56564159:C:G:L:96:V	-3.210057306	-3.223393369	0.008600114	0.032771969	0.011502222	0.034318455	0.00317	0.056160247	4.67E-05	0.020990403	0.00730189	0.021803736	0.017357998	X	56564159	C	G	L	V		X	56590592	X:56564159:C:G	UBQLN2	Q9UHD9	Q9UHD9	p.Leu96Val	p.Leu96Val	3.411036	0.453	0.798780815	0.964019177	0.247596842	0.425961883	0.927	Leu	96	Val	L96V	3	23.899625	7.466125	-20.80575	91.41	42.4315147	0.34917108	Benign
X:56564160:T:A:L:96:Q	-2.492971433	-3.170470376	0.00384554	0.03483761	0.005638889	0.019120081	0.00317	0.110676191	4.67E-05	0.02696493	0.002107397	0.028044954	0.013421044	X	56564160	T	A	L	Q		X	56590593	X:56564160:T:A	UBQLN2	Q9UHD9	Q9UHD9	p.Leu96Gln	p.Leu96Gln	4.02538	0.663	0.789758264	1.544765694	1.431988521	1.97079335	0.798	Leu	96	Gln	L96Q	6	23.899625	7.466125	-20.80575	91.41	42.4315147	0.495454441	Uncertain
X:56564160:T:C:L:96:P	-2.332563505	-3.160966322	0.00384554	0.03829693	0.005712222	0.016655006	0.00317	1.00E-05	4.67E-05	0.006181852	0.002107397	0.036206621	0.011704444	X	56564160	T	C	L	P		X	56590593	X:56564160:T:C	UBQLN2	Q9UHD9	Q9UHD9	p.Leu96Pro	p.Leu96Pro	4.197598	0.712	0.810412606	2.278181209	2.088078735	2.346807241	0.999	Leu	96	Pro	L96P	7	23.899625	7.466125	-20.80575	91.41	42.4315147	0.675124157	Pathogenic
X:56564160:T:G:L:96:R	-2.317694252	-3.155814898	0.00384554	0.03483761	0.005638889	0.019120081	0.00317	0.110676191	4.67E-05	0.02696493	0.002107397	0.028044954	0.013421044	X	56564160	T	G	L	R		X	56590593	X:56564160:T:G	UBQLN2	Q9UHD9	Q9UHD9	p.Leu96Arg	p.Leu96Arg	4.128669	0.712	0.801511482	1.969023223	1.939568118	2.309674302	0.993	Leu	96	Arg	L96R	6	23.899625	7.466125	-20.80575	91.41	42.4315147	0.599694874	Uncertain
X:56564162:A:C:T:97:P	-1.744533981	-3.192810213	0.002787788	0.035638011	0.004473333	0.03112024	0.004537778	0.110676191	4.67E-05	0.02696493	0.001577936	0.030383717	0.011038707	X	56564162	A	C	T	P		X	56590595	X:56564162:A:C	UBQLN2	Q9UHD9	Q9UHD9	p.Thr97Pro	p.Thr97Pro	4.013981	0.878	0.807203329	1.959243084	3.08976263	3.207430833	0.997	Thr	97	Pro	T97P	6	22.12528571	5.460857143	-16.78414286	91.06	39.01098116	0.889676406	Pathogenic
X:56564162:A:G:T:97:A	-2.096087802	-3.238280764	0.002394978	0.033066677	0.003416667	0.018382222	0.004537778	2.48E-17	4.67E-05	0.000977778	0.001152051	0.024016922	0.008445556	X	56564162	A	G	T	A		X	56590595	X:56564162:A:G	UBQLN2	Q9UHD9	Q9UHD9	p.Thr97Ala	p.Thr97Ala	3.852485	0.786	0.794278415	1.430082501	2.289291442	2.588637368	0.972	Thr	97	Ala	T97A	5	22.12528571	5.460857143	-16.78414286	91.06	39.01098116	0.475095283	Uncertain
X:56564162:A:T:T:97:S	-2.110068399	-2.993268201	0.007751505	0.031586816	0.013858889	0.0923043	0.004537778	0.240412108	4.67E-05	0.160463805	0.007421201	0.02095362	0.039042521	X	56564162	A	T	T	S		X	56590595	X:56564162:A:T	UBQLN2	Q9UHD9	Q9UHD9	p.Thr97Ser	p.Thr97Ser	3.703556	0.708	0.791300249	1.162162551	1.743771797	2.057539003	0.972	Thr	97	Ser	T97S	4	22.12528571	5.460857143	-16.78414286	91.06	39.01098116	0.454789501	Uncertain
X:56564163:C:A:T:97:N	-2.257056641	-3.279982663	0.002394978	0.033066677	0.003416667	0.018382222	0.004537778	2.48E-17	4.67E-05	0.000977778	0.001152051	0.024016922	0.008445556	X	56564163	C	A	T	N		X	56590596	X:56564163:C:A	UBQLN2	Q9UHD9	Q9UHD9	p.Thr97Asn	p.Thr97Asn	3.558578	0.741	0.790735426	0.958805061	1.944122458	2.170189503	0.997	Thr	97	Asn	T97N	5	22.12528571	5.460857143	-16.78414286	91.06	39.01098116	0.808238551	Pathogenic
X:56564163:C:G:T:97:S	-2.238843471	-3.01967414	0.007751505	0.031586816	0.013858889	0.0923043	0.004537778	0.240412108	4.67E-05	0.160463805	0.007421201	0.02095362	0.039042521	X	56564163	C	G	T	S		X	56590596	X:56564163:C:G	UBQLN2	Q9UHD9	Q9UHD9	p.Thr97Ser	p.Thr97Ser	3.517452	0.672	0.791300249	0.918964012	1.514926953	1.749189278	0.972	Thr	97	Ser	T97S	4	22.12528571	5.460857143	-16.78414286	91.06	39.01098116	0.454789501	Uncertain
X:56564163:C:T:T:97:I	-2.377678083	-3.23440981	0.002787788	0.035638011	0.004473333	0.03112024	0.004537778	0.110676191	4.67E-05	0.02696493	0.001577936	0.030383717	0.011038707	X	56564163	C	T	T	I	rs1044171153	X	56590596	X:56564163:C:T	UBQLN2	Q9UHD9	Q9UHD9	p.Thr97Ile	p.Thr97Ile	3.720795	0.701	0.793327083	1.234576525	1.733090865	2.026363326	0.999	Thr	97	Ile	T97I	6	22.12528571	5.460857143	-16.78414286	91.06	39.01098116	0.498631851	Uncertain
X:56564165:G:A:V:98:I	-4.248412881	-3.313451321	0.004383502	0.036076961	0.00841	0.047566178	0.000266667	0.000962397	4.67E-05	0.007537252	0.003491269	0.028108704	0.009396193	X	56564165	G	A	V	I		X	56590598	X:56564165:G:A	UBQLN2	Q9UHD9	Q9UHD9	p.Val98Ile	p.Val98Ile	3.264419	0.182	0.825621748	1.433054698	-1.027269292	-1.219501239	0.356	Val	98	Ile	V98I	1	19.097	2.562142857	-18.15742857	92.13	37.97760068	0.219259758	Benign
X:56564165:G:C:V:98:L	-4.13861185	-3.230833413	0.004383502	0.032095308	0.00841	0.070432729	0.000266667	0.056160247	4.67E-05	0.020990403	0.003491269	0.021453808	0.010096439	X	56564165	G	C	V	L		X	56590598	X:56564165:G:C	UBQLN2	Q9UHD9	Q9UHD9	p.Val98Leu	p.Val98Leu	3.803766	0.211	0.842003557	2.541070729	-0.569600094	-0.761317514	0.791	Val	98	Leu	V98L	3	19.097	2.562142857	-18.15742857	92.13	37.97760068	0.359758118	Uncertain
X:56564165:G:T:V:98:F	-2.723364382	-3.256661247	0.00201822	0.034844795	0.00241	0.024025556	0.000266667	2.48E-17	4.67E-05	0.000977778	0.001152051	0.0257866	0.003754444	X	56564165	G	T	V	F		X	56590598	X:56564165:G:T	UBQLN2	Q9UHD9	Q9UHD9	p.Val98Phe	p.Val98Phe	4.010529	0.622	0.841267861	2.793158612	2.030770512	1.725797999	1	Val	98	Phe	V98F	5	19.097	2.562142857	-18.15742857	92.13	37.97760068	0.792502301	Pathogenic
X:56564166:T:A:V:98:D	-2.298842897	-3.218765967	0.002349382	0.042819593	0.003433333	0.033341672	0.000266667	1.00E-05	4.67E-05	0.006181852	0.001577936	0.043818627	0.005273333	X	56564166	T	A	V	D		X	56590599	X:56564166:T:A	UBQLN2	Q9UHD9	Q9UHD9	p.Val98Asp	p.Val98Asp	4.184493	0.737	0.85320183	3.314222187	2.960914709	2.48425651	1	Val	98	Asp	V98D	7	19.097	2.562142857	-18.15742857	92.13	37.97760068	0.91971644	Pathogenic
X:56564166:T:C:V:98:A	-2.958523525	-3.036834021	0.005445356	0.032823665	0.01134	0.098838744	0.000266667	0.240412108	4.67E-05	0.160463805	0.006061666	0.02185073	0.028639306	X	56564166	T	C	V	A		X	56590599	X:56564166:T:C	UBQLN2	Q9UHD9	Q9UHD9	p.Val98Ala	p.Val98Ala	4.034276	0.496	0.841499244	2.829885916	1.23367406	1.010264943	0.999	Val	98	Ala	V98A	4	19.097	2.562142857	-18.15742857	92.13	37.97760068	0.850882255	Pathogenic
X:56564166:T:G:V:98:G	-2.456234651	-3.229802589	0.002349382	0.042819593	0.003433333	0.033341672	0.000266667	1.00E-05	4.67E-05	0.006181852	0.001577936	0.043818627	0.005273333	X	56564166	T	G	V	G		X	56590599	X:56564166:T:G	UBQLN2	Q9UHD9	Q9UHD9	p.Val98Gly	p.Val98Gly	4.106709	0.693	0.860495371	3.392090086	2.802904396	2.18801725	1	Val	98	Gly	V98G	7	19.097	2.562142857	-18.15742857	92.13	37.97760068	0.920651199	Pathogenic
X:56564168:C:A:H:99:N	-2.105580653	-3.239485377	0.003323295	0.045672809	0.008123333	0.053997228	0.004823889	1.00E-05	4.67E-05	0.006181852	0.001577936	0.04659691	0.01024037	X	56564168	C	A	H	N		X	56590601	X:56564168:C:A	UBQLN2	Q9UHD9	Q9UHD9	p.His99Asn	p.His99Asn	3.733965	0.779	0.791278699	1.201370279	2.19474514	2.48432657	0.993	His	99	Asn	H99N	7	17.1007	3.1887	-14.0916	91.94	33.96441465	0.915291655	Pathogenic
X:56564168:C:G:H:99:D	-0.922968342	-2.417261726	0.011845522	0.058892209	0.078158889	0.152564641	0.004823889	0.200384216	4.67E-05	0.206900082	0.005989569	0.065932684	0.102581714	X	56564168	C	G	H	D		X	56590601	X:56564168:C:G	UBQLN2	Q9UHD9	Q9UHD9	p.His99Asp	p.His99Asp	3.867903	0.886	0.797550839	1.530774373	2.979570256	3.174979648	0.998	His	99	Asp	H99D	9	17.1007	3.1887	-14.0916	91.94	33.96441465	0.896527941	Pathogenic
X:56564168:C:T:H:99:Y	-2.064110032	-3.239685243	0.003323295	0.040465238	0.007966667	0.058794843	0.004823889	0.110676191	4.67E-05	0.02696493	0.001577936	0.036032092	0.010898387	X	56564168	C	T	H	Y		X	56590601	X:56564168:C:T	UBQLN2	Q9UHD9	Q9UHD9	p.His99Tyr	p.His99Tyr	3.692217	0.789	0.79139442	1.149662702	2.260243893	2.519640026	0.999	His	99	Tyr	H99Y	6	17.1007	3.1887	-14.0916	91.94	33.96441465	0.444754662	Uncertain
X:56564169:A:C:H:99:P	-0.667848926	-2.116999298	0.011845522	0.06578577	0.113324444	0.193010804	0.004823889	0.324790741	4.67E-05	0.266518707	0.005989569	0.070868077	0.135337991	X	56564169	A	C	H	P		X	56590602	X:56564169:A:C	UBQLN2	Q9UHD9	Q9UHD9	p.His99Pro	p.His99Pro	3.975989	0.878	0.811187661	2.007661491	3.156239128	3.186964054	0.998	His	99	Pro	H99P	10	17.1007	3.1887	-14.0916	91.94	33.96441465	0.93437117	Pathogenic
X:56564169:A:G:H:99:R	-0.83086603	-2.265901862	0.011845522	0.051956979	0.081194444	0.203498755	0.004823889	0.334199372	4.67E-05	0.306922024	0.005989569	0.057359731	0.121060846	X	56564169	A	G	H	R		X	56590602	X:56564169:A:G	UBQLN2	Q9UHD9	Q9UHD9	p.His99Arg	p.His99Arg	3.801805	0.867	0.79435933	1.365846026	2.80554237	3.029544888	0.999	His	99	Arg	H99R	8	17.1007	3.1887	-14.0916	91.94	33.96441465	0.838252135	Pathogenic
X:56564169:A:T:H:99:L	-0.782315656	-2.117472921	0.011845522	0.071957699	0.113324444	0.193010804	0.004823889	0.324790741	4.67E-05	0.266518707	0.005989569	0.072195004	0.135337991	X	56564169	A	T	H	L		X	56590602	X:56564169:A:T	UBQLN2	Q9UHD9	Q9UHD9	p.His99Leu	p.His99Leu	3.972651	0.846	0.79774141	1.672348342	2.728477785	3.000194181	0.999	His	99	Leu	H99L	11	17.1007	3.1887	-14.0916	91.94	33.96441465	0.799322778	Pathogenic
X:56564170:C:A:H:99:Q	-1.292310036	-2.423540932	0.011845522	0.051956979	0.081194444	0.203498755	0.004823889	0.334199372	4.67E-05	0.306922024	0.005989569	0.057359731	0.121060846	X	56564170	C	A	H	Q		X	56590603	X:56564170:C:A	UBQLN2	Q9UHD9	Q9UHD9	p.His99Gln	p.His99Gln	2.690795	0.738	0.786532866	-0.27864079	1.854934532	1.685362545	0.999	His	99	Gln	H99Q	8	17.1007	3.1887	-14.0916	91.94	33.96441465	0.803791986	Pathogenic
X:56564170:C:G:H:99:Q	-1.292310036	-2.421093079	0.011845522	0.051956979	0.081194444	0.203498755	0.004823889	0.334199372	4.67E-05	0.306922024	0.005989569	0.057359731	0.121060846	X	56564170	C	G	H	Q		X	56590603	X:56564170:C:G	UBQLN2	Q9UHD9	Q9UHD9	p.His99Gln	p.His99Gln	2.708047	0.738	0.786532866	-0.256096077	1.854934532	1.694656419	0.999	His	99	Gln	H99Q	8	17.1007	3.1887	-14.0916	91.94	33.96441465	0.803791986	Pathogenic
X:56564171:C:A:L:100:I	-3.766597309	-3.217088046	0.006582602	0.031051253	0.013521111	0.066642512	0.020542778	0.000962397	4.67E-05	0.007537252	0.003114995	0.021808218	0.01711651	X	56564171	C	A	L	I		X	56590604	X:56564171:C:A	UBQLN2	Q9UHD9	Q9UHD9	p.Leu100Ile	p.Leu100Ile	3.470279	0.298	0.830649954	1.825828829	-0.205987346	-0.438079579	0.98	Leu	100	Ile	L100I	2	16.16525	-2.9265	-14.949875	91.06	35.82058999	0.832303781	Pathogenic
X:56564171:C:G:L:100:V	-3.885657549	-3.219750984	0.006582602	0.030963956	0.013587778	0.094846185	0.020542778	0.056160247	4.67E-05	0.020990403	0.003114995	0.020496095	0.01782509	X	56564171	C	G	L	V		X	56590604	X:56564171:C:G	UBQLN2	Q9UHD9	Q9UHD9	p.Leu100Val	p.Leu100Val	3.408072	0.263	0.836267363	1.88279812	-0.334751837	-0.673904032	0.985	Leu	100	Val	L100V	3	16.16525	-2.9265	-14.949875	91.06	35.82058999	0.530151016	Uncertain
X:56564171:C:T:L:100:F	-3.419567361	-3.028687875	0.008172791	0.032677544	0.016852222	0.128912894	0.020542778	0.240412108	4.67E-05	0.160463805	0.00540987	0.022399474	0.036944728	X	56564171	C	T	L	F		X	56590604	X:56564171:C:T	UBQLN2	Q9UHD9	Q9UHD9	p.Leu100Phe	p.Leu100Phe	3.582529	0.347	0.837862823	2.150045373	0.225838884	-0.094371221	0.985	Leu	100	Phe	L100F	4	16.16525	-2.9265	-14.949875	91.06	35.82058999	0.830393471	Pathogenic
X:56564172:T:A:L:100:H	-2.658485596	-3.153097811	0.003531631	0.045556861	0.009822222	0.065355006	0.020542778	1.00E-05	4.67E-05	0.006181852	0.001625665	0.050068428	0.014548148	X	56564172	T	A	L	H		X	56590605	X:56564172:T:A	UBQLN2	Q9UHD9	Q9UHD9	p.Leu100His	p.Leu100His	4.078722	0.614	0.83733202	2.785400009	1.914248641	1.716291533	1	Leu	100	His	L100H	7	16.16525	-2.9265	-14.949875	91.06	35.82058999	0.942719828	Pathogenic
X:56564172:T:C:L:100:P	-2.576212634	-3.138334641	0.003531631	0.045556861	0.009822222	0.065355006	0.020542778	1.00E-05	4.67E-05	0.006181852	0.001625665	0.050068428	0.014548148	X	56564172	T	C	L	P		X	56590605	X:56564172:T:C	UBQLN2	Q9UHD9	Q9UHD9	p.Leu100Pro	p.Leu100Pro	4.18277	0.637	0.852610524	3.297416861	2.315368966	1.905291903	1	Leu	100	Pro	L100P	7	16.16525	-2.9265	-14.949875	91.06	35.82058999	0.93747798	Pathogenic
X:56564172:T:G:L:100:R	-2.581503117	-3.141578006	0.003531631	0.039989706	0.009665556	0.069897065	0.020542778	0.110676191	4.67E-05	0.02696493	0.001625665	0.037854119	0.015176265	X	56564172	T	G	L	R		X	56590605	X:56564172:T:G	UBQLN2	Q9UHD9	Q9UHD9	p.Leu100Arg	p.Leu100Arg	4.121405	0.634	0.844165697	3.009374185	2.155401006	1.854892696	1	Leu	100	Arg	L100R	6	16.16525	-2.9265	-14.949875	91.06	35.82058999	0.950775846	Pathogenic
X:56564174:G:A:V:101:I	-3.952657225	-3.192686986	0.006582602	0.031958682	0.011108889	0.063721401	0.003910556	0.000962397	4.67E-05	0.007537252	0.003114995	0.025368773	0.012980955	X	56564174	G	A	V	I		X	56590607	X:56564174:G:A	UBQLN2	Q9UHD9	Q9UHD9	p.Val101Ile	p.Val101Ile	3.895781	0.256	0.786855997	1.303974056	-1.203652393	-0.451631467	0.988	Val	101	Ile	V101I	1	12.08114286	-2.879571429	-13.45942857	90.47	32.07803398	0.559094083	Uncertain
X:56564174:G:C:V:101:L	-3.470767139	-3.174924861	0.006582602	0.03111795	0.011175556	0.091925074	0.003910556	0.056160247	4.67E-05	0.020990403	0.003114995	0.021715228	0.013689534	X	56564174	G	C	V	L		X	56590607	X:56564174:G:C	UBQLN2	Q9UHD9	Q9UHD9	p.Val101Leu	p.Val101Leu	3.977526	0.389	0.79010702	1.490814538	-0.303956203	0.361194035	0.995	Val	101	Leu	V101L	3	12.08114286	-2.879571429	-13.45942857	90.47	32.07803398	0.884567831	Pathogenic
X:56564174:G:T:V:101:F	-2.65619845	-3.213798467	0.00303433	0.038041211	0.005553333	0.054745556	0.003910556	2.48E-17	4.67E-05	0.000977778	0.001186914	0.031415609	0.007378889	X	56564174	G	T	V	F		X	56590607	X:56564174:G:T	UBQLN2	Q9UHD9	Q9UHD9	p.Val101Phe	p.Val101Phe	4.090423	0.632	0.788216744	1.591821866	1.209208223	1.826641565	1	Val	101	Phe	V101F	5	12.08114286	-2.879571429	-13.45942857	90.47	32.07803398	0.789392551	Pathogenic
X:56564175:T:A:V:101:D	-2.684375512	-3.17528679	0.003531631	0.050040702	0.007738889	0.069316117	0.003910556	1.00E-05	4.67E-05	0.006181852	0.001625665	0.05560589	0.01032037	X	56564175	T	A	V	D		X	56590608	X:56564175:T:A	UBQLN2	Q9UHD9	Q9UHD9	p.Val101Asp	p.Val101Asp	4.18152	0.617	0.791832442	1.799859151	1.174182253	1.789011231	1	Val	101	Asp	V101D	7	12.08114286	-2.879571429	-13.45942857	90.47	32.07803398	0.939189397	Pathogenic
X:56564175:T:C:V:101:A	-3.331516663	-2.99867441	0.008172791	0.033900991	0.01444	0.131114359	0.003910556	0.240412108	4.67E-05	0.160463805	0.00540987	0.024561313	0.033069173	X	56564175	T	C	V	A		X	56590608	X:56564175:T:C	UBQLN2	Q9UHD9	Q9UHD9	p.Val101Ala	p.Val101Ala	4.031647	0.381	0.788867545	1.531032167	-0.37549061	0.344106801	0.999	Val	101	Ala	V101A	4	12.08114286	-2.879571429	-13.45942857	90.47	32.07803398	0.702948715	Pathogenic
X:56564175:T:G:V:101:G	-2.745185962	-3.186323412	0.003531631	0.050040702	0.007738889	0.069316117	0.003910556	1.00E-05	4.67E-05	0.006181852	0.001625665	0.05560589	0.01032037	X	56564175	T	G	V	G		X	56590608	X:56564175:T:G	UBQLN2	Q9UHD9	Q9UHD9	p.Val101Gly	p.Val101Gly	4.103736	0.6	0.808679224	2.11285991	1.347196426	1.6488418	1	Val	101	Gly	V101G	7	12.08114286	-2.879571429	-13.45942857	90.47	32.07803398	0.954931919	Pathogenic
X:56564177:A:C:I:102:L	-4.022465665	-3.033086174	0.010207619	0.028799629	0.014691111	0.063479179	0.041597778	0.000962397	4.67E-05	0.007537252	0.005129765	0.019988111	0.030112463	X	56564177	A	C	I	L		X	56590610	X:56564177:A:C	UBQLN2	Q9UHD9	Q9UHD9	p.Ile102Leu	p.Ile102Leu	3.970379	0.195	0.786875643	1.401941402	-1.591089482	-0.764046772	0.853	Ile	102	Leu	I102L	2	12.78	-7.3715	-12.552	87.68	34.4277249	0.619311421	Uncertain
X:56564177:A:G:I:102:V	-4.065390689	-3.0755642	0.010207619	0.030822473	0.014691111	0.063479179	0.041597778	0.000962397	4.67E-05	0.007537252	0.005129765	0.022968594	0.030112463	X	56564177	A	G	I	V	rs771147923	X	56590610	X:56564177:A:G	UBQLN2	Q9UHD9	Q9UHD9	p.Ile102Val	p.Ile102Val	3.671002	0.183	0.78448425	0.951859946	-1.707270238	-0.994689382	0.885	Ile	102	Val	I102V	1	12.78	-7.3715	-12.552	87.68	34.4277249	0.405604692	Uncertain
X:56564177:A:T:I:102:F	-3.325600905	-2.77423566	0.01266235	0.03138256	0.01889	0.125931783	0.041597778	0.240412108	4.67E-05	0.160463805	0.008895718	0.023219756	0.058942758	X	56564177	A	T	I	F		X	56590610	X:56564177:A:T	UBQLN2	Q9UHD9	Q9UHD9	p.Ile102Phe	p.Ile102Phe	4.027282	0.32	0.784854364	1.426552068	-0.830213314	-0.010846888	0.999	Ile	102	Phe	I102F	4	12.78	-7.3715	-12.552	87.68	34.4277249	0.897615195	Pathogenic
X:56564178:T:A:I:102:N	-3.118376374	-2.865228673	0.006989553	0.045296058	0.01836	0.062771672	0.041597778	1.00E-05	4.67E-05	0.006181852	0.003350869	0.056311512	0.046112513	X	56564178	T	A	I	N		X	56590611	X:56564178:T:A	UBQLN2	Q9UHD9	Q9UHD9	p.Ile102Asn	p.Ile102Asn	4.172532	0.409	0.780782956	1.516153966	-0.332387325	0.581853557	0.999	Ile	102	Asn	I102N	7	12.78	-7.3715	-12.552	87.68	34.4277249	0.899435305	Pathogenic
X:56564178:T:C:I:102:T	-3.537818395	-3.05290689	0.006008264	0.034734725	0.010543333	0.050596667	0.041597778	2.48E-17	4.67E-05	0.000977778	0.002333152	0.030675931	0.027422698	X	56564178	T	C	I	T		X	56590611	X:56564178:T:C	UBQLN2	Q9UHD9	Q9UHD9	p.Ile102Thr	p.Ile102Thr	3.995581	0.337	0.780670632	1.28215184	-0.791951083	0.070341565	0.998	Ile	102	Thr	I102T	5	12.78	-7.3715	-12.552	87.68	34.4277249	0.615063462	Uncertain
X:56564178:T:G:I:102:S	-2.930978294	-2.95643374	0.006989553	0.03929618	0.015363333	0.067502621	0.041597778	0.110676191	4.67E-05	0.02696493	0.003350869	0.042190575	0.03512299	X	56564178	T	G	I	S		X	56590611	X:56564178:T:G	UBQLN2	Q9UHD9	Q9UHD9	p.Ile102Ser	p.Ile102Ser	4.203443	0.488	0.781668619	1.578346831	0.184576802	1.05515447	0.999	Ile	102	Ser	I102S	6	12.78	-7.3715	-12.552	87.68	34.4277249	0.794853272	Pathogenic
X:56564179:C:G:I:102:M	-3.4517387	-3.143885194	0.010207619	0.02923734	0.014841111	0.091682852	0.041597778	0.056160247	4.67E-05	0.020990403	0.005129765	0.019860703	0.031991783	X	56564179	C	G	I	M		X	56590612	X:56564179:C:G	UBQLN2	Q9UHD9	Q9UHD9	p.Ile102Met	p.Ile102Met	3.074278	0.35	0.774454733	-0.074787437	-0.813021719	-0.350831481	0.995	Ile	102	Met	I102M	3	12.78	-7.3715	-12.552	87.68	34.4277249	0.880869137	Pathogenic
X:56564180:A:C:K:103:Q	-3.066319551	-2.426909539	0.01266235	0.031545372	0.02859	0.150903486	0.10233	0.240412108	4.67E-05	0.160463805	0.008895718	0.025476918	0.100438739	X	56564180	A	C	K	Q		X	56590613	X:56564180:A:C	UBQLN2	Q9UHD9	Q9UHD9	p.Lys103Gln	p.Lys103Gln	3.931281	0.292	0.782207509	1.235952329	-1.052365148	-0.224414055	0.879	Lys	103	Gln	K103Q	4	7.368666667	-6.791444444	-14.42888889	84.91	31.78113987	0.624704656	Uncertain
X:56564180:A:G:K:103:E	-2.608452631	-2.402570485	0.01266235	0.031545372	0.02859	0.150903486	0.10233	0.240412108	4.67E-05	0.160463805	0.008895718	0.025476918	0.100438739	X	56564180	A	G	K	E		X	56590613	X:56564180:A:G	UBQLN2	Q9UHD9	Q9UHD9	p.Lys103Glu	p.Lys103Glu	4.102818	0.42	0.795665224	1.79134813	-0.014159618	0.607881733	0.989	Lys	103	Glu	K103E	4	7.368666667	-6.791444444	-14.42888889	84.91	31.78113987	0.894011415	Pathogenic
X:56564181:A:C:K:103:T	-3.093758845	-2.768867432	0.006989553	0.040860261	0.022781111	0.095891033	0.10233	0.110676191	4.67E-05	0.02696493	0.003350869	0.048046869	0.059278545	X	56564181	A	C	K	T		X	56590614	X:56564181:A:C	UBQLN2	Q9UHD9	Q9UHD9	p.Lys103Thr	p.Lys103Thr	4.044531	0.384	0.789848622	1.572015988	-0.340051433	0.36838867	0.999	Lys	103	Thr	K103T	6	7.368666667	-6.791444444	-14.42888889	84.91	31.78113987	0.83875805	Pathogenic
X:56564181:A:G:K:103:R	-3.496717214	-2.769955554	0.010207619	0.029072078	0.023695556	0.110880471	0.10233	0.056160247	4.67E-05	0.020990403	0.005129765	0.021319188	0.067682339	X	56564181	A	G	K	R		X	56590614	X:56564181:A:G	UBQLN2	Q9UHD9	Q9UHD9	p.Lys103Arg	p.Lys103Arg	3.521672	0.251	0.792905506	0.963988674	-1.134503486	-0.682070619	0.994	Lys	103	Arg	K103R	3	7.368666667	-6.791444444	-14.42888889	84.91	31.78113987	0.148535643	Benign
X:56564181:A:T:K:103:I	-1.29768252	-1.144266551	0.034792867	0.057689791	0.127736667	0.217114466	0.10233	0.334199372	4.67E-05	0.306922024	0.020611783	0.082066049	0.243503048	X	56564181	A	T	K	I		X	56590614	X:56564181:A:T	UBQLN2	Q9UHD9	Q9UHD9	p.Lys103Ile	p.Lys103Ile	4.200622	0.44	0.795067978	1.90445732	0.103011676	0.776177287	0.989	Lys	103	Ile	K103I	8	7.368666667	-6.791444444	-14.42888889	84.91	31.78113987	0.791671641	Pathogenic
X:56564182:A:C:K:103:N	-3.259731945	-2.896294011	0.006008264	0.035383368	0.018494444	0.073800794	0.10233	2.48E-17	4.67E-05	0.000977778	0.002333152	0.034310095	0.052919365	X	56564182	A	C	K	N		X	56590615	X:56564182:A:C	UBQLN2	Q9UHD9	Q9UHD9	p.Lys103Asn	p.Lys103Asn	3.536299	0.353	0.788976054	0.886387898	-0.551670624	-0.084593733	1	Lys	103	Asn	K103N	5	7.368666667	-6.791444444	-14.42888889	84.91	31.78113987	0.768749913	Pathogenic
X:56564182:A:T:K:103:N	-3.26330903	-2.899520262	0.006008264	0.035383368	0.018494444	0.073800794	0.10233	2.48E-17	4.67E-05	0.000977778	0.002333152	0.034310095	0.052919365	X	56564182	A	T	K	N		X	56590615	X:56564182:A:T	UBQLN2	Q9UHD9	Q9UHD9	p.Lys103Asn	p.Lys103Asn	3.513561	0.352	0.788976054	0.856674145	-0.558027425	-0.10262335	1	Lys	103	Asn	K103N	5	7.368666667	-6.791444444	-14.42888889	84.91	31.78113987	0.768749913	Pathogenic
X:56564183:A:C:S:104:R	-2.797168237	-2.488971008	0.006617245	0.020241871	0.057818889	0.149117619	0.17711	2.48E-17	0.640912222	0.075594074	0.006863843	0.026056831	0.103842857	X	56564183	A	C	S	R		X	56590616	X:56564183:A:C	UBQLN2	Q9UHD9	Q9UHD9	p.Ser104Arg	p.Ser104Arg	3.285196	0.359	0.776975668	0.262885252	-0.713750012	-0.185183965	0.242	Ser	104	Arg	S104R	5	6.673333333	-10.345	-10.742	73.39	31.79572932	0.3079017	Benign
X:56564183:A:G:S:104:G	-2.330690335	-1.842878323	0.013936315	0.021009486	0.070552222	0.262657488	0.17711	0.240412108	0.640912222	0.325283666	0.02584005	0.019334037	0.16967187	X	56564183	A	G	S	G		X	56590616	X:56564183:A:G	UBQLN2	Q9UHD9	Q9UHD9	p.Ser104Gly	p.Ser104Gly	3.803121	0.33	0.782859071	1.084511169	-0.79993572	-0.073801662	0.873	Ser	104	Gly	S104G	4	6.673333333	-10.345	-10.742	73.39	31.79572932	0.326888569	Benign
X:56564183:A:T:S:104:C	-2.307107549	-2.384992731	0.006617245	0.020241871	0.057818889	0.149117619	0.17711	2.48E-17	0.640912222	0.075594074	0.006863843	0.026056831	0.103842857	X	56564183	A	T	S	C		X	56590616	X:56564183:A:T	UBQLN2	Q9UHD9	Q9UHD9	p.Ser104Cys	p.Ser104Cys	4.018015	0.496	0.774228851	1.152917484	0.111302546	1.001504933	0.994	Ser	104	Cys	S104C	5	6.673333333	-10.345	-10.742	73.39	31.79572932	0.646096012	Pathogenic
X:56564184:G:A:S:104:N	-3.013064379	-2.323843628	0.011237422	0.022205753	0.065363333	0.214194227	0.17711	0.056160247	0.640912222	0.143132509	0.015009453	0.016488461	0.124757143	X	56564184	G	A	S	N		X	56590617	X:56564184:G:A	UBQLN2	Q9UHD9	Q9UHD9	p.Ser104Asn	p.Ser104Asn	3.166843	0.248	0.773907369	0.032703222	-1.470547924	-0.890562658	0.943	Ser	104	Asn	S104N	3	6.673333333	-10.345	-10.742	73.39	31.79572932	0.226815254	Benign
X:56564184:G:C:S:104:T	-3.474508385	-2.572624502	0.011237422	0.022205753	0.065363333	0.214194227	0.17711	0.056160247	0.640912222	0.143132509	0.015009453	0.016488461	0.124757143	X	56564184	G	C	S	T		X	56590617	X:56564184:G:C	UBQLN2	Q9UHD9	Q9UHD9	p.Ser104Thr	p.Ser104Thr	1.413483	0.119	0.774097633	-2.253884249	-2.287400826	-2.58078721	0.015	Ser	104	Thr	S104T	3	6.673333333	-10.345	-10.742	73.39	31.79572932	0.070759232	Benign
X:56564184:G:T:S:104:I	-2.777677765	-2.409265652	0.007697224	0.021443046	0.062548889	0.170870293	0.17711	0.110676191	0.640912222	0.104133288	0.009838358	0.038169407	0.111461455	X	56564184	G	T	S	I		X	56590617	X:56564184:G:T	UBQLN2	Q9UHD9	Q9UHD9	p.Ser104Ile	p.Ser104Ile	3.37989	0.346	0.775810385	0.357949299	-0.815830561	-0.209315821	0.891	Ser	104	Ile	S104I	6	6.673333333	-10.345	-10.742	73.39	31.79572932	0.501057997	Uncertain
X:56564185:C:A:S:104:R	-2.961714162	-2.619921356	0.006617245	0.020241871	0.057818889	0.149117619	0.17711	2.48E-17	0.640912222	0.075594074	0.006863843	0.026056831	0.103842857	X	56564185	C	A	S	R		X	56590618	X:56564185:C:A	UBQLN2	Q9UHD9	Q9UHD9	p.Ser104Arg	p.Ser104Arg	2.362283	0.313	0.776975668	-0.943166704	-1.006162869	-0.948265818	0.242	Ser	104	Arg	S104R	5	6.673333333	-10.345	-10.742	73.39	31.79572932	0.3079017	Benign
X:56564185:C:G:S:104:R	-2.961714162	-2.617473503	0.006617245	0.020241871	0.057818889	0.149117619	0.17711	2.48E-17	0.640912222	0.075594074	0.006863843	0.026056831	0.103842857	X	56564185	C	G	S	R		X	56590618	X:56564185:C:G	UBQLN2	Q9UHD9	Q9UHD9	p.Ser104Arg	p.Ser104Arg	2.379535	0.313	0.776975668	-0.920621991	-1.006162869	-0.938971943	0.242	Ser	104	Arg	S104R	5	6.673333333	-10.345	-10.742	73.39	31.79572932	0.3079017	Benign
X:56564186:C:A:Q:105:K	-2.05332366	-2.127156192	0.008741169	0.007000026	0.041124444	0.228147434	0.057908889	0.240412108	0.008066667	0.275564164	0.014545637	-0.003179297	0.155028206	X	56564186	C	A	Q	K		X	56590619	X:56564186:C:A	UBQLN2	Q9UHD9	Q9UHD9	p.Gln105Lys	p.Gln105Lys	2.697307	0.443	0.790842738	-0.16405257	0.051586149	-0.016336752	0.969	Gln	105	Lys	Q105K	4	5.583777778	-13.52355556	-14.83611111	56.83	35.59616688	0.241586548	Benign
X:56564186:C:G:Q:105:E	-2.330723494	-2.429794808	0.007041182	0.015188437	0.039397778	0.238477952	0.057908889	0.056160247	0.008066667	0.18698758	0.008408114	0.002147723	0.118460854	X	56564186	C	G	Q	E		X	56590619	X:56564186:C:G	UBQLN2	Q9UHD9	Q9UHD9	p.Gln105Glu	p.Gln105Glu	2.80611	0.454	0.792086041	0.008731181	0.142254812	0.105860828	0.969	Gln	105	Glu	Q105E	3	5.583777778	-13.52355556	-14.83611111	56.83	35.59616688	0.372411721	Uncertain
X:56564187:A:C:Q:105:P	-2.873813184	-2.746702591	0.004816515	-0.004254689	0.035247778	0.143700425	0.057908889	0.110676191	0.008066667	0.049270765	0.004834918	0.004339927	0.09045191	X	56564187	A	C	Q	P		X	56590620	X:56564187:A:C	UBQLN2	Q9UHD9	Q9UHD9	p.Gln105Pro	p.Gln105Pro	2.289678	0.37	0.798241211	-0.51463962	-0.289020681	-0.657898314	0.047	Gln	105	Pro	Q105P	6	5.583777778	-13.52355556	-14.83611111	56.83	35.59616688	0.149166876	Benign
X:56564187:A:G:Q:105:R	-2.103402854	-2.105065638	0.008741169	0.007000026	0.041124444	0.228147434	0.057908889	0.240412108	0.008066667	0.275564164	0.014545637	-0.003179297	0.155028206	X	56564187	A	G	Q	R		X	56590620	X:56564187:A:G	UBQLN2	Q9UHD9	Q9UHD9	p.Gln105Arg	p.Gln105Arg	2.852997	0.429	0.790723587	0.036468648	-0.039397047	-0.013389643	0.996	Gln	105	Arg	Q105R	4	5.583777778	-13.52355556	-14.83611111	56.83	35.59616688	0.378529648	Uncertain
X:56564187:A:T:Q:105:L	-2.311169769	-2.607926824	0.004816515	-0.00081993	0.035277778	0.135029798	0.057908889	1.00E-05	0.008066667	0.011316416	0.004834918	0.023834822	0.090985053	X	56564187	A	T	Q	L		X	56590620	X:56564187:A:T	UBQLN2	Q9UHD9	Q9UHD9	p.Gln105Leu	p.Gln105Leu	3.235059	0.526	0.791157115	0.546413186	0.584445855	0.753127385	0.974	Gln	105	Leu	Q105L	7	5.583777778	-13.52355556	-14.83611111	56.83	35.59616688	0.436780837	Uncertain
X:56564188:G:C:Q:105:H	-2.820811642	-2.746287472	0.004139036	-0.000555219	0.031918889	0.122503333	0.057908889	2.48E-17	0.008066667	0.003870265	0.003367992	-0.00393027	0.084181905	X	56564188	G	C	Q	H		X	56590621	X:56564188:G:C	UBQLN2	Q9UHD9	Q9UHD9	p.Gln105His	p.Gln105His	2.676983	0.4	0.783486176	-0.371677983	-0.344496713	-0.275841207	0.999	Gln	105	His	Q105H	5	5.583777778	-13.52355556	-14.83611111	56.83	35.59616688	0.402372504	Uncertain
X:56564188:G:T:Q:105:H	-2.820811642	-2.747533958	0.004139036	-0.000555219	0.031918889	0.122503333	0.057908889	2.48E-17	0.008066667	0.003870265	0.003367992	-0.00393027	0.084181905	X	56564188	G	T	Q	H		X	56590621	X:56564188:G:T	UBQLN2	Q9UHD9	Q9UHD9	p.Gln105His	p.Gln105His	2.668198	0.4	0.783486176	-0.383158118	-0.344496713	-0.280573799	0.999	Gln	105	His	Q105H	5	5.583777778	-13.52355556	-14.83611111	56.83	35.59616688	0.402372504	Uncertain
X:56564189:A:C:N:106:H	-3.668262594	-3.436649756	0.003556944	-0.013570017	0.017296667	0.04718246	0.012083333	2.48E-17	0.001797778	0.007533033	0.002163711	-0.031082094	0.01566709	X	56564189	A	C	N	H		X	56590622	X:56564189:A:C	UBQLN2	Q9UHD9	Q9UHD9	p.Asn106His	p.Asn106His	2.011706	0.329	0.765273871	-1.689311668	-1.099692438	-1.044640333	0.093	Asn	106	His	N106H	5	1.5515	-13.881	-10.773125	42.4	32.21603767	0.133247832	Benign
X:56564189:A:G:N:106:D	-3.682570936	-3.308138464	0.003556944	-0.013570017	0.017296667	0.04718246	0.012083333	2.48E-17	0.001797778	0.007533033	0.002163711	-0.031082094	0.01566709	X	56564189	A	G	N	D		X	56590622	X:56564189:A:G	UBQLN2	Q9UHD9	Q9UHD9	p.Asn106Asp	p.Asn106Asp	2.917429	0.325	0.772666205	-0.323776705	-1.001782395	-0.579837157	0.865	Asn	106	Asp	N106D	5	1.5515	-13.881	-10.773125	42.4	32.21603767	0.318191643	Benign
X:56564189:A:T:N:106:Y	-2.478804109	-2.495413198	0.016510343	-0.003369779	0.06282	0.15281178	0.012083333	0.334199372	0.001797778	0.178419127	0.01923684	0.007723121	0.107972877	X	56564189	A	T	N	Y		X	56590622	X:56564189:A:T	UBQLN2	Q9UHD9	Q9UHD9	p.Asn106Tyr	p.Asn106Tyr	2.986604	0.438	0.765477571	-0.410312682	-0.40340248	0.110609443	0.982	Asn	106	Tyr	N106Y	8	1.5515	-13.881	-10.773125	42.4	32.21603767	0.480187278	Uncertain
X:56564190:A:C:N:106:T	-3.584551806	-3.23748372	0.004139543	-0.021123998	0.023853333	0.08392508	0.012083333	0.110676191	0.001797778	0.055374908	0.004325402	-0.033879052	0.029460801	X	56564190	A	C	N	T		X	56590623	X:56564190:A:C	UBQLN2	Q9UHD9	Q9UHD9	p.Asn106Thr	p.Asn106Thr	2.569774	0.319	0.765234882	-0.960994536	-1.163910959	-0.801805562	0.76	Asn	106	Thr	N106T	6	1.5515	-13.881	-10.773125	42.4	32.21603767	0.14841646	Benign
X:56564190:A:G:N:106:S	-3.704033448	-3.416509879	0.003556944	-0.013570017	0.017296667	0.04718246	0.012083333	2.48E-17	0.001797778	0.007533033	0.002163711	-0.031082094	0.01566709	X	56564190	A	G	N	S		X	56590623	X:56564190:A:G	UBQLN2	Q9UHD9	Q9UHD9	p.Asn106Ser	p.Asn106Ser	2.153648	0.319	0.765203996	-1.505543357	-1.164426288	-1.025977992	0.23	Asn	106	Ser	N106S	5	1.5515	-13.881	-10.773125	42.4	32.21603767	0.101949169	Benign
X:56564190:A:T:N:106:I	-2.398216303	-2.258791767	0.016510343	0.021549204	0.064867778	0.111161979	0.012083333	0.200384216	0.001797778	0.17334662	0.01923684	0.045006371	0.129252314	X	56564190	A	T	N	I		X	56590623	X:56564190:A:T	UBQLN2	Q9UHD9	Q9UHD9	p.Asn106Ile	p.Asn106Ile	3.349742	0.409	0.770553963	0.189176511	-0.503052749	0.138605998	0.994	Asn	106	Ile	N106I	9	1.5515	-13.881	-10.773125	42.4	32.21603767	0.441242868	Uncertain
X:56564191:C:A:N:106:K	-3.652516427	-3.411617845	0.004139543	-0.021123998	0.023853333	0.08392508	0.012083333	0.110676191	0.001797778	0.055374908	0.004325402	-0.033879052	0.029460801	X	56564191	C	A	N	K		X	56590624	X:56564191:C:A	UBQLN2	Q9UHD9	Q9UHD9	p.Asn106Lys	p.Asn106Lys	1.34251	0.3	0.772161812	-2.394277083	-1.169117967	-1.572775385	0.112	Asn	106	Lys	N106K	6	1.5515	-13.881	-10.773125	42.4	32.21603767	0.107935887	Benign
X:56564191:C:G:N:106:K	-3.656093512	-3.40916985	0.004139543	-0.021123998	0.023853333	0.08392508	0.012083333	0.110676191	0.001797778	0.055374908	0.004325402	-0.033879052	0.029460801	X	56564191	C	G	N	K		X	56590624	X:56564191:C:G	UBQLN2	Q9UHD9	Q9UHD9	p.Asn106Lys	p.Asn106Lys	1.359763	0.299	0.772161812	-2.371731063	-1.175474768	-1.569261336	0.112	Asn	106	Lys	N106K	6	1.5515	-13.881	-10.773125	42.4	32.21603767	0.107935887	Benign
X:56564192:C:G:R:107:G	-2.963818037	-3.236376133	0.00183906	-0.005225484	0.022538889	0.107648264	0.011706667	1.00E-05	0.082347778	0.082945159	0.001744415	-0.019965947	0.02307254	X	56564192	C	G	R	G		X	56590625	X:56564192:C:G	UBQLN2	Q9UHD9	Q9UHD9	p.Arg107Gly	p.Arg107Gly	2.969209	0.508	0.818468819	0.871223458	0.925705009	0.505864017	0.418	Arg	107	Gly	R107G	7	2.624181818	-16.892	-16.54636364	38.84	37.88238748	0.233563222	Benign
X:56564193:G:A:R:107:Q	-3.21962179	-2.955624636	0.002370033	0.005627147	0.020227778	0.088292242	0.011706667	0.240412108	0.082347778	0.105026732	0.00306017	-0.020817069	0.03566299	X	56564193	G	A	R	Q		X	56590626	X:56564193:G:A	UBQLN2	Q9UHD9	Q9UHD9	p.Arg107Gln	p.Arg107Gln	4.176041	0.406	0.738353604	0.476430528	-1.0593694	0.566402808	0.999	Arg	107	Gln	R107Q	4	2.624181818	-16.892	-16.54636364	38.84	37.88238748	0.323658669	Benign
X:56564193:G:C:R:107:P	-3.149826474	-3.050010972	0.00183906	-0.005225484	0.022538889	0.107648264	0.011706667	1.00E-05	0.082347778	0.082945159	0.001744415	-0.019965947	0.02307254	X	56564193	G	C	R	P		X	56590626	X:56564193:G:C	UBQLN2	Q9UHD9	Q9UHD9	p.Arg107Pro	p.Arg107Pro	4.282675	0.456	0.805887921	2.277993285	0.385245615	0.912866118	0.999	Arg	107	Pro	R107P	7	2.624181818	-16.892	-16.54636364	38.84	37.88238748	0.229942969	Benign
X:56564193:G:T:R:107:L	-3.174866071	-3.067637586	0.00183906	-0.005225484	0.022538889	0.107648264	0.011706667	1.00E-05	0.082347778	0.082945159	0.001744415	-0.019965947	0.02307254	X	56564193	G	T	R	L	rs1602589042	X	56590626	X:56564193:G:T	UBQLN2	Q9UHD9	Q9UHD9	p.Arg107Leu	p.Arg107Leu	4.158446	0.449	0.798018006	1.921950916	0.209442561	0.805479809	0.989	Arg	107	Leu	R107L	7	2.624181818	-16.892	-16.54636364	38.84	37.88238748	0.54305182	Uncertain
X:56564195:C:A:P:108:T	-3.273296866	-2.942170918	0.011082591	0.012207891	0.05316	0.127129957	0.014176667	0.334199372	6.67E-05	0.1096608	0.007828082	0.018416659	0.076543978	X	56564195	C	A	P	T		X	56590628	X:56564195:C:A	UBQLN2	Q9UHD9	Q9UHD9	p.Pro108Thr	p.Pro108Thr	1.764673	0.292	0.768726171	-1.927160454	-1.277294266	-1.391593658	0.012	Pro	108	Thr	P108T	8	-2.089857143	-16.98242857	-14.72257143	37.98	35.6414376	0.160449917	Benign
X:56564195:C:G:P:108:A	-3.384186511	-2.967440191	0.011082591	0.012207891	0.05316	0.127129957	0.014176667	0.334199372	6.67E-05	0.1096608	0.007828082	0.018416659	0.076543978	X	56564195	C	G	P	A		X	56590628	X:56564195:C:G	UBQLN2	Q9UHD9	Q9UHD9	p.Pro108Ala	p.Pro108Ala	1.58658	0.261	0.769149494	-2.149471105	-1.467292177	-1.666725934	0.012	Pro	108	Ala	P108A	8	-2.089857143	-16.98242857	-14.72257143	37.98	35.6414376	0.10995494	Benign
X:56564195:C:T:P:108:S	-3.470036559	-2.931555846	0.011082591	0.012207891	0.05316	0.127129957	0.014176667	0.334199372	6.67E-05	0.1096608	0.007828082	0.018416659	0.076543978	X	56564195	C	T	P	S	rs781489283	X	56590628	X:56564195:C:T	UBQLN2	Q9UHD9	Q9UHD9	p.Pro108Ser	p.Pro108Ser	1.839486	0.237	0.768777111	-1.828141906	-1.626068419	-1.669210955	0.012	Pro	108	Ser	P108S	8	-2.089857143	-16.98242857	-14.72257143	37.98	35.6414376	0.093214009	Benign
X:56564196:C:A:P:108:H	-2.925068691	-2.54463078	0.011082591	0.037133673	0.055145556	0.090783852	0.014176667	0.200384216	6.67E-05	0.119114134	0.007828082	0.060467479	0.094445721	X	56564196	C	A	P	H		X	56590629	X:56564196:C:A	UBQLN2	Q9UHD9	Q9UHD9	p.Pro108His	p.Pro108His	3.469003	0.346	0.768899794	0.30431151	-0.931130181	-0.161309502	0.94	Pro	108	His	P108H	9	-2.089857143	-16.98242857	-14.72257143	37.98	35.6414376	0.45725427	Uncertain
X:56564196:C:G:P:108:R	-3.03238125	-2.692087252	0.011082591	0.037133673	0.055145556	0.090783852	0.014176667	0.200384216	6.67E-05	0.119114134	0.007828082	0.060467479	0.094445721	X	56564196	C	G	P	R		X	56590629	X:56564196:C:G	UBQLN2	Q9UHD9	Q9UHD9	p.Pro108Arg	p.Pro108Arg	2.429758	0.316	0.771893317	-0.980082502	-1.071888847	-0.894575075	0.69	Pro	108	Arg	P108R	9	-2.089857143	-16.98242857	-14.72257143	37.98	35.6414376	0.278220394	Benign
X:56564196:C:T:P:108:L	-2.632456081	-2.33861819	0.011082591	0.064739676	0.093554444	0.133711889	0.014176667	0.324790741	6.67E-05	0.178122596	0.007828082	0.098442383	0.125748991	X	56564196	C	T	P	L		X	56590629	X:56564196:C:T	UBQLN2	Q9UHD9	Q9UHD9	p.Pro108Leu	p.Pro108Leu	3.00191	0.352	0.76859339	-0.31362167	-0.898101566	-0.378256326	0.478	Pro	108	Leu	P108L	10	-2.089857143	-16.98242857	-14.72257143	37.98	35.6414376	0.290690295	Benign
X:56564198:C:A:Q:109:K	-3.492895198	-3.406973583	0.002370033	0.010728584	0.007603333	0.030075663	0.008724444	0.240412108	6.00E-04	0.056896119	0.00306017	-0.02289423	0.021871923	X	56564198	C	A	Q	K		X	56590631	X:56564198:C:A	UBQLN2	Q9UHD9	Q9UHD9	p.Gln109Lys	p.Gln109Lys	1.840474	0.363	0.768752472	-1.827457237	-0.825522554	-0.940352837	0.093	Gln	109	Lys	Q109K	4	-0.566444444	-22.43	-15.726	38.13	39.25655802	0.437550276	Uncertain
X:56564198:C:G:Q:109:E	-3.630288237	-3.482416423	0.001906725	0.020484309	0.009102222	0.051869677	0.008724444	0.056160247	6.00E-04	0.005095415	0.001760277	-0.007979603	0.015095554	X	56564198	C	G	Q	E		X	56590631	X:56564198:C:G	UBQLN2	Q9UHD9	Q9UHD9	p.Gln109Glu	p.Gln109Glu	1.724189	0.341	0.769039747	-1.972346444	-0.960579141	-1.130165071	0.76	Gln	109	Glu	Q109E	3	-0.566444444	-22.43	-15.726	38.13	39.25655802	0.259634084	Benign
X:56564199:A:C:Q:109:P	-3.254342165	-3.288456465	0.00183906	-0.00254546	0.008752222	0.044942658	0.008724444	0.110676191	6.00E-04	0.037856536	0.001744415	-0.033364142	0.014723243	X	56564199	A	C	Q	P		X	56590632	X:56564199:A:C	UBQLN2	Q9UHD9	Q9UHD9	p.Gln109Pro	p.Gln109Pro	3.114006	0.447	0.769471528	-0.145522408	-0.279554173	0.231265816	0.979	Gln	109	Pro	Q109P	6	-0.566444444	-22.43	-15.726	38.13	39.25655802	0.135296038	Benign
X:56564199:A:G:Q:109:R	-3.507203539	-3.339152787	0.002370033	0.010728584	0.007603333	0.030075663	0.008724444	0.240412108	6.00E-04	0.056896119	0.00306017	-0.02289423	0.021871923	X	56564199	A	G	Q	R		X	56590632	X:56564199:A:G	UBQLN2	Q9UHD9	Q9UHD9	p.Gln109Arg	p.Gln109Arg	2.318462	0.359	0.768216486	-1.216020249	-0.859892404	-0.705976008	0.793	Gln	109	Arg	Q109R	4	-0.566444444	-22.43	-15.726	38.13	39.25655802	0.297948936	Benign
X:56564199:A:T:Q:109:L	-3.452807705	-3.40840309	0.00183906	0.000787202	0.008116667	0.031857629	0.008724444	1.00E-05	6.00E-04	0.007720133	0.001744415	-0.017083278	0.009568466	X	56564199	A	T	Q	L		X	56590632	X:56564199:A:T	UBQLN2	Q9UHD9	Q9UHD9	p.Gln109Leu	p.Gln109Leu	2.584656	0.404	0.767429994	-0.887518874	-0.58695856	-0.302457493	0.613	Gln	109	Leu	Q109L	7	-0.566444444	-22.43	-15.726	38.13	39.25655802	0.368547573	Uncertain
X:56564200:G:C:Q:109:H	-3.860996225	-3.494087603	0.001579718	0.001904353	0.00297	0.009036667	0.008724444	2.48E-17	6.00E-04	0.000733333	0.000871486	-0.033660209	0.003327778	X	56564200	G	C	Q	H	rs746075271	X	56590633	X:56564200:G:C	UBQLN2	Q9UHD9	Q9UHD9	p.Gln109His	p.Gln109His	2.36335	0.305	0.762530113	-1.297319195	-1.29803384	-0.993933924	0.409	Gln	109	His	Q109H	5	-0.566444444	-22.43	-15.726	38.13	39.25655802	0.578462051	Uncertain
X:56564200:G:T:Q:109:H	-3.86457331	-3.495812679	0.001579718	0.001904353	0.00297	0.009036667	0.008724444	2.48E-17	6.00E-04	0.000733333	0.000871486	-0.033660209	0.003327778	X	56564200	G	T	Q	H		X	56590633	X:56564200:G:T	UBQLN2	Q9UHD9	Q9UHD9	p.Gln109His	p.Gln109His	2.351192	0.304	0.762530113	-1.313207127	-1.304390641	-1.006263959	0.409	Gln	109	His	Q109H	5	-0.566444444	-22.43	-15.726	38.13	39.25655802	0.578462051	Uncertain
X:56564201:G:A:G:110:S	-3.976406671	-3.509325877	0.002321121	-0.005324729	0.01122	0.061930013	0.001582222	0.110676191	4.31E-19	0.036086536	0.001744415	-0.028275472	0.010652131	X	56564201	G	A	G	S		X	56590634	X:56564201:G:A	UBQLN2	Q9UHD9	Q9UHD9	p.Gly110Ser	p.Gly110Ser	1.806938	0.255	0.760183693	-2.082184114	-1.655022715	-1.582698429	0.059	Gly	110	Ser	G110S	6	-2.673	-21.07625	-19.45525	37.16	35.47940291	0.098395327	Benign
X:56564201:G:C:G:110:R	-3.384221246	-2.94955182	0.009308452	0.024136613	0.044512222	0.118946623	0.001582222	0.334199372	4.31E-19	0.109577466	0.007828082	0.030196848	0.063738171	X	56564201	G	C	G	R		X	56590634	X:56564201:G:C	UBQLN2	Q9UHD9	Q9UHD9	p.Gly110Arg	p.Gly110Arg	2.497707	0.292	0.767516344	-0.99901749	-1.297479592	-0.996698812	0.93	Gly	110	Arg	G110R	8	-2.673	-21.07625	-19.45525	37.16	35.47940291	0.178228365	Benign
X:56564201:G:T:G:110:C	-3.080422557	-2.668990531	0.009308452	0.050406278	0.0467	0.083450519	0.001582222	0.200384216	4.31E-19	0.119030801	0.007828082	0.072408786	0.082705113	X	56564201	G	T	G	C		X	56590634	X:56564201:G:T	UBQLN2	Q9UHD9	Q9UHD9	p.Gly110Cys	p.Gly110Cys	3.312291	0.331	0.760658376	-0.103323008	-1.163985966	-0.332437733	0.997	Gly	110	Cys	G110C	9	-2.673	-21.07625	-19.45525	37.16	35.47940291	0.531392812	Uncertain
X:56564202:G:A:G:110:D	-3.945361278	-3.556820338	0.002321121	0.004460093	0.010584444	0.047569375	0.001582222	1.00E-05	4.31E-19	0.006163466	0.001744415	-0.00633127	0.005564021	X	56564202	G	A	G	D		X	56590635	X:56564202:G:A	UBQLN2	Q9UHD9	Q9UHD9	p.Gly110Asp	p.Gly110Asp	1.78413	0.276	0.768687293	-1.902691155	-1.379651733	-1.473597747	0.005	Gly	110	Asp	G110D	7	-2.673	-21.07625	-19.45525	37.16	35.47940291	0.067844423	Benign
X:56564202:G:C:G:110:A	-4.072987974	-3.475338575	0.002321121	-0.005324729	0.01122	0.061930013	0.001582222	0.110676191	4.31E-19	0.036086536	0.001744415	-0.028275472	0.010652131	X	56564202	G	C	G	A		X	56590635	X:56564202:G:C	UBQLN2	Q9UHD9	Q9UHD9	p.Gly110Ala	p.Gly110Ala	2.046474	0.228	0.765822955	-1.630362718	-1.732568188	-1.609727133	0.021	Gly	110	Ala	G110A	6	-2.673	-21.07625	-19.45525	37.16	35.47940291	0.096097219	Benign
X:56564202:G:T:G:110:V	-3.119770495	-2.736477607	0.009308452	0.050406278	0.0467	0.083450519	0.001582222	0.200384216	4.31E-19	0.119030801	0.007828082	0.072408786	0.082705113	X	56564202	G	T	G	V		X	56590635	X:56564202:G:T	UBQLN2	Q9UHD9	Q9UHD9	p.Gly110Val	p.Gly110Val	2.836655	0.32	0.765804616	-0.598214765	-1.148048449	-0.65225297	0.791	Gly	110	Val	G110V	9	-2.673	-21.07625	-19.45525	37.16	35.47940291	0.198085652	Benign
X:56564204:C:A:Q:111:K	-3.74695819	-3.441006157	0.002370033	0.004420602	0.014116667	0.057789444	0.003376667	0.240412108	3.15E-20	0.056585008	0.00306017	-0.024941753	0.018970812	X	56564204	C	A	Q	K		X	56590637	X:56564204:C:A	UBQLN2	Q9UHD9	Q9UHD9	p.Gln111Lys	p.Gln111Lys	1.77847	0.299	0.765062968	-1.999292705	-1.293915293	-1.343698488	0.041	Gln	111	Lys	Q111K	4	-4.445888889	-25.50344444	-19.917	36.45	36.32562832	0.383332474	Uncertain
X:56564204:C:G:Q:111:E	-3.966519911	-3.528015655	0.001906725	0.013004643	0.01596	0.082919576	0.003376667	0.056160247	3.15E-20	0.004962082	0.001760277	-0.011572094	0.012619443	X	56564204	C	G	Q	E		X	56590637	X:56564204:C:G	UBQLN2	Q9UHD9	Q9UHD9	p.Gln111Glu	p.Gln111Glu	1.554611	0.253	0.765676025	-2.276739933	-1.576099612	-1.730190958	0.041	Gln	111	Glu	Q111E	3	-4.445888889	-25.50344444	-19.917	36.45	36.32562832	0.186630189	Benign
X:56564205:A:C:Q:111:P	-3.539687825	-3.426930603	0.002321121	-0.000497033	0.014552222	0.069358743	0.003376667	0.110676191	3.15E-20	0.035919869	0.001744415	-0.026378384	0.011514354	X	56564205	A	C	Q	P		X	56590638	X:56564205:A:C	UBQLN2	Q9UHD9	Q9UHD9	p.Gln111Pro	p.Gln111Pro	2.334786	0.375	0.764925254	-1.275694959	-0.813096074	-0.604696234	0	Gln	111	Pro	Q111P	6	-4.445888889	-25.50344444	-19.917	36.45	36.32562832	0.082304656	Benign
X:56564205:A:G:Q:111:R	-3.807768641	-3.380490893	0.002370033	0.004420602	0.014116667	0.057789444	0.003376667	0.240412108	3.15E-20	0.056585008	0.00306017	-0.024941753	0.018970812	X	56564205	A	G	Q	R		X	56590638	X:56564205:A:G	UBQLN2	Q9UHD9	Q9UHD9	p.Gln111Arg	p.Gln111Arg	2.20497	0.282	0.764866286	-1.446788369	-1.405262439	-1.21220364	0.091	Gln	111	Arg	Q111R	4	-4.445888889	-25.50344444	-19.917	36.45	36.32562832	0.204758204	Benign
X:56564205:A:T:Q:111:L	-3.729731988	-3.452230345	0.002321121	0.009357683	0.0139	0.055304296	0.003376667	1.00E-05	3.15E-20	0.006163466	0.001744415	-0.003983905	0.00609291	X	56564205	A	T	Q	L		X	56590638	X:56564205:A:T	UBQLN2	Q9UHD9	Q9UHD9	p.Gln111Leu	p.Gln111Leu	2.488837	0.335	0.763087386	-1.119618169	-1.098032008	-0.752921541	0.041	Gln	111	Leu	Q111L	7	-4.445888889	-25.50344444	-19.917	36.45	36.32562832	0.24319137	Benign
X:56564206:G:C:Q:111:H	-4.100295307	-3.536311858	0.001993934	-0.001228892	0.009275556	0.032477778	0.003376667	2.48E-17	3.15E-20	1.19E-17	0.000871486	-0.032074704	0.000892222	X	56564206	G	C	Q	H		X	56590639	X:56564206:G:C	UBQLN2	Q9UHD9	Q9UHD9	p.Gln111His	p.Gln111His	2.215072	0.244	0.759922422	-1.555269992	-1.729306699	-1.426415397	0	Gln	111	His	Q111H	5	-4.445888889	-25.50344444	-19.917	36.45	36.32562832	0.193393636	Benign
X:56564206:G:T:Q:111:H	-4.100295307	-3.538036933	0.001993934	-0.001228892	0.009275556	0.032477778	0.003376667	2.48E-17	3.15E-20	1.19E-17	0.000871486	-0.032074704	0.000892222	X	56564206	G	T	Q	H		X	56590639	X:56564206:G:T	UBQLN2	Q9UHD9	Q9UHD9	p.Gln111His	p.Gln111His	2.202914	0.244	0.759922422	-1.571157925	-1.729306699	-1.432965068	0	Gln	111	His	Q111H	5	-4.445888889	-25.50344444	-19.917	36.45	36.32562832	0.193393636	Benign
X:56564207:T:A:S:112:T	-3.458046329	-3.174625009	0.002673131	0.010219721	0.051661111	0.202920505	0.002626667	0.056160247	0.627038889	0.179882308	0.002742483	-0.010784059	0.061822719	X	56564207	T	A	S	T		X	56590640	X:56564207:T:A	UBQLN2	Q9UHD9	Q9UHD9	p.Ser112Thr	p.Ser112Thr	1.02886	0.276	0.765705468	-2.963060519	-1.42940193	-1.880471412	0.007	Ser	112	Thr	S112T	3	-1.7595	-24.43433333	-24.04966667	39.03	36.58434022	0.144339063	Benign
X:56564207:T:C:S:112:P	-3.287107833	-3.137988111	0.002795296	-0.001045909	0.046775556	0.161123333	0.002626667	2.48E-17	0.627038889	0.257418862	0.001358435	-0.025794346	0.057192222	X	56564207	T	C	S	P		X	56590640	X:56564207:T:C	UBQLN2	Q9UHD9	Q9UHD9	p.Ser112Pro	p.Ser112Pro	1.57094	0.335	0.766619606	-2.232177124	-1.039098748	-1.247404463	0.002	Ser	112	Pro	S112P	5	-1.7595	-24.43433333	-24.04966667	39.03	36.58434022	0.095037493	Benign
X:56564207:T:G:S:112:A	-3.697711045	-3.137455583	0.002673131	0.010219721	0.051661111	0.202920505	0.002626667	0.056160247	0.627038889	0.179882308	0.002742483	-0.010784059	0.061822719	X	56564207	T	G	S	A		X	56590640	X:56564207:T:G	UBQLN2	Q9UHD9	Q9UHD9	p.Ser112Ala	p.Ser112Ala	1.290823	0.209	0.765555838	-2.624413162	-1.85780412	-2.126632966	0.019	Ser	112	Ala	S112A	3	-1.7595	-24.43433333	-24.04966667	39.03	36.58434022	0.094268581	Benign
X:56564208:C:A:S:112:Y	-3.311269236	-2.660011626	0.003253551	0.002038137	0.056023333	0.222063672	0.002626667	0.110676191	0.627038889	0.453538735	0.002717794	-0.016443268	0.080419433	X	56564208	C	A	S	Y		X	56590641	X:56564208:C:A	UBQLN2	Q9UHD9	Q9UHD9	p.Ser112Tyr	p.Ser112Tyr	3.515695	0.272	0.766101314	0.296449387	-1.448224659	-0.563902861	0.963	Ser	112	Tyr	S112Y	6	-1.7595	-24.43433333	-24.04966667	39.03	36.58434022	0.586549085	Uncertain
X:56564208:C:G:S:112:C	-3.555389232	-2.912433605	0.002795296	-0.001045909	0.046775556	0.161123333	0.002626667	2.48E-17	0.627038889	0.257418862	0.001358435	-0.025794346	0.057192222	X	56564208	C	G	S	C		X	56590641	X:56564208:C:G	UBQLN2	Q9UHD9	Q9UHD9	p.Ser112Cys	p.Ser112Cys	3.160605	0.26	0.766053673	-0.168750658	-1.525301131	-0.82455878	0.963	Ser	112	Cys	S112C	5	-1.7595	-24.43433333	-24.04966667	39.03	36.58434022	0.368873295	Uncertain
X:56564208:C:T:S:112:F	-3.447198479	-2.636893518	0.003253551	0.002038137	0.056023333	0.222063672	0.002626667	0.110676191	0.627038889	0.453538735	0.002717794	-0.016443268	0.080419433	X	56564208	C	T	S	F		X	56590641	X:56564208:C:T	UBQLN2	Q9UHD9	Q9UHD9	p.Ser112Phe	p.Ser112Phe	3.678627	0.234	0.765816833	0.502365118	-1.694529529	-0.69578313	0.963	Ser	112	Phe	S112F	6	-1.7595	-24.43433333	-24.04966667	39.03	36.58434022	0.568299866	Uncertain
X:56564210:A:C:T:113:P	-3.75498133	-3.435544339	0.003166352	0.007267097	0.010912222	0.043643134	0.003563333	0.110676191	3.33E-20	0.035919869	0.002215134	-0.022427744	0.013089036	X	56564210	A	C	T	P		X	56590643	X:56564210:A:C	UBQLN2	Q9UHD9	Q9UHD9	p.Thr113Pro	p.Thr113Pro	2.177543	0.311	0.766071111	-1.452975441	-1.200813334	-1.059348361	0.007	Thr	113	Pro	T113P	6	-1.516	-27.76757143	-26.03557143	34.4	38.33988047	0.135340729	Benign
X:56564210:A:G:T:113:A	-4.386179795	-3.608476902	0.002720346	0.004879091	0.004958889	0.010763333	0.003563333	2.48E-17	3.33E-20	1.32E-17	0.001106912	-0.026445507	0.001337778	X	56564210	A	G	T	A	rs372564104	X	56590643	X:56564210:A:G	UBQLN2	Q9UHD9	Q9UHD9	p.Thr113Ala	p.Thr113Ala	1.679152	0.163	0.763293534	-2.172631186	-2.187962341	-2.183331884	0.002	Thr	113	Ala	T113A	5	-1.516	-27.76757143	-26.03557143	34.4	38.33988047	0.072402854	Benign
X:56564210:A:T:T:113:S	-4.342996938	-3.478822087	0.003233018	0.008403442	0.009018889	0.038997991	0.003563333	0.240412108	3.33E-20	0.056585008	0.00306017	-0.018938179	0.016647108	X	56564210	A	T	T	S		X	56590643	X:56564210:A:T	UBQLN2	Q9UHD9	Q9UHD9	p.Thr113Ser	p.Thr113Ser	1.654404	0.138	0.76308592	-2.21008157	-2.350346307	-2.341173051	0.006	Thr	113	Ser	T113S	4	-1.516	-27.76757143	-26.03557143	34.4	38.33988047	0.087804626	Benign
X:56564211:C:A:T:113:K	-3.822945952	-3.458121001	0.003166352	0.007267097	0.010912222	0.043643134	0.003563333	0.110676191	3.33E-20	0.035919869	0.002215134	-0.022427744	0.013089036	X	56564211	C	A	T	K	rs865777160	X	56590644	X:56564211:C:A	UBQLN2	Q9UHD9	Q9UHD9	p.Thr113Lys	p.Thr113Lys	2.018427	0.292	0.767671044	-1.621527398	-1.294898505	-1.254893114	0.555	Thr	113	Lys	T113K	6	-1.516	-27.76757143	-26.03557143	34.4	38.33988047	0.4490308	Uncertain
X:56564211:C:G:T:113:R	-3.629783344	-3.453655358	0.003166352	0.007267097	0.010912222	0.043643134	0.003563333	0.110676191	3.33E-20	0.035919869	0.002215134	-0.022427744	0.013089036	X	56564211	C	G	T	R		X	56590644	X:56564211:C:G	UBQLN2	Q9UHD9	Q9UHD9	p.Thr113Arg	p.Thr113Arg	2.0499	0.346	0.767259681	-1.590523668	-0.958494607	-0.925798545	0.86	Thr	113	Arg	T113R	6	-1.516	-27.76757143	-26.03557143	34.4	38.33988047	0.299150596	Benign
X:56564211:C:T:T:113:M	-4.098381521	-3.34447589	0.003166352	0.007267097	0.010912222	0.043643134	0.003563333	0.110676191	3.33E-20	0.035919869	0.002215134	-0.022427744	0.013089036	X	56564211	C	T	T	M	rs865777160	X	56590644	X:56564211:C:T	UBQLN2	Q9UHD9	Q9UHD9	p.Thr113Met	p.Thr113Met	2.819376	0.215	0.680130493	-2.729482486	-3.244940757	-1.268499615	0.979	Thr	113	Met	T113M	6	-1.516	-27.76757143	-26.03557143	34.4	38.33988047	0.47216096	Uncertain
X:56564213:C:A:Q:114:K	-3.884100149	-3.446398979	0.003233018	0.015553412	0.007882222	0.024576796	0.007025556	0.240412108	4.31E-19	0.056585008	0.00306017	-0.0169187	0.018004886	X	56564213	C	A	Q	K		X	56590646	X:56564213:C:A	UBQLN2	Q9UHD9	Q9UHD9	p.Gln114Lys	p.Gln114Lys	1.799678	0.263	0.765941545	-1.949954005	-1.508101528	-1.540366572	0.459	Gln	114	Lys	Q114K	4	0.979333333	-31.89344444	-23.01844444	37.09	42.38137248	0.578978582	Uncertain
X:56564213:C:G:Q:114:E	-3.882448708	-3.502005544	0.002601448	0.022070056	0.010876667	0.042507785	0.007025556	0.056160247	4.31E-19	0.004962082	0.001760277	-0.004055989	0.014478888	X	56564213	C	G	Q	E		X	56590646	X:56564213:C:G	UBQLN2	Q9UHD9	Q9UHD9	p.Gln114Glu	p.Gln114Glu	1.623933	0.272	0.766633657	-2.162580658	-1.439342795	-1.583019388	0.629	Gln	114	Glu	Q114E	3	0.979333333	-31.89344444	-23.01844444	37.09	42.38137248	0.226146361	Benign
X:56564214:A:C:Q:114:P	-3.455167991	-3.389847048	0.002509191	0.010019149	0.013331111	0.038056468	0.007025556	0.110676191	4.31E-19	0.036086536	0.002215134	-0.024189547	0.018381126	X	56564214	A	C	Q	P		X	56590647	X:56564214:A:C	UBQLN2	Q9UHD9	Q9UHD9	p.Gln114Pro	p.Gln114Pro	2.17518	0.382	0.766178551	-1.453418959	-0.747687856	-0.650215491	0.002	Gln	114	Pro	Q114P	6	0.979333333	-31.89344444	-23.01844444	37.09	42.38137248	0.126868501	Benign
X:56564214:A:G:Q:114:R	-4.109456524	-3.406690466	0.003233018	0.015553412	0.007882222	0.024576796	0.007025556	0.240412108	4.31E-19	0.056585008	0.00306017	-0.0169187	0.018004886	X	56564214	A	G	Q	R	rs201383325	X	56590647	X:56564214:A:G	UBQLN2	Q9UHD9	Q9UHD9	p.Gln114Arg	p.Gln114Arg	2.079536	0.2	0.76572054	-1.589678419	-1.91226737	-1.753766402	0.052	Gln	114	Arg	Q114R	4	0.979333333	-31.89344444	-23.01844444	37.09	42.38137248	0.357750792	Benign
X:56564214:A:T:Q:114:L	-4.045529733	-3.410704195	0.002509191	0.015063914	0.012494444	0.026904296	0.007025556	1.00E-05	4.31E-19	0.006163466	0.002215134	-0.009327186	0.012170238	X	56564214	A	T	Q	L	rs201383325	X	56590647	X:56564214:A:T	UBQLN2	Q9UHD9	Q9UHD9	p.Gln114Leu	p.Gln114Leu	2.408938	0.232	0.763976466	-1.202146422	-1.737948697	-1.391341657	0.063	Gln	114	Leu	Q114L	7	0.979333333	-31.89344444	-23.01844444	37.09	42.38137248	0.258897812	Benign
X:56564215:G:C:Q:114:H	-4.047118053	-3.422540175	0.002155551	0.010840479	0.006302222	0.005691111	0.007025556	2.48E-17	4.31E-19	1.11E-17	0.001106912	-0.025477059	0.004553571	X	56564215	G	C	Q	H		X	56590648	X:56564215:G:C	UBQLN2	Q9UHD9	Q9UHD9	p.Gln114His	p.Gln114His	2.792456	0.25	0.760986182	-0.774569082	-1.673417597	-1.080689024	0.989	Gln	114	His	Q114H	5	0.979333333	-31.89344444	-23.01844444	37.09	42.38137248	0.369236573	Uncertain
X:56564215:G:T:Q:114:H	-4.039963882	-3.424384862	0.002155551	0.010840479	0.006302222	0.005691111	0.007025556	2.48E-17	4.31E-19	1.11E-17	0.001106912	-0.025477059	0.004553571	X	56564215	G	T	Q	H		X	56590648	X:56564215:G:T	UBQLN2	Q9UHD9	Q9UHD9	p.Gln114His	p.Gln114His	2.779455	0.252	0.760986182	-0.791558638	-1.660703995	-1.076132101	0.989	Gln	114	His	Q114H	5	0.979333333	-31.89344444	-23.01844444	37.09	42.38137248	0.369236573	Uncertain
X:56564216:C:A:P:115:T	-3.627551162	-2.829282118	0.018562555	0.034708198	0.068578889	0.160510133	0.011843333	0.334199372	0.234594444	0.184547984	0.01539137	0.034642838	0.094700088	X	56564216	C	A	P	T		X	56590649	X:56564216:C:A	UBQLN2	Q9UHD9	Q9UHD9	p.Pro115Thr	p.Pro115Thr	1.447241	0.149	0.766402125	-2.399178377	-2.225092338	-2.38919042	0.019	Pro	115	Thr	P115T	8	0.799571429	-34.31728571	-26.46628571	39.16	43.73027639	0.164831513	Benign
X:56564216:C:G:P:115:A	-3.649013674	-2.874966956	0.018562555	0.034708198	0.068578889	0.160510133	0.011843333	0.334199372	0.234594444	0.184547984	0.01539137	0.034642838	0.094700088	X	56564216	C	G	P	A	rs1462259889	X	56590649	X:56564216:C:G	UBQLN2	Q9UHD9	Q9UHD9	p.Pro115Ala	p.Pro115Ala	1.125263	0.143	0.766335462	-2.821576251	-2.264345387	-2.597326295	0.006	Pro	115	Ala	P115A	8	0.799571429	-34.31728571	-26.46628571	39.16	43.73027639	0.165940143	Benign
X:56564216:C:T:P:115:S	-3.609665735	-2.817066406	0.018562555	0.034708198	0.068578889	0.160510133	0.011843333	0.334199372	0.234594444	0.184547984	0.01539137	0.034642838	0.094700088	X	56564216	C	T	P	S		X	56590649	X:56564216:C:T	UBQLN2	Q9UHD9	Q9UHD9	p.Pro115Ser	p.Pro115Ser	1.533335	0.154	0.766423605	-2.28614305	-2.192949945	-2.313908654	0.006	Pro	115	Ser	P115S	8	0.799571429	-34.31728571	-26.46628571	39.16	43.73027639	0.098710876	Benign
X:56564217:C:A:P:115:H	-3.289914062	-2.376662935	0.018562555	0.050590414	0.070347778	0.119677953	0.011843333	0.200384216	0.234594444	0.191187539	0.01539137	0.067495882	0.114269859	X	56564217	C	A	P	H		X	56590650	X:56564217:C:A	UBQLN2	Q9UHD9	Q9UHD9	p.Pro115His	p.Pro115His	3.4375	0.196	0.767188968	0.221035379	-1.913194612	-1.045335181	0.894	Pro	115	His	P115H	9	0.799571429	-34.31728571	-26.46628571	39.16	43.73027639	0.204786407	Benign
X:56564217:C:G:P:115:R	-3.443728731	-2.532023849	0.018562555	0.050590414	0.070347778	0.119677953	0.011843333	0.200384216	0.234594444	0.191187539	0.01539137	0.067495882	0.114269859	X	56564217	C	G	P	R		X	56590650	X:56564217:C:G	UBQLN2	Q9UHD9	Q9UHD9	p.Pro115Arg	p.Pro115Arg	2.342546	0.153	0.769560698	-1.151462631	-2.146965989	-1.883756642	0.329	Pro	115	Arg	P115R	9	0.799571429	-34.31728571	-26.46628571	39.16	43.73027639	0.253619827	Benign
X:56564217:C:T:P:115:L	-3.09798267	-2.165913575	0.018562555	0.067620328	0.106028889	0.163682127	0.011843333	0.324790741	0.234594444	0.25491177	0.01539137	0.095644297	0.146751654	X	56564217	C	T	P	L		X	56590650	X:56564217:C:T	UBQLN2	Q9UHD9	Q9UHD9	p.Pro115Leu	p.Pro115Leu	2.931542	0.171	0.765592628	-0.479435169	-2.098748737	-1.462410366	0.329	Pro	115	Leu	P115L	10	0.799571429	-34.31728571	-26.46628571	39.16	43.73027639	0.394247996	Uncertain
X:56564219:A:C:S:116:R	-3.897751683	-3.44555785	0.002850942	0.01761611	0.006557778	0.017198889	0.005023333	2.48E-17	1.11E-20	1.33E-17	0.001399909	-0.021873402	0.005278915	X	56564219	A	C	S	R		X	56590652	X:56564219:A:C	UBQLN2	Q9UHD9	Q9UHD9	p.Ser116Arg	p.Ser116Arg	2.585765	0.29	0.767669285	-0.880179993	-1.307641448	-0.960821562	0.707	Ser	116	Arg	S116R	5	2.018166667	-37.86183333	-25.12483333	34.59	44.49408943	0.27356486	Benign
X:56564219:A:G:S:116:G	-4.108303175	-3.351403063	0.004274515	0.021439742	0.00818	0.046923135	0.005023333	0.240412108	1.11E-20	0.056585008	0.003868186	-0.01111227	0.018550997	X	56564219	A	G	S	G		X	56590652	X:56564219:A:G	UBQLN2	Q9UHD9	Q9UHD9	p.Ser116Gly	p.Ser116Gly	2.435712	0.199	0.770469558	-1.007344712	-1.839389273	-1.567670173	0.176	Ser	116	Gly	S116G	4	2.018166667	-37.86183333	-25.12483333	34.59	44.49408943	0.181026407	Benign
X:56564219:A:T:S:116:C	-3.854826659	-3.28801867	0.002850942	0.01761611	0.006557778	0.017198889	0.005023333	2.48E-17	1.11E-20	1.33E-17	0.001399909	-0.021873402	0.005278915	X	56564219	A	T	S	C		X	56590652	X:56564219:A:T	UBQLN2	Q9UHD9	Q9UHD9	p.Ser116Cys	p.Ser116Cys	3.696071	0.302	0.765355483	0.5138056	-1.269964415	-0.293321067	0.963	Ser	116	Cys	S116C	5	2.018166667	-37.86183333	-25.12483333	34.59	44.49408943	0.537883538	Uncertain
X:56564220:G:A:S:116:N	-4.15093863	-3.387853386	0.003440191	0.026829736	0.011063333	0.061567864	0.005023333	0.056160247	1.11E-20	0.004962082	0.002225833	0.00237304	0.014867776	X	56564220	G	A	S	N		X	56590653	X:56564220:G:A	UBQLN2	Q9UHD9	Q9UHD9	p.Ser116Asn	p.Ser116Asn	2.404615	0.196	0.765100771	-1.180123271	-1.948035095	-1.601763619	0.498	Ser	116	Asn	S116N	3	2.018166667	-37.86183333	-25.12483333	34.59	44.49408943	0.26883819	Benign
X:56564220:G:C:S:116:T	-4.022163558	-3.448792753	0.003440191	0.026829736	0.011063333	0.061567864	0.005023333	0.056160247	1.11E-20	0.004962082	0.002225833	0.00237304	0.014867776	X	56564220	G	C	S	T		X	56590653	X:56564220:G:C	UBQLN2	Q9UHD9	Q9UHD9	p.Ser116Thr	p.Ser116Thr	1.975126	0.232	0.765148563	-1.740198182	-1.718392858	-1.625041763	0.002	Ser	116	Thr	S116T	3	2.018166667	-37.86183333	-25.12483333	34.59	44.49408943	0.146487016	Benign
X:56564220:G:T:S:116:I	-3.583958834	-3.273510744	0.003318289	0.016866291	0.015131111	0.046655912	0.005023333	0.110676191	1.11E-20	0.035919869	0.002800653	-0.024784156	0.017966344	X	56564220	G	T	S	I		X	56590653	X:56564220:G:T	UBQLN2	Q9UHD9	Q9UHD9	p.Ser116Ile	p.Ser116Ile	3.020524	0.347	0.766013368	-0.352798902	-0.972931893	-0.397130545	0.019	Ser	116	Ile	S116I	6	2.018166667	-37.86183333	-25.12483333	34.59	44.49408943	0.548823806	Uncertain
X:56564221:C:A:S:116:R	-3.572236919	-3.586566644	0.002850942	0.01761611	0.006557778	0.017198889	0.005023333	2.48E-17	1.11E-20	1.33E-17	0.001399909	-0.021873402	0.005278915	X	56564221	C	A	S	R		X	56590654	X:56564221:C:A	UBQLN2	Q9UHD9	Q9UHD9	p.Ser116Arg	p.Ser116Arg	1.591962	0.381	0.767669285	-2.178870175	-0.729172536	-0.970182895	0.707	Ser	116	Arg	S116R	5	2.018166667	-37.86183333	-25.12483333	34.59	44.49408943	0.27356486	Benign
X:56564221:C:G:S:116:R	-3.572236919	-3.584118649	0.002850942	0.01761611	0.006557778	0.017198889	0.005023333	2.48E-17	1.11E-20	1.33E-17	0.001399909	-0.021873402	0.005278915	X	56564221	C	G	S	R		X	56590654	X:56564221:C:G	UBQLN2	Q9UHD9	Q9UHD9	p.Ser116Arg	p.Ser116Arg	1.609215	0.381	0.767669285	-2.156324155	-0.729172536	-0.960888482	0.707	Ser	116	Arg	S116R	5	2.018166667	-37.86183333	-25.12483333	34.59	44.49408943	0.27356486	Benign
X:56564222:A:C:N:117:H	-4.06326305	-3.482645785	0.002850942	0.019838291	0.007495556	0.014208889	0.024183333	2.48E-17	1.91E-19	1.09E-17	0.001399909	-0.019419412	0.010948915	X	56564222	A	C	N	H		X	56590655	X:56564222:A:C	UBQLN2	Q9UHD9	Q9UHD9	p.Asn117His	p.Asn117His	1.97678	0.23	0.760762445	-1.845991807	-1.804286569	-1.63571146	0.073	Asn	117	His	N117H	5	5.019	-40.008875	-23.897875	37.23	47.01302229	0.378378305	Uncertain
X:56564222:A:G:N:117:D	-4.317236107	-3.467172748	0.002850942	0.019838291	0.007495556	0.014208889	0.024183333	2.48E-17	1.91E-19	1.09E-17	0.001399909	-0.019419412	0.010948915	X	56564222	A	G	N	D		X	56590655	X:56564222:A:G	UBQLN2	Q9UHD9	Q9UHD9	p.Asn117Asp	p.Asn117Asp	2.085831	0.159	0.767857203	-1.528862726	-2.137247102	-1.987370131	0.003	Asn	117	Asp	N117D	5	5.019	-40.008875	-23.897875	37.23	47.01302229	0.237997629	Benign
X:56564222:A:T:N:117:Y	-3.667479471	-2.904473711	0.010056963	0.026868049	0.05804	0.149983539	0.024183333	0.334199372	1.91E-19	0.109577466	0.009924127	0.001785812	0.063660997	X	56564222	A	T	N	Y		X	56590655	X:56564222:A:T	UBQLN2	Q9UHD9	Q9UHD9	p.Asn117Tyr	p.Asn117Tyr	2.82014	0.213	0.760179481	-0.758247199	-1.922078631	-1.279648767	0.804	Asn	117	Tyr	N117Y	8	5.019	-40.008875	-23.897875	37.23	47.01302229	0.467788098	Uncertain
X:56564223:A:C:N:117:T	-4.241940234	-3.513960781	0.003318289	0.018119566	0.015853333	0.044009774	0.024183333	0.110676191	1.91E-19	0.036086536	0.002800653	-0.023258726	0.022945233	X	56564223	A	C	N	T		X	56590656	X:56564223:A:C	UBQLN2	Q9UHD9	Q9UHD9	p.Asn117Thr	p.Asn117Thr	1.02065	0.151	0.759735379	-3.120730411	-2.323609926	-2.607439751	0.032	Asn	117	Thr	N117T	6	5.019	-40.008875	-23.897875	37.23	47.01302229	0.097366089	Benign
X:56564223:A:G:N:117:S	-4.285042339	-3.719335808	0.002850942	0.019838291	0.007495556	0.014208889	0.024183333	2.48E-17	1.91E-19	1.09E-17	0.001399909	-0.019419412	0.010948915	X	56564223	A	G	N	S		X	56590656	X:56564223:A:G	UBQLN2	Q9UHD9	Q9UHD9	p.Asn117Ser	p.Asn117Ser	0.308634	0.168	0.759718397	-4.051602583	-2.21582763	-2.892745742	0.011	Asn	117	Ser	N117S	5	5.019	-40.008875	-23.897875	37.23	47.01302229	0.073384688	Benign
X:56564223:A:T:N:117:I	-3.268177163	-2.895517915	0.010056963	0.037850603	0.05911	0.103028037	0.024183333	0.200384216	1.91E-19	0.119030801	0.009924127	0.027184473	0.082090563	X	56564223	A	T	N	I		X	56590656	X:56564223:A:T	UBQLN2	Q9UHD9	Q9UHD9	p.Asn117Ile	p.Asn117Ile	1.753444	0.28	0.765208478	-2.028414951	-1.412266746	-1.467007234	0.67	Asn	117	Ile	N117I	9	5.019	-40.008875	-23.897875	37.23	47.01302229	0.466601951	Uncertain
X:56564224:T:A:N:117:K	-4.571032083	-3.422798403	0.003318289	0.018119566	0.015853333	0.044009774	0.024183333	0.110676191	1.91E-19	0.036086536	0.002800653	-0.023258726	0.022945233	X	56564224	T	A	N	K		X	56590657	X:56564224:T:A	UBQLN2	Q9UHD9	Q9UHD9	p.Asn117Lys	p.Asn117Lys	1.663145	0.059	0.767171584	-2.098098918	-2.784366413	-2.793112922	0.456	Asn	117	Lys	N117K	6	5.019	-40.008875	-23.897875	37.23	47.01302229	0.340922268	Benign
X:56564224:T:G:N:117:K	-4.571032083	-3.420385029	0.003318289	0.018119566	0.015853333	0.044009774	0.024183333	0.110676191	1.91E-19	0.036086536	0.002800653	-0.023258726	0.022945233	X	56564224	T	G	N	K		X	56590657	X:56564224:T:G	UBQLN2	Q9UHD9	Q9UHD9	p.Asn117Lys	p.Asn117Lys	1.680154	0.059	0.767171584	-2.075871755	-2.784366413	-2.783949955	0.456	Asn	117	Lys	N117K	6	5.019	-40.008875	-23.897875	37.23	47.01302229	0.340922268	Benign
X:56564225:G:A:A:118:T	-4.397441701	-3.360301859	0.004274515	0.025157086	0.010565556	0.044172949	0.0541	0.240412108	9.62E-20	0.056585008	0.003868186	-0.007217495	0.032661567	X	56564225	G	A	A	T		X	56590658	X:56564225:G:A	UBQLN2	Q9UHD9	Q9UHD9	p.Ala118Thr	p.Ala118Thr	1.507954	0.084	0.757199476	-2.546343116	-2.791825828	-2.732207209	0.004	Ala	118	Thr	A118T	4	6.6386	-41.7564	-20.7102	36.71	47.72587299	0.108016644	Benign
X:56564225:G:C:A:118:P	-4.296270662	-3.457053882	0.002850942	0.020180102	0.009443333	0.014324444	0.0541	2.48E-17	9.62E-20	1.15E-17	0.001399909	-0.020311288	0.016260026	X	56564225	G	C	A	P		X	56590658	X:56564225:G:C	UBQLN2	Q9UHD9	Q9UHD9	p.Ala118Pro	p.Ala118Pro	1.831552	0.152	0.764071417	-1.954330688	-2.244908578	-2.164816048	0.073	Ala	118	Pro	A118P	5	6.6386	-41.7564	-20.7102	36.71	47.72587299	0.123072325	Benign
X:56564225:G:T:A:118:S	-4.356371017	-3.414872899	0.003440191	0.030697145	0.013652222	0.056384531	0.0541	0.056160247	9.62E-20	0.004962082	0.002225833	0.006491919	0.027491956	X	56564225	G	T	A	S		X	56590658	X:56564225:G:T	UBQLN2	Q9UHD9	Q9UHD9	p.Ala118Ser	p.Ala118Ser	1.440268	0.108	0.758292027	-2.607903562	-2.621033958	-2.629941791	0.032	Ala	118	Ser	A118S	3	6.6386	-41.7564	-20.7102	36.71	47.72587299	0.095832988	Benign
X:56564226:C:A:A:118:D	-4.197195994	-3.306251445	0.003318289	0.016968489	0.017638889	0.039089902	0.0541	0.110676191	9.62E-20	0.035919869	0.002800653	-0.027987116	0.028110789	X	56564226	C	A	A	D		X	56590659	X:56564226:C:A	UBQLN2	Q9UHD9	Q9UHD9	p.Ala118Asp	p.Ala118Asp	2.167874	0.151	0.767531114	-1.429675883	-2.193542139	-1.989415423	0.295	Ala	118	Asp	A118D	6	6.6386	-41.7564	-20.7102	36.71	47.72587299	0.256350292	Benign
X:56564226:C:G:A:118:G	-4.157776985	-3.264024131	0.004274515	0.025157086	0.010565556	0.044172949	0.0541	0.240412108	9.62E-20	0.056585008	0.003868186	-0.007217495	0.032661567	X	56564226	C	G	A	G		X	56590659	X:56564226:C:G	UBQLN2	Q9UHD9	Q9UHD9	p.Ala118Gly	p.Ala118Gly	2.186501	0.151	0.774239081	-1.240231885	-2.081623198	-1.979380819	0.456	Ala	118	Gly	A118G	4	6.6386	-41.7564	-20.7102	36.71	47.72587299	0.179080597	Benign
X:56564226:C:T:A:118:V	-4.336631251	-3.316745909	0.004274515	0.025157086	0.010565556	0.044172949	0.0541	0.240412108	9.62E-20	0.056585008	0.003868186	-0.007217495	0.032661567	X	56564226	C	T	A	V		X	56590659	X:56564226:C:T	UBQLN2	Q9UHD9	Q9UHD9	p.Ala118Val	p.Ala118Val	1.814928	0.101	0.761728189	-2.033728352	-2.608200983	-2.468570177	0.032	Ala	118	Val	A118V	4	6.6386	-41.7564	-20.7102	36.71	47.72587299	0.144626256	Benign
X:56564228:G:A:A:119:T	-4.111190668	-3.439977543	0.004274515	0.027133086	0.005283333	0.044068505	0.002257778	0.240412108	-1.48E-20	0.056585008	0.003322587	-0.004841852	0.01243619	X	56564228	G	A	A	T	rs1336057519	X	56590661	X:56564228:G:A	UBQLN2	Q9UHD9	Q9UHD9	p.Ala119Thr	p.Ala119Thr	2.186321	0.213	0.756281634	-1.682451757	-1.987112178	-1.621095216	0.06	Ala	119	Thr	A119T	4	7.8814	-43.5712	-17.9566	35.77	48.51621389	0.097807046	Benign
X:56564228:G:C:A:119:P	-4.016344138	-3.543661823	0.002850942	0.021486266	0.004836667	0.014335556	0.002257778	2.48E-17	-1.48E-20	1.26E-17	0.001202036	-0.020007324	0.003976693	X	56564228	G	C	A	P		X	56590661	X:56564228:G:C	UBQLN2	Q9UHD9	Q9UHD9	p.Ala119Pro	p.Ala119Pro	1.974179	0.26	0.762984824	-1.794691589	-1.57650329	-1.46370173	0.002	Ala	119	Pro	A119P	5	7.8814	-43.5712	-17.9566	35.77	48.51621389	0.074025972	Benign
X:56564228:G:T:A:119:S	-3.952050302	-3.51428573	0.003440191	0.03290578	0.008331111	0.056295642	0.002257778	0.056160247	-1.48E-20	0.004962082	0.00191144	0.009678313	0.010986216	X	56564228	G	T	A	S		X	56590661	X:56564228:G:T	UBQLN2	Q9UHD9	Q9UHD9	p.Ala119Ser	p.Ala119Ser	1.751501	0.261	0.75746761	-2.221479186	-1.662198337	-1.57788087	0.078	Ala	119	Ser	A119S	3	7.8814	-43.5712	-17.9566	35.77	48.51621389	0.065068752	Benign
X:56564229:C:A:A:119:E	-3.855375299	-3.526745784	0.002850942	0.021486266	0.004836667	0.014335556	0.002257778	2.48E-17	-1.48E-20	1.26E-17	0.001202036	-0.020007324	0.003976693	X	56564229	C	A	A	E		X	56590662	X:56564229:C:A	UBQLN2	Q9UHD9	Q9UHD9	p.Ala119Glu	p.Ala119Glu	2.0934	0.305	0.766433187	-1.554020801	-1.232913094	-1.139359461	0.167	Ala	119	Glu	A119E	5	7.8814	-43.5712	-17.9566	35.77	48.51621389	0.24617536	Benign
X:56564229:C:G:A:119:G	-4.125499009	-3.45129184	0.004274515	0.027133086	0.005283333	0.044068505	0.002257778	0.240412108	-1.48E-20	0.056585008	0.003322587	-0.004841852	0.01243619	X	56564229	C	G	A	G		X	56590662	X:56564229:C:G	UBQLN2	Q9UHD9	Q9UHD9	p.Ala119Gly	p.Ala119Gly	2.10658	0.209	0.77332633	-1.367137155	-1.728157502	-1.687174175	0.68	Ala	119	Gly	A119G	4	7.8814	-43.5712	-17.9566	35.77	48.51621389	0.218326277	Benign
X:56564229:C:T:A:119:V	-4.086151071	-3.426344511	0.004274515	0.027133086	0.005283333	0.044068505	0.002257778	0.240412108	-1.48E-20	0.056585008	0.003322587	-0.004841852	0.01243619	X	56564229	C	T	A	V		X	56590662	X:56564229:C:T	UBQLN2	Q9UHD9	Q9UHD9	p.Ala119Val	p.Ala119Val	2.282404	0.22	0.760495737	-1.453170376	-1.872304463	-1.528871519	0.825	Ala	119	Val	A119V	4	7.8814	-43.5712	-17.9566	35.77	48.51621389	0.228827945	Benign
X:56564231:G:A:G:120:R	-2.989987394	-2.702672868	0.022061175	0.014272007	0.075988889	0.179705301	0.008974444	0.334199372	0.091576667	0.152335459	0.009741714	-0.020698791	0.088602943	X	56564231	G	A	G	R		X	56590664	X:56564231:G:A	UBQLN2	Q9UHD9	Q9UHD9	p.Gly120Arg	p.Gly120Arg	2.713341	0.342	0.766707601	-0.737134991	-0.993132986	-0.591515799	0.138	Gly	120	Arg	G120R	8	8.88225	-43.60725	-14.16625	39.34	48.70661343	0.180721162	Benign
X:56564231:G:C:G:120:R	-2.989987394	-2.707879451	0.022061175	0.014272007	0.075988889	0.179705301	0.008974444	0.334199372	0.091576667	0.152335459	0.009741714	-0.020698791	0.088602943	X	56564231	G	C	G	R		X	56590664	X:56564231:G:C	UBQLN2	Q9UHD9	Q9UHD9	p.Gly120Arg	p.Gly120Arg	2.676646	0.342	0.766707601	-0.78508759	-0.993132986	-0.611283868	0.138	Gly	120	Arg	G120R	8	8.88225	-43.60725	-14.16625	39.34	48.70661343	0.180721162	Benign
X:56564232:G:A:G:120:E	-3.022181162	-2.658408329	0.022061175	0.014272007	0.075988889	0.179705301	0.008974444	0.334199372	0.091576667	0.152335459	0.009741714	-0.020698791	0.088602943	X	56564232	G	A	G	E		X	56590665	X:56564232:G:A	UBQLN2	Q9UHD9	Q9UHD9	p.Gly120Glu	p.Gly120Glu	3.025309	0.333	0.767894648	-0.30024218	-1.030538931	-0.475477901	0.804	Gly	120	Glu	G120E	8	8.88225	-43.60725	-14.16625	39.34	48.70661343	0.198688776	Benign
X:56564232:G:C:G:120:A	-3.487654483	-3.107410652	0.007338709	0.015251306	0.038331111	0.071804737	0.008974444	0.110676191	0.091576667	0.152563314	0.002748809	-0.029024553	0.052623111	X	56564232	G	C	G	A	rs143736302	X	56590665	X:56564232:G:C	UBQLN2	Q9UHD9	Q9UHD9	p.Gly120Ala	p.Gly120Ala	2.066551	0.29	0.764804477	-1.629194021	-1.355439292	-1.240528824	0.063	Gly	120	Ala	G120A	6	8.88225	-43.60725	-14.16625	39.34	48.70661343	0.075840527	Benign
X:56564232:G:T:G:120:V	-2.834445151	-2.46542285	0.022061175	0.021617389	0.076822222	0.12655055	0.008974444	0.200384216	0.091576667	0.160084682	0.009741714	-0.000845187	0.110276367	X	56564232	G	T	G	V		X	56590665	X:56564232:G:T	UBQLN2	Q9UHD9	Q9UHD9	p.Gly120Val	p.Gly120Val	3.056756	0.333	0.764786138	-0.335657035	-1.082402813	-0.458536997	0.893	Gly	120	Val	G120V	9	8.88225	-43.60725	-14.16625	39.34	48.70661343	0.164544004	Benign
X:56564234:A:C:T:121:P	-3.365873728	-3.459384781	0.003955294	0.017334296	0.015502222	0.064716621	0.005572222	0.110676191	7.40E-20	0.035919869	0.002405265	-0.033561548	0.019191709	X	56564234	A	C	T	P		X	56590667	X:56564234:A:C	UBQLN2	Q9UHD9	Q9UHD9	p.Thr121Pro	p.Thr121Pro	1.635399	0.405	0.767032516	-2.137779942	-0.587233471	-0.808054087	0.044	Thr	121	Pro	T121P	6	8.454428571	-46.36114286	-12.60685714	33.92	48.76266397	0.098438212	Benign
X:56564234:A:G:T:121:A	-4.057264041	-3.596210871	0.003398538	0.023630787	0.005887778	0.044674127	0.005572222	2.48E-17	7.40E-20	1.28E-17	0.001202036	-0.018126298	0.004621138	X	56564234	A	G	T	A		X	56590667	X:56564234:A:G	UBQLN2	Q9UHD9	Q9UHD9	p.Thr121Ala	p.Thr121Ala	1.564316	0.247	0.763914921	-2.307403395	-1.643623514	-1.759644934	0.019	Thr	121	Ala	T121A	5	8.454428571	-46.36114286	-12.60685714	33.92	48.76266397	0.109608943	Benign
X:56564234:A:T:T:121:S	-3.953694297	-3.570974978	0.005094148	0.030567649	0.006337778	0.085524931	0.005572222	0.240412108	7.40E-20	0.056585008	0.003322587	-0.000196295	0.01327419	X	56564234	A	T	T	S		X	56590667	X:56564234:A:T	UBQLN2	Q9UHD9	Q9UHD9	p.Thr121Ser	p.Thr121Ser	1.211703	0.255	0.763838554	-2.770073563	-1.594043244	-1.903359181	0.006	Thr	121	Ser	T121S	4	8.454428571	-46.36114286	-12.60685714	33.92	48.76266397	0.086845658	Benign
X:56564235:C:A:T:121:N	-4.486514279	-3.658787485	0.003398538	0.023630787	0.005887778	0.044674127	0.005572222	2.48E-17	7.40E-20	1.28E-17	0.001202036	-0.018126298	0.004621138	X	56564235	C	A	T	N		X	56590668	X:56564235:C:A	UBQLN2	Q9UHD9	Q9UHD9	p.Thr121Asn	p.Thr121Asn	1.123288	0.127	0.763984076	-2.88203156	-2.405285858	-2.690876078	0.007	Thr	121	Asn	T121N	5	8.454428571	-46.36114286	-12.60685714	33.92	48.76266397	0.195307525	Benign
X:56564235:C:G:T:121:S	-4.307825744	-3.638564497	0.005094148	0.030567649	0.006337778	0.085524931	0.005572222	0.240412108	7.40E-20	0.056585008	0.003322587	-0.000196295	0.01327419	X	56564235	C	G	T	S		X	56590668	X:56564235:C:G	UBQLN2	Q9UHD9	Q9UHD9	p.Thr121Ser	p.Thr121Ser	0.735345	0.156	0.763838554	-3.392572647	-2.223366566	-2.732235405	0.006	Thr	121	Ser	T121S	4	8.454428571	-46.36114286	-12.60685714	33.92	48.76266397	0.086845658	Benign
X:56564235:C:T:T:121:I	-3.612692615	-3.480224876	0.003955294	0.017334296	0.015502222	0.064716621	0.005572222	0.110676191	7.40E-20	0.035919869	0.002405265	-0.033561548	0.019191709	X	56564235	C	T	T	I		X	56590668	X:56564235:C:T	UBQLN2	Q9UHD9	Q9UHD9	p.Thr121Ile	p.Thr121Ile	1.488522	0.336	0.764343388	-2.395904315	-1.070719465	-1.286023736	0.329	Thr	121	Ile	T121I	6	8.454428571	-46.36114286	-12.60685714	33.92	48.76266397	0.469229519	Uncertain
X:56564237:A:C:N:122:H	-4.237241057	-3.438680426	0.003744001	0.024467929	0.010925556	0.033194286	0.012145556	2.48E-17	1.48E-20	1.34E-17	0.001914776	-0.016684275	0.007382249	X	56564237	A	C	N	H		X	56590670	X:56564237:A:C	UBQLN2	Q9UHD9	Q9UHD9	p.Asn122His	p.Asn122His	2.505292	0.19	0.75956174	-1.184891289	-2.078591747	-1.582209808	0.963	Asn	122	His	N122H	5	7.902	-47.9275	-9.27775	34.5	48.37856704	0.25640548	Benign
X:56564237:A:G:N:122:D	-4.21220146	-3.546440587	0.003744001	0.024467929	0.010925556	0.033194286	0.012145556	2.48E-17	1.48E-20	1.34E-17	0.001914776	-0.016684275	0.007382249	X	56564237	A	G	N	D	rs769161895	X	56590670	X:56564237:A:G	UBQLN2	Q9UHD9	Q9UHD9	p.Asn122Asp	p.Asn122Asp	1.745819	0.197	0.766573458	-2.004783121	-1.917107274	-1.950885135	0.007	Asn	122	Asp	N122D	5	7.902	-47.9275	-9.27775	34.5	48.37856704	0.175156777	Benign
X:56564237:A:T:N:122:Y	-3.684715358	-2.837479948	0.01317748	0.011829968	0.063995556	0.165188964	0.012145556	0.334199372	1.48E-20	0.109577466	0.013531609	-0.037752317	0.066213751	X	56564237	A	T	N	Y		X	56590670	X:56564237:A:T	UBQLN2	Q9UHD9	Q9UHD9	p.Asn122Tyr	p.Asn122Tyr	3.135804	0.202	0.759115968	-0.371917282	-2.0097476	-1.173180513	0.963	Asn	122	Tyr	N122Y	8	7.902	-47.9275	-9.27775	34.5	48.37856704	0.385117264	Uncertain
X:56564238:A:C:N:122:T	-4.316149489	-3.503428757	0.004357104	0.016883736	0.022211111	0.053878209	0.012145556	0.110676191	1.48E-20	0.035919869	0.003828719	-0.033270722	0.025940964	X	56564238	A	C	N	T		X	56590671	X:56564238:A:C	UBQLN2	Q9UHD9	Q9UHD9	p.Asn122Thr	p.Asn122Thr	0.911226	0.123	0.758671866	-3.289900539	-2.519344516	-2.828238061	0.002	Asn	122	Thr	N122T	6	7.902	-47.9275	-9.27775	34.5	48.37856704	0.088799725	Benign
X:56564238:A:G:N:122:S	-4.412518237	-3.711993889	0.003744001	0.024467929	0.010925556	0.033194286	0.012145556	2.48E-17	1.48E-20	1.34E-17	0.001914776	-0.016684275	0.007382249	X	56564238	A	G	N	S		X	56590671	X:56564238:A:G	UBQLN2	Q9UHD9	Q9UHD9	p.Asn122Ser	p.Asn122Ser	0.579031	0.141	0.758654885	-3.724427053	-2.405205418	-2.903149229	0.006	Asn	122	Ser	N122S	5	7.902	-47.9275	-9.27775	34.5	48.37856704	0.069215194	Benign
X:56564238:A:T:N:122:I	-3.307087578	-2.886443423	0.01317748	0.017699348	0.06542	0.117536796	0.012145556	0.200384216	1.48E-20	0.119030801	0.013531609	-0.021527777	0.087509569	X	56564238	A	T	N	I		X	56590671	X:56564238:A:T	UBQLN2	Q9UHD9	Q9UHD9	p.Asn122Ile	p.Asn122Ile	1.48519	0.256	0.764183944	-2.404182895	-1.581923792	-1.750247852	0.543	Asn	122	Ile	N122I	9	7.902	-47.9275	-9.27775	34.5	48.37856704	0.340133011	Benign
X:56564239:C:A:N:122:K	-4.180220246	-3.560887467	0.004357104	0.016883736	0.022211111	0.053878209	0.012145556	0.110676191	1.48E-20	0.035919869	0.003828719	-0.033270722	0.025940964	X	56564239	C	A	N	K		X	56590672	X:56564239:C:A	UBQLN2	Q9UHD9	Q9UHD9	p.Asn122Lys	p.Asn122Lys	0.506268	0.161	0.766005462	-3.638593957	-2.155428842	-2.826740312	0.329	Asn	122	Lys	N122K	6	7.902	-47.9275	-9.27775	34.5	48.37856704	0.244898839	Benign
X:56564239:C:G:N:122:K	-4.180220246	-3.558439614	0.004357104	0.016883736	0.022211111	0.053878209	0.012145556	0.110676191	1.48E-20	0.035919869	0.003828719	-0.033270722	0.025940964	X	56564239	C	G	N	K		X	56590672	X:56564239:C:G	UBQLN2	Q9UHD9	Q9UHD9	p.Asn122Lys	p.Asn122Lys	0.52352	0.161	0.766005462	-3.616049244	-2.155428842	-2.817446438	0.329	Asn	122	Lys	N122K	6	7.902	-47.9275	-9.27775	34.5	48.37856704	0.244898839	Benign
X:56564240:A:C:T:123:P	-3.714043063	-3.261216298	0.00694945	0.016292608	0.031948889	0.031548103	0.045723333	0.110676191	1.07E-19	0.036086536	0.005198659	-0.032015977	0.050852102	X	56564240	A	C	T	P		X	56590673	X:56564240:A:C	UBQLN2	Q9UHD9	Q9UHD9	p.Thr123Pro	p.Thr123Pro	1.091129	0.231	0.766523842	-2.86154558	-1.701803851	-2.107042683	0.007	Thr	123	Pro	T123P	6	8.093285714	-48.16442857	-5.409142857	36.84	48.4195688	0.085735319	Benign
X:56564240:A:G:T:123:A	-4.001604707	-3.498423993	0.005973757	0.025565032	0.018142222	0.014963016	0.045723333	2.48E-17	1.07E-19	1.14E-17	0.002601684	-0.015006681	0.023848598	X	56564240	A	G	T	A		X	56590673	X:56564240:A:G	UBQLN2	Q9UHD9	Q9UHD9	p.Thr123Ala	p.Thr123Ala	1.07477	0.216	0.763732221	-2.951633198	-1.843732619	-2.202560948	0.002	Thr	123	Ala	T123A	5	8.093285714	-48.16442857	-5.409142857	36.84	48.4195688	0.086825755	Benign
X:56564240:A:T:T:123:S	-4.066958985	-3.451896128	0.008942674	0.034665663	0.01805	0.03525552	0.045723333	0.240412108	1.07E-19	0.056585008	0.007173672	0.003302829	0.029931409	X	56564240	A	T	T	S		X	56590673	X:56564240:A:T	UBQLN2	Q9UHD9	Q9UHD9	p.Thr123Ser	p.Thr123Ser	1.029786	0.183	0.76369587	-3.01131246	-2.054113552	-2.417546421	0.006	Thr	123	Ser	T123S	4	8.093285714	-48.16442857	-5.409142857	36.84	48.4195688	0.094014953	Benign
X:56564241:C:A:T:123:N	-4.241269423	-3.39549583	0.005973757	0.025565032	0.018142222	0.014963016	0.045723333	2.48E-17	1.07E-19	1.14E-17	0.002601684	-0.015006681	0.023848598	X	56564241	C	A	T	N		X	56590674	X:56564241:C:A	UBQLN2	Q9UHD9	Q9UHD9	p.Thr123Asn	p.Thr123Asn	1.800188	0.149	0.763815857	-2.001606879	-2.268242875	-2.19905333	0.329	Thr	123	Asn	T123N	5	8.093285714	-48.16442857	-5.409142857	36.84	48.4195688	0.177133016	Benign
X:56564241:C:G:T:123:S	-4.031188132	-3.385482151	0.008942674	0.034665663	0.01805	0.03525552	0.045723333	0.240412108	1.07E-19	0.056585008	0.007173672	0.003302829	0.029931409	X	56564241	C	G	T	S	rs1450623972	X	56590674	X:56564241:C:G	UBQLN2	Q9UHD9	Q9UHD9	p.Thr123Ser	p.Thr123Ser	1.497859	0.193	0.76369587	-2.399640117	-1.990545539	-2.107585834	0.006	Thr	123	Ser	T123S	4	8.093285714	-48.16442857	-5.409142857	36.84	48.4195688	0.094014953	Benign
X:56564241:C:T:T:123:I	-4.150447472	-3.125562502	0.00694945	0.016292608	0.031948889	0.031548103	0.045723333	0.110676191	1.07E-19	0.036086536	0.005198659	-0.032015977	0.050852102	X	56564241	C	T	T	I		X	56590674	X:56564241:C:T	UBQLN2	Q9UHD9	Q9UHD9	p.Thr123Ile	p.Thr123Ile	2.047191	0.109	0.764062044	-1.672766863	-2.518407422	-2.297204198	0.197	Thr	123	Ile	T123I	6	8.093285714	-48.16442857	-5.409142857	36.84	48.4195688	0.313132478	Benign
X:56564243:A:C:T:124:P	-3.02593619	-3.099225508	0.00694945	0.014910084	0.032137778	0.028490405	0.103551111	0.110676191	2.59E-20	0.035919869	0.005679874	-0.03297426	0.05389366	X	56564243	A	C	T	P		X	56590676	X:56564243:A:C	UBQLN2	Q9UHD9	Q9UHD9	p.Thr124Pro	p.Thr124Pro	2.046348	0.416	0.766410464	-1.616067076	-0.527687273	-0.52308657	0.002	Thr	124	Pro	T124P	6	5.911571429	-49.29685714	-2.777	36.42	46.98614318	0.150895207	Benign
X:56564243:A:G:T:124:A	-3.864260386	-3.310847586	0.005973757	0.025671642	0.020485556	0.011710794	0.103551111	2.48E-17	2.59E-20	1.19E-17	0.002843196	-0.014827537	0.031445265	X	56564243	A	G	T	A		X	56590676	X:56564243:A:G	UBQLN2	Q9UHD9	Q9UHD9	p.Thr124Ala	p.Thr124Ala	1.931063	0.236	0.76361344	-1.835563017	-1.718578387	-1.625657611	0.485	Thr	124	Ala	T124A	5	5.911571429	-49.29685714	-2.777	36.42	46.98614318	0.126137592	Benign
X:56564243:A:T:T:124:S	-3.822043985	-3.212970261	0.008942674	0.036002587	0.022018889	0.025079374	0.103551111	0.240412108	2.59E-20	0.056585008	0.008346356	0.004297178	0.050359672	X	56564243	A	T	T	S		X	56590676	X:56564243:A:T	UBQLN2	Q9UHD9	Q9UHD9	p.Thr124Ser	p.Thr124Ser	1.461346	0.202	0.763655137	-2.448357445	-1.934013942	-2.07523258	0.07	Thr	124	Ser	T124S	4	5.911571429	-49.29685714	-2.777	36.42	46.98614318	0.106781659	Benign
X:56564244:C:A:T:124:N	-3.803449936	-3.26192628	0.005973757	0.025671642	0.020485556	0.011710794	0.103551111	2.48E-17	2.59E-20	1.19E-17	0.002843196	-0.014827537	0.031445265	X	56564244	C	A	T	N		X	56590677	X:56564244:C:A	UBQLN2	Q9UHD9	Q9UHD9	p.Thr124Asn	p.Thr124Asn	2.275851	0.253	0.763775123	-1.381018577	-1.607815161	-1.341649691	0.82	Thr	124	Asn	T124N	5	5.911571429	-49.29685714	-2.777	36.42	46.98614318	0.174958486	Benign
X:56564244:C:G:T:124:S	-3.915048203	-3.236220608	0.008942674	0.036002587	0.022018889	0.025079374	0.103551111	0.240412108	2.59E-20	0.056585008	0.008346356	0.004297178	0.050359672	X	56564244	C	G	T	S		X	56590677	X:56564244:C:G	UBQLN2	Q9UHD9	Q9UHD9	p.Thr124Ser	p.Thr124Ser	1.297482	0.176	0.763655137	-2.662493011	-2.099290774	-2.31379769	0.07	Thr	124	Ser	T124S	4	5.911571429	-49.29685714	-2.777	36.42	46.98614318	0.106781659	Benign
X:56564244:C:T:T:124:I	-3.118940408	-2.949192632	0.00694945	0.014910084	0.032137778	0.028490405	0.103551111	0.110676191	2.59E-20	0.035919869	0.005679874	-0.03297426	0.05389366	X	56564244	C	T	T	I		X	56590677	X:56564244:C:T	UBQLN2	Q9UHD9	Q9UHD9	p.Thr124Ile	p.Thr124Ile	3.103751	0.39	0.764024743	-0.292984645	-0.73276862	-0.103739435	0.97	Thr	124	Ile	T124I	6	5.911571429	-49.29685714	-2.777	36.42	46.98614318	0.568034545	Uncertain
X:56564246:T:A:S:125:T	-3.790458723	-3.382825257	0.007203783	0.045081434	0.024725556	0.034130277	0.100211111	0.056160247	1.11E-20	0.004962082	0.004811846	0.018311643	0.03913947	X	56564246	T	A	S	T		X	56590679	X:56564246:T:A	UBQLN2	Q9UHD9	Q9UHD9	p.Ser125Thr	p.Ser125Thr	0.952089	0.238	0.765739843	-3.06253791	-1.670386855	-2.141482772	0.004	Ser	125	Thr	S125T	3	3.148166667	-49.46183333	-0.216666667	37.97	44.750986	0.108765063	Benign
X:56564246:T:C:S:125:P	-3.968130701	-3.447542062	0.005973757	0.023924566	0.019935556	0.013553333	0.100211111	2.48E-17	1.11E-20	0.000133333	0.002843196	-0.01577263	0.028951931	X	56564246	T	C	S	P		X	56590679	X:56564246:T:C	UBQLN2	Q9UHD9	Q9UHD9	p.Ser125Pro	p.Ser125Pro	1.120519	0.213	0.766651743	-2.819991062	-1.814092314	-2.195256465	0.003	Ser	125	Pro	S125P	5	3.148166667	-49.46183333	-0.216666667	37.97	44.750986	0.10262536	Benign
X:56564246:T:G:S:125:A	-3.947850477	-3.328011624	0.007203783	0.045081434	0.024725556	0.034130277	0.100211111	0.056160247	1.11E-20	0.004962082	0.004811846	0.018311643	0.03913947	X	56564246	T	G	S	A		X	56590679	X:56564246:T:G	UBQLN2	Q9UHD9	Q9UHD9	p.Ser125Ala	p.Ser125Ala	1.338405	0.194	0.765656884	-2.559746512	-1.95147023	-2.187705391	0.032	Ser	125	Ala	S125A	3	3.148166667	-49.46183333	-0.216666667	37.97	44.750986	0.159767687	Benign
X:56564247:C:G:S:125:W	-3.586998129	-2.933799472	0.00694945	0.001649143	0.030737778	0.024540429	0.100211111	1.00E-05	1.11E-20	0.006513466	0.005679874	-0.043810284	0.046109791	X	56564247	C	G	S	W		X	56590680	X:56564247:C:G	UBQLN2	Q9UHD9	Q9UHD9	p.Ser125Trp	p.Ser125Trp	3.689425	0.278	0.766007926	0.521179173	-1.411641985	-0.43563009	0.998	Ser	125	Trp	S125W	7	3.148166667	-49.46183333	-0.216666667	37.97	44.750986	0.636326764	Uncertain
X:56564247:C:T:S:125:L	-3.746502444	-3.073856762	0.00694945	0.011233046	0.031232222	0.028774267	0.100211111	0.110676191	1.11E-20	0.036449869	0.005679874	-0.033829789	0.050821438	X	56564247	C	T	S	L	rs774856105	X	56590680	X:56564247:C:T	UBQLN2	Q9UHD9	Q9UHD9	p.Ser125Leu	p.Ser125Leu	2.413483	0.222	0.765107146	-1.168377756	-1.782651894	-1.446696848	0.702	Ser	125	Leu	S125L	6	3.148166667	-49.46183333	-0.216666667	37.97	44.750986	0.229861226	Benign
X:56564249:G:A:A:126:T	-4.418943443	-3.348877146	0.008942674	0.035472552	0.021076667	0.021657352	0.05434	0.240412108	5.18E-20	0.056585008	0.012188551	0.003335291	0.034721844	X	56564249	G	A	A	T		X	56590682	X:56564249:G:A	UBQLN2	Q9UHD9	Q9UHD9	p.Ala126Thr	p.Ala126Thr	1.462169	0.073	0.755213906	-2.655045022	-2.894878835	-2.820456182	0.073	Ala	126	Thr	A126T	4	0.4548	-49.8444	1.8018	36.68	42.77725355	0.118225155	Benign
X:56564249:G:C:A:126:P	-4.194183674	-3.495211537	0.005973757	0.021891816	0.017442222	0.007705556	0.05434	2.48E-17	5.18E-20	1.16E-17	0.002843196	-0.017067228	0.017308598	X	56564249	G	C	A	P	rs987532960	X	56590682	X:56564249:G:C	UBQLN2	Q9UHD9	Q9UHD9	p.Ala126Pro	p.Ala126Pro	1.498342	0.178	0.762070318	-2.439018469	-2.113019046	-2.194031096	0.032	Ala	126	Pro	A126P	5	0.4548	-49.8444	1.8018	36.68	42.77725355	0.135331318	Benign
X:56564249:G:T:A:126:S	-4.249520718	-3.498592404	0.007203783	0.045580385	0.023732222	0.029236943	0.05434	0.056160247	5.18E-20	0.004962082	0.007038492	0.01917722	0.025786745	X	56564249	G	T	A	S		X	56590682	X:56564249:G:T	UBQLN2	Q9UHD9	Q9UHD9	p.Ala126Ser	p.Ala126Ser	0.954766	0.142	0.756388244	-3.289209512	-2.436666339	-2.694955586	0.011	Ala	126	Ser	A126S	3	0.4548	-49.8444	1.8018	36.68	42.77725355	0.115394215	Benign
X:56564250:C:A:A:126:E	-3.797127203	-3.49812606	0.005973757	0.021891816	0.017442222	0.007705556	0.05434	2.48E-17	5.18E-20	1.16E-17	0.002843196	-0.017067228	0.017308598	X	56564250	C	A	A	E		X	56590683	X:56564250:C:A	UBQLN2	Q9UHD9	Q9UHD9	p.Ala126Glu	p.Ala126Glu	1.477801	0.289	0.765846536	-2.372917574	-1.344409878	-1.563476387	0.68	Ala	126	Glu	A126E	5	0.4548	-49.8444	1.8018	36.68	42.77725355	0.237873537	Benign
X:56564250:C:G:A:126:G	-3.946768181	-3.366992848	0.008942674	0.035472552	0.021076667	0.021657352	0.05434	0.240412108	5.18E-20	0.056585008	0.012188551	0.003335291	0.034721844	X	56564250	C	G	A	G		X	56590683	X:56564250:C:G	UBQLN2	Q9UHD9	Q9UHD9	p.Ala126Gly	p.Ala126Gly	1.334493	0.205	0.771890069	-2.411441996	-1.777547982	-2.126228831	0.027	Ala	126	Gly	A126G	4	0.4548	-49.8444	1.8018	36.68	42.77725355	0.128860912	Benign
X:56564250:C:T:A:126:V	-4.114891191	-3.308909404	0.008942674	0.035472552	0.021076667	0.021657352	0.05434	0.240412108	5.18E-20	0.056585008	0.012188551	0.003335291	0.034721844	X	56564250	C	T	A	V		X	56590683	X:56564250:C:T	UBQLN2	Q9UHD9	Q9UHD9	p.Ala126Val	p.Ala126Val	1.743854	0.158	0.759918777	-2.171141887	-2.276052412	-2.177377904	0.959	Ala	126	Val	A126V	4	0.4548	-49.8444	1.8018	36.68	42.77725355	0.231555375	Benign
X:56564252:T:A:S:127:T	-3.900488876	-3.175484243	0.013328808	0.049474116	0.048387778	0.05116189	0.046073333	0.056160247	0.013477778	0.05506153	0.010933619	0.017695312	0.05823491	X	56564252	T	A	S	T		X	56590685	X:56564252:T:A	UBQLN2	Q9UHD9	Q9UHD9	p.Ser127Thr	p.Ser127Thr	1.242753	0.161	0.766618137	-2.661084226	-2.14520667	-2.429986367	0.073	Ser	127	Thr	S127T	3	-1.476166667	-49.64966667	4.8245	40.78	41.6678147	0.148488996	Benign
X:56564252:T:C:S:127:P	-3.94054964	-3.22966765	0.013931158	0.022966255	0.040298889	0.021887778	0.046073333	2.48E-17	0.013477778	0.011029923	0.004426972	-0.016308472	0.04535082	X	56564252	T	C	S	P		X	56590685	X:56564252:T:C	UBQLN2	Q9UHD9	Q9UHD9	p.Ser127Pro	p.Ser127Pro	1.650731	0.181	0.767592718	-2.103956071	-2.001810266	-2.094596089	0.003	Ser	127	Pro	S127P	5	-1.476166667	-49.64966667	4.8245	40.78	41.6678147	0.166105327	Benign
X:56564252:T:G:S:127:A	-4.175924446	-3.157852238	0.013328808	0.049474116	0.048387778	0.05116189	0.046073333	0.056160247	0.013477778	0.05506153	0.010933619	0.017695312	0.05823491	X	56564252	T	G	S	A		X	56590685	X:56564252:T:G	UBQLN2	Q9UHD9	Q9UHD9	p.Ser127Ala	p.Ser127Ala	1.36702	0.084	0.766532139	-2.500810217	-2.636115197	-2.808130168	0.011	Ser	127	Ala	S127A	3	-1.476166667	-49.64966667	4.8245	40.78	41.6678147	0.177488144	Benign
X:56564253:C:G:S:127:W	-3.009328361	-2.807425665	0.016185384	-0.006103533	0.049201111	0.030590296	0.046073333	1.00E-05	0.013477778	0.011879551	0.008829794	-0.044248498	0.059940584	X	56564253	C	G	S	W	rs1343442283	X	56590686	X:56564253:C:G	UBQLN2	Q9UHD9	Q9UHD9	p.Ser127Trp	p.Ser127Trp	3.732194	0.406	0.766910938	0.599294958	-0.582905129	0.327296719	0.998	Ser	127	Trp	S127W	7	-1.476166667	-49.64966667	4.8245	40.78	41.6678147	0.672176942	Pathogenic
X:56564253:C:T:S:127:L	-3.532723042	-2.877737828	0.016185384	0.006517189	0.049745556	0.034802991	0.046073333	0.110676191	0.013477778	0.047935217	0.008829794	-0.034519544	0.065590406	X	56564253	C	T	S	L		X	56590686	X:56564253:C:T	UBQLN2	Q9UHD9	Q9UHD9	p.Ser127Leu	p.Ser127Leu	2.890288	0.246	0.765942682	-0.524729579	-1.616148178	-1.051107123	0.308	Ser	127	Leu	S127L	6	-1.476166667	-49.64966667	4.8245	40.78	41.6678147	0.293281893	Benign
X:56564255:A:C:T:128:P	-2.866228937	-2.969043829	0.00875931	-1.36E-05	0.049263333	0.064642105	0.040158889	0.110676191	0.2314	0.181341432	0.005679874	-0.039512898	0.069853501	X	56564255	A	C	T	P		X	56590688	X:56564255:A:C	UBQLN2	Q9UHD9	Q9UHD9	p.Thr128Pro	p.Thr128Pro	1.985434	0.422	0.768338979	-1.648202455	-0.457370196	-0.521219541	0.026	Thr	128	Pro	T128P	6	-4.89	-49.23257143	6.646428571	38.99	39.09684803	0.281893212	Benign
X:56564255:A:G:T:128:A	-4.111354661	-3.244085639	0.007531443	0.018326048	0.037314444	0.04161	0.040158889	2.48E-17	0.2314	0.092172011	0.002843196	-0.019583648	0.045454153	X	56564255	A	G	T	A		X	56590688	X:56564255:A:G	UBQLN2	Q9UHD9	Q9UHD9	p.Thr128Ala	p.Thr128Ala	1.542781	0.133	0.765334349	-2.300608863	-2.34461644	-2.430207617	0.011	Thr	128	Ala	T128A	5	-4.89	-49.23257143	6.646428571	38.99	39.09684803	0.190107769	Benign
X:56564255:A:T:T:128:S	-3.565702939	-3.114819243	0.008942674	0.035741774	0.04149	0.0570853	0.040158889	0.240412108	0.2314	0.138844211	0.012188551	0.001463577	0.064673728	X	56564255	A	T	T	S		X	56590688	X:56564255:A:T	UBQLN2	Q9UHD9	Q9UHD9	p.Thr128Ser	p.Thr128Ser	1.27558	0.239	0.765172961	-2.653756236	-1.67348818	-1.961433644	0.032	Thr	128	Ser	T128S	4	-4.89	-49.23257143	6.646428571	38.99	39.09684803	0.127257697	Benign
X:56564256:C:A:T:128:N	-3.828764921	-3.206451104	0.007531443	0.018326048	0.037314444	0.04161	0.040158889	2.48E-17	0.2314	0.092172011	0.002843196	-0.019583648	0.045454153	X	56564256	C	A	T	N		X	56590689	X:56564256:C:A	UBQLN2	Q9UHD9	Q9UHD9	p.Thr128Asn	p.Thr128Asn	1.808022	0.212	0.765298454	-1.954878502	-1.843028037	-1.830670118	0.67	Thr	128	Asn	T128N	5	-4.89	-49.23257143	6.646428571	38.99	39.09684803	0.228750411	Benign
X:56564256:C:G:T:128:S	-3.476275806	-3.10710564	0.008942674	0.035741774	0.04149	0.0570853	0.040158889	0.240412108	0.2314	0.138844211	0.012188551	0.001463577	0.064673728	X	56564256	C	G	T	S		X	56590689	X:56564256:C:G	UBQLN2	Q9UHD9	Q9UHD9	p.Thr128Ser	p.Thr128Ser	1.329944	0.264	0.765172961	-2.582713995	-1.514568149	-1.787637957	0.032	Thr	128	Ser	T128S	4	-4.89	-49.23257143	6.646428571	38.99	39.09684803	0.127257697	Benign
X:56564256:C:T:T:128:I	-3.138087422	-2.945844278	0.00875931	-1.36E-05	0.049263333	0.064642105	0.040158889	0.110676191	0.2314	0.181341432	0.005679874	-0.039512898	0.069853501	X	56564256	C	T	T	I		X	56590689	X:56564256:C:T	UBQLN2	Q9UHD9	Q9UHD9	p.Thr128Ile	p.Thr128Ile	2.14894	0.346	0.765641953	-1.50091632	-0.985485564	-0.872444423	0.804	Thr	128	Ile	T128I	6	-4.89	-49.23257143	6.646428571	38.99	39.09684803	0.418165927	Uncertain
X:56564258:C:A:P:129:T	-2.882298378	-3.020647398	0.026256332	-0.023546579	0.050493333	0.110179005	0.052824444	0.334199372	1.94E-19	0.109577466	0.019979931	-0.053757552	0.063868732	X	56564258	C	A	P	T		X	56590691	X:56564258:C:A	UBQLN2	Q9UHD9	Q9UHD9	p.Pro129Thr	p.Pro129Thr	1.988635	0.432	0.766243325	-1.695599537	-0.428767088	-0.46169148	0.151	Pro	129	Thr	P129T	8	-8.143428571	-47.376	5.395571429	31.52	35.15361654	0.256668759	Benign
X:56564258:C:G:P:129:A	-3.458209114	-3.032316699	0.026256332	-0.023546579	0.050493333	0.110179005	0.052824444	0.334199372	1.94E-19	0.109577466	0.019979931	-0.053757552	0.063868732	X	56564258	C	G	P	A		X	56590691	X:56564258:C:G	UBQLN2	Q9UHD9	Q9UHD9	p.Pro129Ala	p.Pro129Ala	1.906392	0.271	0.766428655	-1.798512203	-1.449119937	-1.436635455	0.07	Pro	129	Ala	P129A	8	-8.143428571	-47.376	5.395571429	31.52	35.15361654	0.279150094	Benign
X:56564258:C:T:P:129:S	-3.504711223	-3.020202437	0.026256332	-0.023546579	0.050493333	0.110179005	0.052824444	0.334199372	1.94E-19	0.109577466	0.019979931	-0.053757552	0.063868732	X	56564258	C	T	P	S		X	56590691	X:56564258:C:T	UBQLN2	Q9UHD9	Q9UHD9	p.Pro129Ser	p.Pro129Ser	1.991771	0.258	0.766221304	-1.692043427	-1.535217896	-1.465785422	0.07	Pro	129	Ser	P129S	8	-8.143428571	-47.376	5.395571429	31.52	35.15361654	0.155419552	Benign
X:56564259:C:A:P:129:H	-2.681467329	-2.616177641	0.026256332	-0.011922967	0.05353	0.072268308	0.052824444	0.200384216	1.94E-19	0.119030801	0.019979931	-0.032730134	0.086228007	X	56564259	C	A	P	H		X	56590692	X:56564259:C:A	UBQLN2	Q9UHD9	Q9UHD9	p.Pro129His	p.Pro129His	3.468537	0.434	0.766421864	0.242713524	-0.41307465	0.347111494	0.997	Pro	129	His	P129H	9	-8.143428571	-47.376	5.395571429	31.52	35.15361654	0.323529273	Benign
X:56564259:C:G:P:129:R	-2.481150551	-2.624160122	0.026256332	-0.011922967	0.05353	0.072268308	0.052824444	0.200384216	1.94E-19	0.119030801	0.019979931	-0.032730134	0.086228007	X	56564259	C	G	P	R		X	56590692	X:56564259:C:G	UBQLN2	Q9UHD9	Q9UHD9	p.Pro129Arg	p.Pro129Arg	3.412278	0.49	0.769062462	0.234187658	-0.013036781	0.640504434	0.97	Pro	129	Arg	P129R	9	-8.143428571	-47.376	5.395571429	31.52	35.15361654	0.366574762	Uncertain
X:56564259:C:T:P:129:L	-2.037323572	-2.264090729	0.026256332	0.009165615	0.094281111	0.12525851	0.052824444	0.324790741	1.94E-19	0.178039262	0.019979931	-0.001620547	0.127555112	X	56564259	C	T	P	L		X	56590692	X:56564259:C:T	UBQLN2	Q9UHD9	Q9UHD9	p.Pro129Leu	p.Pro129Leu	3.416442	0.514	0.765909662	0.162029614	0.086923625	0.781476372	0.82	Pro	129	Leu	P129L	10	-8.143428571	-47.376	5.395571429	31.52	35.15361654	0.401347177	Uncertain
X:56564261:A:G:R:130:G	-2.974358342	-3.265616709	0.032140702	-0.021730786	0.071341111	0.028899794	0.036615556	1.00E-05	-1.48E-20	0.006163466	0.008138412	-0.057712264	0.030527886	X	56564261	A	G	R	G		X	56590694	X:56564261:A:G	UBQLN2	Q9UHD9	Q9UHD9	p.Arg130Gly	p.Arg130Gly	2.306081	0.487	0.818443211	0.004025232	0.79178493	0.027240787	0	Arg	130	Gly	R130G	7	-10.51527273	-50.52154545	9.175454545	35.3	36.11623137	0.109132189	Benign
X:56564261:A:T:R:130:W	-2.799051942	-2.805116106	0.092007704	-0.025234491	0.077061111	0.116091597	0.036615556	0.334199372	-1.48E-20	0.109577466	0.036452953	-0.054082642	0.055721892	X	56564261	A	T	R	W		X	56590694	X:56564261:A:T	UBQLN2	Q9UHD9	Q9UHD9	p.Arg130Trp	p.Arg130Trp	4.007096	0.475	0.758973186	0.763162659	-0.276723119	0.874235082	0.923	Arg	130	Trp	R130W	8	-10.51527273	-50.52154545	9.175454545	35.3	36.11623137	0.429771376	Uncertain
X:56564262:G:A:R:130:K	-3.720444838	-3.345081035	0.055595763	0.047198558	0.07224	0.046860106	0.036615556	0.056160247	-1.48E-20	0.004962082	0.011885093	0.019311342	0.026574253	X	56564262	G	A	R	K		X	56590695	X:56564262:G:A	UBQLN2	Q9UHD9	Q9UHD9	p.Arg130Lys	p.Arg130Lys	1.988407	0.288	0.795002201	-0.988058446	-0.864319578	-1.29418673	0.041	Arg	130	Lys	R130K	3	-10.51527273	-50.52154545	9.175454545	35.3	36.11623137	0.374130454	Uncertain
X:56564262:G:C:R:130:T	-2.925489383	-3.247873641	0.032140702	-0.00712392	0.071738889	0.034731939	0.036615556	0.110676191	-1.48E-20	0.035919869	0.008138412	-0.044921103	0.034930742	X	56564262	G	C	R	T		X	56590695	X:56564262:G:C	UBQLN2	Q9UHD9	Q9UHD9	p.Arg130Thr	p.Arg130Thr	2.161216	0.49	0.762935941	-1.551476955	-0.115254586	-0.03345876	0.021	Arg	130	Thr	R130T	6	-10.51527273	-50.52154545	9.175454545	35.3	36.11623137	0.077423638	Benign
X:56564262:G:T:R:130:M	-2.914758127	-3.097273923	0.032140702	-0.00712392	0.071738889	0.034731939	0.036615556	0.110676191	-1.48E-20	0.035919869	0.008138412	-0.044921103	0.034930742	X	56564262	G	T	R	M		X	56590695	X:56564262:G:T	UBQLN2	Q9UHD9	Q9UHD9	p.Arg130Met	p.Arg130Met	3.222614	0.493	0.790610764	0.51670294	0.36555584	0.555671089	0.774	Arg	130	Met	R130M	6	-10.51527273	-50.52154545	9.175454545	35.3	36.11623137	0.261602308	Benign
X:56564263:G:C:R:130:S	-3.093612393	-3.253770935	0.032140702	-0.00712392	0.071738889	0.034731939	0.036615556	0.110676191	-1.48E-20	0.035919869	0.008138412	-0.044921103	0.034930742	X	56564263	G	C	R	S		X	56590696	X:56564263:G:C	UBQLN2	Q9UHD9	Q9UHD9	p.Arg130Ser	p.Arg130Ser	2.119653	0.443	0.764006073	-1.579451978	-0.396169661	-0.327526394	0.003	Arg	130	Ser	R130S	6	-10.51527273	-50.52154545	9.175454545	35.3	36.11623137	0.052902487	Benign
X:56564263:G:T:R:130:S	-3.093612393	-3.253542495	0.032140702	-0.00712392	0.071738889	0.034731939	0.036615556	0.110676191	-1.48E-20	0.035919869	0.008138412	-0.044921103	0.034930742	X	56564263	G	T	R	S		X	56590696	X:56564263:G:T	UBQLN2	Q9UHD9	Q9UHD9	p.Arg130Ser	p.Arg130Ser	2.121263	0.443	0.764006073	-1.577348049	-0.396169661	-0.326659066	0.003	Arg	130	Ser	R130S	6	-10.51527273	-50.52154545	9.175454545	35.3	36.11623137	0.052902487	Benign
X:56564264:A:C:S:131:R	-3.595588258	-3.321509965	0.027726946	-0.000964095	0.053444444	0.015744444	0.02489	2.48E-17	1.42E-19	1.21E-17	0.002430974	-0.02660254	0.013733042	X	56564264	A	C	S	R		X	56590697	X:56564264:A:C	UBQLN2	Q9UHD9	Q9UHD9	p.Ser131Arg	p.Ser131Arg	2.941755	0.354	0.769325088	-0.374222326	-0.873179967	-0.39910187	0.97	Ser	131	Arg	S131R	5	-13.91983333	-47.2435	8.173833333	30.57	31.51929878	0.328457899	Benign
X:56564264:A:G:S:131:G	-3.987779466	-3.235813742	0.068213195	0.0192442	0.059928889	0.026418423	0.02489	0.240412108	1.42E-19	0.056585008	0.020508133	-0.00191027	0.034942778	X	56564264	A	G	S	G		X	56590697	X:56564264:A:G	UBQLN2	Q9UHD9	Q9UHD9	p.Ser131Gly	p.Ser131Gly	2.245474	0.193	0.771602876	-1.22805128	-1.858621257	-1.704836015	0.002	Ser	131	Gly	S131G	4	-13.91983333	-47.2435	8.173833333	30.57	31.51929878	0.412634833	Uncertain
X:56564264:A:T:S:131:C	-3.380963139	-3.21903258	0.027726946	-0.000964095	0.053444444	0.015744444	0.02489	2.48E-17	1.42E-19	1.21E-17	0.002430974	-0.02660254	0.013733042	X	56564264	A	T	S	C		X	56590697	X:56564264:A:T	UBQLN2	Q9UHD9	Q9UHD9	p.Ser131Cys	p.Ser131Cys	3.663996	0.414	0.76674089	0.505989223	-0.534887888	0.336800491	0.997	Ser	131	Cys	S131C	5	-13.91983333	-47.2435	8.173833333	30.57	31.51929878	0.726929351	Pathogenic
X:56564265:G:A:S:131:N	-3.982095103	-3.360710047	0.055595763	0.035156132	0.061967778	0.02650316	0.02489	0.056160247	1.42E-19	0.004962082	0.011885093	0.017553858	0.023623142	X	56564265	G	A	S	N	rs760107959	X	56590698	X:56564265:G:A	UBQLN2	Q9UHD9	Q9UHD9	p.Ser131Asn	p.Ser131Asn	2.059173	0.222	0.766609358	-1.594412158	-1.757588268	-1.637568203	0.151	Ser	131	Asn	S131N	3	-13.91983333	-47.2435	8.173833333	30.57	31.51929878	0.204019147	Benign
X:56564265:G:C:S:131:T	-4.078676407	-3.375650152	0.055595763	0.035156132	0.061967778	0.02650316	0.02489	0.056160247	1.42E-19	0.004962082	0.011885093	0.017553858	0.023623142	X	56564265	G	C	S	T		X	56590698	X:56564265:G:C	UBQLN2	Q9UHD9	Q9UHD9	p.Ser131Thr	p.Ser131Thr	1.953878	0.195	0.766815126	-1.726945904	-1.925788777	-1.850361803	0.058	Ser	131	Thr	S131T	3	-13.91983333	-47.2435	8.173833333	30.57	31.51929878	0.186620468	Benign
X:56564265:G:T:S:131:I	-3.172552151	-3.139786499	0.032140702	-0.020270278	0.066213333	0.034004955	0.02489	0.110676191	1.42E-19	0.035919869	0.008138412	-0.049492503	0.033250742	X	56564265	G	T	S	I		X	56590698	X:56564265:G:T	UBQLN2	Q9UHD9	Q9UHD9	p.Ser131Ile	p.Ser131Ile	3.025985	0.425	0.768078613	-0.294830889	-0.442643862	0.056679762	0.941	Ser	131	Ile	S131I	6	-13.91983333	-47.2435	8.173833333	30.57	31.51929878	0.493659409	Uncertain
X:56564266:T:A:S:131:R	-3.699323732	-3.303462228	0.027726946	-0.000964095	0.053444444	0.015744444	0.02489	2.48E-17	1.42E-19	1.21E-17	0.002430974	-0.02660254	0.013733042	X	56564266	T	A	S	R		X	56590699	X:56564266:T:A	UBQLN2	Q9UHD9	Q9UHD9	p.Ser131Arg	p.Ser131Arg	3.068952	0.325	0.769325088	-0.208002769	-1.057527202	-0.498209767	0.97	Ser	131	Arg	S131R	5	-13.91983333	-47.2435	8.173833333	30.57	31.51929878	0.328457899	Benign
X:56564266:T:G:S:131:R	-3.702900817	-3.301048854	0.027726946	-0.000964095	0.053444444	0.015744444	0.02489	2.48E-17	1.42E-19	1.21E-17	0.002430974	-0.02660254	0.013733042	X	56564266	T	G	S	R		X	56590699	X:56564266:T:G	UBQLN2	Q9UHD9	Q9UHD9	p.Ser131Arg	p.Ser131Arg	3.085961	0.324	0.769325088	-0.185775606	-1.063884004	-0.494827164	0.97	Ser	131	Arg	S131R	5	-13.91983333	-47.2435	8.173833333	30.57	31.51929878	0.328457899	Benign
X:56564267:A:C:N:132:H	-4.149362766	-3.336071351	0.027726946	0.002353485	0.057086667	0.015744444	0.030377778	2.48E-17	-1.11E-20	1.31E-17	0.002430974	-0.028275184	0.01381082	X	56564267	A	C	N	H		X	56590700	X:56564267:A:C	UBQLN2	Q9UHD9	Q9UHD9	p.Asn132His	p.Asn132His	2.834361	0.199	0.760200981	-0.739134187	-2.010715134	-1.352912828	0.981	Asn	132	His	N132H	5	-17.06225	-47.794	11.9355	35.42	31.48117398	0.27090206	Benign
X:56564267:A:G:N:132:D	-4.049204377	-3.436064275	0.027726946	0.002353485	0.057086667	0.015744444	0.030377778	2.48E-17	-1.11E-20	1.31E-17	0.002430974	-0.028275184	0.01381082	X	56564267	A	G	N	D		X	56590700	X:56564267:A:G	UBQLN2	Q9UHD9	Q9UHD9	p.Asn132Asp	p.Asn132Asp	2.12963	0.227	0.76716464	-1.488672675	-1.716539669	-1.57071029	0.668	Asn	132	Asp	N132D	5	-17.06225	-47.794	11.9355	35.42	31.48117398	0.224366876	Benign
X:56564267:A:T:N:132:Y	-3.402467842	-2.799057529	0.147872984	-0.034745471	0.079638889	0.09895715	0.030377778	0.334199372	-1.11E-20	0.109577466	0.036452953	-0.054273071	0.064935359	X	56564267	A	T	N	Y		X	56590700	X:56564267:A:T	UBQLN2	Q9UHD9	Q9UHD9	p.Asn132Tyr	p.Asn132Tyr	3.484969	0.284	0.759930858	0.104424256	-1.474893893	-0.511090983	0.981	Asn	132	Tyr	N132Y	8	-17.06225	-47.794	11.9355	35.42	31.48117398	0.461989919	Uncertain
X:56564268:A:C:N:132:T	-4.133273832	-3.359824479	0.032140702	-0.019974898	0.070888889	0.034044955	0.030377778	0.110676191	-1.11E-20	0.035919869	0.008138412	-0.050789891	0.03383852	X	56564268	A	C	N	T		X	56590701	X:56564268:A:C	UBQLN2	Q9UHD9	Q9UHD9	p.Asn132Thr	p.Asn132Thr	1.439166	0.155	0.759568798	-2.577918606	-2.300962031	-2.358858342	0.013	Asn	132	Thr	N132T	6	-17.06225	-47.794	11.9355	35.42	31.48117398	0.062275962	Benign
X:56564268:A:G:N:132:S	-4.099283572	-3.579198695	0.027726946	0.002353485	0.057086667	0.015744444	0.030377778	2.48E-17	-1.11E-20	1.31E-17	0.002430974	-0.028275184	0.01381082	X	56564268	A	G	N	S		X	56590701	X:56564268:A:G	UBQLN2	Q9UHD9	Q9UHD9	p.Asn132Ser	p.Asn132Ser	1.120846	0.213	0.759520112	-2.995093786	-1.933079867	-2.195080306	0.013	Asn	132	Ser	N132S	5	-17.06225	-47.794	11.9355	35.42	31.48117398	0.058239343	Benign
X:56564268:A:T:N:132:I	-3.154344468	-2.841844561	0.147872984	-0.020005285	0.082327778	0.068125913	0.030377778	0.200384216	-1.11E-20	0.119030801	0.036452953	-0.028989153	0.084082172	X	56564268	A	T	N	I		X	56590701	X:56564268:A:T	UBQLN2	Q9UHD9	Q9UHD9	p.Asn132Ile	p.Asn132Ile	2.009629	0.307	0.764868065	-1.702013933	-1.246312732	-1.172927249	0.498	Asn	132	Ile	N132I	9	-17.06225	-47.794	11.9355	35.42	31.48117398	0.243244327	Benign
X:56564269:C:A:N:132:K	-3.907917457	-3.313568967	0.032140702	-0.019974898	0.070888889	0.034044955	0.030377778	0.110676191	-1.11E-20	0.035919869	0.008138412	-0.050789891	0.03383852	X	56564269	C	A	N	K		X	56590702	X:56564269:C:A	UBQLN2	Q9UHD9	Q9UHD9	p.Asn132Lys	p.Asn132Lys	1.765166	0.218	0.76672247	-1.975833076	-1.781128264	-1.819075012	0.668	Asn	132	Lys	N132K	6	-17.06225	-47.794	11.9355	35.42	31.48117398	0.504873364	Uncertain
X:56564269:C:G:N:132:K	-3.900763287	-3.28907795	0.032140702	-0.019974898	0.070888889	0.034044955	0.030377778	0.110676191	-1.11E-20	0.035919869	0.008138412	-0.050789891	0.03383852	X	56564269	C	G	N	K		X	56590702	X:56564269:C:G	UBQLN2	Q9UHD9	Q9UHD9	p.Asn132Lys	p.Asn132Lys	1.937774	0.22	0.76672247	-1.750270953	-1.768414662	-1.714528134	0.668	Asn	132	Lys	N132K	6	-17.06225	-47.794	11.9355	35.42	31.48117398	0.504873364	Uncertain
X:56564270:T:A:S:133:T	-4.077088228	-3.33884844	0.055595763	0.031630485	0.083491111	0.035610668	0.041397778	0.056160247	-1.11E-20	0.004962082	0.011885093	0.010650599	0.027523142	X	56564270	T	A	S	T		X	56590703	X:56564270:T:A	UBQLN2	Q9UHD9	Q9UHD9	p.Ser133Thr	p.Ser133Thr	1.974162	0.186	0.764642795	-1.753906335	-2.019244189	-1.891457828	0.032	Ser	133	Thr	S133T	3	-19.99416667	-47.0325	10.41	34.99	28.32071684	0.127286333	Benign
X:56564270:T:C:S:133:P	-3.466768195	-3.395931076	0.027726946	-0.00753056	0.07843	0.040335556	0.041397778	2.48E-17	-1.11E-20	1.34E-17	0.002430974	-0.031583477	0.015803042	X	56564270	T	C	S	P		X	56590703	X:56564270:T:C	UBQLN2	Q9UHD9	Q9UHD9	p.Ser133Pro	p.Ser133Pro	2.290349	0.385	0.766328219	-1.299233704	-0.726120329	-0.570831377	0.003	Ser	133	Pro	S133P	5	-19.99416667	-47.0325	10.41	34.99	28.32071684	0.126576902	Benign
X:56564270:T:G:S:133:A	-4.112859082	-3.326007711	0.055595763	0.031630485	0.083491111	0.035610668	0.041397778	0.056160247	-1.11E-20	0.004962082	0.011885093	0.010650599	0.027523142	X	56564270	T	G	S	A		X	56590703	X:56564270:T:G	UBQLN2	Q9UHD9	Q9UHD9	p.Ser133Ala	p.Ser133Ala	2.064661	0.176	0.764900716	-1.629295125	-2.078508931	-1.900508493	0.032	Ser	133	Ala	S133A	3	-19.99416667	-47.0325	10.41	34.99	28.32071684	0.168376092	Benign
X:56564271:C:A:S:133:Y	-3.240326898	-3.043392551	0.032140702	-0.027209393	0.096972222	0.076965763	0.041397778	0.110676191	-1.11E-20	0.035919869	0.008138412	-0.051816358	0.036989313	X	56564271	C	A	S	Y		X	56590704	X:56564271:C:A	UBQLN2	Q9UHD9	Q9UHD9	p.Ser133Tyr	p.Ser133Tyr	3.47616	0.397	0.764997514	0.217617793	-0.67204084	0.137344633	0.978	Ser	133	Tyr	S133Y	6	-19.99416667	-47.0325	10.41	34.99	28.32071684	0.68395769	Pathogenic
X:56564271:C:G:S:133:C	-3.563349499	-3.21327643	0.027726946	-0.00753056	0.07843	0.040335556	0.041397778	2.48E-17	-1.11E-20	1.34E-17	0.002430974	-0.031583477	0.015803042	X	56564271	C	G	S	C		X	56590704	X:56564271:C:G	UBQLN2	Q9UHD9	Q9UHD9	p.Ser133Cys	p.Ser133Cys	3.577664	0.358	0.764861523	0.346914909	-0.922225025	-0.033408055	0.978	Ser	133	Cys	S133C	5	-19.99416667	-47.0325	10.41	34.99	28.32071684	0.72275437	Pathogenic
X:56564271:C:T:S:133:F	-3.433489505	-3.020346522	0.032140702	-0.027209393	0.096972222	0.076965763	0.041397778	0.110676191	-1.11E-20	0.035919869	0.008138412	-0.051816358	0.036989313	X	56564271	C	T	S	F		X	56590704	X:56564271:C:T	UBQLN2	Q9UHD9	Q9UHD9	p.Ser133Phe	p.Ser133Phe	3.638584	0.343	0.765178356	0.434322634	-1.012290848	-0.087295128	0.978	Ser	133	Phe	S133F	6	-19.99416667	-47.0325	10.41	34.99	28.32071684	0.514952338	Uncertain
X:56564273:A:C:T:134:P	-2.918584881	-3.179243435	0.003568745	-0.032623703	0.030944444	0.017278036	0.041405556	0.110676191	-1.30E-20	0.035919869	0.014628635	-0.051589965	0.037792647	X	56564273	A	C	T	P	rs759201552	X	56590706	X:56564273:A:C	UBQLN2	Q9UHD9	Q9UHD9	p.Thr134Pro	p.Thr134Pro	2.469461	0.485	0.767929377	-1.025763109	-0.063725721	0.103694967	0.063	Thr	134	Pro	T134P	6	-23.49514286	-45.15042857	9.935285714	35.69	24.95771934	0.139967432	Benign
X:56564273:A:G:T:134:A	-3.651098792	-3.419101829	0.002668698	-0.016087344	0.017703333	0.001335556	0.041405556	2.48E-17	-1.30E-20	1.28E-17	0.003246096	-0.034626085	0.01517082	X	56564273	A	G	T	A	rs759201552	X	56590706	X:56564273:A:G	UBQLN2	Q9UHD9	Q9UHD9	p.Thr134Ala	p.Thr134Ala	2.165804	0.335	0.764592476	-1.504709305	-1.072920357	-0.926943574	0.264	Thr	134	Ala	T134A	5	-23.49514286	-45.15042857	9.935285714	35.69	24.95771934	0.149234581	Benign
X:56564273:A:T:T:134:S	-3.66005824	-3.254996988	0.009926226	0.004392303	0.024738889	0.012679889	0.041405556	0.240412108	-1.30E-20	0.056585008	0.023640539	-0.013103955	0.037675273	X	56564273	A	T	T	S		X	56590706	X:56564273:A:T	UBQLN2	Q9UHD9	Q9UHD9	p.Thr134Ser	p.Thr134Ser	1.94276	0.278	0.764337381	-1.802459241	-1.439514162	-1.376580997	0.264	Thr	134	Ser	T134S	4	-23.49514286	-45.15042857	9.935285714	35.69	24.95771934	0.212101163	Benign
X:56564274:C:A:T:134:K	-2.553722178	-3.122266292	0.003568745	-0.032623703	0.030944444	0.017278036	0.041405556	0.110676191	-1.30E-20	0.035919869	0.014628635	-0.051589965	0.037792647	X	56564274	C	A	T	K		X	56590707	X:56564274:C:A	UBQLN2	Q9UHD9	Q9UHD9	p.Thr134Lys	p.Thr134Lys	2.871025	0.587	0.768587973	-0.484793992	0.595656343	0.909619793	0.902	Thr	134	Lys	T134K	6	-23.49514286	-45.15042857	9.935285714	35.69	24.95771934	0.619294693	Uncertain
X:56564274:C:G:T:134:R	-2.68249725	-3.211392151	0.003568745	-0.032623703	0.030944444	0.017278036	0.041405556	0.110676191	-1.30E-20	0.035919869	0.014628635	-0.051589965	0.037792647	X	56564274	C	G	T	R		X	56590707	X:56564274:C:G	UBQLN2	Q9UHD9	Q9UHD9	p.Thr134Arg	p.Thr134Arg	2.242883	0.551	0.768231954	-1.314405292	0.360871509	0.36313851	0.454	Thr	134	Arg	T134R	6	-23.49514286	-45.15042857	9.935285714	35.69	24.95771934	0.23738169	Benign
X:56564274:C:T:T:134:I	-2.929316137	-3.156095956	0.003568745	-0.032623703	0.030944444	0.017278036	0.041405556	0.110676191	-1.30E-20	0.035919869	0.014628635	-0.051589965	0.037792647	X	56564274	C	T	T	I	rs764837088	X	56590707	X:56564274:C:T	UBQLN2	Q9UHD9	Q9UHD9	p.Thr134Ile	p.Thr134Ile	2.6326	0.482	0.764974044	-0.885314228	-0.132104305	0.174238952	0.995	Thr	134	Ile	T134I	6	-23.49514286	-45.15042857	9.935285714	35.69	24.95771934	0.221544168	Benign
X:56564276:C:A:P:135:T	-3.681820287	-2.940008083	0.034639347	-0.025928446	0.060682381	0.092251146	0.079563333	0.334199372	3.15E-20	0.109577466	0.080106102	-0.037289014	0.081001618	X	56564276	C	A	P	T		X	56590709	X:56564276:C:A	UBQLN2	Q9UHD9	Q9UHD9	p.Pro135Thr	p.Pro135Thr	1.506643	0.167	0.765327097	-2.348012076	-2.128606196	-2.253143245	0.032	Pro	135	Thr	P135T	8	-26.634	-46.65071429	11.73285714	36.46	25.35992218	0.209335792	Benign
X:56564276:C:G:P:135:A	-3.649626519	-2.956639352	0.034639347	-0.025928446	0.060682381	0.092251146	0.079563333	0.334199372	3.15E-20	0.109577466	0.080106102	-0.037289014	0.081001618	X	56564276	C	G	P	A		X	56590709	X:56564276:C:G	UBQLN2	Q9UHD9	Q9UHD9	p.Pro135Ala	p.Pro135Ala	1.389429	0.176	0.764959387	-2.510236363	-2.077530029	-2.264264658	0.032	Pro	135	Ala	P135A	8	-26.634	-46.65071429	11.73285714	36.46	25.35992218	0.280041238	Benign
X:56564276:C:T:P:135:S	-3.642472348	-2.94929636	0.034639347	-0.025928446	0.060682381	0.092251146	0.079563333	0.334199372	3.15E-20	0.109577466	0.080106102	-0.037289014	0.081001618	X	56564276	C	T	P	S		X	56590709	X:56564276:C:T	UBQLN2	Q9UHD9	Q9UHD9	p.Pro135Ser	p.Pro135Ser	1.441181	0.178	0.765316297	-2.433822877	-2.058861576	-2.224824462	0.004	Pro	135	Ser	P135S	8	-26.634	-46.65071429	11.73285714	36.46	25.35992218	0.258743913	Benign
X:56564277:C:A:P:135:H	-3.182016637	-2.589689311	0.034639347	-0.000272006	0.063936825	0.061949427	0.079563333	0.200384216	3.15E-20	0.119030801	0.080106102	-0.003767079	0.100296699	X	56564277	C	A	P	H		X	56590710	X:56564277:C:A	UBQLN2	Q9UHD9	Q9UHD9	p.Pro135His	p.Pro135His	2.792748	0.26	0.766215132	-0.64548793	-1.522607273	-1.022728079	0.978	Pro	135	His	P135H	9	-26.634	-46.65071429	11.73285714	36.46	25.35992218	0.49300679	Uncertain
X:56564277:C:G:P:135:R	-2.906581068	-2.670419652	0.034639347	-0.000272006	0.063936825	0.061949427	0.079563333	0.200384216	3.15E-20	0.119030801	0.080106102	-0.003767079	0.100296699	X	56564277	C	G	P	R		X	56590710	X:56564277:C:G	UBQLN2	Q9UHD9	Q9UHD9	p.Pro135Arg	p.Pro135Arg	2.223776	0.337	0.768143229	-1.341557882	-1.000964289	-0.884152583	0.804	Pro	135	Arg	P135R	9	-26.634	-46.65071429	11.73285714	36.46	25.35992218	0.401784906	Uncertain
X:56564277:C:T:P:135:L	-2.881176801	-2.329120561	0.034639347	0.034331037	0.109379048	0.119214039	0.079563333	0.324790741	3.15E-20	0.178039262	0.080106102	0.037143416	0.139570112	X	56564277	C	T	P	L		X	56590710	X:56564277:C:T	UBQLN2	Q9UHD9	Q9UHD9	p.Pro135Leu	p.Pro135Leu	2.221551	0.249	0.764379791	-1.437094575	-1.623153807	-1.394023256	0.456	Pro	135	Leu	P135L	10	-26.634	-46.65071429	11.73285714	36.46	25.35992218	0.456511074	Uncertain
X:56564279:A:C:I:136:L	-4.12880201	-3.542473733	0.015413347	0.026672754	0.017534444	0.004388164	0.036758889	0.000962397	1.94E-19	0.000739338	0.005836781	0.017485603	0.016597444	X	56564279	A	C	I	L		X	56590712	X:56564279:A:C	UBQLN2	Q9UHD9	Q9UHD9	p.Ile136Leu	p.Ile136Leu	1.208844	0.198	0.746133515	-3.209581858	-2.251780293	-2.234380112	0.038	Ile	136	Leu	I136L	2	-29.911625	-44.864625	10.018625	31.11	21.78961848	0.076531938	Benign
X:56564279:A:G:I:136:V	-4.257577081	-3.586929821	0.015413347	0.034698213	0.017534444	0.004388164	0.036758889	0.000962397	1.94E-19	0.000739338	0.005836781	0.025464864	0.016597444	X	56564279	A	G	I	V	rs758149486	X	56590712	X:56564279:A:G	UBQLN2	Q9UHD9	Q9UHD9	p.Ile136Val	p.Ile136Val	0.895526	0.162	0.743616651	-3.68096946	-2.5226177	-2.611261655	0.002	Ile	136	Val	I136V	1	-29.911625	-44.864625	10.018625	31.11	21.78961848	0.0797528	Benign
X:56564279:A:T:I:136:F	-3.732502062	-3.387734909	0.019095792	-0.003582932	0.016587778	0.013085343	0.036758889	0.240412108	1.94E-19	0.056585008	0.008934746	-0.013490888	0.030963748	X	56564279	A	T	I	F		X	56590712	X:56564279:A:T	UBQLN2	Q9UHD9	Q9UHD9	p.Ile136Phe	p.Ile136Phe	1.418695	0.274	0.745406049	-2.953256038	-1.780800778	-1.682023011	0.673	Ile	136	Phe	I136F	4	-29.911625	-44.864625	10.018625	31.11	21.78961848	0.113010923	Benign
X:56564280:T:A:I:136:N	-3.819783864	-3.336247241	0.006906408	-0.035825494	0.025183333	0.009534072	0.036758889	1.00E-05	1.94E-19	0.006163466	0.010698274	-0.05256313	0.034515108	X	56564280	T	A	I	N		X	56590713	X:56564280:T:A	UBQLN2	Q9UHD9	Q9UHD9	p.Ile136Asn	p.Ile136Asn	1.563856	0.241	0.743663477	-2.806451074	-2.019649131	-1.794574926	0.295	Ile	136	Asn	I136N	7	-29.911625	-44.864625	10.018625	31.11	21.78961848	0.05907519	Benign
X:56564280:T:C:I:136:T	-4.295477798	-3.571541946	0.005168962	-0.022410938	0.013818889	0.001302222	0.036758889	2.48E-17	1.94E-19	1.22E-17	0.001804115	-0.034655079	0.015938598	X	56564280	T	C	I	T		X	56590713	X:56564280:T:C	UBQLN2	Q9UHD9	Q9UHD9	p.Ile136Thr	p.Ile136Thr	1.044367	0.153	0.743085387	-3.49954172	-2.588692776	-2.58310237	0.006	Ile	136	Thr	I136T	5	-29.911625	-44.864625	10.018625	31.11	21.78961848	0.043998465	Benign
X:56564280:T:G:I:136:S	-3.41876422	-3.327836079	0.006906408	-0.035609586	0.026141111	0.015346925	0.036758889	0.110676191	1.94E-19	0.035919869	0.010698274	-0.050805239	0.039928176	X	56564280	T	G	I	S		X	56590713	X:56564280:T:G	UBQLN2	Q9UHD9	Q9UHD9	p.Ile136Ser	p.Ile136Ser	1.291291	0.34	0.743488143	-3.166951311	-1.393251163	-1.369153157	0.006	Ile	136	Ser	I136S	6	-29.911625	-44.864625	10.018625	31.11	21.78961848	0.028656209	Benign
X:56564281:T:G:I:136:M	-4.052691311	-3.419100218	0.015413347	0.013968939	0.017804444	0.006780611	0.036758889	0.056160247	1.94E-19	0.004962082	0.005836781	0.00489246	0.018776762	X	56564281	T	G	I	M		X	56590714	X:56564281:T:G	UBQLN2	Q9UHD9	Q9UHD9	p.Ile136Met	p.Ile136Met	1.944755	0.214	0.737983364	-2.448500696	-2.286052498	-1.745449564	0.878	Ile	136	Met	I136M	3	-29.911625	-44.864625	10.018625	31.11	21.78961848	0.100764631	Benign
X:56564282:T:A:S:137:T	-4.460883166	-3.553721348	0.015413347	0.025045836	0.020712222	0.007606166	0.042485556	0.056160247	0.001133333	0.005503749	0.004463841	0.001279564	0.021207874	X	56564282	T	A	S	T		X	56590715	X:56564282:T:A	UBQLN2	Q9UHD9	Q9UHD9	p.Ser137Thr	p.Ser137Thr	0.846933	0.094	0.766703358	-3.176239648	-2.56969048	-3.030504085	0.032	Ser	137	Thr	S137T	3	-32.95733333	-44.755	13.31216667	38.4	23.45736483	0.146627627	Benign
X:56564282:T:C:S:137:P	-3.709961597	-3.48840888	0.005168962	-0.012089761	0.018218889	0.003172222	0.042485556	2.48E-17	0.001133333	0.002407407	0.001378431	-0.033310444	0.023241931	X	56564282	T	C	S	P		X	56590715	X:56564282:T:C	UBQLN2	Q9UHD9	Q9UHD9	p.Ser137Pro	p.Ser137Pro	1.182546	0.299	0.76785914	-2.709217376	-1.24726262	-1.664730414	0.003	Ser	137	Pro	S137P	5	-32.95733333	-44.755	13.31216667	38.4	23.45736483	0.101529165	Benign
X:56564282:T:G:S:137:A	-4.407226886	-3.56384563	0.015413347	0.025045836	0.020712222	0.007606166	0.042485556	0.056160247	0.001133333	0.005503749	0.004463841	0.001279564	0.021207874	X	56564282	T	G	S	A		X	56590715	X:56564282:T:G	UBQLN2	Q9UHD9	Q9UHD9	p.Ser137Ala	p.Ser137Ala	0.775579	0.109	0.766752598	-3.2682723	-2.473516927	-2.982237942	0.032	Ser	137	Ala	S137A	3	-32.95733333	-44.755	13.31216667	38.4	23.45736483	0.125155722	Benign
X:56564283:C:A:S:137:Y	-3.356439133	-3.016953519	0.006906408	-0.026795982	0.03249	0.018063591	0.042485556	0.110676191	0.001133333	0.044986507	0.008191214	-0.045446407	0.050427065	X	56564283	C	A	S	Y		X	56590716	X:56564283:C:A	UBQLN2	Q9UHD9	Q9UHD9	p.Ser137Tyr	p.Ser137Tyr	2.838703	0.332	0.767087657	-0.563959121	-1.050359966	-0.581785318	0.978	Ser	137	Tyr	S137Y	6	-32.95733333	-44.755	13.31216667	38.4	23.45736483	0.550629721	Uncertain
X:56564283:C:G:S:137:C	-3.559724014	-3.168536405	0.005168962	-0.012089761	0.018218889	0.003172222	0.042485556	2.48E-17	0.001133333	0.002407407	0.001378431	-0.033310444	0.023241931	X	56564283	C	G	S	C		X	56590716	X:56564283:C:G	UBQLN2	Q9UHD9	Q9UHD9	p.Ser137Cys	p.Ser137Cys	3.436946	0.341	0.766991663	0.215455178	-0.994750361	-0.20748084	0.994	Ser	137	Cys	S137C	5	-32.95733333	-44.755	13.31216667	38.4	23.45736483	0.620593904	Uncertain
X:56564283:C:T:S:137:F	-3.370747474	-2.921862969	0.006906408	-0.026795982	0.03249	0.018063591	0.042485556	0.110676191	0.001133333	0.044986507	0.008191214	-0.045446407	0.050427065	X	56564283	C	T	S	F		X	56590716	X:56564283:C:T	UBQLN2	Q9UHD9	Q9UHD9	p.Ser137Phe	p.Ser137Phe	3.508883	0.328	0.767000245	0.309672841	-1.077245589	-0.243872186	0.978	Ser	137	Phe	S137F	6	-32.95733333	-44.755	13.31216667	38.4	23.45736483	0.474259915	Uncertain
X:56564285:A:C:T:138:P	-2.51087627	-2.888226515	0.006906408	-0.03135522	0.060674444	0.01770248	0.068167778	0.110676191	1.94E-19	0.035919869	0.008191214	-0.046509504	0.073298176	X	56564285	A	C	T	P		X	56590718	X:56564285:A:C	UBQLN2	Q9UHD9	Q9UHD9	p.Thr138Pro	p.Thr138Pro	2.343845	0.513	0.766670746	-1.220895172	0.093265115	0.197874205	0.003	Thr	138	Pro	T138P	6	-36.09585714	-44.27757143	11.54042857	31.07	21.25596024	0.089508481	Benign
X:56564285:A:G:T:138:A	-3.615407896	-3.293286842	0.005168962	-0.019805091	0.04017	0.003573333	0.068167778	2.48E-17	1.94E-19	1.22E-17	0.001378431	-0.03325799	0.034157804	X	56564285	A	G	T	A		X	56590718	X:56564285:A:G	UBQLN2	Q9UHD9	Q9UHD9	p.Thr138Ala	p.Thr138Ala	1.888537	0.299	0.763382361	-1.896823019	-1.321955342	-1.284403979	0.004	Thr	138	Ala	T138A	5	-36.09585714	-44.27757143	11.54042857	31.07	21.25596024	0.16545422	Benign
X:56564285:A:T:T:138:S	-3.404888043	-3.213923408	0.019095792	-0.002018448	0.040051111	0.01646481	0.068167778	0.240412108	1.94E-19	0.056585008	0.006838101	-0.014196398	0.043594935	X	56564285	A	T	T	S		X	56590718	X:56564285:A:T	UBQLN2	Q9UHD9	Q9UHD9	p.Thr138Ser	p.Thr138Ser	1.869337	0.335	0.76316588	-1.927241574	-1.096722368	-1.086654161	0.155	Thr	138	Ser	T138S	4	-36.09585714	-44.27757143	11.54042857	31.07	21.25596024	0.13146961	Benign
X:56564286:C:A:T:138:K	-2.503722099	-2.935453109	0.006906408	-0.03135522	0.060674444	0.01770248	0.068167778	0.110676191	1.94E-19	0.035919869	0.008191214	-0.046509504	0.073298176	X	56564286	C	A	T	K		X	56590719	X:56564286:C:A	UBQLN2	Q9UHD9	Q9UHD9	p.Thr138Lys	p.Thr138Lys	2.011001	0.515	0.767537667	-1.634514397	0.120442847	0.030127588	0.456	Thr	138	Lys	T138K	6	-36.09585714	-44.27757143	11.54042857	31.07	21.25596024	0.555983574	Uncertain
X:56564286:C:G:T:138:R	-2.471528331	-2.90762077	0.006906408	-0.03135522	0.060674444	0.01770248	0.068167778	0.110676191	1.94E-19	0.035919869	0.008191214	-0.046509504	0.073298176	X	56564286	C	G	T	R		X	56590719	X:56564286:C:G	UBQLN2	Q9UHD9	Q9UHD9	p.Thr138Arg	p.Thr138Arg	2.207158	0.524	0.767184334	-1.386875276	0.17175887	0.187823164	0.804	Thr	138	Arg	T138R	6	-36.09585714	-44.27757143	11.54042857	31.07	21.25596024	0.323146232	Benign
X:56564286:C:T:T:138:I	-2.646805512	-2.904192612	0.006906408	-0.03135522	0.060674444	0.01770248	0.068167778	0.110676191	1.94E-19	0.035919869	0.008191214	-0.046509504	0.073298176	X	56564286	C	T	T	I		X	56590719	X:56564286:C:T	UBQLN2	Q9UHD9	Q9UHD9	p.Thr138Ile	p.Thr138Ile	2.231319	0.475	0.763798173	-1.438645161	-0.196220719	-0.082398833	0.504	Thr	138	Ile	T138I	6	-36.09585714	-44.27757143	11.54042857	31.07	21.25596024	0.137437391	Benign
X:56564288:A:C:N:139:H	-3.694195734	-2.911637747	0.012554506	-0.009999326	0.07356	0.012225556	0.122191111	2.48E-17	-5.55E-21	1.24E-17	0.00257316	-0.031110857	0.063054471	X	56564288	A	C	N	H		X	56590721	X:56564288:A:C	UBQLN2	Q9UHD9	Q9UHD9	p.Asn139His	p.Asn139His	2.806832	0.207	0.759438538	-0.793874694	-1.972581692	-1.321500142	0.004	Asn	139	His	N139H	5	-39.855375	-42.328	14.018875	35.97	22.46953238	0.310451922	Benign
X:56564288:A:G:N:139:D	-3.393720567	-2.956605199	0.012554506	-0.009999326	0.07356	0.012225556	0.122191111	2.48E-17	-5.55E-21	1.24E-17	0.00257316	-0.031110857	0.063054471	X	56564288	A	G	N	D		X	56590721	X:56564288:A:G	UBQLN2	Q9UHD9	Q9UHD9	p.Asn139Asp	p.Asn139Asp	2.48991	0.291	0.766564996	-1.032621944	-1.319709141	-1.00667952	0.498	Asn	139	Asp	N139D	5	-39.855375	-42.328	14.018875	35.97	22.46953238	0.372352739	Uncertain
X:56564288:A:T:N:139:Y	-2.14123894	-2.460563173	0.102311887	0.001369408	0.100889206	0.114872125	0.122191111	0.334199372	-5.55E-21	0.109577466	0.044221267	-0.00309056	0.110602935	X	56564288	A	T	N	Y		X	56590721	X:56564288:A:T	UBQLN2	Q9UHD9	Q9UHD9	p.Asn139Tyr	p.Asn139Tyr	3.070986	0.526	0.759161894	-0.45549032	0.050622248	0.664739149	0.543	Asn	139	Tyr	N139Y	8	-39.855375	-42.328	14.018875	35.97	22.46953238	0.54641841	Uncertain
X:56564289:A:C:N:139:T	-2.932755678	-2.512994082	0.016732736	-0.0214509	0.10425	0.026827057	0.122191111	0.110676191	-5.55E-21	0.035919869	0.027445372	-0.039382437	0.119574842	X	56564289	A	C	N	T		X	56590722	X:56564289:A:C	UBQLN2	Q9UHD9	Q9UHD9	p.Asn139Thr	p.Asn139Thr	2.151445	0.283	0.758717792	-1.66806643	-1.50149007	-1.235257882	0.002	Asn	139	Thr	N139T	6	-39.855375	-42.328	14.018875	35.97	22.46953238	0.102895895	Benign
X:56564289:A:G:N:139:S	-3.719235331	-3.035241557	0.012554506	-0.009999326	0.07356	0.012225556	0.122191111	2.48E-17	-5.55E-21	1.24E-17	0.00257316	-0.031110857	0.063054471	X	56564289	A	G	N	S		X	56590722	X:56564289:A:G	UBQLN2	Q9UHD9	Q9UHD9	p.Asn139Ser	p.Asn139Ser	1.935696	0.2	0.758700811	-1.950422668	-2.029387896	-1.831254861	0.006	Asn	139	Ser	N139S	5	-39.855375	-42.328	14.018875	35.97	22.46953238	0.101148615	Benign
X:56564289:A:T:N:139:I	-1.919173723	-2.2461869	0.102311887	0.036376424	0.106245873	0.084765803	0.122191111	0.200384216	-5.55E-21	0.119030801	0.044221267	0.040483813	0.135826577	X	56564289	A	T	N	I		X	56590722	X:56564289:A:T	UBQLN2	Q9UHD9	Q9UHD9	p.Asn139Ile	p.Asn139Ile	3.035547	0.527	0.764134484	-0.379411786	0.139944125	0.651428068	0.543	Asn	139	Ile	N139I	9	-39.855375	-42.328	14.018875	35.97	22.46953238	0.363603926	Uncertain
X:56564290:T:A:N:139:K	-3.140226627	-2.474554616	0.016732736	-0.0214509	0.10425	0.026827057	0.122191111	0.110676191	-5.55E-21	0.035919869	0.027445372	-0.039382437	0.119574842	X	56564290	T	A	N	K		X	56590723	X:56564290:T:A	UBQLN2	Q9UHD9	Q9UHD9	p.Asn139Lys	p.Asn139Lys	2.422359	0.225	0.766041739	-1.13377568	-1.7479883	-1.42457414	0.329	Asn	139	Lys	N139K	6	-39.855375	-42.328	14.018875	35.97	22.46953238	0.364134524	Uncertain
X:56564290:T:G:N:139:K	-3.140226627	-2.472141383	0.016732736	-0.0214509	0.10425	0.026827057	0.122191111	0.110676191	-5.55E-21	0.035919869	0.027445372	-0.039382437	0.119574842	X	56564290	T	G	N	K		X	56590723	X:56564290:T:G	UBQLN2	Q9UHD9	Q9UHD9	p.Asn139Lys	p.Asn139Lys	2.439367	0.225	0.766041739	-1.111549823	-1.7479883	-1.415411712	0.329	Asn	139	Lys	N139K	6	-39.855375	-42.328	14.018875	35.97	22.46953238	0.364134524	Uncertain
X:56564291:A:C:S:140:R	-2.782792864	-2.941207052	0.012554506	-0.01097414	0.073532222	0.00255	0.112568889	2.48E-17	0.001133333	0.002407407	0.00257316	-0.027925921	0.06379336	X	56564291	A	C	S	R		X	56590724	X:56564291:A:C	UBQLN2	Q9UHD9	Q9UHD9	p.Ser140Arg	p.Ser140Arg	2.553136	0.46	0.771495418	-0.828647022	-0.163148214	0.004262664	0.67	Ser	140	Arg	S140R	5	-42.484	-41.92316667	11.53166667	38.41	20.49670683	0.353047569	Benign
X:56564291:A:G:S:140:G	-3.195626268	-2.954569623	0.03976927	0.000942474	0.072238889	0.018076791	0.112568889	0.240412108	0.001133333	0.05759293	0.005218903	-0.018624155	0.066927506	X	56564291	A	G	S	G		X	56590724	X:56564291:A:G	UBQLN2	Q9UHD9	Q9UHD9	p.Ser140Gly	p.Ser140Gly	2.266822	0.337	0.773556624	-1.152066566	-0.910644602	-0.860963149	0.003	Ser	140	Gly	S140G	4	-42.484	-41.92316667	11.53166667	38.41	20.49670683	0.142613363	Benign
X:56564291:A:T:S:140:C	-2.718405328	-2.778750315	0.012554506	-0.01097414	0.073532222	0.00255	0.112568889	2.48E-17	0.001133333	0.002407407	0.00257316	-0.027925921	0.06379336	X	56564291	A	T	S	C		X	56590724	X:56564291:A:T	UBQLN2	Q9UHD9	Q9UHD9	p.Ser140Cys	p.Ser140Cys	3.6981	0.478	0.768406027	0.591539763	-0.100270667	0.725116054	0.994	Ser	140	Cys	S140C	5	-42.484	-41.92316667	11.53166667	38.41	20.49670683	0.497803847	Uncertain
X:56564292:G:A:S:140:N	-3.92126493	-3.130901219	0.03223113	0.01428236	0.07077	0.006730611	0.112568889	0.056160247	0.001133333	0.005503749	0.004682031	-0.007264852	0.049641974	X	56564292	G	A	S	N	rs764064301	X	56590725	X:56564292:G:A	UBQLN2	Q9UHD9	Q9UHD9	p.Ser140Asn	p.Ser140Asn	2.083751	0.176	0.768212813	-1.522828255	-2.023248313	-1.890224464	0.026	Ser	140	Asn	S140N	3	-42.484	-41.92316667	11.53166667	38.41	20.49670683	0.222065461	Benign
X:56564292:G:C:S:140:T	-3.803221114	-3.13994332	0.03223113	0.01428236	0.07077	0.006730611	0.112568889	0.056160247	0.001133333	0.005503749	0.004682031	-0.007264852	0.049641974	X	56564292	G	C	S	T		X	56590725	X:56564292:G:C	UBQLN2	Q9UHD9	Q9UHD9	p.Ser140Thr	p.Ser140Thr	2.020024	0.209	0.76821516	-1.606048196	-1.813434718	-1.733803006	0.073	Ser	140	Thr	S140T	3	-42.484	-41.92316667	11.53166667	38.41	20.49670683	0.199855129	Benign
X:56564292:G:T:S:140:I	-2.381143403	-2.38287883	0.016732736	-0.014259166	0.104168889	0.014937158	0.112568889	0.110676191	0.001133333	0.044986507	0.027445372	-0.027595264	0.120899287	X	56564292	G	T	S	I		X	56590725	X:56564292:G:T	UBQLN2	Q9UHD9	Q9UHD9	p.Ser140Ile	p.Ser140Ile	2.987278	0.434	0.769452159	-0.311605803	-0.362515746	0.08785108	0.935	Ser	140	Ile	S140I	6	-42.484	-41.92316667	11.53166667	38.41	20.49670683	0.355896126	Benign
X:56564293:C:A:S:140:R	-2.621824024	-3.011131907	0.012554506	-0.01097414	0.073532222	0.00255	0.112568889	2.48E-17	0.001133333	0.002407407	0.00257316	-0.027925921	0.06379336	X	56564293	C	A	S	R		X	56590726	X:56564293:C:A	UBQLN2	Q9UHD9	Q9UHD9	p.Ser140Arg	p.Ser140Arg	2.060319	0.505	0.771495418	-1.472654535	0.122907842	-0.001107812	0.67	Ser	140	Arg	S140R	5	-42.484	-41.92316667	11.53166667	38.41	20.49670683	0.353047569	Benign
X:56564293:C:G:S:140:R	-2.628978195	-3.00713194	0.012554506	-0.01097414	0.073532222	0.00255	0.112568889	2.48E-17	0.001133333	0.002407407	0.00257316	-0.027925921	0.06379336	X	56564293	C	G	S	R		X	56590726	X:56564293:C:G	UBQLN2	Q9UHD9	Q9UHD9	p.Ser140Arg	p.Ser140Arg	2.08851	0.503	0.771495418	-1.435814865	0.110194239	0.002518315	0.67	Ser	140	Arg	S140R	5	-42.484	-41.92316667	11.53166667	38.41	20.49670683	0.353047569	Benign
X:56564294:A:C:N:141:H	-3.566190575	-2.926052137	0.009501349	-0.007743374	0.086741111	0.012968889	0.112282222	2.48E-17	0.001133333	0.002407407	0.00257316	-0.024172011	0.064204471	X	56564294	A	C	N	H		X	56590727	X:56564294:A:C	UBQLN2	Q9UHD9	Q9UHD9	p.Asn141His	p.Asn141His	2.634742	0.24	0.760404768	-0.994978188	-1.746686206	-1.223455225	0.963	Asn	141	His	N141H	5	-45.371125	-39.873625	11.040375	38.26	20.10039577	0.408606655	Uncertain
X:56564294:A:G:N:141:D	-3.619846855	-3.010491716	0.009501349	-0.007743374	0.086741111	0.012968889	0.112282222	2.48E-17	0.001133333	0.002407407	0.00257316	-0.024172011	0.064204471	X	56564294	A	G	N	D		X	56590727	X:56564294:A:G	UBQLN2	Q9UHD9	Q9UHD9	p.Asn141Asp	p.Asn141Asp	2.039628	0.225	0.76753603	-1.597145275	-1.723056833	-1.630756254	0.329	Asn	141	Asp	N141D	5	-45.371125	-39.873625	11.040375	38.26	20.10039577	0.321998765	Benign
X:56564294:A:T:N:141:Y	-2.801245693	-2.51773167	0.079180732	0.043187406	0.111783651	0.071740193	0.112282222	0.334199372	0.001133333	0.110607466	0.044221267	0.047207353	0.107914703	X	56564294	A	T	N	Y		X	56590727	X:56564294:A:T	UBQLN2	Q9UHD9	Q9UHD9	p.Asn141Tyr	p.Asn141Tyr	2.832874	0.348	0.759702361	-0.753349864	-1.071870968	-0.49243965	0.963	Asn	141	Tyr	N141Y	8	-45.371125	-39.873625	11.040375	38.26	20.10039577	0.595728889	Uncertain
X:56564295:A:C:N:141:T	-3.038383901	-2.643123071	0.012676492	-0.007092744	0.115994444	0.021471615	0.112282222	0.110676191	0.001133333	0.044986507	0.027445372	-0.01867371	0.121008176	X	56564295	A	C	N	T		X	56590728	X:56564295:A:C	UBQLN2	Q9UHD9	Q9UHD9	p.Asn141Thr	p.Asn141Thr	1.146451	0.25	0.759226186	-2.968867821	-1.702782212	-1.967413093	0.006	Asn	141	Thr	N141T	6	-45.371125	-39.873625	11.040375	38.26	20.10039577	0.080749745	Benign
X:56564295:A:G:N:141:S	-3.795124035	-3.165181075	0.009501349	-0.007743374	0.086741111	0.012968889	0.112282222	2.48E-17	0.001133333	0.002407407	0.00257316	-0.024172011	0.064204471	X	56564295	A	G	N	S		X	56590728	X:56564295:A:G	UBQLN2	Q9UHD9	Q9UHD9	p.Asn141Ser	p.Asn141Ser	0.949407	0.176	0.759320351	-3.224044957	-2.171614412	-2.501310171	0.006	Asn	141	Ser	N141S	5	-45.371125	-39.873625	11.040375	38.26	20.10039577	0.10446574	Benign
X:56564295:A:T:N:141:I	-2.996428435	-2.432023802	0.079180732	0.088166649	0.117575873	0.056055163	0.112282222	0.200384216	0.001133333	0.119910801	0.044221267	0.100161543	0.135762847	X	56564295	A	T	N	I		X	56590728	X:56564295:A:T	UBQLN2	Q9UHD9	Q9UHD9	p.Asn141Ile	p.Asn141Ile	1.729711	0.226	0.76462756	-2.073727046	-1.765226338	-1.791932165	0.543	Asn	141	Ile	N141I	9	-45.371125	-39.873625	11.040375	38.26	20.10039577	0.344878481	Benign
X:56564296:C:A:N:141:K	-2.988304706	-2.606818879	0.012676492	-0.007092744	0.115994444	0.021471615	0.112282222	0.110676191	0.001133333	0.044986507	0.027445372	-0.01867371	0.121008176	X	56564296	C	A	N	K		X	56590729	X:56564296:C:A	UBQLN2	Q9UHD9	Q9UHD9	p.Asn141Lys	p.Asn141Lys	1.402316	0.264	0.766806545	-2.447931888	-1.487312652	-1.748650229	0.097	Asn	141	Lys	N141K	6	-45.371125	-39.873625	11.040375	38.26	20.10039577	0.542749336	Uncertain
X:56564296:C:G:N:141:K	-2.984727621	-2.604490638	0.012676492	-0.007092744	0.115994444	0.021471615	0.112282222	0.110676191	0.001133333	0.044986507	0.027445372	-0.01867371	0.121008176	X	56564296	C	G	N	K		X	56590729	X:56564296:C:G	UBQLN2	Q9UHD9	Q9UHD9	p.Asn141Lys	p.Asn141Lys	1.418725	0.265	0.766806545	-2.426488798	-1.480955851	-1.734030126	0.097	Asn	141	Lys	N141K	6	-45.371125	-39.873625	11.040375	38.26	20.10039577	0.542749336	Uncertain
X:56564297:C:A:P:142:T	-2.204585095	-2.129794766	0.031041687	0.087855077	0.164858889	0.084775493	0.136784762	0.334199372	0.001797778	0.178514683	0.080384552	0.101369394	0.171841415	X	56564297	C	A	P	T		X	56590730	X:56564297:C:A	UBQLN2	Q9UHD9	Q9UHD9	p.Pro142Thr	p.Pro142Thr	1.647986	0.36	0.766413423	-2.136569074	-0.883618777	-1.061389691	0.83	Pro	142	Thr	P142T	8	-47.04528571	-37.13114286	8.759142857	42.92	18.06971147	0.211023796	Benign
X:56564297:C:G:P:142:A	-2.487174835	-2.156004757	0.031041687	0.087855077	0.164858889	0.084775493	0.136784762	0.334199372	0.001797778	0.178514683	0.080384552	0.101369394	0.171841415	X	56564297	C	G	P	A		X	56590730	X:56564297:C:G	UBQLN2	Q9UHD9	Q9UHD9	p.Pro142Ala	p.Pro142Ala	1.463263	0.281	0.765916506	-2.390193503	-1.394096878	-1.617551107	0.275	Pro	142	Ala	P142A	8	-47.04528571	-37.13114286	8.759142857	42.92	18.06971147	0.260453541	Benign
X:56564297:C:T:P:142:S	-2.708954125	-2.1290954	0.031041687	0.087855077	0.164858889	0.084775493	0.136784762	0.334199372	0.001797778	0.178514683	0.080384552	0.101369394	0.171841415	X	56564297	C	T	P	S	rs751538707	X	56590730	X:56564297:C:T	UBQLN2	Q9UHD9	Q9UHD9	p.Pro142Ser	p.Pro142Ser	1.652915	0.219	0.766379733	-2.130957111	-1.780489843	-1.873765706	0.467	Pro	142	Ser	P142S	8	-47.04528571	-37.13114286	8.759142857	42.92	18.06971147	0.176427856	Benign
X:56564298:C:A:P:142:Q	-2.379862276	-1.952860763	0.031041687	0.087855077	0.164858889	0.084775493	0.136784762	0.334199372	0.001797778	0.178514683	0.080384552	0.101369394	0.171841415	X	56564298	C	A	P	Q		X	56590731	X:56564298:C:A	UBQLN2	Q9UHD9	Q9UHD9	p.Pro142Gln	p.Pro142Gln	2.894983	0.311	0.766031775	-0.51640138	-1.201469634	-0.672854203	0.994	Pro	142	Gln	P142Q	8	-47.04528571	-37.13114286	8.759142857	42.92	18.06971147	0.418328984	Uncertain
X:56564298:C:G:P:142:R	-1.617552268	-1.769475689	0.031041687	0.141223743	0.171387778	0.066076111	0.136784762	0.200384216	0.001797778	0.173379953	0.080384552	0.162415585	0.203271586	X	56564298	C	G	P	R		X	56590731	X:56564298:C:G	UBQLN2	Q9UHD9	Q9UHD9	p.Pro142Arg	p.Pro142Arg	2.260636	0.448	0.769539222	-1.259030242	-0.272067936	-0.222675217	0.434	Pro	142	Arg	P142R	9	-47.04528571	-37.13114286	8.759142857	42.92	18.06971147	0.567446031	Uncertain
X:56564298:C:T:P:142:L	-1.53380194	-1.285067808	0.031041687	0.189390858	0.220613175	0.140120246	0.136784762	0.324790741	0.001797778	0.245011902	0.080384552	0.212391903	0.24762899	X	56564298	C	T	P	L		X	56590731	X:56564298:C:T	UBQLN2	Q9UHD9	Q9UHD9	p.Pro142Leu	p.Pro142Leu	2.955343	0.364	0.765277535	-0.456087665	-0.877143274	-0.333978199	0.991	Pro	142	Leu	P142L	10	-47.04528571	-37.13114286	8.759142857	42.92	18.06971147	0.317433513	Benign
X:56564300:T:A:F:143:I	-2.787848255	-2.173045739	0.00480753	0.011552325	0.133948333	0.009528171	0.188051481	0.110676191	1.85E-21	0.035919869	0.156622902	0.007656805	0.140846438	X	56564300	T	A	F	I		X	56590733	X:56564300:T:A	UBQLN2	Q9UHD9	Q9UHD9	p.Phe143Ile	p.Phe143Ile	3.243292	0.272	0.733532428	-0.861138069	-1.991619578	-0.710649861	0.902	Phe	143	Ile	F143I	6	-50.261	-33.26054545	7.160727273	36.04	18.19159868	0.402500067	Uncertain
X:56564300:T:C:F:143:L	-2.8987379	-2.180521396	0.00480753	0.011552325	0.133948333	0.009528171	0.188051481	0.110676191	1.85E-21	0.035919869	0.156622902	0.007656805	0.140846438	X	56564300	T	C	F	L		X	56590733	X:56564300:T:C	UBQLN2	Q9UHD9	Q9UHD9	p.Phe143Leu	p.Phe143Leu	3.190605	0.241	0.733986611	-0.918810081	-2.181102617	-0.918224311	0.264	Phe	143	Leu	F143L	6	-50.261	-33.26054545	7.160727273	36.04	18.19159868	0.13506108	Benign
X:56564300:T:G:F:143:V	-2.775713875	-2.263292468	0.00480753	0.044131506	0.131570556	0.004294628	0.188051481	1.00E-05	1.85E-21	0.006163466	0.091728933	0.048645869	0.122838131	X	56564300	T	G	F	V		X	56590733	X:56564300:T:G	UBQLN2	Q9UHD9	Q9UHD9	p.Phe143Val	p.Phe143Val	3.71124	0.319	0.73163453	-0.296341833	-1.724515364	-0.186883143	0.902	Phe	143	Val	F143V	7	-50.261	-33.26054545	7.160727273	36.04	18.19159868	0.300137	Benign
X:56564301:T:A:F:143:Y	-3.522139362	-2.790620455	0.006430073	0.001582857	0.104687778	0.00265583	0.188051481	0.056160247	1.85E-21	0.004962082	0.007224893	-0.016480734	0.070115942	X	56564301	T	A	F	Y		X	56590734	X:56564301:T:A	UBQLN2	Q9UHD9	Q9UHD9	p.Phe143Tyr	p.Phe143Tyr	3.226839	0.238	0.732176215	-0.916018978	-2.230378529	-0.916045682	0.983	Phe	143	Tyr	F143Y	3	-50.261	-33.26054545	7.160727273	36.04	18.19159868	0.453000355	Uncertain
X:56564301:T:C:F:143:S	-2.633944717	-2.149131966	0.031339504	0.092804471	0.15098373	0.057834564	0.188051481	0.334199372	1.85E-21	0.109577466	0.233408391	0.106891824	0.14168262	X	56564301	T	C	F	S		X	56590734	X:56564301:T:C	UBQLN2	Q9UHD9	Q9UHD9	p.Phe143Ser	p.Phe143Ser	3.36057	0.313	0.731980008	-0.746090084	-1.756892046	-0.410475768	0.902	Phe	143	Ser	F143S	8	-50.261	-33.26054545	7.160727273	36.04	18.19159868	0.116031111	Benign
X:56564301:T:G:F:143:C	-2.519477987	-2.064067228	0.031339504	0.092804471	0.15098373	0.057834564	0.188051481	0.334199372	1.85E-21	0.109577466	0.233408391	0.106891824	0.14168262	X	56564301	T	G	F	C		X	56590734	X:56564301:T:G	UBQLN2	Q9UHD9	Q9UHD9	p.Phe143Cys	p.Phe143Cys	3.96009	0.345	0.73212629	0.040956097	-1.551033763	0.097465019	0.999	Phe	143	Cys	F143C	8	-50.261	-33.26054545	7.160727273	36.04	18.19159868	0.536584784	Uncertain
X:56564302:T:A:F:143:L	-2.988165033	-2.2628572	0.00480753	0.011552325	0.133948333	0.009528171	0.188051481	0.110676191	1.85E-21	0.035919869	0.156622902	0.007656805	0.140846438	X	56564302	T	A	F	L		X	56590735	X:56564302:T:A	UBQLN2	Q9UHD9	Q9UHD9	p.Phe143Leu	p.Phe143Leu	2.610318	0.216	0.733986611	-1.677122372	-2.340022647	-1.375341485	0.264	Phe	143	Leu	F143L	6	-50.261	-33.26054545	7.160727273	36.04	18.19159868	0.13506108	Benign
X:56564302:T:G:F:143:L	-2.988165033	-2.261042026	0.00480753	0.011552325	0.133948333	0.009528171	0.188051481	0.110676191	1.85E-21	0.035919869	0.156622902	0.007656805	0.140846438	X	56564302	T	G	F	L		X	56590735	X:56564302:T:G	UBQLN2	Q9UHD9	Q9UHD9	p.Phe143Leu	p.Phe143Leu	2.623111	0.216	0.733986611	-1.660404629	-2.340022647	-1.368449731	0.264	Phe	143	Leu	F143L	6	-50.261	-33.26054545	7.160727273	36.04	18.19159868	0.13506108	Benign
X:56564303:G:A:G:144:R	-2.54881036	-2.504590797	0.021951606	0.088088179	0.109465952	0.057679749	0.102022434	0.334199372	0.003746667	0.111242601	0.075390697	0.109465871	0.100303877	X	56564303	G	A	G	R		X	56590736	X:56564303:G:A	UBQLN2	Q9UHD9	Q9UHD9	p.Gly144Arg	p.Gly144Arg	3.392066	0.437	0.768669024	0.198091202	-0.356511557	0.323256675	0.97	Gly	144	Arg	G144R	8	-48.4165	-30.3745	9.98375	38.6	19.41598429	0.306725473	Benign
X:56564303:G:C:G:144:R	-2.54881036	-2.509140864	0.021951606	0.088088179	0.109465952	0.057679749	0.102022434	0.334199372	0.003746667	0.111242601	0.075390697	0.109465871	0.100303877	X	56564303	G	C	G	R		X	56590736	X:56564303:G:C	UBQLN2	Q9UHD9	Q9UHD9	p.Gly144Arg	p.Gly144Arg	3.359998	0.437	0.768669024	0.156185113	-0.356511557	0.305981231	0.97	Gly	144	Arg	G144R	8	-48.4165	-30.3745	9.98375	38.6	19.41598429	0.306725473	Benign
X:56564303:G:T:G:144:W	-2.588158298	-2.402077089	0.021951606	0.088088179	0.109465952	0.057679749	0.102022434	0.334199372	0.003746667	0.111242601	0.075390697	0.109465871	0.100303877	X	56564303	G	T	G	W		X	56590736	X:56564303:G:T	UBQLN2	Q9UHD9	Q9UHD9	p.Gly144Trp	p.Gly144Trp	4.114563	0.426	0.761799694	0.973167811	-0.541047564	0.648891099	0.997	Gly	144	Trp	G144W	8	-48.4165	-30.3745	9.98375	38.6	19.41598429	0.681551653	Pathogenic
X:56564304:G:A:G:144:E	-2.505885336	-2.572096319	0.021951606	0.088088179	0.109465952	0.057679749	0.102022434	0.334199372	0.003746667	0.111242601	0.075390697	0.109465871	0.100303877	X	56564304	G	A	G	E	rs1430417904	X	56590737	X:56564304:G:A	UBQLN2	Q9UHD9	Q9UHD9	p.Gly144Glu	p.Gly144Glu	2.9163	0.449	0.769823432	-0.395220931	-0.260969235	0.136319779	0.82	Gly	144	Glu	G144E	8	-48.4165	-30.3745	9.98375	38.6	19.41598429	0.525135337	Uncertain
X:56564304:G:C:G:144:A	-3.360599117	-2.605039388	0.002525625	0.014750474	0.097875	0.011288171	0.102022434	0.110676191	0.003746667	0.046754969	0.037825145	0.009980363	0.109413222	X	56564304	G	C	G	A		X	56590737	X:56564304:G:C	UBQLN2	Q9UHD9	Q9UHD9	p.Gly144Ala	p.Gly144Ala	2.12568	0.188	0.767122932	-1.494861058	-1.965150803	-1.798272404	0.058	Gly	144	Ala	G144A	6	-48.4165	-30.3745	9.98375	38.6	19.41598429	0.245513867	Benign
X:56564304:G:T:G:144:V	-2.108979206	-2.382995685	0.021951606	0.141720228	0.117118175	0.045579723	0.102022434	0.200384216	0.003746667	0.120515245	0.075390697	0.174065252	0.130845649	X	56564304	G	T	G	V	rs1430417904	X	56590737	X:56564304:G:T	UBQLN2	Q9UHD9	Q9UHD9	p.Gly144Val	p.Gly144Val	2.376698	0.486	0.767104593	-1.167285031	-0.07113001	0.059502709	0.695	Gly	144	Val	G144V	9	-48.4165	-30.3745	9.98375	38.6	19.41598429	0.359963912	Uncertain
X:56564306:T:A:L:145:M	-3.835069987	-3.018668987	0.030129112	0.033672167	0.084845556	0.00311483	0.090202116	0.000962397	4.31E-19	0.000739338	0.005719731	-0.00286084	0.045552179	X	56564306	T	A	L	M		X	56590739	X:56564306:T:A	UBQLN2	Q9UHD9	Q9UHD9	p.Leu145Met	p.Leu145Met	3.125465	0.21	0.726403046	-1.190587706	-2.504691282	-1.132507353	0.97	Leu	145	Met	L145M	2	-50.18	-26.977	11.614	37.1	22.35380452	0.423343409	Uncertain
[truncated: 3,184 more rows]
