# Supplementary material for: Accuracy of a machine learning method based on structural and locational information from AlphaFold2 for predicting the pathogenicity of TARDBP and FUS gene variants in ALS
Source: BMC Bioinformatics. 2023 May 19;24:206. doi: 10.1186/s12859-023-05338-5 (PMC10197232; doi:10.1186/s12859-023-05338-5)
Supplement: Supplementary file 12 — Additional file 12: Table S12. MOVA final dataset in DCTN1. [file 12859_2023_5338_MOESM12_ESM.csv]

ID	REVELMOVA	CADDMOVA	MOVA_plus_3d_distance_xgboost_predict	MOVA_plus_3d_distance_SVM_predict	MOVA_plus_3d_distance_predict	MOVA_3d_distance_predict	only_3d_coordinates_predict	only_BLOSUM62_predict	only_pLDDT_predict	without_3d_coordinates_predict	xgboost_predict	SVM_predict	MOVA value	Chromosome	Position	Reference	Alternate	aaref	aaalt	rs_dbSNP	hg19_chr	hg19_pos(1-based)	Protein_Consequence	genename	Uniprot_acc_split	Uniprot_acc	HGVSp_VEP_split	HGVSp_VEP	CADD_raw	REVEL_score	AlphScore	glm_AlphCadd	glm_AlphRevel	glm_RevelCadd	pph_prob	ref	Pos	alt	change	con	x	y	z	b	t_distance	EVE	EVE_class
2:74361503:G:A:S:1278:F	-3.28297922	-2.761760636	0.538502395	0.016721936	0.219567619	0.214932341	0.202227143	0.063947811	-4.08E-18	0.018839901	0.064511932	0.012803802	0.135157869	2	74361503	G	A	S	F	rs1558930334	2	74588630	2:74361503:G:A	DCTN1;DCTN1;DCTN1;DCTN1;DCTN1;DCTN1;DCTN1;DCTN1	Q14203	Q14203;Q14203-6;E7EX90;Q14203-2;Q14203-5;Q14203-3;E7EX90;Q14203-4	p.Ser1278Phe	p.Ser1278Phe;p.Ser1271Phe;p.Ser1256Phe;p.Ser1144Phe;p.Ser1139Phe;p.Ser1236Phe;p.Ser1256Phe;p.Ser1253Phe	3.193461	0.231	0.777833445	0.164119395	-1.513109006	-0.974489388	0.001	Ser	1278	Phe	S1278F	6	52.60985714	-15.76242857	-12.66728571	51.02	14.91960988
2:74361503:G:C:S:1278:C	-3.248026512	-2.849879036	0.619724512	0.024090668	0.214120952	0.189043577	0.202227143	0.027431476	-4.08E-18	0.006724732	0.043089718	0.017329455	0.120464335	2	74361503	G	C	S	C		2	74588630	2:74361503:G:C	DCTN1;DCTN1;DCTN1;DCTN1;DCTN1;DCTN1;DCTN1;DCTN1	Q14203	Q14203;Q14203-6;E7EX90;Q14203-2;Q14203-5;Q14203-3;E7EX90;Q14203-4	p.Ser1278Cys	p.Ser1278Cys;p.Ser1271Cys;p.Ser1256Cys;p.Ser1144Cys;p.Ser1139Cys;p.Ser1236Cys;p.Ser1256Cys;p.Ser1253Cys	3.077641	0.268	0.770947776	-0.156709035	-1.392791161	-0.823009642	0.001	Ser	1278	Cys	S1278C	5	52.60985714	-15.76242857	-12.66728571	51.02	14.91960988
2:74361503:G:T:S:1278:Y	-3.140566355	-2.798640064	0.538502395	0.016721936	0.219567619	0.214932341	0.202227143	0.063947811	-4.08E-18	0.018839901	0.064511932	0.012803802	0.135157869	2	74361503	G	T	S	Y		2	74588630	2:74361503:G:T	DCTN1;DCTN1;DCTN1;DCTN1;DCTN1;DCTN1;DCTN1;DCTN1	Q14203	Q14203;Q14203-6;E7EX90;Q14203-2;Q14203-5;Q14203-3;E7EX90;Q14203-4	p.Ser1278Tyr	p.Ser1278Tyr;p.Ser1271Tyr;p.Ser1256Tyr;p.Ser1144Tyr;p.Ser1139Tyr;p.Ser1236Tyr;p.Ser1256Tyr;p.Ser1253Tyr	3.031356	0.295	0.771612705	-0.200827908	-1.210063532	-0.691874138	0.139	Ser	1278	Tyr	S1278Y	6	52.60985714	-15.76242857	-12.66728571	51.02	14.91960988
2:74361504:A:C:S:1278:A	-3.624552425	-3.121976483	0.487086296	0.029690675	0.228274286	0.131750794	0.202227143	2.98E-18	-4.08E-18	0.005656667	0.092866763	0.023486622	0.102377302	2	74361504	A	C	S	A	rs1216809770	2	74588631	2:74361504:A:C	DCTN1;DCTN1;DCTN1;DCTN1;DCTN1;DCTN1;DCTN1;DCTN1	Q14203	Q14203;Q14203-6;E7EX90;Q14203-2;Q14203-5;Q14203-3;E7EX90;Q14203-4	p.Ser1278Ala	p.Ser1278Ala;p.Ser1271Ala;p.Ser1256Ala;p.Ser1144Ala;p.Ser1139Ala;p.Ser1236Ala;p.Ser1256Ala;p.Ser1253Ala	2.215839	0.125	0.777786485	-1.114581457	-2.187713433	-2.113865526	0	Ser	1278	Ala	S1278A	3	52.60985714	-15.76242857	-12.66728571	51.02	14.91960988
2:74361504:A:G:S:1278:P	-3.085586838	-2.792329566	0.619724512	0.024090668	0.214120952	0.189043577	0.202227143	0.027431476	-4.08E-18	0.006724732	0.043089718	0.017329455	0.120464335	2	74361504	A	G	S	P	rs1216809770	2	74588631	2:74361504:A:G	DCTN1;DCTN1;DCTN1;DCTN1;DCTN1;DCTN1;DCTN1;DCTN1	Q14203	Q14203;Q14203-6;E7EX90;Q14203-2;Q14203-5;Q14203-3;E7EX90;Q14203-4	p.Ser1278Pro	p.Ser1278Pro;p.Ser1271Pro;p.Ser1256Pro;p.Ser1144Pro;p.Ser1139Pro;p.Ser1236Pro;p.Ser1256Pro;p.Ser1253Pro	3.330602	0.341	0.782530142	0.458932948	-0.735498919	-0.264769721	0.396	Ser	1278	Pro	S1278P	5	52.60985714	-15.76242857	-12.66728571	51.02	14.91960988
2:74361504:A:T:S:1278:T	-3.620102023	-3.127893162	0.487086296	0.029690675	0.228274286	0.131750794	0.202227143	2.98E-18	-4.08E-18	0.005656667	0.092866763	0.023486622	0.102377302	2	74361504	A	T	S	T		2	74588631	2:74361504:A:T	DCTN1;DCTN1;DCTN1;DCTN1;DCTN1;DCTN1;DCTN1;DCTN1	Q14203	Q14203;Q14203-6;E7EX90;Q14203-2;Q14203-5;Q14203-3;E7EX90;Q14203-4	p.Ser1278Thr	p.Ser1278Thr;p.Ser1271Thr;p.Ser1256Thr;p.Ser1144Thr;p.Ser1139Thr;p.Ser1236Thr;p.Ser1256Thr;p.Ser1253Thr	2.189832	0.127	0.771800149	-1.295908143	-2.274878743	-2.116315104	0.002	Ser	1278	Thr	S1278T	3	52.60985714	-15.76242857	-12.66728571	51.02	14.91960988
2:74361505:G:C:I:1277:M	-3.174377869	-2.904961079	0.630018294	0.026755904	0.285346667	0.046580317	0.257498466	2.98E-18	0.010545556	0.020799603	0.770527482	0.019545878	0.153655741	2	74361505	G	C	I	M		2	74588632	2:74361505:G:C	DCTN1;DCTN1;DCTN1;DCTN1;DCTN1;DCTN1;DCTN1;DCTN1	Q14203	Q14203;Q14203-6;E7EX90;Q14203-2;Q14203-5;Q14203-3;E7EX90;Q14203-4	p.Ile1277Met	p.Ile1277Met;p.Ile1270Met;p.Ile1255Met;p.Ile1143Met;p.Ile1138Met;p.Ile1235Met;p.Ile1255Met;p.Ile1252Met	2.222213	0.253	0.756250615	-1.63631199	-1.733357673	-1.370545172	0.553	Ile	1277	Met	I1277M	3	52.0015	-17.05275	-17.352375	81.96	13.26427879
2:74361506:A:C:I:1277:S	-2.773544243	-2.337060195	0.676618814	0.031068502	0.290688254	0.103851221	0.257498466	0.063947811	0.010545556	0.091785355	0.739086807	0.026779719	0.233107823	2	74361506	A	C	I	S		2	74588633	2:74361506:A:C	DCTN1;DCTN1;DCTN1;DCTN1;DCTN1;DCTN1;DCTN1;DCTN1	Q14203	Q14203;Q14203-6;E7EX90;Q14203-2;Q14203-5;Q14203-3;E7EX90;Q14203-4	p.Ile1277Ser	p.Ile1277Ser;p.Ile1270Ser;p.Ile1255Ser;p.Ile1143Ser;p.Ile1138Ser;p.Ile1235Ser;p.Ile1255Ser;p.Ile1252Ser	3.250324	0.318	0.766066046	-0.051202389	-1.156400229	-0.440964886	0.148	Ile	1277	Ser	I1277S	6	52.0015	-17.05275	-17.352375	81.96	13.26427879
2:74361506:A:G:I:1277:T	-2.867777209	-2.535948642	0.745041847	0.033635727	0.278878254	0.081703666	0.257498466	0.027431476	0.010545556	0.116875266	0.677394807	0.026940138	0.195603006	2	74361506	A	G	I	T		2	74588633	2:74361506:A:G	DCTN1;DCTN1;DCTN1;DCTN1;DCTN1;DCTN1;DCTN1;DCTN1	Q14203	Q14203;Q14203-6;E7EX90;Q14203-2;Q14203-5;Q14203-3;E7EX90;Q14203-4	p.Ile1277Thr	p.Ile1277Thr;p.Ile1270Thr;p.Ile1255Thr;p.Ile1143Thr;p.Ile1138Thr;p.Ile1235Thr;p.Ile1255Thr;p.Ile1252Thr	3.069118	0.33	0.765525427	-0.301306468	-1.089138557	-0.469218521	0.067	Ile	1277	Thr	I1277T	5	52.0015	-17.05275	-17.352375	81.96	13.26427879
2:74361506:A:T:I:1277:N	-2.910117493	-2.626496009	0.513991833	0.024782936	0.248162222	0.093502623	0.257498466	0.042206923	0.010545556	0.013618771	0.158007339	0.023956245	0.16522018	2	74361506	A	T	I	N		2	74588633	2:74361506:A:T	DCTN1;DCTN1;DCTN1;DCTN1;DCTN1;DCTN1;DCTN1;DCTN1	Q14203	Q14203;Q14203-6;E7EX90;Q14203-2;Q14203-5;Q14203-3;E7EX90;Q14203-4	p.Ile1277Asn	p.Ile1277Asn;p.Ile1270Asn;p.Ile1255Asn;p.Ile1143Asn;p.Ile1138Asn;p.Ile1235Asn;p.Ile1255Asn;p.Ile1252Asn	3.232529	0.355	0.765922557	-0.077988357	-0.923592616	-0.236677811	0.148	Ile	1277	Asn	I1277N	7	52.0015	-17.05275	-17.352375	81.96	13.26427879
2:74361507:T:A:I:1277:F	-2.863918552	-2.490675893	0.745041847	0.031892766	0.307154921	0.128626128	0.257498466	0.083232422	0.010545556	0.086189041	0.902159631	0.024149621	0.20508069	2	74361507	T	A	I	F		2	74588634	2:74361507:T:A	DCTN1;DCTN1;DCTN1;DCTN1;DCTN1;DCTN1;DCTN1;DCTN1	Q14203	Q14203;Q14203-6;E7EX90;Q14203-2;Q14203-5;Q14203-3;E7EX90;Q14203-4	p.Ile1277Phe	p.Ile1277Phe;p.Ile1270Phe;p.Ile1255Phe;p.Ile1143Phe;p.Ile1138Phe;p.Ile1235Phe;p.Ile1255Phe;p.Ile1252Phe	3.092987	0.318	0.769441508	-0.173728683	-1.100082407	-0.525724352	0.379	Ile	1277	Phe	I1277F	4	52.0015	-17.05275	-17.352375	81.96	13.26427879
2:74361507:T:C:I:1277:V	-3.351712942	-2.95278818	0.630018294	0.014187097	0.28412	0.043156429	0.257498466	-4.67E-18	0.010545556	0.020477381	0.770527482	0.011744859	0.153176852	2	74361507	T	C	I	V		2	74588634	2:74361507:T:C	DCTN1;DCTN1;DCTN1;DCTN1;DCTN1;DCTN1;DCTN1;DCTN1	Q14203	Q14203;Q14203-6;E7EX90;Q14203-2;Q14203-5;Q14203-3;E7EX90;Q14203-4	p.Ile1277Val	p.Ile1277Val;p.Ile1270Val;p.Ile1255Val;p.Ile1143Val;p.Ile1138Val;p.Ile1235Val;p.Ile1255Val;p.Ile1252Val	2.020836	0.174	0.768732024	-1.592265565	-2.027299153	-1.935678312	0	Ile	1277	Val	I1277V	1	52.0015	-17.05275	-17.352375	81.96	13.26427879
2:74361507:T:G:I:1277:L	-3.222651282	-2.845761968	0.630018294	0.020158173	0.28412	0.043156429	0.257498466	-4.57E-18	0.010545556	0.020477381	0.770527482	0.014919539	0.153176852	2	74361507	T	G	I	L		2	74588634	2:74361507:T:G	DCTN1;DCTN1;DCTN1;DCTN1;DCTN1;DCTN1;DCTN1;DCTN1	Q14203	Q14203;Q14203-6;E7EX90;Q14203-2;Q14203-5;Q14203-3;E7EX90;Q14203-4	p.Ile1277Leu	p.Ile1277Leu;p.Ile1270Leu;p.Ile1255Leu;p.Ile1143Leu;p.Ile1138Leu;p.Ile1235Leu;p.Ile1255Leu;p.Ile1252Leu	2.491274	0.232	0.770797326	-0.926669626	-1.624146197	-1.346986195	0.015	Ile	1277	Leu	I1277L	2	52.0015	-17.05275	-17.352375	81.96	13.26427879
2:74361509:A:C:L:1276:R	-2.095597427	-1.987807687	0.068129882	0.038474505	0.328908889	0.197228686	0.229619683	0.063947811	2.00E-04	0.117137973	0.280423135	0.030410006	0.261171996	2	74361509	A	C	L	R		2	74588636	2:74361509:A:C	DCTN1;DCTN1;DCTN1;DCTN1;DCTN1;DCTN1;DCTN1;DCTN1	Q14203	Q14203;Q14203-6;E7EX90;Q14203-2;Q14203-5;Q14203-3;E7EX90;Q14203-4	p.Leu1276Arg	p.Leu1276Arg;p.Leu1269Arg;p.Leu1254Arg;p.Leu1142Arg;p.Leu1137Arg;p.Leu1234Arg;p.Leu1254Arg;p.Leu1251Arg	4.266906	0.582	0.780790044	1.639655266	0.767457547	1.632697025	0.998	Leu	1276	Arg	L1276R	6	48.99125	-20.693375	-14.97625	85.19	8.539259855
2:74361509:A:G:L:1276:P	-2.278765437	-2.268073212	0.033317812	0.03470007	0.274168413	0.155377513	0.229619683	0.042206923	2.00E-04	0.011074611	0.030295249	0.02819694	0.183664855	2	74361509	A	G	L	P		2	74588636	2:74361509:A:G	DCTN1;DCTN1;DCTN1;DCTN1;DCTN1;DCTN1;DCTN1;DCTN1	Q14203	Q14203;Q14203-6;E7EX90;Q14203-2;Q14203-5;Q14203-3;E7EX90;Q14203-4	p.Leu1276Pro	p.Leu1276Pro;p.Leu1269Pro;p.Leu1254Pro;p.Leu1142Pro;p.Leu1137Pro;p.Leu1234Pro;p.Leu1254Pro;p.Leu1251Pro	4.467169	0.612	0.788872081	2.100278896	1.093006162	1.913992202	0.998	Leu	1276	Pro	L1276P	7	48.99125	-20.693375	-14.97625	85.19	8.539259855
2:74361509:A:T:L:1276:H	-2.312143453	-2.320773677	0.033317812	0.03470007	0.274168413	0.155377513	0.229619683	0.042206923	2.00E-04	0.011074611	0.030295249	0.02819694	0.183664855	2	74361509	A	T	L	H		2	74588636	2:74361509:A:T	DCTN1;DCTN1;DCTN1;DCTN1;DCTN1;DCTN1;DCTN1;DCTN1	Q14203	Q14203;Q14203-6;E7EX90;Q14203-2;Q14203-5;Q14203-3;E7EX90;Q14203-4	p.Leu1276His	p.Leu1276His;p.Leu1269His;p.Leu1254His;p.Leu1142His;p.Leu1137His;p.Leu1234His;p.Leu1254His;p.Leu1251His	4.235522	0.597	0.770133129	1.33634555	0.685004483	1.702495522	0.999	Leu	1276	His	L1276H	7	48.99125	-20.693375	-14.97625	85.19	8.539259855
2:74361510:G:A:L:1276:F	-2.6631565	-2.370145578	0.077808432	0.033857686	0.327273333	0.195829239	0.229619683	0.083232422	2.00E-04	0.052294401	0.656104147	0.026802434	0.208684306	2	74361510	G	A	L	F		2	74588637	2:74361510:G:A	DCTN1;DCTN1;DCTN1;DCTN1;DCTN1;DCTN1;DCTN1;DCTN1	Q14203	Q14203;Q14203-6;E7EX90;Q14203-2;Q14203-5;Q14203-3;E7EX90;Q14203-4	p.Leu1276Phe	p.Leu1276Phe;p.Leu1269Phe;p.Leu1254Phe;p.Leu1142Phe;p.Leu1137Phe;p.Leu1234Phe;p.Leu1254Phe;p.Leu1251Phe	3.556195	0.403	0.779279978	0.673739322	-0.39560454	0.215142701	0.998	Leu	1276	Phe	L1276F	4	48.99125	-20.693375	-14.97625	85.19	8.539259855
2:74361510:G:C:L:1276:V	-3.040640961	-2.639801468	0.051986735	0.026808086	0.307362857	0.092166111	0.229619683	2.98E-18	2.00E-04	0.000333333	0.496913403	0.021978199	0.157175899	2	74361510	G	C	L	V		2	74588637	2:74361510:G:C	DCTN1;DCTN1;DCTN1;DCTN1;DCTN1;DCTN1;DCTN1;DCTN1	Q14203	Q14203;Q14203-6;E7EX90;Q14203-2;Q14203-5;Q14203-3;E7EX90;Q14203-4	p.Leu1276Val	p.Leu1276Val;p.Leu1269Val;p.Leu1254Val;p.Leu1142Val;p.Leu1137Val;p.Leu1234Val;p.Leu1254Val;p.Leu1251Val	3.322687	0.308	0.778960522	0.360731053	-1.004830614	-0.459785647	0.993	Leu	1276	Val	L1276V	3	48.99125	-20.693375	-14.97625	85.19	8.539259855
2:74361510:G:T:L:1276:I	-3.078390279	-2.613880913	0.051986735	0.019141957	0.305880635	0.088797222	0.229619683	-4.57E-18	2.00E-04	0.000333333	0.496913403	0.017183026	0.156510344	2	74361510	G	T	L	I		2	74588637	2:74361510:G:T	DCTN1;DCTN1;DCTN1;DCTN1;DCTN1;DCTN1;DCTN1;DCTN1	Q14203	Q14203;Q14203-6;E7EX90;Q14203-2;Q14203-5;Q14203-3;E7EX90;Q14203-4	p.Leu1276Ile	p.Leu1276Ile;p.Leu1269Ile;p.Leu1254Ile;p.Leu1142Ile;p.Leu1137Ile;p.Leu1234Ile;p.Leu1254Ile;p.Leu1251Ile	3.44892	0.292	0.778735779	0.520159294	-1.110289152	-0.484268131	0.993	Leu	1276	Ile	L1276I	2	48.99125	-20.693375	-14.97625	85.19	8.539259855
2:74361512:C:A:R:1275:L	-3.11739185	-2.756037245	0.746790111	0.030528819	0.268163175	0.122558195	0.195625238	0.042206923	0.001933333	0.006025595	0.025306206	0.029893226	0.174778832	2	74361512	C	A	R	L		2	74588639	2:74361512:C:A	DCTN1;DCTN1;DCTN1;DCTN1;DCTN1;DCTN1;DCTN1;DCTN1	Q14203	Q14203;Q14203-6;E7EX90;Q14203-2;Q14203-5;Q14203-3;E7EX90;Q14203-4	p.Arg1275Leu	p.Arg1275Leu;p.Arg1268Leu;p.Arg1253Leu;p.Arg1141Leu;p.Arg1136Leu;p.Arg1233Leu;p.Arg1253Leu;p.Arg1250Leu	2.4865	0.248	0.806926596	-0.0436625	-0.919639299	-1.257072185	0.001	Arg	1275	Leu	R1275L	7	47.19954545	-15.52209091	-11.15818182	88.2	13.62918432
2:74361512:C:G:R:1275:P	-2.943826171	-2.657310354	0.746790111	0.030528819	0.268163175	0.122558195	0.195625238	0.042206923	0.001933333	0.006025595	0.025306206	0.029893226	0.174778832	2	74361512	C	G	R	P		2	74588639	2:74361512:C:G	DCTN1;DCTN1;DCTN1;DCTN1;DCTN1;DCTN1;DCTN1;DCTN1	Q14203	Q14203;Q14203-6;E7EX90;Q14203-2;Q14203-5;Q14203-3;E7EX90;Q14203-4	p.Arg1275Pro	p.Arg1275Pro;p.Arg1268Pro;p.Arg1253Pro;p.Arg1141Pro;p.Arg1136Pro;p.Arg1233Pro;p.Arg1253Pro;p.Arg1250Pro	2.920458	0.326	0.821442669	0.880711274	-0.181615665	-0.572425032	0.976	Arg	1275	Pro	R1275P	7	47.19954545	-15.52209091	-11.15818182	88.2	13.62918432
2:74361512:C:T:R:1275:H	-2.968614898	-2.511606752	0.915689647	0.038052759	0.309937619	0.127646671	0.195625238	0.027431476	0.001933333	0.051216814	0.276679546	0.032379437	0.218847699	2	74361512	C	T	R	H	rs560344779	2	74588639	2:74361512:C:T	DCTN1;DCTN1;DCTN1;DCTN1;DCTN1;DCTN1;DCTN1;DCTN1	Q14203	Q14203;Q14203-6;E7EX90;Q14203-2;Q14203-5;Q14203-3;E7EX90;Q14203-4	p.Arg1275His	p.Arg1275His;p.Arg1268His;p.Arg1253His;p.Arg1141His;p.Arg1136His;p.Arg1233His;p.Arg1253His;p.Arg1250His	2.746597	0.251	0.739348014	-1.367074924	-2.028082371	-1.099613493	0.989	Arg	1275	His	R1275H	5	47.19954545	-15.52209091	-11.15818182	88.2	13.62918432
2:74361513:G:A:R:1275:C	-2.917288422	-2.400528989	0.314486414	0.023111219	0.248626984	0.059230939	0.195625238	0.069894475	0.001933333	0.009515324	0.02643094	0.026333212	0.153335114	2	74361513	G	A	R	C	rs766653950	2	74588640	2:74361513:G:A	DCTN1;DCTN1;DCTN1;DCTN1;DCTN1;DCTN1;DCTN1;DCTN1	Q14203	Q14203;Q14203-6;E7EX90;Q14203-2;Q14203-5;Q14203-3;E7EX90;Q14203-4	p.Arg1275Cys	p.Arg1275Cys;p.Arg1268Cys;p.Arg1253Cys;p.Arg1141Cys;p.Arg1136Cys;p.Arg1233Cys;p.Arg1253Cys;p.Arg1250Cys	4.445389	0.369	0.768567203	1.572055323	-0.790472867	0.497630571	0.997	Arg	1275	Cys	R1275C	8	47.19954545	-15.52209091	-11.15818182	88.2	13.62918432
2:74361513:G:C:R:1275:G	-2.926024562	-2.620093312	0.746790111	0.030528819	0.268163175	0.122558195	0.195625238	0.042206923	0.001933333	0.006025595	0.025306206	0.029893226	0.174778832	2	74361513	G	C	R	G		2	74588640	2:74361513:G:C	DCTN1;DCTN1;DCTN1;DCTN1;DCTN1;DCTN1;DCTN1;DCTN1	Q14203	Q14203;Q14203-6;E7EX90;Q14203-2;Q14203-5;Q14203-3;E7EX90;Q14203-4	p.Arg1275Gly	p.Arg1275Gly;p.Arg1268Gly;p.Arg1253Gly;p.Arg1141Gly;p.Arg1136Gly;p.Arg1233Gly;p.Arg1253Gly;p.Arg1250Gly	3.084047	0.334	0.825967095	1.205846673	-0.05527356	-0.43805462	0.919	Arg	1275	Gly	R1275G	7	47.19954545	-15.52209091	-11.15818182	88.2	13.62918432
2:74361513:G:T:R:1275:S	-2.766712117	-2.349984124	0.853692412	0.03610702	0.311127619	0.135361087	0.195625238	0.063947811	0.001933333	0.042780796	0.267576814	0.032462216	0.24005722	2	74361513	G	T	R	S		2	74588640	2:74361513:G:T	DCTN1;DCTN1;DCTN1;DCTN1;DCTN1;DCTN1;DCTN1;DCTN1	Q14203	Q14203;Q14203-6;E7EX90;Q14203-2;Q14203-5;Q14203-3;E7EX90;Q14203-4	p.Arg1275Ser	p.Arg1275Ser;p.Arg1268Ser;p.Arg1253Ser;p.Arg1141Ser;p.Arg1136Ser;p.Arg1233Ser;p.Arg1253Ser;p.Arg1250Ser	3.065105	0.311	0.775544849	-0.059943685	-1.042748937	-0.581207292	0.789	Arg	1275	Ser	R1275S	6	47.19954545	-15.52209091	-11.15818182	88.2	13.62918432
2:74361514:A:C:S:1274:R	-3.141288718	-2.941683871	0.945795238	0.037673064	0.314017302	0.131863338	0.23193873	0.027431476	0.004866667	0.051416474	0.439409643	0.032459169	0.212913515	2	74361514	A	C	S	R		2	74588641	2:74361514:A:C	DCTN1;DCTN1;DCTN1;DCTN1;DCTN1;DCTN1;DCTN1;DCTN1	Q14203	Q14203;Q14203-6;E7EX90;Q14203-2;Q14203-5;Q14203-3;E7EX90;Q14203-4	p.Ser1274Arg	p.Ser1274Arg;p.Ser1267Arg;p.Ser1252Arg;p.Ser1140Arg;p.Ser1135Arg;p.Ser1232Arg;p.Ser1252Arg;p.Ser1249Arg	0.965828	0.182	0.790277899	-2.440631482	-1.616963023	-2.457781783	0	Ser	1274	Arg	S1274R	5	47.34616667	-14.919	-16.07716667	88.22	13.43863272
2:74361514:A:T:S:1274:R	-3.141288718	-2.944751981	0.945795238	0.037673064	0.314017302	0.131863338	0.23193873	0.027431476	0.004866667	0.051416474	0.439409643	0.032459169	0.212913515	2	74361514	A	T	S	R		2	74588641	2:74361514:A:T	DCTN1;DCTN1;DCTN1;DCTN1;DCTN1;DCTN1;DCTN1;DCTN1	Q14203	Q14203;Q14203-6;E7EX90;Q14203-2;Q14203-5;Q14203-3;E7EX90;Q14203-4	p.Ser1274Arg	p.Ser1274Arg;p.Ser1267Arg;p.Ser1252Arg;p.Ser1140Arg;p.Ser1135Arg;p.Ser1232Arg;p.Ser1252Arg;p.Ser1249Arg	0.952342	0.182	0.790277899	-2.45825483	-1.616963023	-2.465046864	0	Ser	1274	Arg	S1274R	5	47.34616667	-14.919	-16.07716667	88.22	13.43863272
2:74361515:C:A:S:1274:I	-3.103263674	-2.647598049	0.9036057	0.035871646	0.319411746	0.139566744	0.23193873	0.063947811	0.004866667	0.042958069	0.428121865	0.032585375	0.244718429	2	74361515	C	A	S	I		2	74588642	2:74361515:C:A	DCTN1;DCTN1;DCTN1;DCTN1;DCTN1;DCTN1;DCTN1;DCTN1	Q14203	Q14203;Q14203-6;E7EX90;Q14203-2;Q14203-5;Q14203-3;E7EX90;Q14203-4	p.Ser1274Ile	p.Ser1274Ile;p.Ser1267Ile;p.Ser1252Ile;p.Ser1140Ile;p.Ser1135Ile;p.Ser1232Ile;p.Ser1252Ile;p.Ser1249Ile	1.670801	0.153	0.790318421	-1.518383619	-1.800634172	-2.245634315	0.019	Ser	1274	Ile	S1274I	6	47.34616667	-14.919	-16.07716667	88.22	13.43863272
2:74361515:C:G:S:1274:T	-3.341403653	-3.03466361	0.910455883	0.029270512	0.323165079	0.083117778	0.23193873	2.98E-18	0.004866667	0.042451111	0.584394336	0.023515878	0.170865794	2	74361515	C	G	S	T		2	74588642	2:74361515:C:G	DCTN1;DCTN1;DCTN1;DCTN1;DCTN1;DCTN1;DCTN1;DCTN1	Q14203	Q14203;Q14203-6;E7EX90;Q14203-2;Q14203-5;Q14203-3;E7EX90;Q14203-4	p.Ser1274Thr	p.Ser1274Thr;p.Ser1267Thr;p.Ser1252Thr;p.Ser1140Thr;p.Ser1135Thr;p.Ser1232Thr;p.Ser1252Thr;p.Ser1249Thr	1.334092	0.153	0.786248896	-2.058553795	-1.868532086	-2.427023785	0	Ser	1274	Thr	S1274T	3	47.34616667	-14.919	-16.07716667	88.22	13.43863272
2:74361515:C:T:S:1274:N	-3.354754859	-3.022086544	0.910455883	0.029270512	0.323165079	0.083117778	0.23193873	2.98E-18	0.004866667	0.042451111	0.584394336	0.023515878	0.170865794	2	74361515	C	T	S	N	rs753974651	2	74588642	2:74361515:C:T	DCTN1;DCTN1;DCTN1;DCTN1;DCTN1;DCTN1;DCTN1;DCTN1	Q14203	Q14203;Q14203-6;E7EX90;Q14203-2;Q14203-5;Q14203-3;E7EX90;Q14203-4	p.Ser1274Asn	p.Ser1274Asn;p.Ser1267Asn;p.Ser1252Asn;p.Ser1140Asn;p.Ser1135Asn;p.Ser1232Asn;p.Ser1252Asn;p.Ser1249Asn	1.389375	0.147	0.786199068	-1.987537024	-1.907504246	-2.431924306	0.016	Ser	1274	Asn	S1274N	3	47.34616667	-14.919	-16.07716667	88.22	13.43863272
2:74361516:T:A:S:1274:C	-3.03670427	-2.787955547	0.945795238	0.037673064	0.314017302	0.131863338	0.23193873	0.027431476	0.004866667	0.051416474	0.439409643	0.032459169	0.212913515	2	74361516	T	A	S	C		2	74588643	2:74361516:T:A	DCTN1;DCTN1;DCTN1;DCTN1;DCTN1;DCTN1;DCTN1;DCTN1	Q14203	Q14203;Q14203-6;E7EX90;Q14203-2;Q14203-5;Q14203-3;E7EX90;Q14203-4	p.Ser1274Cys	p.Ser1274Cys;p.Ser1267Cys;p.Ser1252Cys;p.Ser1140Cys;p.Ser1135Cys;p.Ser1232Cys;p.Ser1252Cys;p.Ser1249Cys	1.641547	0.229	0.78581391	-1.667481447	-1.392672709	-1.822086154	0.454	Ser	1274	Cys	S1274C	5	47.34616667	-14.919	-16.07716667	88.22	13.43863272
2:74361516:T:C:S:1274:G	-3.058925644	-2.861727052	0.945795238	0.03516434	0.350182857	0.205277912	0.23193873	0.083232422	0.004866667	0.268151269	0.774879396	0.02906711	0.237766096	2	74361516	T	C	S	G		2	74588643	2:74361516:T:C	DCTN1;DCTN1;DCTN1;DCTN1;DCTN1;DCTN1;DCTN1;DCTN1	Q14203	Q14203;Q14203-6;E7EX90;Q14203-2;Q14203-5;Q14203-3;E7EX90;Q14203-4	p.Ser1274Gly	p.Ser1274Gly;p.Ser1267Gly;p.Ser1252Gly;p.Ser1140Gly;p.Ser1135Gly;p.Ser1232Gly;p.Ser1252Gly;p.Ser1249Gly	0.858054	0.183	0.798419924	-2.38107054	-1.474760778	-2.510060659	0	Ser	1274	Gly	S1274G	4	47.34616667	-14.919	-16.07716667	88.22	13.43863272
2:74361516:T:G:S:1274:R	-3.076757889	-2.940374362	0.945795238	0.037673064	0.314017302	0.131863338	0.23193873	0.027431476	0.004866667	0.051416474	0.439409643	0.032459169	0.212913515	2	74361516	T	G	S	R	rs1479744734	2	74588643	2:74361516:T:G	DCTN1;DCTN1;DCTN1;DCTN1;DCTN1;DCTN1;DCTN1;DCTN1	Q14203	Q14203;Q14203-6;E7EX90;Q14203-2;Q14203-5;Q14203-3;E7EX90;Q14203-4	p.Ser1274Arg	p.Ser1274Arg;p.Ser1267Arg;p.Ser1252Arg;p.Ser1140Arg;p.Ser1135Arg;p.Ser1232Arg;p.Ser1252Arg;p.Ser1249Arg	0.971584	0.211	0.790277899	-2.433109608	-1.432615787	-2.287050394	0	Ser	1274	Arg	S1274R	5	47.34616667	-14.919	-16.07716667	88.22	13.43863272
2:74361517:G:C:H:1273:Q	-2.617387383	-2.923023884	0.411817461	0.029353233	0.362934444	0.093836937	0.247135238	0.069894475	-7.04E-18	0.01180776	0.130255386	0.028861906	0.172502107	2	74361517	G	C	H	Q		2	74588644	2:74361517:G:C	DCTN1;DCTN1;DCTN1;DCTN1;DCTN1;DCTN1;DCTN1;DCTN1	Q14203	Q14203;Q14203-6;E7EX90;Q14203-2;Q14203-5;Q14203-3;E7EX90;Q14203-4	p.His1273Gln	p.His1273Gln;p.His1266Gln;p.His1251Gln;p.His1139Gln;p.His1134Gln;p.His1231Gln;p.His1251Gln;p.His1248Gln	1.794573	0.476	0.777917319	-1.66186677	0.045706686	-0.311899158	0.995	His	1273	Gln	H1273Q	8	46.5656	-18.0528	-19.4687	89.84	10.85370608
2:74361517:G:T:H:1273:Q	-2.617387383	-2.92578987	0.411817461	0.029353233	0.362934444	0.093836937	0.247135238	0.069894475	-7.04E-18	0.01180776	0.130255386	0.028861906	0.172502107	2	74361517	G	T	H	Q		2	74588644	2:74361517:G:T	DCTN1;DCTN1;DCTN1;DCTN1;DCTN1;DCTN1;DCTN1;DCTN1	Q14203	Q14203;Q14203-6;E7EX90;Q14203-2;Q14203-5;Q14203-3;E7EX90;Q14203-4	p.His1273Gln	p.His1273Gln;p.His1266Gln;p.His1251Gln;p.His1139Gln;p.His1134Gln;p.His1231Gln;p.His1251Gln;p.His1248Gln	1.782415	0.476	0.777917319	-1.677754703	0.045706686	-0.318448829	0.995	His	1273	Gln	H1273Q	8	46.5656	-18.0528	-19.4687	89.84	10.85370608
2:74361518:T:A:H:1273:L	-2.089148986	-2.205892647	0.43754223	0.013911728	0.377603333	0.167463936	0.247135238	0.347382452	-7.04E-18	0.179701696	0.090377524	0.024495207	0.225907185	2	74361518	T	A	H	L		2	74588645	2:74361518:T:A	DCTN1;DCTN1;DCTN1;DCTN1;DCTN1;DCTN1;DCTN1;DCTN1	Q14203	Q14203;Q14203-6;E7EX90;Q14203-2;Q14203-5;Q14203-3;E7EX90;Q14203-4	p.His1273Leu	p.His1273Leu;p.His1266Leu;p.His1251Leu;p.His1139Leu;p.His1134Leu;p.His1231Leu;p.His1251Leu;p.His1248Leu	3.95993	0.636	0.788988099	1.44028041	1.247505085	1.779464764	0.995	His	1273	Leu	H1273L	11	46.5656	-18.0528	-19.4687	89.84	10.85370608
2:74361518:T:C:H:1273:R	-2.32811125	-2.479896307	0.411817461	0.029353233	0.362934444	0.093836937	0.247135238	0.069894475	-7.04E-18	0.01180776	0.130255386	0.028861906	0.172502107	2	74361518	T	C	H	R		2	74588645	2:74361518:T:C	DCTN1;DCTN1;DCTN1;DCTN1;DCTN1;DCTN1;DCTN1;DCTN1	Q14203	Q14203;Q14203-6;E7EX90;Q14203-2;Q14203-5;Q14203-3;E7EX90;Q14203-4	p.His1273Arg	p.His1273Arg;p.His1266Arg;p.His1251Arg;p.His1139Arg;p.His1134Arg;p.His1231Arg;p.His1251Arg;p.His1248Arg	3.742358	0.606	0.78633628	1.09069094	1.012556836	1.488845007	0.981	His	1273	Arg	H1273R	8	46.5656	-18.0528	-19.4687	89.84	10.85370608
2:74361518:T:G:H:1273:P	-2.296814875	-2.454073251	0.367988527	0.016840005	0.363677778	0.136433348	0.247135238	0.082880863	-7.04E-18	0.021630303	0.068302818	0.024430425	0.165645773	2	74361518	T	G	H	P		2	74588645	2:74361518:T:G	DCTN1;DCTN1;DCTN1;DCTN1;DCTN1;DCTN1;DCTN1;DCTN1	Q14203	Q14203;Q14203-6;E7EX90;Q14203-2;Q14203-5;Q14203-3;E7EX90;Q14203-4	p.His1273Pro	p.His1273Pro;p.His1266Pro;p.His1251Pro;p.His1139Pro;p.His1134Pro;p.His1231Pro;p.His1251Pro;p.His1248Pro	3.982556	0.63	0.802309254	1.797719927	1.431620825	1.756971497	0.995	His	1273	Pro	H1273P	10	46.5656	-18.0528	-19.4687	89.84	10.85370608
2:74361519:G:A:H:1273:Y	-2.140916923	-2.119247385	0.905195594	0.040349303	0.454522698	0.19881905	0.247135238	0.063947811	-7.04E-18	0.032715626	0.635469973	0.035077519	0.271270382	2	74361519	G	A	H	Y		2	74588646	2:74361519:G:A	DCTN1;DCTN1;DCTN1;DCTN1;DCTN1;DCTN1;DCTN1;DCTN1	Q14203	Q14203;Q14203-6;E7EX90;Q14203-2;Q14203-5;Q14203-3;E7EX90;Q14203-4	p.His1273Tyr	p.His1273Tyr;p.His1266Tyr;p.His1251Tyr;p.His1139Tyr;p.His1134Tyr;p.His1231Tyr;p.His1251Tyr;p.His1248Tyr	3.502559	0.547	0.782871953	0.692057303	0.57970507	1.018620721	0.981	His	1273	Tyr	H1273Y	6	46.5656	-18.0528	-19.4687	89.84	10.85370608
2:74361519:G:C:H:1273:D	-2.463996269	-2.474791593	0.367988527	0.022304606	0.351928889	0.086640635	0.247135238	-6.72E-18	-7.04E-18	0.001130608	0.035922032	0.025787084	0.153133889	2	74361519	G	C	H	D		2	74588646	2:74361519:G:C	DCTN1;DCTN1;DCTN1;DCTN1;DCTN1;DCTN1;DCTN1;DCTN1	Q14203	Q14203;Q14203-6;E7EX90;Q14203-2;Q14203-5;Q14203-3;E7EX90;Q14203-4	p.His1273Asp	p.His1273Asp;p.His1266Asp;p.His1251Asp;p.His1139Asp;p.His1134Asp;p.His1231Asp;p.His1251Asp;p.His1248Asp	4.122683	0.573	0.789204636	1.658293753	0.850639427	1.502978963	0.981	His	1273	Asp	H1273D	9	46.5656	-18.0528	-19.4687	89.84	10.85370608
2:74361519:G:T:H:1273:N	-2.726828022	-2.313299903	0.818220377	0.036094477	0.388117778	0.157848419	0.247135238	0.042206923	-7.04E-18	0.005114904	0.114897177	0.032611218	0.195149086	2	74361519	G	T	H	N		2	74588646	2:74361519:G:T	DCTN1;DCTN1;DCTN1;DCTN1;DCTN1;DCTN1;DCTN1;DCTN1	Q14203	Q14203;Q14203-6;E7EX90;Q14203-2;Q14203-5;Q14203-3;E7EX90;Q14203-4	p.His1273Asn	p.His1273Asn;p.His1266Asn;p.His1251Asn;p.His1139Asn;p.His1134Asn;p.His1231Asn;p.His1251Asn;p.His1248Asn	4.056167	0.394	0.782704605	1.411386871	-0.395677632	0.432460773	0.981	His	1273	Asn	H1273N	7	46.5656	-18.0528	-19.4687	89.84	10.85370608
2:74361521:A:C:L:1272:R	-2.032242001	-2.079449955	0.265301138	0.041958687	0.352484921	0.156458123	0.252547778	0.063947811	-7.09E-18	0.032715626	0.32700026	0.033335706	0.273919102	2	74361521	A	C	L	R		2	74588648	2:74361521:A:C	DCTN1;DCTN1;DCTN1;DCTN1;DCTN1;DCTN1;DCTN1;DCTN1	Q14203	Q14203;Q14203-6;E7EX90;Q14203-2;Q14203-5;Q14203-3;E7EX90;Q14203-4	p.Leu1272Arg	p.Leu1272Arg;p.Leu1265Arg;p.Leu1250Arg;p.Leu1138Arg;p.Leu1133Arg;p.Leu1230Arg;p.Leu1250Arg;p.Leu1247Arg	3.628547	0.592	0.793104436	1.10854793	1.036484784	1.34660846	0.971	Leu	1272	Arg	L1272R	6	43.472	-19.68925	-14.854125	89.69	8.599466728
2:74361521:A:G:L:1272:P	-2.164023588	-2.274516306	0.145468339	0.038906888	0.300378889	0.141297035	0.252547778	0.042206923	-7.09E-18	0.005114904	0.060698692	0.031403769	0.198546351	2	74361521	A	G	L	P		2	74588648	2:74361521:A:G	DCTN1;DCTN1;DCTN1;DCTN1;DCTN1;DCTN1;DCTN1;DCTN1	Q14203	Q14203;Q14203-6;E7EX90;Q14203-2;Q14203-5;Q14203-3;E7EX90;Q14203-4	p.Leu1272Pro	p.Leu1272Pro;p.Leu1265Pro;p.Leu1250Pro;p.Leu1138Pro;p.Leu1133Pro;p.Leu1230Pro;p.Leu1250Pro;p.Leu1247Pro	4.163867	0.642	0.806858869	2.146634196	1.583810396	1.924010434	0.971	Leu	1272	Pro	L1272P	7	43.472	-19.68925	-14.854125	89.69	8.599466728
2:74361521:A:T:L:1272:H	-2.204077206	-2.291281254	0.145468339	0.038906888	0.300378889	0.141297035	0.252547778	0.042206923	-7.09E-18	0.005114904	0.060698692	0.031403769	0.198546351	2	74361521	A	T	L	H		2	74588648	2:74361521:A:T	DCTN1;DCTN1;DCTN1;DCTN1;DCTN1;DCTN1;DCTN1;DCTN1	Q14203	Q14203;Q14203-6;E7EX90;Q14203-2;Q14203-5;Q14203-3;E7EX90;Q14203-4	p.Leu1272His	p.Leu1272His;p.Leu1265His;p.Leu1250His;p.Leu1138His;p.Leu1133His;p.Leu1230His;p.Leu1250His;p.Leu1247His	4.090176	0.624	0.784086475	1.489841259	1.089442439	1.780265591	0.992	Leu	1272	His	L1272H	7	43.472	-19.68925	-14.854125	89.69	8.599466728
2:74361522:G:A:L:1272:F	-2.518956129	-2.219478332	0.194455221	0.036339458	0.36978381	0.196113776	0.252547778	0.083232422	-7.09E-18	0.200989112	0.6354568	0.029796728	0.258924812	2	74361522	G	A	L	F	rs1177187751	2	74588649	2:74361522:G:A	DCTN1;DCTN1;DCTN1;DCTN1;DCTN1;DCTN1;DCTN1;DCTN1	Q14203	Q14203;Q14203-6;E7EX90;Q14203-2;Q14203-5;Q14203-3;E7EX90;Q14203-4	p.Leu1272Phe	p.Leu1272Phe;p.Leu1265Phe;p.Leu1250Phe;p.Leu1138Phe;p.Leu1133Phe;p.Leu1230Phe;p.Leu1250Phe;p.Leu1247Phe	3.290112	0.395	0.792098063	0.641515253	-0.232595879	0.025557453	0.845	Leu	1272	Phe	L1272F	4	43.472	-19.68925	-14.854125	89.69	8.599466728
2:74361522:G:C:L:1272:V	-3.124783083	-2.797781825	0.135615498	0.028989566	0.345052222	0.072175	0.252547778	2.98E-18	-7.09E-18	0.001466667	0.41592285	0.024938789	0.186978439	2	74361522	G	C	L	V		2	74588649	2:74361522:G:C	DCTN1;DCTN1;DCTN1;DCTN1;DCTN1;DCTN1;DCTN1;DCTN1	Q14203	Q14203;Q14203-6;E7EX90;Q14203-2;Q14203-5;Q14203-3;E7EX90;Q14203-4	p.Leu1272Val	p.Leu1272Val;p.Leu1265Val;p.Leu1250Val;p.Leu1138Val;p.Leu1133Val;p.Leu1230Val;p.Leu1250Val;p.Leu1247Val	2.077585	0.227	0.791754871	-0.951447841	-1.306264459	-1.598747601	0.002	Leu	1272	Val	L1272V	3	43.472	-19.68925	-14.854125	89.69	8.599466728
2:74361522:G:T:L:1272:I	-3.026339846	-2.721454359	0.135615498	0.021052885	0.34337	0.069268333	0.252547778	-4.57E-18	-7.09E-18	0.001045556	0.41592285	0.019846158	0.185763995	2	74361522	G	T	L	I		2	74588649	2:74361522:G:T	DCTN1;DCTN1;DCTN1;DCTN1;DCTN1;DCTN1;DCTN1;DCTN1	Q14203	Q14203;Q14203-6;E7EX90;Q14203-2;Q14203-5;Q14203-3;E7EX90;Q14203-4	p.Leu1272Ile	p.Leu1272Ile;p.Leu1265Ile;p.Leu1250Ile;p.Leu1138Ile;p.Leu1133Ile;p.Leu1230Ile;p.Leu1250Ile;p.Leu1247Ile	2.435526	0.273	0.791030466	-0.501524402	-1.025937916	-1.140023433	0.02	Leu	1272	Ile	L1272I	2	43.472	-19.68925	-14.854125	89.69	8.599466728
2:74361523:C:A:Q:1271:H	-3.516171492	-3.108061811	0.918165088	0.035478349	0.223114444	0.139240741	0.136284762	0.027431476	0.013266667	0.051999808	0.077301055	0.02904232	0.139439127	2	74361523	C	A	Q	H	rs1268882849	2	74588650	2:74361523:C:A	DCTN1;DCTN1;DCTN1;DCTN1;DCTN1;DCTN1;DCTN1;DCTN1	Q14203	Q14203;Q14203-6;E7EX90;Q14203-2;Q14203-5;Q14203-3;E7EX90;Q14203-4	p.Gln1271His	p.Gln1271His;p.Gln1264His;p.Gln1249His;p.Gln1137His;p.Gln1132His;p.Gln1229His;p.Gln1249His;p.Gln1246His	1.592171	0.12	0.779557734	-1.885987979	-2.189945072	-2.478745322	0.214	Gln	1271	His	Q1271H	5	41.20633333	-14.19466667	-14.24611111	88.32	14.48350082
2:74361523:C:G:Q:1271:H	-3.516171492	-3.107589059	0.918165088	0.035478349	0.223114444	0.139240741	0.136284762	0.027431476	0.013266667	0.051999808	0.077301055	0.02904232	0.139439127	2	74361523	C	G	Q	H		2	74588650	2:74361523:C:G	DCTN1;DCTN1;DCTN1;DCTN1;DCTN1;DCTN1;DCTN1;DCTN1	Q14203	Q14203;Q14203-6;E7EX90;Q14203-2;Q14203-5;Q14203-3;E7EX90;Q14203-4	p.Gln1271His	p.Gln1271His;p.Gln1264His;p.Gln1249His;p.Gln1137His;p.Gln1132His;p.Gln1229His;p.Gln1249His;p.Gln1246His	1.594249	0.12	0.779557734	-1.883272472	-2.189945072	-2.477625876	0.214	Gln	1271	His	Q1271H	5	41.20633333	-14.19466667	-14.24611111	88.32	14.48350082
2:74361524:T:A:Q:1271:L	-3.519546127	-3.002498952	0.875153303	0.028306794	0.200294444	0.160352467	0.136284762	0.042206923	0.013266667	0.006692262	0.015563566	0.02699121	0.121140437	2	74361524	T	A	Q	L		2	74588651	2:74361524:T:A	DCTN1;DCTN1;DCTN1;DCTN1;DCTN1;DCTN1;DCTN1;DCTN1	Q14203	Q14203;Q14203-6;E7EX90;Q14203-2;Q14203-5;Q14203-3;E7EX90;Q14203-4	p.Gln1271Leu	p.Gln1271Leu;p.Gln1264Leu;p.Gln1249Leu;p.Gln1137Leu;p.Gln1132Leu;p.Gln1229Leu;p.Gln1249Leu;p.Gln1246Leu	2.394301	0.145	0.788470469	-0.618405683	-1.882320697	-1.90211847	0.016	Gln	1271	Leu	Q1271L	7	41.20633333	-14.19466667	-14.24611111	88.32	14.48350082
2:74361524:T:C:Q:1271:R	-3.456440142	-3.001293247	0.918165088	0.03369583	0.263394444	0.201051373	0.136284762	0.083232422	0.013266667	0.268867935	0.268947929	0.026666818	0.175215319	2	74361524	T	C	Q	R		2	74588651	2:74361524:T:C	DCTN1;DCTN1;DCTN1;DCTN1;DCTN1;DCTN1;DCTN1;DCTN1	Q14203	Q14203;Q14203-6;E7EX90;Q14203-2;Q14203-5;Q14203-3;E7EX90;Q14203-4	p.Gln1271Arg	p.Gln1271Arg;p.Gln1264Arg;p.Gln1249Arg;p.Gln1137Arg;p.Gln1132Arg;p.Gln1229Arg;p.Gln1249Arg;p.Gln1246Arg	1.400402	0.095	0.787496537	-1.941192588	-2.216410302	-2.72656285	0	Gln	1271	Arg	Q1271R	4	41.20633333	-14.19466667	-14.24611111	88.32	14.48350082
2:74361524:T:G:Q:1271:P	-2.920781671	-2.788090314	0.932742834	0.033472083	0.2321	0.157580584	0.136284762	0.063947811	0.013266667	0.043393086	0.109670028	0.028980809	0.17364443	2	74361524	T	G	Q	P		2	74588651	2:74361524:T:G	DCTN1;DCTN1;DCTN1;DCTN1;DCTN1;DCTN1;DCTN1;DCTN1	Q14203	Q14203;Q14203-6;E7EX90;Q14203-2;Q14203-5;Q14203-3;E7EX90;Q14203-4	p.Gln1271Pro	p.Gln1271Pro;p.Gln1264Pro;p.Gln1249Pro;p.Gln1137Pro;p.Gln1132Pro;p.Gln1229Pro;p.Gln1249Pro;p.Gln1246Pro	2.366571	0.338	0.802743561	-0.303340902	-0.417318954	-0.801446716	0.072	Gln	1271	Pro	Q1271P	6	41.20633333	-14.19466667	-14.24611111	88.32	14.48350082
2:74361525:G:C:Q:1271:E	-3.517441729	-3.100993538	0.867338657	0.028799792	0.241112222	0.084804444	0.136284762	2.98E-18	0.013266667	0.042784444	0.130652905	0.022520536	0.11696246	2	74361525	G	C	Q	E		2	74588652	2:74361525:G:C	DCTN1;DCTN1;DCTN1;DCTN1;DCTN1;DCTN1;DCTN1;DCTN1	Q14203	Q14203;Q14203-6;E7EX90;Q14203-2;Q14203-5;Q14203-3;E7EX90;Q14203-4	p.Gln1271Glu	p.Gln1271Glu;p.Gln1264Glu;p.Gln1249Glu;p.Gln1137Glu;p.Gln1132Glu;p.Gln1229Glu;p.Gln1249Glu;p.Gln1246Glu	2.038565	0.152	0.788908325	-1.072500454	-1.830517697	-2.053295481	0	Gln	1271	Glu	Q1271E	3	41.20633333	-14.19466667	-14.24611111	88.32	14.48350082
2:74361525:G:T:Q:1271:K	-3.311802075	-2.841899407	0.918165088	0.03369583	0.263394444	0.201051373	0.136284762	0.083232422	0.013266667	0.268867935	0.268947929	0.026666818	0.175215319	2	74361525	G	T	Q	K		2	74588652	2:74361525:G:T	DCTN1;DCTN1;DCTN1;DCTN1;DCTN1;DCTN1;DCTN1;DCTN1	Q14203	Q14203;Q14203-6;E7EX90;Q14203-2;Q14203-5;Q14203-3;E7EX90;Q14203-4	p.Gln1271Lys	p.Gln1271Lys;p.Gln1264Lys;p.Gln1249Lys;p.Gln1137Lys;p.Gln1132Lys;p.Gln1229Lys;p.Gln1249Lys;p.Gln1246Lys	2.101024	0.16	0.78785715	-1.016752199	-1.797201585	-1.973405102	0.003	Gln	1271	Lys	Q1271K	4	41.20633333	-14.19466667	-14.24611111	88.32	14.48350082
2:74361526:G:C:H:1270:Q	-3.480055434	-3.284964992	0.421299994	0.025462052	0.215844444	0.107895651	0.173716429	0.069894475	-6.38E-18	0.00918199	0.041807804	0.023431691	0.114755091	2	74361526	G	C	H	Q		2	74588653	2:74361526:G:C	DCTN1;DCTN1;DCTN1;DCTN1;DCTN1;DCTN1;DCTN1;DCTN1	Q14203	Q14203;Q14203-6;E7EX90;Q14203-2;Q14203-5;Q14203-3;E7EX90;Q14203-4	p.His1270Gln	p.His1270Gln;p.His1263Gln;p.His1248Gln;p.His1136Gln;p.His1131Gln;p.His1228Gln;p.His1248Gln;p.His1245Gln	1.270699	0.172	0.776311297	-2.385988049	-1.913556529	-2.351347493	0	His	1270	Gln	H1270Q	8	41.3572	-14.4723	-20.2993	87.64	11.51305139
2:74361526:G:T:H:1270:Q	-3.480055434	-3.287730978	0.421299994	0.025462052	0.215844444	0.107895651	0.173716429	0.069894475	-6.38E-18	0.00918199	0.041807804	0.023431691	0.114755091	2	74361526	G	T	H	Q	rs755013572	2	74588653	2:74361526:G:T	DCTN1;DCTN1;DCTN1;DCTN1;DCTN1;DCTN1;DCTN1;DCTN1	Q14203	Q14203;Q14203-6;E7EX90;Q14203-2;Q14203-5;Q14203-3;E7EX90;Q14203-4	p.His1270Gln	p.His1270Gln;p.His1263Gln;p.His1248Gln;p.His1136Gln;p.His1131Gln;p.His1228Gln;p.His1248Gln;p.His1245Gln	1.258541	0.172	0.776311297	-2.401875982	-1.913556529	-2.357897164	0	His	1270	Gln	H1270Q	8	41.3572	-14.4723	-20.2993	87.64	11.51305139
2:74361527:T:A:H:1270:L	-2.982913704	-2.789485942	0.44716683	0.012392036	0.281333333	0.174999915	0.173716429	0.347382452	-6.38E-18	0.181511855	0.066570908	0.023318119	0.188880148	2	74361527	T	A	H	L		2	74588654	2:74361527:T:A	DCTN1;DCTN1;DCTN1;DCTN1;DCTN1;DCTN1;DCTN1;DCTN1	Q14203	Q14203;Q14203-6;E7EX90;Q14203-2;Q14203-5;Q14203-3;E7EX90;Q14203-4	p.His1270Leu	p.His1270Leu;p.His1263Leu;p.His1248Leu;p.His1136Leu;p.His1131Leu;p.His1228Leu;p.His1248Leu;p.His1245Leu	2.07891	0.288	0.7872068	-1.061657508	-0.994381778	-1.2454316	0.072	His	1270	Leu	H1270L	11	41.3572	-14.4723	-20.2993	87.64	11.51305139
2:74361527:T:C:H:1270:R	-3.53568546	-3.204066628	0.421299994	0.025462052	0.215844444	0.107895651	0.173716429	0.069894475	-6.38E-18	0.00918199	0.041807804	0.023431691	0.114755091	2	74361527	T	C	H	R		2	74588654	2:74361527:T:C	DCTN1;DCTN1;DCTN1;DCTN1;DCTN1;DCTN1;DCTN1;DCTN1	Q14203	Q14203;Q14203-6;E7EX90;Q14203-2;Q14203-5;Q14203-3;E7EX90;Q14203-4	p.His1270Arg	p.His1270Arg;p.His1263Arg;p.His1248Arg;p.His1136Arg;p.His1131Arg;p.His1228Arg;p.His1248Arg;p.His1245Arg	1.626291	0.147	0.78464961	-1.716074593	-1.933356146	-2.304294609	0	His	1270	Arg	H1270R	8	41.3572	-14.4723	-20.2993	87.64	11.51305139
2:74361527:T:G:H:1270:P	-2.956060299	-3.055196804	0.377108902	0.014530169	0.244694444	0.145424565	0.173716429	0.082880863	-6.38E-18	0.018506915	0.049991377	0.022077271	0.119918419	2	74361527	T	G	H	P		2	74588654	2:74361527:T:G	DCTN1;DCTN1;DCTN1;DCTN1;DCTN1;DCTN1;DCTN1;DCTN1	Q14203	Q14203;Q14203-6;E7EX90;Q14203-2;Q14203-5;Q14203-3;E7EX90;Q14203-4	p.His1270Pro	p.His1270Pro;p.His1263Pro;p.His1248Pro;p.His1136Pro;p.His1131Pro;p.His1228Pro;p.His1248Pro;p.His1245Pro	2.185246	0.4	0.801195716	-0.578391236	-0.049022266	-0.540746255	0.277	His	1270	Pro	H1270P	10	41.3572	-14.4723	-20.2993	87.64	11.51305139
2:74361528:G:A:H:1270:Y	-3.181951884	-2.831217859	0.908491492	0.036016303	0.277841111	0.182688686	0.173716429	0.063947811	-6.38E-18	0.041650227	0.244533524	0.027960346	0.180980545	2	74361528	G	A	H	Y		2	74588655	2:74361528:G:A	DCTN1;DCTN1;DCTN1;DCTN1;DCTN1;DCTN1;DCTN1;DCTN1	Q14203	Q14203;Q14203-6;E7EX90;Q14203-2;Q14203-5;Q14203-3;E7EX90;Q14203-4	p.His1270Tyr	p.His1270Tyr;p.His1263Tyr;p.His1248Tyr;p.His1136Tyr;p.His1131Tyr;p.His1228Tyr;p.His1248Tyr;p.His1245Tyr	2.041445	0.21	0.781456409	-1.252150073	-1.586154558	-1.716482873	0.003	His	1270	Tyr	H1270Y	6	41.3572	-14.4723	-20.2993	87.64	11.51305139
2:74361528:G:C:H:1270:D	-3.059646097	-3.012741657	0.377108902	0.019146347	0.209953333	0.096086296	0.173716429	-6.72E-18	-6.38E-18	0.000180389	0.01736645	0.021925971	0.102285899	2	74361528	G	C	H	D		2	74588655	2:74361528:G:C	DCTN1;DCTN1;DCTN1;DCTN1;DCTN1;DCTN1;DCTN1;DCTN1	Q14203	Q14203;Q14203-6;E7EX90;Q14203-2;Q14203-5;Q14203-3;E7EX90;Q14203-4	p.His1270Asp	p.His1270Asp;p.His1263Asp;p.His1248Asp;p.His1136Asp;p.His1131Asp;p.His1228Asp;p.His1248Asp;p.His1245Asp	2.697674	0.379	0.787384045	-0.248701407	-0.412955623	-0.386082344	0.072	His	1270	Asp	H1270D	9	41.3572	-14.4723	-20.2993	87.64	11.51305139
2:74361528:G:T:H:1270:N	-3.453934003	-3.055007312	0.8239519	0.031770174	0.231522222	0.183585362	0.173716429	0.042206923	-6.38E-18	0.005175595	0.028368095	0.025962021	0.12630637	2	74361528	G	T	H	N		2	74588655	2:74361528:G:T	DCTN1;DCTN1;DCTN1;DCTN1;DCTN1;DCTN1;DCTN1;DCTN1	Q14203	Q14203;Q14203-6;E7EX90;Q14203-2;Q14203-5;Q14203-3;E7EX90;Q14203-4	p.His1270Asn	p.His1270Asn;p.His1263Asn;p.His1248Asn;p.His1136Asn;p.His1131Asn;p.His1228Asn;p.His1248Asn;p.His1245Asn	2.068042	0.167	0.781289061	-1.22151234	-1.862289124	-1.950710381	0.072	His	1270	Asn	H1270N	7	41.3572	-14.4723	-20.2993	87.64	11.51305139
2:74361530:A:C:L:1269:R	-1.751174145	-2.06636906	0.365204662	0.041351639	0.302466032	0.113347469	0.215502302	0.063947811	-6.98E-18	0.032715626	0.426820815	0.031824455	0.244460192	2	74361530	A	C	L	R		2	74588657	2:74361530:A:C	DCTN1;DCTN1;DCTN1;DCTN1;DCTN1;DCTN1;DCTN1;DCTN1	Q14203	Q14203;Q14203-6;E7EX90;Q14203-2;Q14203-5;Q14203-3;E7EX90;Q14203-4	p.Leu1269Arg	p.Leu1269Arg;p.Leu1262Arg;p.Leu1247Arg;p.Leu1135Arg;p.Leu1130Arg;p.Leu1227Arg;p.Leu1247Arg;p.Leu1244Arg	4.230388	0.761	0.79413555	1.920405416	2.127987782	2.647709474	0.994	Leu	1269	Arg	L1269R	6	40.236	-18.91275	-19.146125	90.19	8.033979087
2:74361530:A:G:L:1269:P	-1.888367586	-2.34453622	0.213350847	0.038901813	0.254086667	0.123115751	0.215502302	0.042206923	-6.98E-18	0.005114904	0.075536296	0.030122601	0.172929786	2	74361530	A	G	L	P		2	74588657	2:74361530:A:G	DCTN1;DCTN1;DCTN1;DCTN1;DCTN1;DCTN1;DCTN1;DCTN1	Q14203	Q14203;Q14203-6;E7EX90;Q14203-2;Q14203-5;Q14203-3;E7EX90;Q14203-4	p.Leu1269Pro	p.Leu1269Pro;p.Leu1262Pro;p.Leu1247Pro;p.Leu1135Pro;p.Leu1130Pro;p.Leu1227Pro;p.Leu1247Pro;p.Leu1244Pro	4.329436	0.803	0.806570651	2.355903978	2.60244664	2.943843196	0.994	Leu	1269	Pro	L1269P	7	40.236	-18.91275	-19.146125	90.19	8.033979087
2:74361530:A:T:L:1269:Q	-1.768975753	-2.069186234	0.365204662	0.041351639	0.302466032	0.113347469	0.215502302	0.063947811	-6.98E-18	0.032715626	0.426820815	0.031824455	0.244460192	2	74361530	A	T	L	Q		2	74588657	2:74361530:A:T	DCTN1;DCTN1;DCTN1;DCTN1;DCTN1;DCTN1;DCTN1;DCTN1	Q14203	Q14203;Q14203-6;E7EX90;Q14203-2;Q14203-5;Q14203-3;E7EX90;Q14203-4	p.Leu1269Gln	p.Leu1269Gln;p.Leu1262Gln;p.Leu1247Gln;p.Leu1135Gln;p.Leu1130Gln;p.Leu1227Gln;p.Leu1247Gln;p.Leu1244Gln	4.218005	0.753	0.783802676	1.649901587	1.904734755	2.59479568	0.994	Leu	1269	Gln	L1269Q	6	40.236	-18.91275	-19.146125	90.19	8.033979087
2:74361531:G:C:L:1269:V	-2.686556154	-2.644369132	0.199976116	0.02758494	0.300295556	0.043108279	0.215502302	2.98E-18	-6.98E-18	0.002576667	0.476039499	0.0242585	0.168993519	2	74361531	G	C	L	V		2	74588658	2:74361531:G:C	DCTN1;DCTN1;DCTN1;DCTN1;DCTN1;DCTN1;DCTN1;DCTN1	Q14203	Q14203;Q14203-6;E7EX90;Q14203-2;Q14203-5;Q14203-3;E7EX90;Q14203-4	p.Leu1269Val	p.Leu1269Val;p.Leu1262Val;p.Leu1247Val;p.Leu1135Val;p.Leu1130Val;p.Leu1227Val;p.Leu1247Val;p.Leu1244Val	3.084243	0.45	0.792375567	0.379318224	0.121658203	0.232573197	0.612	Leu	1269	Val	L1269V	3	40.236	-18.91275	-19.146125	90.19	8.033979087
2:74361531:G:T:L:1269:M	-3.01038519	-2.506459137	0.199976116	0.019765488	0.298675556	0.041740501	0.215502302	-4.57E-18	-6.98E-18	0.002155556	0.476039499	0.019541148	0.167939074	2	74361531	G	T	L	M		2	74588658	2:74361531:G:T	DCTN1;DCTN1;DCTN1;DCTN1;DCTN1;DCTN1;DCTN1;DCTN1	Q14203	Q14203;Q14203-6;E7EX90;Q14203-2;Q14203-5;Q14203-3;E7EX90;Q14203-4	p.Leu1269Met	p.Leu1269Met;p.Leu1262Met;p.Leu1247Met;p.Leu1135Met;p.Leu1130Met;p.Leu1227Met;p.Leu1247Met;p.Leu1244Met	3.709916	0.306	0.778427117	0.853628761	-1.026443801	-0.262741131	0.964	Leu	1269	Met	L1269M	2	40.236	-18.91275	-19.146125	90.19	8.033979087
2:74361532:C:A:Q:1268:H	-2.801178936	-2.727712496	0.906875968	0.038250103	0.305016349	0.089448512	0.131335688	0.027431476	0.021178095	0.05365296	0.073090978	0.030107988	0.145867922	2	74361532	C	A	Q	H		2	74588659	2:74361532:C:A	DCTN1;DCTN1;DCTN1;DCTN1;DCTN1;DCTN1;DCTN1;DCTN1	Q14203	Q14203;Q14203-6;E7EX90;Q14203-2;Q14203-5;Q14203-3;E7EX90;Q14203-4	p.Gln1268His	p.Gln1268His;p.Gln1261His;p.Gln1246His;p.Gln1134His;p.Gln1129His;p.Gln1226His;p.Gln1246His;p.Gln1243His	3.14522	0.432	0.786971339	0.325988583	-0.082930958	0.161375739	0.99	Gln	1268	His	Q1268H	5	36.43144444	-17.236	-14.90333333	90.79	12.34915985
2:74361532:C:G:Q:1268:H	-2.801178936	-2.715731943	0.906875968	0.038250103	0.305016349	0.089448512	0.131335688	0.027431476	0.021178095	0.05365296	0.073090978	0.030107988	0.145867922	2	74361532	C	G	Q	H		2	74588659	2:74361532:C:G	DCTN1;DCTN1;DCTN1;DCTN1;DCTN1;DCTN1;DCTN1;DCTN1	Q14203	Q14203;Q14203-6;E7EX90;Q14203-2;Q14203-5;Q14203-3;E7EX90;Q14203-4	p.Gln1268His	p.Gln1268His;p.Gln1261His;p.Gln1246His;p.Gln1134His;p.Gln1129His;p.Gln1226His;p.Gln1246His;p.Gln1243His	3.197881	0.432	0.786971339	0.394805364	-0.082930958	0.189744897	0.99	Gln	1268	His	Q1268H	5	36.43144444	-17.236	-14.90333333	90.79	12.34915985
2:74361533:T:A:Q:1268:L	-2.543327164	-2.731623661	0.858842731	0.034109474	0.271788095	0.073590875	0.131335688	0.042206923	0.021178095	0.011424704	0.017780231	0.028768643	0.118180287	2	74361533	T	A	Q	L		2	74588660	2:74361533:T:A	DCTN1;DCTN1;DCTN1;DCTN1;DCTN1;DCTN1;DCTN1;DCTN1	Q14203	Q14203;Q14203-6;E7EX90;Q14203-2;Q14203-5;Q14203-3;E7EX90;Q14203-4	p.Gln1268Leu	p.Gln1268Leu;p.Gln1261Leu;p.Gln1246Leu;p.Gln1134Leu;p.Gln1129Leu;p.Gln1226Leu;p.Gln1246Leu;p.Gln1243Leu	3.639642	0.588	0.796321969	1.202239523	1.064740437	1.329464023	0.967	Gln	1268	Leu	Q1268L	7	36.43144444	-17.236	-14.90333333	90.79	12.34915985
2:74361533:T:C:Q:1268:R	-2.481782472	-2.280981499	0.906875968	0.035349929	0.360824127	0.183194049	0.131335688	0.083232422	0.021178095	0.253162455	0.257209808	0.028078397	0.207655425	2	74361533	T	C	Q	R	rs751431467	2	74588660	2:74361533:T:C	DCTN1;DCTN1;DCTN1;DCTN1;DCTN1;DCTN1;DCTN1;DCTN1	Q14203	Q14203;Q14203-6;E7EX90;Q14203-2;Q14203-5;Q14203-3;E7EX90;Q14203-4	p.Gln1268Arg	p.Gln1268Arg;p.Gln1261Arg;p.Gln1246Arg;p.Gln1134Arg;p.Gln1129Arg;p.Gln1226Arg;p.Gln1246Arg;p.Gln1243Arg	3.967131	0.486	0.7947731	1.592076188	0.390504636	0.916289427	0.967	Gln	1268	Arg	Q1268R	4	36.43144444	-17.236	-14.90333333	90.79	12.34915985
2:74361533:T:G:Q:1268:P	-2.369280232	-2.399972847	0.92329663	0.037722825	0.313939683	0.086489966	0.131335688	0.063947811	0.021178095	0.042659733	0.10389553	0.030173201	0.174226464	2	74361533	T	G	Q	P		2	74588660	2:74361533:T:G	DCTN1;DCTN1;DCTN1;DCTN1;DCTN1;DCTN1;DCTN1;DCTN1	Q14203	Q14203;Q14203-6;E7EX90;Q14203-2;Q14203-5;Q14203-3;E7EX90;Q14203-4	p.Gln1268Pro	p.Gln1268Pro;p.Gln1261Pro;p.Gln1246Pro;p.Gln1134Pro;p.Gln1129Pro;p.Gln1226Pro;p.Gln1246Pro;p.Gln1243Pro	4.061802	0.585	0.80971992	2.083675587	1.269207882	1.539545954	0.99	Gln	1268	Pro	Q1268P	6	36.43144444	-17.236	-14.90333333	90.79	12.34915985
2:74361534:G:C:Q:1268:E	-2.888789684	-2.712442131	0.850181818	0.029813788	0.329380317	0.059797222	0.131335688	2.98E-18	0.021178095	0.029162222	0.123927429	0.024505612	0.142160741	2	74361534	G	C	Q	E		2	74588661	2:74361534:G:C	DCTN1;DCTN1;DCTN1;DCTN1;DCTN1;DCTN1;DCTN1;DCTN1	Q14203	Q14203;Q14203-6;E7EX90;Q14203-2;Q14203-5;Q14203-3;E7EX90;Q14203-4	p.Gln1268Glu	p.Gln1268Glu;p.Gln1261Glu;p.Gln1246Glu;p.Gln1134Glu;p.Gln1129Glu;p.Gln1226Glu;p.Gln1246Glu;p.Gln1243Glu	3.280843	0.398	0.796428862	0.735996122	-0.141268338	0.037905216	0.924	Gln	1268	Glu	Q1268E	3	36.43144444	-17.236	-14.90333333	90.79	12.34915985
2:74361534:G:T:Q:1268:K	-2.461755663	-2.290746625	0.906875968	0.035349929	0.360824127	0.183194049	0.131335688	0.083232422	0.021178095	0.253162455	0.257209808	0.028078397	0.207655425	2	74361534	G	T	Q	K		2	74588661	2:74361534:G:T	DCTN1;DCTN1;DCTN1;DCTN1;DCTN1;DCTN1;DCTN1;DCTN1	Q14203	Q14203;Q14203-6;E7EX90;Q14203-2;Q14203-5;Q14203-3;E7EX90;Q14203-4	p.Gln1268Lys	p.Gln1268Lys;p.Gln1261Lys;p.Gln1246Lys;p.Gln1134Lys;p.Gln1129Lys;p.Gln1226Lys;p.Gln1246Lys;p.Gln1243Lys	3.924208	0.495	0.794983785	1.541170477	0.451231016	0.945189532	0.924	Gln	1268	Lys	Q1268K	4	36.43144444	-17.236	-14.90333333	90.79	12.34915985
2:74361535:C:A:E:1267:D	-3.646904621	-3.446999715	0.827676356	0.027035612	0.187408889	0.024577778	0.088073016	2.98E-18	-5.92E-18	0.007773333	0.149574965	0.020352526	0.06232127	2	74361535	C	A	E	D		2	74588662	2:74361535:C:A	DCTN1;DCTN1;DCTN1;DCTN1;DCTN1;DCTN1;DCTN1;DCTN1	Q14203	Q14203;Q14203-6;E7EX90;Q14203-2;Q14203-5;Q14203-3;E7EX90;Q14203-4	p.Glu1267Asp	p.Glu1267Asp;p.Glu1260Asp;p.Glu1245Asp;p.Glu1133Asp;p.Glu1128Asp;p.Glu1225Asp;p.Glu1245Asp;p.Glu1242Asp	1.527344	0.173	0.789670942	-1.721787882	-1.684300996	-2.207309166	0.002	Glu	1267	Asp	E1267D	3	35.966	-12.76788889	-17.74322222	87.4	14.13608742
2:74361535:C:G:E:1267:D	-3.646904621	-3.447616477	0.827676356	0.027035612	0.187408889	0.024577778	0.088073016	2.98E-18	-5.92E-18	0.007773333	0.149574965	0.020352526	0.06232127	2	74361535	C	G	E	D		2	74588662	2:74361535:C:G	DCTN1;DCTN1;DCTN1;DCTN1;DCTN1;DCTN1;DCTN1;DCTN1	Q14203	Q14203;Q14203-6;E7EX90;Q14203-2;Q14203-5;Q14203-3;E7EX90;Q14203-4	p.Glu1267Asp	p.Glu1267Asp;p.Glu1260Asp;p.Glu1245Asp;p.Glu1133Asp;p.Glu1128Asp;p.Glu1225Asp;p.Glu1245Asp;p.Glu1242Asp	1.524633	0.173	0.789670942	-1.725330585	-1.684300996	-2.208769616	0.002	Glu	1267	Asp	E1267D	3	35.966	-12.76788889	-17.74322222	87.4	14.13608742
2:74361536:T:A:E:1267:V	-3.243813266	-3.127242626	0.87282604	0.026947345	0.153565556	0.046695728	0.088073016	0.042206923	-5.92E-18	0.005258928	0.012835954	0.022822774	0.065874029	2	74361536	T	A	E	V		2	74588663	2:74361536:T:A	DCTN1;DCTN1;DCTN1;DCTN1;DCTN1;DCTN1;DCTN1;DCTN1	Q14203	Q14203;Q14203-6;E7EX90;Q14203-2;Q14203-5;Q14203-3;E7EX90;Q14203-4	p.Glu1267Val	p.Glu1267Val;p.Glu1260Val;p.Glu1245Val;p.Glu1133Val;p.Glu1128Val;p.Glu1225Val;p.Glu1245Val;p.Glu1242Val	2.867201	0.349	0.788437575	-0.00123508	-0.586082059	-0.468166889	0.139	Glu	1267	Val	E1267V	7	35.966	-12.76788889	-17.74322222	87.4	14.13608742
2:74361536:T:C:E:1267:G	-3.568692615	-3.086057925	0.87282604	0.026947345	0.153565556	0.046695728	0.088073016	0.042206923	-5.92E-18	0.005258928	0.012835954	0.022822774	0.065874029	2	74361536	T	C	E	G		2	74588663	2:74361536:T:C	DCTN1;DCTN1;DCTN1;DCTN1;DCTN1;DCTN1;DCTN1;DCTN1	Q14203	Q14203;Q14203-6;E7EX90;Q14203-2;Q14203-5;Q14203-3;E7EX90;Q14203-4	p.Glu1267Gly	p.Glu1267Gly;p.Glu1260Gly;p.Glu1245Gly;p.Glu1133Gly;p.Glu1128Gly;p.Glu1225Gly;p.Glu1245Gly;p.Glu1242Gly	3.04823	0.203	0.804186313	0.622953443	-1.251415546	-1.21457739	0	Glu	1267	Gly	E1267G	7	35.966	-12.76788889	-17.74322222	87.4	14.13608742
2:74361536:T:G:E:1267:A	-3.24646541	-3.016370887	0.931405008	0.03154014	0.179393333	0.048651102	0.088073016	0.063947811	-5.92E-18	0.043614638	0.125993639	0.024319905	0.103006244	2	74361536	T	G	E	A		2	74588663	2:74361536:T:G	DCTN1;DCTN1;DCTN1;DCTN1;DCTN1;DCTN1;DCTN1;DCTN1	Q14203	Q14203;Q14203-6;E7EX90;Q14203-2;Q14203-5;Q14203-3;E7EX90;Q14203-4	p.Glu1267Ala	p.Glu1267Ala;p.Glu1260Ala;p.Glu1245Ala;p.Glu1133Ala;p.Glu1128Ala;p.Glu1225Ala;p.Glu1245Ala;p.Glu1242Ala	2.668411	0.294	0.789063874	-0.245596528	-0.925256667	-0.893177643	0.028	Glu	1267	Ala	E1267A	6	35.966	-12.76788889	-17.74322222	87.4	14.13608742
2:74361537:C:G:E:1267:Q	-3.326475674	-3.272004152	0.827676356	0.027035612	0.187408889	0.024577778	0.088073016	2.98E-18	-5.92E-18	0.007773333	0.149574965	0.020352526	0.06232127	2	74361537	C	G	E	Q	rs146083590	2	74588664	2:74361537:C:G	DCTN1;DCTN1;DCTN1;DCTN1;DCTN1;DCTN1;DCTN1;DCTN1	Q14203	Q14203;Q14203-6;E7EX90;Q14203-2;Q14203-5;Q14203-3;E7EX90;Q14203-4	p.Glu1267Gln	p.Glu1267Gln;p.Glu1260Gln;p.Glu1245Gln;p.Glu1133Gln;p.Glu1128Gln;p.Glu1225Gln;p.Glu1245Gln;p.Glu1242Gln	2.296544	0.317	0.780784746	-0.935321246	-0.917183178	-0.960558807	0.244	Glu	1267	Gln	E1267Q	3	35.966	-12.76788889	-17.74322222	87.4	14.13608742
2:74361537:C:T:E:1267:K	-3.29188658	-3.02670471	0.891803145	0.031581096	0.20961	0.109887676	0.088073016	0.083232422	-5.92E-18	0.198337091	0.30096519	0.023220989	0.108932585	2	74361537	C	T	E	K	rs146083590	2	74588664	2:74361537:C:T	DCTN1;DCTN1;DCTN1;DCTN1;DCTN1;DCTN1;DCTN1;DCTN1	Q14203	Q14203;Q14203-6;E7EX90;Q14203-2;Q14203-5;Q14203-3;E7EX90;Q14203-4	p.Glu1267Lys	p.Glu1267Lys;p.Glu1260Lys;p.Glu1245Lys;p.Glu1133Lys;p.Glu1128Lys;p.Glu1225Lys;p.Glu1245Lys;p.Glu1242Lys	2.513481	0.265	0.787060088	-0.497376194	-1.143036019	-1.144270984	0.063	Glu	1267	Lys	E1267K	4	35.966	-12.76788889	-17.74322222	87.4	14.13608742
2:74361538:C:A:Q:1266:H	-3.479635007	-3.123871954	0.215250269	0.033972122	0.200911984	0.04440514	0.094718968	0.027431476	5.00E-05	0.026880504	0.009676232	0.023556906	0.084521711	2	74361538	C	A	Q	H		2	74588665	2:74361538:C:A	DCTN1;DCTN1;DCTN1;DCTN1;DCTN1;DCTN1;DCTN1;DCTN1	Q14203	Q14203;Q14203-6;E7EX90;Q14203-2;Q14203-5;Q14203-3;E7EX90;Q14203-4	p.Gln1266His	p.Gln1266His;p.Gln1259His;p.Gln1244His;p.Gln1132His;p.Gln1127His;p.Gln1224His;p.Gln1244His;p.Gln1241His	2.537444	0.216	0.776212	-0.733064424	-1.635513991	-1.414599646	0	Gln	1266	His	Q1266H	5	36.43744444	-15.32655556	-22.26066667	86.35	10.16975962
2:74361538:C:G:Q:1266:H	-3.479635007	-3.160721579	0.215250269	0.033972122	0.200911984	0.04440514	0.094718968	0.027431476	5.00E-05	0.026880504	0.009676232	0.023556906	0.084521711	2	74361538	C	G	Q	H		2	74588665	2:74361538:C:G	DCTN1;DCTN1;DCTN1;DCTN1;DCTN1;DCTN1;DCTN1;DCTN1	Q14203	Q14203;Q14203-6;E7EX90;Q14203-2;Q14203-5;Q14203-3;E7EX90;Q14203-4	p.Gln1266His	p.Gln1266His;p.Gln1259His;p.Gln1244His;p.Gln1132His;p.Gln1127His;p.Gln1224His;p.Gln1244His;p.Gln1241His	2.37547	0.216	0.776212	-0.94473016	-1.635513991	-1.501857124	0	Gln	1266	His	Q1266H	5	36.43744444	-15.32655556	-22.26066667	86.35	10.16975962
2:74361539:T:A:Q:1266:L	-3.407441837	-3.103817967	0.204957679	0.030880825	0.175830317	0.02916859	0.094718968	0.042206923	5.00E-05	0.00915766	0.002691973	0.022066462	0.071716095	2	74361539	T	A	Q	L		2	74588666	2:74361539:T:A	DCTN1;DCTN1;DCTN1;DCTN1;DCTN1;DCTN1;DCTN1;DCTN1	Q14203	Q14203;Q14203-6;E7EX90;Q14203-2;Q14203-5;Q14203-3;E7EX90;Q14203-4	p.Gln1266Leu	p.Gln1266Leu;p.Gln1259Leu;p.Gln1244Leu;p.Gln1132Leu;p.Gln1127Leu;p.Gln1224Leu;p.Gln1244Leu;p.Gln1241Leu	2.862215	0.267	0.786890554	-0.045827407	-1.133151017	-0.944842764	0.016	Gln	1266	Leu	Q1266L	7	36.43744444	-15.32655556	-22.26066667	86.35	10.16975962
2:74361539:T:C:Q:1266:R	-3.420227569	-3.055414007	0.215250269	0.030485191	0.225096429	0.09442291	0.094718968	0.083232422	5.00E-05	0.083484018	0.025272155	0.022026221	0.105015568	2	74361539	T	C	Q	R		2	74588666	2:74361539:T:C	DCTN1;DCTN1;DCTN1;DCTN1;DCTN1;DCTN1;DCTN1;DCTN1	Q14203	Q14203;Q14203-6;E7EX90;Q14203-2;Q14203-5;Q14203-3;E7EX90;Q14203-4	p.Gln1266Arg	p.Gln1266Arg;p.Gln1259Arg;p.Gln1244Arg;p.Gln1132Arg;p.Gln1127Arg;p.Gln1224Arg;p.Gln1244Arg;p.Gln1241Arg	2.459667	0.213	0.78558728	-0.603949763	-1.498162719	-1.473840209	0.037	Gln	1266	Arg	Q1266R	4	36.43744444	-15.32655556	-22.26066667	86.35	10.16975962
2:74361539:T:G:Q:1266:P	-3.397154594	-2.981103386	0.353522152	0.034047887	0.216755317	0.058871975	0.094718968	0.063947811	5.00E-05	0.105616073	0.036806718	0.023416621	0.119071879	2	74361539	T	G	Q	P		2	74588666	2:74361539:T:G	DCTN1;DCTN1;DCTN1;DCTN1;DCTN1;DCTN1;DCTN1;DCTN1	Q14203	Q14203;Q14203-6;E7EX90;Q14203-2;Q14203-5;Q14203-3;E7EX90;Q14203-4	p.Gln1266Pro	p.Gln1266Pro;p.Gln1259Pro;p.Gln1244Pro;p.Gln1132Pro;p.Gln1127Pro;p.Gln1224Pro;p.Gln1244Pro;p.Gln1241Pro	2.526569	0.203	0.796299979	-0.252852549	-1.382994932	-1.495602882	0	Gln	1266	Pro	Q1266P	6	36.43744444	-15.32655556	-22.26066667	86.35	10.16975962
2:74361540:G:C:Q:1266:E	-3.45636461	-3.191823598	0.13780874	0.024587687	0.203455873	0.017202222	0.094718968	2.98E-18	5.00E-05	0.000776667	0.011270212	0.019239709	0.067585397	2	74361540	G	C	Q	E		2	74588667	2:74361540:G:C	DCTN1;DCTN1;DCTN1;DCTN1;DCTN1;DCTN1;DCTN1;DCTN1	Q14203	Q14203;Q14203-6;E7EX90;Q14203-2;Q14203-5;Q14203-3;E7EX90;Q14203-4	p.Gln1266Glu	p.Gln1266Glu;p.Gln1259Glu;p.Gln1244Glu;p.Gln1132Glu;p.Gln1127Glu;p.Gln1224Glu;p.Gln1244Glu;p.Gln1241Glu	2.55171	0.251	0.787245376	-0.442858514	-1.228939806	-1.204601627	0.003	Gln	1266	Glu	Q1266E	3	36.43744444	-15.32655556	-22.26066667	86.35	10.16975962
2:74361540:G:T:Q:1266:K	-3.208833472	-3.066394	0.215250269	0.030485191	0.225096429	0.09442291	0.094718968	0.083232422	5.00E-05	0.083484018	0.025272155	0.022026221	0.105015568	2	74361540	G	T	Q	K	rs538932463	2	74588667	2:74361540:G:T	DCTN1;DCTN1;DCTN1;DCTN1;DCTN1;DCTN1;DCTN1;DCTN1	Q14203	Q14203;Q14203-6;E7EX90;Q14203-2;Q14203-5;Q14203-3;E7EX90;Q14203-4	p.Gln1266Lys	p.Gln1266Lys;p.Gln1259Lys;p.Gln1244Lys;p.Gln1132Lys;p.Gln1127Lys;p.Gln1224Lys;p.Gln1244Lys;p.Gln1241Lys	2.411404	0.308	0.785850179	-0.660548601	-0.889880279	-0.950705523	0.016	Gln	1266	Lys	Q1266K	4	36.43744444	-15.32655556	-22.26066667	86.35	10.16975962
2:74361542:G:A:T:1265:I	-3.075582833	-2.905103119	0.482598543	0.035414399	0.26277746	0.084832277	0.086858862	0.063947811	0.629866667	0.095498274	0.020271029	0.025617948	0.132537917	2	74361542	G	A	T	I		2	74588669	2:74361542:G:A	DCTN1;DCTN1;DCTN1;DCTN1;DCTN1;DCTN1;DCTN1;DCTN1	Q14203	Q14203;Q14203-6;E7EX90;Q14203-2;Q14203-5;Q14203-3;E7EX90;Q14203-4	p.Thr1265Ile	p.Thr1265Ile;p.Thr1258Ile;p.Thr1243Ile;p.Thr1131Ile;p.Thr1126Ile;p.Thr1223Ile;p.Thr1243Ile;p.Thr1240Ile	2.611805	0.328	0.782345733	-0.484921446	-0.82121411	-0.727139645	0.267	Thr	1265	Ile	T1265I	6	33.92628571	-17.45071429	-17.88485714	88.48	11.00740783
2:74361542:G:C:T:1265:S	-2.891825139	-2.835568486	0.488846958	0.032305702	0.304419683	0.153989917	0.086858862	0.083232422	0.629866667	0.338353263	0.081800535	0.024326979	0.178483997	2	74361542	G	C	T	S		2	74588669	2:74361542:G:C	DCTN1;DCTN1;DCTN1;DCTN1;DCTN1;DCTN1;DCTN1;DCTN1	Q14203	Q14203;Q14203-6;E7EX90;Q14203-2;Q14203-5;Q14203-3;E7EX90;Q14203-4	p.Thr1265Ser	p.Thr1265Ser;p.Thr1258Ser;p.Thr1243Ser;p.Thr1131Ser;p.Thr1126Ser;p.Thr1223Ser;p.Thr1243Ser;p.Thr1240Ser	2.068453	0.344	0.780706397	-1.2353163	-0.746856755	-0.927364533	0.004	Thr	1265	Ser	T1265S	4	33.92628571	-17.45071429	-17.88485714	88.48	11.00740783
2:74361542:G:T:T:1265:N	-2.882326506	-3.04411236	0.430069894	0.035438299	0.251963016	0.068974893	0.086858862	0.027431476	0.629866667	0.109993884	0.017311122	0.025699818	0.11311127	2	74361542	G	T	T	N	rs1457509111	2	74588669	2:74361542:G:T	DCTN1;DCTN1;DCTN1;DCTN1;DCTN1;DCTN1;DCTN1;DCTN1	Q14203	Q14203;Q14203-6;E7EX90;Q14203-2;Q14203-5;Q14203-3;E7EX90;Q14203-4	p.Thr1265Asn	p.Thr1265Asn;p.Thr1258Asn;p.Thr1243Asn;p.Thr1131Asn;p.Thr1126Asn;p.Thr1223Asn;p.Thr1243Asn;p.Thr1240Asn	2.359751	0.443	0.780169899	-0.867856224	-0.126484618	-0.198182512	0.421	Thr	1265	Asn	T1265N	5	33.92628571	-17.45071429	-17.88485714	88.48	11.00740783
2:74361543:T:A:T:1265:S	-3.149948458	-2.874124158	0.488846958	0.032305702	0.304419683	0.153989917	0.086858862	0.083232422	0.629866667	0.338353263	0.081800535	0.024326979	0.178483997	2	74361543	T	A	T	S		2	74588670	2:74361543:T:A	DCTN1;DCTN1;DCTN1;DCTN1;DCTN1;DCTN1;DCTN1;DCTN1	Q14203	Q14203;Q14203-6;E7EX90;Q14203-2;Q14203-5;Q14203-3;E7EX90;Q14203-4	p.Thr1265Ser	p.Thr1265Ser;p.Thr1258Ser;p.Thr1243Ser;p.Thr1131Ser;p.Thr1126Ser;p.Thr1223Ser;p.Thr1243Ser;p.Thr1240Ser	1.89898	0.228	0.780706397	-1.456781642	-1.484245698	-1.689184049	0.004	Thr	1265	Ser	T1265S	4	33.92628571	-17.45071429	-17.88485714	88.48	11.00740783
2:74361543:T:C:T:1265:A	-3.242809072	-3.036830434	0.430069894	0.035438299	0.251963016	0.068974893	0.086858862	0.027431476	0.629866667	0.109993884	0.017311122	0.025699818	0.11311127	2	74361543	T	C	T	A		2	74588670	2:74361543:T:C	DCTN1;DCTN1;DCTN1;DCTN1;DCTN1;DCTN1;DCTN1;DCTN1	Q14203	Q14203;Q14203-6;E7EX90;Q14203-2;Q14203-5;Q14203-3;E7EX90;Q14203-4	p.Thr1265Ala	p.Thr1265Ala;p.Thr1258Ala;p.Thr1243Ala;p.Thr1131Ala;p.Thr1126Ala;p.Thr1223Ala;p.Thr1243Ala;p.Thr1240Ala	2.391759	0.281	0.783190036	-0.751694262	-1.105897014	-1.117358367	0.062	Thr	1265	Ala	T1265A	5	33.92628571	-17.45071429	-17.88485714	88.48	11.00740783
2:74361543:T:G:T:1265:P	-3.278076126	-2.904510701	0.482598543	0.035414399	0.26277746	0.084832277	0.086858862	0.063947811	0.629866667	0.095498274	0.020271029	0.025617948	0.132537917	2	74361543	T	G	T	P		2	74588670	2:74361543:T:G	DCTN1;DCTN1;DCTN1;DCTN1;DCTN1;DCTN1;DCTN1;DCTN1	Q14203	Q14203;Q14203-6;E7EX90;Q14203-2;Q14203-5;Q14203-3;E7EX90;Q14203-4	p.Thr1265Pro	p.Thr1265Pro;p.Thr1258Pro;p.Thr1243Pro;p.Thr1131Pro;p.Thr1126Pro;p.Thr1223Pro;p.Thr1243Pro;p.Thr1240Pro	2.614409	0.237	0.792852126	-0.222925877	-1.224389319	-1.251749966	0.001	Thr	1265	Pro	T1265P	6	33.92628571	-17.45071429	-17.88485714	88.48	11.00740783
2:74361545:A:C:L:1264:R	-2.431518561	-2.463590634	0.206751004	0.0360989	0.215157063	0.030547039	0.089938175	0.063947811	-6.54E-18	0.041650227	0.348436981	0.026623008	0.13629263	2	74361545	A	C	L	R		2	74588672	2:74361545:A:C	DCTN1;DCTN1;DCTN1;DCTN1;DCTN1;DCTN1;DCTN1;DCTN1	Q14203	Q14203;Q14203-6;E7EX90;Q14203-2;Q14203-5;Q14203-3;E7EX90;Q14203-4	p.Leu1264Arg	p.Leu1264Arg;p.Leu1257Arg;p.Leu1242Arg;p.Leu1130Arg;p.Leu1125Arg;p.Leu1222Arg;p.Leu1242Arg;p.Leu1239Arg	4.483111	0.612	0.786399437	2.060252802	1.051751382	1.922580362	0.998	Leu	1264	Arg	L1264R	6	35.663125	-21.409875	-16.582	87.71	8.996793596
2:74361545:A:G:L:1264:P	-2.428103659	-2.734530615	0.10942547	0.033852973	0.173664921	0.012935504	0.089938175	0.042206923	-6.54E-18	0.005175595	0.042508703	0.025625333	0.080074568	2	74361545	A	G	L	P		2	74588672	2:74361545:A:G	DCTN1;DCTN1;DCTN1;DCTN1;DCTN1;DCTN1;DCTN1;DCTN1	Q14203	Q14203;Q14203-6;E7EX90;Q14203-2;Q14203-5;Q14203-3;E7EX90;Q14203-4	p.Leu1264Pro	p.Leu1264Pro;p.Leu1257Pro;p.Leu1242Pro;p.Leu1130Pro;p.Leu1125Pro;p.Leu1222Pro;p.Leu1242Pro;p.Leu1239Pro	4.330984	0.695	0.792737895	2.017462785	1.685119765	2.320397806	0.998	Leu	1264	Pro	L1264P	7	35.663125	-21.409875	-16.582	87.71	8.996793596
2:74361545:A:T:L:1264:Q	-2.500499792	-2.434861741	0.206751004	0.0360989	0.215157063	0.030547039	0.089938175	0.063947811	-6.54E-18	0.041650227	0.348436981	0.026623008	0.13629263	2	74361545	A	T	L	Q		2	74588672	2:74361545:A:T	DCTN1;DCTN1;DCTN1;DCTN1;DCTN1;DCTN1;DCTN1;DCTN1	Q14203	Q14203;Q14203-6;E7EX90;Q14203-2;Q14203-5;Q14203-3;E7EX90;Q14203-4	p.Leu1264Gln	p.Leu1264Gln;p.Leu1257Gln;p.Leu1242Gln;p.Leu1130Gln;p.Leu1125Gln;p.Leu1222Gln;p.Leu1242Gln;p.Leu1239Gln	4.60939	0.581	0.775408207	1.954746809	0.671307596	1.811417198	0.998	Leu	1264	Gln	L1264Q	6	35.663125	-21.409875	-16.582	87.71	8.996793596
2:74361546:G:C:L:1264:V	-3.032580732	-2.757005651	0.078314506	0.025565454	0.213556032	0.014137778	0.089938175	2.98E-18	-6.54E-18	0.015486667	0.39484331	0.021982876	0.09135709	2	74361546	G	C	L	V		2	74588673	2:74361546:G:C	DCTN1;DCTN1;DCTN1;DCTN1;DCTN1;DCTN1;DCTN1;DCTN1	Q14203	Q14203;Q14203-6;E7EX90;Q14203-2;Q14203-5;Q14203-3;E7EX90;Q14203-4	p.Leu1264Val	p.Leu1264Val;p.Leu1257Val;p.Leu1242Val;p.Leu1130Val;p.Leu1125Val;p.Leu1222Val;p.Leu1242Val;p.Leu1239Val	4.023715	0.407	0.783865104	1.397542201	-0.293676899	0.490123196	0.993	Leu	1264	Val	L1264V	3	35.663125	-21.409875	-16.582	87.71	8.996793596
2:74361546:G:T:L:1264:M	-2.968486731	-2.729694711	0.078314506	0.019296792	0.212198254	0.013886667	0.089938175	-4.57E-18	-6.54E-18	0.014966667	0.39484331	0.018946369	0.090531534	2	74361546	G	T	L	M		2	74588673	2:74361546:G:T	DCTN1;DCTN1;DCTN1;DCTN1;DCTN1;DCTN1;DCTN1;DCTN1	Q14203	Q14203;Q14203-6;E7EX90;Q14203-2;Q14203-5;Q14203-3;E7EX90;Q14203-4	p.Leu1264Met	p.Leu1264Met;p.Leu1257Met;p.Leu1242Met;p.Leu1130Met;p.Leu1125Met;p.Leu1222Met;p.Leu1242Met;p.Leu1239Met	4.159016	0.437	0.770141882	1.236583837	-0.331937675	0.736422507	0.998	Leu	1264	Met	L1264M	2	35.663125	-21.409875	-16.582	87.71	8.996793596
2:74361548:A:C:V:1263:G	-2.985234109	-3.072971705	0.057728719	0.033569738	0.152996667	0.015813495	0.044483333	0.042206923	-7.07E-18	0.005114904	0.006210391	0.026720093	0.056354197	2	74361548	A	C	V	G	rs755766984	2	74588675	2:74361548:A:C	DCTN1;DCTN1;DCTN1;DCTN1;DCTN1;DCTN1;DCTN1;DCTN1	Q14203	Q14203;Q14203-6;E7EX90;Q14203-2;Q14203-5;Q14203-3;E7EX90;Q14203-4	p.Val1263Gly	p.Val1263Gly;p.Val1256Gly;p.Val1241Gly;p.Val1129Gly;p.Val1124Gly;p.Val1221Gly;p.Val1241Gly;p.Val1238Gly	3.281659	0.479	0.790543212	0.592199594	0.275433544	0.506554294	0.906	Val	1263	Gly	V1263G	7	32.68242857	-24.65071429	-16.35285714	89.08	9.974481847
2:74361548:A:G:V:1263:A	-2.928463796	-2.880493892	0.133858666	0.03158368	0.224536032	0.10982382	0.044483333	0.083232422	-7.07E-18	0.201122446	0.062427338	0.025768017	0.125026296	2	74361548	A	G	V	A		2	74588675	2:74361548:A:G	DCTN1;DCTN1;DCTN1;DCTN1;DCTN1;DCTN1;DCTN1;DCTN1	Q14203	Q14203;Q14203-6;E7EX90;Q14203-2;Q14203-5;Q14203-3;E7EX90;Q14203-4	p.Val1263Ala	p.Val1263Ala;p.Val1256Ala;p.Val1241Ala;p.Val1129Ala;p.Val1124Ala;p.Val1221Ala;p.Val1241Ala;p.Val1238Ala	2.858776	0.405	0.771741118	-0.423192845	-0.508672906	-0.149005158	0.363	Val	1263	Ala	V1263A	4	32.68242857	-24.65071429	-16.35285714	89.08	9.974481847
2:74361548:A:T:V:1263:E	-3.0728366	-2.899077893	0.09585923	0.035596506	0.182818254	0.039510376	0.044483333	0.063947811	-7.07E-18	0.032715626	0.016639631	0.027473085	0.09405471	2	74361548	A	T	V	E		2	74588675	2:74361548:A:T	DCTN1;DCTN1;DCTN1;DCTN1;DCTN1;DCTN1;DCTN1;DCTN1	Q14203	Q14203;Q14203-6;E7EX90;Q14203-2;Q14203-5;Q14203-3;E7EX90;Q14203-4	p.Val1263Glu	p.Val1263Glu;p.Val1256Glu;p.Val1241Glu;p.Val1129Glu;p.Val1124Glu;p.Val1221Glu;p.Val1241Glu;p.Val1238Glu	3.349384	0.385	0.777441726	0.358236426	-0.540697239	-0.000315598	0.906	Val	1263	Glu	V1263E	6	32.68242857	-24.65071429	-16.35285714	89.08	9.974481847
2:74361549:C:A:V:1263:L	-3.340173644	-3.223761079	0.095511518	0.026413509	0.198472222	0.018518889	0.044483333	2.98E-18	-7.07E-18	0.001533333	0.026480151	0.023349752	0.073945185	2	74361549	C	A	V	L		2	74588676	2:74361549:C:A	DCTN1;DCTN1;DCTN1;DCTN1;DCTN1;DCTN1;DCTN1;DCTN1	Q14203	Q14203;Q14203-6;E7EX90;Q14203-2;Q14203-5;Q14203-3;E7EX90;Q14203-4	p.Val1263Leu	p.Val1263Leu;p.Val1256Leu;p.Val1241Leu;p.Val1129Leu;p.Val1124Leu;p.Val1221Leu;p.Val1241Leu;p.Val1238Leu	2.293811	0.294	0.77363871	-1.114777282	-1.182617493	-1.094979482	0.533	Val	1263	Leu	V1263L	3	32.68242857	-24.65071429	-16.35285714	89.08	9.974481847
2:74361549:C:G:V:1263:L	-3.340173644	-3.215723841	0.095511518	0.026413509	0.198472222	0.018518889	0.044483333	2.98E-18	-7.07E-18	0.001533333	0.026480151	0.023349752	0.073945185	2	74361549	C	G	V	L		2	74588676	2:74361549:C:G	DCTN1;DCTN1;DCTN1;DCTN1;DCTN1;DCTN1;DCTN1;DCTN1	Q14203	Q14203;Q14203-6;E7EX90;Q14203-2;Q14203-5;Q14203-3;E7EX90;Q14203-4	p.Val1263Leu	p.Val1263Leu;p.Val1256Leu;p.Val1241Leu;p.Val1129Leu;p.Val1124Leu;p.Val1221Leu;p.Val1241Leu;p.Val1238Leu	2.329139	0.294	0.77363871	-1.068611063	-1.182617493	-1.075947834	0.533	Val	1263	Leu	V1263L	3	32.68242857	-24.65071429	-16.35285714	89.08	9.974481847
2:74361549:C:T:V:1263:M	-3.320146835	-3.016166564	0.095511518	0.026413509	0.198472222	0.018518889	0.044483333	2.98E-18	-7.07E-18	0.001533333	0.026480151	0.023349752	0.073945185	2	74361549	C	T	V	M		2	74588676	2:74361549:C:T	DCTN1;DCTN1;DCTN1;DCTN1;DCTN1;DCTN1;DCTN1;DCTN1	Q14203	Q14203;Q14203-6;E7EX90;Q14203-2;Q14203-5;Q14203-3;E7EX90;Q14203-4	p.Val1263Met	p.Val1263Met;p.Val1256Met;p.Val1241Met;p.Val1129Met;p.Val1124Met;p.Val1221Met;p.Val1241Met;p.Val1238Met	3.206301	0.303	0.754294409	-0.398465135	-1.448155889	-0.551386103	0.984	Val	1263	Met	V1263M	3	32.68242857	-24.65071429	-16.35285714	89.08	9.974481847
2:74361551:A:C:L:1262:R	-1.916404258	-2.21793032	0.130499452	0.034892826	0.253803889	0.033077658	0.135904048	0.063947811	1.67E-05	0.071945982	0.450763851	0.027532252	0.204259937	2	74361551	A	C	L	R		2	74588678	2:74361551:A:C	DCTN1;DCTN1;DCTN1;DCTN1;DCTN1;DCTN1;DCTN1;DCTN1	Q14203	Q14203;Q14203-6;E7EX90;Q14203-2;Q14203-5;Q14203-3;E7EX90;Q14203-4	p.Leu1262Arg	p.Leu1262Arg;p.Leu1255Arg;p.Leu1240Arg;p.Leu1128Arg;p.Leu1123Arg;p.Leu1220Arg;p.Leu1240Arg;p.Leu1237Arg	4.307017	0.745	0.769398059	1.411682173	1.613546795	2.596504678	0.984	Leu	1262	Arg	L1262R	6	36.22425	-26.390875	-14.307625	87.12	8.935085828
2:74361551:A:G:L:1262:P	-2.209245169	-2.590150965	0.066078417	0.032888867	0.204261746	0.012081829	0.135904048	0.042206923	1.67E-05	0.005939772	0.042111523	0.02670812	0.121724323	2	74361551	A	G	L	P		2	74588678	2:74361551:A:G	DCTN1;DCTN1;DCTN1;DCTN1;DCTN1;DCTN1;DCTN1;DCTN1	Q14203	Q14203;Q14203-6;E7EX90;Q14203-2;Q14203-5;Q14203-3;E7EX90;Q14203-4	p.Leu1262Pro	p.Leu1262Pro;p.Leu1255Pro;p.Leu1240Pro;p.Leu1128Pro;p.Leu1123Pro;p.Leu1220Pro;p.Leu1240Pro;p.Leu1237Pro	4.196004	0.733	0.769067533	1.258476488	1.531750533	2.467336178	0.984	Leu	1262	Pro	L1262P	7	36.22425	-26.390875	-14.307625	87.12	8.935085828
2:74361551:A:T:L:1262:Q	-2.041015515	-2.192317085	0.130499452	0.034892826	0.253803889	0.033077658	0.135904048	0.063947811	1.67E-05	0.071945982	0.450763851	0.027532252	0.204259937	2	74361551	A	T	L	Q		2	74588678	2:74361551:A:T	DCTN1;DCTN1;DCTN1;DCTN1;DCTN1;DCTN1;DCTN1;DCTN1	Q14203	Q14203;Q14203-6;E7EX90;Q14203-2;Q14203-5;Q14203-3;E7EX90;Q14203-4	p.Leu1262Gln	p.Leu1262Gln;p.Leu1255Gln;p.Leu1240Gln;p.Leu1128Gln;p.Leu1123Gln;p.Leu1220Gln;p.Leu1240Gln;p.Leu1237Gln	4.419601	0.689	0.759816878	1.322985092	1.097708912	2.33345474	0.984	Leu	1262	Gln	L1262Q	6	36.22425	-26.390875	-14.307625	87.12	8.935085828
2:74361552:G:C:L:1262:V	-3.028642956	-3.041242332	0.046646014	0.025038582	0.239101746	0.011012222	0.135904048	2.98E-18	1.67E-05	0.007742222	0.391569376	0.022406115	0.109830423	2	74361552	G	C	L	V		2	74588679	2:74361552:G:C	DCTN1;DCTN1;DCTN1;DCTN1;DCTN1;DCTN1;DCTN1;DCTN1	Q14203	Q14203;Q14203-6;E7EX90;Q14203-2;Q14203-5;Q14203-3;E7EX90;Q14203-4	p.Leu1262Val	p.Leu1262Val;p.Leu1255Val;p.Leu1240Val;p.Leu1128Val;p.Leu1123Val;p.Leu1220Val;p.Leu1240Val;p.Leu1237Val	2.43299	0.382	0.766159274	-1.116990317	-0.748009483	-0.511329928	0.036	Leu	1262	Val	L1262V	3	36.22425	-26.390875	-14.307625	87.12	8.935085828
2:74361552:G:T:L:1262:M	-2.954053522	-2.753758918	0.046646014	0.019371673	0.237757302	0.010761111	0.135904048	-4.57E-18	1.67E-05	0.007222222	0.391569376	0.019531956	0.108809312	2	74361552	G	T	L	M		2	74588679	2:74361552:G:T	DCTN1;DCTN1;DCTN1;DCTN1;DCTN1;DCTN1;DCTN1;DCTN1	Q14203	Q14203;Q14203-6;E7EX90;Q14203-2;Q14203-5;Q14203-3;E7EX90;Q14203-4	p.Leu1262Met	p.Leu1262Met;p.Leu1255Met;p.Leu1240Met;p.Leu1128Met;p.Leu1123Met;p.Leu1220Met;p.Leu1240Met;p.Leu1237Met	3.715503	0.417	0.75494188	0.282890248	-0.712677825	0.381889067	0.952	Leu	1262	Met	L1262M	2	36.22425	-26.390875	-14.307625	87.12	8.935085828
2:74361554:C:A:R:1261:L	-2.941635958	-3.129817409	0.151186928	0.029816005	0.174094524	0.01147951	0.03628	0.042206923	-6.45E-18	0.005175595	0.011974371	0.026551008	0.050552582	2	74361554	C	A	R	L		2	74588681	2:74361554:C:A	DCTN1;DCTN1;DCTN1;DCTN1;DCTN1;DCTN1;DCTN1;DCTN1	Q14203	Q14203;Q14203-6;E7EX90;Q14203-2;Q14203-5;Q14203-3;E7EX90;Q14203-4	p.Arg1261Leu	p.Arg1261Leu;p.Arg1254Leu;p.Arg1239Leu;p.Arg1127Leu;p.Arg1122Leu;p.Arg1219Leu;p.Arg1239Leu;p.Arg1236Leu	3.138994	0.507	0.801630076	0.67864641	0.638402548	0.591549016	0.253	Arg	1261	Leu	R1261L	7	32.18636364	-30.62390909	-16.90690909	87.7	11.34859889
2:74361554:C:G:R:1261:P	-2.970563571	-3.21520942	0.151186928	0.029816005	0.174094524	0.01147951	0.03628	0.042206923	-6.45E-18	0.005175595	0.011974371	0.026551008	0.050552582	2	74361554	C	G	R	P		2	74588681	2:74361554:C:G	DCTN1;DCTN1;DCTN1;DCTN1;DCTN1;DCTN1;DCTN1;DCTN1	Q14203	Q14203;Q14203-6;E7EX90;Q14203-2;Q14203-5;Q14203-3;E7EX90;Q14203-4	p.Arg1261Pro	p.Arg1261Pro;p.Arg1254Pro;p.Arg1239Pro;p.Arg1127Pro;p.Arg1122Pro;p.Arg1219Pro;p.Arg1239Pro;p.Arg1236Pro	2.76365	0.494	0.811198359	0.423654318	0.715405945	0.314201642	0.625	Arg	1261	Pro	R1261P	7	32.18636364	-30.62390909	-16.90690909	87.7	11.34859889
2:74361554:C:T:R:1261:Q	-3.54292774	-3.02705594	0.289768517	0.029109743	0.237537222	0.114657625	0.03628	0.083232422	-6.45E-18	0.215873356	0.200144529	0.024973983	0.098707384	2	74361554	C	T	R	Q	rs553822174	2	74588681	2:74361554:C:T	DCTN1;DCTN1;DCTN1;DCTN1;DCTN1;DCTN1;DCTN1;DCTN1	Q14203	Q14203;Q14203-6;E7EX90;Q14203-2;Q14203-5;Q14203-3;E7EX90;Q14203-4	p.Arg1261Gln	p.Arg1261Gln;p.Arg1254Gln;p.Arg1239Gln;p.Arg1127Gln;p.Arg1122Gln;p.Arg1219Gln;p.Arg1239Gln;p.Arg1236Gln	2.700879	0.167	0.734308962	-1.550844317	-2.646127645	-1.609792948	0.024	Arg	1261	Gln	R1261Q	4	32.18636364	-30.62390909	-16.90690909	87.7	11.34859889
2:74361555:G:A:R:1261:W	-3.172927046	-3.019007243	0.040816776	0.026259894	0.16193119	0.005991247	0.03628	0.069894475	-6.45E-18	0.00918199	0.012998339	0.02550285	0.043691986	2	74361555	G	A	R	W	rs768025820	2	74588682	2:74361555:G:A	DCTN1;DCTN1;DCTN1;DCTN1;DCTN1;DCTN1;DCTN1;DCTN1	Q14203	Q14203;Q14203-6;E7EX90;Q14203-2;Q14203-5;Q14203-3;E7EX90;Q14203-4	p.Arg1261Trp	p.Arg1261Trp;p.Arg1254Trp;p.Arg1239Trp;p.Arg1127Trp;p.Arg1122Trp;p.Arg1219Trp;p.Arg1239Trp;p.Arg1236Trp	3.752835	0.413	0.765342039	0.587653217	-0.564583799	0.37887884	0.993	Arg	1261	Trp	R1261W	8	32.18636364	-30.62390909	-16.90690909	87.7	11.34859889
2:74361555:G:C:R:1261:G	-3.322145333	-3.098024956	0.151186928	0.029816005	0.174094524	0.01147951	0.03628	0.042206923	-6.45E-18	0.005175595	0.011974371	0.026551008	0.050552582	2	74361555	G	C	R	G		2	74588682	2:74361555:G:C	DCTN1;DCTN1;DCTN1;DCTN1;DCTN1;DCTN1;DCTN1;DCTN1	Q14203	Q14203;Q14203-6;E7EX90;Q14203-2;Q14203-5;Q14203-3;E7EX90;Q14203-4	p.Arg1261Gly	p.Arg1261Gly;p.Arg1254Gly;p.Arg1239Gly;p.Arg1127Gly;p.Arg1122Gly;p.Arg1219Gly;p.Arg1239Gly;p.Arg1236Gly	3.278739	0.336	0.822131272	1.365857204	-0.106558682	-0.321610807	0.253	Arg	1261	Gly	R1261G	7	32.18636364	-30.62390909	-16.90690909	87.7	11.34859889
2:74361556:G:C:H:1260:Q	-2.713186371	-2.840679462	0.061882593	0.026685271	0.183673333	0.00741511	0.122151481	0.069894475	-6.35E-18	0.008019613	0.019462921	0.025757397	0.113118979	2	74361556	G	C	H	Q		2	74588683	2:74361556:G:C	DCTN1;DCTN1;DCTN1;DCTN1;DCTN1;DCTN1;DCTN1;DCTN1	Q14203	Q14203;Q14203-6;E7EX90;Q14203-2;Q14203-5;Q14203-3;E7EX90;Q14203-4	p.His1260Gln	p.His1260Gln;p.His1253Gln;p.His1238Gln;p.His1126Gln;p.His1121Gln;p.His1218Gln;p.His1238Gln;p.His1235Gln	3.253806	0.519	0.767830261	-0.003229712	0.150751835	0.722764087	0.995	His	1260	Gln	H1260Q	8	37.484	-31.9904	-10.8866	85.89	9.669456924
2:74361556:G:T:H:1260:Q	-2.713186371	-2.854167224	0.061882593	0.026685271	0.183673333	0.00741511	0.122151481	0.069894475	-6.35E-18	0.008019613	0.019462921	0.025757397	0.113118979	2	74361556	G	T	H	Q		2	74588683	2:74361556:G:T	DCTN1;DCTN1;DCTN1;DCTN1;DCTN1;DCTN1;DCTN1;DCTN1	Q14203	Q14203;Q14203-6;E7EX90;Q14203-2;Q14203-5;Q14203-3;E7EX90;Q14203-4	p.His1260Gln	p.His1260Gln;p.His1253Gln;p.His1238Gln;p.His1126Gln;p.His1121Gln;p.His1218Gln;p.His1238Gln;p.His1235Gln	3.19452	0.519	0.767830261	-0.080703966	0.150751835	0.690825956	0.995	His	1260	Gln	H1260Q	8	37.484	-31.9904	-10.8866	85.89	9.669456924
2:74361557:T:A:H:1260:L	-2.379501751	-2.597168554	0.068285942	0.016509073	0.229875556	0.117027243	0.122151481	0.347382452	-6.35E-18	0.183132831	0.024219209	0.023914942	0.154494485	2	74361557	T	A	H	L		2	74588684	2:74361557:T:A	DCTN1;DCTN1;DCTN1;DCTN1;DCTN1;DCTN1;DCTN1;DCTN1	Q14203	Q14203;Q14203-6;E7EX90;Q14203-2;Q14203-5;Q14203-3;E7EX90;Q14203-4	p.His1260Leu	p.His1260Leu;p.His1253Leu;p.His1238Leu;p.His1126Leu;p.His1121Leu;p.His1218Leu;p.His1238Leu;p.His1235Leu	3.559629	0.609	0.780323848	0.703919479	0.931312934	1.407747636	0.995	His	1260	Leu	H1260L	11	37.484	-31.9904	-10.8866	85.89	9.669456924
2:74361557:T:C:H:1260:R	-2.419459836	-2.707526539	0.061882593	0.026685271	0.183673333	0.00741511	0.122151481	0.069894475	-6.35E-18	0.008019613	0.019462921	0.025757397	0.113118979	2	74361557	T	C	H	R		2	74588684	2:74361557:T:C	DCTN1;DCTN1;DCTN1;DCTN1;DCTN1;DCTN1;DCTN1;DCTN1	Q14203	Q14203;Q14203-6;E7EX90;Q14203-2;Q14203-5;Q14203-3;E7EX90;Q14203-4	p.His1260Arg	p.His1260Arg;p.His1253Arg;p.His1238Arg;p.His1126Arg;p.His1121Arg;p.His1218Arg;p.His1238Arg;p.His1235Arg	3.839085	0.651	0.778498681	1.024186685	1.16784662	1.801069468	0.981	His	1260	Arg	H1260R	8	37.484	-31.9904	-10.8866	85.89	9.669456924
2:74361557:T:G:H:1260:P	-2.429116278	-2.675462174	0.052003741	0.018631553	0.208874444	0.077009115	0.122151481	0.082880863	-6.35E-18	0.015757177	0.01798418	0.023725591	0.108744125	2	74361557	T	G	H	P		2	74588684	2:74361557:T:G	DCTN1;DCTN1;DCTN1;DCTN1;DCTN1;DCTN1;DCTN1;DCTN1	Q14203	Q14203;Q14203-6;E7EX90;Q14203-2;Q14203-5;Q14203-3;E7EX90;Q14203-4	p.His1260Pro	p.His1260Pro;p.His1253Pro;p.His1238Pro;p.His1126Pro;p.His1121Pro;p.His1218Pro;p.His1238Pro;p.His1235Pro	4.060864	0.653	0.785085442	1.476124119	1.290456904	1.932105397	0.995	His	1260	Pro	H1260P	10	37.484	-31.9904	-10.8866	85.89	9.669456924
2:74361558:G:A:H:1260:Y	-2.416730246	-2.39305156	0.302923799	0.032659792	0.246751667	0.047212696	0.122151481	0.063947811	-6.35E-18	0.066831716	0.351974756	0.02801452	0.216788234	2	74361558	G	A	H	Y	rs1375787578	2	74588685	2:74361558:G:A	DCTN1;DCTN1;DCTN1;DCTN1;DCTN1;DCTN1;DCTN1;DCTN1	Q14203	Q14203;Q14203-6;E7EX90;Q14203-2;Q14203-5;Q14203-3;E7EX90;Q14203-4	p.His1260Tyr	p.His1260Tyr;p.His1253Tyr;p.His1238Tyr;p.His1126Tyr;p.His1121Tyr;p.His1218Tyr;p.His1238Tyr;p.His1235Tyr	3.305766	0.502	0.773509269	0.204447803	0.137437506	0.652489418	0.981	His	1260	Tyr	H1260Y	6	37.484	-31.9904	-10.8866	85.89	9.669456924
2:74361558:G:C:H:1260:D	-2.643299864	-2.698712812	0.052003741	0.02227602	0.175233333	0.006632381	0.122151481	-6.72E-18	-6.35E-18	3.13E-05	0.00922217	0.024313809	0.096837672	2	74361558	G	C	H	D		2	74588685	2:74361558:G:C	DCTN1;DCTN1;DCTN1;DCTN1;DCTN1;DCTN1;DCTN1;DCTN1	Q14203	Q14203;Q14203-6;E7EX90;Q14203-2;Q14203-5;Q14203-3;E7EX90;Q14203-4	p.His1260Asp	p.His1260Asp;p.His1253Asp;p.His1238Asp;p.His1126Asp;p.His1121Asp;p.His1218Asp;p.His1238Asp;p.His1235Asp	4.178673	0.574	0.780369299	1.51399765	0.70958322	1.538921861	0.981	His	1260	Asp	H1260D	9	37.484	-31.9904	-10.8866	85.89	9.669456924
2:74361558:G:T:H:1260:N	-2.798155225	-2.58681849	0.170030177	0.03058319	0.198091746	0.013449781	0.122151481	0.042206923	-6.35E-18	0.005441856	0.023188362	0.027335824	0.135764275	2	74361558	G	T	H	N		2	74588685	2:74361558:G:T	DCTN1;DCTN1;DCTN1;DCTN1;DCTN1;DCTN1;DCTN1;DCTN1	Q14203	Q14203;Q14203-6;E7EX90;Q14203-2;Q14203-5;Q14203-3;E7EX90;Q14203-4	p.His1260Asn	p.His1260Asn;p.His1253Asn;p.His1238Asn;p.His1126Asn;p.His1121Asn;p.His1218Asn;p.His1238Asn;p.His1235Asn	3.951221	0.448	0.773223023	1.040875532	-0.210605628	0.688064672	0.981	His	1260	Asn	H1260N	7	37.484	-31.9904	-10.8866	85.89	9.669456924
2:74361560:C:A:R:1259:L	-3.244162637	-2.808755242	0.05704201	0.026994913	0.241540582	0.009145868	0.188076753	0.042206923	-1.24E-17	0.005769902	0.016093329	0.02715823	0.150646204	2	74361560	C	A	R	L		2	74588687	2:74361560:C:A	DCTN1;DCTN1;DCTN1;DCTN1;DCTN1;DCTN1;DCTN1;DCTN1	Q14203	Q14203;Q14203-6;E7EX90;Q14203-2;Q14203-5;Q14203-3;E7EX90;Q14203-4	p.Arg1259Leu	p.Arg1259Leu;p.Arg1252Leu;p.Arg1237Leu;p.Arg1125Leu;p.Arg1120Leu;p.Arg1217Leu;p.Arg1237Leu;p.Arg1234Leu	2.7007	0.226	0.801887391	0.112222184	-1.143565429	-1.268847898	0.017	Arg	1259	Leu	R1259L	7	38.59018182	-36.50909091	-14.97663636	84.31	10.50418416
2:74361560:C:G:R:1259:P	-2.981588916	-2.768085609	0.05704201	0.026994913	0.241540582	0.009145868	0.188076753	0.042206923	-1.24E-17	0.005769902	0.016093329	0.02715823	0.150646204	2	74361560	C	G	R	P		2	74588687	2:74361560:C:G	DCTN1;DCTN1;DCTN1;DCTN1;DCTN1;DCTN1;DCTN1;DCTN1	Q14203	Q14203;Q14203-6;E7EX90;Q14203-2;Q14203-5;Q14203-3;E7EX90;Q14203-4	p.Arg1259Pro	p.Arg1259Pro;p.Arg1252Pro;p.Arg1237Pro;p.Arg1125Pro;p.Arg1120Pro;p.Arg1217Pro;p.Arg1237Pro;p.Arg1234Pro	2.879465	0.344	0.810881012	0.567189189	-0.243409006	-0.490461935	0.732	Arg	1259	Pro	R1259P	7	38.59018182	-36.50909091	-14.97663636	84.31	10.50418416
2:74361560:C:T:R:1259:Q	-3.356437658	-2.800289546	0.060471553	0.026272205	0.281411455	0.067330533	0.188076753	0.083232422	-1.24E-17	0.049947173	0.242304921	0.023987269	0.149641353	2	74361560	C	T	R	Q	rs573184955	2	74588687	2:74361560:C:T	DCTN1;DCTN1;DCTN1;DCTN1;DCTN1;DCTN1;DCTN1;DCTN1	Q14203	Q14203;Q14203-6;E7EX90;Q14203-2;Q14203-5;Q14203-3;E7EX90;Q14203-4	p.Arg1259Gln	p.Arg1259Gln;p.Arg1252Gln;p.Arg1237Gln;p.Arg1125Gln;p.Arg1120Gln;p.Arg1217Gln;p.Arg1237Gln;p.Arg1234Gln	2.756479	0.177	0.737246697	-1.405880725	-2.533545044	-1.522036872	0.016	Arg	1259	Gln	R1259Q	4	38.59018182	-36.50909091	-14.97663636	84.31	10.50418416
2:74361561:G:C:R:1259:G	-3.103974972	-2.660558434	0.05704201	0.026994913	0.241540582	0.009145868	0.188076753	0.042206923	-1.24E-17	0.005769902	0.016093329	0.02715823	0.150646204	2	74361561	G	C	R	G		2	74588688	2:74361561:G:C	DCTN1;DCTN1;DCTN1;DCTN1;DCTN1;DCTN1;DCTN1;DCTN1	Q14203	Q14203;Q14203-6;E7EX90;Q14203-2;Q14203-5;Q14203-3;E7EX90;Q14203-4	p.Arg1259Gly	p.Arg1259Gly;p.Arg1252Gly;p.Arg1237Gly;p.Arg1125Gly;p.Arg1120Gly;p.Arg1217Gly;p.Arg1237Gly;p.Arg1234Gly	3.352105	0.289	0.822019735	1.458985802	-0.407189268	-0.553764709	0.27	Arg	1259	Gly	R1259G	7	38.59018182	-36.50909091	-14.97663636	84.31	10.50418416
2:74361562:C:A:Q:1258:H	-2.933592751	-3.002630853	0.319974601	0.024662207	0.213927566	0.027955476	0.132886376	0.027431476	-1.23E-17	0.00655671	0.008647787	0.019801547	0.095832268	2	74361562	C	A	Q	H		2	74588689	2:74361562:C:A	DCTN1;DCTN1;DCTN1;DCTN1;DCTN1;DCTN1;DCTN1;DCTN1	Q14203	Q14203;Q14203-6;E7EX90;Q14203-2;Q14203-5;Q14203-3;E7EX90;Q14203-4	p.Gln1258His	p.Gln1258His;p.Gln1251His;p.Gln1236His;p.Gln1124His;p.Gln1119His;p.Gln1216His;p.Gln1236His;p.Gln1233His	2.861367	0.445	0.767804756	-0.516692184	-0.320076998	0.083605209	0.94	Gln	1258	His	Q1258H	5	39.75788889	-35.93666667	-7.723444444	77.86	12.33979248
2:74361562:C:G:Q:1258:H	-2.933592751	-2.998705966	0.319974601	0.024662207	0.213927566	0.027955476	0.132886376	0.027431476	-1.23E-17	0.00655671	0.008647787	0.019801547	0.095832268	2	74361562	C	G	Q	H		2	74588689	2:74361562:C:G	DCTN1;DCTN1;DCTN1;DCTN1;DCTN1;DCTN1;DCTN1;DCTN1	Q14203	Q14203;Q14203-6;E7EX90;Q14203-2;Q14203-5;Q14203-3;E7EX90;Q14203-4	p.Gln1258His	p.Gln1258His;p.Gln1251His;p.Gln1236His;p.Gln1124His;p.Gln1119His;p.Gln1216His;p.Gln1236His;p.Gln1233His	2.878619	0.445	0.767804756	-0.494147471	-0.320076998	0.092899083	0.94	Gln	1258	His	Q1258H	5	39.75788889	-35.93666667	-7.723444444	77.86	12.33979248
2:74361563:T:A:Q:1258:L	-2.698769902	-2.842930868	0.360981494	0.020743786	0.195424868	0.025478385	0.132886376	0.042206923	-1.23E-17	0.010046417	0.019414395	0.020692457	0.103098058	2	74361563	T	A	Q	L		2	74588690	2:74361563:T:A	DCTN1;DCTN1;DCTN1;DCTN1;DCTN1;DCTN1;DCTN1;DCTN1	Q14203	Q14203;Q14203-6;E7EX90;Q14203-2;Q14203-5;Q14203-3;E7EX90;Q14203-4	p.Gln1258Leu	p.Gln1258Leu;p.Gln1251Leu;p.Gln1236Leu;p.Gln1124Leu;p.Gln1119Leu;p.Gln1216Leu;p.Gln1236Leu;p.Gln1233Leu	3.429077	0.54	0.776050441	0.428134748	0.421394074	0.938572474	0.421	Gln	1258	Leu	Q1258L	7	39.75788889	-35.93666667	-7.723444444	77.86	12.33979248
2:74361563:T:C:Q:1258:R	-2.977731525	-2.881012079	0.319974601	0.023515421	0.242133122	0.103818826	0.132886376	0.083232422	-1.23E-17	0.035164913	0.031672984	0.018059863	0.105606737	2	74361563	T	C	Q	R		2	74588690	2:74361563:T:C	DCTN1;DCTN1;DCTN1;DCTN1;DCTN1;DCTN1;DCTN1;DCTN1	Q14203	Q14203;Q14203-6;E7EX90;Q14203-2;Q14203-5;Q14203-3;E7EX90;Q14203-4	p.Gln1258Arg	p.Gln1258Arg;p.Gln1251Arg;p.Gln1236Arg;p.Gln1124Arg;p.Gln1119Arg;p.Gln1216Arg;p.Gln1236Arg;p.Gln1233Arg	3.215334	0.411	0.775740569	0.141191048	-0.403803333	0.077759408	0.267	Gln	1258	Arg	Q1258R	4	39.75788889	-35.93666667	-7.723444444	77.86	12.33979248
2:74361563:T:G:Q:1258:P	-2.635469659	-2.621587764	0.436665267	0.023721191	0.236060899	0.052601015	0.132886376	0.063947811	-1.23E-17	0.023436765	0.043485526	0.020863613	0.156543098	2	74361563	T	G	Q	P		2	74588690	2:74361563:T:G	DCTN1;DCTN1;DCTN1;DCTN1;DCTN1;DCTN1;DCTN1;DCTN1	Q14203	Q14203;Q14203-6;E7EX90;Q14203-2;Q14203-5;Q14203-3;E7EX90;Q14203-4	p.Gln1258Pro	p.Gln1258Pro;p.Gln1251Pro;p.Gln1236Pro;p.Gln1124Pro;p.Gln1119Pro;p.Gln1216Pro;p.Gln1236Pro;p.Gln1233Pro	3.414439	0.491	0.780711083	0.523717858	0.187671208	0.647448957	0.838	Gln	1258	Pro	Q1258P	6	39.75788889	-35.93666667	-7.723444444	77.86	12.33979248
2:74361564:G:C:Q:1258:E	-3.316087747	-3.072394917	0.215187788	0.020943414	0.221590423	0.02713	0.132886376	2.98E-18	-1.23E-17	-5.36E-18	0.016651988	0.016417924	0.074513915	2	74361564	G	C	Q	E		2	74588691	2:74361564:G:C	DCTN1;DCTN1;DCTN1;DCTN1;DCTN1;DCTN1;DCTN1;DCTN1	Q14203	Q14203;Q14203-6;E7EX90;Q14203-2;Q14203-5;Q14203-3;E7EX90;Q14203-4	p.Gln1258Glu	p.Gln1258Glu;p.Gln1251Glu;p.Gln1236Glu;p.Gln1124Glu;p.Gln1119Glu;p.Gln1216Glu;p.Gln1236Glu;p.Gln1233Glu	2.948638	0.304	0.776974437	-0.176955119	-1.063394618	-0.684412112	0.131	Gln	1258	Glu	Q1258E	3	39.75788889	-35.93666667	-7.723444444	77.86	12.33979248
2:74361564:G:T:Q:1258:K	-3.429447332	-3.029524434	0.319974601	0.023515421	0.242133122	0.103818826	0.132886376	0.083232422	-1.23E-17	0.035164913	0.031672984	0.018059863	0.105606737	2	74361564	G	T	Q	K		2	74588691	2:74361564:G:T	DCTN1;DCTN1;DCTN1;DCTN1;DCTN1;DCTN1;DCTN1;DCTN1	Q14203	Q14203;Q14203-6;E7EX90;Q14203-2;Q14203-5;Q14203-3;E7EX90;Q14203-4	p.Gln1258Lys	p.Gln1258Lys;p.Gln1251Lys;p.Gln1236Lys;p.Gln1124Lys;p.Gln1119Lys;p.Gln1216Lys;p.Gln1236Lys;p.Gln1233Lys	2.562542	0.208	0.776174028	-0.701201262	-1.687001951	-1.447321943	0.004	Gln	1258	Lys	Q1258K	4	39.75788889	-35.93666667	-7.723444444	77.86	12.33979248
2:74361566:C:A:G:1257:V	-3.364185115	-3.156274129	0.078810841	0.008853714	0.162265556	0.013944452	0.141658519	-6.72E-18	-6.77E-18	-7.16E-18	0.003821404	0.015837716	0.072019365	2	74361566	C	A	G	V		2	74588693	2:74361566:C:A	DCTN1;DCTN1;DCTN1;DCTN1;DCTN1;DCTN1;DCTN1;DCTN1	Q14203	Q14203;Q14203-6;E7EX90;Q14203-2;Q14203-5;Q14203-3;E7EX90;Q14203-4	p.Gly1257Val	p.Gly1257Val;p.Gly1250Val;p.Gly1235Val;p.Gly1123Val;p.Gly1118Val;p.Gly1215Val;p.Gly1235Val;p.Gly1232Val	2.626038	0.286	0.772105828	-0.718355567	-1.259047243	-0.962247435	0.281	Gly	1257	Val	G1257V	9	42.97875	-38.4255	-8.7195	74.08	12.63962636
2:74361566:C:G:G:1257:A	-3.253724571	-2.947263106	0.244652569	0.020372187	0.220062593	0.0468446	0.141658519	0.063947811	-6.77E-18	0.023315552	0.031138254	0.018468834	0.142160146	2	74361566	C	G	G	A		2	74588693	2:74361566:C:G	DCTN1;DCTN1;DCTN1;DCTN1;DCTN1;DCTN1;DCTN1;DCTN1	Q14203	Q14203;Q14203-6;E7EX90;Q14203-2;Q14203-5;Q14203-3;E7EX90;Q14203-4	p.Gly1257Ala	p.Gly1257Ala;p.Gly1250Ala;p.Gly1235Ala;p.Gly1123Ala;p.Gly1118Ala;p.Gly1215Ala;p.Gly1235Ala;p.Gly1232Ala	2.248689	0.234	0.772288109	-1.206984387	-1.586559647	-1.466109127	0.075	Gly	1257	Ala	G1257A	6	42.97875	-38.4255	-8.7195	74.08	12.63962636
2:74361566:C:T:G:1257:E	-3.578852846	-3.20540486	0.080838054	0.012915342	0.169472593	0.014707689	0.141658519	0.069894475	-6.77E-18	0.006625162	0.011029433	0.017262628	0.084115762	2	74361566	C	T	G	E	rs1297340959	2	74588693	2:74361566:C:T	DCTN1;DCTN1;DCTN1;DCTN1;DCTN1;DCTN1;DCTN1;DCTN1	Q14203	Q14203;Q14203-6;E7EX90;Q14203-2;Q14203-5;Q14203-3;E7EX90;Q14203-4	p.Gly1257Glu	p.Gly1257Glu;p.Gly1250Glu;p.Gly1235Glu;p.Gly1123Glu;p.Gly1118Glu;p.Gly1215Glu;p.Gly1235Glu;p.Gly1232Glu	2.186564	0.172	0.77465051	-1.230023089	-1.941265885	-1.857959235	0.001	Gly	1257	Glu	G1257E	8	42.97875	-38.4255	-8.7195	74.08	12.63962636
2:74361567:C:G:G:1257:R	-3.256198698	-3.103978414	0.080838054	0.012915342	0.169472593	0.014707689	0.141658519	0.069894475	-6.77E-18	0.006625162	0.011029433	0.017262628	0.084115762	2	74361567	C	G	G	R		2	74588694	2:74361567:C:G	DCTN1;DCTN1;DCTN1;DCTN1;DCTN1;DCTN1;DCTN1;DCTN1	Q14203	Q14203;Q14203-6;E7EX90;Q14203-2;Q14203-5;Q14203-3;E7EX90;Q14203-4	p.Gly1257Arg	p.Gly1257Arg;p.Gly1250Arg;p.Gly1235Arg;p.Gly1123Arg;p.Gly1118Arg;p.Gly1215Arg;p.Gly1235Arg;p.Gly1232Arg	2.632388	0.317	0.773512519	-0.675434732	-1.038516498	-0.779635323	0.001	Gly	1257	Arg	G1257R	8	42.97875	-38.4255	-8.7195	74.08	12.63962636
2:74361567:C:T:G:1257:R	-3.256198698	-3.058681136	0.080838054	0.012915342	0.169472593	0.014707689	0.141658519	0.069894475	-6.77E-18	0.006625162	0.011029433	0.017262628	0.084115762	2	74361567	C	T	G	R		2	74588694	2:74361567:C:T	DCTN1;DCTN1;DCTN1;DCTN1;DCTN1;DCTN1;DCTN1;DCTN1	Q14203	Q14203;Q14203-6;E7EX90;Q14203-2;Q14203-5;Q14203-3;E7EX90;Q14203-4	p.Gly1257Arg	p.Gly1257Arg;p.Gly1250Arg;p.Gly1235Arg;p.Gly1123Arg;p.Gly1118Arg;p.Gly1215Arg;p.Gly1235Arg;p.Gly1232Arg	2.831494	0.317	0.773512519	-0.415245331	-1.038516498	-0.672374359	0.001	Gly	1257	Arg	G1257R	8	42.97875	-38.4255	-8.7195	74.08	12.63962636
2:74361568:A:C:F:1256:L	-3.361695658	-3.043438664	0.49964571	0.017087207	0.296838624	0.195304573	0.194714233	0.063947811	0.000121111	0.025164532	0.066404015	0.016476375	0.181134834	2	74361568	A	C	F	L		2	74588695	2:74361568:A:C	DCTN1;DCTN1;DCTN1;DCTN1;DCTN1;DCTN1;DCTN1;DCTN1	Q14203	Q14203;Q14203-6;E7EX90;Q14203-2;Q14203-5;Q14203-3;E7EX90;Q14203-4	p.Phe1256Leu	p.Phe1256Leu;p.Phe1249Leu;p.Phe1234Leu;p.Phe1122Leu;p.Phe1117Leu;p.Phe1214Leu;p.Phe1234Leu;p.Phe1231Leu	1.105769	0.129	0.761942951	-2.955163162	-2.426627359	-2.68875306	0	Phe	1256	Leu	F1256L	6	44.67263636	-39.35236364	-3.198818182	71.9	16.87641153
2:74361568:A:T:F:1256:L	-3.361695658	-3.038259323	0.49964571	0.017087207	0.296838624	0.195304573	0.194714233	0.063947811	0.000121111	0.025164532	0.066404015	0.016476375	0.181134834	2	74361568	A	T	F	L		2	74588695	2:74361568:A:T	DCTN1;DCTN1;DCTN1;DCTN1;DCTN1;DCTN1;DCTN1;DCTN1	Q14203	Q14203;Q14203-6;E7EX90;Q14203-2;Q14203-5;Q14203-3;E7EX90;Q14203-4	p.Phe1256Leu	p.Phe1256Leu;p.Phe1249Leu;p.Phe1234Leu;p.Phe1122Leu;p.Phe1117Leu;p.Phe1214Leu;p.Phe1234Leu;p.Phe1231Leu	1.128535	0.129	0.761942951	-2.925412818	-2.426627359	-2.676488723	0	Phe	1256	Leu	F1256L	6	44.67263636	-39.35236364	-3.198818182	71.9	16.87641153
2:74361569:A:C:F:1256:C	-3.408052733	-2.900641796	0.213309154	0.008073952	0.256017037	0.14295944	0.194714233	0.069894475	0.000121111	0.015310851	0.015416951	0.015566519	0.115002032	2	74361569	A	C	F	C		2	74588696	2:74361569:A:C	DCTN1;DCTN1;DCTN1;DCTN1;DCTN1;DCTN1;DCTN1;DCTN1	Q14203	Q14203;Q14203-6;E7EX90;Q14203-2;Q14203-5;Q14203-3;E7EX90;Q14203-4	p.Phe1256Cys	p.Phe1256Cys;p.Phe1249Cys;p.Phe1234Cys;p.Phe1122Cys;p.Phe1117Cys;p.Phe1214Cys;p.Phe1234Cys;p.Phe1231Cys	2.955444	0.204	0.756796247	-0.66470467	-2.03573734	-1.258782037	0.327	Phe	1256	Cys	F1256C	8	44.67263636	-39.35236364	-3.198818182	71.9	16.87641153
2:74361569:A:G:F:1256:S	-3.501511176	-2.908428325	0.213309154	0.008073952	0.256017037	0.14295944	0.194714233	0.069894475	0.000121111	0.015310851	0.015416951	0.015566519	0.115002032	2	74361569	A	G	F	S		2	74588696	2:74361569:A:G	DCTN1;DCTN1;DCTN1;DCTN1;DCTN1;DCTN1;DCTN1;DCTN1	Q14203	Q14203;Q14203-6;E7EX90;Q14203-2;Q14203-5;Q14203-3;E7EX90;Q14203-4	p.Phe1256Ser	p.Phe1256Ser;p.Phe1249Ser;p.Phe1234Ser;p.Phe1122Ser;p.Phe1117Ser;p.Phe1214Ser;p.Phe1234Ser;p.Phe1231Ser	2.921218	0.162	0.758562127	-0.665967416	-2.273260213	-1.519995314	0.004	Phe	1256	Ser	F1256S	8	44.67263636	-39.35236364	-3.198818182	71.9	16.87641153
2:74361569:A:T:F:1256:Y	-3.450556251	-3.032802273	0.297268957	0.019936828	0.27546037	0.108280977	0.194714233	2.98E-18	0.000121111	2.00E-04	0.039061088	0.013244297	0.103890979	2	74361569	A	T	F	Y		2	74588696	2:74361569:A:T	DCTN1;DCTN1;DCTN1;DCTN1;DCTN1;DCTN1;DCTN1;DCTN1	Q14203	Q14203;Q14203-6;E7EX90;Q14203-2;Q14203-5;Q14203-3;E7EX90;Q14203-4	p.Phe1256Tyr	p.Phe1256Tyr;p.Phe1249Tyr;p.Phe1234Tyr;p.Phe1122Tyr;p.Phe1117Tyr;p.Phe1214Tyr;p.Phe1234Tyr;p.Phe1231Tyr	2.579838	0.201	0.758102948	-1.123380528	-2.033006118	-1.478466914	0.005	Phe	1256	Tyr	F1256Y	3	44.67263636	-39.35236364	-3.198818182	71.9	16.87641153
2:74361570:A:C:F:1256:V	-3.416009475	-2.899008551	0.421207905	0.012866924	0.273982593	0.207460677	0.194714233	0.042206923	0.000121111	0.1095453	0.029648189	0.016526887	0.137377545	2	74361570	A	C	F	V		2	74588697	2:74361570:A:C	DCTN1;DCTN1;DCTN1;DCTN1;DCTN1;DCTN1;DCTN1;DCTN1	Q14203	Q14203;Q14203-6;E7EX90;Q14203-2;Q14203-5;Q14203-3;E7EX90;Q14203-4	p.Phe1256Val	p.Phe1256Val;p.Phe1249Val;p.Phe1234Val;p.Phe1122Val;p.Phe1117Val;p.Phe1214Val;p.Phe1234Val;p.Phe1231Val	2.549167	0.168	0.760740181	-1.09855111	-2.198779698	-1.68574179	0.002	Phe	1256	Val	F1256V	7	44.67263636	-39.35236364	-3.198818182	71.9	16.87641153
2:74361570:A:G:F:1256:L	-3.277138019	-2.731669918	0.49964571	0.017087207	0.296838624	0.195304573	0.194714233	0.063947811	0.000121111	0.025164532	0.066404015	0.016476375	0.181134834	2	74361570	A	G	F	L		2	74588697	2:74361570:A:G	DCTN1;DCTN1;DCTN1;DCTN1;DCTN1;DCTN1;DCTN1;DCTN1	Q14203	Q14203;Q14203-6;E7EX90;Q14203-2;Q14203-5;Q14203-3;E7EX90;Q14203-4	p.Phe1256Leu	p.Phe1256Leu;p.Phe1249Leu;p.Phe1234Leu;p.Phe1122Leu;p.Phe1117Leu;p.Phe1214Leu;p.Phe1234Leu;p.Phe1231Leu	2.476161	0.167	0.761942951	-1.164350862	-2.185068912	-1.730851426	0	Phe	1256	Leu	F1256L	6	44.67263636	-39.35236364	-3.198818182	71.9	16.87641153
2:74361570:A:T:F:1256:I	-3.263786813	-2.707314548	0.49964571	0.017087207	0.296838624	0.195304573	0.194714233	0.063947811	0.000121111	0.025164532	0.066404015	0.016476375	0.181134834	2	74361570	A	T	F	I		2	74588697	2:74361570:A:T	DCTN1;DCTN1;DCTN1;DCTN1;DCTN1;DCTN1;DCTN1;DCTN1	Q14203	Q14203;Q14203-6;E7EX90;Q14203-2;Q14203-5;Q14203-3;E7EX90;Q14203-4	p.Phe1256Ile	p.Phe1256Ile;p.Phe1249Ile;p.Phe1234Ile;p.Phe1122Ile;p.Phe1117Ile;p.Phe1214Ile;p.Phe1234Ile;p.Phe1231Ile	2.583216	0.173	0.760797624	-1.052642428	-2.16603728	-1.638497335	0.005	Phe	1256	Ile	F1256I	6	44.67263636	-39.35236364	-3.198818182	71.9	16.87641153
2:74361572:C:A:G:1255:V	-2.524022516	-2.805828748	0.030488119	0.005883829	0.129021111	0.016833333	0.164330794	-6.72E-18	-1.01E-17	-7.46E-18	0.003382846	0.01732147	0.084832222	2	74361572	C	A	G	V		2	74588699	2:74361572:C:A	DCTN1;DCTN1;DCTN1;DCTN1;DCTN1;DCTN1;DCTN1;DCTN1	Q14203	Q14203;Q14203-6;E7EX90;Q14203-2;Q14203-5;Q14203-3;E7EX90;Q14203-4	p.Gly1255Val	p.Gly1255Val;p.Gly1248Val;p.Gly1233Val;p.Gly1121Val;p.Gly1116Val;p.Gly1213Val;p.Gly1233Val;p.Gly1230Val	3.929678	0.645	0.771689871	0.974988084	1.016104367	1.815190899	0.994	Gly	1255	Val	G1255V	9	45.203	-42.2145	-5.73975	75.6	17.31486805
2:74361572:C:G:G:1255:A	-2.474544388	-2.66920453	0.106387936	0.018146377	0.167044444	0.040935507	0.164330794	0.063947811	-1.01E-17	0.023315552	0.052580696	0.020603643	0.163664388	2	74361572	C	G	G	A		2	74588699	2:74361572:C:G	DCTN1;DCTN1;DCTN1;DCTN1;DCTN1;DCTN1;DCTN1;DCTN1	Q14203	Q14203;Q14203-6;E7EX90;Q14203-2;Q14203-5;Q14203-3;E7EX90;Q14203-4	p.Gly1255Ala	p.Gly1255Ala;p.Gly1248Ala;p.Gly1233Ala;p.Gly1121Ala;p.Gly1116Ala;p.Gly1213Ala;p.Gly1233Ala;p.Gly1230Ala	3.07355	0.553	0.771830219	-0.14033564	0.433620288	0.822190238	0.372	Gly	1255	Ala	G1255A	6	45.203	-42.2145	-5.73975	75.6	17.31486805
2:74361572:C:T:G:1255:D	-2.663775201	-2.689062366	0.079835854	0.01427415	0.14652	0.031570041	0.164330794	0.042206923	-1.01E-17	0.010046417	0.018892016	0.020564719	0.11740114	2	74361572	C	T	G	D		2	74588699	2:74361572:C:T	DCTN1;DCTN1;DCTN1;DCTN1;DCTN1;DCTN1;DCTN1;DCTN1	Q14203	Q14203;Q14203-6;E7EX90;Q14203-2;Q14203-5;Q14203-3;E7EX90;Q14203-4	p.Gly1255Asp	p.Gly1255Asp;p.Gly1248Asp;p.Gly1233Asp;p.Gly1121Asp;p.Gly1116Asp;p.Gly1213Asp;p.Gly1233Asp;p.Gly1230Asp	3.841119	0.535	0.775485759	0.952687976	0.380188641	1.13164298	0.999	Gly	1255	Asp	G1255D	7	45.203	-42.2145	-5.73975	75.6	17.31486805
2:74361573:C:A:G:1255:C	-2.557400531	-2.790761658	0.030488119	0.005883829	0.129021111	0.016833333	0.164330794	-6.72E-18	-1.01E-17	-7.46E-18	0.003382846	0.01732147	0.084832222	2	74361573	C	A	G	C		2	74588700	2:74361573:C:A	DCTN1;DCTN1;DCTN1;DCTN1;DCTN1;DCTN1;DCTN1;DCTN1	Q14203	Q14203;Q14203-6;E7EX90;Q14203-2;Q14203-5;Q14203-3;E7EX90;Q14203-4	p.Gly1255Cys	p.Gly1255Cys;p.Gly1248Cys;p.Gly1233Cys;p.Gly1121Cys;p.Gly1116Cys;p.Gly1213Cys;p.Gly1233Cys;p.Gly1230Cys	3.995906	0.63	0.766822453	0.94173285	0.839542017	1.764163313	1	Gly	1255	Cys	G1255C	9	45.203	-42.2145	-5.73975	75.6	17.31486805
2:74361573:C:G:G:1255:R	-2.623243938	-2.792180569	0.0313146	0.009770263	0.133867778	0.018118451	0.164330794	0.069894475	-1.01E-17	0.006625162	0.009771784	0.019154953	0.098226873	2	74361573	C	G	G	R		2	74588700	2:74361573:C:G	DCTN1;DCTN1;DCTN1;DCTN1;DCTN1;DCTN1;DCTN1;DCTN1	Q14203	Q14203;Q14203-6;E7EX90;Q14203-2;Q14203-5;Q14203-3;E7EX90;Q14203-4	p.Gly1255Arg	p.Gly1255Arg;p.Gly1248Arg;p.Gly1233Arg;p.Gly1121Arg;p.Gly1116Arg;p.Gly1213Arg;p.Gly1233Arg;p.Gly1230Arg	3.742162	0.581	0.773594473	0.776822108	0.641046374	1.344230318	0.997	Gly	1255	Arg	G1255R	8	45.203	-42.2145	-5.73975	75.6	17.31486805
2:74361573:C:T:G:1255:S	-2.781622129	-2.518633952	0.106387936	0.018146377	0.167044444	0.040935507	0.164330794	0.063947811	-1.01E-17	0.023315552	0.052580696	0.020603643	0.163664388	2	74361573	C	T	G	S		2	74588700	2:74361573:C:T	DCTN1;DCTN1;DCTN1;DCTN1;DCTN1;DCTN1;DCTN1;DCTN1	Q14203	Q14203;Q14203-6;E7EX90;Q14203-2;Q14203-5;Q14203-3;E7EX90;Q14203-4	p.Gly1255Ser	p.Gly1255Ser;p.Gly1248Ser;p.Gly1233Ser;p.Gly1121Ser;p.Gly1116Ser;p.Gly1213Ser;p.Gly1233Ser;p.Gly1230Ser	3.735389	0.415	0.76655283	0.594656072	-0.531668765	0.381041183	0.978	Gly	1255	Ser	G1255S	6	45.203	-42.2145	-5.73975	75.6	17.31486805
2:74361575:G:A:A:1254:V	-3.282454216	-2.952317735	0.086907126	0.020082722	0.167317778	0.061424563	0.120799127	0.083232422	-6.17E-18	0.035164913	0.072799854	0.015297096	0.116688375	2	74361575	G	A	A	V		2	74588702	2:74361575:G:A	DCTN1;DCTN1;DCTN1;DCTN1;DCTN1;DCTN1;DCTN1;DCTN1	Q14203	Q14203;Q14203-6;E7EX90;Q14203-2;Q14203-5;Q14203-3;E7EX90;Q14203-4	p.Ala1254Val	p.Ala1254Val;p.Ala1247Val;p.Ala1232Val;p.Ala1120Val;p.Ala1115Val;p.Ala1212Val;p.Ala1232Val;p.Ala1229Val	2.69714	0.258	0.766137321	-0.772342512	-1.536619117	-1.085794067	0.02	Ala	1254	Val	A1254V	4	49.142	-41.8758	-5.5792	72.58	17.65860276
2:74361575:G:C:A:1254:G	-3.42264188	-2.944939347	0.086907126	0.020082722	0.167317778	0.061424563	0.120799127	0.083232422	-6.17E-18	0.035164913	0.072799854	0.015297096	0.116688375	2	74361575	G	C	A	G		2	74588702	2:74361575:G:C	DCTN1;DCTN1;DCTN1;DCTN1;DCTN1;DCTN1;DCTN1;DCTN1	Q14203	Q14203;Q14203-6;E7EX90;Q14203-2;Q14203-5;Q14203-3;E7EX90;Q14203-4	p.Ala1254Gly	p.Ala1254Gly;p.Ala1247Gly;p.Ala1232Gly;p.Ala1120Gly;p.Ala1115Gly;p.Ala1212Gly;p.Ala1232Gly;p.Ala1229Gly	2.729572	0.195	0.779044828	-0.412269701	-1.721742549	-1.432485466	0.02	Ala	1254	Gly	A1254G	4	49.142	-41.8758	-5.5792	72.58	17.65860276
2:74361575:G:T:A:1254:D	-3.125043985	-2.907072888	0.076190248	0.016350404	0.154318889	0.037716987	0.120799127	0.063947811	-6.17E-18	0.023382219	0.043535307	0.018385095	0.142732052	2	74361575	G	T	A	D		2	74588702	2:74361575:G:T	DCTN1;DCTN1;DCTN1;DCTN1;DCTN1;DCTN1;DCTN1;DCTN1	Q14203	Q14203;Q14203-6;E7EX90;Q14203-2;Q14203-5;Q14203-3;E7EX90;Q14203-4	p.Ala1254Asp	p.Ala1254Asp;p.Ala1247Asp;p.Ala1232Asp;p.Ala1120Asp;p.Ala1115Asp;p.Ala1212Asp;p.Ala1232Asp;p.Ala1229Asp	2.414779	0.291	0.772256119	-0.990727276	-1.224755713	-1.047153556	0.039	Ala	1254	Asp	A1254D	6	49.142	-41.8758	-5.5792	72.58	17.65860276
2:74361576:C:A:A:1254:S	-3.764712654	-3.295206243	0.074402735	0.019482116	0.157005556	0.023581746	0.120799127	2.98E-18	-6.17E-18	-4.45E-18	0.039061088	0.013832778	0.085823757	2	74361576	C	A	A	S	rs772655253	2	74588703	2:74361576:C:A	DCTN1;DCTN1;DCTN1;DCTN1;DCTN1;DCTN1;DCTN1;DCTN1	Q14203	Q14203;Q14203-6;E7EX90;Q14203-2;Q14203-5;Q14203-3;E7EX90;Q14203-4	p.Ala1254Ser	p.Ala1254Ser;p.Ala1247Ser;p.Ala1232Ser;p.Ala1120Ser;p.Ala1115Ser;p.Ala1212Ser;p.Ala1232Ser;p.Ala1229Ser	1.760278	0.086	0.762695679	-2.081331622	-2.687410942	-2.584716296	0.001	Ala	1254	Ser	A1254S	3	49.142	-41.8758	-5.5792	72.58	17.65860276
2:74361576:C:G:A:1254:P	-3.573442486	-3.11021348	0.086907126	0.019153162	0.149784444	0.024503494	0.120799127	0.027431476	-6.17E-18	0.00661921	0.020510005	0.017126509	0.10718629	2	74361576	C	G	A	P		2	74588703	2:74361576:C:G	DCTN1;DCTN1;DCTN1;DCTN1;DCTN1;DCTN1;DCTN1;DCTN1	Q14203	Q14203;Q14203-6;E7EX90;Q14203-2;Q14203-5;Q14203-3;E7EX90;Q14203-4	p.Ala1254Pro	p.Ala1254Pro;p.Ala1247Pro;p.Ala1232Pro;p.Ala1120Pro;p.Ala1115Pro;p.Ala1212Pro;p.Ala1232Pro;p.Ala1229Pro	2.178683	0.141	0.769979736	-1.355283135	-2.21625616	-2.041396117	0	Ala	1254	Pro	A1254P	5	49.142	-41.8758	-5.5792	72.58	17.65860276
2:74361576:C:T:A:1254:T	-3.580631153	-3.089064983	0.086907126	0.020082722	0.167317778	0.061424563	0.120799127	0.083232422	-6.17E-18	0.035164913	0.072799854	0.015297096	0.116688375	2	74361576	C	T	A	T		2	74588703	2:74361576:C:T	DCTN1;DCTN1;DCTN1;DCTN1;DCTN1;DCTN1;DCTN1;DCTN1	Q14203	Q14203;Q14203-6;E7EX90;Q14203-2;Q14203-5;Q14203-3;E7EX90;Q14203-4	p.Ala1254Thr	p.Ala1254Thr;p.Ala1247Thr;p.Ala1232Thr;p.Ala1120Thr;p.Ala1115Thr;p.Ala1212Thr;p.Ala1232Thr;p.Ala1229Thr	2.096062	0.124	0.761467873	-1.672752856	-2.466337799	-2.184171301	0	Ala	1254	Thr	A1254T	4	49.142	-41.8758	-5.5792	72.58	17.65860276
2:74361578:G:A:A:1253:V	-3.444901055	-2.98725953	0.115618385	0.023181428	0.169666402	0.068476586	0.121732407	0.083232422	-9.22E-18	0.035164913	0.072799854	0.017432936	0.116686153	2	74361578	G	A	A	V	rs1026036256	2	74588705	2:74361578:G:A	DCTN1;DCTN1;DCTN1;DCTN1;DCTN1;DCTN1;DCTN1;DCTN1	Q14203	Q14203;Q14203-6;E7EX90;Q14203-2;Q14203-5;Q14203-3;E7EX90;Q14203-4	p.Ala1253Val	p.Ala1253Val;p.Ala1246Val;p.Ala1231Val;p.Ala1119Val;p.Ala1114Val;p.Ala1211Val;p.Ala1231Val;p.Ala1228Val	2.543593	0.185	0.768522031	-0.914301332	-1.960877956	-1.590478387	0.043	Ala	1253	Val	A1253V	4	49.13	-38.418	-4.7604	75.11	15.6835325
2:74361578:G:C:A:1253:G	-3.582863519	-2.98006906	0.115618385	0.023181428	0.169666402	0.068476586	0.121732407	0.083232422	-9.22E-18	0.035164913	0.072799854	0.017432936	0.116686153	2	74361578	G	C	A	G		2	74588705	2:74361578:G:C	DCTN1;DCTN1;DCTN1;DCTN1;DCTN1;DCTN1;DCTN1;DCTN1	Q14203	Q14203;Q14203-6;E7EX90;Q14203-2;Q14203-5;Q14203-3;E7EX90;Q14203-4	p.Ala1253Gly	p.Ala1253Gly;p.Ala1246Gly;p.Ala1231Gly;p.Ala1119Gly;p.Ala1114Gly;p.Ala1211Gly;p.Ala1231Gly;p.Ala1228Gly	2.575199	0.123	0.782041921	-0.540235438	-2.129427312	-1.931834399	0.039	Ala	1253	Gly	A1253G	4	49.13	-38.418	-4.7604	75.11	15.6835325
2:74361578:G:T:A:1253:E	-3.437999017	-3.157444667	0.115618385	0.022990298	0.144256402	0.021396668	0.121732407	0.027431476	-9.22E-18	0.00655671	0.020510005	0.019440899	0.107095178	2	74361578	G	T	A	E		2	74588705	2:74361578:G:T	DCTN1;DCTN1;DCTN1;DCTN1;DCTN1;DCTN1;DCTN1;DCTN1	Q14203	Q14203;Q14203-6;E7EX90;Q14203-2;Q14203-5;Q14203-3;E7EX90;Q14203-4	p.Ala1253Glu	p.Ala1253Glu;p.Ala1246Glu;p.Ala1231Glu;p.Ala1119Glu;p.Ala1114Glu;p.Ala1211Glu;p.Ala1231Glu;p.Ala1228Glu	1.97276	0.202	0.774482734	-1.513549131	-1.753361113	-1.799727279	0.02	Ala	1253	Glu	A1253E	5	49.13	-38.418	-4.7604	75.11	15.6835325
2:74361579:C:A:A:1253:S	-3.646486792	-3.273388212	0.099432893	0.021607802	0.157541481	0.022785635	0.121732407	2.98E-18	-9.22E-18	-4.92E-18	0.039061088	0.01551915	0.085913757	2	74361579	C	A	A	S		2	74588706	2:74361579:C:A	DCTN1;DCTN1;DCTN1;DCTN1;DCTN1;DCTN1;DCTN1;DCTN1	Q14203	Q14203;Q14203-6;E7EX90;Q14203-2;Q14203-5;Q14203-3;E7EX90;Q14203-4	p.Ala1253Ser	p.Ala1253Ser;p.Ala1246Ser;p.Ala1231Ser;p.Ala1119Ser;p.Ala1114Ser;p.Ala1211Ser;p.Ala1231Ser;p.Ala1228Ser	1.854517	0.139	0.765083028	-1.89942163	-2.310668794	-2.227589239	0.008	Ala	1253	Ser	A1253S	3	49.13	-38.418	-4.7604	75.11	15.6835325
2:74361579:C:G:A:1253:P	-3.602663893	-3.079241989	0.115618385	0.022990298	0.144256402	0.021396668	0.121732407	0.027431476	-9.22E-18	0.00655671	0.020510005	0.019440899	0.107095178	2	74361579	C	G	A	P		2	74588706	2:74361579:C:G	DCTN1;DCTN1;DCTN1;DCTN1;DCTN1;DCTN1;DCTN1;DCTN1	Q14203	Q14203;Q14203-6;E7EX90;Q14203-2;Q14203-5;Q14203-3;E7EX90;Q14203-4	p.Ala1253Pro	p.Ala1253Pro;p.Ala1246Pro;p.Ala1231Pro;p.Ala1119Pro;p.Ala1114Pro;p.Ala1211Pro;p.Ala1231Pro;p.Ala1228Pro	2.316503	0.128	0.773141159	-1.097369828	-2.24614789	-2.042295442	0	Ala	1253	Pro	A1253P	5	49.13	-38.418	-4.7604	75.11	15.6835325
2:74361579:C:T:A:1253:T	-3.556161106	-3.083440659	0.115618385	0.023181428	0.169666402	0.068476586	0.121732407	0.083232422	-9.22E-18	0.035164913	0.072799854	0.017432936	0.116686153	2	74361579	C	T	A	T		2	74588706	2:74361579:C:T	DCTN1;DCTN1;DCTN1;DCTN1;DCTN1;DCTN1;DCTN1;DCTN1	Q14203	Q14203;Q14203-6;E7EX90;Q14203-2;Q14203-5;Q14203-3;E7EX90;Q14203-4	p.Ala1253Thr	p.Ala1253Thr;p.Ala1246Thr;p.Ala1231Thr;p.Ala1119Thr;p.Ala1114Thr;p.Ala1211Thr;p.Ala1231Thr;p.Ala1228Thr	2.120825	0.135	0.763870526	-1.58125661	-2.356325961	-2.10724715	0	Ala	1253	Thr	A1253T	4	49.13	-38.418	-4.7604	75.11	15.6835325
2:74361580:A:C:C:1252:W	-2.5676785	-2.760260634	0.020989379	0.004437517	0.204597302	0.131283407	0.12775127	0.347382452	-6.51E-18	0.21354892	0.015604545	0.015095579	0.144442575	2	74361580	A	C	C	W		2	74588707	2:74361580:A:C	DCTN1;DCTN1;DCTN1;DCTN1;DCTN1;DCTN1;DCTN1;DCTN1	Q14203	Q14203;Q14203-6;E7EX90;Q14203-2;Q14203-5;Q14203-3;E7EX90;Q14203-4	p.Cys1252Trp	p.Cys1252Trp;p.Cys1245Trp;p.Cys1230Trp;p.Cys1118Trp;p.Cys1113Trp;p.Cys1210Trp;p.Cys1230Trp;p.Cys1227Trp	3.028491	0.539	0.756312234	-0.581160662	0.085715566	0.716991278	0.999	Cys	1252	Trp	C1252W	11	48.1975	-35.61583333	-7.159666667	73.68	11.90980594
2:74361581:C:A:C:1252:F	-2.585480108	-2.557600893	0.020989379	0.004437517	0.204597302	0.131283407	0.12775127	0.347382452	-6.51E-18	0.21354892	0.015604545	0.015095579	0.144442575	2	74361581	C	A	C	F		2	74588708	2:74361581:C:A	DCTN1;DCTN1;DCTN1;DCTN1;DCTN1;DCTN1;DCTN1;DCTN1	Q14203	Q14203;Q14203-6;E7EX90;Q14203-2;Q14203-5;Q14203-3;E7EX90;Q14203-4	p.Cys1252Phe	p.Cys1252Phe;p.Cys1245Phe;p.Cys1230Phe;p.Cys1118Phe;p.Cys1113Phe;p.Cys1210Phe;p.Cys1230Phe;p.Cys1227Phe	3.91929	0.531	0.759914885	0.671596745	0.094969515	1.150633248	0.995	Cys	1252	Phe	C1252F	11	48.1975	-35.61583333	-7.159666667	73.68	11.90980594
2:74361581:C:G:C:1252:S	-2.817673326	-2.863650953	0.015793491	0.005349965	0.176495079	0.092041258	0.12775127	0.082880863	-6.51E-18	0.010867283	0.011560999	0.0145469	0.082095364	2	74361581	C	G	C	S		2	74588708	2:74361581:C:G	DCTN1;DCTN1;DCTN1;DCTN1;DCTN1;DCTN1;DCTN1;DCTN1	Q14203	Q14203;Q14203-6;E7EX90;Q14203-2;Q14203-5;Q14203-3;E7EX90;Q14203-4	p.Cys1252Ser	p.Cys1252Ser;p.Cys1245Ser;p.Cys1230Ser;p.Cys1118Ser;p.Cys1113Ser;p.Cys1210Ser;p.Cys1230Ser;p.Cys1227Ser	3.72609	0.517	0.756359653	0.331620705	-0.053342898	0.965628825	0.981	Cys	1252	Ser	C1252S	10	48.1975	-35.61583333	-7.159666667	73.68	11.90980594
2:74361581:C:T:C:1252:Y	-2.678938551	-2.559457548	0.020989379	0.004437517	0.204597302	0.131283407	0.12775127	0.347382452	-6.51E-18	0.21354892	0.015604545	0.015095579	0.144442575	2	74361581	C	T	C	Y	rs773727370	2	74588708	2:74361581:C:T	DCTN1;DCTN1;DCTN1;DCTN1;DCTN1;DCTN1;DCTN1;DCTN1	Q14203	Q14203;Q14203-6;E7EX90;Q14203-2;Q14203-5;Q14203-3;E7EX90;Q14203-4	p.Cys1252Tyr	p.Cys1252Tyr;p.Cys1245Tyr;p.Cys1230Tyr;p.Cys1118Tyr;p.Cys1113Tyr;p.Cys1210Tyr;p.Cys1230Tyr;p.Cys1227Tyr	3.911129	0.489	0.756518705	0.577342245	-0.228679631	0.903461522	0.995	Cys	1252	Tyr	C1252Y	11	48.1975	-35.61583333	-7.159666667	73.68	11.90980594
2:74361582:A:C:C:1252:G	-2.584015601	-2.54349062	0.020989379	0.005746876	0.201303968	0.109928383	0.12775127	0.105627622	-6.51E-18	0.150726302	0.015604545	0.016473557	0.133855383	2	74361582	A	C	C	G		2	74588709	2:74361582:A:C	DCTN1;DCTN1;DCTN1;DCTN1;DCTN1;DCTN1;DCTN1;DCTN1	Q14203	Q14203;Q14203-6;E7EX90;Q14203-2;Q14203-5;Q14203-3;E7EX90;Q14203-4	p.Cys1252Gly	p.Cys1252Gly;p.Cys1245Gly;p.Cys1230Gly;p.Cys1118Gly;p.Cys1113Gly;p.Cys1210Gly;p.Cys1230Gly;p.Cys1227Gly	4.176943	0.547	0.76724892	1.18880646	0.319042883	1.381920058	0.995	Cys	1252	Gly	C1252G	12	48.1975	-35.61583333	-7.159666667	73.68	11.90980594
2:74361582:A:G:C:1252:R	-2.535061179	-2.543946992	0.020989379	0.005746876	0.201303968	0.109928383	0.12775127	0.105627622	-6.51E-18	0.150726302	0.015604545	0.016473557	0.133855383	2	74361582	A	G	C	R		2	74588709	2:74361582:A:G	DCTN1;DCTN1;DCTN1;DCTN1;DCTN1;DCTN1;DCTN1;DCTN1	Q14203	Q14203;Q14203-6;E7EX90;Q14203-2;Q14203-5;Q14203-3;E7EX90;Q14203-4	p.Cys1252Arg	p.Cys1252Arg;p.Cys1245Arg;p.Cys1230Arg;p.Cys1118Arg;p.Cys1113Arg;p.Cys1210Arg;p.Cys1230Arg;p.Cys1227Arg	4.174937	0.569	0.761157987	1.036269586	0.357268464	1.508007409	0.995	Cys	1252	Arg	C1252R	12	48.1975	-35.61583333	-7.159666667	73.68	11.90980594
2:74361582:A:T:C:1252:S	-2.828799331	-2.818713585	0.015793491	0.005349965	0.176495079	0.092041258	0.12775127	0.082880863	-6.51E-18	0.010867283	0.011560999	0.0145469	0.082095364	2	74361582	A	T	C	S	rs1238095268	2	74588709	2:74361582:A:T	DCTN1;DCTN1;DCTN1;DCTN1;DCTN1;DCTN1;DCTN1;DCTN1	Q14203	Q14203;Q14203-6;E7EX90;Q14203-2;Q14203-5;Q14203-3;E7EX90;Q14203-4	p.Cys1252Ser	p.Cys1252Ser;p.Cys1245Ser;p.Cys1230Ser;p.Cys1118Ser;p.Cys1113Ser;p.Cys1210Ser;p.Cys1230Ser;p.Cys1227Ser	3.923614	0.512	0.756359653	0.589742767	-0.085126904	1.043135725	0.981	Cys	1252	Ser	C1252S	10	48.1975	-35.61583333	-7.159666667	73.68	11.90980594
2:74361584:G:A:S:1251:L	-2.471369453	-2.187545561	0.09545283	0.031211297	0.310139048	0.243242454	0.150815608	0.063947811	0.022097778	0.110964044	0.21990411	0.027889482	0.251599787	2	74361584	G	A	S	L	rs950508502	2	74588711	2:74361584:G:A	DCTN1;DCTN1;DCTN1;DCTN1;DCTN1;DCTN1;DCTN1;DCTN1	Q14203	Q14203;Q14203-6;E7EX90;Q14203-2;Q14203-5;Q14203-3;E7EX90;Q14203-4	p.Ser1251Leu	p.Ser1251Leu;p.Ser1244Leu;p.Ser1229Leu;p.Ser1117Leu;p.Ser1112Leu;p.Ser1209Leu;p.Ser1229Leu;p.Ser1226Leu	3.565826	0.427	0.771383665	0.491973906	-0.374787195	0.359059782	0.037	Ser	1251	Leu	S1251L	6	50.38216667	-32.17483333	-7.6575	81.48	10.63544353
2:74361585:A:C:S:1251:A	-3.256182042	-2.81392075	0.066262349	0.024943377	0.290338571	0.081727787	0.150815608	2.98E-18	0.022097778	0.007024048	0.201115459	0.020288827	0.140017857	2	74361585	A	C	S	A	rs766778493	2	74588712	2:74361585:A:C	DCTN1;DCTN1;DCTN1;DCTN1;DCTN1;DCTN1;DCTN1;DCTN1	Q14203	Q14203;Q14203-6;E7EX90;Q14203-2;Q14203-5;Q14203-3;E7EX90;Q14203-4	p.Ser1251Ala	p.Ser1251Ala;p.Ser1244Ala;p.Ser1229Ala;p.Ser1117Ala;p.Ser1112Ala;p.Ser1209Ala;p.Ser1229Ala;p.Ser1226Ala	2.874386	0.236	0.771805123	-0.401218516	-1.581904413	-1.117477375	0	Ser	1251	Ala	S1251A	3	50.38216667	-32.17483333	-7.6575	81.48	10.63544353
2:74361585:A:G:S:1251:P	-3.327063101	-2.839731928	0.108560793	0.031899655	0.288734603	0.133963005	0.150815608	0.027431476	0.022097778	0.050981773	0.11479491	0.026835367	0.181523896	2	74361585	A	G	S	P		2	74588712	2:74361585:A:G	DCTN1;DCTN1;DCTN1;DCTN1;DCTN1;DCTN1;DCTN1;DCTN1	Q14203	Q14203;Q14203-6;E7EX90;Q14203-2;Q14203-5;Q14203-3;E7EX90;Q14203-4	p.Ser1251Pro	p.Ser1251Pro;p.Ser1244Pro;p.Ser1229Pro;p.Ser1117Pro;p.Ser1112Pro;p.Ser1209Pro;p.Ser1229Pro;p.Ser1226Pro	1.993981	0.144	0.77542642	-1.462590939	-2.106310676	-2.123556368	0	Ser	1251	Pro	S1251P	5	50.38216667	-32.17483333	-7.6575	81.48	10.63544353
2:74361585:A:T:S:1251:T	-3.500954154	-2.838760474	0.066262349	0.024943377	0.290338571	0.081727787	0.150815608	2.98E-18	0.022097778	0.007024048	0.201115459	0.020288827	0.140017857	2	74361585	A	T	S	T		2	74588712	2:74361585:A:T	DCTN1;DCTN1;DCTN1;DCTN1;DCTN1;DCTN1;DCTN1;DCTN1	Q14203	Q14203;Q14203-6;E7EX90;Q14203-2;Q14203-5;Q14203-3;E7EX90;Q14203-4	p.Ser1251Thr	p.Ser1251Thr;p.Ser1244Thr;p.Ser1229Thr;p.Ser1117Thr;p.Ser1112Thr;p.Ser1209Thr;p.Ser1229Thr;p.Ser1226Thr	2.765202	0.126	0.770666282	-0.571929062	-2.300153518	-1.812136246	0.016	Ser	1251	Thr	S1251T	3	50.38216667	-32.17483333	-7.6575	81.48	10.63544353
2:74361586:G:C:F:1250:L	-2.920098848	-2.33793073	0.022092232	0.033608263	0.28606	0.067487777	0.21819619	0.063947811	-8.51E-18	0.052772398	0.396589577	0.027879614	0.287720305	2	74361586	G	C	F	L		2	74588713	2:74361586:G:C	DCTN1;DCTN1;DCTN1;DCTN1;DCTN1;DCTN1;DCTN1;DCTN1	Q14203	Q14203;Q14203-6;E7EX90;Q14203-2;Q14203-5;Q14203-3;E7EX90;Q14203-4	p.Phe1250Leu	p.Phe1250Leu;p.Phe1243Leu;p.Phe1228Leu;p.Phe1116Leu;p.Phe1111Leu;p.Phe1208Leu;p.Phe1228Leu;p.Phe1225Leu	2.237365	0.173	0.755505158	-1.634859381	-2.254339332	-1.824811719	0	Phe	1250	Leu	F1250L	6	46.51418182	-29.36381818	-10.45027273	82.92	5.730692593
2:74361586:G:T:F:1250:L	-2.92454925	-2.342003949	0.022092232	0.033608263	0.28606	0.067487777	0.21819619	0.063947811	-8.51E-18	0.052772398	0.396589577	0.027879614	0.287720305	2	74361586	G	T	F	L		2	74588713	2:74361586:G:T	DCTN1;DCTN1;DCTN1;DCTN1;DCTN1;DCTN1;DCTN1;DCTN1	Q14203	Q14203;Q14203-6;E7EX90;Q14203-2;Q14203-5;Q14203-3;E7EX90;Q14203-4	p.Phe1250Leu	p.Phe1250Leu;p.Phe1243Leu;p.Phe1228Leu;p.Phe1116Leu;p.Phe1111Leu;p.Phe1208Leu;p.Phe1228Leu;p.Phe1225Leu	2.219461	0.171	0.755505158	-1.658256119	-2.267052935	-1.846017562	0	Phe	1250	Leu	F1250L	6	46.51418182	-29.36381818	-10.45027273	82.92	5.730692593
2:74361587:A:C:F:1250:C	-2.703385835	-2.519483089	0.00574938	0.027454506	0.217678889	0.010540081	0.21819619	0.069894475	-8.51E-18	0.007199235	0.023429155	0.02425174	0.169294936	2	74361587	A	C	F	C		2	74588714	2:74361587:A:C	DCTN1;DCTN1;DCTN1;DCTN1;DCTN1;DCTN1;DCTN1;DCTN1	Q14203	Q14203;Q14203-6;E7EX90;Q14203-2;Q14203-5;Q14203-3;E7EX90;Q14203-4	p.Phe1250Cys	p.Phe1250Cys;p.Phe1243Cys;p.Phe1228Cys;p.Phe1116Cys;p.Phe1111Cys;p.Phe1208Cys;p.Phe1228Cys;p.Phe1225Cys	3.627615	0.442	0.752216874	0.100968954	-0.599223107	0.479051772	0.875	Phe	1250	Cys	F1250C	8	46.51418182	-29.36381818	-10.45027273	82.92	5.730692593
2:74361587:A:G:F:1250:S	-2.830222293	-2.523066494	0.00574938	0.027454506	0.217678889	0.010540081	0.21819619	0.069894475	-8.51E-18	0.007199235	0.023429155	0.02425174	0.169294936	2	74361587	A	G	F	S		2	74588714	2:74361587:A:G	DCTN1;DCTN1;DCTN1;DCTN1;DCTN1;DCTN1;DCTN1;DCTN1	Q14203	Q14203;Q14203-6;E7EX90;Q14203-2;Q14203-5;Q14203-3;E7EX90;Q14203-4	p.Phe1250Ser	p.Phe1250Ser;p.Phe1243Ser;p.Phe1228Ser;p.Phe1116Ser;p.Phe1111Ser;p.Phe1208Ser;p.Phe1228Ser;p.Phe1225Ser	3.611864	0.385	0.752497708	0.087297877	-0.956875201	0.141085755	0.005	Phe	1250	Ser	F1250S	8	46.51418182	-29.36381818	-10.45027273	82.92	5.730692593
2:74361587:A:T:F:1250:Y	-2.987029419	-2.638520365	0.016662493	0.021641558	0.263740635	0.009559091	0.21819619	2.98E-18	-8.51E-18	6.67E-05	0.428439796	0.02066674	0.156549921	2	74361587	A	T	F	Y		2	74588714	2:74361587:A:T	DCTN1;DCTN1;DCTN1;DCTN1;DCTN1;DCTN1;DCTN1;DCTN1	Q14203	Q14203;Q14203-6;E7EX90;Q14203-2;Q14203-5;Q14203-3;E7EX90;Q14203-4	p.Phe1250Tyr	p.Phe1250Tyr;p.Phe1243Tyr;p.Phe1228Tyr;p.Phe1116Tyr;p.Phe1111Tyr;p.Phe1208Tyr;p.Phe1228Tyr;p.Phe1225Tyr	3.339885	0.333	0.752512586	-0.267754924	-1.287180636	-0.306011762	0.396	Phe	1250	Tyr	F1250Y	3	46.51418182	-29.36381818	-10.45027273	82.92	5.730692593
2:74361588:A:C:F:1250:V	-3.279207352	-2.685800197	0.013660581	0.031791184	0.23556619	0.011082481	0.21819619	0.042206923	-8.51E-18	0.005836569	0.037219968	0.02670279	0.198435311	2	74361588	A	C	F	V		2	74588715	2:74361588:A:C	DCTN1;DCTN1;DCTN1;DCTN1;DCTN1;DCTN1;DCTN1;DCTN1	Q14203	Q14203;Q14203-6;E7EX90;Q14203-2;Q14203-5;Q14203-3;E7EX90;Q14203-4	p.Phe1250Val	p.Phe1250Val;p.Phe1243Val;p.Phe1228Val;p.Phe1116Val;p.Phe1111Val;p.Phe1208Val;p.Phe1228Val;p.Phe1225Val	2.358104	0.141	0.754324879	-1.506129133	-2.477449309	-1.944739716	0	Phe	1250	Val	F1250V	7	46.51418182	-29.36381818	-10.45027273	82.92	5.730692593
2:74361588:A:G:F:1250:L	-2.922324049	-2.29223532	0.022092232	0.033608263	0.28606	0.067487777	0.21819619	0.063947811	-8.51E-18	0.052772398	0.396589577	0.027879614	0.287720305	2	74361588	A	G	F	L		2	74588715	2:74361588:A:G	DCTN1;DCTN1;DCTN1;DCTN1;DCTN1;DCTN1;DCTN1;DCTN1	Q14203	Q14203;Q14203-6;E7EX90;Q14203-2;Q14203-5;Q14203-3;E7EX90;Q14203-4	p.Phe1250Leu	p.Phe1250Leu;p.Phe1243Leu;p.Phe1228Leu;p.Phe1116Leu;p.Phe1111Leu;p.Phe1208Leu;p.Phe1228Leu;p.Phe1225Leu	2.438221	0.172	0.755505158	-1.3723831	-2.260696133	-1.722388371	0	Phe	1250	Leu	F1250L	6	46.51418182	-29.36381818	-10.45027273	82.92	5.730692593
2:74361588:A:T:F:1250:I	-2.915648446	-2.384249043	0.022092232	0.033608263	0.28606	0.067487777	0.21819619	0.063947811	-8.51E-18	0.052772398	0.396589577	0.027879614	0.287720305	2	74361588	A	T	F	I	rs776979360	2	74588715	2:74361588:A:T	DCTN1;DCTN1;DCTN1;DCTN1;DCTN1;DCTN1;DCTN1;DCTN1	Q14203	Q14203;Q14203-6;E7EX90;Q14203-2;Q14203-5;Q14203-3;E7EX90;Q14203-4	p.Phe1250Ile	p.Phe1250Ile;p.Phe1243Ile;p.Phe1228Ile;p.Phe1116Ile;p.Phe1111Ile;p.Phe1208Ile;p.Phe1228Ile;p.Phe1225Ile	2.033771	0.175	0.754812953	-1.917950806	-2.253174805	-1.922929698	0.002	Phe	1250	Ile	F1250I	6	46.51418182	-29.36381818	-10.45027273	82.92	5.730692593
2:74361590:G:A:T:1249:I	-2.274038103	-2.048816623	0.093757913	0.036291874	0.343501111	0.064718182	0.243589524	0.063947811	-6.35E-18	0.067222233	0.715785682	0.032685085	0.342470415	2	74361590	G	A	T	I	rs72466496	2	74588717	2:74361590:G:A	DCTN1;DCTN1;DCTN1;DCTN1;DCTN1;DCTN1;DCTN1;DCTN1	Q14203	Q14203;Q14203-6;E7EX90;Q14203-2;Q14203-5;Q14203-3;E7EX90;Q14203-4	p.Thr1249Ile	p.Thr1249Ile;p.Thr1242Ile;p.Thr1227Ile;p.Thr1115Ile;p.Thr1110Ile;p.Thr1207Ile;p.Thr1227Ile;p.Thr1224Ile	2.496502	0.384	0.777565665	-0.753249353	-0.544986193	-0.465554468	0.267	Thr	1249	Ile	T1249I	6	47.618	-31.28557143	-14.44828571	85.84	4.405553863
2:74361590:G:C:T:1249:S	-2.749194266	-2.536309104	0.10666047	0.028681666	0.331232222	0.054658155	0.243589524	0.083232422	-6.35E-18	0.079444591	0.847283959	0.02792417	0.249630418	2	74361590	G	C	T	S		2	74588717	2:74361590:G:C	DCTN1;DCTN1;DCTN1;DCTN1;DCTN1;DCTN1;DCTN1;DCTN1	Q14203	Q14203;Q14203-6;E7EX90;Q14203-2;Q14203-5;Q14203-3;E7EX90;Q14203-4	p.Thr1249Ser	p.Thr1249Ser;p.Thr1242Ser;p.Thr1227Ser;p.Thr1115Ser;p.Thr1110Ser;p.Thr1207Ser;p.Thr1227Ser;p.Thr1224Ser	2.069212	0.305	0.775923005	-1.352057539	-1.074580406	-1.152389848	0.378	Thr	1249	Ser	T1249S	4	47.618	-31.28557143	-14.44828571	85.84	4.405553863
2:74361590:G:T:T:1249:N	-2.747211374	-2.433989542	0.10666047	0.033985639	0.319008889	0.026894301	0.243589524	0.027431476	-6.35E-18	0.015189836	0.596714258	0.031464388	0.257836299	2	74361590	G	T	T	N		2	74588717	2:74361590:G:T	DCTN1;DCTN1;DCTN1;DCTN1;DCTN1;DCTN1;DCTN1;DCTN1	Q14203	Q14203;Q14203-6;E7EX90;Q14203-2;Q14203-5;Q14203-3;E7EX90;Q14203-4	p.Thr1249Asn	p.Thr1249Asn;p.Thr1242Asn;p.Thr1227Asn;p.Thr1115Asn;p.Thr1110Asn;p.Thr1207Asn;p.Thr1227Asn;p.Thr1224Asn	2.367333	0.294	0.775642138	-0.969389449	-1.149191347	-1.055372235	0.818	Thr	1249	Asn	T1249N	5	47.618	-31.28557143	-14.44828571	85.84	4.405553863
2:74361591:T:A:T:1249:S	-2.78034708	-2.53039652	0.10666047	0.028681666	0.331232222	0.054658155	0.243589524	0.083232422	-6.35E-18	0.079444591	0.847283959	0.02792417	0.249630418	2	74361591	T	A	T	S		2	74588718	2:74361591:T:A	DCTN1;DCTN1;DCTN1;DCTN1;DCTN1;DCTN1;DCTN1;DCTN1	Q14203	Q14203;Q14203-6;E7EX90;Q14203-2;Q14203-5;Q14203-3;E7EX90;Q14203-4	p.Thr1249Ser	p.Thr1249Ser;p.Thr1242Ser;p.Thr1227Ser;p.Thr1115Ser;p.Thr1110Ser;p.Thr1207Ser;p.Thr1227Ser;p.Thr1224Ser	2.095201	0.291	0.775923005	-1.318095417	-1.163575623	-1.219314336	0.378	Thr	1249	Ser	T1249S	4	47.618	-31.28557143	-14.44828571	85.84	4.405553863
2:74361591:T:C:T:1249:A	-2.707157756	-2.44906414	0.10666047	0.033985639	0.319008889	0.026894301	0.243589524	0.027431476	-6.35E-18	0.015189836	0.596714258	0.031464388	0.257836299	2	74361591	T	C	T	A		2	74588718	2:74361591:T:C	DCTN1;DCTN1;DCTN1;DCTN1;DCTN1;DCTN1;DCTN1;DCTN1	Q14203	Q14203;Q14203-6;E7EX90;Q14203-2;Q14203-5;Q14203-3;E7EX90;Q14203-4	p.Thr1249Ala	p.Thr1249Ala;p.Thr1242Ala;p.Thr1227Ala;p.Thr1115Ala;p.Thr1110Ala;p.Thr1207Ala;p.Thr1227Ala;p.Thr1224Ala	2.301072	0.312	0.777584077	-1.008181831	-1.002368689	-0.987021335	0.231	Thr	1249	Ala	T1249A	5	47.618	-31.28557143	-14.44828571	85.84	4.405553863
2:74361591:T:G:T:1249:P	-2.231759283	-1.976116568	0.093757913	0.036291874	0.343501111	0.064718182	0.243589524	0.063947811	-6.35E-18	0.067222233	0.715785682	0.032685085	0.342470415	2	74361591	T	G	T	P		2	74588718	2:74361591:T:G	DCTN1;DCTN1;DCTN1;DCTN1;DCTN1;DCTN1;DCTN1;DCTN1	Q14203	Q14203;Q14203-6;E7EX90;Q14203-2;Q14203-5;Q14203-3;E7EX90;Q14203-4	p.Thr1249Pro	p.Thr1249Pro;p.Thr1242Pro;p.Thr1227Pro;p.Thr1115Pro;p.Thr1110Pro;p.Thr1207Pro;p.Thr1227Pro;p.Thr1224Pro	2.816058	0.403	0.783127978	-0.19875268	-0.331402656	-0.183578623	0.94	Thr	1249	Pro	T1249P	6	47.618	-31.28557143	-14.44828571	85.84	4.405553863
2:74361593:A:C:V:1248:G	-1.351364103	-1.436619911	0.029971981	0.034485346	0.372135079	0.096938443	0.529325079	0.042206923	0.6338	0.117976756	0.273946494	0.028885009	0.40226459	2	74361593	A	C	V	G		2	74588720	2:74361593:A:C	DCTN1;DCTN1;DCTN1;DCTN1;DCTN1;DCTN1;DCTN1;DCTN1	Q14203	Q14203;Q14203-6;E7EX90;Q14203-2;Q14203-5;Q14203-3;E7EX90;Q14203-4	p.Val1248Gly	p.Val1248Gly;p.Val1241Gly;p.Val1226Gly;p.Val1114Gly;p.Val1109Gly;p.Val1206Gly;p.Val1226Gly;p.Val1223Gly	4.082557	0.712	0.793527968	1.712267242	1.806367334	2.284833174	0.984	Val	1248	Gly	V1248G	7	44.86257143	-28.12314286	-15.79571429	85.37	0
2:74361593:A:G:V:1248:A	-1.956728654	-1.663562997	0.024718435	0.023283305	0.399406667	0.123348228	0.529325079	0.083232422	0.6338	0.146088945	0.962101161	0.026174896	0.388428805	2	74361593	A	G	V	A		2	74588720	2:74361593:A:G	DCTN1;DCTN1;DCTN1;DCTN1;DCTN1;DCTN1;DCTN1;DCTN1	Q14203	Q14203;Q14203-6;E7EX90;Q14203-2;Q14203-5;Q14203-3;E7EX90;Q14203-4	p.Val1248Ala	p.Val1248Ala;p.Val1241Ala;p.Val1226Ala;p.Val1114Ala;p.Val1109Ala;p.Val1206Ala;p.Val1226Ala;p.Val1223Ala	3.340678	0.46	0.775041277	0.287777529	-0.103987397	0.428521672	0.533	Val	1248	Ala	V1248A	4	44.86257143	-28.12314286	-15.79571429	85.37	0
2:74361593:A:T:V:1248:E	-0.965266725	-0.823333894	0.040079128	0.033857487	0.42763	0.165030386	0.529325079	0.063947811	0.6338	0.288268852	0.936582744	0.030190469	0.548915523	2	74361593	A	T	V	E		2	74588720	2:74361593:A:T	DCTN1;DCTN1;DCTN1;DCTN1;DCTN1;DCTN1;DCTN1;DCTN1	Q14203	Q14203;Q14203-6;E7EX90;Q14203-2;Q14203-5;Q14203-3;E7EX90;Q14203-4	p.Val1248Glu	p.Val1248Glu;p.Val1241Glu;p.Val1226Glu;p.Val1114Glu;p.Val1109Glu;p.Val1206Glu;p.Val1226Glu;p.Val1223Glu	4.068456	0.673	0.779423209	1.346681355	1.323121525	2.051802586	0.984	Val	1248	Glu	V1248E	6	44.86257143	-28.12314286	-15.79571429	85.37	0
2:74361594:C:A:V:1248:L	-2.474156605	-2.203919324	0.020799298	0.015911751	0.379675079	0.068853879	0.529325079	2.98E-18	0.6338	0.05274	0.902387261	0.022069916	0.312153042	2	74361594	C	A	V	L		2	74588721	2:74361594:C:A	DCTN1;DCTN1;DCTN1;DCTN1;DCTN1;DCTN1;DCTN1;DCTN1	Q14203	Q14203;Q14203-6;E7EX90;Q14203-2;Q14203-5;Q14203-3;E7EX90;Q14203-4	p.Val1248Leu	p.Val1248Leu;p.Val1241Leu;p.Val1226Leu;p.Val1114Leu;p.Val1109Leu;p.Val1206Leu;p.Val1226Leu;p.Val1223Leu	2.374948	0.338	0.776037353	-0.949710859	-0.862898126	-0.796933918	0.004	Val	1248	Leu	V1248L	3	44.86257143	-28.12314286	-15.79571429	85.37	0
2:74361594:C:G:V:1248:L	-2.474156605	-2.209179201	0.020799298	0.015911751	0.379675079	0.068853879	0.529325079	2.98E-18	0.6338	0.05274	0.902387261	0.022069916	0.312153042	2	74361594	C	G	V	L		2	74588721	2:74361594:C:G	DCTN1;DCTN1;DCTN1;DCTN1;DCTN1;DCTN1;DCTN1;DCTN1	Q14203	Q14203;Q14203-6;E7EX90;Q14203-2;Q14203-5;Q14203-3;E7EX90;Q14203-4	p.Val1248Leu	p.Val1248Leu;p.Val1241Leu;p.Val1226Leu;p.Val1114Leu;p.Val1109Leu;p.Val1206Leu;p.Val1226Leu;p.Val1223Leu	2.351828	0.338	0.776037353	-0.979923805	-0.862898126	-0.809388959	0.004	Val	1248	Leu	V1248L	3	44.86257143	-28.12314286	-15.79571429	85.37	0
2:74361594:C:T:V:1248:M	-2.365121755	-2.019802925	0.020799298	0.015911751	0.379675079	0.068853879	0.529325079	2.98E-18	0.6338	0.05274	0.902387261	0.022069916	0.312153042	2	74361594	C	T	V	M	rs752784218	2	74588721	2:74361594:C:T	DCTN1;DCTN1;DCTN1;DCTN1;DCTN1;DCTN1;DCTN1;DCTN1	Q14203	Q14203;Q14203-6;E7EX90;Q14203-2;Q14203-5;Q14203-3;E7EX90;Q14203-4	p.Val1248Met	p.Val1248Met;p.Val1241Met;p.Val1226Met;p.Val1114Met;p.Val1109Met;p.Val1206Met;p.Val1226Met;p.Val1223Met	3.184239	0.387	0.756331135	-0.377165777	-0.880202864	-0.077720606	0.906	Val	1248	Met	V1248M	3	44.86257143	-28.12314286	-15.79571429	85.37	0
2:74361595:T:A:K:1247:N	-2.752652852	-2.234960419	0.173702657	0.034345907	0.332348413	0.018397028	0.326275079	0.027431476	0.000133333	0.022843062	0.829354823	0.032503143	0.271330655	2	74361595	T	A	K	N		2	74588722	2:74361595:T:A	DCTN1;DCTN1;DCTN1;DCTN1;DCTN1;DCTN1;DCTN1;DCTN1	Q14203	Q14203;Q14203-6;E7EX90;Q14203-2;Q14203-5;Q14203-3;E7EX90;Q14203-4	p.Lys1247Asn	p.Lys1247Asn;p.Lys1240Asn;p.Lys1225Asn;p.Lys1113Asn;p.Lys1108Asn;p.Lys1205Asn;p.Lys1225Asn;p.Lys1222Asn	2.992824	0.272	0.772988339	-0.217322748	-1.333318222	-0.845580195	0.608	Lys	1247	Asn	K1247N	5	44.17611111	-31.33922222	-18.80333333	87.93	4.456474681
2:74361595:T:G:K:1247:N	-2.74820245	-2.239338038	0.173702657	0.034345907	0.332348413	0.018397028	0.326275079	0.027431476	0.000133333	0.022843062	0.829354823	0.032503143	0.271330655	2	74361595	T	G	K	N		2	74588722	2:74361595:T:G	DCTN1;DCTN1;DCTN1;DCTN1;DCTN1;DCTN1;DCTN1;DCTN1	Q14203	Q14203;Q14203-6;E7EX90;Q14203-2;Q14203-5;Q14203-3;E7EX90;Q14203-4	p.Lys1247Asn	p.Lys1247Asn;p.Lys1240Asn;p.Lys1225Asn;p.Lys1113Asn;p.Lys1108Asn;p.Lys1205Asn;p.Lys1225Asn;p.Lys1222Asn	2.973582	0.274	0.772988339	-0.24246797	-1.32060462	-0.84438538	0.608	Lys	1247	Asn	K1247N	5	44.17611111	-31.33922222	-18.80333333	87.93	4.456474681
2:74361596:T:A:K:1247:I	-2.426126397	-2.299912544	0.076205872	0.032508811	0.283285079	0.006864684	0.326275079	0.069894475	0.000133333	0.00918199	0.17925781	0.0295333	0.224225557	2	74361596	T	A	K	I		2	74588723	2:74361596:T:A	DCTN1;DCTN1;DCTN1;DCTN1;DCTN1;DCTN1;DCTN1;DCTN1	Q14203	Q14203;Q14203-6;E7EX90;Q14203-2;Q14203-5;Q14203-3;E7EX90;Q14203-4	p.Lys1247Ile	p.Lys1247Ile;p.Lys1240Ile;p.Lys1225Ile;p.Lys1113Ile;p.Lys1108Ile;p.Lys1205Ile;p.Lys1225Ile;p.Lys1222Ile	3.577735	0.487	0.77796503	0.669522871	0.116427538	0.712297157	0.917	Lys	1247	Ile	K1247I	8	44.17611111	-31.33922222	-18.80333333	87.93	4.456474681
2:74361596:T:C:K:1247:R	-3.047073739	-2.693699	0.12020532	0.021994295	0.327925714	0.008008694	0.326275079	2.98E-18	0.000133333	0.015486667	0.881581426	0.024349586	0.211767963	2	74361596	T	C	K	R		2	74588723	2:74361596:T:C	DCTN1;DCTN1;DCTN1;DCTN1;DCTN1;DCTN1;DCTN1;DCTN1	Q14203	Q14203;Q14203-6;E7EX90;Q14203-2;Q14203-5;Q14203-3;E7EX90;Q14203-4	p.Lys1247Arg	p.Lys1247Arg;p.Lys1240Arg;p.Lys1225Arg;p.Lys1113Arg;p.Lys1108Arg;p.Lys1205Arg;p.Lys1225Arg;p.Lys1222Arg	2.077023	0.226	0.776471965	-1.328338736	-1.5676086	-1.604830722	0.002	Lys	1247	Arg	K1247R	3	44.17611111	-31.33922222	-18.80333333	87.93	4.456474681
2:74361596:T:G:K:1247:T	-2.246266698	-1.815685427	0.295329452	0.036945212	0.359447302	0.039023628	0.326275079	0.063947811	0.000133333	0.041212046	0.902516484	0.033706265	0.357983816	2	74361596	T	G	K	T		2	74588723	2:74361596:T:G	DCTN1;DCTN1;DCTN1;DCTN1;DCTN1;DCTN1;DCTN1;DCTN1	Q14203	Q14203;Q14203-6;E7EX90;Q14203-2;Q14203-5;Q14203-3;E7EX90;Q14203-4	p.Lys1247Thr	p.Lys1247Thr;p.Lys1240Thr;p.Lys1225Thr;p.Lys1113Thr;p.Lys1108Thr;p.Lys1205Thr;p.Lys1225Thr;p.Lys1222Thr	3.234582	0.374	0.773487621	0.110892558	-0.676594239	-0.125744917	0.759	Lys	1247	Thr	K1247T	6	44.17611111	-31.33922222	-18.80333333	87.93	4.456474681
2:74361597:T:C:K:1247:E	-2.697347239	-2.146737603	0.173702657	0.028869466	0.350102857	0.063129703	0.326275079	0.083232422	0.000133333	0.216056689	0.947981	0.02899657	0.277440817	2	74361597	T	C	K	E	rs978733500	2	74588724	2:74361597:T:C	DCTN1;DCTN1;DCTN1;DCTN1;DCTN1;DCTN1;DCTN1;DCTN1	Q14203	Q14203;Q14203-6;E7EX90;Q14203-2;Q14203-5;Q14203-3;E7EX90;Q14203-4	p.Lys1247Glu	p.Lys1247Glu;p.Lys1240Glu;p.Lys1225Glu;p.Lys1113Glu;p.Lys1108Glu;p.Lys1205Glu;p.Lys1225Glu;p.Lys1222Glu	3.267707	0.288	0.778488113	0.277256475	-1.13984854	-0.605011362	0.39	Lys	1247	Glu	K1247E	4	44.17611111	-31.33922222	-18.80333333	87.93	4.456474681
2:74361597:T:G:K:1247:Q	-2.788580481	-2.175118871	0.173702657	0.028869466	0.350102857	0.063129703	0.326275079	0.083232422	0.000133333	0.216056689	0.947981	0.02899657	0.277440817	2	74361597	T	G	K	Q		2	74588724	2:74361597:T:G	DCTN1;DCTN1;DCTN1;DCTN1;DCTN1;DCTN1;DCTN1;DCTN1	Q14203	Q14203;Q14203-6;E7EX90;Q14203-2;Q14203-5;Q14203-3;E7EX90;Q14203-4	p.Lys1247Gln	p.Lys1247Gln;p.Lys1240Gln;p.Lys1225Gln;p.Lys1113Gln;p.Lys1108Gln;p.Lys1205Gln;p.Lys1225Gln;p.Lys1222Gln	3.142956	0.247	0.767922361	-0.145820358	-1.576761462	-0.909211256	0.608	Lys	1247	Gln	K1247Q	4	44.17611111	-31.33922222	-18.80333333	87.93	4.456474681
2:74361599:C:A:G:1246:V	-2.416794162	-2.456972811	0.044629801	0.02545022	0.227156667	0.004707778	0.279994206	-6.72E-18	-6.32E-18	3.13E-05	0.024385748	0.023881855	0.172602937	2	74361599	C	A	G	V		2	74588726	2:74361599:C:A	DCTN1;DCTN1;DCTN1;DCTN1;DCTN1;DCTN1;DCTN1;DCTN1	Q14203	Q14203;Q14203-6;E7EX90;Q14203-2;Q14203-5;Q14203-3;E7EX90;Q14203-4	p.Gly1246Val	p.Gly1246Val;p.Gly1239Val;p.Gly1224Val;p.Gly1112Val;p.Gly1107Val;p.Gly1204Val;p.Gly1224Val;p.Gly1221Val	3.841256	0.566	0.778705798	1.032121493	0.63097417	1.31090807	1	Gly	1246	Val	G1246V	9	40.93925	-28.38125	-21.7095	86.09	4.668422975
2:74361599:C:G:G:1246:A	-2.224129534	-1.853735385	0.222028106	0.034054566	0.306003889	0.058095444	0.279994206	0.063947811	-6.32E-18	0.069164018	0.775516748	0.029069549	0.323443922	2	74361599	C	G	G	A		2	74588726	2:74361599:C:G	DCTN1;DCTN1;DCTN1;DCTN1;DCTN1;DCTN1;DCTN1;DCTN1	Q14203	Q14203;Q14203-6;E7EX90;Q14203-2;Q14203-5;Q14203-3;E7EX90;Q14203-4	p.Gly1246Ala	p.Gly1246Ala;p.Gly1239Ala;p.Gly1224Ala;p.Gly1112Ala;p.Gly1107Ala;p.Gly1204Ala;p.Gly1224Ala;p.Gly1221Ala	3.705562	0.434	0.778824283	0.8577144	-0.20614674	0.474799911	0.999	Gly	1246	Ala	G1246A	6	40.93925	-28.38125	-21.7095	86.09	4.668422975
2:74361599:C:T:G:1246:D	-2.17261298	-2.254246603	0.118586183	0.033354565	0.252348413	0.007482644	0.279994206	0.042206923	-6.32E-18	0.005441856	0.115086332	0.028005542	0.218655408	2	74361599	C	T	G	D		2	74588726	2:74361599:C:T	DCTN1;DCTN1;DCTN1;DCTN1;DCTN1;DCTN1;DCTN1;DCTN1	Q14203	Q14203;Q14203-6;E7EX90;Q14203-2;Q14203-5;Q14203-3;E7EX90;Q14203-4	p.Gly1246Asp	p.Gly1246Asp;p.Gly1239Asp;p.Gly1224Asp;p.Gly1112Asp;p.Gly1107Asp;p.Gly1204Asp;p.Gly1224Asp;p.Gly1221Asp	3.881387	0.609	0.781131923	1.144278146	0.944795245	1.58108281	1	Gly	1246	Asp	G1246D	7	40.93925	-28.38125	-21.7095	86.09	4.668422975
2:74361600:C:A:G:1246:C	-2.214300869	-2.40054152	0.044629801	0.02545022	0.227156667	0.004707778	0.279994206	-6.72E-18	-6.32E-18	3.13E-05	0.024385748	0.023881855	0.172602937	2	74361600	C	A	G	C		2	74588727	2:74361600:C:A	DCTN1;DCTN1;DCTN1;DCTN1;DCTN1;DCTN1;DCTN1;DCTN1	Q14203	Q14203;Q14203-6;E7EX90;Q14203-2;Q14203-5;Q14203-3;E7EX90;Q14203-4	p.Gly1246Cys	p.Gly1246Cys;p.Gly1239Cys;p.Gly1224Cys;p.Gly1112Cys;p.Gly1107Cys;p.Gly1204Cys;p.Gly1224Cys;p.Gly1221Cys	4.089302	0.657	0.773030858	1.216588429	1.11475965	1.97054677	1	Gly	1246	Cys	G1246C	9	40.93925	-28.38125	-21.7095	86.09	4.668422975
2:74361600:C:G:G:1246:R	-2.260974915	-2.344336581	0.05318645	0.030019811	0.236108889	0.008972938	0.279994206	0.069894475	-6.32E-18	0.008019613	0.098078988	0.025825137	0.191252358	2	74361600	C	G	G	R		2	74588727	2:74361600:C:G	DCTN1;DCTN1;DCTN1;DCTN1;DCTN1;DCTN1;DCTN1;DCTN1	Q14203	Q14203;Q14203-6;E7EX90;Q14203-2;Q14203-5;Q14203-3;E7EX90;Q14203-4	p.Gly1246Arg	p.Gly1246Arg;p.Gly1239Arg;p.Gly1224Arg;p.Gly1112Arg;p.Gly1107Arg;p.Gly1204Arg;p.Gly1224Arg;p.Gly1221Arg	3.991748	0.609	0.779758986	1.254704662	0.921888502	1.6405357	1	Gly	1246	Arg	G1246R	8	40.93925	-28.38125	-21.7095	86.09	4.668422975
2:74361600:C:T:G:1246:S	-2.017185839	-1.801893291	0.222028106	0.034054566	0.306003889	0.058095444	0.279994206	0.063947811	-6.32E-18	0.069164018	0.775516748	0.029069549	0.323443922	2	74361600	C	T	G	S		2	74588727	2:74361600:C:T	DCTN1;DCTN1;DCTN1;DCTN1;DCTN1;DCTN1;DCTN1;DCTN1	Q14203	Q14203;Q14203-6;E7EX90;Q14203-2;Q14203-5;Q14203-3;E7EX90;Q14203-4	p.Gly1246Ser	p.Gly1246Ser;p.Gly1239Ser;p.Gly1224Ser;p.Gly1112Ser;p.Gly1107Ser;p.Gly1204Ser;p.Gly1224Ser;p.Gly1221Ser	3.933436	0.527	0.772530844	1.000597775	0.280033022	1.135132423	1	Gly	1246	Ser	G1246S	6	40.93925	-28.38125	-21.7095	86.09	4.668422975
2:74361601:C:A:M:1245:I	-3.019928835	-2.487548951	0.017791202	0.015576933	0.264769444	0.095799733	0.402554286	0.083232422	0.433890635	0.119645547	0.308175474	0.01879323	0.262281435	2	74361601	C	A	M	I		2	74588728	2:74361601:C:A	DCTN1;DCTN1;DCTN1;DCTN1;DCTN1;DCTN1;DCTN1;DCTN1	Q14203	Q14203;Q14203-6;E7EX90;Q14203-2;Q14203-5;Q14203-3;E7EX90;Q14203-4	p.Met1245Ile	p.Met1245Ile;p.Met1238Ile;p.Met1223Ile;p.Met1111Ile;p.Met1106Ile;p.Met1203Ile;p.Met1223Ile;p.Met1220Ile	2.049773	0.165	0.764931127	-1.64800208	-2.147926348	-1.972112855	0	Met	1245	Ile	M1245I	4	38.851125	-25.017	-24.1825	81.04	0
2:74361601:C:G:M:1245:I	-3.019928835	-2.483624063	0.017791202	0.015576933	0.264769444	0.095799733	0.402554286	0.083232422	0.433890635	0.119645547	0.308175474	0.01879323	0.262281435	2	74361601	C	G	M	I		2	74588728	2:74361601:C:G	DCTN1;DCTN1;DCTN1;DCTN1;DCTN1;DCTN1;DCTN1;DCTN1	Q14203	Q14203;Q14203-6;E7EX90;Q14203-2;Q14203-5;Q14203-3;E7EX90;Q14203-4	p.Met1245Ile	p.Met1245Ile;p.Met1238Ile;p.Met1223Ile;p.Met1111Ile;p.Met1106Ile;p.Met1203Ile;p.Met1223Ile;p.Met1220Ile	2.067025	0.165	0.764931127	-1.625457368	-2.147926348	-1.96281898	0	Met	1245	Ile	M1245I	4	38.851125	-25.017	-24.1825	81.04	0
2:74361601:C:T:M:1245:I	-3.019928835	-2.448881347	0.017791202	0.015576933	0.264769444	0.095799733	0.402554286	0.083232422	0.433890635	0.119645547	0.308175474	0.01879323	0.262281435	2	74361601	C	T	M	I		2	74588728	2:74361601:C:T	DCTN1;DCTN1;DCTN1;DCTN1;DCTN1;DCTN1;DCTN1;DCTN1	Q14203	Q14203;Q14203-6;E7EX90;Q14203-2;Q14203-5;Q14203-3;E7EX90;Q14203-4	p.Met1245Ile	p.Met1245Ile;p.Met1238Ile;p.Met1223Ile;p.Met1111Ile;p.Met1106Ile;p.Met1203Ile;p.Met1223Ile;p.Met1220Ile	2.219738	0.165	0.764931127	-1.425893798	-2.147926348	-1.880550523	0	Met	1245	Ile	M1245I	4	38.851125	-25.017	-24.1825	81.04	0
2:74361602:A:C:M:1245:R	-2.181349005	-1.53901672	0.028975016	0.025295651	0.300173889	0.142324682	0.402554286	0.063947811	0.433890635	0.307183298	0.704624832	0.021028664	0.421591662	2	74361602	A	C	M	R		2	74588729	2:74361602:A:C	DCTN1;DCTN1;DCTN1;DCTN1;DCTN1;DCTN1;DCTN1;DCTN1	Q14203	Q14203;Q14203-6;E7EX90;Q14203-2;Q14203-5;Q14203-3;E7EX90;Q14203-4	p.Met1245Arg	p.Met1245Arg;p.Met1238Arg;p.Met1223Arg;p.Met1111Arg;p.Met1106Arg;p.Met1203Arg;p.Met1223Arg;p.Met1220Arg	3.275341	0.311	0.768105442	0.031684958	-1.16687158	-0.467950455	0.044	Met	1245	Arg	M1245R	6	38.851125	-25.017	-24.1825	81.04	0
2:74361602:A:G:M:1245:T	-2.421670715	-1.608354048	0.028975016	0.025295651	0.300173889	0.142324682	0.402554286	0.063947811	0.433890635	0.307183298	0.704624832	0.021028664	0.421591662	2	74361602	A	G	M	T		2	74588729	2:74361602:A:G	DCTN1;DCTN1;DCTN1;DCTN1;DCTN1;DCTN1;DCTN1;DCTN1	Q14203	Q14203;Q14203-6;E7EX90;Q14203-2;Q14203-5;Q14203-3;E7EX90;Q14203-4	p.Met1245Thr	p.Met1245Thr;p.Met1238Thr;p.Met1223Thr;p.Met1111Thr;p.Met1106Thr;p.Met1203Thr;p.Met1223Thr;p.Met1220Thr	2.970566	0.203	0.760387462	-0.556553252	-1.982176596	-1.256415986	0.002	Met	1245	Thr	M1245T	6	38.851125	-25.017	-24.1825	81.04	0
2:74361602:A:T:M:1245:K	-2.188024608	-1.566228621	0.028975016	0.025295651	0.300173889	0.142324682	0.402554286	0.063947811	0.433890635	0.307183298	0.704624832	0.021028664	0.421591662	2	74361602	A	T	M	K		2	74588729	2:74361602:A:T	DCTN1;DCTN1;DCTN1;DCTN1;DCTN1;DCTN1;DCTN1;DCTN1	Q14203	Q14203;Q14203-6;E7EX90;Q14203-2;Q14203-5;Q14203-3;E7EX90;Q14203-4	p.Met1245Lys	p.Met1245Lys;p.Met1238Lys;p.Met1223Lys;p.Met1111Lys;p.Met1106Lys;p.Met1203Lys;p.Met1223Lys;p.Met1220Lys	3.15573	0.308	0.768500251	-0.114903908	-1.179354797	-0.549727531	0.018	Met	1245	Lys	M1245K	6	38.851125	-25.017	-24.1825	81.04	0
2:74361603:T:A:M:1245:L	-3.34729955	-2.897353741	0.014953545	0.009379688	0.250080635	0.056527633	0.402554286	2.98E-18	0.433890635	0.051640476	0.163766518	0.016544248	0.211822646	2	74361603	T	A	M	L		2	74588730	2:74361603:T:A	DCTN1;DCTN1;DCTN1;DCTN1;DCTN1;DCTN1;DCTN1;DCTN1	Q14203	Q14203;Q14203-6;E7EX90;Q14203-2;Q14203-5;Q14203-3;E7EX90;Q14203-4	p.Met1245Leu	p.Met1245Leu;p.Met1238Leu;p.Met1223Leu;p.Met1111Leu;p.Met1106Leu;p.Met1203Leu;p.Met1223Leu;p.Met1220Leu	1.18084	0.091	0.765813961	-2.7617845	-2.603600009	-2.867965181	0	Met	1245	Leu	M1245L	3	38.851125	-25.017	-24.1825	81.04	0
2:74361603:T:C:M:1245:V	-3.193494515	-2.796383359	0.017791202	0.015576933	0.264769444	0.095799733	0.402554286	0.083232422	0.433890635	0.119645547	0.308175474	0.01879323	0.262281435	2	74361603	T	C	M	V	rs969899022	2	74588730	2:74361603:T:C	DCTN1;DCTN1;DCTN1;DCTN1;DCTN1;DCTN1;DCTN1;DCTN1	Q14203	Q14203;Q14203-6;E7EX90;Q14203-2;Q14203-5;Q14203-3;E7EX90;Q14203-4	p.Met1245Val	p.Met1245Val;p.Met1238Val;p.Met1223Val;p.Met1111Val;p.Met1106Val;p.Met1203Val;p.Met1223Val;p.Met1220Val	0.692279	0.087	0.763854448	-3.448459599	-2.661720669	-3.154280733	0	Met	1245	Val	M1245V	4	38.851125	-25.017	-24.1825	81.04	0
2:74361603:T:G:M:1245:L	-3.34729955	-2.897113725	0.014953545	0.009379688	0.250080635	0.056527633	0.402554286	2.98E-18	0.433890635	0.051640476	0.163766518	0.016544248	0.211822646	2	74361603	T	G	M	L	rs969899022	2	74588730	2:74361603:T:G	DCTN1;DCTN1;DCTN1;DCTN1;DCTN1;DCTN1;DCTN1;DCTN1	Q14203	Q14203;Q14203-6;E7EX90;Q14203-2;Q14203-5;Q14203-3;E7EX90;Q14203-4	p.Met1245Leu	p.Met1245Leu;p.Met1238Leu;p.Met1223Leu;p.Met1111Leu;p.Met1106Leu;p.Met1203Leu;p.Met1223Leu;p.Met1220Leu	1.181895	0.091	0.765813961	-2.760405839	-2.603600009	-2.867396839	0	Met	1245	Leu	M1245L	3	38.851125	-25.017	-24.1825	81.04	0
2:74361605:T:A:Y:1244:F	-3.570718497	-3.098117863	0.048090648	0.02107681	0.157533889	0.047000818	0.119180714	0.083232422	0.01107	0.072274334	0.205834284	0.020721307	0.11907243	2	74361605	T	A	Y	F		2	74588732	2:74361605:T:A	DCTN1;DCTN1;DCTN1;DCTN1;DCTN1;DCTN1;DCTN1;DCTN1	Q14203	Q14203;Q14203-6;E7EX90;Q14203-2;Q14203-5;Q14203-3;E7EX90;Q14203-4	p.Tyr1244Phe	p.Tyr1244Phe;p.Tyr1237Phe;p.Tyr1222Phe;p.Tyr1110Phe;p.Tyr1105Phe;p.Tyr1202Phe;p.Tyr1222Phe;p.Tyr1219Phe	2.012217	0.125	0.762634613	-1.75360367	-2.440514539	-2.223559317	0.231	Tyr	1244	Phe	Y1244F	4	37.81491667	-30.22216667	-24.03616667	82.55	5.309322102
2:74361605:T:C:Y:1244:C	-3.036449359	-3.152150071	0.014735368	0.020557582	0.100546667	0.00616	0.119180714	-6.72E-18	0.01107	0.001293333	0.00866449	0.020524294	0.068074603	2	74361605	T	C	Y	C	rs752422008	2	74588732	2:74361605:T:C	DCTN1;DCTN1;DCTN1;DCTN1;DCTN1;DCTN1;DCTN1;DCTN1	Q14203	Q14203;Q14203-6;E7EX90;Q14203-2;Q14203-5;Q14203-3;E7EX90;Q14203-4	p.Tyr1244Cys	p.Tyr1244Cys;p.Tyr1237Cys;p.Tyr1222Cys;p.Tyr1110Cys;p.Tyr1105Cys;p.Tyr1202Cys;p.Tyr1222Cys;p.Tyr1219Cys	2.717057	0.439	0.757978416	-0.947129446	-0.522165187	-0.028818629	0.983	Tyr	1244	Cys	Y1244C	9	37.81491667	-30.22216667	-24.03616667	82.55	5.309322102
2:74361605:T:G:Y:1244:S	-3.19221343	-3.209235207	0.014735368	0.020557582	0.100546667	0.00616	0.119180714	-6.72E-18	0.01107	0.001293333	0.00866449	0.020524294	0.068074603	2	74361605	T	G	Y	S	rs752422008	2	74588732	2:74361605:T:G	DCTN1;DCTN1;DCTN1;DCTN1;DCTN1;DCTN1;DCTN1;DCTN1	Q14203	Q14203;Q14203-6;E7EX90;Q14203-2;Q14203-5;Q14203-3;E7EX90;Q14203-4	p.Tyr1244Ser	p.Tyr1244Ser;p.Tyr1237Ser;p.Tyr1222Ser;p.Tyr1110Ser;p.Tyr1105Ser;p.Tyr1202Ser;p.Tyr1222Ser;p.Tyr1219Ser	2.466137	0.369	0.758133156	-1.271220172	-0.964559512	-0.568617945	0.596	Tyr	1244	Ser	Y1244S	9	37.81491667	-30.22216667	-24.03616667	82.55	5.309322102
2:74361606:A:C:Y:1244:D	-3.123383255	-3.070067967	0.014735368	0.017316399	0.138863333	0.070906784	0.119180714	0.082880863	0.01107	0.014841956	0.016905686	0.020280429	0.081829468	2	74361606	A	C	Y	D		2	74588733	2:74361606:A:C	DCTN1;DCTN1;DCTN1;DCTN1;DCTN1;DCTN1;DCTN1;DCTN1	Q14203	Q14203;Q14203-6;E7EX90;Q14203-2;Q14203-5;Q14203-3;E7EX90;Q14203-4	p.Tyr1244Asp	p.Tyr1244Asp;p.Tyr1237Asp;p.Tyr1222Asp;p.Tyr1110Asp;p.Tyr1105Asp;p.Tyr1202Asp;p.Tyr1222Asp;p.Tyr1219Asp	2.823689	0.38	0.765609754	-0.619954702	-0.769891548	-0.312416078	0.94	Tyr	1244	Asp	Y1244D	10	37.81491667	-30.22216667	-24.03616667	82.55	5.309322102
2:74361606:A:G:Y:1244:H	-3.212936519	-2.939037667	0.048090648	0.025354866	0.139379444	0.023004437	0.119180714	0.027431476	0.01107	0.076080202	0.102646589	0.022881805	0.118234916	2	74361606	A	G	Y	H		2	74588733	2:74361606:A:G	DCTN1;DCTN1;DCTN1;DCTN1;DCTN1;DCTN1;DCTN1;DCTN1	Q14203	Q14203;Q14203-6;E7EX90;Q14203-2;Q14203-5;Q14203-3;E7EX90;Q14203-4	p.Tyr1244His	p.Tyr1244His;p.Tyr1237His;p.Tyr1222His;p.Tyr1110His;p.Tyr1105His;p.Tyr1202His;p.Tyr1222His;p.Tyr1219His	2.726936	0.287	0.756021384	-0.982387885	-1.521051027	-0.902112021	0.94	Tyr	1244	His	Y1244H	5	37.81491667	-30.22216667	-24.03616667	82.55	5.309322102
2:74361606:A:T:Y:1244:N	-3.238942652	-3.139049519	0.014735368	0.020557582	0.100546667	0.00616	0.119180714	-6.72E-18	0.01107	0.001293333	0.00866449	0.020524294	0.068074603	2	74361606	A	T	Y	N		2	74588733	2:74361606:A:T	DCTN1;DCTN1;DCTN1;DCTN1;DCTN1;DCTN1;DCTN1;DCTN1	Q14203	Q14203;Q14203-6;E7EX90;Q14203-2;Q14203-5;Q14203-3;E7EX90;Q14203-4	p.Tyr1244Asn	p.Tyr1244Asn;p.Tyr1237Asn;p.Tyr1222Asn;p.Tyr1110Asn;p.Tyr1105Asn;p.Tyr1202Asn;p.Tyr1222Asn;p.Tyr1219Asn	2.774641	0.348	0.758172657	-0.867098511	-1.097393287	-0.523810516	0.94	Tyr	1244	Asn	Y1244N	9	37.81491667	-30.22216667	-24.03616667	82.55	5.309322102
2:74361608:A:C:V:1243:G	-2.982867257	-3.024151907	0.003271553	0.01890883	0.056056667	0.013836691	0.01614	0.042206923	-1.09E-17	0.010046417	0.002002976	0.014249523	0.026034362	2	74361608	A	C	V	G		2	74588735	2:74361608:A:C	DCTN1;DCTN1;DCTN1;DCTN1;DCTN1;DCTN1;DCTN1;DCTN1	Q14203	Q14203;Q14203-6;E7EX90;Q14203-2;Q14203-5;Q14203-3;E7EX90;Q14203-4	p.Val1243Gly	p.Val1243Gly;p.Val1236Gly;p.Val1221Gly;p.Val1109Gly;p.Val1104Gly;p.Val1201Gly;p.Val1221Gly;p.Val1218Gly	4.0565	0.524	0.787112212	1.520305962	0.504245149	1.184087491	0.998	Val	1243	Gly	V1243G	7	32.98428571	-26.63614286	-26.01742857	76.15	6.356759368
2:74361608:A:G:V:1243:A	-3.081633877	-3.114882787	0.006138971	0.01593521	0.089905476	0.038039513	0.01614	0.083232422	-1.09E-17	0.035164913	0.001404175	0.013648215	0.040260143	2	74361608	A	G	V	A	rs762752851	2	74588735	2:74361608:A:G	DCTN1;DCTN1;DCTN1;DCTN1;DCTN1;DCTN1;DCTN1;DCTN1	Q14203	Q14203;Q14203-6;E7EX90;Q14203-2;Q14203-5;Q14203-3;E7EX90;Q14203-4	p.Val1243Ala	p.Val1243Ala;p.Val1236Ala;p.Val1221Ala;p.Val1109Ala;p.Val1104Ala;p.Val1201Ala;p.Val1221Ala;p.Val1218Ala	3.394824	0.459	0.769954064	0.233323875	-0.195221704	0.451910454	0.984	Val	1243	Ala	V1243A	4	32.98428571	-26.63614286	-26.01742857	76.15	6.356759368
2:74361608:A:T:V:1243:D	-2.965065649	-3.013689484	0.003271553	0.01890883	0.056056667	0.013836691	0.01614	0.042206923	-1.09E-17	0.010046417	0.002002976	0.014249523	0.026034362	2	74361608	A	T	V	D		2	74588735	2:74361608:A:T	DCTN1;DCTN1;DCTN1;DCTN1;DCTN1;DCTN1;DCTN1;DCTN1	Q14203	Q14203;Q14203-6;E7EX90;Q14203-2;Q14203-5;Q14203-3;E7EX90;Q14203-4	p.Val1243Asp	p.Val1243Asp;p.Val1236Asp;p.Val1221Asp;p.Val1109Asp;p.Val1104Asp;p.Val1201Asp;p.Val1221Asp;p.Val1218Asp	4.102488	0.532	0.775591658	1.296848424	0.362885109	1.255104731	0.998	Val	1243	Asp	V1243D	7	32.98428571	-26.63614286	-26.01742857	76.15	6.356759368
2:74361609:C:A:V:1243:F	-3.079683885	-3.08018365	0.004850135	0.01876829	0.067577698	0.015075282	0.01614	0.027431476	-1.09E-17	0.00655671	0.000538588	0.014184443	0.02844334	2	74361609	C	A	V	F		2	74588736	2:74361609:C:A	DCTN1;DCTN1;DCTN1;DCTN1;DCTN1;DCTN1;DCTN1;DCTN1	Q14203	Q14203;Q14203-6;E7EX90;Q14203-2;Q14203-5;Q14203-3;E7EX90;Q14203-4	p.Val1243Phe	p.Val1243Phe;p.Val1236Phe;p.Val1221Phe;p.Val1109Phe;p.Val1104Phe;p.Val1201Phe;p.Val1221Phe;p.Val1218Phe	3.765697	0.477	0.769942309	0.71768707	-0.080995406	0.755751064	0.998	Val	1243	Phe	V1243F	5	32.98428571	-26.63614286	-26.01742857	76.15	6.356759368
2:74361609:C:G:V:1243:L	-3.210119841	-3.1360366	0.004685299	0.012322096	0.076476667	0.007330202	0.01614	2.98E-18	-1.09E-17	-5.12E-18	0.000617815	0.013207448	0.022496455	2	74361609	C	G	V	L		2	74588736	2:74361609:C:G	DCTN1;DCTN1;DCTN1;DCTN1;DCTN1;DCTN1;DCTN1;DCTN1	Q14203	Q14203;Q14203-6;E7EX90;Q14203-2;Q14203-5;Q14203-3;E7EX90;Q14203-4	p.Val1243Leu	p.Val1243Leu;p.Val1236Leu;p.Val1221Leu;p.Val1109Leu;p.Val1104Leu;p.Val1201Leu;p.Val1221Leu;p.Val1218Leu	3.63008	0.427	0.771016394	0.566900684	-0.380914921	0.393674238	0.984	Val	1243	Leu	V1243L	3	32.98428571	-26.63614286	-26.01742857	76.15	6.356759368
2:74361609:C:T:V:1243:I	-3.426491012	-3.162055263	0.004685299	0.007228284	0.076294444	0.007221313	0.01614	-4.67E-18	-1.09E-17	-5.88E-18	0.000617815	0.013285799	0.022333122	2	74361609	C	T	V	I		2	74588736	2:74361609:C:T	DCTN1;DCTN1;DCTN1;DCTN1;DCTN1;DCTN1;DCTN1;DCTN1	Q14203	Q14203;Q14203-6;E7EX90;Q14203-2;Q14203-5;Q14203-3;E7EX90;Q14203-4	p.Val1243Ile	p.Val1243Ile;p.Val1236Ile;p.Val1221Ile;p.Val1109Ile;p.Val1104Ile;p.Val1201Ile;p.Val1221Ile;p.Val1218Ile	3.518732	0.33	0.769020608	0.372270359	-1.030823289	-0.227005675	0.984	Val	1243	Ile	V1243I	1	32.98428571	-26.63614286	-26.01742857	76.15	6.356759368
2:74361611:G:A:T:1242:I	-3.220451422	-2.957190879	0.010400155	0.020716176	0.129364683	0.16683744	0.046186667	0.063947811	-1.20E-17	0.023436765	0.005739058	0.014722008	0.090371208	2	74361611	G	A	T	I		2	74588738	2:74361611:G:A	DCTN1;DCTN1;DCTN1;DCTN1;DCTN1;DCTN1;DCTN1;DCTN1	Q14203	Q14203;Q14203-6;E7EX90;Q14203-2;Q14203-5;Q14203-3;E7EX90;Q14203-4	p.Thr1242Ile	p.Thr1242Ile;p.Thr1235Ile;p.Thr1220Ile;p.Thr1108Ile;p.Thr1103Ile;p.Thr1200Ile;p.Thr1220Ile;p.Thr1217Ile	3.16201	0.324	0.789807948	0.417746702	-0.722138145	-0.45385859	0.421	Thr	1242	Ile	T1242I	6	30.33785714	-27.48428571	-22.51857143	76.98	9.018419301
2:74361611:G:C:T:1242:R	-3.126992979	-2.965196039	0.010400155	0.020716176	0.129364683	0.16683744	0.046186667	0.063947811	-1.20E-17	0.023436765	0.005739058	0.014722008	0.090371208	2	74361611	G	C	T	R		2	74588738	2:74361611:G:C	DCTN1;DCTN1;DCTN1;DCTN1;DCTN1;DCTN1;DCTN1;DCTN1	Q14203	Q14203;Q14203-6;E7EX90;Q14203-2;Q14203-5;Q14203-3;E7EX90;Q14203-4	p.Thr1242Arg	p.Thr1242Arg;p.Thr1235Arg;p.Thr1220Arg;p.Thr1108Arg;p.Thr1103Arg;p.Thr1200Arg;p.Thr1220Arg;p.Thr1217Arg	3.126823	0.366	0.790641917	0.392291138	-0.441238147	-0.230038989	0.421	Thr	1242	Arg	T1242R	6	30.33785714	-27.48428571	-22.51857143	76.98	9.018419301
2:74361611:G:T:T:1242:K	-3.191523809	-2.954566856	0.010400155	0.020716176	0.129364683	0.16683744	0.046186667	0.063947811	-1.20E-17	0.023436765	0.005739058	0.014722008	0.090371208	2	74361611	G	T	T	K		2	74588738	2:74361611:G:T	DCTN1;DCTN1;DCTN1;DCTN1;DCTN1;DCTN1;DCTN1;DCTN1	Q14203	Q14203;Q14203-6;E7EX90;Q14203-2;Q14203-5;Q14203-3;E7EX90;Q14203-4	p.Thr1242Lys	p.Thr1242Lys;p.Thr1235Lys;p.Thr1220Lys;p.Thr1108Lys;p.Thr1103Lys;p.Thr1200Lys;p.Thr1220Lys;p.Thr1217Lys	3.173544	0.337	0.790775569	0.45663517	-0.623355461	-0.372500343	0.421	Thr	1242	Lys	T1242K	6	30.33785714	-27.48428571	-22.51857143	76.98	9.018419301
2:74361612:T:A:T:1242:S	-3.684946553	-3.310705949	0.011363851	0.018499079	0.133558016	0.094948198	0.046186667	0.083232422	-1.20E-17	0.035164913	0.002135362	0.014114831	0.059494712	2	74361612	T	A	T	S		2	74588739	2:74361612:T:A	DCTN1;DCTN1;DCTN1;DCTN1;DCTN1;DCTN1;DCTN1;DCTN1	Q14203	Q14203;Q14203-6;E7EX90;Q14203-2;Q14203-5;Q14203-3;E7EX90;Q14203-4	p.Thr1242Ser	p.Thr1242Ser;p.Thr1235Ser;p.Thr1220Ser;p.Thr1108Ser;p.Thr1103Ser;p.Thr1200Ser;p.Thr1220Ser;p.Thr1217Ser	2.178658	0.16	0.78640347	-0.951080252	-1.821455476	-1.931582667	0.004	Thr	1242	Ser	T1242S	4	30.33785714	-27.48428571	-22.51857143	76.98	9.018419301
2:74361612:T:C:T:1242:A	-3.775157242	-3.344407631	0.008988002	0.020485351	0.110040238	0.081588094	0.046186667	0.027431476	-1.20E-17	0.00655671	0.000819413	0.01447092	0.046010118	2	74361612	T	C	T	A	rs750284492	2	74588739	2:74361612:T:C	DCTN1;DCTN1;DCTN1;DCTN1;DCTN1;DCTN1;DCTN1;DCTN1	Q14203	Q14203;Q14203-6;E7EX90;Q14203-2;Q14203-5;Q14203-3;E7EX90;Q14203-4	p.Thr1242Ala	p.Thr1242Ala;p.Thr1235Ala;p.Thr1220Ala;p.Thr1108Ala;p.Thr1103Ala;p.Thr1200Ala;p.Thr1220Ala;p.Thr1217Ala	2.27969	0.139	0.790293529	-0.723307229	-1.890044698	-1.998543074	0	Thr	1242	Ala	T1242A	5	30.33785714	-27.48428571	-22.51857143	76.98	9.018419301
2:74361612:T:G:T:1242:P	-3.035759737	-3.1006017	0.010400155	0.020716176	0.129364683	0.16683744	0.046186667	0.063947811	-1.20E-17	0.023436765	0.005739058	0.014722008	0.090371208	2	74361612	T	G	T	P		2	74588739	2:74361612:T:G	DCTN1;DCTN1;DCTN1;DCTN1;DCTN1;DCTN1;DCTN1;DCTN1	Q14203	Q14203;Q14203-6;E7EX90;Q14203-2;Q14203-5;Q14203-3;E7EX90;Q14203-4	p.Thr1242Pro	p.Thr1242Pro;p.Thr1235Pro;p.Thr1220Pro;p.Thr1108Pro;p.Thr1103Pro;p.Thr1200Pro;p.Thr1220Pro;p.Thr1217Pro	2.531642	0.407	0.799142293	-0.176265636	-0.03878494	-0.313675725	0.596	Thr	1242	Pro	T1242P	6	30.33785714	-27.48428571	-22.51857143	76.98	9.018419301
2:74361613:G:C:D:1241:E	-3.465577493	-3.28034174	0.453448266	0.016529498	0.202157619	0.152055144	0.042986667	0.083232422	0.436155089	0.110465234	0.002092263	0.01036864	0.069558871	2	74361613	G	C	D	E		2	74588740	2:74361613:G:C	DCTN1;DCTN1;DCTN1;DCTN1;DCTN1;DCTN1;DCTN1;DCTN1	Q14203	Q14203;Q14203-6;E7EX90;Q14203-2;Q14203-5;Q14203-3;E7EX90;Q14203-4	p.Asp1241Glu	p.Asp1241Glu;p.Asp1234Glu;p.Asp1219Glu;p.Asp1107Glu;p.Asp1102Glu;p.Asp1199Glu;p.Asp1219Glu;p.Asp1216Glu	2.126159	0.244	0.78684619	-1.008788738	-1.280097635	-1.474313974	0.633	Asp	1241	Glu	D1241E	4	26.332	-28.34125	-21.810875	69.76	13.16828516
2:74361613:G:T:D:1241:E	-3.470027895	-3.282148799	0.453448266	0.016529498	0.202157619	0.152055144	0.042986667	0.083232422	0.436155089	0.110465234	0.002092263	0.01036864	0.069558871	2	74361613	G	T	D	E		2	74588740	2:74361613:G:T	DCTN1;DCTN1;DCTN1;DCTN1;DCTN1;DCTN1;DCTN1;DCTN1	Q14203	Q14203;Q14203-6;E7EX90;Q14203-2;Q14203-5;Q14203-3;E7EX90;Q14203-4	p.Asp1241Glu	p.Asp1241Glu;p.Asp1234Glu;p.Asp1219Glu;p.Asp1107Glu;p.Asp1102Glu;p.Asp1199Glu;p.Asp1219Glu;p.Asp1216Glu	2.118216	0.242	0.78684619	-1.019168558	-1.292811238	-1.490153698	0.633	Asp	1241	Glu	D1241E	4	26.332	-28.34125	-21.810875	69.76	13.16828516
2:74361614:T:A:D:1241:V	-3.023610406	-2.951487501	0.091411881	0.005246819	0.143772698	0.081780265	0.042986667	-6.72E-18	0.436155089	0.097808254	0.003857499	0.011020795	0.047213175	2	74361614	T	A	D	V		2	74588741	2:74361614:T:A	DCTN1;DCTN1;DCTN1;DCTN1;DCTN1;DCTN1;DCTN1;DCTN1	Q14203	Q14203;Q14203-6;E7EX90;Q14203-2;Q14203-5;Q14203-3;E7EX90;Q14203-4	p.Asp1241Val	p.Asp1241Val;p.Asp1234Val;p.Asp1219Val;p.Asp1107Val;p.Asp1102Val;p.Asp1199Val;p.Asp1219Val;p.Asp1216Val	3.984556	0.475	0.78555103	1.387865182	0.16671438	0.862092495	0.999	Asp	1241	Val	D1241V	9	26.332	-28.34125	-21.810875	69.76	13.16828516
2:74361614:T:C:D:1241:G	-3.087473262	-3.005193668	0.329477638	0.011497205	0.167928254	0.136273214	0.042986667	0.042206923	0.436155089	0.334385155	0.008933867	0.010003426	0.075023751	2	74361614	T	C	D	G		2	74588741	2:74361614:T:C	DCTN1;DCTN1;DCTN1;DCTN1;DCTN1;DCTN1;DCTN1;DCTN1	Q14203	Q14203;Q14203-6;E7EX90;Q14203-2;Q14203-5;Q14203-3;E7EX90;Q14203-4	p.Asp1241Gly	p.Asp1241Gly;p.Asp1234Gly;p.Asp1219Gly;p.Asp1107Gly;p.Asp1102Gly;p.Asp1199Gly;p.Asp1219Gly;p.Asp1216Gly	3.234603	0.406	0.799169641	0.743028717	-0.044685458	0.059238046	0.996	Asp	1241	Gly	D1241G	7	26.332	-28.34125	-21.810875	69.76	13.16828516
2:74361614:T:G:D:1241:A	-3.061381713	-3.037443423	0.087540604	0.008084046	0.154752698	0.090336936	0.042986667	0.069894475	0.436155089	0.155985455	0.005669632	0.010313558	0.058272255	2	74361614	T	G	D	A		2	74588741	2:74361614:T:G	DCTN1;DCTN1;DCTN1;DCTN1;DCTN1;DCTN1;DCTN1;DCTN1	Q14203	Q14203;Q14203-6;E7EX90;Q14203-2;Q14203-5;Q14203-3;E7EX90;Q14203-4	p.Asp1241Ala	p.Asp1241Ala;p.Asp1234Ala;p.Asp1219Ala;p.Asp1107Ala;p.Asp1102Ala;p.Asp1199Ala;p.Asp1219Ala;p.Asp1216Ala	3.402383	0.442	0.786269662	0.644775914	-0.031070049	0.357716396	0.989	Asp	1241	Ala	D1241A	8	26.332	-28.34125	-21.810875	69.76	13.16828516
2:74361615:C:A:D:1241:Y	-3.003583597	-2.95702152	0.091411881	0.005246819	0.143772698	0.081780265	0.042986667	-6.72E-18	0.436155089	0.097808254	0.003857499	0.011020795	0.047213175	2	74361615	C	A	D	Y		2	74588742	2:74361615:C:A	DCTN1;DCTN1;DCTN1;DCTN1;DCTN1;DCTN1;DCTN1;DCTN1	Q14203	Q14203;Q14203-6;E7EX90;Q14203-2;Q14203-5;Q14203-3;E7EX90;Q14203-4	p.Asp1241Tyr	p.Asp1241Tyr;p.Asp1234Tyr;p.Asp1219Tyr;p.Asp1107Tyr;p.Asp1102Tyr;p.Asp1199Tyr;p.Asp1219Tyr;p.Asp1216Tyr	3.960231	0.484	0.779844015	1.215611439	0.128707023	0.901011581	1	Asp	1241	Tyr	D1241Y	9	26.332	-28.34125	-21.810875	69.76	13.16828516
2:74361615:C:G:D:1241:H	-3.111950473	-2.949749058	0.329477638	0.011497205	0.167928254	0.136273214	0.042986667	0.042206923	0.436155089	0.334385155	0.008933867	0.010003426	0.075023751	2	74361615	C	G	D	H		2	74588742	2:74361615:C:G	DCTN1;DCTN1;DCTN1;DCTN1;DCTN1;DCTN1;DCTN1;DCTN1	Q14203	Q14203;Q14203-6;E7EX90;Q14203-2;Q14203-5;Q14203-3;E7EX90;Q14203-4	p.Asp1241His	p.Asp1241His;p.Asp1234His;p.Asp1219His;p.Asp1107His;p.Asp1102His;p.Asp1199His;p.Asp1219His;p.Asp1216His	3.478312	0.395	0.776053643	0.492553302	-0.500288668	0.126943215	1	Asp	1241	His	D1241H	7	26.332	-28.34125	-21.810875	69.76	13.16828516
2:74361615:C:T:D:1241:N	-3.329491853	-3.063962819	0.395633131	0.016197973	0.173646508	0.096943961	0.042986667	0.027431476	0.436155089	0.103812828	0.000802853	0.00982357	0.060005713	2	74361615	C	T	D	N	rs184429549	2	74588742	2:74361615:C:T	DCTN1;DCTN1;DCTN1;DCTN1;DCTN1;DCTN1;DCTN1;DCTN1	Q14203	Q14203;Q14203-6;E7EX90;Q14203-2;Q14203-5;Q14203-3;E7EX90;Q14203-4	p.Asp1241Asn	p.Asp1241Asn;p.Asp1234Asn;p.Asp1219Asn;p.Asp1107Asn;p.Asp1102Asn;p.Asp1199Asn;p.Asp1219Asn;p.Asp1216Asn	3.253785	0.319	0.779402731	0.28157476	-0.927527775	-0.433320037	0.996	Asp	1241	Asn	D1241N	5	26.332	-28.34125	-21.810875	69.76	13.16828516
2:74361616:A:C:D:1240:E	-3.668773608	-4.062505504	0.08643961	0.017385102	0.142649365	0.100280642	0.00744254	0.083232422	-1.06E-17	0.035164913	0.001404175	0.01305691	0.030696119	2	74361616	A	C	D	E		2	74588743	2:74361616:A:C	DCTN1;DCTN1;DCTN1;DCTN1;DCTN1;DCTN1;DCTN1;DCTN1	Q14203	Q14203;Q14203-6;E7EX90;Q14203-2;Q14203-5;Q14203-3;E7EX90;Q14203-4	p.Asp1240Glu	p.Asp1240Glu;p.Asp1233Glu;p.Asp1218Glu;p.Asp1106Glu;p.Asp1101Glu;p.Asp1198Glu;p.Asp1218Glu;p.Asp1215Glu	-0.593765	0.209	0.783594493	-4.643187381	-1.556838545	-3.141884767	0	Asp	1240	Glu	D1240E	4	27.26725	-30.654375	-26.8835	75.93	13.16288562
2:74361616:A:T:D:1240:E	-3.668773608	-4.083295214	0.08643961	0.017385102	0.142649365	0.100280642	0.00744254	0.083232422	-1.06E-17	0.035164913	0.001404175	0.01305691	0.030696119	2	74361616	A	T	D	E		2	74588743	2:74361616:A:T	DCTN1;DCTN1;DCTN1;DCTN1;DCTN1;DCTN1;DCTN1;DCTN1	Q14203	Q14203;Q14203-6;E7EX90;Q14203-2;Q14203-5;Q14203-3;E7EX90;Q14203-4	p.Asp1240Glu	p.Asp1240Glu;p.Asp1233Glu;p.Asp1218Glu;p.Asp1106Glu;p.Asp1101Glu;p.Asp1198Glu;p.Asp1218Glu;p.Asp1215Glu	-0.685147	0.209	0.783594493	-4.762604314	-1.556838545	-3.191113426	0	Asp	1240	Glu	D1240E	4	27.26725	-30.654375	-26.8835	75.93	13.16288562
2:74361617:T:A:D:1240:V	-3.883457984	-3.411480866	0.015891328	0.009036188	0.090063333	0.023837778	0.00744254	-6.72E-18	-1.06E-17	-7.48E-18	0.000960747	0.01452041	0.010353333	2	74361617	T	A	D	V		2	74588744	2:74361617:T:A	DCTN1;DCTN1;DCTN1;DCTN1;DCTN1;DCTN1;DCTN1;DCTN1	Q14203	Q14203;Q14203-6;E7EX90;Q14203-2;Q14203-5;Q14203-3;E7EX90;Q14203-4	p.Asp1240Val	p.Asp1240Val;p.Asp1233Val;p.Asp1218Val;p.Asp1106Val;p.Asp1101Val;p.Asp1198Val;p.Asp1218Val;p.Asp1215Val	2.643735	0.142	0.782346675	-0.443172495	-2.003563413	-1.785086257	0.008	Asp	1240	Val	D1240V	9	27.26725	-30.654375	-26.8835	75.93	13.16288562
2:74361617:T:C:D:1240:G	-3.83644876	-3.475281559	0.042645097	0.014640515	0.105061111	0.034435958	0.00744254	0.042206923	-1.06E-17	0.010046417	0.002002976	0.014045723	0.016650938	2	74361617	T	C	D	G	rs779726319	2	74588744	2:74361617:T:C	DCTN1;DCTN1;DCTN1;DCTN1;DCTN1;DCTN1;DCTN1;DCTN1	Q14203	Q14203;Q14203-6;E7EX90;Q14203-2;Q14203-5;Q14203-3;E7EX90;Q14203-4	p.Asp1240Gly	p.Asp1240Gly;p.Asp1233Gly;p.Asp1218Gly;p.Asp1106Gly;p.Asp1101Gly;p.Asp1198Gly;p.Asp1218Gly;p.Asp1215Gly	2.246929	0.154	0.792830536	-0.703675843	-1.752364033	-1.929486386	0	Asp	1240	Gly	D1240G	7	27.26725	-30.654375	-26.8835	75.93	13.16288562
2:74361617:T:G:D:1240:A	-3.829971238	-3.485763841	0.015164966	0.011658648	0.097155556	0.024457148	0.00744254	0.069894475	-1.06E-17	0.006625162	0.001414006	0.01410983	0.013139081	2	74361617	T	G	D	A		2	74588744	2:74361617:T:G	DCTN1;DCTN1;DCTN1;DCTN1;DCTN1;DCTN1;DCTN1;DCTN1	Q14203	Q14203;Q14203-6;E7EX90;Q14203-2;Q14203-5;Q14203-3;E7EX90;Q14203-4	p.Asp1240Ala	p.Asp1240Ala;p.Asp1233Ala;p.Asp1218Ala;p.Asp1106Ala;p.Asp1101Ala;p.Asp1198Ala;p.Asp1218Ala;p.Asp1215Ala	2.265746	0.162	0.782581412	-0.931346579	-1.872510936	-1.873106513	0	Asp	1240	Ala	D1240A	8	27.26725	-30.654375	-26.8835	75.93	13.16288562
2:74361618:C:A:D:1240:Y	-3.603082655	-3.267278107	0.015891328	0.009036188	0.090063333	0.023837778	0.00744254	-6.72E-18	-1.06E-17	-7.48E-18	0.000960747	0.01452041	0.010353333	2	74361618	C	A	D	Y	rs748860016	2	74588745	2:74361618:C:A	DCTN1;DCTN1;DCTN1;DCTN1;DCTN1;DCTN1;DCTN1;DCTN1	Q14203	Q14203;Q14203-6;E7EX90;Q14203-2;Q14203-5;Q14203-3;E7EX90;Q14203-4	p.Asp1240Tyr	p.Asp1240Tyr;p.Asp1233Tyr;p.Asp1218Tyr;p.Asp1106Tyr;p.Asp1101Tyr;p.Asp1198Tyr;p.Asp1218Tyr;p.Asp1215Tyr	3.277584	0.268	0.77734204	0.261955455	-1.286106196	-0.715297776	0.454	Asp	1240	Tyr	D1240Y	9	27.26725	-30.654375	-26.8835	75.93	13.16288562
2:74361618:C:G:D:1240:H	-3.667333483	-3.373259965	0.042645097	0.014640515	0.105061111	0.034435958	0.00744254	0.042206923	-1.06E-17	0.010046417	0.002002976	0.014045723	0.016650938	2	74361618	C	G	D	H		2	74588745	2:74361618:C:G	DCTN1;DCTN1;DCTN1;DCTN1;DCTN1;DCTN1;DCTN1;DCTN1	Q14203	Q14203;Q14203-6;E7EX90;Q14203-2;Q14203-5;Q14203-3;E7EX90;Q14203-4	p.Asp1240His	p.Asp1240His;p.Asp1233His;p.Asp1218His;p.Asp1106His;p.Asp1101His;p.Asp1198His;p.Asp1218His;p.Asp1215His	2.695369	0.23	0.775822232	-0.536283193	-1.553021851	-1.248598321	0.214	Asp	1240	His	D1240H	7	27.26725	-30.654375	-26.8835	75.93	13.16288562
2:74361618:C:T:D:1240:N	-3.624618366	-3.392598215	0.069470555	0.017919271	0.115909365	0.03374224	0.00744254	0.027431476	-1.06E-17	0.00655671	0.000538588	0.013406793	0.019546586	2	74361618	C	T	D	N	rs748860016	2	74588745	2:74361618:C:T	DCTN1;DCTN1;DCTN1;DCTN1;DCTN1;DCTN1;DCTN1;DCTN1	Q14203	Q14203;Q14203-6;E7EX90;Q14203-2;Q14203-5;Q14203-3;E7EX90;Q14203-4	p.Asp1240Asn	p.Asp1240Asn;p.Asp1233Asn;p.Asp1218Asn;p.Asp1106Asn;p.Asp1101Asn;p.Asp1198Asn;p.Asp1218Asn;p.Asp1215Asn	2.556861	0.245	0.776806479	-0.693058656	-1.441248174	-1.236508901	0.016	Asp	1240	Asn	D1240N	5	27.26725	-30.654375	-26.8835	75.93	13.16288562
2:74361619:C:A:Q:1239:H	-3.813487054	-3.532258428	0.056559328	0.015483307	0.072952222	0.022032383	0.004508889	0.027431476	-1.20E-17	0.00655671	0.000569997	0.012581507	0.016871031	2	74361619	C	A	Q	H		2	74588746	2:74361619:C:A	DCTN1;DCTN1;DCTN1;DCTN1;DCTN1;DCTN1;DCTN1;DCTN1	Q14203	Q14203;Q14203-6;E7EX90;Q14203-2;Q14203-5;Q14203-3;E7EX90;Q14203-4	p.Gln1239His	p.Gln1239His;p.Gln1232His;p.Gln1217His;p.Gln1105His;p.Gln1100His;p.Gln1197His;p.Gln1217His;p.Gln1214His	1.992418	0.164	0.773666394	-1.507952773	-2.008539769	-2.008791095	0.214	Gln	1239	His	Q1239H	5	22.33122222	-29.37688889	-28.98244444	77.1	17.74697962
2:74361619:C:G:Q:1239:H	-3.813487054	-3.534087555	0.056559328	0.015483307	0.072952222	0.022032383	0.004508889	0.027431476	-1.20E-17	0.00655671	0.000569997	0.012581507	0.016871031	2	74361619	C	G	Q	H		2	74588746	2:74361619:C:G	DCTN1;DCTN1;DCTN1;DCTN1;DCTN1;DCTN1;DCTN1;DCTN1	Q14203	Q14203;Q14203-6;E7EX90;Q14203-2;Q14203-5;Q14203-3;E7EX90;Q14203-4	p.Gln1239His	p.Gln1239His;p.Gln1232His;p.Gln1217His;p.Gln1105His;p.Gln1100His;p.Gln1197His;p.Gln1217His;p.Gln1214His	1.984378	0.164	0.773666394	-1.518459351	-2.008539769	-2.013122347	0.214	Gln	1239	His	Q1239H	5	22.33122222	-29.37688889	-28.98244444	77.1	17.74697962
2:74361620:T:A:Q:1239:L	-3.996278689	-3.498952857	0.041492511	0.010559489	0.060925556	0.024212218	0.004508889	0.042206923	-1.20E-17	0.010046417	0.002119603	0.012973928	0.014009852	2	74361620	T	A	Q	L		2	74588747	2:74361620:T:A	DCTN1;DCTN1;DCTN1;DCTN1;DCTN1;DCTN1;DCTN1;DCTN1	Q14203	Q14203;Q14203-6;E7EX90;Q14203-2;Q14203-5;Q14203-3;E7EX90;Q14203-4	p.Gln1239Leu	p.Gln1239Leu;p.Gln1232Leu;p.Gln1217Leu;p.Gln1105Leu;p.Gln1100Leu;p.Gln1197Leu;p.Gln1217Leu;p.Gln1214Leu	2.191683	0.086	0.783058747	-1.016382641	-2.347663737	-2.352312872	0	Gln	1239	Leu	Q1239L	7	22.33122222	-29.37688889	-28.98244444	77.1	17.74697962
2:74361620:T:C:Q:1239:R	-3.884980663	-3.502345065	0.070613965	0.016272774	0.090586667	0.059225674	0.004508889	0.083232422	-1.20E-17	0.035164913	0.001485988	0.012803915	0.02782334	2	74361620	T	C	Q	R		2	74588747	2:74361620:T:C	DCTN1;DCTN1;DCTN1;DCTN1;DCTN1;DCTN1;DCTN1;DCTN1	Q14203	Q14203;Q14203-6;E7EX90;Q14203-2;Q14203-5;Q14203-3;E7EX90;Q14203-4	p.Gln1239Arg	p.Gln1239Arg;p.Gln1232Arg;p.Gln1217Arg;p.Gln1105Arg;p.Gln1100Arg;p.Gln1197Arg;p.Gln1217Arg;p.Gln1214Arg	1.921526	0.116	0.782173753	-1.39120293	-2.171725371	-2.324439002	0	Gln	1239	Arg	Q1239R	4	22.33122222	-29.37688889	-28.98244444	77.1	17.74697962
2:74361620:T:G:Q:1239:P	-3.410096439	-3.406394519	0.064955764	0.013447437	0.078882222	0.035252543	0.004508889	0.063947811	-1.20E-17	0.023436765	0.004276852	0.012691829	0.039148907	2	74361620	T	G	Q	P		2	74588747	2:74361620:T:G	DCTN1;DCTN1;DCTN1;DCTN1;DCTN1;DCTN1;DCTN1;DCTN1	Q14203	Q14203;Q14203-6;E7EX90;Q14203-2;Q14203-5;Q14203-3;E7EX90;Q14203-4	p.Gln1239Pro	p.Gln1239Pro;p.Gln1232Pro;p.Gln1217Pro;p.Gln1105Pro;p.Gln1100Pro;p.Gln1197Pro;p.Gln1217Pro;p.Gln1214Pro	2.134006	0.313	0.792350132	-0.863066436	-0.749647929	-1.071241574	0.072	Gln	1239	Pro	Q1239P	6	22.33122222	-29.37688889	-28.98244444	77.1	17.74697962
2:74361621:G:C:Q:1239:E	-3.794505983	-3.555331081	0.059311904	0.015938283	0.08001	0.022221746	0.004508889	2.98E-18	-1.20E-17	-5.30E-18	0.000653841	0.013411849	0.013096296	2	74361621	G	C	Q	E		2	74588748	2:74361621:G:C	DCTN1;DCTN1;DCTN1;DCTN1;DCTN1;DCTN1;DCTN1;DCTN1	Q14203	Q14203;Q14203-6;E7EX90;Q14203-2;Q14203-5;Q14203-3;E7EX90;Q14203-4	p.Gln1239Glu	p.Gln1239Glu;p.Gln1232Glu;p.Gln1217Glu;p.Gln1105Glu;p.Gln1100Glu;p.Gln1197Glu;p.Gln1217Glu;p.Gln1214Glu	1.960751	0.178	0.783640743	-1.303837288	-1.753127726	-1.944925419	0.003	Gln	1239	Glu	Q1239E	3	22.33122222	-29.37688889	-28.98244444	77.1	17.74697962
2:74361621:G:T:Q:1239:K	-3.77149541	-3.485315986	0.070613965	0.016272774	0.090586667	0.059225674	0.004508889	0.083232422	-1.20E-17	0.035164913	0.001485988	0.012803915	0.02782334	2	74361621	G	T	Q	K		2	74588748	2:74361621:G:T	DCTN1;DCTN1;DCTN1;DCTN1;DCTN1;DCTN1;DCTN1;DCTN1	Q14203	Q14203;Q14203-6;E7EX90;Q14203-2;Q14203-5;Q14203-3;E7EX90;Q14203-4	p.Gln1239Lys	p.Gln1239Lys;p.Gln1232Lys;p.Gln1217Lys;p.Gln1105Lys;p.Gln1100Lys;p.Gln1197Lys;p.Gln1217Lys;p.Gln1214Lys	1.996378	0.167	0.782465414	-1.286208571	-1.842662284	-1.9893167	0	Gln	1239	Lys	Q1239K	4	22.33122222	-29.37688889	-28.98244444	77.1	17.74697962
2:74361622:C:A:Q:1238:H	-3.730410581	-3.243954099	0.114331469	0.020285436	0.142825873	0.074549646	0.04660381	0.027431476	0.433890635	0.134232542	0.001701412	0.014481057	0.068168104	2	74361622	C	A	Q	H		2	74588749	2:74361622:C:A	DCTN1;DCTN1;DCTN1;DCTN1;DCTN1;DCTN1;DCTN1;DCTN1	Q14203	Q14203;Q14203-6;E7EX90;Q14203-2;Q14203-5;Q14203-3;E7EX90;Q14203-4	p.Gln1238His	p.Gln1238His;p.Gln1231His;p.Gln1216His;p.Gln1104His;p.Gln1099His;p.Gln1196His;p.Gln1216His;p.Gln1213His	2.311801	0.127	0.777425332	-0.998068471	-2.181025493	-2.050608834	0.214	Gln	1238	His	Q1238H	5	22.33588889	-24.83588889	-25.56766667	81	16.57421225
2:74361622:C:G:Q:1238:H	-3.730410581	-3.240029212	0.114331469	0.020285436	0.142825873	0.074549646	0.04660381	0.027431476	0.433890635	0.134232542	0.001701412	0.014481057	0.068168104	2	74361622	C	G	Q	H		2	74588749	2:74361622:C:G	DCTN1;DCTN1;DCTN1;DCTN1;DCTN1;DCTN1;DCTN1;DCTN1	Q14203	Q14203;Q14203-6;E7EX90;Q14203-2;Q14203-5;Q14203-3;E7EX90;Q14203-4	p.Gln1238His	p.Gln1238His;p.Gln1231His;p.Gln1216His;p.Gln1104His;p.Gln1099His;p.Gln1196His;p.Gln1216His;p.Gln1213His	2.329053	0.127	0.777425332	-0.975523758	-2.181025493	-2.04131496	0.214	Gln	1238	His	Q1238H	5	22.33588889	-24.83588889	-25.56766667	81	16.57421225
2:74361623:T:A:Q:1238:L	-3.663991675	-3.133606065	0.071514666	0.015465312	0.136176508	0.089401543	0.04660381	0.042206923	0.433890635	0.125308874	0.003406832	0.014276573	0.072894153	2	74361623	T	A	Q	L		2	74588750	2:74361623:T:A	DCTN1;DCTN1;DCTN1;DCTN1;DCTN1;DCTN1;DCTN1;DCTN1	Q14203	Q14203;Q14203-6;E7EX90;Q14203-2;Q14203-5;Q14203-3;E7EX90;Q14203-4	p.Gln1238Leu	p.Gln1238Leu;p.Gln1231Leu;p.Gln1216Leu;p.Gln1104Leu;p.Gln1099Leu;p.Gln1196Leu;p.Gln1216Leu;p.Gln1213Leu	2.709512	0.15	0.787480963	-0.230846218	-1.867046081	-1.703408429	0.001	Gln	1238	Leu	Q1238L	7	22.33588889	-24.83588889	-25.56766667	81	16.57421225
2:74361623:T:C:Q:1238:R	-3.69780581	-3.168723501	0.140602574	0.020545892	0.164849206	0.113572597	0.04660381	0.083232422	0.433890635	0.119645547	0.004427542	0.015024661	0.077589501	2	74361623	T	C	Q	R	rs200095976	2	74588750	2:74361623:T:C	DCTN1;DCTN1;DCTN1;DCTN1;DCTN1;DCTN1;DCTN1;DCTN1	Q14203	Q14203;Q14203-6;E7EX90;Q14203-2;Q14203-5;Q14203-3;E7EX90;Q14203-4	p.Gln1238Arg	p.Gln1238Arg;p.Gln1231Arg;p.Gln1216Arg;p.Gln1104Arg;p.Gln1099Arg;p.Gln1196Arg;p.Gln1216Arg;p.Gln1213Arg	2.468391	0.128	0.786429171	-0.571827973	-2.024444311	-1.960471422	0	Gln	1238	Arg	Q1238R	4	22.33588889	-24.83588889	-25.56766667	81	16.57421225
2:74361623:T:G:Q:1238:P	-3.153807714	-2.841771556	0.110006511	0.018443214	0.165981429	0.124409216	0.04660381	0.063947811	0.433890635	0.307183298	0.012672853	0.014183327	0.120010053	2	74361623	T	G	Q	P		2	74588750	2:74361623:T:G	DCTN1;DCTN1;DCTN1;DCTN1;DCTN1;DCTN1;DCTN1;DCTN1	Q14203	Q14203;Q14203-6;E7EX90;Q14203-2;Q14203-5;Q14203-3;E7EX90;Q14203-4	p.Gln1238Pro	p.Gln1238Pro;p.Gln1231Pro;p.Gln1216Pro;p.Gln1104Pro;p.Gln1099Pro;p.Gln1196Pro;p.Gln1216Pro;p.Gln1213Pro	3.121672	0.311	0.799618745	0.606505543	-0.641088512	-0.550733922	0.072	Gln	1238	Pro	Q1238P	6	22.33588889	-24.83588889	-25.56766667	81	16.57421225
2:74361624:G:C:Q:1238:E	-3.686936693	-3.202563621	0.10054788	0.019379214	0.148113175	0.053019656	0.04660381	2.98E-18	0.433890635	0.051640476	0.001951357	0.015619436	0.054737011	2	74361624	G	C	Q	E	rs778307537	2	74588751	2:74361624:G:C	DCTN1;DCTN1;DCTN1;DCTN1;DCTN1;DCTN1;DCTN1;DCTN1	Q14203	Q14203;Q14203-6;E7EX90;Q14203-2;Q14203-5;Q14203-3;E7EX90;Q14203-4	p.Gln1238Glu	p.Gln1238Glu;p.Gln1231Glu;p.Gln1216Glu;p.Gln1104Glu;p.Gln1099Glu;p.Gln1196Glu;p.Gln1216Glu;p.Gln1213Glu	2.741915	0.166	0.788078468	-0.173796049	-1.755368213	-1.593466691	0.003	Gln	1238	Glu	Q1238E	3	22.33588889	-24.83588889	-25.56766667	81	16.57421225
2:74361624:G:T:Q:1238:K	-3.602122166	-3.306186019	0.140602574	0.020545892	0.164849206	0.113572597	0.04660381	0.083232422	0.433890635	0.119645547	0.004427542	0.015024661	0.077589501	2	74361624	G	T	Q	K		2	74588751	2:74361624:G:T	DCTN1;DCTN1;DCTN1;DCTN1;DCTN1;DCTN1;DCTN1;DCTN1	Q14203	Q14203;Q14203-6;E7EX90;Q14203-2;Q14203-5;Q14203-3;E7EX90;Q14203-4	p.Gln1238Lys	p.Gln1238Lys;p.Gln1231Lys;p.Gln1216Lys;p.Gln1104Lys;p.Gln1099Lys;p.Gln1196Lys;p.Gln1216Lys;p.Gln1213Lys	1.864169	0.171	0.786728627	-1.35404778	-1.7461056	-2.037417933	0	Gln	1238	Lys	Q1238K	4	22.33588889	-24.83588889	-25.56766667	81	16.57421225
2:74361625:C:A:E:1237:D	-3.030480149	-3.524307536	0.01536615	0.020365127	0.093086667	0.017190797	0.009687778	2.98E-18	-1.23E-17	-5.36E-18	0.000940085	0.017429449	0.011268519	2	74361625	C	A	E	D		2	74588752	2:74361625:C:A	DCTN1;DCTN1;DCTN1;DCTN1;DCTN1;DCTN1;DCTN1;DCTN1	Q14203	Q14203;Q14203-6;E7EX90;Q14203-2;Q14203-5;Q14203-3;E7EX90;Q14203-4	p.Glu1237Asp	p.Glu1237Asp;p.Glu1230Asp;p.Glu1215Asp;p.Glu1103Asp;p.Glu1098Asp;p.Glu1195Asp;p.Glu1215Asp;p.Glu1212Asp	2.13089	0.524	0.799812643	-0.683464437	0.71614524	0.146736611	0.765	Glu	1237	Asp	E1237D	3	27.58444444	-24.29922222	-28.219	84.44	11.98943818
2:74361625:C:G:E:1237:D	-3.030480149	-3.520190863	0.01536615	0.020365127	0.093086667	0.017190797	0.009687778	2.98E-18	-1.23E-17	-5.36E-18	0.000940085	0.017429449	0.011268519	2	74361625	C	G	E	D		2	74588752	2:74361625:C:G	DCTN1;DCTN1;DCTN1;DCTN1;DCTN1;DCTN1;DCTN1;DCTN1	Q14203	Q14203;Q14203-6;E7EX90;Q14203-2;Q14203-5;Q14203-3;E7EX90;Q14203-4	p.Glu1237Asp	p.Glu1237Asp;p.Glu1230Asp;p.Glu1215Asp;p.Glu1103Asp;p.Glu1098Asp;p.Glu1195Asp;p.Glu1215Asp;p.Glu1212Asp	2.148985	0.524	0.799812643	-0.659818102	0.71614524	0.15648462	0.765	Glu	1237	Asp	E1237D	3	27.58444444	-24.29922222	-28.219	84.44	11.98943818
2:74361626:T:A:E:1237:V	-2.940567489	-3.02182025	0.007392636	0.023462958	0.080825556	0.011764153	0.009687778	0.042206923	-1.23E-17	0.005769902	0.000488132	0.018441363	0.016379661	2	74361626	T	A	E	V		2	74588753	2:74361626:T:A	DCTN1;DCTN1;DCTN1;DCTN1;DCTN1;DCTN1;DCTN1;DCTN1	Q14203	Q14203;Q14203-6;E7EX90;Q14203-2;Q14203-5;Q14203-3;E7EX90;Q14203-4	p.Glu1237Val	p.Glu1237Val;p.Glu1230Val;p.Glu1215Val;p.Glu1103Val;p.Glu1098Val;p.Glu1195Val;p.Glu1215Val;p.Glu1212Val	4.245149	0.557	0.79838598	2.044310288	0.902116548	1.476467148	0.983	Glu	1237	Val	E1237V	7	27.58444444	-24.29922222	-28.219	84.44	11.98943818
2:74361626:T:C:E:1237:G	-2.951693494	-3.081625644	0.007392636	0.023462958	0.080825556	0.011764153	0.009687778	0.042206923	-1.23E-17	0.005769902	0.000488132	0.018441363	0.016379661	2	74361626	T	C	E	G		2	74588753	2:74361626:T:C	DCTN1;DCTN1;DCTN1;DCTN1;DCTN1;DCTN1;DCTN1;DCTN1	Q14203	Q14203;Q14203-6;E7EX90;Q14203-2;Q14203-5;Q14203-3;E7EX90;Q14203-4	p.Glu1237Gly	p.Glu1237Gly;p.Glu1230Gly;p.Glu1215Gly;p.Glu1103Gly;p.Glu1098Gly;p.Glu1195Gly;p.Glu1215Gly;p.Glu1212Gly	3.982272	0.552	0.812817128	2.055977952	1.111108748	1.305950106	0.941	Glu	1237	Gly	E1237G	7	27.58444444	-24.29922222	-28.219	84.44	11.98943818
2:74361626:T:G:E:1237:A	-2.945695033	-3.088080528	0.014008585	0.025561151	0.10699381	0.043452357	0.009687778	0.063947811	-1.23E-17	0.052752192	0.002126408	0.018690687	0.037562316	2	74361626	T	G	E	A		2	74588753	2:74361626:T:G	DCTN1;DCTN1;DCTN1;DCTN1;DCTN1;DCTN1;DCTN1;DCTN1	Q14203	Q14203;Q14203-6;E7EX90;Q14203-2;Q14203-5;Q14203-3;E7EX90;Q14203-4	p.Glu1237Ala	p.Glu1237Ala;p.Glu1230Ala;p.Glu1215Ala;p.Glu1103Ala;p.Glu1098Ala;p.Glu1195Ala;p.Glu1215Ala;p.Glu1212Ala	3.562485	0.524	0.798920987	1.165381011	0.701268432	0.917955255	0.888	Glu	1237	Ala	E1237A	6	27.58444444	-24.29922222	-28.219	84.44	11.98943818
2:74361627:C:G:E:1237:Q	-3.168442613	-3.311158299	0.01536615	0.020365127	0.093086667	0.017190797	0.009687778	2.98E-18	-1.23E-17	-5.36E-18	0.000940085	0.017429449	0.011268519	2	74361627	C	G	E	Q		2	74588754	2:74361627:C:G	DCTN1;DCTN1;DCTN1;DCTN1;DCTN1;DCTN1;DCTN1;DCTN1	Q14203	Q14203;Q14203-6;E7EX90;Q14203-2;Q14203-5;Q14203-3;E7EX90;Q14203-4	p.Glu1237Gln	p.Glu1237Gln;p.Glu1230Gln;p.Glu1215Gln;p.Glu1103Gln;p.Glu1098Gln;p.Glu1195Gln;p.Glu1215Gln;p.Glu1212Gln	3.067796	0.462	0.792447241	0.359589591	0.199135668	0.293077356	0.235	Glu	1237	Gln	E1237Q	3	27.58444444	-24.29922222	-28.219	84.44	11.98943818
2:74361627:C:T:E:1237:K	-2.994155538	-3.166741503	0.018458523	0.02377745	0.114640476	0.101004297	0.009687778	0.083232422	-1.23E-17	0.049947173	0.002135756	0.018233718	0.03012455	2	74361627	C	T	E	K		2	74588754	2:74361627:C:T	DCTN1;DCTN1;DCTN1;DCTN1;DCTN1;DCTN1;DCTN1;DCTN1	Q14203	Q14203;Q14203-6;E7EX90;Q14203-2;Q14203-5;Q14203-3;E7EX90;Q14203-4	p.Glu1237Lys	p.Glu1237Lys;p.Glu1230Lys;p.Glu1215Lys;p.Glu1103Lys;p.Glu1098Lys;p.Glu1195Lys;p.Glu1215Lys;p.Glu1212Lys	3.354163	0.513	0.79777114	0.864847179	0.612159011	0.742145509	0.798	Glu	1237	Lys	E1237K	4	27.58444444	-24.29922222	-28.219	84.44	11.98943818
2:74361628:C:A:E:1236:D	-3.36850924	-3.573369274	0.021337569	0.019436842	0.124360556	0.057579921	0.001463333	2.98E-18	-6.33E-18	0.00071	0.000609058	0.017892434	0.009260741	2	74361628	C	A	E	D		2	74588755	2:74361628:C:A	DCTN1;DCTN1;DCTN1;DCTN1;DCTN1;DCTN1;DCTN1;DCTN1	Q14203	Q14203;Q14203-6;E7EX90;Q14203-2;Q14203-5;Q14203-3;E7EX90;Q14203-4	p.Glu1236Asp	p.Glu1236Asp;p.Glu1229Asp;p.Glu1214Asp;p.Glu1102Asp;p.Glu1097Asp;p.Glu1194Asp;p.Glu1214Asp;p.Glu1211Asp	1.952337	0.375	0.792007141	-1.108911365	-0.361248877	-0.810726431	0.849	Glu	1236	Asp	E1236D	3	24.696	-25.87333333	-33.22966667	85.99	16.82117996
2:74361628:C:G:E:1236:D	-3.372959643	-3.57443126	0.021337569	0.019436842	0.124360556	0.057579921	0.001463333	2.98E-18	-6.33E-18	0.00071	0.000609058	0.017892434	0.009260741	2	74361628	C	G	E	D		2	74588755	2:74361628:C:G	DCTN1;DCTN1;DCTN1;DCTN1;DCTN1;DCTN1;DCTN1;DCTN1	Q14203	Q14203;Q14203-6;E7EX90;Q14203-2;Q14203-5;Q14203-3;E7EX90;Q14203-4	p.Glu1236Asp	p.Glu1236Asp;p.Glu1229Asp;p.Glu1214Asp;p.Glu1102Asp;p.Glu1097Asp;p.Glu1194Asp;p.Glu1214Asp;p.Glu1211Asp	1.947669	0.373	0.792007141	-1.115011453	-0.37396248	-0.824801871	0.849	Glu	1236	Asp	E1236D	3	24.696	-25.87333333	-33.22966667	85.99	16.82117996
2:74361629:T:A:E:1236:V	-3.105554683	-3.239291895	0.015550027	0.01756262	0.111433889	0.105931902	0.001463333	0.042206923	-6.33E-18	0.005441856	0.000113647	0.018508212	0.007998676	2	74361629	T	A	E	V		2	74588756	2:74361629:T:A	DCTN1;DCTN1;DCTN1;DCTN1;DCTN1;DCTN1;DCTN1;DCTN1	Q14203	Q14203;Q14203-6;E7EX90;Q14203-2;Q14203-5;Q14203-3;E7EX90;Q14203-4	p.Glu1236Val	p.Glu1236Val;p.Glu1229Val;p.Glu1214Val;p.Glu1102Val;p.Glu1097Val;p.Glu1194Val;p.Glu1214Val;p.Glu1211Val	3.444108	0.495	0.791182258	0.820214825	0.387804514	0.686553485	0.58	Glu	1236	Val	E1236V	7	24.696	-25.87333333	-33.22966667	85.99	16.82117996
2:74361629:T:C:E:1236:G	-3.12113109	-3.178707757	0.015550027	0.01756262	0.111433889	0.105931902	0.001463333	0.042206923	-6.33E-18	0.005441856	0.000113647	0.018508212	0.007998676	2	74361629	T	C	E	G		2	74588756	2:74361629:T:C	DCTN1;DCTN1;DCTN1;DCTN1;DCTN1;DCTN1;DCTN1;DCTN1	Q14203	Q14203;Q14203-6;E7EX90;Q14203-2;Q14203-5;Q14203-3;E7EX90;Q14203-4	p.Glu1236Gly	p.Glu1236Gly;p.Glu1229Gly;p.Glu1214Gly;p.Glu1102Gly;p.Glu1097Gly;p.Glu1194Gly;p.Glu1214Gly;p.Glu1211Gly	3.710408	0.488	0.805909524	1.53069315	0.58902369	0.789550173	0.58	Glu	1236	Gly	E1236G	7	24.696	-25.87333333	-33.22966667	85.99	16.82117996
2:74361629:T:G:E:1236:A	-3.39873954	-3.341673912	0.019462854	0.020195687	0.134627698	0.139036849	0.001463333	0.063947811	-6.33E-18	0.067254065	0.001190193	0.018689016	0.023348545	2	74361629	T	G	E	A		2	74588756	2:74361629:T:G	DCTN1;DCTN1;DCTN1;DCTN1;DCTN1;DCTN1;DCTN1;DCTN1	Q14203	Q14203;Q14203-6;E7EX90;Q14203-2;Q14203-5;Q14203-3;E7EX90;Q14203-4	p.Glu1236Ala	p.Glu1236Ala;p.Glu1229Ala;p.Glu1214Ala;p.Glu1102Ala;p.Glu1097Ala;p.Glu1194Ala;p.Glu1214Ala;p.Glu1211Ala	2.710448	0.341	0.792073629	-0.116584285	-0.576270804	-0.59885466	0.009	Glu	1236	Ala	E1236A	6	24.696	-25.87333333	-33.22966667	85.99	16.82117996
2:74361630:C:G:E:1236:Q	-3.611056152	-3.457524805	0.021337569	0.019436842	0.124360556	0.057579921	0.001463333	2.98E-18	-6.33E-18	0.00071	0.000609058	0.017892434	0.009260741	2	74361630	C	G	E	Q		2	74588757	2:74361630:C:G	DCTN1;DCTN1;DCTN1;DCTN1;DCTN1;DCTN1;DCTN1;DCTN1	Q14203	Q14203;Q14203-6;E7EX90;Q14203-2;Q14203-5;Q14203-3;E7EX90;Q14203-4	p.Glu1236Gln	p.Glu1236Gln;p.Glu1229Gln;p.Glu1214Gln;p.Glu1102Gln;p.Glu1097Gln;p.Glu1194Gln;p.Glu1214Gln;p.Glu1211Gln	2.461536	0.266	0.784213359	-0.635323549	-1.184175416	-1.16647406	0.849	Glu	1236	Gln	E1236Q	3	24.696	-25.87333333	-33.22966667	85.99	16.82117996
2:74361630:C:T:E:1236:K	-3.451540301	-3.268840429	0.025600422	0.021229142	0.138433254	0.142760798	0.001463333	0.083232422	-6.33E-18	0.079377924	0.000794976	0.018497022	0.01870528	2	74361630	C	T	E	K		2	74588757	2:74361630:C:T	DCTN1;DCTN1;DCTN1;DCTN1;DCTN1;DCTN1;DCTN1;DCTN1	Q14203	Q14203;Q14203-6;E7EX90;Q14203-2;Q14203-5;Q14203-3;E7EX90;Q14203-4	p.Glu1236Lys	p.Glu1236Lys;p.Glu1229Lys;p.Glu1214Lys;p.Glu1102Lys;p.Glu1097Lys;p.Glu1194Lys;p.Glu1214Lys;p.Glu1211Lys	3.116389	0.324	0.789880527	0.359916102	-0.720927194	-0.478435209	0.734	Glu	1236	Lys	E1236K	4	24.696	-25.87333333	-33.22966667	85.99	16.82117996
2:74361631:C:A:K:1235:N	-3.560542311	-3.44928623	0.00201223	0.020132362	0.027025556	0.00745275	0.066630159	0.027431476	0.004516799	0.022899084	0.001772078	0.017588845	0.040798202	2	74361631	C	A	K	N		2	74588758	2:74361631:C:A	DCTN1;DCTN1;DCTN1;DCTN1;DCTN1;DCTN1;DCTN1;DCTN1	Q14203	Q14203;Q14203-6;E7EX90;Q14203-2;Q14203-5;Q14203-3;E7EX90;Q14203-4	p.Lys1235Asn	p.Lys1235Asn;p.Lys1228Asn;p.Lys1213Asn;p.Lys1101Asn;p.Lys1096Asn;p.Lys1193Asn;p.Lys1213Asn;p.Lys1210Asn	1.914998	0.243	0.804560052	-0.848742128	-0.990907852	-1.593849485	0.005	Lys	1235	Asn	K1235N	5	20.25477778	-22.61666667	-29.43377778	86.66	19.47207355	0.174111751	Benign
2:74361631:C:G:K:1235:N	-3.560542311	-3.455334861	0.00201223	0.020132362	0.027025556	0.00745275	0.066630159	0.027431476	0.004516799	0.022899084	0.001772078	0.017588845	0.040798202	2	74361631	C	G	K	N		2	74588758	2:74361631:C:G	DCTN1;DCTN1;DCTN1;DCTN1;DCTN1;DCTN1;DCTN1;DCTN1	Q14203	Q14203;Q14203-6;E7EX90;Q14203-2;Q14203-5;Q14203-3;E7EX90;Q14203-4	p.Lys1235Asn	p.Lys1235Asn;p.Lys1228Asn;p.Lys1213Asn;p.Lys1101Asn;p.Lys1096Asn;p.Lys1193Asn;p.Lys1213Asn;p.Lys1210Asn	1.888411	0.243	0.804560052	-0.883485709	-0.990907852	-1.608172244	0.005	Lys	1235	Asn	K1235N	5	20.25477778	-22.61666667	-29.43377778	86.66	19.47207355	0.174111751	Benign
2:74361632:T:A:K:1235:M	-3.299438723	-3.070494362	0.002330959	0.017931577	0.028701111	0.017335743	0.066630159	0.063947811	0.004516799	0.142282401	0.004890745	0.016974116	0.053453906	2	74361632	T	A	K	M		2	74588759	2:74361632:T:A	DCTN1;DCTN1;DCTN1;DCTN1;DCTN1;DCTN1;DCTN1;DCTN1	Q14203	Q14203;Q14203-6;E7EX90;Q14203-2;Q14203-5;Q14203-3;E7EX90;Q14203-4	p.Lys1235Met	p.Lys1235Met;p.Lys1228Met;p.Lys1213Met;p.Lys1101Met;p.Lys1096Met;p.Lys1193Met;p.Lys1213Met;p.Lys1210Met	3.34614	0.342	0.800336625	0.917506823	-0.432050212	-0.250618837	0.992	Lys	1235	Met	K1235M	6	20.25477778	-22.61666667	-29.43377778	86.66	19.47207355	0.224560281	Benign
2:74361632:T:C:K:1235:R	-3.674693928	-3.306280925	0.002633543	0.020055414	0.033773333	0.008386667	0.066630159	2.98E-18	0.004516799	0.008984762	0.002211271	0.018615584	0.039211376	2	74361632	T	C	K	R		2	74588759	2:74361632:T:C	DCTN1;DCTN1;DCTN1;DCTN1;DCTN1;DCTN1;DCTN1;DCTN1	Q14203	Q14203;Q14203-6;E7EX90;Q14203-2;Q14203-5;Q14203-3;E7EX90;Q14203-4	p.Lys1235Arg	p.Lys1235Arg;p.Lys1228Arg;p.Lys1213Arg;p.Lys1101Arg;p.Lys1096Arg;p.Lys1193Arg;p.Lys1213Arg;p.Lys1210Arg	2.572905	0.194	0.809452589	0.131422545	-1.220761678	-1.522664359	0.057	Lys	1235	Arg	K1235R	3	20.25477778	-22.61666667	-29.43377778	86.66	19.47207355	0.211457033	Benign
2:74361632:T:G:K:1235:T	-3.33726714	-3.123936487	0.002330959	0.017931577	0.028701111	0.017335743	0.066630159	0.063947811	0.004516799	0.142282401	0.004890745	0.016974116	0.053453906	2	74361632	T	G	K	T		2	74588759	2:74361632:T:G	DCTN1;DCTN1;DCTN1;DCTN1;DCTN1;DCTN1;DCTN1;DCTN1	Q14203	Q14203;Q14203-6;E7EX90;Q14203-2;Q14203-5;Q14203-3;E7EX90;Q14203-4	p.Lys1235Thr	p.Lys1235Thr;p.Lys1228Thr;p.Lys1213Thr;p.Lys1101Thr;p.Lys1096Thr;p.Lys1193Thr;p.Lys1213Thr;p.Lys1210Thr	3.111233	0.325	0.804971424	0.724608892	-0.462786619	-0.475432449	0.608	Lys	1235	Thr	K1235T	6	20.25477778	-22.61666667	-29.43377778	86.66	19.47207355	0.426446854	Uncertain
2:74361633:T:C:K:1235:E	-3.302333426	-3.183421247	0.002548874	0.020858094	0.041152222	0.042659012	0.066630159	0.083232422	0.004516799	0.122466628	0.005395709	0.018273054	0.065667818	2	74361633	T	C	K	E		2	74588760	2:74361633:T:C	DCTN1;DCTN1;DCTN1;DCTN1;DCTN1;DCTN1;DCTN1;DCTN1	Q14203	Q14203;Q14203-6;E7EX90;Q14203-2;Q14203-5;Q14203-3;E7EX90;Q14203-4	p.Lys1235Glu	p.Lys1235Glu;p.Lys1228Glu;p.Lys1213Glu;p.Lys1101Glu;p.Lys1096Glu;p.Lys1193Glu;p.Lys1213Glu;p.Lys1210Glu	2.624076	0.323	0.812062021	0.262517874	-0.357197304	-0.74943092	0.608	Lys	1235	Glu	K1235E	4	20.25477778	-22.61666667	-29.43377778	86.66	19.47207355	0.23953538	Benign
2:74361633:T:G:K:1235:Q	-3.384665864	-3.211359339	0.002548874	0.020858094	0.041152222	0.042659012	0.066630159	0.083232422	0.004516799	0.122466628	0.005395709	0.018273054	0.065667818	2	74361633	T	G	K	Q		2	74588760	2:74361633:T:G	DCTN1;DCTN1;DCTN1;DCTN1;DCTN1;DCTN1;DCTN1;DCTN1	Q14203	Q14203;Q14203-6;E7EX90;Q14203-2;Q14203-5;Q14203-3;E7EX90;Q14203-4	p.Lys1235Gln	p.Lys1235Gln;p.Lys1228Gln;p.Lys1213Gln;p.Lys1101Gln;p.Lys1096Gln;p.Lys1193Gln;p.Lys1213Gln;p.Lys1210Gln	2.501273	0.286	0.796443383	-0.282379482	-0.85298781	-1.029459946	0.759	Lys	1235	Gln	K1235Q	4	20.25477778	-22.61666667	-29.43377778	86.66	19.47207355	0.217533319	Benign
2:74361635:G:A:A:1234:V	-3.190966443	-2.886964466	0.368620962	0.024034382	0.166202143	0.094644393	0.06669127	0.083232422	0.01185424	0.122696073	0.005395709	0.018633652	0.067081151	2	74361635	G	A	A	V	rs1200946425	2	74588762	2:74361635:G:A	DCTN1;DCTN1;DCTN1;DCTN1;DCTN1;DCTN1;DCTN1;DCTN1	Q14203	Q14203;Q14203-6;E7EX90;Q14203-2;Q14203-5;Q14203-3;E7EX90;Q14203-4	p.Ala1234Val	p.Ala1234Val;p.Ala1227Val;p.Ala1212Val;p.Ala1100Val;p.Ala1095Val;p.Ala1192Val;p.Ala1212Val;p.Ala1209Val	3.901048	0.371	0.792049212	1.438676954	-0.385974149	0.215947799	0.993	Ala	1234	Val	A1234V	4	24.237	-20.8624	-29.4966	86.57	16.09574507	0.206987213	Benign
2:74361635:G:C:A:1234:G	-3.155363227	-2.736009407	0.368620962	0.024034382	0.166202143	0.094644393	0.06669127	0.083232422	0.01185424	0.122696073	0.005395709	0.018633652	0.067081151	2	74361635	G	C	A	G		2	74588762	2:74361635:G:C	DCTN1;DCTN1;DCTN1;DCTN1;DCTN1;DCTN1;DCTN1;DCTN1	Q14203	Q14203;Q14203-6;E7EX90;Q14203-2;Q14203-5;Q14203-3;E7EX90;Q14203-4	p.Ala1234Gly	p.Ala1234Gly;p.Ala1227Gly;p.Ala1212Gly;p.Ala1100Gly;p.Ala1095Gly;p.Ala1192Gly;p.Ala1212Gly;p.Ala1209Gly	4.564577	0.387	0.81080805	2.767478113	0.028716114	0.665885233	0.993	Ala	1234	Gly	A1234G	4	24.237	-20.8624	-29.4966	86.57	16.09574507	0.747051687	Pathogenic
2:74361635:G:T:A:1234:D	-2.897458017	-2.783869362	0.306078494	0.023092687	0.143522143	0.07137883	0.06669127	0.063947811	0.01185424	0.148077954	0.004890745	0.018068223	0.055282056	2	74361635	G	T	A	D		2	74588762	2:74361635:G:T	DCTN1;DCTN1;DCTN1;DCTN1;DCTN1;DCTN1;DCTN1;DCTN1	Q14203	Q14203;Q14203-6;E7EX90;Q14203-2;Q14203-5;Q14203-3;E7EX90;Q14203-4	p.Ala1234Asp	p.Ala1234Asp;p.Ala1227Asp;p.Ala1212Asp;p.Ala1100Asp;p.Ala1095Asp;p.Ala1192Asp;p.Ala1212Asp;p.Ala1209Asp	4.572231	0.52	0.795539779	2.401684003	0.619427518	1.43879696	0.998	Ala	1234	Asp	A1234D	6	24.237	-20.8624	-29.4966	86.57	16.09574507	0.615951438	Uncertain
2:74361636:C:A:A:1234:S	-3.43945733	-2.88142239	0.326371491	0.021769594	0.145182778	0.023481667	0.06669127	2.98E-18	0.01185424	0.009238095	0.002211271	0.018290749	0.040394709	2	74361636	C	A	A	S		2	74588763	2:74361636:C:A	DCTN1;DCTN1;DCTN1;DCTN1;DCTN1;DCTN1;DCTN1;DCTN1	Q14203	Q14203;Q14203-6;E7EX90;Q14203-2;Q14203-5;Q14203-3;E7EX90;Q14203-4	p.Ala1234Ser	p.Ala1234Ser;p.Ala1227Ser;p.Ala1212Ser;p.Ala1100Ser;p.Ala1095Ser;p.Ala1192Ser;p.Ala1212Ser;p.Ala1209Ser	4.418522	0.298	0.788019609	2.015725774	-0.91725247	0.072751125	0.993	Ala	1234	Ser	A1234S	3	24.237	-20.8624	-29.4966	86.57	16.09574507	0.375469684	Uncertain
2:74361636:C:G:A:1234:P	-3.146971033	-2.834440765	0.315380394	0.024554544	0.133725476	0.037885215	0.06669127	0.027431476	0.01185424	0.023767792	0.001772078	0.018488259	0.042770425	2	74361636	C	G	A	P		2	74588763	2:74361636:C:G	DCTN1;DCTN1;DCTN1;DCTN1;DCTN1;DCTN1;DCTN1;DCTN1	Q14203	Q14203;Q14203-6;E7EX90;Q14203-2;Q14203-5;Q14203-3;E7EX90;Q14203-4	p.Ala1234Pro	p.Ala1234Pro;p.Ala1227Pro;p.Ala1212Pro;p.Ala1100Pro;p.Ala1095Pro;p.Ala1192Pro;p.Ala1212Pro;p.Ala1209Pro	4.581133	0.426	0.808240801	2.72592589	0.233798152	0.900238361	0.998	Ala	1234	Pro	A1234P	5	24.237	-20.8624	-29.4966	86.57	16.09574507	0.601975134	Uncertain
2:74361636:C:T:A:1234:T	-3.128660815	-2.765858755	0.368620962	0.024034382	0.166202143	0.094644393	0.06669127	0.083232422	0.01185424	0.122696073	0.005395709	0.018633652	0.067081151	2	74361636	C	T	A	T	rs778421133	2	74588763	2:74361636:C:T	DCTN1;DCTN1;DCTN1;DCTN1;DCTN1;DCTN1;DCTN1;DCTN1	Q14203	Q14203;Q14203-6;E7EX90;Q14203-2;Q14203-5;Q14203-3;E7EX90;Q14203-4	p.Ala1234Thr	p.Ala1234Thr;p.Ala1227Thr;p.Ala1212Thr;p.Ala1100Thr;p.Ala1095Thr;p.Ala1192Thr;p.Ala1212Thr;p.Ala1209Thr	4.433373	0.399	0.787180248	2.014473771	-0.289219859	0.664568319	0.993	Ala	1234	Thr	A1234T	4	24.237	-20.8624	-29.4966	86.57	16.09574507	0.567272705	Uncertain
2:74362052:C:A:R:1233:S	-3.522222466	-2.840822117	0.044185165	0.023109315	0.130152143	0.096678967	0.000246825	0.063947811	0.629866667	0.095498274	0.000516767	0.020202529	0.020938124	2	74362052	C	A	R	S		2	74589179	2:74362052:C:A	DCTN1;DCTN1;DCTN1;DCTN1;DCTN1;DCTN1;DCTN1;DCTN1	Q14203	Q14203;Q14203-6;E7EX90;Q14203-2;Q14203-5;Q14203-3;E7EX90;Q14203-4	p.Arg1233Ser	p.Arg1233Ser;p.Arg1226Ser;p.Arg1211Ser;p.Arg1099Ser;p.Arg1094Ser;p.Arg1191Ser;p.Arg1211Ser;p.Arg1208Ser	4.956502	0.289	0.778623255	2.487480339	-1.131236965	0.310544596	0.067	Arg	1233	Ser	R1233S	6	26.87181818	-19.32063636	-34.35963636	88.49	16.71904468	0.308379115	Benign
2:74362052:C:G:R:1233:S	-3.522222466	-2.856310089	0.044185165	0.023109315	0.130152143	0.096678967	0.000246825	0.063947811	0.629866667	0.095498274	0.000516767	0.020202529	0.020938124	2	74362052	C	G	R	S		2	74589179	2:74362052:C:G	DCTN1;DCTN1;DCTN1;DCTN1;DCTN1;DCTN1;DCTN1;DCTN1	Q14203	Q14203;Q14203-6;E7EX90;Q14203-2;Q14203-5;Q14203-3;E7EX90;Q14203-4	p.Arg1233Ser	p.Arg1233Ser;p.Arg1226Ser;p.Arg1211Ser;p.Arg1099Ser;p.Arg1094Ser;p.Arg1191Ser;p.Arg1211Ser;p.Arg1208Ser	4.888424	0.289	0.778623255	2.398516802	-1.131236965	0.273870101	0.067	Arg	1233	Ser	R1233S	6	26.87181818	-19.32063636	-34.35963636	88.49	16.71904468	0.308379115	Benign
2:74362053:C:A:R:1233:M	-3.348656786	-3.081985887	0.044185165	0.023109315	0.130152143	0.096678967	0.000246825	0.063947811	0.629866667	0.095498274	0.000516767	0.020202529	0.020938124	2	74362053	C	A	R	M		2	74589180	2:74362053:C:A	DCTN1;DCTN1;DCTN1;DCTN1;DCTN1;DCTN1;DCTN1;DCTN1	Q14203	Q14203;Q14203-6;E7EX90;Q14203-2;Q14203-5;Q14203-3;E7EX90;Q14203-4	p.Arg1233Met	p.Arg1233Met;p.Arg1226Met;p.Arg1211Met;p.Arg1099Met;p.Arg1094Met;p.Arg1191Met;p.Arg1211Met;p.Arg1208Met	3.896457	0.367	0.796572642	1.544012158	-0.335930287	0.190353112	0.79	Arg	1233	Met	R1233M	6	26.87181818	-19.32063636	-34.35963636	88.49	16.71904468	0.502280361	Uncertain
2:74362053:C:G:R:1233:T	-3.495520054	-3.128526471	0.044185165	0.023109315	0.130152143	0.096678967	0.000246825	0.063947811	0.629866667	0.095498274	0.000516767	0.020202529	0.020938124	2	74362053	C	G	R	T		2	74589180	2:74362053:C:G	DCTN1;DCTN1;DCTN1;DCTN1;DCTN1;DCTN1;DCTN1;DCTN1	Q14203	Q14203;Q14203-6;E7EX90;Q14203-2;Q14203-5;Q14203-3;E7EX90;Q14203-4	p.Arg1233Thr	p.Arg1233Thr;p.Arg1226Thr;p.Arg1211Thr;p.Arg1099Thr;p.Arg1094Thr;p.Arg1191Thr;p.Arg1211Thr;p.Arg1208Thr	3.691886	0.301	0.776752368	0.788846948	-1.086170128	-0.301355945	0.067	Arg	1233	Thr	R1233T	6	26.87181818	-19.32063636	-34.35963636	88.49	16.71904468	0.350073025	Benign
2:74362053:C:T:R:1233:K	-3.802451481	-3.35343024	0.063384682	0.021361558	0.143105	0.059303889	0.000246825	2.98E-18	0.629866667	0.087214444	0.000441912	0.018786929	0.032024868	2	74362053	C	T	R	K		2	74589180	2:74362053:C:T	DCTN1;DCTN1;DCTN1;DCTN1;DCTN1;DCTN1;DCTN1;DCTN1	Q14203	Q14203;Q14203-6;E7EX90;Q14203-2;Q14203-5;Q14203-3;E7EX90;Q14203-4	p.Arg1233Lys	p.Arg1233Lys;p.Arg1226Lys;p.Arg1211Lys;p.Arg1099Lys;p.Arg1094Lys;p.Arg1191Lys;p.Arg1211Lys;p.Arg1208Lys	2.498451	0.147	0.800119015	-0.195599302	-1.675257165	-1.834450797	0	Arg	1233	Lys	R1233K	3	26.87181818	-19.32063636	-34.35963636	88.49	16.71904468	0.032140846	Benign
2:74362054:T:A:R:1233:W	-3.064567758	-2.900137253	0.013296822	0.016322269	0.103527222	0.038989922	0.000246825	0.069894475	0.629866667	0.046655691	0.000139492	0.019712663	0.0138088	2	74362054	T	A	R	W		2	74589181	2:74362054:T:A	DCTN1;DCTN1;DCTN1;DCTN1;DCTN1;DCTN1;DCTN1;DCTN1	Q14203	Q14203;Q14203-6;E7EX90;Q14203-2;Q14203-5;Q14203-3;E7EX90;Q14203-4	p.Arg1233Trp	p.Arg1233Trp;p.Arg1226Trp;p.Arg1211Trp;p.Arg1099Trp;p.Arg1094Trp;p.Arg1191Trp;p.Arg1211Trp;p.Arg1208Trp	4.827516	0.505	0.772057543	2.157321801	0.132286617	1.489616813	0.934	Arg	1233	Trp	R1233W	8	26.87181818	-19.32063636	-34.35963636	88.49	16.71904468	0.444404179	Uncertain
2:74362054:T:C:R:1233:G	-3.298566318	-3.177725962	0.035481997	0.019959377	0.113516111	0.071235855	0.000246825	0.042206923	0.629866667	0.050432343	0.000103826	0.019688797	0.014389582	2	74362054	T	C	R	G		2	74589181	2:74362054:T:C	DCTN1;DCTN1;DCTN1;DCTN1;DCTN1;DCTN1;DCTN1;DCTN1	Q14203	Q14203;Q14203-6;E7EX90;Q14203-2;Q14203-5;Q14203-3;E7EX90;Q14203-4	p.Arg1233Gly	p.Arg1233Gly;p.Arg1226Gly;p.Arg1211Gly;p.Arg1099Gly;p.Arg1094Gly;p.Arg1191Gly;p.Arg1211Gly;p.Arg1208Gly	3.596632	0.399	0.827796911	1.920723817	0.388448034	0.213805177	0.067	Arg	1233	Gly	R1233G	7	26.87181818	-19.32063636	-34.35963636	88.49	16.71904468	0.48092033	Uncertain
2:74362056:A:C:L:1232:R	-3.301338849	-3.191847724	0.001555362	0.017135074	0.008612222	0.014195672	0.000163492	0.063947811	0.080175556	0.079309557	0.001218138	0.020343323	0.012149586	2	74362056	A	C	L	R		2	74589183	2:74362056:A:C	DCTN1;DCTN1;DCTN1;DCTN1;DCTN1;DCTN1;DCTN1;DCTN1	Q14203	Q14203;Q14203-6;E7EX90;Q14203-2;Q14203-5;Q14203-3;E7EX90;Q14203-4	p.Leu1232Arg	p.Leu1232Arg;p.Leu1225Arg;p.Leu1210Arg;p.Leu1098Arg;p.Leu1093Arg;p.Leu1190Arg;p.Leu1210Arg;p.Leu1207Arg	3.57595	0.401	0.796550569	1.124634057	-0.120167327	0.214224246	0.718	Leu	1232	Arg	L1232R	6	21.142625	-20.045625	-35.02525	91.4	21.3511304	0.168269157	Benign
2:74362056:A:G:L:1232:P	-3.341956578	-3.272106863	0.001238125	0.014115044	0.007675556	0.012311174	0.000163492	0.042206923	0.080175556	0.036665808	0.000879031	0.01999563	0.007834129	2	74362056	A	G	L	P		2	74589183	2:74362056:A:G	DCTN1;DCTN1;DCTN1;DCTN1;DCTN1;DCTN1;DCTN1;DCTN1	Q14203	Q14203;Q14203-6;E7EX90;Q14203-2;Q14203-5;Q14203-3;E7EX90;Q14203-4	p.Leu1232Pro	p.Leu1232Pro;p.Leu1225Pro;p.Leu1210Pro;p.Leu1098Pro;p.Leu1093Pro;p.Leu1190Pro;p.Leu1210Pro;p.Leu1207Pro	3.302909	0.389	0.81184469	1.14425979	0.058725526	-0.002230822	0.838	Leu	1232	Pro	L1232P	7	21.142625	-20.045625	-35.02525	91.4	21.3511304	0.190883402	Benign
2:74362056:A:T:L:1232:H	-3.357532985	-3.195751058	0.001238125	0.014115044	0.007675556	0.012311174	0.000163492	0.042206923	0.080175556	0.036665808	0.000879031	0.01999563	0.007834129	2	74362056	A	T	L	H		2	74589183	2:74362056:A:T	DCTN1;DCTN1;DCTN1;DCTN1;DCTN1;DCTN1;DCTN1;DCTN1	Q14203	Q14203;Q14203-6;E7EX90;Q14203-2;Q14203-5;Q14203-3;E7EX90;Q14203-4	p.Leu1232His	p.Leu1232His;p.Leu1225His;p.Leu1210His;p.Leu1098His;p.Leu1093His;p.Leu1190His;p.Leu1210His;p.Leu1207His	3.638534	0.382	0.787484754	0.983282204	-0.392204952	0.138112135	0.983	Leu	1232	His	L1232H	7	21.142625	-20.045625	-35.02525	91.4	21.3511304	0.172250398	Benign
2:74362057:G:A:L:1232:F	-3.432989105	-3.110343372	0.002265591	0.020261657	0.026633333	0.035130933	0.000163492	0.083232422	0.080175556	0.127277708	0.001750252	0.021328943	0.051371765	2	74362057	G	A	L	F		2	74589184	2:74362057:G:A	DCTN1;DCTN1;DCTN1;DCTN1;DCTN1;DCTN1;DCTN1;DCTN1	Q14203	Q14203;Q14203-6;E7EX90;Q14203-2;Q14203-5;Q14203-3;E7EX90;Q14203-4	p.Leu1232Phe	p.Leu1232Phe;p.Leu1225Phe;p.Leu1210Phe;p.Leu1098Phe;p.Leu1093Phe;p.Leu1190Phe;p.Leu1210Phe;p.Leu1207Phe	3.209456	0.285	0.795789526	0.626972519	-0.870253863	-0.653733017	0.718	Leu	1232	Phe	L1232F	4	21.142625	-20.045625	-35.02525	91.4	21.3511304	0.295193786	Benign
2:74362057:G:C:L:1232:V	-3.771871602	-3.495378102	0.002340873	0.019483745	0.021974444	0.012221111	0.000163492	2.98E-18	0.080175556	0.021385556	0.001341226	0.020891215	0.029776931	2	74362057	G	C	L	V		2	74589184	2:74362057:G:C	DCTN1;DCTN1;DCTN1;DCTN1;DCTN1;DCTN1;DCTN1;DCTN1	Q14203	Q14203;Q14203-6;E7EX90;Q14203-2;Q14203-5;Q14203-3;E7EX90;Q14203-4	p.Leu1232Val	p.Leu1232Val;p.Leu1225Val;p.Leu1210Val;p.Leu1098Val;p.Leu1093Val;p.Leu1190Val;p.Leu1210Val;p.Leu1207Val	1.916051	0.164	0.795464376	-1.071236949	-1.644851772	-2.049930981	0.001	Leu	1232	Val	L1232V	3	21.142625	-20.045625	-35.02525	91.4	21.3511304	0.039160418	Benign
2:74362057:G:T:L:1232:I	-3.799953397	-3.410705117	0.002340873	0.017594478	0.021801111	0.011816667	0.000163492	-4.57E-18	0.080175556	0.020427778	0.001341226	0.01971079	0.029349153	2	74362057	G	T	L	I		2	74589184	2:74362057:G:T	DCTN1;DCTN1;DCTN1;DCTN1;DCTN1;DCTN1;DCTN1;DCTN1	Q14203	Q14203;Q14203-6;E7EX90;Q14203-2;Q14203-5;Q14203-3;E7EX90;Q14203-4	p.Leu1232Ile	p.Leu1232Ile;p.Leu1225Ile;p.Leu1210Ile;p.Leu1098Ile;p.Leu1093Ile;p.Leu1190Ile;p.Leu1210Ile;p.Leu1207Ile	2.296139	0.152	0.79477655	-0.59147177	-1.73260941	-1.914537054	0.002	Leu	1232	Ile	L1232I	2	21.142625	-20.045625	-35.02525	91.4	21.3511304	0.119736529	Benign
2:74362058:G:C:F:1231:L	-3.335257593	-3.15154962	0.001555362	0.018578214	0.007121111	0.003641783	0.002417937	0.063947811	-1.21E-17	0.019045273	0.000919625	0.020924242	0.011291808	2	74362058	G	C	F	L		2	74589185	2:74362058:G:C	DCTN1;DCTN1;DCTN1;DCTN1;DCTN1;DCTN1;DCTN1;DCTN1	Q14203	Q14203;Q14203-6;E7EX90;Q14203-2;Q14203-5;Q14203-3;E7EX90;Q14203-4	p.Phe1231Leu	p.Phe1231Leu;p.Phe1224Leu;p.Phe1209Leu;p.Phe1097Leu;p.Phe1092Leu;p.Phe1189Leu;p.Phe1209Leu;p.Phe1206Leu	3.768932	0.387	0.819543498	1.942743124	0.174462528	0.237261035	0.956	Phe	1231	Leu	F1231L	6	19.70154545	-17.67563636	-31.10954545	92.37	21.64684678	0.392299279	Uncertain
2:74362058:G:T:F:1231:L	-3.335257593	-3.149155147	0.001555362	0.018578214	0.007121111	0.003641783	0.002417937	0.063947811	-1.21E-17	0.019045273	0.000919625	0.020924242	0.011291808	2	74362058	G	T	F	L		2	74589185	2:74362058:G:T	DCTN1;DCTN1;DCTN1;DCTN1;DCTN1;DCTN1;DCTN1;DCTN1	Q14203	Q14203;Q14203-6;E7EX90;Q14203-2;Q14203-5;Q14203-3;E7EX90;Q14203-4	p.Phe1231Leu	p.Phe1231Leu;p.Phe1224Leu;p.Phe1209Leu;p.Phe1097Leu;p.Phe1092Leu;p.Phe1189Leu;p.Phe1209Leu;p.Phe1206Leu	3.779457	0.387	0.819543498	1.956497072	0.174462528	0.242930988	0.956	Phe	1231	Leu	F1231L	6	19.70154545	-17.67563636	-31.10954545	92.37	21.64684678	0.392299279	Uncertain
2:74362059:A:C:F:1231:C	-2.779545645	-2.993214999	0.00092668	0.01257348	0.007343333	0.003990038	0.002417937	0.069894475	-1.21E-17	0.057808997	0.001012559	0.021460227	0.011799446	2	74362059	A	C	F	C		2	74589186	2:74362059:A:C	DCTN1;DCTN1;DCTN1;DCTN1;DCTN1;DCTN1;DCTN1;DCTN1	Q14203	Q14203;Q14203-6;E7EX90;Q14203-2;Q14203-5;Q14203-3;E7EX90;Q14203-4	p.Phe1231Cys	p.Phe1231Cys;p.Phe1224Cys;p.Phe1209Cys;p.Phe1097Cys;p.Phe1092Cys;p.Phe1189Cys;p.Phe1209Cys;p.Phe1206Cys	4.455518	0.636	0.81679404	2.772293591	1.71143275	2.046444395	0.999	Phe	1231	Cys	F1231C	8	19.70154545	-17.67563636	-31.10954545	92.37	21.64684678	0.751346757	Pathogenic
2:74362059:A:G:F:1231:S	-2.601529563	-2.947977099	0.00092668	0.01257348	0.007343333	0.003990038	0.002417937	0.069894475	-1.21E-17	0.057808997	0.001012559	0.021460227	0.011799446	2	74362059	A	G	F	S		2	74589186	2:74362059:A:G	DCTN1;DCTN1;DCTN1;DCTN1;DCTN1;DCTN1;DCTN1;DCTN1	Q14203	Q14203;Q14203-6;E7EX90;Q14203-2;Q14203-5;Q14203-3;E7EX90;Q14203-4	p.Phe1231Ser	p.Phe1231Ser;p.Phe1224Ser;p.Phe1209Ser;p.Phe1097Ser;p.Phe1092Ser;p.Phe1189Ser;p.Phe1209Ser;p.Phe1206Ser	4.654363	0.716	0.81739464	3.046924421	2.229997546	2.615993879	0.995	Phe	1231	Ser	F1231S	8	19.70154545	-17.67563636	-31.10954545	92.37	21.64684678	0.571753965	Uncertain
2:74362059:A:T:F:1231:Y	-3.143675909	-3.110466452	0.002340873	0.02134589	0.019175556	0.002373333	0.002417937	2.98E-18	-1.21E-17	-4.79E-18	0.00101258	0.022125033	0.027230265	2	74362059	A	T	F	Y		2	74589186	2:74362059:A:T	DCTN1;DCTN1;DCTN1;DCTN1;DCTN1;DCTN1;DCTN1;DCTN1	Q14203	Q14203;Q14203-6;E7EX90;Q14203-2;Q14203-5;Q14203-3;E7EX90;Q14203-4	p.Phe1231Tyr	p.Phe1231Tyr;p.Phe1224Tyr;p.Phe1209Tyr;p.Phe1097Tyr;p.Phe1092Tyr;p.Phe1189Tyr;p.Phe1209Tyr;p.Phe1206Tyr	3.655003	0.45	0.81715834	1.7351564	0.535145882	0.540048952	0.981	Phe	1231	Tyr	F1231Y	3	19.70154545	-17.67563636	-31.10954545	92.37	21.64684678	0.264544218	Benign
2:74362060:A:C:F:1231:V	-2.991323984	-3.038250413	0.001238125	0.015370114	0.006054444	0.005362775	0.002417937	0.042206923	-1.21E-17	0.008933729	0.000663563	0.020588062	0.006849685	2	74362060	A	C	F	V		2	74589187	2:74362060:A:C	DCTN1;DCTN1;DCTN1;DCTN1;DCTN1;DCTN1;DCTN1;DCTN1	Q14203	Q14203;Q14203-6;E7EX90;Q14203-2;Q14203-5;Q14203-3;E7EX90;Q14203-4	p.Phe1231Val	p.Phe1231Val;p.Phe1224Val;p.Phe1209Val;p.Phe1097Val;p.Phe1092Val;p.Phe1189Val;p.Phe1209Val;p.Phe1206Val	4.349025	0.548	0.817928243	2.661045797	1.170957831	1.48040321	0.981	Phe	1231	Val	F1231V	7	19.70154545	-17.67563636	-31.10954545	92.37	21.64684678	0.468186867	Uncertain
2:74362060:A:G:F:1231:L	-3.163917115	-3.103546189	0.001555362	0.018578214	0.007121111	0.003641783	0.002417937	0.063947811	-1.21E-17	0.019045273	0.000919625	0.020924242	0.011291808	2	74362060	A	G	F	L		2	74589187	2:74362060:A:G	DCTN1;DCTN1;DCTN1;DCTN1;DCTN1;DCTN1;DCTN1;DCTN1	Q14203	Q14203;Q14203-6;E7EX90;Q14203-2;Q14203-5;Q14203-3;E7EX90;Q14203-4	p.Phe1231Leu	p.Phe1231Leu;p.Phe1224Leu;p.Phe1209Leu;p.Phe1097Leu;p.Phe1092Leu;p.Phe1189Leu;p.Phe1209Leu;p.Phe1206Leu	3.979933	0.464	0.819543498	2.218476773	0.663936223	0.79601802	0.956	Phe	1231	Leu	F1231L	6	19.70154545	-17.67563636	-31.10954545	92.37	21.64684678	0.392299279	Uncertain
2:74362060:A:T:F:1231:I	-3.15501631	-3.016352125	0.001555362	0.018578214	0.007121111	0.003641783	0.002417937	0.063947811	-1.21E-17	0.019045273	0.000919625	0.020924242	0.011291808	2	74362060	A	T	F	I		2	74589187	2:74362060:A:T	DCTN1;DCTN1;DCTN1;DCTN1;DCTN1;DCTN1;DCTN1;DCTN1	Q14203	Q14203;Q14203-6;E7EX90;Q14203-2;Q14203-5;Q14203-3;E7EX90;Q14203-4	p.Phe1231Ile	p.Phe1231Ile;p.Phe1224Ile;p.Phe1209Ile;p.Phe1097Ile;p.Phe1092Ile;p.Phe1189Ile;p.Phe1209Ile;p.Phe1206Ile	4.363198	0.468	0.815451407	2.618604827	0.621089019	1.025609263	0.981	Phe	1231	Ile	F1231I	6	19.70154545	-17.67563636	-31.10954545	92.37	21.64684678	0.306155615	Benign
2:74362062:G:A:A:1230:V	-3.763936759	-3.250348161	0.002677302	0.023095189	0.096928095	0.12279026	0.008809206	0.083232422	-7.12E-18	0.201055779	0.000221482	0.01995404	0.04879976	2	74362062	G	A	A	V		2	74589189	2:74362062:G:A	DCTN1;DCTN1;DCTN1;DCTN1;DCTN1;DCTN1;DCTN1;DCTN1	Q14203	Q14203;Q14203-6;E7EX90;Q14203-2;Q14203-5;Q14203-3;E7EX90;Q14203-4	p.Ala1230Val	p.Ala1230Val;p.Ala1223Val;p.Ala1208Val;p.Ala1096Val;p.Ala1091Val;p.Ala1188Val;p.Ala1208Val;p.Ala1205Val	2.641585	0.14	0.79166087	-0.21673286	-1.860874532	-1.797805218	0.035	Ala	1230	Val	A1230V	4	24.5974	-15.849	-32.8918	89.25	19.05446947	0.30999887	Benign
2:74362062:G:C:A:1230:G	-3.83069279	-3.274792029	0.002677302	0.023095189	0.096928095	0.12279026	0.008809206	0.083232422	-7.12E-18	0.201055779	0.000221482	0.01995404	0.04879976	2	74362062	G	C	A	G		2	74589189	2:74362062:G:C	DCTN1;DCTN1;DCTN1;DCTN1;DCTN1;DCTN1;DCTN1;DCTN1	Q14203	Q14203;Q14203-6;E7EX90;Q14203-2;Q14203-5;Q14203-3;E7EX90;Q14203-4	p.Ala1230Gly	p.Ala1230Gly;p.Ala1223Gly;p.Ala1208Gly;p.Ala1096Gly;p.Ala1091Gly;p.Ala1188Gly;p.Ala1208Gly;p.Ala1205Gly	2.534141	0.11	0.811377442	0.128142387	-1.722617817	-2.029097604	0.035	Ala	1230	Gly	A1230G	4	24.5974	-15.849	-32.8918	89.25	19.05446947	0.329864364	Benign
2:74362062:G:T:A:1230:D	-3.949558487	-3.450357664	0.001838245	0.020554858	0.066358095	0.059577506	0.008809206	0.063947811	-7.12E-18	0.032715626	0.000198411	0.019357349	0.010556627	2	74362062	G	T	A	D		2	74589189	2:74362062:G:T	DCTN1;DCTN1;DCTN1;DCTN1;DCTN1;DCTN1;DCTN1;DCTN1	Q14203	Q14203;Q14203-6;E7EX90;Q14203-2;Q14203-5;Q14203-3;E7EX90;Q14203-4	p.Ala1230Asp	p.Ala1230Asp;p.Ala1223Asp;p.Ala1208Asp;p.Ala1096Asp;p.Ala1091Asp;p.Ala1188Asp;p.Ala1208Asp;p.Ala1205Asp	2.469094	0.112	0.794737845	-0.366408839	-1.987527236	-2.052578532	0.001	Ala	1230	Asp	A1230D	6	24.5974	-15.849	-32.8918	89.25	19.05446947	0.178690492	Benign
2:74362063:C:A:A:1230:S	-3.988177206	-3.503537378	0.002766226	0.021320736	0.086265873	0.056995556	0.008809206	2.98E-18	-7.12E-18	0.001533333	0.000169662	0.019128488	0.024803333	2	74362063	C	A	A	S		2	74589190	2:74362063:C:A	DCTN1;DCTN1;DCTN1;DCTN1;DCTN1;DCTN1;DCTN1;DCTN1	Q14203	Q14203;Q14203-6;E7EX90;Q14203-2;Q14203-5;Q14203-3;E7EX90;Q14203-4	p.Ala1230Ser	p.Ala1230Ser;p.Ala1223Ser;p.Ala1208Ser;p.Ala1096Ser;p.Ala1091Ser;p.Ala1188Ser;p.Ala1208Ser;p.Ala1205Ser	1.972089	0.074	0.7850529	-1.254263652	-2.390673945	-2.539975354	0.002	Ala	1230	Ser	A1230S	3	24.5974	-15.849	-32.8918	89.25	19.05446947	0.08041853	Benign
2:74362063:C:G:A:1230:P	-3.968353832	-3.331564737	0.002113676	0.022855249	0.071075873	0.064547284	0.008809206	0.027431476	-7.12E-18	0.016285343	0.000155166	0.019946658	0.01438896	2	74362063	C	G	A	P		2	74589190	2:74362063:C:G	DCTN1;DCTN1;DCTN1;DCTN1;DCTN1;DCTN1;DCTN1;DCTN1	Q14203	Q14203;Q14203-6;E7EX90;Q14203-2;Q14203-5;Q14203-3;E7EX90;Q14203-4	p.Ala1230Pro	p.Ala1230Pro;p.Ala1223Pro;p.Ala1208Pro;p.Ala1096Pro;p.Ala1091Pro;p.Ala1188Pro;p.Ala1208Pro;p.Ala1205Pro	2.920439	0.098	0.806165399	0.504668688	-1.885859649	-1.890358271	0.001	Ala	1230	Pro	A1230P	5	24.5974	-15.849	-32.8918	89.25	19.05446947	0.405362966	Uncertain
2:74362063:C:T:A:1230:T	-3.817341583	-3.260086442	0.002677302	0.023095189	0.096928095	0.12279026	0.008809206	0.083232422	-7.12E-18	0.201055779	0.000221482	0.01995404	0.04879976	2	74362063	C	T	A	T	rs72466495	2	74589190	2:74362063:C:T	DCTN1;DCTN1;DCTN1;DCTN1;DCTN1;DCTN1;DCTN1;DCTN1	Q14203	Q14203;Q14203-6;E7EX90;Q14203-2;Q14203-5;Q14203-3;E7EX90;Q14203-4	p.Ala1230Thr	p.Ala1230Thr;p.Ala1223Thr;p.Ala1208Thr;p.Ala1096Thr;p.Ala1091Thr;p.Ala1188Thr;p.Ala1208Thr;p.Ala1205Thr	2.59878	0.116	0.784060155	-0.459745482	-2.14025173	-1.959593559	0.035	Ala	1230	Thr	A1230T	4	24.5974	-15.849	-32.8918	89.25	19.05446947	0.248903543	Benign
2:74362065:G:A:S:1229:L	-3.866175527	-2.995362644	0.001218694	0.017456873	0.013235873	0.014195672	0.008809206	0.063947811	0.080175556	0.079270669	0.00075768	0.021026641	0.018473359	2	74362065	G	A	S	L		2	74589192	2:74362065:G:A	DCTN1;DCTN1;DCTN1;DCTN1;DCTN1;DCTN1;DCTN1;DCTN1	Q14203	Q14203;Q14203-6;E7EX90;Q14203-2;Q14203-5;Q14203-3;E7EX90;Q14203-4	p.Ser1229Leu	p.Ser1229Leu;p.Ser1222Leu;p.Ser1207Leu;p.Ser1095Leu;p.Ser1090Leu;p.Ser1187Leu;p.Ser1207Leu;p.Ser1204Leu	4.322757	0.138	0.788598534	1.904830187	-1.924681616	-0.903696961	0.035	Ser	1229	Leu	S1229L	6	24.327	-15.8575	-36.6765	91.45	21.23550525	0.331795814	Benign
2:74362066:A:C:S:1229:A	-3.922978796	-3.409675085	0.001834489	0.019424581	0.026899206	0.012087778	0.008809206	2.98E-18	0.080175556	0.021385556	0.00083428	0.020211216	0.037431905	2	74362066	A	C	S	A		2	74589193	2:74362066:A:C	DCTN1;DCTN1;DCTN1;DCTN1;DCTN1;DCTN1;DCTN1;DCTN1	Q14203	Q14203;Q14203-6;E7EX90;Q14203-2;Q14203-5;Q14203-3;E7EX90;Q14203-4	p.Ser1229Ala	p.Ser1229Ala;p.Ser1222Ala;p.Ser1207Ala;p.Ser1095Ala;p.Ser1090Ala;p.Ser1187Ala;p.Ser1207Ala;p.Ser1204Ala	2.151313	0.085	0.790392287	-0.888638087	-2.231664244	-2.379841075	0.015	Ser	1229	Ala	S1229A	3	24.327	-15.8575	-36.6765	91.45	21.23550525	0.184263657	Benign
2:74362066:A:G:S:1229:P	-4.019256608	-3.459316489	0.001401426	0.019961252	0.016284762	0.018974923	0.008809206	0.027431476	0.080175556	0.171294292	0.000763039	0.021581056	0.0248261	2	74362066	A	G	S	P		2	74589193	2:74362066:A:G	DCTN1;DCTN1;DCTN1;DCTN1;DCTN1;DCTN1;DCTN1;DCTN1	Q14203	Q14203;Q14203-6;E7EX90;Q14203-2;Q14203-5;Q14203-3;E7EX90;Q14203-4	p.Ser1229Pro	p.Ser1229Pro;p.Ser1222Pro;p.Ser1207Pro;p.Ser1095Pro;p.Ser1090Pro;p.Ser1187Pro;p.Ser1207Pro;p.Ser1204Pro	2.166043	0.06	0.801595051	-0.593656687	-2.203671975	-2.516414935	0	Ser	1229	Pro	S1229P	5	24.327	-15.8575	-36.6765	91.45	21.23550525	0.074267651	Benign
2:74362066:A:T:S:1229:T	-3.947456007	-3.506356721	0.001834489	0.019424581	0.026899206	0.012087778	0.008809206	2.98E-18	0.080175556	0.021385556	0.00083428	0.020211216	0.037431905	2	74362066	A	T	S	T		2	74589193	2:74362066:A:T	DCTN1;DCTN1;DCTN1;DCTN1;DCTN1;DCTN1;DCTN1;DCTN1	Q14203	Q14203;Q14203-6;E7EX90;Q14203-2;Q14203-5;Q14203-3;E7EX90;Q14203-4	p.Ser1229Thr	p.Ser1229Thr;p.Ser1222Thr;p.Ser1207Thr;p.Ser1095Thr;p.Ser1090Thr;p.Ser1187Thr;p.Ser1207Thr;p.Ser1204Thr	1.726345	0.074	0.785262581	-1.570238202	-2.387175532	-2.672360808	0	Ser	1229	Thr	S1229T	3	24.327	-15.8575	-36.6765	91.45	21.23550525	0.154615145	Benign
2:74362068:G:A:S:1228:L	-3.477635505	-3.164732478	0.001218694	0.014706619	0.004426667	0.00365845	-8.93E-18	0.063947811	-1.32E-17	0.019045273	0.000571941	0.020935927	0.006472049	2	74362068	G	A	S	L		2	74589195	2:74362068:G:A	DCTN1;DCTN1;DCTN1;DCTN1;DCTN1;DCTN1;DCTN1;DCTN1	Q14203	Q14203;Q14203-6;E7EX90;Q14203-2;Q14203-5;Q14203-3;E7EX90;Q14203-4	p.Ser1228Leu	p.Ser1228Leu;p.Ser1221Leu;p.Ser1206Leu;p.Ser1094Leu;p.Ser1089Leu;p.Ser1186Leu;p.Ser1206Leu;p.Ser1203Leu	3.800046	0.33	0.825804267	2.137498148	-0.083417471	-0.075458204	0.131	Ser	1228	Leu	S1228L	6	20.77883333	-14.31866667	-34.98866667	92.91	23.61853722	0.343677219	Benign
2:74362069:A:C:S:1228:A	-3.576099803	-3.330110512	0.001834489	0.018628592	0.014774444	0.001373333	-8.93E-18	2.98E-18	-1.32E-17	-4.91E-18	0.000629774	0.021483397	0.020791587	2	74362069	A	C	S	A		2	74589196	2:74362069:A:C	DCTN1;DCTN1;DCTN1;DCTN1;DCTN1;DCTN1;DCTN1;DCTN1	Q14203	Q14203;Q14203-6;E7EX90;Q14203-2;Q14203-5;Q14203-3;E7EX90;Q14203-4	p.Ser1228Ala	p.Ser1228Ala;p.Ser1221Ala;p.Ser1206Ala;p.Ser1094Ala;p.Ser1089Ala;p.Ser1186Ala;p.Ser1206Ala;p.Ser1203Ala	2.808523	0.265	0.826012335	0.846908592	-0.493138049	-0.985328063	0.062	Ser	1228	Ala	S1228A	3	20.77883333	-14.31866667	-34.98866667	92.91	23.61853722	0.310136395	Benign
2:74362069:A:G:S:1228:P	-3.195831182	-3.183734793	0.001401426	0.01759172	0.005784444	0.00150974	-8.93E-18	0.027431476	-1.32E-17	0.011207339	0.000575987	0.021784043	0.009675555	2	74362069	A	G	S	P		2	74589196	2:74362069:A:G	DCTN1;DCTN1;DCTN1;DCTN1;DCTN1;DCTN1;DCTN1;DCTN1	Q14203	Q14203;Q14203-6;E7EX90;Q14203-2;Q14203-5;Q14203-3;E7EX90;Q14203-4	p.Ser1228Pro	p.Ser1228Pro;p.Ser1221Pro;p.Ser1206Pro;p.Ser1094Pro;p.Ser1089Pro;p.Ser1186Pro;p.Ser1206Pro;p.Ser1203Pro	3.657326	0.452	0.839890129	2.29768709	0.927127566	0.55286111	0.94	Ser	1228	Pro	S1228P	5	20.77883333	-14.31866667	-34.98866667	92.91	23.61853722	0.584987325	Uncertain
2:74362069:A:T:S:1228:T	-3.587225808	-3.354412418	0.001834489	0.018628592	0.014774444	0.001373333	-8.93E-18	2.98E-18	-1.32E-17	-4.91E-18	0.000629774	0.021483397	0.020791587	2	74362069	A	T	S	T		2	74589196	2:74362069:A:T	DCTN1;DCTN1;DCTN1;DCTN1;DCTN1;DCTN1;DCTN1;DCTN1	Q14203	Q14203;Q14203-6;E7EX90;Q14203-2;Q14203-5;Q14203-3;E7EX90;Q14203-4	p.Ser1228Thr	p.Ser1228Thr;p.Ser1221Thr;p.Ser1206Thr;p.Ser1094Thr;p.Ser1089Thr;p.Ser1186Thr;p.Ser1206Thr;p.Ser1203Thr	2.701703	0.26	0.824563644	0.671661004	-0.549092701	-1.071775192	0.231	Ser	1228	Thr	S1228T	3	20.77883333	-14.31866667	-34.98866667	92.91	23.61853722	0.206820298	Benign
2:74362071:G:A:P:1227:L	-2.42394267	-2.766775523	0.001125642	0.004942106	0.039989206	0.011647342	0.024964339	0.082880863	-1.28E-17	0.042743418	0.002739758	0.025462596	0.060662419	2	74362071	G	A	P	L		2	74589198	2:74362071:G:A	DCTN1;DCTN1;DCTN1;DCTN1;DCTN1;DCTN1;DCTN1;DCTN1	Q14203	Q14203;Q14203-6;E7EX90;Q14203-2;Q14203-5;Q14203-3;E7EX90;Q14203-4	p.Pro1227Leu	p.Pro1227Leu;p.Pro1220Leu;p.Pro1205Leu;p.Pro1093Leu;p.Pro1088Leu;p.Pro1185Leu;p.Pro1205Leu;p.Pro1202Leu	4.547949	0.725	0.821762069	3.015358893	2.360077038	2.610690565	1	Pro	1227	Leu	P1227L	10	16.95571429	-16.01028571	-36.78642857	92.47	26.82142666	0.530985426	Uncertain
2:74362071:G:C:P:1227:R	-2.425715993	-2.953479153	0.000892559	0.003122535	0.018330317	0.000999259	0.024964339	-6.72E-18	-1.28E-17	0.003465984	0.000927639	0.022110267	0.023537937	2	74362071	G	C	P	R		2	74589198	2:74362071:G:C	DCTN1;DCTN1;DCTN1;DCTN1;DCTN1;DCTN1;DCTN1;DCTN1	Q14203	Q14203;Q14203-6;E7EX90;Q14203-2;Q14203-5;Q14203-3;E7EX90;Q14203-4	p.Pro1227Arg	p.Pro1227Arg;p.Pro1220Arg;p.Pro1205Arg;p.Pro1093Arg;p.Pro1088Arg;p.Pro1185Arg;p.Pro1205Arg;p.Pro1202Arg	4.413274	0.778	0.824336276	2.902725848	2.73993681	2.844498704	1	Pro	1227	Arg	P1227R	9	16.95571429	-16.01028571	-36.78642857	92.47	26.82142666	0.569508417	Uncertain
2:74362071:G:T:P:1227:H	-2.510273632	-2.951644339	0.000892559	0.003122535	0.018330317	0.000999259	0.024964339	-6.72E-18	-1.28E-17	0.003465984	0.000927639	0.022110267	0.023537937	2	74362071	G	T	P	H		2	74589198	2:74362071:G:T	DCTN1;DCTN1;DCTN1;DCTN1;DCTN1;DCTN1;DCTN1;DCTN1	Q14203	Q14203;Q14203-6;E7EX90;Q14203-2;Q14203-5;Q14203-3;E7EX90;Q14203-4	p.Pro1227His	p.Pro1227His;p.Pro1220His;p.Pro1205His;p.Pro1093His;p.Pro1088His;p.Pro1185His;p.Pro1205His;p.Pro1202His	4.421339	0.74	0.816960121	2.731716605	2.375311052	2.629189589	1	Pro	1227	His	P1227H	9	16.95571429	-16.01028571	-36.78642857	92.47	26.82142666	0.78904437	Pathogenic
2:74362072:G:A:P:1227:S	-2.875266263	-3.006739508	0.00092668	0.003195665	0.018013651	0.004106705	0.024964339	0.069894475	-1.28E-17	0.057808997	0.001012559	0.019422907	0.024899605	2	74362072	G	A	P	S	rs746174945	2	74589199	2:74362072:G:A	DCTN1;DCTN1;DCTN1;DCTN1;DCTN1;DCTN1;DCTN1;DCTN1	Q14203	Q14203;Q14203-6;E7EX90;Q14203-2;Q14203-5;Q14203-3;E7EX90;Q14203-4	p.Pro1227Ser	p.Pro1227Ser;p.Pro1220Ser;p.Pro1205Ser;p.Pro1093Ser;p.Pro1088Ser;p.Pro1185Ser;p.Pro1205Ser;p.Pro1202Ser	4.154005	0.574	0.819664751	2.448936405	1.36520739	1.525632892	1	Pro	1227	Ser	P1227S	8	16.95571429	-16.01028571	-36.78642857	92.47	26.82142666	0.358930964	Benign
2:74362072:G:C:P:1227:A	-2.717276991	-3.047362048	0.00092668	0.003195665	0.018013651	0.004106705	0.024964339	0.069894475	-1.28E-17	0.057808997	0.001012559	0.019422907	0.024899605	2	74362072	G	C	P	A		2	74589199	2:74362072:G:C	DCTN1;DCTN1;DCTN1;DCTN1;DCTN1;DCTN1;DCTN1;DCTN1	Q14203	Q14203;Q14203-6;E7EX90;Q14203-2;Q14203-5;Q14203-3;E7EX90;Q14203-4	p.Pro1227Ala	p.Pro1227Ala;p.Pro1220Ala;p.Pro1205Ala;p.Pro1093Ala;p.Pro1088Ala;p.Pro1185Ala;p.Pro1205Ala;p.Pro1202Ala	3.975447	0.645	0.822193213	2.277831652	1.858726355	1.839847248	0.999	Pro	1227	Ala	P1227A	8	16.95571429	-16.01028571	-36.78642857	92.47	26.82142666	0.362321418	Uncertain
2:74362072:G:T:P:1227:T	-2.715051789	-3.143045627	0.00092668	0.003195665	0.018013651	0.004106705	0.024964339	0.069894475	-1.28E-17	0.057808997	0.001012559	0.019422907	0.024899605	2	74362072	G	T	P	T		2	74589199	2:74362072:G:T	DCTN1;DCTN1;DCTN1;DCTN1;DCTN1;DCTN1;DCTN1;DCTN1	Q14203	Q14203;Q14203-6;E7EX90;Q14203-2;Q14203-5;Q14203-3;E7EX90;Q14203-4	p.Pro1227Thr	p.Pro1227Thr;p.Pro1220Thr;p.Pro1205Thr;p.Pro1093Thr;p.Pro1088Thr;p.Pro1185Thr;p.Pro1205Thr;p.Pro1202Thr	3.554866	0.646	0.819498497	1.661896561	1.820123226	1.619055216	1	Pro	1227	Thr	P1227T	8	16.95571429	-16.01028571	-36.78642857	92.47	26.82142666	0.360327268	Uncertain
2:74362073:G:C:F:1226:L	-2.511858575	-3.181842553	0.000400768	0.000496485	0.002484444	0.003392754	-8.80E-18	0.063947811	1.00E-04	0.019150828	0.000661185	0.015698224	0.005794271	2	74362073	G	C	F	L		2	74589200	2:74362073:G:C	DCTN1;DCTN1;DCTN1;DCTN1;DCTN1;DCTN1;DCTN1;DCTN1	Q14203	Q14203;Q14203-6;E7EX90;Q14203-2;Q14203-5;Q14203-3;E7EX90;Q14203-4	p.Phe1226Leu	p.Phe1226Leu;p.Phe1219Leu;p.Phe1204Leu;p.Phe1092Leu;p.Phe1087Leu;p.Phe1184Leu;p.Phe1204Leu;p.Phe1201Leu	3.737362	0.765	0.776518975	0.842529973	1.859491598	2.405231481	0.956	Phe	1226	Leu	F1226L	6	14.39981818	-13.28918182	-40.35918182	91.62	31.57678196	0.749474627	Pathogenic
2:74362073:G:T:F:1226:L	-2.511858575	-3.174251449	0.000400768	0.000496485	0.002484444	0.003392754	-8.80E-18	0.063947811	1.00E-04	0.019150828	0.000661185	0.015698224	0.005794271	2	74362073	G	T	F	L		2	74589200	2:74362073:G:T	DCTN1;DCTN1;DCTN1;DCTN1;DCTN1;DCTN1;DCTN1;DCTN1	Q14203	Q14203;Q14203-6;E7EX90;Q14203-2;Q14203-5;Q14203-3;E7EX90;Q14203-4	p.Phe1226Leu	p.Phe1226Leu;p.Phe1219Leu;p.Phe1204Leu;p.Phe1092Leu;p.Phe1087Leu;p.Phe1184Leu;p.Phe1204Leu;p.Phe1201Leu	3.770729	0.765	0.776518975	0.88613358	1.859491598	2.423206713	0.956	Phe	1226	Leu	F1226L	6	14.39981818	-13.28918182	-40.35918182	91.62	31.57678196	0.749474627	Pathogenic
2:74362074:A:C:F:1226:C	-2.292471126	-2.986604136	0.000461758	-0.00310034	0.004681111	0.008572038	-8.80E-18	0.069894475	1.00E-04	0.082437439	0.000790946	0.01702809	0.012413705	2	74362074	A	C	F	C		2	74589201	2:74362074:A:C	DCTN1;DCTN1;DCTN1;DCTN1;DCTN1;DCTN1;DCTN1;DCTN1	Q14203	Q14203;Q14203-6;E7EX90;Q14203-2;Q14203-5;Q14203-3;E7EX90;Q14203-4	p.Phe1226Cys	p.Phe1226Cys;p.Phe1219Cys;p.Phe1204Cys;p.Phe1092Cys;p.Phe1087Cys;p.Phe1184Cys;p.Phe1204Cys;p.Phe1201Cys	4.473226	0.854	0.771145716	1.671897051	2.335596881	3.316103286	0.999	Phe	1226	Cys	F1226C	8	14.39981818	-13.28918182	-40.35918182	91.62	31.57678196	0.81001488	Pathogenic
2:74362074:A:G:F:1226:S	-2.247967106	-2.953941483	0.000461758	-0.00310034	0.004681111	0.008572038	-8.80E-18	0.069894475	1.00E-04	0.082437439	0.000790946	0.01702809	0.012413705	2	74362074	A	G	F	S		2	74589201	2:74362074:A:G	DCTN1;DCTN1;DCTN1;DCTN1;DCTN1;DCTN1;DCTN1;DCTN1	Q14203	Q14203;Q14203-6;E7EX90;Q14203-2;Q14203-5;Q14203-3;E7EX90;Q14203-4	p.Phe1226Ser	p.Phe1226Ser;p.Phe1219Ser;p.Phe1204Ser;p.Phe1092Ser;p.Phe1087Ser;p.Phe1184Ser;p.Phe1204Ser;p.Phe1201Ser	4.616796	0.874	0.772708026	1.897965618	2.488799236	3.509053573	0.995	Phe	1226	Ser	F1226S	8	14.39981818	-13.28918182	-40.35918182	91.62	31.57678196	0.798279043	Pathogenic
2:74362074:A:T:F:1226:Y	-2.542456445	-2.999235237	0.000603521	0.007490237	0.011261111	0.003768889	-8.80E-18	2.98E-18	1.00E-04	0.002173333	0.000728037	0.019538325	0.021148254	2	74362074	A	T	F	Y		2	74589201	2:74362074:A:T	DCTN1;DCTN1;DCTN1;DCTN1;DCTN1;DCTN1;DCTN1;DCTN1	Q14203	Q14203;Q14203-6;E7EX90;Q14203-2;Q14203-5;Q14203-3;E7EX90;Q14203-4	p.Phe1226Tyr	p.Phe1226Tyr;p.Phe1219Tyr;p.Phe1204Tyr;p.Phe1092Tyr;p.Phe1087Tyr;p.Phe1184Tyr;p.Phe1204Tyr;p.Phe1201Tyr	4.256308	0.729	0.772201457	1.414415974	1.558611218	2.476701262	0.981	Phe	1226	Tyr	F1226Y	3	14.39981818	-13.28918182	-40.35918182	91.62	31.57678196	0.843893871	Pathogenic
2:74362075:A:C:F:1226:V	-2.362180753	-3.05508355	0.000353609	-0.002001739	0.002564444	0.006395468	-8.80E-18	0.042206923	1.00E-04	0.009617062	0.000518293	0.015487022	0.005977043	2	74362075	A	C	F	V		2	74589202	2:74362075:A:C	DCTN1;DCTN1;DCTN1;DCTN1;DCTN1;DCTN1;DCTN1;DCTN1	Q14203	Q14203;Q14203-6;E7EX90;Q14203-2;Q14203-5;Q14203-3;E7EX90;Q14203-4	p.Phe1226Val	p.Phe1226Val;p.Phe1219Val;p.Phe1204Val;p.Phe1092Val;p.Phe1087Val;p.Phe1184Val;p.Phe1204Val;p.Phe1201Val	4.291159	0.832	0.774899183	1.526357691	2.258371902	3.090853441	0.981	Phe	1226	Val	F1226V	7	14.39981818	-13.28918182	-40.35918182	91.62	31.57678196	0.797791927	Pathogenic
2:74362075:A:G:F:1226:L	-2.380571715	-3.018602087	0.000400768	0.000496485	0.002484444	0.003392754	-8.80E-18	0.063947811	1.00E-04	0.019150828	0.000661185	0.015698224	0.005794271	2	74362075	A	G	F	L		2	74589202	2:74362075:A:G	DCTN1;DCTN1;DCTN1;DCTN1;DCTN1;DCTN1;DCTN1;DCTN1	Q14203	Q14203;Q14203-6;E7EX90;Q14203-2;Q14203-5;Q14203-3;E7EX90;Q14203-4	p.Phe1226Leu	p.Phe1226Leu;p.Phe1219Leu;p.Phe1204Leu;p.Phe1092Leu;p.Phe1087Leu;p.Phe1184Leu;p.Phe1204Leu;p.Phe1201Leu	4.454892	0.824	0.776518975	1.780189817	2.234542871	3.132815602	0.956	Phe	1226	Leu	F1226L	6	14.39981818	-13.28918182	-40.35918182	91.62	31.57678196	0.749474627	Pathogenic
2:74362075:A:T:F:1226:I	-2.382796916	-3.052627486	0.000400768	0.000496485	0.002484444	0.003392754	-8.80E-18	0.063947811	1.00E-04	0.019150828	0.000661185	0.015698224	0.005794271	2	74362075	A	T	F	I		2	74589202	2:74362075:A:T	DCTN1;DCTN1;DCTN1;DCTN1;DCTN1;DCTN1;DCTN1;DCTN1	Q14203	Q14203;Q14203-6;E7EX90;Q14203-2;Q14203-5;Q14203-3;E7EX90;Q14203-4	p.Phe1226Ile	p.Phe1226Ile;p.Phe1219Ile;p.Phe1204Ile;p.Phe1092Ile;p.Phe1087Ile;p.Phe1184Ile;p.Phe1204Ile;p.Phe1201Ile	4.305332	0.823	0.774909012	1.545120715	2.201324678	3.046465342	0.981	Phe	1226	Ile	F1226I	6	14.39981818	-13.28918182	-40.35918182	91.62	31.57678196	0.722180735	Pathogenic
2:74362077:G:A:T:1225:I	-3.294123168	-3.164515179	0.000319398	-0.001269162	0.000232222	0.003795339	-8.75E-18	0.063947811	-7.06E-18	0.032715626	0.000198411	0.013446749	0.001965793	2	74362077	G	A	T	I		2	74589204	2:74362077:G:A	DCTN1;DCTN1;DCTN1;DCTN1;DCTN1;DCTN1;DCTN1;DCTN1	Q14203	Q14203;Q14203-6;E7EX90;Q14203-2;Q14203-5;Q14203-3;E7EX90;Q14203-4	p.Thr1225Ile	p.Thr1225Ile;p.Thr1218Ile;p.Thr1203Ile;p.Thr1091Ile;p.Thr1086Ile;p.Thr1183Ile;p.Thr1203Ile;p.Thr1200Ile	3.884268	0.419	0.79779106	1.558072515	0.014952056	0.484365672	0.998	Thr	1225	Ile	T1225I	6	10.97342857	-12.51457143	-37.18642857	89.8	33.20510257	0.495809127	Uncertain
2:74362077:G:C:T:1225:S	-3.503045193	-3.190142564	0.000465508	0.004408665	0.012015556	0.025737283	-8.75E-18	0.083232422	-7.06E-18	0.200989112	0.000221482	0.017445266	0.03516646	2	74362077	G	C	T	S		2	74589204	2:74362077:G:C	DCTN1;DCTN1;DCTN1;DCTN1;DCTN1;DCTN1;DCTN1;DCTN1	Q14203	Q14203;Q14203-6;E7EX90;Q14203-2;Q14203-5;Q14203-3;E7EX90;Q14203-4	p.Thr1225Ser	p.Thr1225Ser;p.Thr1218Ser;p.Thr1203Ser;p.Thr1091Ser;p.Thr1086Ser;p.Thr1183Ser;p.Thr1203Ser;p.Thr1200Ser	3.158138	0.277	0.796263702	0.571581591	-0.913196896	-0.727621596	0.993	Thr	1225	Ser	T1225S	4	10.97342857	-12.51457143	-37.18642857	89.8	33.20510257	0.205403008	Benign
2:74362077:G:T:T:1225:N	-3.645307723	-3.195323894	0.000367338	0.001709246	0.000835556	0.001708453	-8.75E-18	0.027431476	-7.06E-18	0.016285343	0.000155166	0.01514401	0.003469147	2	74362077	G	T	T	N		2	74589204	2:74362077:G:T	DCTN1;DCTN1;DCTN1;DCTN1;DCTN1;DCTN1;DCTN1;DCTN1	Q14203	Q14203;Q14203-6;E7EX90;Q14203-2;Q14203-5;Q14203-3;E7EX90;Q14203-4	p.Thr1225Asn	p.Thr1225Asn;p.Thr1218Asn;p.Thr1203Asn;p.Thr1091Asn;p.Thr1086Asn;p.Thr1183Asn;p.Thr1203Asn;p.Thr1200Asn	3.721068	0.259	0.79608523	1.302819243	-1.030597032	-0.528410516	0.998	Thr	1225	Asn	T1225N	5	10.97342857	-12.51457143	-37.18642857	89.8	33.20510257	0.454136627	Uncertain
2:74362078:T:A:T:1225:S	-3.32280391	-3.134449294	0.000465508	0.004408665	0.012015556	0.025737283	-8.75E-18	0.083232422	-7.06E-18	0.200989112	0.000221482	0.017445266	0.03516646	2	74362078	T	A	T	S		2	74589205	2:74362078:T:A	DCTN1;DCTN1;DCTN1;DCTN1;DCTN1;DCTN1;DCTN1;DCTN1	Q14203	Q14203;Q14203-6;E7EX90;Q14203-2;Q14203-5;Q14203-3;E7EX90;Q14203-4	p.Thr1225Ser	p.Thr1225Ser;p.Thr1218Ser;p.Thr1203Ser;p.Thr1091Ser;p.Thr1086Ser;p.Thr1183Ser;p.Thr1203Ser;p.Thr1200Ser	3.40294	0.358	0.796263702	0.891485993	-0.398295997	-0.127534121	0.993	Thr	1225	Ser	T1225S	4	10.97342857	-12.51457143	-37.18642857	89.8	33.20510257	0.205403008	Benign
2:74362078:T:C:T:1225:A	-3.315977972	-3.252009534	0.000367338	0.001709246	0.000835556	0.001708453	-8.75E-18	0.027431476	-7.06E-18	0.016285343	0.000155166	0.01514401	0.003469147	2	74362078	T	C	T	A		2	74589205	2:74362078:T:C	DCTN1;DCTN1;DCTN1;DCTN1;DCTN1;DCTN1;DCTN1;DCTN1	Q14203	Q14203;Q14203-6;E7EX90;Q14203-2;Q14203-5;Q14203-3;E7EX90;Q14203-4	p.Thr1225Ala	p.Thr1225Ala;p.Thr1218Ala;p.Thr1203Ala;p.Thr1091Ala;p.Thr1086Ala;p.Thr1183Ala;p.Thr1203Ala;p.Thr1200Ala	3.471904	0.407	0.798675864	1.040977612	-0.046567075	0.192855511	0.984	Thr	1225	Ala	T1225A	5	10.97342857	-12.51457143	-37.18642857	89.8	33.20510257	0.23252229	Benign
2:74362078:T:G:T:1225:P	-3.129458293	-3.010863978	0.000319398	-0.001269162	0.000232222	0.003795339	-8.75E-18	0.063947811	-7.06E-18	0.032715626	0.000198411	0.013446749	0.001965793	2	74362078	T	G	T	P		2	74589205	2:74362078:T:G	DCTN1;DCTN1;DCTN1;DCTN1;DCTN1;DCTN1;DCTN1;DCTN1	Q14203	Q14203;Q14203-6;E7EX90;Q14203-2;Q14203-5;Q14203-3;E7EX90;Q14203-4	p.Thr1225Pro	p.Thr1225Pro;p.Thr1218Pro;p.Thr1203Pro;p.Thr1091Pro;p.Thr1086Pro;p.Thr1183Pro;p.Thr1203Pro;p.Thr1200Pro	4.559648	0.493	0.806373726	2.651895422	0.628552653	1.275948507	0.998	Thr	1225	Pro	T1225P	6	10.97342857	-12.51457143	-37.18642857	89.8	33.20510257	0.432582158	Uncertain
2:74362080:G:A:A:1224:V	-3.314456466	-3.166088265	0.000349323	0.001149012	0.005865556	0.029334117	-8.65E-18	0.083232422	-5.92E-18	0.201245109	0.000358704	0.015012149	0.021883225	2	74362080	G	A	A	V		2	74589207	2:74362080:G:A	DCTN1;DCTN1;DCTN1;DCTN1;DCTN1;DCTN1;DCTN1;DCTN1	Q14203	Q14203;Q14203-6;E7EX90;Q14203-2;Q14203-5;Q14203-3;E7EX90;Q14203-4	p.Ala1224Val	p.Ala1224Val;p.Ala1217Val;p.Ala1202Val;p.Ala1090Val;p.Ala1085Val;p.Ala1182Val;p.Ala1202Val;p.Ala1199Val	3.509318	0.381	0.77738423	0.56582117	-0.567083735	0.062721449	0.295	Ala	1224	Val	A1224V	4	10.1428	-10.5608	-40.5048	87.42	36.04950929	0.411600962	Uncertain
2:74362080:G:C:A:1224:G	-3.735019459	-3.332391154	0.000349323	0.001149012	0.005865556	0.029334117	-8.65E-18	0.083232422	-5.92E-18	0.201245109	0.000358704	0.015012149	0.021883225	2	74362080	G	C	A	G		2	74589207	2:74362080:G:C	DCTN1;DCTN1;DCTN1;DCTN1;DCTN1;DCTN1;DCTN1;DCTN1	Q14203	Q14203;Q14203-6;E7EX90;Q14203-2;Q14203-5;Q14203-3;E7EX90;Q14203-4	p.Ala1224Gly	p.Ala1224Gly;p.Ala1217Gly;p.Ala1202Gly;p.Ala1090Gly;p.Ala1085Gly;p.Ala1182Gly;p.Ala1202Gly;p.Ala1199Gly	2.778327	0.192	0.791221007	-0.048866299	-1.537659748	-1.423561613	0.001	Ala	1224	Gly	A1224G	4	10.1428	-10.5608	-40.5048	87.42	36.04950929	0.435277744	Uncertain
2:74362080:G:T:A:1224:D	-3.357159479	-3.255430776	0.000319398	-0.003732469	0.000102222	0.017531391	-8.65E-18	0.063947811	-5.92E-18	0.041586735	0.000321343	0.010567979	0.001739192	2	74362080	G	T	A	D		2	74589207	2:74362080:G:T	DCTN1;DCTN1;DCTN1;DCTN1;DCTN1;DCTN1;DCTN1;DCTN1	Q14203	Q14203;Q14203-6;E7EX90;Q14203-2;Q14203-5;Q14203-3;E7EX90;Q14203-4	p.Ala1224Asp	p.Ala1224Asp;p.Ala1217Asp;p.Ala1202Asp;p.Ala1090Asp;p.Ala1085Asp;p.Ala1182Asp;p.Ala1202Asp;p.Ala1199Asp	3.488832	0.391	0.782051216	0.653918317	-0.425649487	0.109489018	0.745	Ala	1224	Asp	A1224D	6	10.1428	-10.5608	-40.5048	87.42	36.04950929	0.490437349	Uncertain
2:74362081:C:A:A:1224:S	-3.630811403	-3.469366691	0.000360953	0.002908931	0.002636667	0.007975595	-8.65E-18	2.98E-18	-5.92E-18	0.010163333	0.000274787	0.017217616	0.005204444	2	74362081	C	A	A	S		2	74589208	2:74362081:C:A	DCTN1;DCTN1;DCTN1;DCTN1;DCTN1;DCTN1;DCTN1;DCTN1	Q14203	Q14203;Q14203-6;E7EX90;Q14203-2;Q14203-5;Q14203-3;E7EX90;Q14203-4	p.Ala1224Ser	p.Ala1224Ser;p.Ala1217Ser;p.Ala1202Ser;p.Ala1090Ser;p.Ala1085Ser;p.Ala1182Ser;p.Ala1202Ser;p.Ala1199Ser	2.484437	0.263	0.773019751	-0.880903837	-1.390005354	-1.171478089	0.295	Ala	1224	Ser	A1224S	3	10.1428	-10.5608	-40.5048	87.42	36.04950929	0.191312439	Benign
2:74362081:C:G:A:1224:P	-3.232994364	-3.246437707	0.000275648	-0.001194941	0.000182222	0.009530666	-8.65E-18	0.027431476	-5.92E-18	0.016041356	0.00025131	0.012410088	0.001600833	2	74362081	C	G	A	P		2	74589208	2:74362081:C:G	DCTN1;DCTN1;DCTN1;DCTN1;DCTN1;DCTN1;DCTN1;DCTN1	Q14203	Q14203;Q14203-6;E7EX90;Q14203-2;Q14203-5;Q14203-3;E7EX90;Q14203-4	p.Ala1224Pro	p.Ala1224Pro;p.Ala1217Pro;p.Ala1202Pro;p.Ala1090Pro;p.Ala1085Pro;p.Ala1182Pro;p.Ala1202Pro;p.Ala1199Pro	3.530918	0.447	0.784200077	0.761805487	-0.033815993	0.455861674	0.856	Ala	1224	Pro	A1224P	5	10.1428	-10.5608	-40.5048	87.42	36.04950929	0.803271486	Pathogenic
2:74362081:C:T:A:1224:T	-3.617083805	-3.338216831	0.000349323	0.001149012	0.005865556	0.029334117	-8.65E-18	0.083232422	-5.92E-18	0.201245109	0.000358704	0.015012149	0.021883225	2	74362081	C	T	A	T	rs769973512	2	74589208	2:74362081:C:T	DCTN1;DCTN1;DCTN1;DCTN1;DCTN1;DCTN1;DCTN1;DCTN1	Q14203	Q14203;Q14203-6;E7EX90;Q14203-2;Q14203-5;Q14203-3;E7EX90;Q14203-4	p.Ala1224Thr	p.Ala1224Thr;p.Ala1217Thr;p.Ala1202Thr;p.Ala1090Thr;p.Ala1085Thr;p.Ala1182Thr;p.Ala1202Thr;p.Ala1199Thr	2.75272	0.245	0.77188877	-0.558151432	-1.523297595	-1.130997138	0.011	Ala	1224	Thr	A1224T	4	10.1428	-10.5608	-40.5048	87.42	36.04950929	0.165372264	Benign
2:74362082:A:C:F:1223:L	-2.925868447	-3.407251051	0.000319398	-0.001765606	0.000368889	0.011131216	0.0016	0.063947811	-6.59E-18	0.041650227	0.000321343	0.010150394	0.002305859	2	74362082	A	C	F	L		2	74589209	2:74362082:A:C	DCTN1;DCTN1;DCTN1;DCTN1;DCTN1;DCTN1;DCTN1;DCTN1	Q14203	Q14203;Q14203-6;E7EX90;Q14203-2;Q14203-5;Q14203-3;E7EX90;Q14203-4	p.Phe1223Leu	p.Phe1223Leu;p.Phe1216Leu;p.Phe1201Leu;p.Phe1089Leu;p.Phe1084Leu;p.Phe1181Leu;p.Phe1201Leu;p.Phe1198Leu	2.811029	0.584	0.757612	-0.833346475	0.393457539	0.859958084	0.002	Phe	1223	Leu	F1223L	6	9.462909091	-6.824454545	-44.58109091	87.78	40.13400622	0.232050533	Benign
2:74362082:A:T:F:1223:L	-2.925868447	-3.386727976	0.000319398	-0.001765606	0.000368889	0.011131216	0.0016	0.063947811	-6.59E-18	0.041650227	0.000321343	0.010150394	0.002305859	2	74362082	A	T	F	L		2	74589209	2:74362082:A:T	DCTN1;DCTN1;DCTN1;DCTN1;DCTN1;DCTN1;DCTN1;DCTN1	Q14203	Q14203;Q14203-6;E7EX90;Q14203-2;Q14203-5;Q14203-3;E7EX90;Q14203-4	p.Phe1223Leu	p.Phe1223Leu;p.Phe1216Leu;p.Phe1201Leu;p.Phe1089Leu;p.Phe1084Leu;p.Phe1181Leu;p.Phe1201Leu;p.Phe1198Leu	2.901239	0.584	0.757612	-0.715461098	0.393457539	0.908555371	0.002	Phe	1223	Leu	F1223L	6	9.462909091	-6.824454545	-44.58109091	87.78	40.13400622	0.232050533	Benign
2:74362083:A:C:F:1223:C	-2.441082263	-3.059999047	0.000368009	-0.003216673	0.000745556	0.019196076	0.0016	0.069894475	-6.59E-18	0.00918199	9.42E-05	0.011930084	0.002210453	2	74362083	A	C	F	C		2	74589210	2:74362083:A:C	DCTN1;DCTN1;DCTN1;DCTN1;DCTN1;DCTN1;DCTN1;DCTN1	Q14203	Q14203;Q14203-6;E7EX90;Q14203-2;Q14203-5;Q14203-3;E7EX90;Q14203-4	p.Phe1223Cys	p.Phe1223Cys;p.Phe1216Cys;p.Phe1201Cys;p.Phe1089Cys;p.Phe1084Cys;p.Phe1181Cys;p.Phe1201Cys;p.Phe1198Cys	4.339152	0.802	0.753391677	1.0597125	1.708826304	2.943296966	0.992	Phe	1223	Cys	F1223C	8	9.462909091	-6.824454545	-44.58109091	87.78	40.13400622	0.879434097	Pathogenic
2:74362083:A:G:F:1223:S	-2.338723016	-3.167909337	0.000368009	-0.003216673	0.000745556	0.019196076	0.0016	0.069894475	-6.59E-18	0.00918199	9.42E-05	0.011930084	0.002210453	2	74362083	A	G	F	S		2	74589210	2:74362083:A:G	DCTN1;DCTN1;DCTN1;DCTN1;DCTN1;DCTN1;DCTN1;DCTN1	Q14203	Q14203;Q14203-6;E7EX90;Q14203-2;Q14203-5;Q14203-3;E7EX90;Q14203-4	p.Phe1223Ser	p.Phe1223Ser;p.Phe1216Ser;p.Phe1201Ser;p.Phe1089Ser;p.Phe1084Ser;p.Phe1181Ser;p.Phe1201Ser;p.Phe1198Ser	3.864828	0.848	0.75377793	0.449378244	2.007683604	2.953669272	0.917	Phe	1223	Ser	F1223S	8	9.462909091	-6.824454545	-44.58109091	87.78	40.13400622	0.633022282	Uncertain
2:74362083:A:T:F:1223:Y	-2.692769559	-3.221470507	0.000360953	0.001771497	0.003481111	0.006956905	0.0016	2.98E-18	-6.59E-18	0.015486667	0.000274787	0.016784977	0.006276667	2	74362083	A	T	F	Y		2	74589210	2:74362083:A:T	DCTN1;DCTN1;DCTN1;DCTN1;DCTN1;DCTN1;DCTN1;DCTN1	Q14203	Q14203;Q14203-6;E7EX90;Q14203-2;Q14203-5;Q14203-3;E7EX90;Q14203-4	p.Phe1223Tyr	p.Phe1223Tyr;p.Phe1216Tyr;p.Phe1201Tyr;p.Phe1089Tyr;p.Phe1084Tyr;p.Phe1181Tyr;p.Phe1201Tyr;p.Phe1198Tyr	3.554262	0.683	0.753640482	0.040151211	0.956518146	1.832603304	0.905	Phe	1223	Tyr	F1223Y	3	9.462909091	-6.824454545	-44.58109091	87.78	40.13400622	0.677959563	Pathogenic
2:74362084:A:C:F:1223:V	-2.517905096	-3.263367494	0.000281811	-0.002996417	0.000385556	0.023982787	0.0016	0.042206923	-6.59E-18	0.005175595	7.01E-05	0.009946287	0.001158765	2	74362084	A	C	F	V		2	74589211	2:74362084:A:C	DCTN1;DCTN1;DCTN1;DCTN1;DCTN1;DCTN1;DCTN1;DCTN1	Q14203	Q14203;Q14203-6;E7EX90;Q14203-2;Q14203-5;Q14203-3;E7EX90;Q14203-4	p.Phe1223Val	p.Phe1223Val;p.Phe1216Val;p.Phe1201Val;p.Phe1089Val;p.Phe1084Val;p.Phe1181Val;p.Phe1201Val;p.Phe1198Val	3.464671	0.769	0.755671466	-0.026936887	1.537088958	2.281450788	0.437	Phe	1223	Val	F1223V	7	9.462909091	-6.824454545	-44.58109091	87.78	40.13400622	0.687712152	Pathogenic
2:74362084:A:G:F:1223:L	-3.070506513	-3.247777586	0.000319398	-0.001765606	0.000368889	0.011131216	0.0016	0.063947811	-6.59E-18	0.041650227	0.000321343	0.010150394	0.002305859	2	74362084	A	G	F	L		2	74589211	2:74362084:A:G	DCTN1;DCTN1;DCTN1;DCTN1;DCTN1;DCTN1;DCTN1;DCTN1	Q14203	Q14203;Q14203-6;E7EX90;Q14203-2;Q14203-5;Q14203-3;E7EX90;Q14203-4	p.Phe1223Leu	p.Phe1223Leu;p.Phe1216Leu;p.Phe1201Leu;p.Phe1089Leu;p.Phe1084Leu;p.Phe1181Leu;p.Phe1201Leu;p.Phe1198Leu	3.512001	0.519	0.757612	0.082675567	-0.019734541	0.861857055	0.002	Phe	1223	Leu	F1223L	6	9.462909091	-6.824454545	-44.58109091	87.78	40.13400622	0.232050533	Benign
2:74362084:A:T:F:1223:I	-2.698897943	-3.256728704	0.000319398	-0.001765606	0.000368889	0.011131216	0.0016	0.063947811	-6.59E-18	0.041650227	0.000321343	0.010150394	0.002305859	2	74362084	A	T	F	I		2	74589211	2:74362084:A:T	DCTN1;DCTN1;DCTN1;DCTN1;DCTN1;DCTN1;DCTN1;DCTN1	Q14203	Q14203;Q14203-6;E7EX90;Q14203-2;Q14203-5;Q14203-3;E7EX90;Q14203-4	p.Phe1223Ile	p.Phe1223Ile;p.Phe1216Ile;p.Phe1201Ile;p.Phe1089Ile;p.Phe1084Ile;p.Phe1181Ile;p.Phe1201Ile;p.Phe1198Ile	3.472656	0.686	0.75641412	0.001776685	1.021865256	1.805982194	0.437	Phe	1223	Ile	F1223I	6	9.462909091	-6.824454545	-44.58109091	87.78	40.13400622	0.597170254	Uncertain
2:74362085:G:C:D:1222:E	-3.8218753	-3.228194766	0.000465508	0.003443818	0.011575556	0.036266346	-8.36E-18	0.083232422	0.013266667	0.268867935	0.000358704	0.015602355	0.030831698	2	74362085	G	C	D	E		2	74589212	2:74362085:G:C	DCTN1;DCTN1;DCTN1;DCTN1;DCTN1;DCTN1;DCTN1;DCTN1	Q14203	Q14203;Q14203-6;E7EX90;Q14203-2;Q14203-5;Q14203-3;E7EX90;Q14203-4	p.Asp1222Glu	p.Asp1222Glu;p.Asp1215Glu;p.Asp1200Glu;p.Asp1088Glu;p.Asp1083Glu;p.Asp1180Glu;p.Asp1200Glu;p.Asp1197Glu	3.070976	0.14	0.777730572	0.001525432	-2.093294294	-1.566486762	0.734	Asp	1222	Glu	D1222E	4	11.223	-3.899	-42.23875	88.3	39.18304964	0.390934589	Uncertain
2:74362085:G:T:D:1222:E	-3.8218753	-3.2346049	0.000465508	0.003443818	0.011575556	0.036266346	-8.36E-18	0.083232422	0.013266667	0.268867935	0.000358704	0.015602355	0.030831698	2	74362085	G	T	D	E		2	74589212	2:74362085:G:T	DCTN1;DCTN1;DCTN1;DCTN1;DCTN1;DCTN1;DCTN1;DCTN1	Q14203	Q14203;Q14203-6;E7EX90;Q14203-2;Q14203-5;Q14203-3;E7EX90;Q14203-4	p.Asp1222Glu	p.Asp1222Glu;p.Asp1215Glu;p.Asp1200Glu;p.Asp1088Glu;p.Asp1083Glu;p.Asp1180Glu;p.Asp1200Glu;p.Asp1197Glu	3.0428	0.14	0.777730572	-0.035294637	-2.093294294	-1.581665536	0.734	Asp	1222	Glu	D1222E	4	11.223	-3.899	-42.23875	88.3	39.18304964	0.390934589	Uncertain
2:74362086:T:A:D:1222:V	-3.111302475	-3.340801061	0.000354452	-0.001475006	0.001112222	0.000955159	-8.36E-18	-6.72E-18	0.013266667	0.000980389	0.000107325	0.016353675	0.001385556	2	74362086	T	A	D	V		2	74589213	2:74362086:T:A	DCTN1;DCTN1;DCTN1;DCTN1;DCTN1;DCTN1;DCTN1;DCTN1	Q14203	Q14203;Q14203-6;E7EX90;Q14203-2;Q14203-5;Q14203-3;E7EX90;Q14203-4	p.Asp1222Val	p.Asp1222Val;p.Asp1215Val;p.Asp1200Val;p.Asp1088Val;p.Asp1083Val;p.Asp1180Val;p.Asp1200Val;p.Asp1197Val	3.120118	0.502	0.776228184	0.02876551	0.182801186	0.552478452	0.829	Asp	1222	Val	D1222V	9	11.223	-3.899	-42.23875	88.3	39.18304964	0.802021534	Pathogenic
2:74362086:T:C:D:1222:G	-3.159934844	-3.378612908	0.000281811	-0.00166682	0.001118889	0.003334836	-8.36E-18	0.042206923	0.013266667	0.006692262	7.01E-05	0.011173288	0.001485432	2	74362086	T	C	D	G		2	74589213	2:74362086:T:C	DCTN1;DCTN1;DCTN1;DCTN1;DCTN1;DCTN1;DCTN1;DCTN1	Q14203	Q14203;Q14203-6;E7EX90;Q14203-2;Q14203-5;Q14203-3;E7EX90;Q14203-4	p.Asp1222Gly	p.Asp1222Gly;p.Asp1215Gly;p.Asp1200Gly;p.Asp1088Gly;p.Asp1083Gly;p.Asp1180Gly;p.Asp1200Gly;p.Asp1197Gly	2.952069	0.48	0.787127208	0.07741751	0.224796107	0.334780285	0.58	Asp	1222	Gly	D1222G	7	11.223	-3.899	-42.23875	88.3	39.18304964	0.751865822	Pathogenic
2:74362086:T:G:D:1222:A	-3.803885053	-3.499477585	0.000368009	-0.002397319	0.001112222	0.00201944	-8.36E-18	0.069894475	0.013266667	0.010115324	9.42E-05	0.012859333	0.001906606	2	74362086	T	G	D	A		2	74589213	2:74362086:T:G	DCTN1;DCTN1;DCTN1;DCTN1;DCTN1;DCTN1;DCTN1;DCTN1	Q14203	Q14203;Q14203-6;E7EX90;Q14203-2;Q14203-5;Q14203-3;E7EX90;Q14203-4	p.Asp1222Ala	p.Asp1222Ala;p.Asp1215Ala;p.Asp1200Ala;p.Asp1088Ala;p.Asp1083Ala;p.Asp1180Ala;p.Asp1200Ala;p.Asp1197Ala	2.413021	0.19	0.776401028	-0.891006414	-1.797636981	-1.631917383	0.009	Asp	1222	Ala	D1222A	8	11.223	-3.899	-42.23875	88.3	39.18304964	0.363431883	Uncertain
2:74362087:C:A:D:1222:Y	-3.27596735	-3.068895222	0.000354452	-0.001475006	0.001112222	0.000955159	-8.36E-18	-6.72E-18	0.013266667	0.000980389	0.000107325	0.016353675	0.001385556	2	74362087	C	A	D	Y		2	74589214	2:74362087:C:A	DCTN1;DCTN1;DCTN1;DCTN1;DCTN1;DCTN1;DCTN1;DCTN1	Q14203	Q14203;Q14203-6;E7EX90;Q14203-2;Q14203-5;Q14203-3;E7EX90;Q14203-4	p.Asp1222Tyr	p.Asp1222Tyr;p.Asp1215Tyr;p.Asp1200Tyr;p.Asp1088Tyr;p.Asp1083Tyr;p.Asp1180Tyr;p.Asp1200Tyr;p.Asp1197Tyr	4.315291	0.428	0.771880482	1.483594138	-0.360141261	0.768586584	0.996	Asp	1222	Tyr	D1222Y	9	11.223	-3.899	-42.23875	88.3	39.18304964	0.634749086	Uncertain
2:74362087:C:G:D:1222:H	-3.531543415	-3.102188852	0.000281811	-0.00166682	0.001118889	0.003334836	-8.36E-18	0.042206923	0.013266667	0.006692262	7.01E-05	0.011173288	0.001485432	2	74362087	C	G	D	H		2	74589214	2:74362087:C:G	DCTN1;DCTN1;DCTN1;DCTN1;DCTN1;DCTN1;DCTN1;DCTN1	Q14203	Q14203;Q14203-6;E7EX90;Q14203-2;Q14203-5;Q14203-3;E7EX90;Q14203-4	p.Asp1222His	p.Asp1222His;p.Asp1215His;p.Asp1200His;p.Asp1088His;p.Asp1083His;p.Asp1180His;p.Asp1200His;p.Asp1197His	4.167102	0.313	0.770963408	1.267370653	-1.106474295	0.024013397	0.996	Asp	1222	His	D1222H	7	11.223	-3.899	-42.23875	88.3	39.18304964	0.493983515	Uncertain
2:74362087:C:T:D:1222:N	-3.818053422	-3.216472887	0.000367338	0.002018347	0.003328889	0.006364823	-8.36E-18	0.027431476	0.013266667	0.051999808	0.00025131	0.013371508	0.005103613	2	74362087	C	T	D	N	rs763065647	2	74589214	2:74362087:C:T	DCTN1;DCTN1;DCTN1;DCTN1;DCTN1;DCTN1;DCTN1;DCTN1	Q14203	Q14203;Q14203-6;E7EX90;Q14203-2;Q14203-5;Q14203-3;E7EX90;Q14203-4	p.Asp1222Asn	p.Asp1222Asn;p.Asp1215Asn;p.Asp1200Asn;p.Asp1088Asn;p.Asp1083Asn;p.Asp1180Asn;p.Asp1200Asn;p.Asp1197Asn	3.597905	0.179	0.771106435	0.527070943	-1.955899336	-1.057189133	0.952	Asp	1222	Asn	D1222N	5	11.223	-3.899	-42.23875	88.3	39.18304964	0.522785556	Uncertain
2:74362089:G:A:T:1221:I	-3.288099912	-3.274558497	0.000319398	-0.000908126	0.000865556	0.003503942	6.67E-05	0.063947811	-7.10E-18	0.032715626	0.000198411	0.013024679	0.002453571	2	74362089	G	A	T	I		2	74589216	2:74362089:G:A	DCTN1;DCTN1;DCTN1;DCTN1;DCTN1;DCTN1;DCTN1;DCTN1	Q14203	Q14203;Q14203-6;E7EX90;Q14203-2;Q14203-5;Q14203-3;E7EX90;Q14203-4	p.Thr1221Ile	p.Thr1221Ile;p.Thr1214Ile;p.Thr1199Ile;p.Thr1087Ile;p.Thr1082Ile;p.Thr1179Ile;p.Thr1199Ile;p.Thr1196Ile	3.391555	0.421	0.783778958	0.56932257	-0.206118987	0.230495568	0.838	Thr	1221	Ile	T1221I	6	14.00385714	-7.074142857	-40.40414286	89.13	34.67671466	0.410442306	Uncertain
2:74362089:G:C:T:1221:S	-3.748584566	-3.482034945	0.000465508	0.004360428	0.012741111	0.027114944	6.67E-05	0.083232422	-7.10E-18	0.201122446	0.000221482	0.016429899	0.033548344	2	74362089	G	C	T	S		2	74589216	2:74362089:G:C	DCTN1;DCTN1;DCTN1;DCTN1;DCTN1;DCTN1;DCTN1;DCTN1	Q14203	Q14203;Q14203-6;E7EX90;Q14203-2;Q14203-5;Q14203-3;E7EX90;Q14203-4	p.Thr1221Ser	p.Thr1221Ser;p.Thr1214Ser;p.Thr1199Ser;p.Thr1087Ser;p.Thr1082Ser;p.Thr1179Ser;p.Thr1199Ser;p.Thr1196Ser	1.905013	0.169	0.781908985	-1.419298624	-1.839232417	-2.026975473	0.004	Thr	1221	Ser	T1221S	4	14.00385714	-7.074142857	-40.40414286	89.13	34.67671466	0.043049595	Benign
2:74362089:G:T:T:1221:N	-3.456930677	-3.358698268	0.000367338	0.002004612	0.001385556	0.00135109	6.67E-05	0.027431476	-7.10E-18	0.01635201	0.000155166	0.014604888	0.003921976	2	74362089	G	T	T	N		2	74589216	2:74362089:G:T	DCTN1;DCTN1;DCTN1;DCTN1;DCTN1;DCTN1;DCTN1;DCTN1	Q14203	Q14203;Q14203-6;E7EX90;Q14203-2;Q14203-5;Q14203-3;E7EX90;Q14203-4	p.Thr1221Asn	p.Thr1221Asn;p.Thr1214Asn;p.Thr1199Asn;p.Thr1087Asn;p.Thr1082Asn;p.Thr1179Asn;p.Thr1199Asn;p.Thr1196Asn	2.994582	0.343	0.78159555	-0.003177084	-0.738378498	-0.43422729	0.421	Thr	1221	Asn	T1221N	5	14.00385714	-7.074142857	-40.40414286	89.13	34.67671466	0.375572495	Uncertain
2:74362090:T:A:T:1221:S	-3.777512179	-3.434914682	0.000465508	0.004360428	0.012741111	0.027114944	6.67E-05	0.083232422	-7.10E-18	0.201122446	0.000221482	0.016429899	0.033548344	2	74362090	T	A	T	S		2	74589217	2:74362090:T:A	DCTN1;DCTN1;DCTN1;DCTN1;DCTN1;DCTN1;DCTN1;DCTN1	Q14203	Q14203;Q14203-6;E7EX90;Q14203-2;Q14203-5;Q14203-3;E7EX90;Q14203-4	p.Thr1221Ser	p.Thr1221Ser;p.Thr1214Ser;p.Thr1199Ser;p.Thr1087Ser;p.Thr1082Ser;p.Thr1179Ser;p.Thr1199Ser;p.Thr1196Ser	2.112132	0.156	0.781908985	-1.148637928	-1.921870833	-1.990542536	0.004	Thr	1221	Ser	T1221S	4	14.00385714	-7.074142857	-40.40414286	89.13	34.67671466	0.043049595	Benign
2:74362090:T:C:T:1221:A	-3.677225578	-3.325852247	0.000367338	0.002004612	0.001385556	0.00135109	6.67E-05	0.027431476	-7.10E-18	0.01635201	0.000155166	0.014604888	0.003921976	2	74362090	T	C	T	A	rs1219181097	2	74589217	2:74362090:T:C	DCTN1;DCTN1;DCTN1;DCTN1;DCTN1;DCTN1;DCTN1;DCTN1	Q14203	Q14203;Q14203-6;E7EX90;Q14203-2;Q14203-5;Q14203-3;E7EX90;Q14203-4	p.Thr1221Ala	p.Thr1221Ala;p.Thr1214Ala;p.Thr1199Ala;p.Thr1087Ala;p.Thr1082Ala;p.Thr1179Ala;p.Thr1199Ala;p.Thr1196Ala	3.138958	0.244	0.784182296	0.249159088	-1.324543306	-0.928706123	0.062	Thr	1221	Ala	T1221A	5	14.00385714	-7.074142857	-40.40414286	89.13	34.67671466	0.200818583	Benign
2:74362090:T:G:T:1221:P	-3.230244685	-3.244728033	0.000319398	-0.000908126	0.000865556	0.003503942	6.67E-05	0.063947811	-7.10E-18	0.032715626	0.000198411	0.013024679	0.002453571	2	74362090	T	G	T	P		2	74589217	2:74362090:T:G	DCTN1;DCTN1;DCTN1;DCTN1;DCTN1;DCTN1;DCTN1;DCTN1	Q14203	Q14203;Q14203-6;E7EX90;Q14203-2;Q14203-5;Q14203-3;E7EX90;Q14203-4	p.Thr1221Pro	p.Thr1221Pro;p.Thr1214Pro;p.Thr1199Pro;p.Thr1087Pro;p.Thr1082Pro;p.Thr1179Pro;p.Thr1199Pro;p.Thr1196Pro	3.522676	0.447	0.792885755	0.964814573	0.111100029	0.451421603	0.838	Thr	1221	Pro	T1221P	6	14.00385714	-7.074142857	-40.40414286	89.13	34.67671466	0.64837919	Pathogenic
2:74362092:G:A:P:1220:L	-3.552076339	-3.280638035	0.000447076	-0.001346126	0.021373333	0.004968028	8.00E-04	0.082880863	-6.97E-18	0.021313637	0.000260711	0.021507032	0.038593094	2	74362092	G	A	P	L		2	74589219	2:74362092:G:A	DCTN1;DCTN1;DCTN1;DCTN1;DCTN1;DCTN1;DCTN1;DCTN1	Q14203	Q14203;Q14203-6;E7EX90;Q14203-2;Q14203-5;Q14203-3;E7EX90;Q14203-4	p.Pro1220Leu	p.Pro1220Leu;p.Pro1213Leu;p.Pro1198Leu;p.Pro1086Leu;p.Pro1081Leu;p.Pro1178Leu;p.Pro1198Leu;p.Pro1195Leu	2.697044	0.25	0.786283789	-0.276605161	-1.25134018	-1.132088695	0.421	Pro	1220	Leu	P1220L	10	17.42671429	-5.802571429	-37.78371429	88.86	31.83068755	0.330036206	Benign
2:74362092:G:C:P:1220:R	-3.660907288	-3.434365599	0.000354452	-0.003737001	0.002148889	0.000384048	8.00E-04	-6.72E-18	-6.97E-18	0.001263941	8.76E-05	0.017740313	0.005532222	2	74362092	G	C	P	R		2	74589219	2:74362092:G:C	DCTN1;DCTN1;DCTN1;DCTN1;DCTN1;DCTN1;DCTN1;DCTN1	Q14203	Q14203;Q14203-6;E7EX90;Q14203-2;Q14203-5;Q14203-3;E7EX90;Q14203-4	p.Pro1220Arg	p.Pro1220Arg;p.Pro1213Arg;p.Pro1198Arg;p.Pro1086Arg;p.Pro1081Arg;p.Pro1178Arg;p.Pro1198Arg;p.Pro1195Arg	2.632229	0.249	0.787985368	-0.319423896	-1.229307036	-1.172785734	0.267	Pro	1220	Arg	P1220R	9	17.42671429	-5.802571429	-37.78371429	88.86	31.83068755	0.201313296	Benign
2:74362092:G:T:P:1220:H	-3.705411308	-3.21045773	0.000354452	-0.003737001	0.002148889	0.000384048	8.00E-04	-6.72E-18	-6.97E-18	0.001263941	8.76E-05	0.017740313	0.005532222	2	74362092	G	T	P	H	rs1276978486	2	74589219	2:74362092:G:T	DCTN1;DCTN1;DCTN1;DCTN1;DCTN1;DCTN1;DCTN1;DCTN1	Q14203	Q14203;Q14203-6;E7EX90;Q14203-2;Q14203-5;Q14203-3;E7EX90;Q14203-4	p.Pro1220His	p.Pro1220His;p.Pro1213His;p.Pro1198His;p.Pro1086His;p.Pro1081His;p.Pro1178His;p.Pro1198His;p.Pro1195His	3.616425	0.229	0.783391428	0.85364184	-1.433090556	-0.758193968	0.94	Pro	1220	His	P1220H	9	17.42671429	-5.802571429	-37.78371429	88.86	31.83068755	0.37700307	Uncertain
2:74362093:G:A:P:1220:S	-3.950930907	-3.545429542	0.000368009	-0.003796218	0.001882222	0.001332041	8.00E-04	0.069894475	-6.97E-18	0.011554578	7.69E-05	0.014888959	0.005990495	2	74362093	G	A	P	S		2	74589220	2:74362093:G:A	DCTN1;DCTN1;DCTN1;DCTN1;DCTN1;DCTN1;DCTN1;DCTN1	Q14203	Q14203;Q14203-6;E7EX90;Q14203-2;Q14203-5;Q14203-3;E7EX90;Q14203-4	p.Pro1220Ser	p.Pro1220Ser;p.Pro1213Ser;p.Pro1198Ser;p.Pro1086Ser;p.Pro1081Ser;p.Pro1178Ser;p.Pro1198Ser;p.Pro1195Ser	2.135575	0.118	0.784418558	-1.056235044	-2.121558359	-2.197567324	0.01	Pro	1220	Ser	P1220S	8	17.42671429	-5.802571429	-37.78371429	88.86	31.83068755	0.103488964	Benign
2:74362093:G:C:P:1220:A	-3.890850479	-3.406131755	0.000368009	-0.003796218	0.001882222	0.001332041	8.00E-04	0.069894475	-6.97E-18	0.011554578	7.69E-05	0.014888959	0.005990495	2	74362093	G	C	P	A		2	74589220	2:74362093:G:C	DCTN1;DCTN1;DCTN1;DCTN1;DCTN1;DCTN1;DCTN1;DCTN1	Q14203	Q14203;Q14203-6;E7EX90;Q14203-2;Q14203-5;Q14203-3;E7EX90;Q14203-4	p.Pro1220Ala	p.Pro1220Ala;p.Pro1213Ala;p.Pro1198Ala;p.Pro1086Ala;p.Pro1081Ala;p.Pro1178Ala;p.Pro1198Ala;p.Pro1195Ala	2.747864	0.145	0.786758242	-0.198516529	-1.910888315	-1.711649533	0.131	Pro	1220	Ala	P1220A	8	17.42671429	-5.802571429	-37.78371429	88.86	31.83068755	0.246967969	Benign
2:74362093:G:T:P:1220:T	-3.741762011	-3.494181459	0.000368009	-0.003796218	0.001882222	0.001332041	8.00E-04	0.069894475	-6.97E-18	0.011554578	7.69E-05	0.014888959	0.005990495	2	74362093	G	T	P	T		2	74589220	2:74362093:G:T	DCTN1;DCTN1;DCTN1;DCTN1;DCTN1;DCTN1;DCTN1;DCTN1	Q14203	Q14203;Q14203-6;E7EX90;Q14203-2;Q14203-5;Q14203-3;E7EX90;Q14203-4	p.Pro1220Thr	p.Pro1220Thr;p.Pro1213Thr;p.Pro1198Thr;p.Pro1086Thr;p.Pro1081Thr;p.Pro1178Thr;p.Pro1198Thr;p.Pro1195Thr	2.360838	0.212	0.784444029	-0.761237069	-1.523594075	-1.532861027	0.267	Pro	1220	Thr	P1220T	8	17.42671429	-5.802571429	-37.78371429	88.86	31.83068755	0.210716435	Benign
2:74362095:A:C:V:1219:G	-3.0945149	-3.303265261	0.000281811	0.000558261	0.001212222	0.007447438	-8.90E-18	0.042206923	-7.00E-18	0.005114904	5.72E-05	0.015329943	0.001071081	2	74362095	A	C	V	G		2	74589222	2:74362095:A:C	DCTN1;DCTN1;DCTN1;DCTN1;DCTN1;DCTN1;DCTN1;DCTN1	Q14203	Q14203;Q14203-6;E7EX90;Q14203-2;Q14203-5;Q14203-3;E7EX90;Q14203-4	p.Val1219Gly	p.Val1219Gly;p.Val1212Gly;p.Val1197Gly;p.Val1085Gly;p.Val1080Gly;p.Val1177Gly;p.Val1197Gly;p.Val1194Gly	3.290919	0.51	0.803915411	0.933428934	0.695602582	0.690734061	0.267	Val	1219	Gly	V1219G	7	17.81285714	-9.488285714	-37.41485714	90.04	29.30605667	0.703603484	Pathogenic
2:74362095:A:G:V:1219:A	-3.736639311	-3.351479045	0.000465508	0.010070579	0.013138889	0.029635708	-8.90E-18	0.083232422	-7.00E-18	0.194919219	0.000221482	0.018109454	0.033802412	2	74362095	A	G	V	A		2	74589222	2:74362095:A:G	DCTN1;DCTN1;DCTN1;DCTN1;DCTN1;DCTN1;DCTN1;DCTN1	Q14203	Q14203;Q14203-6;E7EX90;Q14203-2;Q14203-5;Q14203-3;E7EX90;Q14203-4	p.Val1219Ala	p.Val1219Ala;p.Val1212Ala;p.Val1197Ala;p.Val1085Ala;p.Val1080Ala;p.Val1177Ala;p.Val1197Ala;p.Val1194Ala	2.474182	0.174	0.783055226	-0.647302912	-1.788323982	-1.69145499	0.001	Val	1219	Ala	V1219A	4	17.81285714	-9.488285714	-37.41485714	90.04	29.30605667	0.184311774	Benign
2:74362095:A:T:V:1219:E	-3.107378256	-3.278438949	0.000319398	0.00401283	0.001248889	0.015000842	-8.90E-18	0.063947811	-7.00E-18	0.032715626	0.000198411	0.015718978	0.00191246	2	74362095	A	T	V	E		2	74589222	2:74362095:A:T	DCTN1;DCTN1;DCTN1;DCTN1;DCTN1;DCTN1;DCTN1;DCTN1	Q14203	Q14203;Q14203-6;E7EX90;Q14203-2;Q14203-5;Q14203-3;E7EX90;Q14203-4	p.Val1219Glu	p.Val1219Glu;p.Val1212Glu;p.Val1197Glu;p.Val1085Glu;p.Val1080Glu;p.Val1177Glu;p.Val1197Glu;p.Val1194Glu	3.384497	0.503	0.786377238	0.624050436	0.358489663	0.700683185	0.718	Val	1219	Glu	V1219E	6	17.81285714	-9.488285714	-37.41485714	90.04	29.30605667	0.711724756	Pathogenic
2:74362096:C:A:V:1219:L	-3.538657852	-3.318653323	0.000481005	0.011179698	0.009217778	0.007497778	-8.90E-18	2.98E-18	-7.00E-18	0.00202	0.000169662	0.01845518	0.013080794	2	74362096	C	A	V	L		2	74589223	2:74362096:C:A	DCTN1;DCTN1;DCTN1;DCTN1;DCTN1;DCTN1;DCTN1;DCTN1	Q14203	Q14203;Q14203-6;E7EX90;Q14203-2;Q14203-5;Q14203-3;E7EX90;Q14203-4	p.Val1219Leu	p.Val1219Leu;p.Val1212Leu;p.Val1197Leu;p.Val1085Leu;p.Val1080Leu;p.Val1177Leu;p.Val1197Leu;p.Val1194Leu	3.001364	0.293	0.784003808	0.064959747	-1.016038025	-0.719591942	0.062	Val	1219	Leu	V1219L	3	17.81285714	-9.488285714	-37.41485714	90.04	29.30605667	0.375171606	Uncertain
2:74362096:C:G:V:1219:L	-3.538657852	-3.336593326	0.000481005	0.011179698	0.009217778	0.007497778	-8.90E-18	2.98E-18	-7.00E-18	0.00202	0.000169662	0.01845518	0.013080794	2	74362096	C	G	V	L		2	74589223	2:74362096:C:G	DCTN1;DCTN1;DCTN1;DCTN1;DCTN1;DCTN1;DCTN1;DCTN1	Q14203	Q14203;Q14203-6;E7EX90;Q14203-2;Q14203-5;Q14203-3;E7EX90;Q14203-4	p.Val1219Leu	p.Val1219Leu;p.Val1212Leu;p.Val1197Leu;p.Val1085Leu;p.Val1080Leu;p.Val1177Leu;p.Val1197Leu;p.Val1194Leu	2.922508	0.293	0.784003808	-0.038088355	-1.016038025	-0.762072684	0.062	Val	1219	Leu	V1219L	3	17.81285714	-9.488285714	-37.41485714	90.04	29.30605667	0.375171606	Uncertain
2:74362096:C:T:V:1219:I	-3.714588464	-3.484851498	0.000481005	0.01048688	0.009097778	0.007407778	-8.90E-18	-4.67E-18	-7.00E-18	0.001598889	0.000169662	0.016619703	0.01303746	2	74362096	C	T	V	I	rs768691202	2	74589223	2:74362096:C:T	DCTN1;DCTN1;DCTN1;DCTN1;DCTN1;DCTN1;DCTN1;DCTN1	Q14203	Q14203;Q14203-6;E7EX90;Q14203-2;Q14203-5;Q14203-3;E7EX90;Q14203-4	p.Val1219Ile	p.Val1219Ile;p.Val1212Ile;p.Val1197Ile;p.Val1085Ile;p.Val1080Ile;p.Val1177Ile;p.Val1197Ile;p.Val1194Ile	2.271634	0.214	0.779854128	-0.990778543	-1.587460583	-1.569355641	0.004	Val	1219	Ile	V1219I	1	17.81285714	-9.488285714	-37.41485714	90.04	29.30605667	0.176898851	Benign
2:74362098:G:A:T:1218:I	-4.048072152	-3.638319184	0.001621631	0.006113497	0.016927778	0.041612613	-8.86E-18	0.063947811	0.243658466	0.099842282	0.002520475	0.016820885	0.015889743	2	74362098	G	A	T	I		2	74589225	2:74362098:G:A	DCTN1;DCTN1;DCTN1;DCTN1;DCTN1;DCTN1;DCTN1;DCTN1	Q14203	Q14203;Q14203-6;E7EX90;Q14203-2;Q14203-5;Q14203-3;E7EX90;Q14203-4	p.Thr1218Ile	p.Thr1218Ile;p.Thr1211Ile;p.Thr1196Ile;p.Thr1084Ile;p.Thr1079Ile;p.Thr1176Ile;p.Thr1196Ile;p.Thr1193Ile	1.544356	0.06	0.801841588	-1.400002025	-2.199558632	-2.85132572	0.171	Thr	1218	Ile	T1218I	6	16.33257143	-10.52842857	-33.86342857	90.97	28.47322137	0.277672692	Benign
2:74362098:G:C:T:1218:R	-4.056972956	-3.795469158	0.001621631	0.006113497	0.016927778	0.041612613	-8.86E-18	0.063947811	0.243658466	0.099842282	0.002520475	0.016820885	0.015889743	2	74362098	G	C	T	R		2	74589225	2:74362098:G:C	DCTN1;DCTN1;DCTN1;DCTN1;DCTN1;DCTN1;DCTN1;DCTN1	Q14203	Q14203;Q14203-6;E7EX90;Q14203-2;Q14203-5;Q14203-3;E7EX90;Q14203-4	p.Thr1218Arg	p.Thr1218Arg;p.Thr1211Arg;p.Thr1196Arg;p.Thr1084Arg;p.Thr1079Arg;p.Thr1176Arg;p.Thr1196Arg;p.Thr1193Arg	0.853597	0.056	0.803989944	-2.249800589	-2.189141634	-3.246567937	0	Thr	1218	Arg	T1218R	6	16.33257143	-10.52842857	-33.86342857	90.97	28.47322137	0.044792159	Benign
2:74362098:G:T:T:1218:K	-4.121503786	-3.727446344	0.001621631	0.006113497	0.016927778	0.041612613	-8.86E-18	0.063947811	0.243658466	0.099842282	0.002520475	0.016820885	0.015889743	2	74362098	G	T	T	K		2	74589225	2:74362098:G:T	DCTN1;DCTN1;DCTN1;DCTN1;DCTN1;DCTN1;DCTN1;DCTN1	Q14203	Q14203;Q14203-6;E7EX90;Q14203-2;Q14203-5;Q14203-3;E7EX90;Q14203-4	p.Thr1218Lys	p.Thr1218Lys;p.Thr1211Lys;p.Thr1196Lys;p.Thr1084Lys;p.Thr1079Lys;p.Thr1176Lys;p.Thr1196Lys;p.Thr1193Lys	1.152594	0.027	0.804365364	-1.849834621	-2.367225182	-3.253124964	0	Thr	1218	Lys	T1218K	6	16.33257143	-10.52842857	-33.86342857	90.97	28.47322137	0.066052009	Benign
2:74362099:T:A:T:1218:S	-3.741493041	-3.40689584	0.00236205	0.012219751	0.032458889	0.057501959	-8.86E-18	0.083232422	0.243658466	0.342197725	0.003619418	0.019474401	0.056450154	2	74362099	T	A	T	S		2	74589226	2:74362099:T:A	DCTN1;DCTN1;DCTN1;DCTN1;DCTN1;DCTN1;DCTN1;DCTN1	Q14203	Q14203;Q14203-6;E7EX90;Q14203-2;Q14203-5;Q14203-3;E7EX90;Q14203-4	p.Thr1218Ser	p.Thr1218Ser;p.Thr1211Ser;p.Thr1196Ser;p.Thr1084Ser;p.Thr1079Ser;p.Thr1176Ser;p.Thr1196Ser;p.Thr1193Ser	1.812109	0.139	0.80044075	-1.084584193	-1.720743587	-2.250434974	0	Thr	1218	Ser	T1218S	4	16.33257143	-10.52842857	-33.86342857	90.97	28.47322137	0.144123702	Benign
2:74362099:T:C:T:1218:A	-3.864139563	-3.484372688	0.001864666	0.009646511	0.018807778	0.032541699	-8.86E-18	0.027431476	0.243658466	0.159850763	0.00253827	0.018134877	0.0218651	2	74362099	T	C	T	A	rs886070472	2	74589226	2:74362099:T:C	DCTN1;DCTN1;DCTN1;DCTN1;DCTN1;DCTN1;DCTN1;DCTN1	Q14203	Q14203;Q14203-6;E7EX90;Q14203-2;Q14203-5;Q14203-3;E7EX90;Q14203-4	p.Thr1218Ala	p.Thr1218Ala;p.Thr1211Ala;p.Thr1196Ala;p.Thr1084Ala;p.Thr1079Ala;p.Thr1176Ala;p.Thr1196Ala;p.Thr1193Ala	2.110621	0.134	0.803049285	-0.630288623	-1.709005555	-2.11852454	0.004	Thr	1218	Ala	T1218A	5	16.33257143	-10.52842857	-33.86342857	90.97	28.47322137	0.104505479	Benign
2:74362099:T:G:T:1218:P	-3.765471622	-3.406413207	0.001621631	0.006113497	0.016927778	0.041612613	-8.86E-18	0.063947811	0.243658466	0.099842282	0.002520475	0.016820885	0.015889743	2	74362099	T	G	T	P		2	74589226	2:74362099:T:G	DCTN1;DCTN1;DCTN1;DCTN1;DCTN1;DCTN1;DCTN1;DCTN1	Q14203	Q14203;Q14203-6;E7EX90;Q14203-2;Q14203-5;Q14203-3;E7EX90;Q14203-4	p.Thr1218Pro	p.Thr1218Pro;p.Thr1211Pro;p.Thr1196Pro;p.Thr1084Pro;p.Thr1079Pro;p.Thr1176Pro;p.Thr1196Pro;p.Thr1193Pro	2.563708	0.187	0.816962884	0.304254061	-1.13995393	-1.568081449	0.079	Thr	1218	Pro	T1218P	6	16.33257143	-10.52842857	-33.86342857	90.97	28.47322137	0.142693508	Benign
2:74362101:G:A:A:1217:V	-3.220829889	-2.9149013	0.002677302	0.016989114	0.017385556	0.033759493	6.00E-04	0.083232422	0.002754921	0.234065954	0.000221482	0.020082675	0.040567677	2	74362101	G	A	A	V		2	74589228	2:74362101:G:A	DCTN1;DCTN1;DCTN1;DCTN1;DCTN1;DCTN1;DCTN1;DCTN1	Q14203	Q14203;Q14203-6;E7EX90;Q14203-2;Q14203-5;Q14203-3;E7EX90;Q14203-4	p.Ala1217Val	p.Ala1217Val;p.Ala1210Val;p.Ala1195Val;p.Ala1083Val;p.Ala1078Val;p.Ala1175Val;p.Ala1195Val;p.Ala1192Val	4.268168	0.396	0.824253495	2.71106554	0.310257584	0.558229168	0.993	Ala	1217	Val	A1217V	4	17.9088	-13.1208	-31.2664	90.73	25.10542153	0.738249397	Pathogenic
2:74362101:G:C:A:1217:G	-3.298711925	-3.056330566	0.002677302	0.016989114	0.017385556	0.033759493	6.00E-04	0.083232422	0.002754921	0.234065954	0.000221482	0.020082675	0.040567677	2	74362101	G	C	A	G	rs760627140	2	74589228	2:74362101:G:C	DCTN1;DCTN1;DCTN1;DCTN1;DCTN1;DCTN1;DCTN1;DCTN1	Q14203	Q14203;Q14203-6;E7EX90;Q14203-2;Q14203-5;Q14203-3;E7EX90;Q14203-4	p.Ala1217Gly	p.Ala1217Gly;p.Ala1210Gly;p.Ala1195Gly;p.Ala1083Gly;p.Ala1078Gly;p.Ala1175Gly;p.Ala1195Gly;p.Ala1192Gly	3.64651	0.361	0.841304751	2.3183708	0.372260885	0.021021263	0.993	Ala	1217	Gly	A1217G	4	17.9088	-13.1208	-31.2664	90.73	25.10542153	0.214373246	Benign
2:74362101:G:T:A:1217:D	-3.132292	-3.065501794	0.001838245	0.011527129	0.00259	0.008143297	6.00E-04	0.063947811	0.002754921	0.034921468	0.000198411	0.017813251	0.003847338	2	74362101	G	T	A	D		2	74589228	2:74362101:G:T	DCTN1;DCTN1;DCTN1;DCTN1;DCTN1;DCTN1;DCTN1;DCTN1	Q14203	Q14203;Q14203-6;E7EX90;Q14203-2;Q14203-5;Q14203-3;E7EX90;Q14203-4	p.Ala1217Asp	p.Ala1217Asp;p.Ala1210Asp;p.Ala1195Asp;p.Ala1083Asp;p.Ala1078Asp;p.Ala1175Asp;p.Ala1195Asp;p.Ala1192Asp	4.284718	0.489	0.833009525	2.948204094	1.047529909	1.104718722	0.998	Ala	1217	Asp	A1217D	6	17.9088	-13.1208	-31.2664	90.73	25.10542153	0.535935851	Uncertain
2:74362102:C:A:A:1217:S	-3.459673691	-3.12661187	0.002766226	0.0174127	0.012791111	0.006097778	6.00E-04	2.98E-18	0.002754921	0.010785556	0.000169662	0.02041671	0.016873016	2	74362102	C	A	A	S		2	74589229	2:74362102:C:A	DCTN1;DCTN1;DCTN1;DCTN1;DCTN1;DCTN1;DCTN1;DCTN1	Q14203	Q14203;Q14203-6;E7EX90;Q14203-2;Q14203-5;Q14203-3;E7EX90;Q14203-4	p.Ala1217Ser	p.Ala1217Ser;p.Ala1210Ser;p.Ala1195Ser;p.Ala1083Ser;p.Ala1078Ser;p.Ala1175Ser;p.Ala1195Ser;p.Ala1192Ser	3.775417	0.323	0.82346641	2.047771848	-0.166921003	-0.129188711	0.993	Ala	1217	Ser	A1217S	3	17.9088	-13.1208	-31.2664	90.73	25.10542153	0.593398276	Uncertain
2:74362102:C:G:A:1217:P	-3.186236202	-3.088544525	0.002113676	0.014889677	0.004137778	0.006223989	6.00E-04	0.027431476	0.002754921	0.039484403	0.000155166	0.018965372	0.007820578	2	74362102	C	G	A	P		2	74589229	2:74362102:C:G	DCTN1;DCTN1;DCTN1;DCTN1;DCTN1;DCTN1;DCTN1;DCTN1	Q14203	Q14203;Q14203-6;E7EX90;Q14203-2;Q14203-5;Q14203-3;E7EX90;Q14203-4	p.Ala1217Pro	p.Ala1217Pro;p.Ala1210Pro;p.Ala1195Pro;p.Ala1083Pro;p.Ala1078Pro;p.Ala1175Pro;p.Ala1195Pro;p.Ala1192Pro	4.110015	0.459	0.83994875	2.890698615	0.972603223	0.837193047	0.998	Ala	1217	Pro	A1217P	5	17.9088	-13.1208	-31.2664	90.73	25.10542153	0.612577629	Uncertain
2:74362102:C:T:A:1217:T	-3.214154286	-2.979051552	0.002677302	0.016989114	0.017385556	0.033759493	6.00E-04	0.083232422	0.002754921	0.234065954	0.000221482	0.020082675	0.040567677	2	74362102	C	T	A	T		2	74589229	2:74362102:C:T	DCTN1;DCTN1;DCTN1;DCTN1;DCTN1;DCTN1;DCTN1;DCTN1	Q14203	Q14203;Q14203-6;E7EX90;Q14203-2;Q14203-5;Q14203-3;E7EX90;Q14203-4	p.Ala1217Thr	p.Ala1217Thr;p.Ala1210Thr;p.Ala1195Thr;p.Ala1083Thr;p.Ala1078Thr;p.Ala1175Thr;p.Ala1195Thr;p.Ala1192Thr	3.986193	0.399	0.823029987	2.312469819	0.308914387	0.4236667	0.993	Ala	1217	Thr	A1217T	4	17.9088	-13.1208	-31.2664	90.73	25.10542153	0.285625974	Benign
2:74362104:C:A:G:1216:V	-2.897489289	-3.06459472	0.0005583	0.000724341	0.004075556	0.000252381	0.015077778	-6.72E-18	5.00E-05	9.80E-05	8.50E-05	0.01747889	0.007656455	2	74362104	C	A	G	V		2	74589231	2:74362104:C:A	DCTN1;DCTN1;DCTN1;DCTN1;DCTN1;DCTN1;DCTN1;DCTN1	Q14203	Q14203;Q14203-6;E7EX90;Q14203-2;Q14203-5;Q14203-3;E7EX90;Q14203-4	p.Gly1216Val	p.Gly1216Val;p.Gly1209Val;p.Gly1194Val;p.Gly1082Val;p.Gly1077Val;p.Gly1174Val;p.Gly1194Val;p.Gly1191Val	4.21832	0.589	0.778802168	1.527236268	0.778788475	1.646985671	1	Gly	1216	Val	G1216V	9	19.3845	-10.42075	-29.5935	86.37	24.92546738	0.656387647	Pathogenic
2:74362104:C:G:G:1216:A	-3.347944514	-3.115596927	0.000973128	0.009765723	0.005788889	0.011121512	0.015077778	0.063947811	5.00E-05	0.105616073	0.000274027	0.013783038	0.019088759	2	74362104	C	G	G	A		2	74589231	2:74362104:C:G	DCTN1;DCTN1;DCTN1;DCTN1;DCTN1;DCTN1;DCTN1;DCTN1	Q14203	Q14203;Q14203-6;E7EX90;Q14203-2;Q14203-5;Q14203-3;E7EX90;Q14203-4	p.Gly1216Ala	p.Gly1216Ala;p.Gly1209Ala;p.Gly1194Ala;p.Gly1082Ala;p.Gly1077Ala;p.Gly1174Ala;p.Gly1194Ala;p.Gly1191Ala	3.782891	0.37	0.779074606	0.964928201	-0.608805515	0.146514739	0.999	Gly	1216	Ala	G1216A	6	19.3845	-10.42075	-29.5935	86.37	24.92546738	0.683756825	Pathogenic
2:74362104:C:T:G:1216:E	-3.333545782	-3.156492066	0.00057965	0.002074252	0.004075556	0.001036539	0.015077778	0.069894475	5.00E-05	0.008297391	7.10E-05	0.014665396	0.008372252	2	74362104	C	T	G	E		2	74589231	2:74362104:C:T	DCTN1;DCTN1;DCTN1;DCTN1;DCTN1;DCTN1;DCTN1;DCTN1	Q14203	Q14203;Q14203-6;E7EX90;Q14203-2;Q14203-5;Q14203-3;E7EX90;Q14203-4	p.Gly1216Glu	p.Gly1216Glu;p.Gly1209Glu;p.Gly1194Glu;p.Gly1082Glu;p.Gly1077Glu;p.Gly1174Glu;p.Gly1194Glu;p.Gly1191Glu	3.801155	0.392	0.781515054	1.048861865	-0.42823828	0.2835218	1	Gly	1216	Glu	G1216E	8	19.3845	-10.42075	-29.5935	86.37	24.92546738	0.678573596	Pathogenic
2:74362105:C:G:G:1216:R	-3.231186535	-3.054925251	0.00057965	0.002074252	0.004075556	0.001036539	0.015077778	0.069894475	5.00E-05	0.008297391	7.10E-05	0.014665396	0.008372252	2	74362105	C	G	G	R		2	74589232	2:74362105:C:G	DCTN1;DCTN1;DCTN1;DCTN1;DCTN1;DCTN1;DCTN1;DCTN1	Q14203	Q14203;Q14203-6;E7EX90;Q14203-2;Q14203-5;Q14203-3;E7EX90;Q14203-4	p.Gly1216Arg	p.Gly1216Arg;p.Gly1209Arg;p.Gly1194Arg;p.Gly1082Arg;p.Gly1077Arg;p.Gly1174Arg;p.Gly1194Arg;p.Gly1191Arg	4.247596	0.438	0.779808026	1.590250871	-0.164306297	0.789922057	1	Gly	1216	Arg	G1216R	8	19.3845	-10.42075	-29.5935	86.37	24.92546738	0.524427492	Uncertain
2:74362105:C:T:G:1216:R	-3.231186535	-2.995013614	0.00057965	0.002074252	0.004075556	0.001036539	0.015077778	0.069894475	5.00E-05	0.008297391	7.10E-05	0.014665396	0.008372252	2	74362105	C	T	G	R		2	74589232	2:74362105:C:T	DCTN1;DCTN1;DCTN1;DCTN1;DCTN1;DCTN1;DCTN1;DCTN1	Q14203	Q14203;Q14203-6;E7EX90;Q14203-2;Q14203-5;Q14203-3;E7EX90;Q14203-4	p.Gly1216Arg	p.Gly1216Arg;p.Gly1209Arg;p.Gly1194Arg;p.Gly1082Arg;p.Gly1077Arg;p.Gly1174Arg;p.Gly1194Arg;p.Gly1191Arg	4.51094	0.438	0.779808026	1.934385742	-0.164306297	0.931788857	1	Gly	1216	Arg	G1216R	8	19.3845	-10.42075	-29.5935	86.37	24.92546738	0.524427492	Uncertain
2:74362107:G:A:P:1215:L	-3.168848947	-3.283926471	0.00102677	0.001278067	0.015727778	0.004026364	0.001562222	0.082880863	0.001648571	0.016182177	0.00082346	0.021812124	0.033225243	2	74362107	G	A	P	L	rs1052012570	2	74589234	2:74362107:G:A	DCTN1;DCTN1;DCTN1;DCTN1;DCTN1;DCTN1;DCTN1;DCTN1	Q14203	Q14203;Q14203-6;E7EX90;Q14203-2;Q14203-5;Q14203-3;E7EX90;Q14203-4	p.Pro1215Leu	p.Pro1215Leu;p.Pro1208Leu;p.Pro1193Leu;p.Pro1081Leu;p.Pro1076Leu;p.Pro1173Leu;p.Pro1193Leu;p.Pro1190Leu	2.781777	0.43	0.78194261	-0.272726033	-0.179546278	-0.045976409	0.437	Pro	1215	Leu	P1215L	10	16.96442857	-10.32257143	-25.72042857	86.42	26.40679715	0.584231371	Uncertain
2:74362107:G:C:P:1215:R	-3.537236141	-3.455669446	0.000814144	-3.99E-05	0.00019	0.00061127	0.001562222	-6.72E-18	0.001648571	0.00056744	0.000276716	0.017999273	0.001100159	2	74362107	G	C	P	R		2	74589234	2:74362107:G:C	DCTN1;DCTN1;DCTN1;DCTN1;DCTN1;DCTN1;DCTN1;DCTN1	Q14203	Q14203;Q14203-6;E7EX90;Q14203-2;Q14203-5;Q14203-3;E7EX90;Q14203-4	p.Pro1215Arg	p.Pro1215Arg;p.Pro1208Arg;p.Pro1193Arg;p.Pro1081Arg;p.Pro1076Arg;p.Pro1173Arg;p.Pro1193Arg;p.Pro1190Arg	2.620483	0.311	0.783700458	-0.440237432	-0.906676844	-0.820730884	0.011	Pro	1215	Arg	P1215R	9	16.96442857	-10.32257143	-25.72042857	86.42	26.40679715	0.302344827	Benign
2:74362107:G:T:P:1215:H	-3.40372408	-3.188549594	0.000814144	-3.99E-05	0.00019	0.00061127	0.001562222	-6.72E-18	0.001648571	0.00056744	0.000276716	0.017999273	0.001100159	2	74362107	G	T	P	H		2	74589234	2:74362107:G:T	DCTN1;DCTN1;DCTN1;DCTN1;DCTN1;DCTN1;DCTN1;DCTN1	Q14203	Q14203;Q14203-6;E7EX90;Q14203-2;Q14203-5;Q14203-3;E7EX90;Q14203-4	p.Pro1215His	p.Pro1215His;p.Pro1208His;p.Pro1193His;p.Pro1081His;p.Pro1076His;p.Pro1173His;p.Pro1193His;p.Pro1190His	3.794619	0.371	0.773053703	0.832062396	-0.702904348	0.158613128	0.977	Pro	1215	His	P1215H	9	16.96442857	-10.32257143	-25.72042857	86.42	26.40679715	0.519696145	Uncertain
2:74362108:G:A:P:1215:S	-3.260708929	-3.323547838	0.000845269	0.000948886	0.000256667	0.001462095	0.001562222	0.069894475	0.001648571	0.008953704	0.000231222	0.014927865	0.001977027	2	74362108	G	A	P	S	rs184147813	2	74589235	2:74362108:G:A	DCTN1;DCTN1;DCTN1;DCTN1;DCTN1;DCTN1;DCTN1;DCTN1	Q14203	Q14203;Q14203-6;E7EX90;Q14203-2;Q14203-5;Q14203-3;E7EX90;Q14203-4	p.Pro1215Ser	p.Pro1215Ser;p.Pro1208Ser;p.Pro1193Ser;p.Pro1081Ser;p.Pro1076Ser;p.Pro1173Ser;p.Pro1193Ser;p.Pro1190Ser	3.185026	0.434	0.777406345	0.142584468	-0.229804299	0.194380471	0.608	Pro	1215	Ser	P1215S	8	16.96442857	-10.32257143	-25.72042857	86.42	26.40679715	0.36331067	Uncertain
2:74362108:G:C:P:1215:A	-3.37196898	-3.486602661	0.000845269	0.000948886	0.000256667	0.001462095	0.001562222	0.069894475	0.001648571	0.008953704	0.000231222	0.014927865	0.001977027	2	74362108	G	C	P	A	rs184147813	2	74589235	2:74362108:G:C	DCTN1;DCTN1;DCTN1;DCTN1;DCTN1;DCTN1;DCTN1;DCTN1	Q14203	Q14203;Q14203-6;E7EX90;Q14203-2;Q14203-5;Q14203-3;E7EX90;Q14203-4	p.Pro1215Ala	p.Pro1215Ala;p.Pro1208Ala;p.Pro1193Ala;p.Pro1081Ala;p.Pro1076Ala;p.Pro1173Ala;p.Pro1193Ala;p.Pro1190Ala	2.468312	0.384	0.782304387	-0.673454072	-0.465923079	-0.480740784	0.608	Pro	1215	Ala	P1215A	8	16.96442857	-10.32257143	-25.72042857	86.42	26.40679715	0.260843213	Benign
2:74362108:G:T:P:1215:T	-3.205078903	-3.459854184	0.000845269	0.000948886	0.000256667	0.001462095	0.001562222	0.069894475	0.001648571	0.008953704	0.000231222	0.014927865	0.001977027	2	74362108	G	T	P	T		2	74589235	2:74362108:G:T	DCTN1;DCTN1;DCTN1;DCTN1;DCTN1;DCTN1;DCTN1;DCTN1	Q14203	Q14203;Q14203-6;E7EX90;Q14203-2;Q14203-5;Q14203-3;E7EX90;Q14203-4	p.Pro1215Thr	p.Pro1215Thr;p.Pro1208Thr;p.Pro1193Thr;p.Pro1081Thr;p.Pro1076Thr;p.Pro1173Thr;p.Pro1193Thr;p.Pro1190Thr	2.585886	0.459	0.777204667	-0.645328585	-0.074249163	0.016125147	0.759	Pro	1215	Thr	P1215T	8	16.96442857	-10.32257143	-25.72042857	86.42	26.40679715	0.252542617	Benign
2:74362110:C:A:R:1214:L	-3.633537112	-3.427236009	0.002119741	0.008492709	0.000965556	0.002668818	0.001562222	0.042206923	-6.55E-18	0.005175595	0.000340954	0.015508106	0.002288883	2	74362110	C	A	R	L		2	74589237	2:74362110:C:A	DCTN1;DCTN1;DCTN1;DCTN1;DCTN1;DCTN1;DCTN1;DCTN1	Q14203	Q14203;Q14203-6;E7EX90;Q14203-2;Q14203-5;Q14203-3;E7EX90;Q14203-4	p.Arg1214Leu	p.Arg1214Leu;p.Arg1207Leu;p.Arg1192Leu;p.Arg1080Leu;p.Arg1075Leu;p.Arg1172Leu;p.Arg1192Leu;p.Arg1189Leu	2.723498	0.266	0.810700404	0.358928046	-0.742252852	-1.025351761	0.084	Arg	1214	Leu	R1214L	7	17.25581818	-14.14181818	-25.22590909	87.74	24.20156108	0.276580135	Benign
2:74362110:C:G:R:1214:P	-3.531177865	-3.357475525	0.002119741	0.008492709	0.000965556	0.002668818	0.001562222	0.042206923	-6.55E-18	0.005175595	0.000340954	0.015508106	0.002288883	2	74362110	C	G	R	P		2	74589237	2:74362110:C:G	DCTN1;DCTN1;DCTN1;DCTN1;DCTN1;DCTN1;DCTN1;DCTN1	Q14203	Q14203;Q14203-6;E7EX90;Q14203-2;Q14203-5;Q14203-3;E7EX90;Q14203-4	p.Arg1214Pro	p.Arg1214Pro;p.Arg1207Pro;p.Arg1192Pro;p.Arg1080Pro;p.Arg1075Pro;p.Arg1172Pro;p.Arg1192Pro;p.Arg1189Pro	3.030133	0.312	0.8259331	1.13455577	-0.195690377	-0.594266795	0.473	Arg	1214	Pro	R1214P	7	17.25581818	-14.14181818	-25.22590909	87.74	24.20156108	0.274186065	Benign
2:74362110:C:T:R:1214:H	-3.972350674	-3.438351527	0.002298339	0.015953332	0.002083333	0.00327669	0.001562222	0.027431476	-6.55E-18	0.022659728	0.000593035	0.016897665	0.005558507	2	74362110	C	T	R	H	rs554008879	2	74589237	2:74362110:C:T	DCTN1;DCTN1;DCTN1;DCTN1;DCTN1;DCTN1;DCTN1;DCTN1	Q14203	Q14203;Q14203-6;E7EX90;Q14203-2;Q14203-5;Q14203-3;E7EX90;Q14203-4	p.Arg1214His	p.Arg1214His;p.Arg1207His;p.Arg1192His;p.Arg1080His;p.Arg1075His;p.Arg1172His;p.Arg1192His;p.Arg1189His	2.614223	0.109	0.751006039	-1.253122053	-2.736240069	-1.991736765	0.003	Arg	1214	His	R1214H	5	17.25581818	-14.14181818	-25.22590909	87.74	24.20156108	0.147487873	Benign
2:74362111:G:A:R:1214:C	-3.755033366	-3.309810623	0.001586882	0.00549353	0.001052222	0.001359872	0.001562222	0.069894475	-6.55E-18	0.00918199	0.00055847	0.016955717	0.002564831	2	74362111	G	A	R	C	rs759373031	2	74589238	2:74362111:G:A	DCTN1;DCTN1;DCTN1;DCTN1;DCTN1;DCTN1;DCTN1;DCTN1	Q14203	Q14203;Q14203-6;E7EX90;Q14203-2;Q14203-5;Q14203-3;E7EX90;Q14203-4	p.Arg1214Cys	p.Arg1214Cys;p.Arg1207Cys;p.Arg1192Cys;p.Arg1080Cys;p.Arg1075Cys;p.Arg1172Cys;p.Arg1192Cys;p.Arg1189Cys	3.234547	0.211	0.779233212	0.252262418	-1.616890642	-1.067963112	0.003	Arg	1214	Cys	R1214C	8	17.25581818	-14.14181818	-25.22590909	87.74	24.20156108	0.47153136	Uncertain
2:74362111:G:C:R:1214:G	-3.524502262	-3.289375815	0.002119741	0.008492709	0.000965556	0.002668818	0.001562222	0.042206923	-6.55E-18	0.005175595	0.000340954	0.015508106	0.002288883	2	74362111	G	C	R	G		2	74589238	2:74362111:G:C	DCTN1;DCTN1;DCTN1;DCTN1;DCTN1;DCTN1;DCTN1;DCTN1	Q14203	Q14203;Q14203-6;E7EX90;Q14203-2;Q14203-5;Q14203-3;E7EX90;Q14203-4	p.Arg1214Gly	p.Arg1214Gly;p.Arg1207Gly;p.Arg1192Gly;p.Arg1080Gly;p.Arg1075Gly;p.Arg1172Gly;p.Arg1192Gly;p.Arg1189Gly	3.329468	0.315	0.830323579	1.633785632	-0.103367116	-0.415670087	0.154	Arg	1214	Gly	R1214G	7	17.25581818	-14.14181818	-25.22590909	87.74	24.20156108	0.251770521	Benign
2:74362111:G:T:R:1214:S	-3.618161823	-3.398783301	0.002662267	0.012375798	0.001722222	0.009196018	0.001562222	0.063947811	-6.55E-18	0.041650227	0.001432547	0.015644157	0.007747196	2	74362111	G	T	R	S		2	74589238	2:74362111:G:T	DCTN1;DCTN1;DCTN1;DCTN1;DCTN1;DCTN1;DCTN1;DCTN1	Q14203	Q14203;Q14203-6;E7EX90;Q14203-2;Q14203-5;Q14203-3;E7EX90;Q14203-4	p.Arg1214Ser	p.Arg1214Ser;p.Arg1207Ser;p.Arg1192Ser;p.Arg1080Ser;p.Arg1075Ser;p.Arg1172Ser;p.Arg1192Ser;p.Arg1189Ser	2.747704	0.265	0.785752833	-0.223471628	-1.164846888	-1.018092041	0.154	Arg	1214	Ser	R1214S	6	17.25581818	-14.14181818	-25.22590909	87.74	24.20156108	0.350419357	Benign
2:74362112:C:A:Q:1213:H	-3.911203829	-3.656415374	0.000517481	0.006058137	0.001232222	0.004969121	0.001562222	0.027431476	0.004516799	0.022899084	0.000593035	0.014710799	0.005199142	2	74362112	C	A	Q	H		2	74589239	2:74362112:C:A	DCTN1;DCTN1;DCTN1;DCTN1;DCTN1;DCTN1;DCTN1;DCTN1	Q14203	Q14203;Q14203-6;E7EX90;Q14203-2;Q14203-5;Q14203-3;E7EX90;Q14203-4	p.Gln1213His	p.Gln1213His;p.Gln1206His;p.Gln1191His;p.Gln1079His;p.Gln1074His;p.Gln1171His;p.Gln1191His;p.Gln1188His	1.662355	0.137	0.77532418	-1.898472361	-2.15251411	-2.342670109	0.002	Gln	1213	His	Q1213H	5	10.41377778	-14.36555556	-25.50622222	86.8	30.39552971	0.359563453	Uncertain
2:74362112:C:G:Q:1213:H	-3.911203829	-3.653896685	0.000517481	0.006058137	0.001232222	0.004969121	0.001562222	0.027431476	0.004516799	0.022899084	0.000593035	0.014710799	0.005199142	2	74362112	C	G	Q	H		2	74589239	2:74362112:C:G	DCTN1;DCTN1;DCTN1;DCTN1;DCTN1;DCTN1;DCTN1;DCTN1	Q14203	Q14203;Q14203-6;E7EX90;Q14203-2;Q14203-5;Q14203-3;E7EX90;Q14203-4	p.Gln1213His	p.Gln1213His;p.Gln1206His;p.Gln1191His;p.Gln1079His;p.Gln1074His;p.Gln1171His;p.Gln1191His;p.Gln1188His	1.673426	0.137	0.77532418	-1.884004907	-2.15251411	-2.336706019	0.002	Gln	1213	His	Q1213H	5	10.41377778	-14.36555556	-25.50622222	86.8	30.39552971	0.359563453	Uncertain
2:74362113:T:A:Q:1213:L	-3.5226061	-3.31413116	0.000529049	-0.0006398	0.00081	0.005600018	0.001562222	0.042206923	0.004516799	0.0145681	0.000390419	0.013040041	0.002876926	2	74362113	T	A	Q	L		2	74589240	2:74362113:T:A	DCTN1;DCTN1;DCTN1;DCTN1;DCTN1;DCTN1;DCTN1;DCTN1	Q14203	Q14203;Q14203-6;E7EX90;Q14203-2;Q14203-5;Q14203-3;E7EX90;Q14203-4	p.Gln1213Leu	p.Gln1213Leu;p.Gln1206Leu;p.Gln1191Leu;p.Gln1079Leu;p.Gln1074Leu;p.Gln1171Leu;p.Gln1191Leu;p.Gln1188Leu	3.209789	0.315	0.786899476	0.408597852	-0.827875693	-0.480142704	0.421	Gln	1213	Leu	Q1213L	7	10.41377778	-14.36555556	-25.50622222	86.8	30.39552971	0.270815458	Benign
2:74362113:T:C:Q:1213:R	-3.331226926	-3.18499535	0.000655751	0.009194934	0.009458889	0.023260524	0.001562222	0.083232422	0.004516799	0.142611889	0.001810072	0.017316725	0.042905574	2	74362113	T	C	Q	R		2	74589240	2:74362113:T:C	DCTN1;DCTN1;DCTN1;DCTN1;DCTN1;DCTN1;DCTN1;DCTN1	Q14203	Q14203;Q14203-6;E7EX90;Q14203-2;Q14203-5;Q14203-3;E7EX90;Q14203-4	p.Gln1213Arg	p.Gln1213Arg;p.Gln1206Arg;p.Gln1191Arg;p.Gln1079Arg;p.Gln1074Arg;p.Gln1171Arg;p.Gln1191Arg;p.Gln1188Arg	3.037759	0.343	0.785338391	0.145368238	-0.67593115	-0.410967285	0.421	Gln	1213	Arg	Q1213R	4	10.41377778	-14.36555556	-25.50622222	86.8	30.39552971	0.235287579	Benign
2:74362113:T:G:Q:1213:P	-3.222674798	-3.283244232	0.00059959	0.002462894	0.001407778	0.013581588	0.001562222	0.063947811	0.004516799	0.142282401	0.001640121	0.012988533	0.01032185	2	74362113	T	G	Q	P		2	74589240	2:74362113:T:G	DCTN1;DCTN1;DCTN1;DCTN1;DCTN1;DCTN1;DCTN1;DCTN1	Q14203	Q14203;Q14203-6;E7EX90;Q14203-2;Q14203-5;Q14203-3;E7EX90;Q14203-4	p.Gln1213Pro	p.Gln1213Pro;p.Gln1206Pro;p.Gln1191Pro;p.Gln1079Pro;p.Gln1074Pro;p.Gln1171Pro;p.Gln1191Pro;p.Gln1188Pro	3.207986	0.439	0.796964135	0.65396206	0.128291265	0.235651139	0.596	Gln	1213	Pro	Q1213P	6	10.41377778	-14.36555556	-25.50622222	86.8	30.39552971	0.438980012	Uncertain
2:74362114:G:C:Q:1213:E	-3.786708749	-3.318162819	0.000557961	0.01128233	0.004891111	0.003984444	0.001562222	2.98E-18	0.004516799	0.008984762	0.00074023	0.019594017	0.012063968	2	74362114	G	C	Q	E		2	74589241	2:74362114:G:C	DCTN1;DCTN1;DCTN1;DCTN1;DCTN1;DCTN1;DCTN1;DCTN1	Q14203	Q14203;Q14203-6;E7EX90;Q14203-2;Q14203-5;Q14203-3;E7EX90;Q14203-4	p.Gln1213Glu	p.Gln1213Glu;p.Gln1206Glu;p.Gln1191Glu;p.Gln1079Glu;p.Gln1074Glu;p.Gln1171Glu;p.Gln1191Glu;p.Gln1188Glu	3.022309	0.183	0.787036961	0.166985069	-1.664679594	-1.344148647	0.231	Gln	1213	Glu	Q1213E	3	10.41377778	-14.36555556	-25.50622222	86.8	30.39552971	0.260293543	Benign
2:74362114:G:T:Q:1213:K	-3.406883761	-3.131835329	0.000655751	0.009194934	0.009458889	0.023260524	0.001562222	0.083232422	0.004516799	0.142611889	0.001810072	0.017316725	0.042905574	2	74362114	G	T	Q	K		2	74589241	2:74362114:G:T	DCTN1;DCTN1;DCTN1;DCTN1;DCTN1;DCTN1;DCTN1;DCTN1	Q14203	Q14203;Q14203-6;E7EX90;Q14203-2;Q14203-5;Q14203-3;E7EX90;Q14203-4	p.Gln1213Lys	p.Gln1213Lys;p.Gln1206Lys;p.Gln1191Lys;p.Gln1079Lys;p.Gln1074Lys;p.Gln1171Lys;p.Gln1191Lys;p.Gln1188Lys	3.271426	0.309	0.785524635	0.455305563	-0.888955002	-0.481620244	0.231	Gln	1213	Lys	Q1213K	4	10.41377778	-14.36555556	-25.50622222	86.8	30.39552971	0.403179356	Uncertain
2:74362116:G:A:S:1212:F	-3.878282653	-3.332856365	0.000411142	0.001395149	0.003982222	0.005135339	0.009761111	0.063947811	-6.11E-18	0.041650227	0.000512715	0.012790652	0.01678892	2	74362116	G	A	S	F	rs1401979560	2	74589243	2:74362116:G:A	DCTN1;DCTN1;DCTN1;DCTN1;DCTN1;DCTN1;DCTN1;DCTN1	Q14203	Q14203;Q14203-6;E7EX90;Q14203-2;Q14203-5;Q14203-3;E7EX90;Q14203-4	p.Ser1212Phe	p.Ser1212Phe;p.Ser1205Phe;p.Ser1190Phe;p.Ser1078Phe;p.Ser1073Phe;p.Ser1170Phe;p.Ser1190Phe;p.Ser1187Phe	2.870415	0.135	0.796879817	0.210752901	-1.805583111	-1.703433373	0.379	Ser	1212	Phe	S1212F	6	10.91283333	-12.68933333	-29.69966667	87.54	31.0315748	0.639141559	Uncertain
2:74362116:G:C:S:1212:C	-3.805701358	-3.345716964	0.00035483	0.004930941	0.004388889	0.003099561	0.009761111	0.027431476	-6.11E-18	0.022659728	0.000400993	0.014541211	0.015835125	2	74362116	G	C	S	C		2	74589243	2:74362116:G:C	DCTN1;DCTN1;DCTN1;DCTN1;DCTN1;DCTN1;DCTN1;DCTN1	Q14203	Q14203;Q14203-6;E7EX90;Q14203-2;Q14203-5;Q14203-3;E7EX90;Q14203-4	p.Ser1212Cys	p.Ser1212Cys;p.Ser1205Cys;p.Ser1190Cys;p.Ser1078Cys;p.Ser1073Cys;p.Ser1170Cys;p.Ser1190Cys;p.Ser1187Cys	2.83151	0.169	0.792220359	0.045229573	-1.667192503	-1.527859619	0.553	Ser	1212	Cys	S1212C	5	10.91283333	-12.68933333	-29.69966667	87.54	31.0315748	0.539129441	Uncertain
2:74362116:G:T:S:1212:Y	-3.896084261	-3.35672738	0.000411142	0.001395149	0.003982222	0.005135339	0.009761111	0.063947811	-6.11E-18	0.041650227	0.000512715	0.012790652	0.01678892	2	74362116	G	T	S	Y	rs1401979560	2	74589243	2:74362116:G:T	DCTN1;DCTN1;DCTN1;DCTN1;DCTN1;DCTN1;DCTN1;DCTN1	Q14203	Q14203;Q14203-6;E7EX90;Q14203-2;Q14203-5;Q14203-3;E7EX90;Q14203-4	p.Ser1212Tyr	p.Ser1212Tyr;p.Ser1205Tyr;p.Ser1190Tyr;p.Ser1078Tyr;p.Ser1073Tyr;p.Ser1170Tyr;p.Ser1190Tyr;p.Ser1187Tyr	2.765489	0.127	0.793013135	-0.021533404	-1.920951108	-1.806201272	0.553	Ser	1212	Tyr	S1212Y	6	10.91283333	-12.68933333	-29.69966667	87.54	31.0315748	0.519775925	Uncertain
2:74362117:A:C:S:1212:A	-3.972676033	-3.531282057	0.000464629	0.010022889	0.007494444	0.004212222	0.009761111	2.98E-18	-6.11E-18	0.015486667	0.000391225	0.019186886	0.015808889	2	74362117	A	C	S	A		2	74589244	2:74362117:A:C	DCTN1;DCTN1;DCTN1;DCTN1;DCTN1;DCTN1;DCTN1;DCTN1	Q14203	Q14203;Q14203-6;E7EX90;Q14203-2;Q14203-5;Q14203-3;E7EX90;Q14203-4	p.Ser1212Ala	p.Ser1212Ala;p.Ser1205Ala;p.Ser1190Ala;p.Ser1078Ala;p.Ser1073Ala;p.Ser1170Ala;p.Ser1190Ala;p.Ser1187Ala	2.016336	0.094	0.797548423	-0.888891274	-2.055056627	-2.400531644	0	Ser	1212	Ala	S1212A	3	10.91283333	-12.68933333	-29.69966667	87.54	31.0315748	0.195600417	Benign
2:74362117:A:G:S:1212:P	-3.4630204	-3.351756495	0.00035483	0.004930941	0.004388889	0.003099561	0.009761111	0.027431476	-6.11E-18	0.022659728	0.000400993	0.014541211	0.015835125	2	74362117	A	G	S	P		2	74589244	2:74362117:A:G	DCTN1;DCTN1;DCTN1;DCTN1;DCTN1;DCTN1;DCTN1;DCTN1	Q14203	Q14203;Q14203-6;E7EX90;Q14203-2;Q14203-5;Q14203-3;E7EX90;Q14203-4	p.Ser1212Pro	p.Ser1212Pro;p.Ser1205Pro;p.Ser1190Pro;p.Ser1078Pro;p.Ser1073Pro;p.Ser1170Pro;p.Ser1190Pro;p.Ser1187Pro	2.804963	0.323	0.81056564	0.462068634	-0.382163645	-0.651984766	0.261	Ser	1212	Pro	S1212P	5	10.91283333	-12.68933333	-29.69966667	87.54	31.0315748	0.507385346	Uncertain
2:74362117:A:T:S:1212:T	-4.001603647	-3.564210661	0.000464629	0.010022889	0.007494444	0.004212222	0.009761111	2.98E-18	-6.11E-18	0.015486667	0.000391225	0.019186886	0.015808889	2	74362117	A	T	S	T		2	74589244	2:74362117:A:T	DCTN1;DCTN1;DCTN1;DCTN1;DCTN1;DCTN1;DCTN1;DCTN1	Q14203	Q14203;Q14203-6;E7EX90;Q14203-2;Q14203-5;Q14203-3;E7EX90;Q14203-4	p.Ser1212Thr	p.Ser1212Thr;p.Ser1205Thr;p.Ser1190Thr;p.Ser1078Thr;p.Ser1073Thr;p.Ser1170Thr;p.Ser1190Thr;p.Ser1187Thr	1.871597	0.081	0.792916131	-1.192048596	-2.214982421	-2.553649139	0.001	Ser	1212	Thr	S1212T	3	10.91283333	-12.68933333	-29.69966667	87.54	31.0315748	0.156972605	Benign
2:74362119:A:C:V:1211:G	-3.008400699	-3.104969438	0.000970058	0.004158213	0.005492222	0.003441973	0.002055556	0.042206923	-7.53E-18	0.008933729	0.000448327	0.017358248	0.008454662	2	74362119	A	C	V	G		2	74589246	2:74362119:A:C	DCTN1;DCTN1;DCTN1;DCTN1;DCTN1;DCTN1;DCTN1;DCTN1	Q14203	Q14203;Q14203-6;E7EX90;Q14203-2;Q14203-5;Q14203-3;E7EX90;Q14203-4	p.Val1211Gly	p.Val1211Gly;p.Val1204Gly;p.Val1189Gly;p.Val1077Gly;p.Val1072Gly;p.Val1169Gly;p.Val1189Gly;p.Val1186Gly	4.026102	0.538	0.856560054	3.189894277	1.751941489	1.248636794	0.984	Val	1211	Gly	V1211G	7	13.72271429	-15.131	-31.48528571	91.89	27.97321398	0.435672706	Uncertain
2:74362119:A:G:V:1211:A	-3.242750687	-3.244459559	0.001775463	0.012963269	0.021681111	0.026496209	0.002055556	0.083232422	-7.53E-18	0.075889742	0.000822011	0.020590163	0.052401848	2	74362119	A	G	V	A		2	74589246	2:74362119:A:G	DCTN1;DCTN1;DCTN1;DCTN1;DCTN1;DCTN1;DCTN1;DCTN1	Q14203	Q14203;Q14203-6;E7EX90;Q14203-2;Q14203-5;Q14203-3;E7EX90;Q14203-4	p.Val1211Ala	p.Val1211Ala;p.Val1204Ala;p.Val1189Ala;p.Val1077Ala;p.Val1072Ala;p.Val1169Ala;p.Val1189Ala;p.Val1186Ala	2.600909	0.369	0.836814809	0.841481149	0.348202948	-0.496014535	0.533	Val	1211	Ala	V1211A	4	13.72271429	-15.131	-31.48528571	91.89	27.97321398	0.11334281	Benign
2:74362119:A:T:V:1211:E	-3.16365535	-3.084933652	0.001218694	0.007175533	0.006601111	0.01294804	0.002055556	0.063947811	-7.53E-18	0.019045273	0.000571941	0.017487551	0.009992816	2	74362119	A	T	V	E		2	74589246	2:74362119:A:T	DCTN1;DCTN1;DCTN1;DCTN1;DCTN1;DCTN1;DCTN1;DCTN1	Q14203	Q14203;Q14203-6;E7EX90;Q14203-2;Q14203-5;Q14203-3;E7EX90;Q14203-4	p.Val1211Glu	p.Val1211Glu;p.Val1204Glu;p.Val1189Glu;p.Val1077Glu;p.Val1072Glu;p.Val1169Glu;p.Val1189Glu;p.Val1186Glu	4.085748	0.466	0.846785675	3.027263267	1.131171373	0.86458265	0.984	Val	1211	Glu	V1211E	6	13.72271429	-15.131	-31.48528571	91.89	27.97321398	0.413857823	Uncertain
2:74362120:C:A:V:1211:L	-3.438012178	-3.291901894	0.001834489	0.014241226	0.01757	0.003433968	0.002055556	2.98E-18	-7.53E-18	0.000333333	0.000629774	0.021605936	0.029111429	2	74362120	C	A	V	L		2	74589247	2:74362120:C:A	DCTN1;DCTN1;DCTN1;DCTN1;DCTN1;DCTN1;DCTN1;DCTN1	Q14203	Q14203;Q14203-6;E7EX90;Q14203-2;Q14203-5;Q14203-3;E7EX90;Q14203-4	p.Val1211Leu	p.Val1211Leu;p.Val1204Leu;p.Val1189Leu;p.Val1077Leu;p.Val1072Leu;p.Val1169Leu;p.Val1189Leu;p.Val1186Leu	2.822736	0.315	0.837479395	1.147719458	0.016023945	-0.688653135	0.363	Val	1211	Leu	V1211L	3	13.72271429	-15.131	-31.48528571	91.89	27.97321398	0.286883471	Benign
2:74362120:C:G:V:1211:L	-3.438012178	-3.300443961	0.001834489	0.014241226	0.01757	0.003433968	0.002055556	2.98E-18	-7.53E-18	0.000333333	0.000629774	0.021605936	0.029111429	2	74362120	C	G	V	L		2	74589247	2:74362120:C:G	DCTN1;DCTN1;DCTN1;DCTN1;DCTN1;DCTN1;DCTN1;DCTN1	Q14203	Q14203;Q14203-6;E7EX90;Q14203-2;Q14203-5;Q14203-3;E7EX90;Q14203-4	p.Val1211Leu	p.Val1211Leu;p.Val1204Leu;p.Val1189Leu;p.Val1077Leu;p.Val1072Leu;p.Val1169Leu;p.Val1189Leu;p.Val1186Leu	2.785189	0.315	0.837479395	1.098653476	0.016023945	-0.708880187	0.363	Val	1211	Leu	V1211L	3	13.72271429	-15.131	-31.48528571	91.89	27.97321398	0.286883471	Benign
2:74362120:C:T:V:1211:I	-3.775490069	-3.440833837	0.001834489	0.013755871	0.017463333	0.003295079	0.002055556	-4.67E-18	-7.53E-18	0.000333333	0.000629774	0.020115458	0.028654762	2	74362120	C	T	V	I		2	74589247	2:74362120:C:T	DCTN1;DCTN1;DCTN1;DCTN1;DCTN1;DCTN1;DCTN1;DCTN1	Q14203	Q14203;Q14203-6;E7EX90;Q14203-2;Q14203-5;Q14203-3;E7EX90;Q14203-4	p.Val1211Ile	p.Val1211Ile;p.Val1204Ile;p.Val1189Ile;p.Val1077Ile;p.Val1072Ile;p.Val1169Ile;p.Val1189Ile;p.Val1186Ile	2.176538	0.164	0.824434331	-0.017801278	-1.161503147	-1.909603282	0.036	Val	1211	Ile	V1211I	1	13.72271429	-15.131	-31.48528571	91.89	27.97321398	0.206960498	Benign
2:74362122:G:A:T:1210:I	-3.639300763	-3.159898105	0.003130549	0.006453998	0.024393333	0.035753055	0.066918889	0.063947811	-7.03E-18	0.032715626	0.002524561	0.016045325	0.053638031	2	74362122	G	A	T	I	rs565866230	2	74589249	2:74362122:G:A	DCTN1;DCTN1;DCTN1;DCTN1;DCTN1;DCTN1;DCTN1;DCTN1	Q14203	Q14203;Q14203-6;E7EX90;Q14203-2;Q14203-5;Q14203-3;E7EX90;Q14203-4	p.Thr1210Ile	p.Thr1210Ile;p.Thr1203Ile;p.Thr1188Ile;p.Thr1076Ile;p.Thr1071Ile;p.Thr1168Ile;p.Thr1188Ile;p.Thr1185Ile	2.94976	0.189	0.792383621	0.203775647	-1.537332536	-1.348549542	0.004	Thr	1210	Ile	T1210I	6	12.35142857	-18.84657143	-29.36828571	89.86	27.69838394	0.066716928	Benign
2:74362122:G:C:T:1210:R	-3.434582269	-3.059672422	0.003130549	0.006453998	0.024393333	0.035753055	0.066918889	0.063947811	-7.03E-18	0.032715626	0.002524561	0.016045325	0.053638031	2	74362122	G	C	T	R		2	74589249	2:74362122:G:C	DCTN1;DCTN1;DCTN1;DCTN1;DCTN1;DCTN1;DCTN1;DCTN1	Q14203	Q14203;Q14203-6;E7EX90;Q14203-2;Q14203-5;Q14203-3;E7EX90;Q14203-4	p.Thr1210Arg	p.Thr1210Arg;p.Thr1203Arg;p.Thr1188Arg;p.Thr1076Arg;p.Thr1071Arg;p.Thr1168Arg;p.Thr1188Arg;p.Thr1185Arg	3.390306	0.281	0.792604178	0.784904564	-0.948826949	-0.579428252	0.94	Thr	1210	Arg	T1210R	6	12.35142857	-18.84657143	-29.36828571	89.86	27.69838394	0.147657882	Benign
2:74362122:G:T:T:1210:K	-3.447933475	-3.052249898	0.003130549	0.006453998	0.024393333	0.035753055	0.066918889	0.063947811	-7.03E-18	0.032715626	0.002524561	0.016045325	0.053638031	2	74362122	G	T	T	K		2	74589249	2:74362122:G:T	DCTN1;DCTN1;DCTN1;DCTN1;DCTN1;DCTN1;DCTN1;DCTN1	Q14203	Q14203;Q14203-6;E7EX90;Q14203-2;Q14203-5;Q14203-3;E7EX90;Q14203-4	p.Thr1210Lys	p.Thr1210Lys;p.Thr1203Lys;p.Thr1188Lys;p.Thr1076Lys;p.Thr1071Lys;p.Thr1168Lys;p.Thr1188Lys;p.Thr1185Lys	3.422932	0.275	0.792869704	0.834075204	-0.982537593	-0.59653439	0.596	Thr	1210	Lys	T1210K	6	12.35142857	-18.84657143	-29.36828571	89.86	27.69838394	0.351509182	Benign
2:74362123:T:A:T:1210:S	-3.501109981	-3.044992168	0.004556777	0.012237971	0.04224	0.060497945	0.066918889	0.083232422	-7.03E-18	0.201052749	0.00318895	0.019421767	0.096494142	2	74362123	T	A	T	S		2	74589250	2:74362123:T:A	DCTN1;DCTN1;DCTN1;DCTN1;DCTN1;DCTN1;DCTN1;DCTN1	Q14203	Q14203;Q14203-6;E7EX90;Q14203-2;Q14203-5;Q14203-3;E7EX90;Q14203-4	p.Thr1210Ser	p.Thr1210Ser;p.Thr1203Ser;p.Thr1188Ser;p.Thr1076Ser;p.Thr1071Ser;p.Thr1168Ser;p.Thr1188Ser;p.Thr1185Ser	2.662936	0.189	0.790554383	-0.216065461	-1.56785243	-1.503065321	0.596	Thr	1210	Ser	T1210S	4	12.35142857	-18.84657143	-29.36828571	89.86	27.69838394	0.136273895	Benign
2:74362123:T:C:T:1210:A	-3.628170221	-3.240265978	0.003598912	0.009632414	0.024634444	0.029940866	0.066918889	0.027431476	-7.03E-18	0.016285343	0.001045768	0.017456677	0.05018901	2	74362123	T	C	T	A		2	74589250	2:74362123:T:C	DCTN1;DCTN1;DCTN1;DCTN1;DCTN1;DCTN1;DCTN1;DCTN1	Q14203	Q14203;Q14203-6;E7EX90;Q14203-2;Q14203-5;Q14203-3;E7EX90;Q14203-4	p.Thr1210Ala	p.Thr1210Ala;p.Thr1203Ala;p.Thr1188Ala;p.Thr1076Ala;p.Thr1071Ala;p.Thr1168Ala;p.Thr1188Ala;p.Thr1185Ala	2.660231	0.199	0.793181521	-0.154938847	-1.460451973	-1.446718899	0.062	Thr	1210	Ala	T1210A	5	12.35142857	-18.84657143	-29.36828571	89.86	27.69838394	0.093161836	Benign
2:74362123:T:G:T:1210:P	-3.258791388	-3.048443767	0.003130549	0.006453998	0.024393333	0.035753055	0.066918889	0.063947811	-7.03E-18	0.032715626	0.002524561	0.016045325	0.053638031	2	74362123	T	G	T	P		2	74589250	2:74362123:T:G	DCTN1;DCTN1;DCTN1;DCTN1;DCTN1;DCTN1;DCTN1;DCTN1	Q14203	Q14203;Q14203-6;E7EX90;Q14203-2;Q14203-5;Q14203-3;E7EX90;Q14203-4	p.Thr1210Pro	p.Thr1210Pro;p.Thr1203Pro;p.Thr1188Pro;p.Thr1076Pro;p.Thr1071Pro;p.Thr1168Pro;p.Thr1188Pro;p.Thr1185Pro	3.439662	0.36	0.809515751	1.265645082	-0.164478857	-0.096190779	0.94	Thr	1210	Pro	T1210P	6	12.35142857	-18.84657143	-29.36828571	89.86	27.69838394	0.429248483	Uncertain
2:74362124:C:A:E:1209:D	-3.497360091	-3.161077512	0.000919738	0.008213724	0.04238254	0.01273746	0.085652434	2.98E-18	-7.03E-18	0.0017	0.001305187	0.02127082	0.073504074	2	74362124	C	A	E	D		2	74589251	2:74362124:C:A	DCTN1;DCTN1;DCTN1;DCTN1;DCTN1;DCTN1;DCTN1;DCTN1	Q14203	Q14203;Q14203-6;E7EX90;Q14203-2;Q14203-5;Q14203-3;E7EX90;Q14203-4	p.Glu1209Asp	p.Glu1209Asp;p.Glu1202Asp;p.Glu1187Asp;p.Glu1075Asp;p.Glu1070Asp;p.Glu1167Asp;p.Glu1187Asp;p.Glu1184Asp	2.57749	0.224	0.813743657	0.243029738	-0.958463414	-1.346783439	0.231	Glu	1209	Asp	E1209D	3	7.751222222	-16.88977778	-29.28988889	89.89	32.54752087	0.382514422	Uncertain
2:74362124:C:G:E:1209:D	-3.497360091	-3.154850974	0.000919738	0.008213724	0.04238254	0.01273746	0.085652434	2.98E-18	-7.03E-18	0.0017	0.001305187	0.02127082	0.073504074	2	74362124	C	G	E	D		2	74589251	2:74362124:C:G	DCTN1;DCTN1;DCTN1;DCTN1;DCTN1;DCTN1;DCTN1;DCTN1	Q14203	Q14203;Q14203-6;E7EX90;Q14203-2;Q14203-5;Q14203-3;E7EX90;Q14203-4	p.Glu1209Asp	p.Glu1209Asp;p.Glu1202Asp;p.Glu1187Asp;p.Glu1075Asp;p.Glu1070Asp;p.Glu1167Asp;p.Glu1187Asp;p.Glu1184Asp	2.604859	0.224	0.813743657	0.278795228	-0.958463414	-1.332039406	0.231	Glu	1209	Asp	E1209D	3	7.751222222	-16.88977778	-29.28988889	89.89	32.54752087	0.382514422	Uncertain
2:74362125:T:A:E:1209:V	-3.262511699	-3.135264399	0.000538955	-0.002180437	0.028969206	0.005375397	0.085652434	0.042206923	-7.03E-18	0.005114904	0.000731446	0.014543496	0.051794192	2	74362125	T	A	E	V		2	74589252	2:74362125:T:A	DCTN1;DCTN1;DCTN1;DCTN1;DCTN1;DCTN1;DCTN1;DCTN1	Q14203	Q14203;Q14203-6;E7EX90;Q14203-2;Q14203-5;Q14203-3;E7EX90;Q14203-4	p.Glu1209Val	p.Glu1209Val;p.Glu1202Val;p.Glu1187Val;p.Glu1075Val;p.Glu1070Val;p.Glu1167Val;p.Glu1187Val;p.Glu1184Val	3.092109	0.361	0.81181671	0.868100117	-0.119731754	-0.277641688	0.267	Glu	1209	Val	E1209V	7	7.751222222	-16.88977778	-29.28988889	89.89	32.54752087	0.083057414	Benign
2:74362125:T:C:E:1209:G	-3.302565318	-2.950805152	0.000538955	-0.002180437	0.028969206	0.005375397	0.085652434	0.042206923	-7.03E-18	0.005114904	0.000731446	0.014543496	0.051794192	2	74362125	T	C	E	G	rs150386917	2	74589252	2:74362125:T:C	DCTN1;DCTN1;DCTN1;DCTN1;DCTN1;DCTN1;DCTN1;DCTN1	Q14203	Q14203;Q14203-6;E7EX90;Q14203-2;Q14203-5;Q14203-3;E7EX90;Q14203-4	p.Glu1209Gly	p.Glu1209Gly;p.Glu1202Gly;p.Glu1187Gly;p.Glu1075Gly;p.Glu1070Gly;p.Glu1167Gly;p.Glu1187Gly;p.Glu1184Gly	3.902907	0.343	0.826916634	2.299294268	0.017780208	0.055099073	0.421	Glu	1209	Gly	E1209G	7	7.751222222	-16.88977778	-29.28988889	89.89	32.54752087	0.281654527	Benign
2:74362125:T:G:E:1209:A	-3.37027949	-3.11537725	0.000610816	7.20E-05	0.030548095	0.017603774	0.085652434	0.063947811	-7.03E-18	0.032715626	0.002524561	0.014492232	0.064608676	2	74362125	T	G	E	A		2	74589252	2:74362125:T:G	DCTN1;DCTN1;DCTN1;DCTN1;DCTN1;DCTN1;DCTN1;DCTN1	Q14203	Q14203;Q14203-6;E7EX90;Q14203-2;Q14203-5;Q14203-3;E7EX90;Q14203-4	p.Glu1209Ala	p.Glu1209Ala;p.Glu1202Ala;p.Glu1187Ala;p.Glu1075Ala;p.Glu1070Ala;p.Glu1167Ala;p.Glu1187Ala;p.Glu1184Ala	2.942737	0.294	0.812566618	0.691359944	-0.533125603	-0.745394697	0.231	Glu	1209	Ala	E1209A	6	7.751222222	-16.88977778	-29.28988889	89.89	32.54752087	0.115447687	Benign
2:74362126:C:G:E:1209:Q	-3.457306472	-3.116125129	0.000919738	0.008213724	0.04238254	0.01273746	0.085652434	2.98E-18	-7.03E-18	0.0017	0.001305187	0.02127082	0.073504074	2	74362126	C	G	E	Q		2	74589253	2:74362126:C:G	DCTN1;DCTN1;DCTN1;DCTN1;DCTN1;DCTN1;DCTN1;DCTN1	Q14203	Q14203;Q14203-6;E7EX90;Q14203-2;Q14203-5;Q14203-3;E7EX90;Q14203-4	p.Glu1209Gln	p.Glu1209Gln;p.Glu1202Gln;p.Glu1187Gln;p.Glu1075Gln;p.Glu1070Gln;p.Glu1167Gln;p.Glu1187Gln;p.Glu1184Gln	2.77508	0.242	0.804990532	0.285798369	-0.990082316	-1.136292611	0.421	Glu	1209	Gln	E1209Q	3	7.751222222	-16.88977778	-29.28988889	89.89	32.54752087	0.174391442	Benign
2:74362126:C:T:E:1209:K	-3.328810532	-2.912372818	0.000890119	0.005974811	0.047970317	0.046705891	0.085652434	0.083232422	-7.03E-18	0.201219415	0.00318895	0.018993399	0.116113936	2	74362126	C	T	E	K		2	74589253	2:74362126:C:T	DCTN1;DCTN1;DCTN1;DCTN1;DCTN1;DCTN1;DCTN1;DCTN1	Q14203	Q14203;Q14203-6;E7EX90;Q14203-2;Q14203-5;Q14203-3;E7EX90;Q14203-4	p.Glu1209Lys	p.Glu1209Lys;p.Glu1202Lys;p.Glu1187Lys;p.Glu1075Lys;p.Glu1070Lys;p.Glu1167Lys;p.Glu1187Lys;p.Glu1184Lys	2.883334	0.238	0.811269209	0.581799806	-0.910753069	-1.101096244	0.231	Glu	1209	Lys	E1209K	4	7.751222222	-16.88977778	-29.28988889	89.89	32.54752087	0.425304188	Uncertain
2:74362127:C:A:K:1208:N	-3.619913515	-3.389738428	0.000662582	0.001471308	0.027046984	0.046861449	0.009339577	0.027431476	0.407356825	0.171923568	0.004076415	0.016229793	0.040328063	2	74362127	C	A	K	N		2	74589254	2:74362127:C:A	DCTN1;DCTN1;DCTN1;DCTN1;DCTN1;DCTN1;DCTN1;DCTN1	Q14203	Q14203;Q14203-6;E7EX90;Q14203-2;Q14203-5;Q14203-3;E7EX90;Q14203-4	p.Lys1208Asn	p.Lys1208Asn;p.Lys1201Asn;p.Lys1186Asn;p.Lys1074Asn;p.Lys1069Asn;p.Lys1166Asn;p.Lys1186Asn;p.Lys1183Asn	2.18543	0.217	0.807873592	-0.413788951	-1.100899995	-1.598453753	0.421	Lys	1208	Asn	K1208N	5	9.038222222	-16.85455556	-35.58066667	90.93	32.94469418	0.134811818	Benign
2:74362127:C:G:K:1208:N	-3.619913515	-3.420829261	0.000662582	0.001471308	0.027046984	0.046861449	0.009339577	0.027431476	0.407356825	0.171923568	0.004076415	0.016229793	0.040328063	2	74362127	C	G	K	N		2	74589254	2:74362127:C:G	DCTN1;DCTN1;DCTN1;DCTN1;DCTN1;DCTN1;DCTN1;DCTN1	Q14203	Q14203;Q14203-6;E7EX90;Q14203-2;Q14203-5;Q14203-3;E7EX90;Q14203-4	p.Lys1208Asn	p.Lys1208Asn;p.Lys1201Asn;p.Lys1186Asn;p.Lys1074Asn;p.Lys1069Asn;p.Lys1166Asn;p.Lys1186Asn;p.Lys1183Asn	2.048769	0.217	0.807873592	-0.592375953	-1.100899995	-1.672074792	0.421	Lys	1208	Asn	K1208N	5	9.038222222	-16.85455556	-35.58066667	90.93	32.94469418	0.134811818	Benign
2:74362128:T:A:K:1208:M	-3.323313742	-3.202469125	0.000576132	-0.0013172	0.023785873	0.043022527	0.009339577	0.063947811	0.407356825	0.109652317	0.004047879	0.014503329	0.032938093	2	74362128	T	A	K	M		2	74589255	2:74362128:T:A	DCTN1;DCTN1;DCTN1;DCTN1;DCTN1;DCTN1;DCTN1;DCTN1	Q14203	Q14203;Q14203-6;E7EX90;Q14203-2;Q14203-5;Q14203-3;E7EX90;Q14203-4	p.Lys1208Met	p.Lys1208Met;p.Lys1201Met;p.Lys1186Met;p.Lys1074Met;p.Lys1069Met;p.Lys1166Met;p.Lys1186Met;p.Lys1183Met	3.145132	0.361	0.802064075	0.697349444	-0.282449385	-0.249077515	0.94	Lys	1208	Met	K1208M	6	9.038222222	-16.85455556	-35.58066667	90.93	32.94469418	0.27983323	Benign
2:74362128:T:C:K:1208:R	-3.727352747	-3.278107151	0.000867528	0.006330419	0.037440317	0.033868413	0.009339577	2.98E-18	0.407356825	0.105245159	0.004455627	0.020639687	0.056694868	2	74362128	T	C	K	R	rs758026180	2	74589255	2:74362128:T:C	DCTN1;DCTN1;DCTN1;DCTN1;DCTN1;DCTN1;DCTN1;DCTN1	Q14203	Q14203;Q14203-6;E7EX90;Q14203-2;Q14203-5;Q14203-3;E7EX90;Q14203-4	p.Lys1208Arg	p.Lys1208Arg;p.Lys1201Arg;p.Lys1186Arg;p.Lys1074Arg;p.Lys1069Arg;p.Lys1166Arg;p.Lys1186Arg;p.Lys1183Arg	2.373683	0.145	0.811853353	-0.069828697	-1.492189435	-1.913225652	0.002	Lys	1208	Arg	K1208R	3	9.038222222	-16.85455556	-35.58066667	90.93	32.94469418	0.098316785	Benign
2:74362128:T:G:K:1208:T	-3.483528215	-3.387665482	0.000576132	-0.0013172	0.023785873	0.043022527	0.009339577	0.063947811	0.407356825	0.109652317	0.004047879	0.014503329	0.032938093	2	74362128	T	G	K	T		2	74589255	2:74362128:T:G	DCTN1;DCTN1;DCTN1;DCTN1;DCTN1;DCTN1;DCTN1;DCTN1	Q14203	Q14203;Q14203-6;E7EX90;Q14203-2;Q14203-5;Q14203-3;E7EX90;Q14203-4	p.Lys1208Thr	p.Lys1208Thr;p.Lys1201Thr;p.Lys1186Thr;p.Lys1074Thr;p.Lys1069Thr;p.Lys1166Thr;p.Lys1186Thr;p.Lys1183Thr	2.331094	0.289	0.808362938	-0.211392716	-0.635045824	-1.10379647	0.421	Lys	1208	Thr	K1208T	6	9.038222222	-16.85455556	-35.58066667	90.93	32.94469418	0.168921936	Benign
2:74362129:T:C:K:1208:E	-3.676637244	-3.176966256	0.000839589	0.004197387	0.041599206	0.069985316	0.009339577	0.083232422	0.407356825	0.367304328	0.005808906	0.018671677	0.085534527	2	74362129	T	C	K	E		2	74589256	2:74362129:T:C	DCTN1;DCTN1;DCTN1;DCTN1;DCTN1;DCTN1;DCTN1;DCTN1	Q14203	Q14203;Q14203-6;E7EX90;Q14203-2;Q14203-5;Q14203-3;E7EX90;Q14203-4	p.Lys1208Glu	p.Lys1208Glu;p.Lys1201Glu;p.Lys1186Glu;p.Lys1074Glu;p.Lys1069Glu;p.Lys1166Glu;p.Lys1186Glu;p.Lys1183Glu	2.285351	0.126	0.814484853	-0.120491108	-1.569063451	-2.070638153	0.001	Lys	1208	Glu	K1208E	4	9.038222222	-16.85455556	-35.58066667	90.93	32.94469418	0.072349487	Benign
2:74362129:T:G:K:1208:Q	-3.545350383	-3.089084904	0.000839589	0.004197387	0.041599206	0.069985316	0.009339577	0.083232422	0.407356825	0.367304328	0.005808906	0.018671677	0.085534527	2	74362129	T	G	K	Q	rs1328356497	2	74589256	2:74362129:T:G	DCTN1;DCTN1;DCTN1;DCTN1;DCTN1;DCTN1;DCTN1;DCTN1	Q14203	Q14203;Q14203-6;E7EX90;Q14203-2;Q14203-5;Q14203-3;E7EX90;Q14203-4	p.Lys1208Gln	p.Lys1208Gln;p.Lys1201Gln;p.Lys1186Gln;p.Lys1074Gln;p.Lys1069Gln;p.Lys1166Gln;p.Lys1186Gln;p.Lys1183Gln	2.671637	0.185	0.800645658	0.04368036	-1.424911948	-1.521499437	0.267	Lys	1208	Gln	K1208Q	4	9.038222222	-16.85455556	-35.58066667	90.93	32.94469418	0.107943102	Benign
2:74362131:A:C:L:1207:R	-3.868464334	-3.425888349	0.000443042	0.003701154	0.003587778	0.04123081	5.56E-05	0.063947811	1.00E-04	0.019150828	0.001063064	0.016737897	0.006722179	2	74362131	A	C	L	R		2	74589258	2:74362131:A:C	DCTN1;DCTN1;DCTN1;DCTN1;DCTN1;DCTN1;DCTN1;DCTN1	Q14203	Q14203;Q14203-6;E7EX90;Q14203-2;Q14203-5;Q14203-3;E7EX90;Q14203-4	p.Leu1207Arg	p.Leu1207Arg;p.Leu1200Arg;p.Leu1185Arg;p.Leu1073Arg;p.Leu1068Arg;p.Leu1165Arg;p.Leu1185Arg;p.Leu1182Arg	2.647503	0.154	0.795620827	-0.11153328	-1.705809477	-1.713692018	0	Leu	1207	Arg	L1207R	6	11.905125	-20.489	-34.3775	91.65	29.16380848	0.086090462	Benign
2:74362131:A:G:L:1207:P	-3.519057389	-3.354091491	0.000390911	0.001347565	0.003106667	0.017353191	5.56E-05	0.042206923	1.00E-04	0.009617062	0.000767093	0.016665356	0.003977462	2	74362131	A	G	L	P		2	74589258	2:74362131:A:G	DCTN1;DCTN1;DCTN1;DCTN1;DCTN1;DCTN1;DCTN1;DCTN1	Q14203	Q14203;Q14203-6;E7EX90;Q14203-2;Q14203-5;Q14203-3;E7EX90;Q14203-4	p.Leu1207Pro	p.Leu1207Pro;p.Leu1200Pro;p.Leu1185Pro;p.Leu1073Pro;p.Leu1068Pro;p.Leu1165Pro;p.Leu1185Pro;p.Leu1182Pro	3.013806	0.315	0.81092653	0.743864791	-0.426996785	-0.585721268	0.072	Leu	1207	Pro	L1207P	7	11.905125	-20.489	-34.3775	91.65	29.16380848	0.198322664	Benign
2:74362131:A:T:L:1207:H	-3.632542641	-3.388868788	0.000390911	0.001347565	0.003106667	0.017353191	5.56E-05	0.042206923	1.00E-04	0.009617062	0.000767093	0.016665356	0.003977462	2	74362131	A	T	L	H		2	74589258	2:74362131:A:T	DCTN1;DCTN1;DCTN1;DCTN1;DCTN1;DCTN1;DCTN1;DCTN1	Q14203	Q14203;Q14203-6;E7EX90;Q14203-2;Q14203-5;Q14203-3;E7EX90;Q14203-4	p.Leu1207His	p.Leu1207His;p.Leu1200His;p.Leu1185His;p.Leu1073His;p.Leu1068His;p.Leu1165His;p.Leu1185His;p.Leu1182His	2.860941	0.264	0.785703065	-0.076719775	-1.172034046	-0.962870176	0.214	Leu	1207	His	L1207H	7	11.905125	-20.489	-34.3775	91.65	29.16380848	0.101177602	Benign
2:74362132:G:A:L:1207:F	-3.845986624	-3.320103041	0.000645678	0.009105487	0.016125556	0.03876101	5.56E-05	0.083232422	1.00E-04	0.078839742	0.00152754	0.020002112	0.044746879	2	74362132	G	A	L	F		2	74589259	2:74362132:G:A	DCTN1;DCTN1;DCTN1;DCTN1;DCTN1;DCTN1;DCTN1;DCTN1	Q14203	Q14203;Q14203-6;E7EX90;Q14203-2;Q14203-5;Q14203-3;E7EX90;Q14203-4	p.Leu1207Phe	p.Leu1207Phe;p.Leu1200Phe;p.Leu1185Phe;p.Leu1073Phe;p.Leu1068Phe;p.Leu1165Phe;p.Leu1185Phe;p.Leu1182Phe	2.409864	0.109	0.794213583	-0.4567135	-2.015344668	-2.101827587	0	Leu	1207	Phe	L1207F	4	11.905125	-20.489	-34.3775	91.65	29.16380848	0.2525505	Benign
2:74362132:G:C:L:1207:V	-3.81682485	-3.480958668	0.000667169	0.010805183	0.012905556	0.015629524	5.56E-05	2.98E-18	1.00E-04	0.002173333	0.001170501	0.02133644	0.024116931	2	74362132	G	C	L	V		2	74589259	2:74362132:G:C	DCTN1;DCTN1;DCTN1;DCTN1;DCTN1;DCTN1;DCTN1;DCTN1	Q14203	Q14203;Q14203-6;E7EX90;Q14203-2;Q14203-5;Q14203-3;E7EX90;Q14203-4	p.Leu1207Val	p.Leu1207Val;p.Leu1200Val;p.Leu1185Val;p.Leu1073Val;p.Leu1068Val;p.Leu1165Val;p.Leu1185Val;p.Leu1182Val	2.084018	0.152	0.793826168	-0.892060678	-1.748466046	-2.028809365	0.003	Leu	1207	Val	L1207V	3	11.905125	-20.489	-34.3775	91.65	29.16380848	0.105106333	Benign
2:74362132:G:T:L:1207:I	-3.813395547	-3.452150461	0.000667169	0.011629203	0.012785556	0.015463968	5.56E-05	-4.57E-18	1.00E-04	0.002173333	0.001170501	0.021525902	0.023800265	2	74362132	G	T	L	I		2	74589259	2:74362132:G:T	DCTN1;DCTN1;DCTN1;DCTN1;DCTN1;DCTN1;DCTN1;DCTN1	Q14203	Q14203;Q14203-6;E7EX90;Q14203-2;Q14203-5;Q14203-3;E7EX90;Q14203-4	p.Leu1207Ile	p.Leu1207Ile;p.Leu1200Ile;p.Leu1185Ile;p.Leu1073Ile;p.Leu1068Ile;p.Leu1165Ile;p.Leu1185Ile;p.Leu1182Ile	2.216497	0.154	0.792532951	-0.750768469	-1.757329095	-1.945880496	0.008	Leu	1207	Ile	L1207I	2	11.905125	-20.489	-34.3775	91.65	29.16380848	0.270773832	Benign
2:74362134:A:C:V:1206:G	-2.700645594	-3.063906558	0.000390911	-0.001372864	0.001555556	0.018205158	0.000188889	0.042206923	-7.81E-18	0.008933729	0.000663563	0.016370744	0.003834129	2	74362134	A	C	V	G		2	74589261	2:74362134:A:C	DCTN1;DCTN1;DCTN1;DCTN1;DCTN1;DCTN1;DCTN1;DCTN1	Q14203	Q14203;Q14203-6;E7EX90;Q14203-2;Q14203-5;Q14203-3;E7EX90;Q14203-4	p.Val1206Gly	p.Val1206Gly;p.Val1199Gly;p.Val1184Gly;p.Val1072Gly;p.Val1067Gly;p.Val1164Gly;p.Val1184Gly;p.Val1181Gly	4.291974	0.683	0.815816524	2.534516716	1.993893069	2.230018249	0.998	Val	1206	Gly	V1206G	7	7.973571429	-22.175	-31.71114286	91.98	31.90894454	0.675978676	Pathogenic
2:74362134:A:G:V:1206:A	-3.079228305	-2.935887076	0.000645678	0.005842891	0.014044444	0.035758522	0.000188889	0.083232422	-7.81E-18	0.075425298	0.001321513	0.020431703	0.043766508	2	74362134	A	G	V	A		2	74589261	2:74362134:A:G	DCTN1;DCTN1;DCTN1;DCTN1;DCTN1;DCTN1;DCTN1;DCTN1	Q14203	Q14203;Q14203-6;E7EX90;Q14203-2;Q14203-5;Q14203-3;E7EX90;Q14203-4	p.Val1206Ala	p.Val1206Ala;p.Val1199Ala;p.Val1184Ala;p.Val1072Ala;p.Val1067Ala;p.Val1164Ala;p.Val1184Ala;p.Val1181Ala	4.116816	0.455	0.793728834	1.761980404	0.176020767	0.817735377	0.984	Val	1206	Ala	V1206A	4	7.973571429	-22.175	-31.71114286	91.98	31.90894454	0.2927808	Benign
2:74362134:A:T:V:1206:D	-2.731798409	-3.060500378	0.000390911	-0.001372864	0.001555556	0.018205158	0.000188889	0.042206923	-7.81E-18	0.008933729	0.000663563	0.016370744	0.003834129	2	74362134	A	T	V	D		2	74589261	2:74362134:A:T	DCTN1;DCTN1;DCTN1;DCTN1;DCTN1;DCTN1;DCTN1;DCTN1	Q14203	Q14203;Q14203-6;E7EX90;Q14203-2;Q14203-5;Q14203-3;E7EX90;Q14203-4	p.Val1206Asp	p.Val1206Asp;p.Val1199Asp;p.Val1184Asp;p.Val1072Asp;p.Val1067Asp;p.Val1164Asp;p.Val1184Asp;p.Val1181Asp	4.306946	0.669	0.796341807	2.0747529	1.579972333	2.157158761	0.998	Val	1206	Asp	V1206D	7	7.973571429	-22.175	-31.71114286	91.98	31.90894454	0.753772587	Pathogenic
2:74362135:C:A:V:1206:F	-3.034166591	-3.134566679	0.000509531	0.003138821	0.00245	0.025207243	0.000188889	0.027431476	-7.81E-18	0.011207339	0.000926128	0.018075755	0.009435184	2	74362135	C	A	V	F		2	74589262	2:74362135:C:A	DCTN1;DCTN1;DCTN1;DCTN1;DCTN1;DCTN1;DCTN1;DCTN1	Q14203	Q14203;Q14203-6;E7EX90;Q14203-2;Q14203-5;Q14203-3;E7EX90;Q14203-4	p.Val1206Phe	p.Val1206Phe;p.Val1199Phe;p.Val1184Phe;p.Val1072Phe;p.Val1067Phe;p.Val1164Phe;p.Val1184Phe;p.Val1181Phe	3.877888	0.525	0.792703059	1.424504803	0.603882339	1.093647273	0.998	Val	1206	Phe	V1206F	5	7.973571429	-22.175	-31.71114286	91.98	31.90894454	0.477177909	Uncertain
2:74362135:C:G:V:1206:L	-3.27517939	-3.107929885	0.000667169	0.008045238	0.010824444	0.013815079	0.000188889	2.98E-18	-7.81E-18	-4.53E-18	0.00101258	0.022317802	0.022332487	2	74362135	C	G	V	L		2	74589262	2:74362135:C:G	DCTN1;DCTN1;DCTN1;DCTN1;DCTN1;DCTN1;DCTN1;DCTN1	Q14203	Q14203;Q14203-6;E7EX90;Q14203-2;Q14203-5;Q14203-3;E7EX90;Q14203-4	p.Val1206Leu	p.Val1206Leu;p.Val1199Leu;p.Val1184Leu;p.Val1072Leu;p.Val1067Leu;p.Val1164Leu;p.Val1184Leu;p.Val1181Leu	3.756654	0.398	0.794954053	1.321481076	-0.165874763	0.294230723	0.984	Val	1206	Leu	V1206L	3	7.973571429	-22.175	-31.71114286	91.98	31.90894454	0.531749639	Uncertain
2:74362135:C:T:V:1206:I	-3.652366948	-3.14838369	0.000667169	0.010640578	0.010704444	0.01371619	0.000188889	-4.67E-18	-7.81E-18	-5.36E-18	0.00101258	0.022040736	0.021982487	2	74362135	C	T	V	I		2	74589262	2:74362135:C:T	DCTN1;DCTN1;DCTN1;DCTN1;DCTN1;DCTN1;DCTN1;DCTN1	Q14203	Q14203;Q14203-6;E7EX90;Q14203-2;Q14203-5;Q14203-3;E7EX90;Q14203-4	p.Val1206Ile	p.Val1206Ile;p.Val1199Ile;p.Val1184Ile;p.Val1072Ile;p.Val1067Ile;p.Val1164Ile;p.Val1184Ile;p.Val1181Ile	3.585305	0.229	0.789158414	0.954916788	-1.336871385	-0.774958712	0.984	Val	1206	Ile	V1206I	1	7.973571429	-22.175	-31.71114286	91.98	31.90894454	0.232869242	Benign
2:74362136:C:A:E:1205:D	-3.713999008	-3.730843212	0.000667169	0.002636084	0.010496667	0.00483619	5.56E-05	2.98E-18	-1.31E-17	-4.92E-18	0.00101258	0.022485706	0.022191376	2	74362136	C	A	E	D	rs1380660610	2	74589263	2:74362136:C:A	DCTN1;DCTN1;DCTN1;DCTN1;DCTN1;DCTN1;DCTN1;DCTN1	Q14203	Q14203;Q14203-6;E7EX90;Q14203-2;Q14203-5;Q14203-3;E7EX90;Q14203-4	p.Glu1205Asp	p.Glu1205Asp;p.Glu1198Asp;p.Glu1183Asp;p.Glu1071Asp;p.Glu1066Asp;p.Glu1163Asp;p.Glu1183Asp;p.Glu1180Asp	1.021221	0.201	0.823026224	-1.562213651	-0.949795032	-2.318113944	0.176	Glu	1205	Asp	E1205D	3	3.992666667	-20.432	-34.88811111	92.96	36.75247545	0.516562185	Uncertain
2:74362136:C:G:E:1205:D	-3.713999008	-3.72129376	0.000667169	0.002636084	0.010496667	0.00483619	5.56E-05	2.98E-18	-1.31E-17	-4.92E-18	0.00101258	0.022485706	0.022191376	2	74362136	C	G	E	D		2	74589263	2:74362136:C:G	DCTN1;DCTN1;DCTN1;DCTN1;DCTN1;DCTN1;DCTN1;DCTN1	Q14203	Q14203;Q14203-6;E7EX90;Q14203-2;Q14203-5;Q14203-3;E7EX90;Q14203-4	p.Glu1205Asp	p.Glu1205Asp;p.Glu1198Asp;p.Glu1183Asp;p.Glu1071Asp;p.Glu1066Asp;p.Glu1163Asp;p.Glu1183Asp;p.Glu1180Asp	1.063196	0.201	0.823026224	-1.507361211	-0.949795032	-2.295501471	0.176	Glu	1205	Asp	E1205D	3	3.992666667	-20.432	-34.88811111	92.96	36.75247545	0.516562185	Uncertain
2:74362137:T:A:E:1205:V	-3.237044715	-3.058063985	0.000390911	-0.00508517	0.001735556	0.004520158	5.56E-05	0.042206923	-1.31E-17	0.008955951	0.000663563	0.015068613	0.00448524	2	74362137	T	A	E	V		2	74589264	2:74362137:T:A	DCTN1;DCTN1;DCTN1;DCTN1;DCTN1;DCTN1;DCTN1;DCTN1	Q14203	Q14203;Q14203-6;E7EX90;Q14203-2;Q14203-5;Q14203-3;E7EX90;Q14203-4	p.Glu1205Val	p.Glu1205Val;p.Glu1198Val;p.Glu1183Val;p.Glu1071Val;p.Glu1066Val;p.Glu1163Val;p.Glu1183Val;p.Glu1180Val	4.305624	0.441	0.820734183	2.673392177	0.537595756	0.838523579	0.997	Glu	1205	Val	E1205V	7	3.992666667	-20.432	-34.88811111	92.96	36.75247545	0.869934932	Pathogenic
2:74362137:T:C:E:1205:G	-3.310476349	-2.993333827	0.000390911	-0.00508517	0.001735556	0.004520158	5.56E-05	0.042206923	-1.31E-17	0.008955951	0.000663563	0.015068613	0.00448524	2	74362137	T	C	E	G		2	74589264	2:74362137:T:C	DCTN1;DCTN1;DCTN1;DCTN1;DCTN1;DCTN1;DCTN1;DCTN1	Q14203	Q14203;Q14203-6;E7EX90;Q14203-2;Q14203-5;Q14203-3;E7EX90;Q14203-4	p.Glu1205Gly	p.Glu1205Gly;p.Glu1198Gly;p.Glu1183Gly;p.Glu1071Gly;p.Glu1066Gly;p.Glu1163Gly;p.Glu1183Gly;p.Glu1180Gly	4.590148	0.408	0.835370603	3.405449403	0.572022362	0.801048305	0.97	Glu	1205	Gly	E1205G	7	3.992666667	-20.432	-34.88811111	92.96	36.75247545	0.887888069	Pathogenic
2:74362137:T:G:E:1205:A	-3.508976018	-3.113832056	0.000443042	-0.004094514	0.001637778	0.016001185	5.56E-05	0.063947811	-1.31E-17	0.019045273	0.000919625	0.015110403	0.007103925	2	74362137	T	G	E	A		2	74589264	2:74362137:T:G	DCTN1;DCTN1;DCTN1;DCTN1;DCTN1;DCTN1;DCTN1;DCTN1	Q14203	Q14203;Q14203-6;E7EX90;Q14203-2;Q14203-5;Q14203-3;E7EX90;Q14203-4	p.Glu1205Ala	p.Glu1205Ala;p.Glu1198Ala;p.Glu1183Ala;p.Glu1071Ala;p.Glu1066Ala;p.Glu1163Ala;p.Glu1183Ala;p.Glu1180Ala	4.012105	0.315	0.82136214	2.305280788	-0.252884074	-0.047924753	0.99	Glu	1205	Ala	E1205A	6	3.992666667	-20.432	-34.88811111	92.96	36.75247545	0.463393778	Uncertain
2:74362138:C:G:E:1205:Q	-3.658368983	-3.168276385	0.000667169	0.002636084	0.010496667	0.00483619	5.56E-05	2.98E-18	-1.31E-17	-4.92E-18	0.00101258	0.022485706	0.022191376	2	74362138	C	G	E	Q		2	74589265	2:74362138:C:G	DCTN1;DCTN1;DCTN1;DCTN1;DCTN1;DCTN1;DCTN1;DCTN1	Q14203	Q14203;Q14203-6;E7EX90;Q14203-2;Q14203-5;Q14203-3;E7EX90;Q14203-4	p.Glu1205Gln	p.Glu1205Gln;p.Glu1198Gln;p.Glu1183Gln;p.Glu1071Gln;p.Glu1066Gln;p.Glu1163Gln;p.Glu1183Gln;p.Glu1180Gln	3.494006	0.226	0.813406144	1.432415016	-0.951381028	-0.84148375	0.99	Glu	1205	Gln	E1205Q	3	3.992666667	-20.432	-34.88811111	92.96	36.75247545	0.225630049	Benign
2:74362138:C:T:E:1205:K	-3.562015075	-2.917684269	0.000645678	0.000308753	0.013155556	0.019145843	5.56E-05	0.083232422	-1.31E-17	0.044918332	0.001321513	0.020044661	0.042411721	2	74362138	C	T	E	K	rs555818188	2	74589265	2:74362138:C:T	DCTN1;DCTN1;DCTN1;DCTN1;DCTN1;DCTN1;DCTN1;DCTN1	Q14203	Q14203;Q14203-6;E7EX90;Q14203-2;Q14203-5;Q14203-3;E7EX90;Q14203-4	p.Glu1205Lys	p.Glu1205Lys;p.Glu1198Lys;p.Glu1183Lys;p.Glu1071Lys;p.Glu1066Lys;p.Glu1163Lys;p.Glu1183Lys;p.Glu1180Lys	4.221861	0.24	0.820429596	2.55643488	-0.74520318	-0.368453801	0.97	Glu	1205	Lys	E1205K	4	3.992666667	-20.432	-34.88811111	92.96	36.75247545	0.32634489	Benign
2:74362139:A:C:D:1204:E	-3.930492468	-3.491569661	0.000645678	0.001353372	0.013356667	0.019194272	5.56E-05	0.083232422	-8.59E-18	0.048926478	0.001321513	0.019193236	0.041312514	2	74362139	A	C	D	E		2	74589266	2:74362139:A:C	DCTN1;DCTN1;DCTN1;DCTN1;DCTN1;DCTN1;DCTN1;DCTN1	Q14203	Q14203;Q14203-6;E7EX90;Q14203-2;Q14203-5;Q14203-3;E7EX90;Q14203-4	p.Asp1204Glu	p.Asp1204Glu;p.Asp1197Glu;p.Asp1182Glu;p.Asp1070Glu;p.Asp1065Glu;p.Asp1162Glu;p.Asp1182Glu;p.Asp1179Glu	1.719636	0.076	0.801823059	-1.171404236	-2.098158973	-2.664414304	0.001	Asp	1204	Glu	D1204E	4	7.7515	-20.988625	-38.05975	92.1	34.29274774	0.276013943	Benign
2:74362139:A:T:D:1204:E	-3.930492468	-3.494766993	0.000645678	0.001353372	0.013356667	0.019194272	5.56E-05	0.083232422	-8.59E-18	0.048926478	0.001321513	0.019193236	0.041312514	2	74362139	A	T	D	E		2	74589266	2:74362139:A:T	DCTN1;DCTN1;DCTN1;DCTN1;DCTN1;DCTN1;DCTN1;DCTN1	Q14203	Q14203;Q14203-6;E7EX90;Q14203-2;Q14203-5;Q14203-3;E7EX90;Q14203-4	p.Asp1204Glu	p.Asp1204Glu;p.Asp1197Glu;p.Asp1182Glu;p.Asp1070Glu;p.Asp1065Glu;p.Asp1162Glu;p.Asp1182Glu;p.Asp1179Glu	1.705582	0.076	0.801823059	-1.189769839	-2.098158973	-2.671985375	0.001	Asp	1204	Glu	D1204E	4	7.7515	-20.988625	-38.05975	92.1	34.29274774	0.276013943	Benign
2:74362140:T:A:D:1204:V	-3.505495435	-3.425240127	0.00049166	-0.002759351	0.003892222	0.002877037	5.56E-05	-6.72E-18	-8.59E-18	0.006806724	0.000927639	0.020574535	0.008183333	2	74362140	T	A	D	V		2	74589267	2:74362140:T:A	DCTN1;DCTN1;DCTN1;DCTN1;DCTN1;DCTN1;DCTN1;DCTN1	Q14203	Q14203;Q14203-6;E7EX90;Q14203-2;Q14203-5;Q14203-3;E7EX90;Q14203-4	p.Asp1204Val	p.Asp1204Val;p.Asp1197Val;p.Asp1182Val;p.Asp1070Val;p.Asp1065Val;p.Asp1162Val;p.Asp1182Val;p.Asp1179Val	2.623353	0.315	0.801078164	-0.008771407	-0.591311664	-0.796063322	0.392	Asp	1204	Val	D1204V	9	7.7515	-20.988625	-38.05975	92.1	34.29274774	0.192786519	Benign
2:74362140:T:C:D:1204:G	-3.813392999	-3.444827619	0.000390911	-0.004884101	0.001525556	0.003108491	5.56E-05	0.042206923	-8.59E-18	0.008933729	0.000663563	0.014997079	0.003788574	2	74362140	T	C	D	G	rs1180149480	2	74589267	2:74362140:T:C	DCTN1;DCTN1;DCTN1;DCTN1;DCTN1;DCTN1;DCTN1;DCTN1	Q14203	Q14203;Q14203-6;E7EX90;Q14203-2;Q14203-5;Q14203-3;E7EX90;Q14203-4	p.Asp1204Gly	p.Asp1204Gly;p.Asp1197Gly;p.Asp1182Gly;p.Asp1070Gly;p.Asp1065Gly;p.Asp1162Gly;p.Asp1182Gly;p.Asp1179Gly	2.618462	0.183	0.81597454	0.351479969	-1.181871127	-1.561706221	0.001	Asp	1204	Gly	D1204G	7	7.7515	-20.988625	-38.05975	92.1	34.29274774	0.125212539	Benign
2:74362140:T:G:D:1204:A	-3.49726337	-3.474595452	0.000510463	-0.004724436	0.003547778	0.007138218	5.56E-05	0.069894475	-8.59E-18	0.074033359	0.001012559	0.016976535	0.009356113	2	74362140	T	G	D	A		2	74589267	2:74362140:T:G	DCTN1;DCTN1;DCTN1;DCTN1;DCTN1;DCTN1;DCTN1;DCTN1	Q14203	Q14203;Q14203-6;E7EX90;Q14203-2;Q14203-5;Q14203-3;E7EX90;Q14203-4	p.Asp1204Ala	p.Asp1204Ala;p.Asp1197Ala;p.Asp1182Ala;p.Asp1070Ala;p.Asp1065Ala;p.Asp1162Ala;p.Asp1182Ala;p.Asp1179Ala	2.384739	0.317	0.801905632	-0.300223024	-0.564792188	-0.913047025	0.084	Asp	1204	Ala	D1204A	8	7.7515	-20.988625	-38.05975	92.1	34.29274774	0.22827603	Benign
2:74362141:C:A:D:1204:Y	-3.38533458	-3.057515572	0.00049166	-0.002759351	0.003892222	0.002877037	5.56E-05	-6.72E-18	-8.59E-18	0.006806724	0.000927639	0.020574535	0.008183333	2	74362141	C	A	D	Y		2	74589268	2:74362141:C:A	DCTN1;DCTN1;DCTN1;DCTN1;DCTN1;DCTN1;DCTN1;DCTN1	Q14203	Q14203;Q14203-6;E7EX90;Q14203-2;Q14203-5;Q14203-3;E7EX90;Q14203-4	p.Asp1204Tyr	p.Asp1204Tyr;p.Asp1197Tyr;p.Asp1182Tyr;p.Asp1070Tyr;p.Asp1065Tyr;p.Asp1162Tyr;p.Asp1182Tyr;p.Asp1179Tyr	4.239701	0.369	0.795970142	1.977730147	-0.333269087	0.386823799	0.799	Asp	1204	Tyr	D1204Y	9	7.7515	-20.988625	-38.05975	92.1	34.29274774	0.275221035	Benign
2:74362141:C:G:D:1204:H	-3.5975485	-3.166875878	0.000390911	-0.004884101	0.001525556	0.003108491	5.56E-05	0.042206923	-8.59E-18	0.008933729	0.000663563	0.014997079	0.003788574	2	74362141	C	G	D	H		2	74589268	2:74362141:C:G	DCTN1;DCTN1;DCTN1;DCTN1;DCTN1;DCTN1;DCTN1;DCTN1	Q14203	Q14203;Q14203-6;E7EX90;Q14203-2;Q14203-5;Q14203-3;E7EX90;Q14203-4	p.Asp1204His	p.Asp1204His;p.Asp1197His;p.Asp1182His;p.Asp1070His;p.Asp1065His;p.Asp1162His;p.Asp1182His;p.Asp1179His	3.84021	0.28	0.79368524	1.399441931	-0.937146792	-0.342839543	0.832	Asp	1204	His	D1204H	7	7.7515	-20.988625	-38.05975	92.1	34.29274774	0.286675058	Benign
2:74362141:C:T:D:1204:N	-3.757080493	-3.228091435	0.000509531	-0.001186149	0.002496667	0.006880525	5.56E-05	0.027431476	-8.59E-18	0.011207339	0.000926128	0.016775645	0.00814074	2	74362141	C	T	D	N		2	74589268	2:74362141:C:T	DCTN1;DCTN1;DCTN1;DCTN1;DCTN1;DCTN1;DCTN1;DCTN1	Q14203	Q14203;Q14203-6;E7EX90;Q14203-2;Q14203-5;Q14203-3;E7EX90;Q14203-4	p.Asp1204Asn	p.Asp1204Asn;p.Asp1197Asn;p.Asp1182Asn;p.Asp1070Asn;p.Asp1065Asn;p.Asp1162Asn;p.Asp1182Asn;p.Asp1179Asn	3.490715	0.202	0.795805992	0.994923763	-1.39759365	-0.981985391	0.155	Asp	1204	Asn	D1204N	5	7.7515	-20.988625	-38.05975	92.1	34.29274774	0.203585867	Benign
2:74362650:C:A:K:1203:N	-3.667260234	-2.627758611	0.000509531	0.000396698	0.001202222	0.003731636	0.001111111	0.027431476	-1.31E-17	0.011207339	0.00111747	0.018547379	0.007702542	2	74362650	C	A	K	N		2	74589777	2:74362650:C:A	DCTN1;DCTN1;DCTN1;DCTN1;DCTN1;DCTN1;DCTN1;DCTN1	Q14203	Q14203;Q14203-6;E7EX90;Q14203-2;Q14203-5;Q14203-3;E7EX90;Q14203-4	p.Lys1203Asn	p.Lys1203Asn;p.Lys1196Asn;p.Lys1181Asn;p.Lys1069Asn;p.Lys1064Asn;p.Lys1161Asn;p.Lys1181Asn;p.Lys1178Asn	6.137599	0.243	0.788658509	4.277920726	-1.256216835	0.680919998	0.155	Lys	1203	Asn	K1203N	5	8.622666667	-25.99933333	-36.86922222	93	32.79752419	0.693388771	Pathogenic
2:74362650:C:G:K:1203:N	-3.671710636	-2.612342303	0.000509531	0.000396698	0.001202222	0.003731636	0.001111111	0.027431476	-1.31E-17	0.011207339	0.00111747	0.018547379	0.007702542	2	74362650	C	G	K	N		2	74589777	2:74362650:C:G	DCTN1;DCTN1;DCTN1;DCTN1;DCTN1;DCTN1;DCTN1;DCTN1	Q14203	Q14203;Q14203-6;E7EX90;Q14203-2;Q14203-5;Q14203-3;E7EX90;Q14203-4	p.Lys1203Asn	p.Lys1203Asn;p.Lys1196Asn;p.Lys1181Asn;p.Lys1069Asn;p.Lys1064Asn;p.Lys1161Asn;p.Lys1181Asn;p.Lys1178Asn	6.205362	0.241	0.788658509	4.366472625	-1.268930438	0.70586407	0.155	Lys	1203	Asn	K1203N	5	8.622666667	-25.99933333	-36.86922222	93	32.79752419	0.693388771	Pathogenic
2:74362651:T:A:K:1203:M	-3.144792131	-2.965307302	0.000443042	-0.001852556	0.001266667	0.011342413	0.001111111	0.063947811	-1.31E-17	0.019045273	0.001109624	0.017013426	0.011702217	2	74362651	T	A	K	M		2	74589778	2:74362651:T:A	DCTN1;DCTN1;DCTN1;DCTN1;DCTN1;DCTN1;DCTN1;DCTN1	Q14203	Q14203;Q14203-6;E7EX90;Q14203-2;Q14203-5;Q14203-3;E7EX90;Q14203-4	p.Lys1203Met	p.Lys1203Met;p.Lys1196Met;p.Lys1181Met;p.Lys1069Met;p.Lys1064Met;p.Lys1161Met;p.Lys1181Met;p.Lys1178Met	4.579984	0.472	0.783368582	2.112247208	0.111230969	1.165516126	0.832	Lys	1203	Met	K1203M	6	8.622666667	-25.99933333	-36.86922222	93	32.79752419	0.533734402	Uncertain
2:74362651:T:C:K:1203:R	-3.757304991	-3.071432513	0.000667169	0.005164357	0.008356667	0.002778413	0.001111111	2.98E-18	-1.31E-17	-4.92E-18	0.001221761	0.022113382	0.019112487	2	74362651	T	C	K	R		2	74589778	2:74362651:T:C	DCTN1;DCTN1;DCTN1;DCTN1;DCTN1;DCTN1;DCTN1;DCTN1	Q14203	Q14203;Q14203-6;E7EX90;Q14203-2;Q14203-5;Q14203-3;E7EX90;Q14203-4	p.Lys1203Arg	p.Lys1203Arg;p.Lys1196Arg;p.Lys1181Arg;p.Lys1069Arg;p.Lys1064Arg;p.Lys1161Arg;p.Lys1181Arg;p.Lys1178Arg	3.976579	0.186	0.792594345	1.550797274	-1.552887123	-0.812730029	0.001	Lys	1203	Arg	K1203R	3	8.622666667	-25.99933333	-36.86922222	93	32.79752419	0.360850389	Uncertain
2:74362651:T:G:K:1203:T	-3.267178187	-3.101194815	0.000443042	-0.001852556	0.001266667	0.011342413	0.001111111	0.063947811	-1.31E-17	0.019045273	0.001109624	0.017013426	0.011702217	2	74362651	T	G	K	T		2	74589778	2:74362651:T:G	DCTN1;DCTN1;DCTN1;DCTN1;DCTN1;DCTN1;DCTN1;DCTN1	Q14203	Q14203;Q14203-6;E7EX90;Q14203-2;Q14203-5;Q14203-3;E7EX90;Q14203-4	p.Lys1203Thr	p.Lys1203Thr;p.Lys1196Thr;p.Lys1181Thr;p.Lys1069Thr;p.Lys1064Thr;p.Lys1161Thr;p.Lys1181Thr;p.Lys1178Thr	3.982685	0.417	0.78918732	1.4749198	-0.141310474	0.525823448	0.155	Lys	1203	Thr	K1203T	6	8.622666667	-25.99933333	-36.86922222	93	32.79752419	0.546301403	Uncertain
2:74362652:T:C:K:1203:E	-3.391910989	-3.094254752	0.000645678	0.002898609	0.010593333	0.016008716	0.001111111	0.083232422	-1.31E-17	0.044918332	0.001594412	0.020575847	0.036507603	2	74362652	T	C	K	E		2	74589779	2:74362652:T:C	DCTN1;DCTN1;DCTN1;DCTN1;DCTN1;DCTN1;DCTN1;DCTN1	Q14203	Q14203;Q14203-6;E7EX90;Q14203-2;Q14203-5;Q14203-3;E7EX90;Q14203-4	p.Lys1203Glu	p.Lys1203Glu;p.Lys1196Glu;p.Lys1181Glu;p.Lys1069Glu;p.Lys1064Glu;p.Lys1161Glu;p.Lys1181Glu;p.Lys1178Glu	3.554835	0.325	0.795438827	1.06967804	-0.621833056	-0.236458344	0.037	Lys	1203	Glu	K1203E	4	8.622666667	-25.99933333	-36.86922222	93	32.79752419	0.543576756	Uncertain
2:74362652:T:G:K:1203:Q	-3.825825188	-3.365916026	0.000645678	0.002898609	0.010593333	0.016008716	0.001111111	0.083232422	-1.31E-17	0.044918332	0.001594412	0.020575847	0.036507603	2	74362652	T	G	K	Q		2	74589779	2:74362652:T:G	DCTN1;DCTN1;DCTN1;DCTN1;DCTN1;DCTN1;DCTN1;DCTN1	Q14203	Q14203;Q14203-6;E7EX90;Q14203-2;Q14203-5;Q14203-3;E7EX90;Q14203-4	p.Lys1203Gln	p.Lys1203Gln;p.Lys1196Gln;p.Lys1181Gln;p.Lys1069Gln;p.Lys1064Gln;p.Lys1161Gln;p.Lys1181Gln;p.Lys1178Gln	2.360737	0.13	0.781425129	-0.835672916	-2.095220558	-2.006905289	0.001	Lys	1203	Gln	K1203Q	4	8.622666667	-25.99933333	-36.86922222	93	32.79752419	0.15150269	Benign
2:74362654:A:C:L:1202:R	-2.526322616	-2.980035665	0.000443042	-0.004809535	0.008108889	0.010523895	0.021229048	0.063947811	-1.32E-17	0.019045273	0.001109624	0.01555699	0.024771551	2	74362654	A	C	L	R		2	74589781	2:74362654:A:C	DCTN1;DCTN1;DCTN1;DCTN1;DCTN1;DCTN1;DCTN1;DCTN1	Q14203	Q14203;Q14203-6;E7EX90;Q14203-2;Q14203-5;Q14203-3;E7EX90;Q14203-4	p.Leu1202Arg	p.Leu1202Arg;p.Leu1195Arg;p.Leu1180Arg;p.Leu1068Arg;p.Leu1063Arg;p.Leu1160Arg;p.Leu1180Arg;p.Leu1177Arg	4.273749	0.731	0.832961559	2.932689336	2.585075509	2.497657681	0.998	Leu	1202	Arg	L1202R	6	3.515875	-25.03275	-34.188375	92.76	36.72461947	0.888204393	Pathogenic
2:74362654:A:G:L:1202:P	-2.544497006	-2.997368245	0.000390911	-0.005548532	0.007562222	0.001523491	0.021229048	0.042206923	-1.32E-17	0.008933729	0.000800701	0.015440997	0.017065002	2	74362654	A	G	L	P		2	74589781	2:74362654:A:G	DCTN1;DCTN1;DCTN1;DCTN1;DCTN1;DCTN1;DCTN1;DCTN1	Q14203	Q14203;Q14203-6;E7EX90;Q14203-2;Q14203-5;Q14203-3;E7EX90;Q14203-4	p.Leu1202Pro	p.Leu1202Pro;p.Leu1195Pro;p.Leu1180Pro;p.Leu1068Pro;p.Leu1063Pro;p.Leu1160Pro;p.Leu1180Pro;p.Leu1177Pro	4.339965	0.734	0.843837224	3.28690119	2.785600737	2.550670184	0.998	Leu	1202	Pro	L1202P	7	3.515875	-25.03275	-34.188375	92.76	36.72461947	0.860599174	Pathogenic
2:74362654:A:T:L:1202:H	-2.622379042	-3.019380785	0.000390911	-0.005548532	0.007562222	0.001523491	0.021229048	0.042206923	-1.32E-17	0.008933729	0.000800701	0.015440997	0.017065002	2	74362654	A	T	L	H		2	74589781	2:74362654:A:T	DCTN1;DCTN1;DCTN1;DCTN1;DCTN1;DCTN1;DCTN1;DCTN1	Q14203	Q14203;Q14203-6;E7EX90;Q14203-2;Q14203-5;Q14203-3;E7EX90;Q14203-4	p.Leu1202His	p.Leu1202His;p.Leu1195His;p.Leu1180His;p.Leu1068His;p.Leu1063His;p.Leu1160His;p.Leu1180His;p.Leu1177His	4.243208	0.699	0.825318989	2.704673	2.254145577	2.296233202	0.999	Leu	1202	His	L1202H	7	3.515875	-25.03275	-34.188375	92.76	36.72461947	0.90748095	Pathogenic
2:74362655:G:A:L:1202:F	-3.183648537	-2.89882127	0.000645678	-0.000604461	0.016277778	0.015769828	0.021229048	0.083232422	-1.32E-17	0.044918332	0.001594412	0.02025255	0.047267863	2	74362655	G	A	L	F		2	74589782	2:74362655:G:A	DCTN1;DCTN1;DCTN1;DCTN1;DCTN1;DCTN1;DCTN1;DCTN1	Q14203	Q14203;Q14203-6;E7EX90;Q14203-2;Q14203-5;Q14203-3;E7EX90;Q14203-4	p.Leu1202Phe	p.Leu1202Phe;p.Leu1195Phe;p.Leu1180Phe;p.Leu1068Phe;p.Leu1063Phe;p.Leu1160Phe;p.Leu1180Phe;p.Leu1177Phe	4.215042	0.403	0.828529801	2.746893359	0.42610314	0.570072056	0.998	Leu	1202	Phe	L1202F	4	3.515875	-25.03275	-34.188375	92.76	36.72461947	0.434323748	Uncertain
2:74362655:G:C:L:1202:V	-3.222966266	-2.978406432	0.000667169	0.001855707	0.013818889	0.002645079	0.021229048	2.98E-18	-1.32E-17	-4.91E-18	0.001221761	0.022582016	0.027483598	2	74362655	G	C	L	V		2	74589782	2:74362655:G:C	DCTN1;DCTN1;DCTN1;DCTN1;DCTN1;DCTN1;DCTN1;DCTN1	Q14203	Q14203;Q14203-6;E7EX90;Q14203-2;Q14203-5;Q14203-3;E7EX90;Q14203-4	p.Leu1202Val	p.Leu1202Val;p.Leu1195Val;p.Leu1180Val;p.Leu1068Val;p.Leu1063Val;p.Leu1160Val;p.Leu1180Val;p.Leu1177Val	4.230797	0.414	0.827210652	2.735013745	0.474018642	0.642143482	0.993	Leu	1202	Val	L1202V	3	3.515875	-25.03275	-34.188375	92.76	36.72461947	0.369399205	Uncertain
2:74362655:G:T:L:1202:I	-3.466534279	-3.018271702	0.000667169	0.004182256	0.013698889	0.00254619	0.021229048	-4.57E-18	-1.32E-17	-5.90E-18	0.001221761	0.023510476	0.027166931	2	74362655	G	T	L	I		2	74589782	2:74362655:G:T	DCTN1;DCTN1;DCTN1;DCTN1;DCTN1;DCTN1;DCTN1;DCTN1	Q14203	Q14203;Q14203-6;E7EX90;Q14203-2;Q14203-5;Q14203-3;E7EX90;Q14203-4	p.Leu1202Ile	p.Leu1202Ile;p.Leu1195Ile;p.Leu1180Ile;p.Leu1068Ile;p.Leu1063Ile;p.Leu1160Ile;p.Leu1180Ile;p.Leu1177Ile	4.061419	0.305	0.822997109	2.409965072	-0.289173471	-0.079162307	0.993	Leu	1202	Ile	L1202I	2	3.515875	-25.03275	-34.188375	92.76	36.72461947	0.356477278	Benign
2:74362656:C:A:K:1201:N	-3.682570711	-3.72014412	0.000509531	-0.005755366	0.00197	0.003558303	0.000205556	0.027431476	-1.20E-17	0.011207339	0.000926128	0.016319599	0.009165184	2	74362656	C	A	K	N		2	74589783	2:74362656:C:A	DCTN1;DCTN1;DCTN1;DCTN1;DCTN1;DCTN1;DCTN1;DCTN1	Q14203	Q14203;Q14203-6;E7EX90;Q14203-2;Q14203-5;Q14203-3;E7EX90;Q14203-4	p.Lys1201Asn	p.Lys1201Asn;p.Lys1194Asn;p.Lys1179Asn;p.Lys1067Asn;p.Lys1062Asn;p.Lys1159Asn;p.Lys1179Asn;p.Lys1176Asn	1.308948	0.234	0.789195651	-2.018883513	-1.304466103	-1.972359694	0.421	Lys	1201	Asn	K1201N	5	1.893555556	-23.89288889	-40.02366667	93.36	40.22521754	0.373672837	Uncertain
2:74362656:C:G:K:1201:N	-3.682570711	-3.723699314	0.000509531	-0.005755366	0.00197	0.003558303	0.000205556	0.027431476	-1.20E-17	0.011207339	0.000926128	0.016319599	0.009165184	2	74362656	C	G	K	N	rs1558931876	2	74589783	2:74362656:C:G	DCTN1;DCTN1;DCTN1;DCTN1;DCTN1;DCTN1;DCTN1;DCTN1	Q14203	Q14203;Q14203-6;E7EX90;Q14203-2;Q14203-5;Q14203-3;E7EX90;Q14203-4	p.Lys1201Asn	p.Lys1201Asn;p.Lys1194Asn;p.Lys1179Asn;p.Lys1067Asn;p.Lys1062Asn;p.Lys1159Asn;p.Lys1179Asn;p.Lys1176Asn	1.293321	0.234	0.789195651	-2.039304694	-1.304466103	-1.98077816	0.421	Lys	1201	Asn	K1201N	5	1.893555556	-23.89288889	-40.02366667	93.36	40.22521754	0.373672837	Uncertain
2:74362657:T:A:K:1201:M	-3.49749017	-3.195379628	0.000443042	-0.006875257	0.001414444	0.010935267	0.000205556	0.063947811	-1.20E-17	0.019045273	0.000919625	0.01422961	0.009285777	2	74362657	T	A	K	M		2	74589784	2:74362657:T:A	DCTN1;DCTN1;DCTN1;DCTN1;DCTN1;DCTN1;DCTN1;DCTN1	Q14203	Q14203;Q14203-6;E7EX90;Q14203-2;Q14203-5;Q14203-3;E7EX90;Q14203-4	p.Lys1201Met	p.Lys1201Met;p.Lys1194Met;p.Lys1179Met;p.Lys1067Met;p.Lys1062Met;p.Lys1159Met;p.Lys1179Met;p.Lys1176Met	3.613343	0.317	0.784202565	0.869578737	-0.860158653	-0.251182244	0.94	Lys	1201	Met	K1201M	6	1.893555556	-23.89288889	-40.02366667	93.36	40.22521754	0.583396127	Uncertain
2:74362657:T:C:K:1201:R	-3.803250406	-3.372280895	0.000667169	-0.001799495	0.009907778	0.002671746	0.000205556	2.98E-18	-1.20E-17	-4.84E-18	0.00101258	0.021880607	0.02142582	2	74362657	T	C	K	R		2	74589784	2:74362657:T:C	DCTN1;DCTN1;DCTN1;DCTN1;DCTN1;DCTN1;DCTN1;DCTN1	Q14203	Q14203;Q14203-6;E7EX90;Q14203-2;Q14203-5;Q14203-3;E7EX90;Q14203-4	p.Lys1201Arg	p.Lys1201Arg;p.Lys1194Arg;p.Lys1179Arg;p.Lys1067Arg;p.Lys1062Arg;p.Lys1159Arg;p.Lys1179Arg;p.Lys1176Arg	2.611442	0.162	0.793126204	-0.220057257	-1.696576556	-1.686875631	0.001	Lys	1201	Arg	K1201R	3	1.893555556	-23.89288889	-40.02366667	93.36	40.22521754	0.097147736	Benign
2:74362657:T:G:K:1201:T	-3.564246201	-3.371178733	0.000443042	-0.006875257	0.001414444	0.010935267	0.000205556	0.063947811	-1.20E-17	0.019045273	0.000919625	0.01422961	0.009285777	2	74362657	T	G	K	T		2	74589784	2:74362657:T:G	DCTN1;DCTN1;DCTN1;DCTN1;DCTN1;DCTN1;DCTN1;DCTN1	Q14203	Q14203;Q14203-6;E7EX90;Q14203-2;Q14203-5;Q14203-3;E7EX90;Q14203-4	p.Lys1201Thr	p.Lys1201Thr;p.Lys1194Thr;p.Lys1179Thr;p.Lys1067Thr;p.Lys1062Thr;p.Lys1159Thr;p.Lys1179Thr;p.Lys1176Thr	2.840611	0.287	0.789820496	-0.001944907	-0.957130422	-0.840873836	0.596	Lys	1201	Thr	K1201T	6	1.893555556	-23.89288889	-40.02366667	93.36	40.22521754	0.412234509	Uncertain
2:74362658:T:C:K:1201:E	-3.63285356	-3.278550819	0.000645678	-0.003957497	0.0125	0.015679828	0.000205556	0.083232422	-1.20E-17	0.044891665	0.001321513	0.019314166	0.041145659	2	74362658	T	C	K	E		2	74589785	2:74362658:T:C	DCTN1;DCTN1;DCTN1;DCTN1;DCTN1;DCTN1;DCTN1;DCTN1	Q14203	Q14203;Q14203-6;E7EX90;Q14203-2;Q14203-5;Q14203-3;E7EX90;Q14203-4	p.Lys1201Glu	p.Lys1201Glu;p.Lys1194Glu;p.Lys1179Glu;p.Lys1067Glu;p.Lys1062Glu;p.Lys1159Glu;p.Lys1179Glu;p.Lys1176Glu	2.659052	0.21	0.796008412	-0.086901605	-1.343361961	-1.383770037	0.131	Lys	1201	Glu	K1201E	4	1.893555556	-23.89288889	-40.02366667	93.36	40.22521754	0.122476437	Benign
2:74362658:T:G:K:1201:Q	-3.768590822	-3.272092455	0.000645678	-0.003957497	0.0125	0.015679828	0.000205556	0.083232422	-1.20E-17	0.044891665	0.001321513	0.019314166	0.041145659	2	74362658	T	G	K	Q		2	74589785	2:74362658:T:G	DCTN1;DCTN1;DCTN1;DCTN1;DCTN1;DCTN1;DCTN1;DCTN1	Q14203	Q14203;Q14203-6;E7EX90;Q14203-2;Q14203-5;Q14203-3;E7EX90;Q14203-4	p.Lys1201Gln	p.Lys1201Gln;p.Lys1194Gln;p.Lys1179Gln;p.Lys1067Gln;p.Lys1062Gln;p.Lys1159Gln;p.Lys1179Gln;p.Lys1176Gln	2.68744	0.149	0.782492292	-0.382475263	-1.956636266	-1.721079263	0.028	Lys	1201	Gln	K1201Q	4	1.893555556	-23.89288889	-40.02366667	93.36	40.22521754	0.112320476	Benign
2:74362659:C:A:E:1200:D	-3.597323001	-3.358747647	0.00174453	0.000323225	0.041955556	0.016441746	0.008362222	2.98E-18	0.420663836	0.036766667	0.001417386	0.022226385	0.058375265	2	74362659	C	A	E	D		2	74589786	2:74362659:C:A	DCTN1;DCTN1;DCTN1;DCTN1;DCTN1;DCTN1;DCTN1;DCTN1	Q14203	Q14203;Q14203-6;E7EX90;Q14203-2;Q14203-5;Q14203-3;E7EX90;Q14203-4	p.Glu1200Asp	p.Glu1200Asp;p.Glu1193Asp;p.Glu1178Asp;p.Glu1066Asp;p.Glu1061Asp;p.Glu1158Asp;p.Glu1178Asp;p.Glu1175Asp	1.988174	0.201	0.798563201	-0.900716429	-1.357947853	-1.797203923	0	Glu	1200	Asp	E1200D	3	6.073333333	-28.15222222	-40.21666667	94.15	36.62386852	0.077364912	Benign
2:74362659:C:G:E:1200:D	-3.597323001	-3.411211281	0.00174453	0.000323225	0.041955556	0.016441746	0.008362222	2.98E-18	0.420663836	0.036766667	0.001417386	0.022226385	0.058375265	2	74362659	C	G	E	D		2	74589786	2:74362659:C:G	DCTN1;DCTN1;DCTN1;DCTN1;DCTN1;DCTN1;DCTN1;DCTN1	Q14203	Q14203;Q14203-6;E7EX90;Q14203-2;Q14203-5;Q14203-3;E7EX90;Q14203-4	p.Glu1200Asp	p.Glu1200Asp;p.Glu1193Asp;p.Glu1178Asp;p.Glu1066Asp;p.Glu1061Asp;p.Glu1158Asp;p.Glu1178Asp;p.Glu1175Asp	1.757568	0.201	0.798563201	-1.202069664	-1.357947853	-1.921434342	0	Glu	1200	Asp	E1200D	3	6.073333333	-28.15222222	-40.21666667	94.15	36.62386852	0.077364912	Benign
2:74362660:T:A:E:1200:V	-3.357110884	-2.92683185	0.001295688	-0.006345221	0.048635556	0.035411281	0.008362222	0.042206923	0.420663836	0.283057226	0.001740469	0.016309519	0.079043844	2	74362660	T	A	E	V		2	74589787	2:74362660:T:A	DCTN1;DCTN1;DCTN1;DCTN1;DCTN1;DCTN1;DCTN1;DCTN1	Q14203	Q14203;Q14203-6;E7EX90;Q14203-2;Q14203-5;Q14203-3;E7EX90;Q14203-4	p.Glu1200Val	p.Glu1200Val;p.Glu1193Val;p.Glu1178Val;p.Glu1066Val;p.Glu1061Val;p.Glu1158Val;p.Glu1178Val;p.Glu1175Val	3.504762	0.279	0.797710656	1.060159509	-0.876341623	-0.52933006	0.149	Glu	1200	Val	E1200V	7	6.073333333	-28.15222222	-40.21666667	94.15	36.62386852	0.459651221	Uncertain
2:74362660:T:C:E:1200:G	-3.363786487	-2.996732249	0.001295688	-0.006345221	0.048635556	0.035411281	0.008362222	0.042206923	0.420663836	0.283057226	0.001740469	0.016309519	0.079043844	2	74362660	T	C	E	G		2	74589787	2:74362660:T:C	DCTN1;DCTN1;DCTN1;DCTN1;DCTN1;DCTN1;DCTN1;DCTN1	Q14203	Q14203;Q14203-6;E7EX90;Q14203-2;Q14203-5;Q14203-3;E7EX90;Q14203-4	p.Glu1200Gly	p.Glu1200Gly;p.Glu1193Gly;p.Glu1178Gly;p.Glu1066Gly;p.Glu1061Gly;p.Glu1158Gly;p.Glu1178Gly;p.Glu1175Gly	3.197512	0.276	0.814305588	1.067098025	-0.618534213	-0.71219068	0	Glu	1200	Gly	E1200G	7	6.073333333	-28.15222222	-40.21666667	94.15	36.62386852	0.412922221	Uncertain
2:74362660:T:G:E:1200:A	-3.524163304	-3.100095534	0.0014683	-0.005880098	0.041878889	0.030129392	0.008362222	0.063947811	0.420663836	0.111275839	0.001724822	0.01657009	0.0693323	2	74362660	T	G	E	A		2	74589787	2:74362660:T:G	DCTN1;DCTN1;DCTN1;DCTN1;DCTN1;DCTN1;DCTN1;DCTN1	Q14203	Q14203;Q14203-6;E7EX90;Q14203-2;Q14203-5;Q14203-3;E7EX90;Q14203-4	p.Glu1200Ala	p.Glu1200Ala;p.Glu1193Ala;p.Glu1178Ala;p.Glu1066Ala;p.Glu1061Ala;p.Glu1158Ala;p.Glu1178Ala;p.Glu1175Ala	2.922625	0.218	0.798704371	0.323887857	-1.24752688	-1.195536958	0.018	Glu	1200	Ala	E1200A	6	6.073333333	-28.15222222	-40.21666667	94.15	36.62386852	0.126625284	Benign
2:74362661:C:G:E:1200:Q	-3.57284579	-3.086051006	0.00174453	0.000323225	0.041955556	0.016441746	0.008362222	2.98E-18	0.420663836	0.036766667	0.001417386	0.022226385	0.058375265	2	74362661	C	G	E	Q		2	74589788	2:74362661:C:G	DCTN1;DCTN1;DCTN1;DCTN1;DCTN1;DCTN1;DCTN1;DCTN1	Q14203	Q14203;Q14203-6;E7EX90;Q14203-2;Q14203-5;Q14203-3;E7EX90;Q14203-4	p.Glu1200Gln	p.Glu1200Gln;p.Glu1193Gln;p.Glu1178Gln;p.Glu1066Gln;p.Glu1061Gln;p.Glu1158Gln;p.Glu1178Gln;p.Glu1175Gln	3.186823	0.212	0.790513658	0.467541627	-1.422325463	-1.087892281	0.18	Glu	1200	Gln	E1200Q	3	6.073333333	-28.15222222	-40.21666667	94.15	36.62386852	0.124962294	Benign
2:74362661:C:T:E:1200:K	-3.454728757	-2.977231881	0.001688394	-0.002085886	0.044428889	0.02876957	0.008362222	0.083232422	0.420663836	0.08107277	0.001849594	0.020495381	0.076373739	2	74362661	C	T	E	K	rs756775297	2	74589788	2:74362661:C:T	DCTN1;DCTN1;DCTN1;DCTN1;DCTN1;DCTN1;DCTN1;DCTN1	Q14203	Q14203;Q14203-6;E7EX90;Q14203-2;Q14203-5;Q14203-3;E7EX90;Q14203-4	p.Glu1200Lys	p.Glu1200Lys;p.Glu1193Lys;p.Glu1178Lys;p.Glu1066Lys;p.Glu1061Lys;p.Glu1158Lys;p.Glu1178Lys;p.Glu1175Lys	3.332565	0.239	0.796359527	0.801879286	-1.153156557	-0.853309361	0.327	Glu	1200	Lys	E1200K	4	6.073333333	-28.15222222	-40.21666667	94.15	36.62386852	0.296258847	Benign
2:74362663:A:C:V:1199:G	-3.408645765	-3.239534791	0.000390911	-0.006567654	0.000733333	0.002091094	1.33E-05	0.042206923	-1.18E-17	0.009212646	0.000800701	0.015874509	0.004404431	2	74362663	A	C	V	G		2	74589790	2:74362663:A:C	DCTN1;DCTN1;DCTN1;DCTN1;DCTN1;DCTN1;DCTN1;DCTN1	Q14203	Q14203;Q14203-6;E7EX90;Q14203-2;Q14203-5;Q14203-3;E7EX90;Q14203-4	p.Val1199Gly	p.Val1199Gly;p.Val1192Gly;p.Val1177Gly;p.Val1065Gly;p.Val1060Gly;p.Val1157Gly;p.Val1177Gly;p.Val1174Gly	3.509455	0.364	0.812899031	1.440122062	-0.082603382	-0.035470936	0.38	Val	1199	Gly	V1199G	7	3.217	-29.66485714	-36.72928571	93.47	38.06330611	0.301381498	Benign
2:74362663:A:G:V:1199:A	-3.612252494	-3.29258893	0.000645678	-0.002840491	0.009856667	0.017383914	1.33E-05	0.083232422	-1.18E-17	0.044891665	0.001594412	0.020498817	0.033732808	2	74362663	A	G	V	A		2	74589790	2:74362663:A:G	DCTN1;DCTN1;DCTN1;DCTN1;DCTN1;DCTN1;DCTN1;DCTN1	Q14203	Q14203;Q14203-6;E7EX90;Q14203-2;Q14203-5;Q14203-3;E7EX90;Q14203-4	p.Val1199Ala	p.Val1199Ala;p.Val1192Ala;p.Val1177Ala;p.Val1065Ala;p.Val1060Ala;p.Val1157Ala;p.Val1177Ala;p.Val1174Ala	2.734322	0.23	0.790526287	-0.123470572	-1.307692333	-1.227613838	0.034	Val	1199	Ala	V1199A	4	3.217	-29.66485714	-36.72928571	93.47	38.06330611	0.147352003	Benign
2:74362663:A:T:V:1199:D	-3.306286518	-3.219469452	0.000390911	-0.006567654	0.000733333	0.002091094	1.33E-05	0.042206923	-1.18E-17	0.009212646	0.000800701	0.015874509	0.004404431	2	74362663	A	T	V	D		2	74589790	2:74362663:A:T	DCTN1;DCTN1;DCTN1;DCTN1;DCTN1;DCTN1;DCTN1;DCTN1	Q14203	Q14203;Q14203-6;E7EX90;Q14203-2;Q14203-5;Q14203-3;E7EX90;Q14203-4	p.Val1199Asp	p.Val1199Asp;p.Val1192Asp;p.Val1177Asp;p.Val1065Asp;p.Val1060Asp;p.Val1157Asp;p.Val1177Asp;p.Val1174Asp	3.597653	0.41	0.793239747	1.071506407	-0.118195446	0.277939208	0.38	Val	1199	Asp	V1199D	7	3.217	-29.66485714	-36.72928571	93.47	38.06330611	0.584818096	Uncertain
2:74362664:C:A:V:1199:F	-3.545303824	-3.409871249	0.000509531	-0.004962681	0.000796667	0.003517192	1.33E-05	0.027431476	-1.18E-17	0.011207339	0.00111747	0.01799696	0.005499042	2	74362664	C	A	V	F		2	74589791	2:74362664:C:A	DCTN1;DCTN1;DCTN1;DCTN1;DCTN1;DCTN1;DCTN1;DCTN1	Q14203	Q14203;Q14203-6;E7EX90;Q14203-2;Q14203-5;Q14203-3;E7EX90;Q14203-4	p.Val1199Phe	p.Val1199Phe;p.Val1192Phe;p.Val1177Phe;p.Val1065Phe;p.Val1060Phe;p.Val1157Phe;p.Val1177Phe;p.Val1174Phe	2.740508	0.301	0.789439357	-0.142139275	-0.874494312	-0.813875513	0.435	Val	1199	Phe	V1199F	5	3.217	-29.66485714	-36.72928571	93.47	38.06330611	0.239830366	Benign
2:74362664:C:G:V:1199:L	-3.946625392	-3.595021909	0.000667169	-0.000371427	0.007464444	0.003118413	1.33E-05	2.98E-18	-1.18E-17	-4.82E-18	0.001221761	0.022548593	0.016986931	2	74362664	C	G	V	L	rs538291598	2	74589791	2:74362664:C:G	DCTN1;DCTN1;DCTN1;DCTN1;DCTN1;DCTN1;DCTN1;DCTN1	Q14203	Q14203;Q14203-6;E7EX90;Q14203-2;Q14203-5;Q14203-3;E7EX90;Q14203-4	p.Val1199Leu	p.Val1199Leu;p.Val1192Leu;p.Val1177Leu;p.Val1065Leu;p.Val1060Leu;p.Val1157Leu;p.Val1177Leu;p.Val1174Leu	1.714397	0.104	0.791619769	-1.42938293	-2.090405112	-2.505386428	0	Val	1199	Leu	V1199L	3	3.217	-29.66485714	-36.72928571	93.47	38.06330611	0.055845788	Benign
2:74362664:C:T:V:1199:I	-3.894241666	-3.629716935	0.000667169	0.004854784	0.007344444	0.002997302	1.33E-05	-4.67E-18	-1.18E-17	-5.61E-18	0.001221761	0.022656685	0.016670265	2	74362664	C	T	V	I	rs538291598	2	74589791	2:74362664:C:T	DCTN1;DCTN1;DCTN1;DCTN1;DCTN1;DCTN1;DCTN1;DCTN1	Q14203	Q14203;Q14203-6;E7EX90;Q14203-2;Q14203-5;Q14203-3;E7EX90;Q14203-4	p.Val1199Ile	p.Val1199Ile;p.Val1192Ile;p.Val1177Ile;p.Val1065Ile;p.Val1060Ile;p.Val1157Ile;p.Val1177Ile;p.Val1174Ile	1.567745	0.128	0.786654325	-1.743239981	-2.020687733	-2.44566101	0.001	Val	1199	Ile	V1199I	1	3.217	-29.66485714	-36.72928571	93.47	38.06330611	0.107516335	Benign
2:74362666:G:A:T:1198:I	-3.502676194	-3.215386857	0.000502611	-0.00712774	0.010065556	0.082342551	0.023008889	0.063947811	-1.27E-17	0.019045273	0.001109624	0.014432152	0.027689954	2	74362666	G	A	T	I		2	74589793	2:74362666:G:A	DCTN1;DCTN1;DCTN1;DCTN1;DCTN1;DCTN1;DCTN1;DCTN1	Q14203	Q14203;Q14203-6;E7EX90;Q14203-2;Q14203-5;Q14203-3;E7EX90;Q14203-4	p.Thr1198Ile	p.Thr1198Ile;p.Thr1191Ile;p.Thr1176Ile;p.Thr1064Ile;p.Thr1059Ile;p.Thr1156Ile;p.Thr1176Ile;p.Thr1173Ile	3.185327	0.288	0.800229809	0.704729223	-0.777099644	-0.649390528	0.421	Thr	1198	Ile	T1198I	6	-0.708714286	-28.10628571	-38.06928571	93.2	42.04006884	0.398912601	Uncertain
2:74362666:G:C:T:1198:S	-3.354549109	-3.298512585	0.000732473	-0.004955648	0.019965556	0.078496044	0.023008889	0.083232422	-1.27E-17	0.044891665	0.001594412	0.019608056	0.053615058	2	74362666	G	C	T	S		2	74589793	2:74362666:G:C	DCTN1;DCTN1;DCTN1;DCTN1;DCTN1;DCTN1;DCTN1;DCTN1	Q14203	Q14203;Q14203-6;E7EX90;Q14203-2;Q14203-5;Q14203-3;E7EX90;Q14203-4	p.Thr1198Ser	p.Thr1198Ser;p.Thr1191Ser;p.Thr1176Ser;p.Thr1064Ser;p.Thr1059Ser;p.Thr1156Ser;p.Thr1176Ser;p.Thr1173Ser	2.340899	0.317	0.798212962	-0.448399892	-0.626402458	-0.936664197	0.131	Thr	1198	Ser	T1198S	4	-0.708714286	-28.10628571	-38.06928571	93.2	42.04006884	0.248825576	Benign
2:74362666:G:T:T:1198:N	-3.33996551	-3.429851935	0.000578035	-0.006463847	0.009268889	0.061171152	0.023008889	0.027431476	-1.27E-17	0.011207339	0.00111747	0.016572308	0.020183059	2	74362666	G	T	T	N		2	74589793	2:74362666:G:T	DCTN1;DCTN1;DCTN1;DCTN1;DCTN1;DCTN1;DCTN1;DCTN1	Q14203	Q14203;Q14203-6;E7EX90;Q14203-2;Q14203-5;Q14203-3;E7EX90;Q14203-4	p.Thr1198Asn	p.Thr1198Asn;p.Thr1191Asn;p.Thr1176Asn;p.Thr1064Asn;p.Thr1059Asn;p.Thr1156Asn;p.Thr1176Asn;p.Thr1173Asn	2.38135	0.372	0.79738692	-0.415870278	-0.290560473	-0.596952701	0.002	Thr	1198	Asn	T1198N	5	-0.708714286	-28.10628571	-38.06928571	93.2	42.04006884	0.134219136	Benign
2:74362667:T:A:T:1198:S	-3.735058484	-3.316170711	0.000732473	-0.004955648	0.019965556	0.078496044	0.023008889	0.083232422	-1.27E-17	0.044891665	0.001594412	0.019608056	0.053615058	2	74362667	T	A	T	S	rs780488647	2	74589794	2:74362667:T:A	DCTN1;DCTN1;DCTN1;DCTN1;DCTN1;DCTN1;DCTN1;DCTN1	Q14203	Q14203;Q14203-6;E7EX90;Q14203-2;Q14203-5;Q14203-3;E7EX90;Q14203-4	p.Thr1198Ser	p.Thr1198Ser;p.Thr1191Ser;p.Thr1176Ser;p.Thr1064Ser;p.Thr1059Ser;p.Thr1156Ser;p.Thr1176Ser;p.Thr1173Ser	2.263282	0.146	0.798212962	-0.549828883	-1.713415469	-1.966919727	0.131	Thr	1198	Ser	T1198S	4	-0.708714286	-28.10628571	-38.06928571	93.2	42.04006884	0.248825576	Benign
2:74362667:T:C:T:1198:A	-3.851761745	-3.464248163	0.000578035	-0.006463847	0.009268889	0.061171152	0.023008889	0.027431476	-1.27E-17	0.011207339	0.00111747	0.016572308	0.020183059	2	74362667	T	C	T	A	rs780488647	2	74589794	2:74362667:T:C	DCTN1;DCTN1;DCTN1;DCTN1;DCTN1;DCTN1;DCTN1;DCTN1	Q14203	Q14203;Q14203-6;E7EX90;Q14203-2;Q14203-5;Q14203-3;E7EX90;Q14203-4	p.Thr1198Ala	p.Thr1198Ala;p.Thr1191Ala;p.Thr1176Ala;p.Thr1064Ala;p.Thr1059Ala;p.Thr1156Ala;p.Thr1176Ala;p.Thr1173Ala	2.23016	0.142	0.800637401	-0.533439871	-1.698392166	-2.00788443	0.001	Thr	1198	Ala	T1198A	5	-0.708714286	-28.10628571	-38.06928571	93.2	42.04006884	0.112218058	Benign
2:74362667:T:G:T:1198:P	-3.246778076	-3.259679709	0.000502611	-0.00712774	0.010065556	0.082342551	0.023008889	0.063947811	-1.27E-17	0.019045273	0.001109624	0.014432152	0.027689954	2	74362667	T	G	T	P		2	74589794	2:74362667:T:G	DCTN1;DCTN1;DCTN1;DCTN1;DCTN1;DCTN1;DCTN1;DCTN1	Q14203	Q14203;Q14203-6;E7EX90;Q14203-2;Q14203-5;Q14203-3;E7EX90;Q14203-4	p.Thr1198Pro	p.Thr1198Pro;p.Thr1191Pro;p.Thr1176Pro;p.Thr1064Pro;p.Thr1059Pro;p.Thr1156Pro;p.Thr1176Pro;p.Thr1173Pro	2.990636	0.403	0.818854143	0.908707955	0.264669814	-0.089531208	0.838	Thr	1198	Pro	T1198P	6	-0.708714286	-28.10628571	-38.06928571	93.2	42.04006884	0.478191809	Uncertain
2:74362668:G:C:D:1197:E	-3.54859548	-3.272555637	0.0028896	-0.006045482	0.029222222	0.037873855	8.00E-05	0.083232422	0.152389974	0.058789301	0.001594412	0.019371465	0.056234641	2	74362668	G	C	D	E		2	74589795	2:74362668:G:C	DCTN1;DCTN1;DCTN1;DCTN1;DCTN1;DCTN1;DCTN1;DCTN1	Q14203	Q14203;Q14203-6;E7EX90;Q14203-2;Q14203-5;Q14203-3;E7EX90;Q14203-4	p.Asp1197Glu	p.Asp1197Glu;p.Asp1190Glu;p.Asp1175Glu;p.Asp1063Glu;p.Asp1058Glu;p.Asp1155Glu;p.Asp1175Glu;p.Asp1172Glu	2.406589	0.226	0.793744585	-0.472536624	-1.279423909	-1.427289278	0.013	Asp	1197	Glu	D1197E	4	0.29325	-29.441	-42.755375	94.08	43.02595945	0.123374694	Benign
2:74362668:G:T:D:1197:E	-3.54859548	-3.27532185	0.0028896	-0.006045482	0.029222222	0.037873855	8.00E-05	0.083232422	0.152389974	0.058789301	0.001594412	0.019371465	0.056234641	2	74362668	G	T	D	E		2	74589795	2:74362668:G:T	DCTN1;DCTN1;DCTN1;DCTN1;DCTN1;DCTN1;DCTN1;DCTN1	Q14203	Q14203;Q14203-6;E7EX90;Q14203-2;Q14203-5;Q14203-3;E7EX90;Q14203-4	p.Asp1197Glu	p.Asp1197Glu;p.Asp1190Glu;p.Asp1175Glu;p.Asp1063Glu;p.Asp1058Glu;p.Asp1155Glu;p.Asp1175Glu;p.Asp1172Glu	2.39443	0.226	0.793744585	-0.488425863	-1.279423909	-1.433839488	0.013	Asp	1197	Glu	D1197E	4	0.29325	-29.441	-42.755375	94.08	43.02595945	0.123374694	Benign
2:74362669:T:A:D:1197:V	-3.243999279	-2.918655617	0.003040371	-0.001814263	0.030981111	0.029454788	8.00E-05	-6.72E-18	0.152389974	0.06906696	0.001034156	0.019449067	0.043043519	2	74362669	T	A	D	V		2	74589796	2:74362669:T:A	DCTN1;DCTN1;DCTN1;DCTN1;DCTN1;DCTN1;DCTN1;DCTN1	Q14203	Q14203;Q14203-6;E7EX90;Q14203-2;Q14203-5;Q14203-3;E7EX90;Q14203-4	p.Asp1197Val	p.Asp1197Val;p.Asp1190Val;p.Asp1175Val;p.Asp1063Val;p.Asp1058Val;p.Asp1155Val;p.Asp1175Val;p.Asp1172Val	4.205917	0.382	0.792743907	1.854174656	-0.304458716	0.443768656	0.967	Asp	1197	Val	D1197V	9	0.29325	-29.441	-42.755375	94.08	43.02595945	0.466404804	Uncertain
2:74362669:T:C:D:1197:G	-3.384388622	-3.146059947	0.002218125	-0.006950238	0.026684444	0.0288824	8.00E-05	0.042206923	0.152389974	0.186496633	0.000800701	0.014175027	0.044361145	2	74362669	T	C	D	G		2	74589796	2:74362669:T:C	DCTN1;DCTN1;DCTN1;DCTN1;DCTN1;DCTN1;DCTN1;DCTN1	Q14203	Q14203;Q14203-6;E7EX90;Q14203-2;Q14203-5;Q14203-3;E7EX90;Q14203-4	p.Asp1197Gly	p.Asp1197Gly;p.Asp1190Gly;p.Asp1175Gly;p.Asp1063Gly;p.Asp1058Gly;p.Asp1155Gly;p.Asp1175Gly;p.Asp1172Gly	3.182005	0.317	0.807671763	0.88355604	-0.468587293	-0.483549574	0.805	Asp	1197	Gly	D1197G	7	0.29325	-29.441	-42.755375	94.08	43.02595945	0.354321895	Benign
2:74362669:T:G:D:1197:A	-3.561400813	-3.062041328	0.003156338	-0.00497382	0.030723333	0.038472126	8.00E-05	0.069894475	0.152389974	0.130791282	0.001221735	0.01597233	0.04536256	2	74362669	T	G	D	A		2	74589796	2:74362669:T:G	DCTN1;DCTN1;DCTN1;DCTN1;DCTN1;DCTN1;DCTN1;DCTN1	Q14203	Q14203;Q14203-6;E7EX90;Q14203-2;Q14203-5;Q14203-3;E7EX90;Q14203-4	p.Asp1197Ala	p.Asp1197Ala;p.Asp1190Ala;p.Asp1175Ala;p.Asp1063Ala;p.Asp1058Ala;p.Asp1155Ala;p.Asp1175Ala;p.Asp1172Ala	3.532808	0.236	0.793930441	1.003767689	-1.212754992	-0.762776973	0.805	Asp	1197	Ala	D1197A	8	0.29325	-29.441	-42.755375	94.08	43.02595945	0.225385562	Benign
2:74362670:C:A:D:1197:Y	-3.237323676	-2.952554751	0.003040371	-0.001814263	0.030981111	0.029454788	8.00E-05	-6.72E-18	0.152389974	0.06906696	0.001034156	0.019449067	0.043043519	2	74362670	C	A	D	Y		2	74589797	2:74362670:C:A	DCTN1;DCTN1;DCTN1;DCTN1;DCTN1;DCTN1;DCTN1;DCTN1	Q14203	Q14203;Q14203-6;E7EX90;Q14203-2;Q14203-5;Q14203-3;E7EX90;Q14203-4	p.Asp1197Tyr	p.Asp1197Tyr;p.Asp1190Tyr;p.Asp1175Tyr;p.Asp1063Tyr;p.Asp1058Tyr;p.Asp1155Tyr;p.Asp1175Tyr;p.Asp1172Tyr	4.056912	0.385	0.787379744	1.5274291	-0.374886586	0.380838838	0.997	Asp	1197	Tyr	D1197Y	9	0.29325	-29.441	-42.755375	94.08	43.02595945	0.555824554	Uncertain
2:74362670:C:G:D:1197:H	-3.526801487	-2.972866893	0.002218125	-0.006950238	0.026684444	0.0288824	8.00E-05	0.042206923	0.152389974	0.186496633	0.000800701	0.014175027	0.044361145	2	74362670	C	G	D	H		2	74589797	2:74362670:C:G	DCTN1;DCTN1;DCTN1;DCTN1;DCTN1;DCTN1;DCTN1;DCTN1	Q14203	Q14203;Q14203-6;E7EX90;Q14203-2;Q14203-5;Q14203-3;E7EX90;Q14203-4	p.Asp1197His	p.Asp1197His;p.Asp1190His;p.Asp1175His;p.Asp1063His;p.Asp1058His;p.Asp1155His;p.Asp1175His;p.Asp1172His	3.943282	0.253	0.785257806	1.326711713	-1.249387781	-0.44338316	0.991	Asp	1197	His	D1197H	7	0.29325	-29.441	-42.755375	94.08	43.02595945	0.375233264	Uncertain
2:74362670:C:T:D:1197:N	-3.504341364	-3.276384042	0.0028896	-0.007305655	0.021347778	0.0226341	8.00E-05	0.027431476	0.152389974	0.030626844	0.00111747	0.016544059	0.03131406	2	74362670	C	T	D	N		2	74589797	2:74362670:C:T	DCTN1;DCTN1;DCTN1;DCTN1;DCTN1;DCTN1;DCTN1;DCTN1	Q14203	Q14203;Q14203-6;E7EX90;Q14203-2;Q14203-5;Q14203-3;E7EX90;Q14203-4	p.Asp1197Asn	p.Asp1197Asn;p.Asp1190Asn;p.Asp1175Asn;p.Asp1063Asn;p.Asp1058Asn;p.Asp1155Asn;p.Asp1175Asn;p.Asp1172Asn	2.850245	0.282	0.787118215	-0.055866245	-1.034000577	-0.864585696	0.805	Asp	1197	Asn	D1197N	5	0.29325	-29.441	-42.755375	94.08	43.02595945	0.244959776	Benign
2:74362671:A:C:S:1196:R	-3.147010757	-4.005971763	0.0007411	-0.007562986	0.001281111	0.00434212	0.000322222	0.027431476	-1.22E-17	0.011207339	0.00111747	0.017268119	0.005493486	2	74362671	A	C	S	R		2	74589798	2:74362671:A:C	DCTN1;DCTN1;DCTN1;DCTN1;DCTN1;DCTN1;DCTN1;DCTN1	Q14203	Q14203;Q14203-6;E7EX90;Q14203-2;Q14203-5;Q14203-3;E7EX90;Q14203-4	p.Ser1196Arg	p.Ser1196Arg;p.Ser1189Arg;p.Ser1174Arg;p.Ser1062Arg;p.Ser1057Arg;p.Ser1154Arg;p.Ser1174Arg;p.Ser1171Arg	0.120427	0.48	0.790744413	-3.533909394	0.285147293	-1.19066169	0.845	Ser	1196	Arg	S1196R	5	1.651333333	-32.54916667	-40.689	93.31	41.38867692	0.114861333	Benign
2:74362671:A:T:S:1196:R	-3.147010757	-4.009039873	0.0007411	-0.007562986	0.001281111	0.00434212	0.000322222	0.027431476	-1.22E-17	0.011207339	0.00111747	0.017268119	0.005493486	2	74362671	A	T	S	R		2	74589798	2:74362671:A:T	DCTN1;DCTN1;DCTN1;DCTN1;DCTN1;DCTN1;DCTN1;DCTN1	Q14203	Q14203;Q14203-6;E7EX90;Q14203-2;Q14203-5;Q14203-3;E7EX90;Q14203-4	p.Ser1196Arg	p.Ser1196Arg;p.Ser1189Arg;p.Ser1174Arg;p.Ser1062Arg;p.Ser1057Arg;p.Ser1154Arg;p.Ser1174Arg;p.Ser1171Arg	0.106941	0.48	0.790744413	-3.551532741	0.285147293	-1.197926772	0.845	Ser	1196	Arg	S1196R	5	1.651333333	-32.54916667	-40.689	93.31	41.38867692	0.114861333	Benign
2:74362672:C:A:S:1196:I	-3.121117391	-3.246055127	0.000644413	-0.008208768	0.001294444	0.009653494	0.000322222	0.063947811	-1.22E-17	0.019045273	0.001109624	0.015418604	0.00869301	2	74362672	C	A	S	I		2	74589799	2:74362672:C:A	DCTN1;DCTN1;DCTN1;DCTN1;DCTN1;DCTN1;DCTN1;DCTN1	Q14203	Q14203;Q14203-6;E7EX90;Q14203-2;Q14203-5;Q14203-3;E7EX90;Q14203-4	p.Ser1196Ile	p.Ser1196Ile;p.Ser1189Ile;p.Ser1174Ile;p.Ser1062Ile;p.Ser1057Ile;p.Ser1154Ile;p.Ser1174Ile;p.Ser1171Ile	3.40155	0.487	0.790709694	0.752969361	0.32906562	0.61738403	0.917	Ser	1196	Ile	S1196I	6	1.651333333	-32.54916667	-40.689	93.31	41.38867692	0.529114818	Uncertain
2:74362672:C:G:S:1196:T	-3.508314531	-3.427697066	0.00075685	-0.003743355	0.007904444	0.003924444	0.000322222	2.98E-18	-1.22E-17	-4.86E-18	0.001221761	0.02177192	0.016970265	2	74362672	C	G	S	T		2	74589799	2:74362672:C:G	DCTN1;DCTN1;DCTN1;DCTN1;DCTN1;DCTN1;DCTN1;DCTN1	Q14203	Q14203;Q14203-6;E7EX90;Q14203-2;Q14203-5;Q14203-3;E7EX90;Q14203-4	p.Ser1196Thr	p.Ser1196Thr;p.Ser1189Thr;p.Ser1174Thr;p.Ser1062Thr;p.Ser1057Thr;p.Ser1154Thr;p.Ser1174Thr;p.Ser1171Thr	2.450188	0.301	0.78733848	-0.573234715	-0.909546348	-0.970274632	0.608	Ser	1196	Thr	S1196T	3	1.651333333	-32.54916667	-40.689	93.31	41.38867692	0.494096869	Uncertain
2:74362672:C:T:S:1196:N	-3.862121493	-3.517728552	0.00075685	-0.003743355	0.007904444	0.003924444	0.000322222	2.98E-18	-1.22E-17	-4.86E-18	0.001221761	0.02177192	0.016970265	2	74362672	C	T	S	N		2	74589799	2:74362672:C:T	DCTN1;DCTN1;DCTN1;DCTN1;DCTN1;DCTN1;DCTN1;DCTN1	Q14203	Q14203;Q14203-6;E7EX90;Q14203-2;Q14203-5;Q14203-3;E7EX90;Q14203-4	p.Ser1196Asn	p.Ser1196Asn;p.Ser1189Asn;p.Ser1174Asn;p.Ser1062Asn;p.Ser1057Asn;p.Ser1154Asn;p.Ser1174Asn;p.Ser1171Asn	2.054451	0.142	0.787223801	-1.093201817	-1.922191116	-2.102541129	0.005	Ser	1196	Asn	S1196N	3	1.651333333	-32.54916667	-40.689	93.31	41.38867692	0.377178243	Uncertain
2:74362673:T:A:S:1196:C	-3.260496009	-3.09595161	0.0007411	-0.007562986	0.001281111	0.00434212	0.000322222	0.027431476	-1.22E-17	0.011207339	0.00111747	0.017268119	0.005493486	2	74362673	T	A	S	C		2	74589800	2:74362673:T:A	DCTN1;DCTN1;DCTN1;DCTN1;DCTN1;DCTN1;DCTN1;DCTN1	Q14203	Q14203;Q14203-6;E7EX90;Q14203-2;Q14203-5;Q14203-3;E7EX90;Q14203-4	p.Ser1196Cys	p.Ser1196Cys;p.Ser1189Cys;p.Ser1174Cys;p.Ser1062Cys;p.Ser1057Cys;p.Ser1154Cys;p.Ser1174Cys;p.Ser1171Cys	4.120457	0.429	0.787048115	1.602306624	-0.100720385	0.669407365	0.992	Ser	1196	Cys	S1196C	5	1.651333333	-32.54916667	-40.689	93.31	41.38867692	0.452080569	Uncertain
2:74362673:T:C:S:1196:G	-3.362844869	-3.177499825	0.000732473	-0.005990615	0.010252222	0.020971801	0.000322222	0.083232422	-1.22E-17	0.044891665	0.001594412	0.019727076	0.033790215	2	74362673	T	C	S	G		2	74589800	2:74362673:T:C	DCTN1;DCTN1;DCTN1;DCTN1;DCTN1;DCTN1;DCTN1;DCTN1	Q14203	Q14203;Q14203-6;E7EX90;Q14203-2;Q14203-5;Q14203-3;E7EX90;Q14203-4	p.Ser1196Gly	p.Ser1196Gly;p.Ser1189Gly;p.Ser1174Gly;p.Ser1062Gly;p.Ser1057Gly;p.Ser1154Gly;p.Ser1174Gly;p.Ser1171Gly	3.23914	0.342	0.80085264	0.790381088	-0.423440771	-0.308261113	0.243	Ser	1196	Gly	S1196G	4	1.651333333	-32.54916667	-40.689	93.31	41.38867692	0.426958674	Uncertain
2:74362673:T:G:S:1196:R	-3.260496009	-3.383287408	0.0007411	-0.007562986	0.001281111	0.00434212	0.000322222	0.027431476	-1.22E-17	0.011207339	0.00111747	0.017268119	0.005493486	2	74362673	T	G	S	R		2	74589800	2:74362673:T:G	DCTN1;DCTN1;DCTN1;DCTN1;DCTN1;DCTN1;DCTN1;DCTN1	Q14203	Q14203;Q14203-6;E7EX90;Q14203-2;Q14203-5;Q14203-3;E7EX90;Q14203-4	p.Ser1196Arg	p.Ser1196Arg;p.Ser1189Arg;p.Ser1174Arg;p.Ser1062Arg;p.Ser1057Arg;p.Ser1154Arg;p.Ser1174Arg;p.Ser1171Arg	2.857461	0.429	0.790744413	0.042814748	-0.03904957	-0.010984829	0.845	Ser	1196	Arg	S1196R	5	1.651333333	-32.54916667	-40.689	93.31	41.38867692	0.114861333	Benign
2:74362675:A:C:L:1195:R	-2.858886214	-3.071025532	0.00455842	-0.006895904	0.017382222	0.01291123	0.021855714	0.063947811	-1.31E-17	0.019045273	0.00180966	0.014763832	0.014107464	2	74362675	A	C	L	R		2	74589802	2:74362675:A:C	DCTN1;DCTN1;DCTN1;DCTN1;DCTN1;DCTN1;DCTN1;DCTN1	Q14203	Q14203;Q14203-6;E7EX90;Q14203-2;Q14203-5;Q14203-3;E7EX90;Q14203-4	p.Leu1195Arg	p.Leu1195Arg;p.Leu1188Arg;p.Leu1173Arg;p.Leu1061Arg;p.Leu1056Arg;p.Leu1153Arg;p.Leu1173Arg;p.Leu1170Arg	4.070851	0.597	0.823703351	2.439673363	1.578795773	1.613785135	0.917	Leu	1195	Arg	L1195R	6	-2.53375	-33.12725	-37.820875	92.99	44.32255979	0.853322803	Pathogenic
2:74362675:A:G:L:1195:P	-2.637406168	-3.207103995	0.004024001	-0.005896646	0.018096667	0.012136545	0.021855714	0.042206923	-1.31E-17	0.008955951	0.00143926	0.014335435	0.011714662	2	74362675	A	G	L	P		2	74589802	2:74362675:A:G	DCTN1;DCTN1;DCTN1;DCTN1;DCTN1;DCTN1;DCTN1;DCTN1	Q14203	Q14203;Q14203-6;E7EX90;Q14203-2;Q14203-5;Q14203-3;E7EX90;Q14203-4	p.Leu1195Pro	p.Leu1195Pro;p.Leu1188Pro;p.Leu1173Pro;p.Leu1061Pro;p.Leu1056Pro;p.Leu1153Pro;p.Leu1173Pro;p.Leu1170Pro	3.516927	0.7	0.835484691	2.005784749	2.430111827	1.910756648	0.005	Leu	1195	Pro	L1195P	7	-2.53375	-33.12725	-37.820875	92.99	44.32255979	0.841308606	Pathogenic
2:74362675:A:T:L:1195:Q	-2.95902026	-3.077518932	0.00455842	-0.006895904	0.017382222	0.01291123	0.021855714	0.063947811	-1.31E-17	0.019045273	0.00180966	0.014763832	0.014107464	2	74362675	A	T	L	Q		2	74589802	2:74362675:A:T	DCTN1;DCTN1;DCTN1;DCTN1;DCTN1;DCTN1;DCTN1;DCTN1	Q14203	Q14203;Q14203-6;E7EX90;Q14203-2;Q14203-5;Q14203-3;E7EX90;Q14203-4	p.Leu1195Gln	p.Leu1195Gln;p.Leu1188Gln;p.Leu1173Gln;p.Leu1061Gln;p.Leu1056Gln;p.Leu1153Gln;p.Leu1173Gln;p.Leu1170Gln	4.042309	0.552	0.814961036	2.187201365	1.146878731	1.338292811	0.917	Leu	1195	Gln	L1195Q	6	-2.53375	-33.12725	-37.820875	92.99	44.32255979	0.777804797	Pathogenic
2:74362676:G:C:L:1195:V	-3.210171222	-3.233513597	0.003966094	-0.003832483	0.024783333	0.010117778	0.021855714	2.98E-18	-1.31E-17	-4.92E-18	0.001992401	0.022117812	0.029381376	2	74362676	G	C	L	V		2	74589803	2:74362676:G:C	DCTN1;DCTN1;DCTN1;DCTN1;DCTN1;DCTN1;DCTN1;DCTN1	Q14203	Q14203;Q14203-6;E7EX90;Q14203-2;Q14203-5;Q14203-3;E7EX90;Q14203-4	p.Leu1195Val	p.Leu1195Val;p.Leu1188Val;p.Leu1173Val;p.Leu1061Val;p.Leu1056Val;p.Leu1153Val;p.Leu1173Val;p.Leu1170Val	3.074396	0.417	0.81843183	1.007770208	0.346618962	0.036516478	0.243	Leu	1195	Val	L1195V	3	-2.53375	-33.12725	-37.820875	92.99	44.32255979	0.483821449	Uncertain
2:74362676:G:T:L:1195:M	-3.583979641	-3.414535758	0.003966094	-0.00126295	0.024663333	0.010062222	0.021855714	-4.57E-18	-1.31E-17	-5.91E-18	0.001992401	0.023251427	0.028699153	2	74362676	G	T	L	M		2	74589803	2:74362676:G:T	DCTN1;DCTN1;DCTN1;DCTN1;DCTN1;DCTN1;DCTN1;DCTN1	Q14203	Q14203;Q14203-6;E7EX90;Q14203-2;Q14203-5;Q14203-3;E7EX90;Q14203-4	p.Leu1195Met	p.Leu1195Met;p.Leu1188Met;p.Leu1173Met;p.Leu1061Met;p.Leu1056Met;p.Leu1153Met;p.Leu1173Met;p.Leu1170Met	2.291312	0.25	0.808481023	-0.260472962	-0.880990889	-1.350661744	0.123	Leu	1195	Met	L1195M	2	-2.53375	-33.12725	-37.820875	92.99	44.32255979	0.29903163	Benign
2:74362678:G:A:S:1194:F	-3.280156174	-3.272718113	0.003533995	-0.005844359	0.005442222	0.004288743	0.008215159	0.063947811	-1.20E-17	0.019045273	0.00180966	0.013712738	0.014578303	2	74362678	G	A	S	F		2	74589805	2:74362678:G:A	DCTN1;DCTN1;DCTN1;DCTN1;DCTN1;DCTN1;DCTN1;DCTN1	Q14203	Q14203;Q14203-6;E7EX90;Q14203-2;Q14203-5;Q14203-3;E7EX90;Q14203-4	p.Ser1194Phe	p.Ser1194Phe;p.Ser1187Phe;p.Ser1172Phe;p.Ser1060Phe;p.Ser1055Phe;p.Ser1152Phe;p.Ser1172Phe;p.Ser1169Phe	3.175603	0.407	0.789920901	0.438289992	-0.19263907	0.033234351	0.454	Ser	1194	Phe	S1194F	6	-4.050333333	-31.76883333	-41.47316667	93.35	46.74494127	0.612033099	Uncertain
2:74362678:G:C:S:1194:C	-3.193820661	-3.298626809	0.004062471	-0.006223368	0.005842222	0.002446218	0.008215159	0.027431476	-1.20E-17	0.011207339	0.001822446	0.015936693	0.01236932	2	74362678	G	C	S	C		2	74589805	2:74362678:G:C	DCTN1;DCTN1;DCTN1;DCTN1;DCTN1;DCTN1;DCTN1;DCTN1	Q14203	Q14203;Q14203-6;E7EX90;Q14203-2;Q14203-5;Q14203-3;E7EX90;Q14203-4	p.Ser1194Cys	p.Ser1194Cys;p.Ser1187Cys;p.Ser1172Cys;p.Ser1060Cys;p.Ser1055Cys;p.Ser1152Cys;p.Ser1172Cys;p.Ser1169Cys	3.102538	0.449	0.786079607	0.248264159	0.010256591	0.236648585	0.758	Ser	1194	Cys	S1194C	5	-4.050333333	-31.76883333	-41.47316667	93.35	46.74494127	0.53042651	Uncertain
2:74362678:G:T:S:1194:Y	-3.353587807	-3.415729892	0.003533995	-0.005844359	0.005442222	0.004288743	0.008215159	0.063947811	-1.20E-17	0.019045273	0.00180966	0.013712738	0.014578303	2	74362678	G	T	S	Y		2	74589805	2:74362678:G:T	DCTN1;DCTN1;DCTN1;DCTN1;DCTN1;DCTN1;DCTN1;DCTN1	Q14203	Q14203;Q14203-6;E7EX90;Q14203-2;Q14203-5;Q14203-3;E7EX90;Q14203-4	p.Ser1194Tyr	p.Ser1194Tyr;p.Ser1187Tyr;p.Ser1172Tyr;p.Ser1060Tyr;p.Ser1055Tyr;p.Ser1152Tyr;p.Ser1172Tyr;p.Ser1169Tyr	2.546989	0.374	0.786585989	-0.465257284	-0.458054786	-0.496160112	0.454	Ser	1194	Tyr	S1194Y	6	-4.050333333	-31.76883333	-41.47316667	93.35	46.74494127	0.527643507	Uncertain
2:74362679:A:C:S:1194:A	-3.858658025	-3.537741163	0.003074373	-0.004235581	0.014172222	0.003198889	0.008215159	2.98E-18	-1.20E-17	-4.84E-18	0.001992401	0.02170747	0.02977582	2	74362679	A	C	S	A	rs112571739	2	74589806	2:74362679:A:C	DCTN1;DCTN1;DCTN1;DCTN1;DCTN1;DCTN1;DCTN1;DCTN1	Q14203	Q14203;Q14203-6;E7EX90;Q14203-2;Q14203-5;Q14203-3;E7EX90;Q14203-4	p.Ser1194Ala	p.Ser1194Ala;p.Ser1187Ala;p.Ser1172Ala;p.Ser1060Ala;p.Ser1055Ala;p.Ser1152Ala;p.Ser1172Ala;p.Ser1169Ala	1.729863	0.125	0.79090984	-1.426645551	-1.968757086	-2.37566705	0.003	Ser	1194	Ala	S1194A	3	-4.050333333	-31.76883333	-41.47316667	93.35	46.74494127	0.176875693	Benign
2:74362679:A:G:S:1194:P	-3.162667847	-3.374858398	0.004062471	-0.006223368	0.005842222	0.002446218	0.008215159	0.027431476	-1.20E-17	0.011207339	0.001822446	0.015936693	0.01236932	2	74362679	A	G	S	P	rs112571739	2	74589806	2:74362679:A:G	DCTN1;DCTN1;DCTN1;DCTN1;DCTN1;DCTN1;DCTN1;DCTN1	Q14203	Q14203;Q14203-6;E7EX90;Q14203-2;Q14203-5;Q14203-3;E7EX90;Q14203-4	p.Ser1194Pro	p.Ser1194Pro;p.Ser1187Pro;p.Ser1172Pro;p.Ser1060Pro;p.Ser1055Pro;p.Ser1152Pro;p.Ser1172Pro;p.Ser1169Pro	2.767459	0.463	0.806081094	0.3026812	0.432966204	0.137062314	0.072	Ser	1194	Pro	S1194P	5	-4.050333333	-31.76883333	-41.47316667	93.35	46.74494127	0.689189588	Pathogenic
2:74362679:A:T:S:1194:T	-3.818604406	-3.504730657	0.003074373	-0.004235581	0.014172222	0.003198889	0.008215159	2.98E-18	-1.20E-17	-4.84E-18	0.001992401	0.02170747	0.02977582	2	74362679	A	T	S	T		2	74589806	2:74362679:A:T	DCTN1;DCTN1;DCTN1;DCTN1;DCTN1;DCTN1;DCTN1;DCTN1	Q14203	Q14203;Q14203-6;E7EX90;Q14203-2;Q14203-5;Q14203-3;E7EX90;Q14203-4	p.Ser1194Thr	p.Ser1194Thr;p.Ser1187Thr;p.Ser1172Thr;p.Ser1060Thr;p.Ser1055Thr;p.Ser1152Thr;p.Ser1172Thr;p.Ser1169Thr	1.874962	0.143	0.786487928	-1.345867901	-1.928111966	-2.193453799	0.016	Ser	1194	Thr	S1194T	3	-4.050333333	-31.76883333	-41.47316667	93.35	46.74494127	0.255410817	Benign
2:74362680:C:A:K:1193:N	-3.92683816	-3.49468951	0.002911642	-0.007605917	0.002958889	0.002062144	0.000388889	0.027431476	-1.20E-17	0.011207339	0.00111747	0.016241998	0.005871264	2	74362680	C	A	K	N		2	74589807	2:74362680:C:A	DCTN1;DCTN1;DCTN1;DCTN1;DCTN1;DCTN1;DCTN1;DCTN1	Q14203	Q14203;Q14203-6;E7EX90;Q14203-2;Q14203-5;Q14203-3;E7EX90;Q14203-4	p.Lys1193Asn	p.Lys1193Asn;p.Lys1186Asn;p.Lys1171Asn;p.Lys1059Asn;p.Lys1054Asn;p.Lys1151Asn;p.Lys1171Asn;p.Lys1168Asn	2.360808	0.129	0.786017291	-0.722553739	-2.024959512	-2.012647405	0.079	Lys	1193	Asn	K1193N	5	-1.213222222	-34.05322222	-44.64744444	93.36	45.88702629	0.16036906	Benign
2:74362680:C:G:K:1193:N	-3.92683816	-3.506683941	0.002911642	-0.007605917	0.002958889	0.002062144	0.000388889	0.027431476	-1.20E-17	0.011207339	0.00111747	0.016241998	0.005871264	2	74362680	C	G	K	N		2	74589807	2:74362680:C:G	DCTN1;DCTN1;DCTN1;DCTN1;DCTN1;DCTN1;DCTN1;DCTN1	Q14203	Q14203;Q14203-6;E7EX90;Q14203-2;Q14203-5;Q14203-3;E7EX90;Q14203-4	p.Lys1193Asn	p.Lys1193Asn;p.Lys1186Asn;p.Lys1171Asn;p.Lys1059Asn;p.Lys1054Asn;p.Lys1151Asn;p.Lys1171Asn;p.Lys1168Asn	2.308086	0.129	0.786017291	-0.791450235	-2.024959512	-2.041049424	0.079	Lys	1193	Asn	K1193N	5	-1.213222222	-34.05322222	-44.64744444	93.36	45.88702629	0.16036906	Benign
2:74362681:T:A:K:1193:M	-3.591856821	-3.357315921	0.002532494	-0.007326928	0.002774444	0.004288743	0.000388889	0.063947811	-1.20E-17	0.019045273	0.001109624	0.01427162	0.009004121	2	74362681	T	A	K	M		2	74589808	2:74362681:T:A	DCTN1;DCTN1;DCTN1;DCTN1;DCTN1;DCTN1;DCTN1;DCTN1	Q14203	Q14203;Q14203-6;E7EX90;Q14203-2;Q14203-5;Q14203-3;E7EX90;Q14203-4	p.Lys1193Met	p.Lys1193Met;p.Lys1186Met;p.Lys1171Met;p.Lys1059Met;p.Lys1054Met;p.Lys1151Met;p.Lys1171Met;p.Lys1168Met	2.90675	0.275	0.780023759	-0.156641246	-1.196865504	-0.874608274	0.38	Lys	1193	Met	K1193M	6	-1.213222222	-34.05322222	-44.64744444	93.36	45.88702629	0.415462232	Uncertain
2:74362681:T:C:K:1193:R	-3.883274961	-3.448168643	0.002202836	-0.005282297	0.009313333	0.001973333	0.000388889	2.98E-18	-1.20E-17	-4.84E-18	0.001221761	0.021105517	0.020761376	2	74362681	T	C	K	R		2	74589808	2:74362681:T:C	DCTN1;DCTN1;DCTN1;DCTN1;DCTN1;DCTN1;DCTN1;DCTN1	Q14203	Q14203;Q14203-6;E7EX90;Q14203-2;Q14203-5;Q14203-3;E7EX90;Q14203-4	p.Lys1193Arg	p.Lys1193Arg;p.Lys1186Arg;p.Lys1171Arg;p.Lys1059Arg;p.Lys1054Arg;p.Lys1151Arg;p.Lys1171Arg;p.Lys1168Arg	2.290152	0.127	0.790308205	-0.709274384	-1.966081446	-2.062271429	0.003	Lys	1193	Arg	K1193R	3	-1.213222222	-34.05322222	-44.64744444	93.36	45.88702629	0.173735686	Benign
2:74362681:T:G:K:1193:T	-3.743170491	-3.527162401	0.002532494	-0.007326928	0.002774444	0.004288743	0.000388889	0.063947811	-1.20E-17	0.019045273	0.001109624	0.01427162	0.009004121	2	74362681	T	G	K	T		2	74589808	2:74362681:T:G	DCTN1;DCTN1;DCTN1;DCTN1;DCTN1;DCTN1;DCTN1;DCTN1	Q14203	Q14203;Q14203-6;E7EX90;Q14203-2;Q14203-5;Q14203-3;E7EX90;Q14203-4	p.Lys1193Thr	p.Lys1193Thr;p.Lys1186Thr;p.Lys1171Thr;p.Lys1059Thr;p.Lys1054Thr;p.Lys1151Thr;p.Lys1171Thr;p.Lys1168Thr	2.160183	0.207	0.78662673	-0.9697281	-1.518960846	-1.669858277	0.079	Lys	1193	Thr	K1193T	6	-1.213222222	-34.05322222	-44.64744444	93.36	45.88702629	0.217282385	Benign
2:74362682:T:C:K:1193:E	-3.407343062	-3.420363875	0.002911642	-0.006902328	0.0121	0.013605842	0.000388889	0.083232422	-1.20E-17	0.044891665	0.001594412	0.018864429	0.040002792	2	74362682	T	C	K	E	rs1276332022	2	74589809	2:74362682:T:C	DCTN1;DCTN1;DCTN1;DCTN1;DCTN1;DCTN1;DCTN1;DCTN1	Q14203	Q14203;Q14203-6;E7EX90;Q14203-2;Q14203-5;Q14203-3;E7EX90;Q14203-4	p.Lys1193Glu	p.Lys1193Glu;p.Lys1186Glu;p.Lys1171Glu;p.Lys1059Glu;p.Lys1054Glu;p.Lys1151Glu;p.Lys1171Glu;p.Lys1168Glu	2.056825	0.313	0.793108824	-0.945252062	-0.736989546	-1.112819972	0.018	Lys	1193	Glu	K1193E	4	-1.213222222	-34.05322222	-44.64744444	93.36	45.88702629	0.322557547	Benign
2:74362682:T:G:K:1193:Q	-3.807879246	-3.50399137	0.002911642	-0.006902328	0.0121	0.013605842	0.000388889	0.083232422	-1.20E-17	0.044891665	0.001594412	0.018864429	0.040002792	2	74362682	T	G	K	Q		2	74589809	2:74362682:T:G	DCTN1;DCTN1;DCTN1;DCTN1;DCTN1;DCTN1;DCTN1;DCTN1	Q14203	Q14203;Q14203-6;E7EX90;Q14203-2;Q14203-5;Q14203-3;E7EX90;Q14203-4	p.Lys1193Gln	p.Lys1193Gln;p.Lys1186Gln;p.Lys1171Gln;p.Lys1059Gln;p.Lys1054Gln;p.Lys1151Gln;p.Lys1171Gln;p.Lys1168Gln	1.689237	0.133	0.778643727	-1.781639632	-2.1225564	-2.351309886	0	Lys	1193	Gln	K1193Q	4	-1.213222222	-34.05322222	-44.64744444	93.36	45.88702629	0.093924871	Benign
2:74362684:A:C:L:1192:R	-3.015202886	-3.036783946	0.001790932	-0.006769578	0.003328889	0.004288743	0.008767778	0.063947811	-1.00E-17	0.019045273	0.000944782	0.015012924	0.009105491	2	74362684	A	C	L	R		2	74589811	2:74362684:A:C	DCTN1;DCTN1;DCTN1;DCTN1;DCTN1;DCTN1;DCTN1;DCTN1	Q14203	Q14203;Q14203-6;E7EX90;Q14203-2;Q14203-5;Q14203-3;E7EX90;Q14203-4	p.Leu1192Arg	p.Leu1192Arg;p.Leu1185Arg;p.Leu1170Arg;p.Leu1058Arg;p.Leu1053Arg;p.Leu1150Arg;p.Leu1170Arg;p.Leu1167Arg	4.313788	0.534	0.792983598	2.001038701	0.665774185	1.380495488	0.998	Leu	1192	Arg	L1192R	6	-2.51775	-38.14875	-40.284	92.17	46.29346584	0.379190353	Uncertain
2:74362684:A:G:L:1192:P	-2.858692877	-3.053159224	0.001580452	-0.005356805	0.003715556	0.003134462	0.008767778	0.042206923	-1.00E-17	0.008933729	0.000729226	0.014420825	0.006576481	2	74362684	A	G	L	P		2	74589811	2:74362684:A:G	DCTN1;DCTN1;DCTN1;DCTN1;DCTN1;DCTN1;DCTN1;DCTN1	Q14203	Q14203;Q14203-6;E7EX90;Q14203-2;Q14203-5;Q14203-3;E7EX90;Q14203-4	p.Leu1192Pro	p.Leu1192Pro;p.Leu1185Pro;p.Leu1170Pro;p.Leu1058Pro;p.Leu1053Pro;p.Leu1150Pro;p.Leu1170Pro;p.Leu1167Pro	4.288541	0.608	0.807315505	2.320795857	1.375297888	1.794641544	0.998	Leu	1192	Pro	L1192P	7	-2.51775	-38.14875	-40.284	92.17	46.29346584	0.822947563	Pathogenic
2:74362684:A:T:L:1192:H	-3.007781346	-3.075555562	0.001580452	-0.005356805	0.003715556	0.003134462	0.008767778	0.042206923	-1.00E-17	0.008933729	0.000729226	0.014420825	0.006576481	2	74362684	A	T	L	H		2	74589811	2:74362684:A:T	DCTN1;DCTN1;DCTN1;DCTN1;DCTN1;DCTN1;DCTN1;DCTN1	Q14203	Q14203;Q14203-6;E7EX90;Q14203-2;Q14203-5;Q14203-3;E7EX90;Q14203-4	p.Leu1192His	p.Leu1192His;p.Leu1185His;p.Leu1170His;p.Leu1058His;p.Leu1053His;p.Leu1150His;p.Leu1170His;p.Leu1167His	4.190097	0.541	0.784006564	1.618450009	0.560494659	1.354324103	0.999	Leu	1192	His	L1192H	7	-2.51775	-38.14875	-40.284	92.17	46.29346584	0.716909279	Pathogenic
2:74362685:G:A:L:1192:F	-3.236296119	-2.883328185	0.002059288	-0.006433508	0.014918889	0.013772508	0.008767778	0.083232422	-1.00E-17	0.048926478	0.001357648	0.019240361	0.04612253	2	74362685	G	A	L	F	rs993994985	2	74589812	2:74362685:G:A	DCTN1;DCTN1;DCTN1;DCTN1;DCTN1;DCTN1;DCTN1;DCTN1	Q14203	Q14203;Q14203-6;E7EX90;Q14203-2;Q14203-5;Q14203-3;E7EX90;Q14203-4	p.Leu1192Phe	p.Leu1192Phe;p.Leu1185Phe;p.Leu1170Phe;p.Leu1058Phe;p.Leu1053Phe;p.Leu1150Phe;p.Leu1170Phe;p.Leu1167Phe	4.304306	0.381	0.791771111	1.958804931	-0.327046115	0.490991712	0.998	Leu	1192	Phe	L1192F	4	-2.51775	-38.14875	-40.284	92.17	46.29346584	0.602713171	Uncertain
2:74362685:G:C:L:1192:V	-3.371003869	-3.044469945	0.002112161	-0.004760535	0.011484444	0.001706667	0.008767778	2.98E-18	-1.00E-17	-4.67E-18	0.001040277	0.021242072	0.025049153	2	74362685	G	C	L	V		2	74589812	2:74362685:G:C	DCTN1;DCTN1;DCTN1;DCTN1;DCTN1;DCTN1;DCTN1;DCTN1	Q14203	Q14203;Q14203-6;E7EX90;Q14203-2;Q14203-5;Q14203-3;E7EX90;Q14203-4	p.Leu1192Val	p.Leu1192Val;p.Leu1185Val;p.Leu1170Val;p.Leu1058Val;p.Leu1053Val;p.Leu1150Val;p.Leu1170Val;p.Leu1167Val	3.985396	0.351	0.791413323	1.533250875	-0.523719649	0.145779871	0.993	Leu	1192	Val	L1192V	3	-2.51775	-38.14875	-40.284	92.17	46.29346584	0.340670939	Benign
2:74362685:G:T:L:1192:I	-3.397519699	-3.152184635	0.002112161	-0.00220985	0.011364444	0.001706667	0.008767778	-4.57E-18	-1.00E-17	-5.67E-18	0.001040277	0.022175019	0.024416931	2	74362685	G	T	L	I		2	74589812	2:74362685:G:T	DCTN1;DCTN1;DCTN1;DCTN1;DCTN1;DCTN1;DCTN1;DCTN1	Q14203	Q14203;Q14203-6;E7EX90;Q14203-2;Q14203-5;Q14203-3;E7EX90;Q14203-4	p.Leu1192Ile	p.Leu1192Ile;p.Leu1185Ile;p.Leu1170Ile;p.Leu1058Ile;p.Leu1053Ile;p.Leu1150Ile;p.Leu1170Ile;p.Leu1167Ile	3.523614	0.34	0.790932388	0.917962325	-0.601668621	-0.166572038	0.993	Leu	1192	Ile	L1192I	2	-2.51775	-38.14875	-40.284	92.17	46.29346584	0.325587069	Benign
2:74362686:C:A:Q:1191:H	-3.469319185	-3.507429866	0.003820021	-0.004272055	0.008308413	0.002006588	0.007939921	0.027431476	-7.53E-18	0.011207339	0.000999841	0.015930637	0.014571814	2	74362686	C	A	Q	H		2	74589813	2:74362686:C:A	DCTN1;DCTN1;DCTN1;DCTN1;DCTN1;DCTN1;DCTN1;DCTN1	Q14203	Q14203;Q14203-6;E7EX90;Q14203-2;Q14203-5;Q14203-3;E7EX90;Q14203-4	p.Gln1191His	p.Gln1191His;p.Gln1184His;p.Gln1169His;p.Gln1057His;p.Gln1052His;p.Gln1149His;p.Gln1169His;p.Gln1166His	2.144038	0.322	0.791718827	-0.865494969	-0.702969709	-1.013813931	0.736	Gln	1191	His	Q1191H	5	-7.157888889	-36.67733333	-39.28755556	91.89	49.80919027	0.269129455	Benign
2:74362686:C:G:Q:1191:H	-3.469319185	-3.489887312	0.003820021	-0.004272055	0.008308413	0.002006588	0.007939921	0.027431476	-7.53E-18	0.011207339	0.000999841	0.015930637	0.014571814	2	74362686	C	G	Q	H	rs137966704	2	74589813	2:74362686:C:G	DCTN1;DCTN1;DCTN1;DCTN1;DCTN1;DCTN1;DCTN1;DCTN1	Q14203	Q14203;Q14203-6;E7EX90;Q14203-2;Q14203-5;Q14203-3;E7EX90;Q14203-4	p.Gln1191His	p.Gln1191His;p.Gln1184His;p.Gln1169His;p.Gln1057His;p.Gln1052His;p.Gln1149His;p.Gln1169His;p.Gln1166His	2.221147	0.322	0.791718827	-0.764729827	-0.702969709	-0.97227432	0.736	Gln	1191	His	Q1191H	5	-7.157888889	-36.67733333	-39.28755556	91.89	49.80919027	0.269129455	Benign
2:74362687:T:A:Q:1191:L	-3.407637323	-3.270972839	0.002932974	-0.001473875	0.007457302	0.003134462	0.007939921	0.042206923	-7.53E-18	0.008933729	0.000766312	0.013207036	0.010927942	2	74362687	T	A	Q	L	rs1217867427	2	74589814	2:74362687:T:A	DCTN1;DCTN1;DCTN1;DCTN1;DCTN1;DCTN1;DCTN1;DCTN1	Q14203	Q14203;Q14203-6;E7EX90;Q14203-2;Q14203-5;Q14203-3;E7EX90;Q14203-4	p.Gln1191Leu	p.Gln1191Leu;p.Gln1184Leu;p.Gln1169Leu;p.Gln1057Leu;p.Gln1052Leu;p.Gln1149Leu;p.Gln1169Leu;p.Gln1166Leu	3.250726	0.355	0.800551306	0.798104822	-0.345829966	-0.226874853	0.139	Gln	1191	Leu	Q1191L	7	-7.157888889	-36.67733333	-39.28755556	91.89	49.80919027	0.217233628	Benign
2:74362687:T:C:Q:1191:R	-3.755705165	-3.321608896	0.003820021	-0.004309482	0.022407302	0.01468227	0.007939921	0.083232422	-7.53E-18	0.075889742	0.001426649	0.018789333	0.060323677	2	74362687	T	C	Q	R		2	74589814	2:74362687:T:C	DCTN1;DCTN1;DCTN1;DCTN1;DCTN1;DCTN1;DCTN1;DCTN1	Q14203	Q14203;Q14203-6;E7EX90;Q14203-2;Q14203-5;Q14203-3;E7EX90;Q14203-4	p.Gln1191Arg	p.Gln1191Arg;p.Gln1184Arg;p.Gln1169Arg;p.Gln1057Arg;p.Gln1052Arg;p.Gln1149Arg;p.Gln1169Arg;p.Gln1166Arg	2.115416	0.127	0.799512018	-0.711084925	-1.812520617	-2.15640396	0	Gln	1191	Arg	Q1191R	4	-7.157888889	-36.67733333	-39.28755556	91.89	49.80919027	0.053070928	Benign
2:74362687:T:G:Q:1191:P	-3.22403558	-3.232913988	0.003322979	-0.003287796	0.007520635	0.004288743	0.007939921	0.063947811	-7.53E-18	0.019045273	0.00099282	0.01379291	0.015420525	2	74362687	T	G	Q	P		2	74589814	2:74362687:T:G	DCTN1;DCTN1;DCTN1;DCTN1;DCTN1;DCTN1;DCTN1;DCTN1	Q14203	Q14203;Q14203-6;E7EX90;Q14203-2;Q14203-5;Q14203-3;E7EX90;Q14203-4	p.Gln1191Pro	p.Gln1191Pro;p.Gln1184Pro;p.Gln1169Pro;p.Gln1057Pro;p.Gln1052Pro;p.Gln1149Pro;p.Gln1169Pro;p.Gln1166Pro	3.335001	0.431	0.816132423	1.29173074	0.397249772	0.257832841	0.707	Gln	1191	Pro	Q1191P	6	-7.157888889	-36.67733333	-39.28755556	91.89	49.80919027	0.493167423	Uncertain
2:74362688:G:C:Q:1191:E	-3.662180569	-3.240024396	0.003917925	-0.003324014	0.018189524	0.00168	0.007939921	2.98E-18	-7.53E-18	0.000333333	0.001093166	0.021299417	0.033430856	2	74362688	G	C	Q	E		2	74589815	2:74362688:G:C	DCTN1;DCTN1;DCTN1;DCTN1;DCTN1;DCTN1;DCTN1;DCTN1	Q14203	Q14203;Q14203-6;E7EX90;Q14203-2;Q14203-5;Q14203-3;E7EX90;Q14203-4	p.Gln1191Glu	p.Gln1191Glu;p.Gln1184Glu;p.Gln1169Glu;p.Gln1057Glu;p.Gln1052Glu;p.Gln1149Glu;p.Gln1169Glu;p.Gln1166Glu	2.970951	0.208	0.800987363	0.443230734	-1.273004363	-1.227306761	0.066	Gln	1191	Glu	Q1191E	3	-7.157888889	-36.67733333	-39.28755556	91.89	49.80919027	0.174448575	Benign
2:74362688:G:T:Q:1191:K	-3.542085867	-3.168327161	0.003820021	-0.004309482	0.022407302	0.01468227	0.007939921	0.083232422	-7.53E-18	0.075889742	0.001426649	0.018789333	0.060323677	2	74362688	G	T	Q	K		2	74589815	2:74362688:G:T	DCTN1;DCTN1;DCTN1;DCTN1;DCTN1;DCTN1;DCTN1;DCTN1	Q14203	Q14203;Q14203-6;E7EX90;Q14203-2;Q14203-5;Q14203-3;E7EX90;Q14203-4	p.Gln1191Lys	p.Gln1191Lys;p.Gln1184Lys;p.Gln1169Lys;p.Gln1057Lys;p.Gln1052Lys;p.Gln1149Lys;p.Gln1169Lys;p.Gln1166Lys	2.789172	0.223	0.799694214	0.173855938	-1.199227852	-1.238527986	0.034	Gln	1191	Lys	Q1191K	4	-7.157888889	-36.67733333	-39.28755556	91.89	49.80919027	0.17041909	Benign
2:74362690:G:A:A:1190:V	-3.436324052	-2.881236988	0.002961045	-0.004422109	0.019132857	0.01468227	0.005532143	0.083232422	-7.53E-18	0.075558631	0.001426649	0.018073206	0.055168121	2	74362690	G	A	A	V		2	74589817	2:74362690:G:A	DCTN1;DCTN1;DCTN1;DCTN1;DCTN1;DCTN1;DCTN1;DCTN1	Q14203	Q14203;Q14203-6;E7EX90;Q14203-2;Q14203-5;Q14203-3;E7EX90;Q14203-4	p.Ala1190Val	p.Ala1190Val;p.Ala1183Val;p.Ala1168Val;p.Ala1056Val;p.Ala1051Val;p.Ala1148Val;p.Ala1168Val;p.Ala1165Val	4.146353	0.278	0.788078951	1.661519055	-1.043398417	-0.189477098	0.941	Ala	1190	Val	A1190V	4	-6.5682	-36.5708	-44.1966	91.91	50.96047073	0.461169596	Uncertain
2:74362690:G:C:A:1190:G	-3.365117619	-2.842703156	0.002961045	-0.004422109	0.019132857	0.01468227	0.005532143	0.083232422	-7.53E-18	0.075558631	0.001426649	0.018073206	0.055168121	2	74362690	G	C	A	G		2	74589817	2:74362690:G:C	DCTN1;DCTN1;DCTN1;DCTN1;DCTN1;DCTN1;DCTN1;DCTN1	Q14203	Q14203;Q14203-6;E7EX90;Q14203-2;Q14203-5;Q14203-3;E7EX90;Q14203-4	p.Ala1190Gly	p.Ala1190Gly;p.Ala1183Gly;p.Ala1168Gly;p.Ala1056Gly;p.Ala1051Gly;p.Ala1148Gly;p.Ala1168Gly;p.Ala1165Gly	4.31573	0.31	0.806816699	2.344049073	-0.527351194	0.086740121	0.97	Ala	1190	Gly	A1190G	4	-6.5682	-36.5708	-44.1966	91.91	50.96047073	0.569031886	Uncertain
2:74362690:G:T:A:1190:D	-3.34790354	-3.046223662	0.002575479	-0.002977054	0.00463619	0.004288743	0.005532143	0.063947811	-7.53E-18	0.019045273	0.00099282	0.01315203	0.011510525	2	74362690	G	T	A	D		2	74589817	2:74362690:G:T	DCTN1;DCTN1;DCTN1;DCTN1;DCTN1;DCTN1;DCTN1;DCTN1	Q14203	Q14203;Q14203-6;E7EX90;Q14203-2;Q14203-5;Q14203-3;E7EX90;Q14203-4	p.Ala1190Asp	p.Ala1190Asp;p.Ala1183Asp;p.Ala1168Asp;p.Ala1056Asp;p.Ala1051Asp;p.Ala1148Asp;p.Ala1168Asp;p.Ala1165Asp	4.227855	0.381	0.791988276	1.864244724	-0.323422822	0.449806575	0.997	Ala	1190	Asp	A1190D	6	-6.5682	-36.5708	-44.1966	91.91	50.96047073	0.423348118	Uncertain
2:74362691:C:A:A:1190:S	-3.443453282	-3.336381794	0.003036999	-0.00365593	0.014981746	0.00168	0.005532143	2.98E-18	-7.53E-18	0.000133333	0.001093166	0.020569957	0.02880419	2	74362691	C	A	A	S		2	74589818	2:74362691:C:A	DCTN1;DCTN1;DCTN1;DCTN1;DCTN1;DCTN1;DCTN1;DCTN1	Q14203	Q14203;Q14203-6;E7EX90;Q14203-2;Q14203-5;Q14203-3;E7EX90;Q14203-4	p.Ala1190Ser	p.Ala1190Ser;p.Ala1183Ser;p.Ala1168Ser;p.Ala1056Ser;p.Ala1051Ser;p.Ala1148Ser;p.Ala1168Ser;p.Ala1165Ser	2.6329	0.313	0.78448897	-0.404603487	-0.880807332	-0.802480958	0.941	Ala	1190	Ser	A1190S	3	-6.5682	-36.5708	-44.1966	91.91	50.96047073	0.271715682	Benign
2:74362691:C:G:A:1190:P	-3.419757611	-3.202661712	0.002961045	-0.004153708	0.005423968	0.002006588	0.005532143	0.027431476	-7.53E-18	0.011207339	0.000999841	0.015254729	0.010619592	2	74362691	C	G	A	P		2	74589818	2:74362691:C:G	DCTN1;DCTN1;DCTN1;DCTN1;DCTN1;DCTN1;DCTN1;DCTN1	Q14203	Q14203;Q14203-6;E7EX90;Q14203-2;Q14203-5;Q14203-3;E7EX90;Q14203-4	p.Ala1190Pro	p.Ala1190Pro;p.Ala1183Pro;p.Ala1168Pro;p.Ala1056Pro;p.Ala1051Pro;p.Ala1148Pro;p.Ala1168Pro;p.Ala1165Pro	3.556688	0.35	0.804070159	1.284541556	-0.318903729	-0.090951008	0.997	Ala	1190	Pro	A1190P	5	-6.5682	-36.5708	-44.1966	91.91	50.96047073	0.790291615	Pathogenic
2:74362691:C:T:A:1190:T	-3.565385711	-3.293655483	0.002961045	-0.004422109	0.019132857	0.01468227	0.005532143	0.083232422	-7.53E-18	0.075558631	0.001426649	0.018073206	0.055168121	2	74362691	C	T	A	T	rs1251814285	2	74589818	2:74362691:C:T	DCTN1;DCTN1;DCTN1;DCTN1;DCTN1;DCTN1;DCTN1;DCTN1	Q14203	Q14203;Q14203-6;E7EX90;Q14203-2;Q14203-5;Q14203-3;E7EX90;Q14203-4	p.Ala1190Thr	p.Ala1190Thr;p.Ala1183Thr;p.Ala1168Thr;p.Ala1056Thr;p.Ala1051Thr;p.Ala1148Thr;p.Ala1168Thr;p.Ala1165Thr	2.333551	0.22	0.783738862	-0.814251595	-1.484505006	-1.501317973	0.384	Ala	1190	Thr	A1190T	4	-6.5682	-36.5708	-44.1966	91.91	50.96047073	0.350983829	Benign
2:74362693:A:C:V:1189:G	-3.40552548	-3.216577601	0.00122445	-0.00186753	0.003324444	0.003134462	0.001395556	0.042206923	3.33E-05	0.008933729	0.000842992	0.013462791	0.004682017	2	74362693	A	C	V	G		2	74589820	2:74362693:A:C	DCTN1;DCTN1;DCTN1;DCTN1;DCTN1;DCTN1;DCTN1;DCTN1	Q14203	Q14203;Q14203-6;E7EX90;Q14203-2;Q14203-5;Q14203-3;E7EX90;Q14203-4	p.Val1189Gly	p.Val1189Gly;p.Val1182Gly;p.Val1167Gly;p.Val1055Gly;p.Val1050Gly;p.Val1147Gly;p.Val1167Gly;p.Val1164Gly	3.605235	0.365	0.805883563	1.392615311	-0.193296016	0.021907346	0.037	Val	1189	Gly	V1189G	7	-4.796714286	-40.29057143	-44.64885714	91.69	50.56963153	0.294423298	Benign
2:74362693:A:G:V:1189:A	-3.512733278	-3.217056975	0.001595598	-0.005028382	0.015982222	0.014765603	0.001395556	0.083232422	3.33E-05	0.078325298	0.0015693	0.01831531	0.050794274	2	74362693	A	G	V	A		2	74589820	2:74362693:A:G	DCTN1;DCTN1;DCTN1;DCTN1;DCTN1;DCTN1;DCTN1;DCTN1	Q14203	Q14203;Q14203-6;E7EX90;Q14203-2;Q14203-5;Q14203-3;E7EX90;Q14203-4	p.Val1189Ala	p.Val1189Ala;p.Val1182Ala;p.Val1167Ala;p.Val1055Ala;p.Val1050Ala;p.Val1147Ala;p.Val1167Ala;p.Val1164Ala	2.751063	0.25	0.784767572	-0.243332264	-1.276637486	-1.102987965	0.003	Val	1189	Ala	V1189A	4	-4.796714286	-40.29057143	-44.64885714	91.69	50.56963153	0.050384255	Benign
2:74362693:A:T:V:1189:E	-3.335560437	-3.256954888	0.001387584	-0.003799848	0.002764444	0.004288743	0.001395556	0.063947811	3.33E-05	0.019067495	0.00109214	0.014125142	0.007057376	2	74362693	A	T	V	E		2	74589820	2:74362693:A:T	DCTN1;DCTN1;DCTN1;DCTN1;DCTN1;DCTN1;DCTN1;DCTN1	Q14203	Q14203;Q14203-6;E7EX90;Q14203-2;Q14203-5;Q14203-3;E7EX90;Q14203-4	p.Val1189Glu	p.Val1189Glu;p.Val1182Glu;p.Val1167Glu;p.Val1055Glu;p.Val1050Glu;p.Val1147Glu;p.Val1167Glu;p.Val1164Glu	3.383863	0.393	0.787324241	0.646530423	-0.324958212	0.064501595	0.037	Val	1189	Glu	V1189E	6	-4.796714286	-40.29057143	-44.64885714	91.69	50.56963153	0.125945763	Benign
2:74362694:C:A:V:1189:L	-3.874652241	-3.396880983	0.001636586	-0.004078691	0.011942222	0.001943333	0.001395556	2.98E-18	3.33E-05	0.002013333	0.001202512	0.020321619	0.02619582	2	74362694	C	A	V	L		2	74589821	2:74362694:C:A	DCTN1;DCTN1;DCTN1;DCTN1;DCTN1;DCTN1;DCTN1;DCTN1	Q14203	Q14203;Q14203-6;E7EX90;Q14203-2;Q14203-5;Q14203-3;E7EX90;Q14203-4	p.Val1189Leu	p.Val1189Leu;p.Val1182Leu;p.Val1167Leu;p.Val1055Leu;p.Val1050Leu;p.Val1147Leu;p.Val1167Leu;p.Val1164Leu	2.415171	0.123	0.785717945	-0.658880585	-2.068094759	-2.018043541	0	Val	1189	Leu	V1189L	3	-4.796714286	-40.29057143	-44.64885714	91.69	50.56963153	0.126650218	Benign
2:74362694:C:G:V:1189:L	-3.876877442	-3.405231265	0.001636586	-0.004078691	0.011942222	0.001943333	0.001395556	2.98E-18	3.33E-05	0.002013333	0.001202512	0.020321619	0.02619582	2	74362694	C	G	V	L		2	74589821	2:74362694:C:G	DCTN1;DCTN1;DCTN1;DCTN1;DCTN1;DCTN1;DCTN1;DCTN1	Q14203	Q14203;Q14203-6;E7EX90;Q14203-2;Q14203-5;Q14203-3;E7EX90;Q14203-4	p.Val1189Leu	p.Val1189Leu;p.Val1182Leu;p.Val1167Leu;p.Val1055Leu;p.Val1050Leu;p.Val1147Leu;p.Val1167Leu;p.Val1164Leu	2.378467	0.122	0.785717945	-0.706844944	-2.07445156	-2.043596822	0	Val	1189	Leu	V1189L	3	-4.796714286	-40.29057143	-44.64885714	91.69	50.56963153	0.126650218	Benign
2:74362694:C:T:V:1189:M	-3.761166989	-3.270941053	0.001636586	-0.004078691	0.011942222	0.001943333	0.001395556	2.98E-18	3.33E-05	0.002013333	0.001202512	0.020321619	0.02619582	2	74362694	C	T	V	M	rs1341287875	2	74589821	2:74362694:C:T	DCTN1;DCTN1;DCTN1;DCTN1;DCTN1;DCTN1;DCTN1;DCTN1	Q14203	Q14203;Q14203-6;E7EX90;Q14203-2;Q14203-5;Q14203-3;E7EX90;Q14203-4	p.Val1189Met	p.Val1189Met;p.Val1182Met;p.Val1167Met;p.Val1055Met;p.Val1050Met;p.Val1147Met;p.Val1167Met;p.Val1164Met	2.968745	0.174	0.767577435	-0.381966887	-2.046562861	-1.425027539	0.119	Val	1189	Met	V1189M	3	-4.796714286	-40.29057143	-44.64885714	91.69	50.56963153	0.091685871	Benign
2:74362695:T:A:Q:1188:H	-3.22292367	-3.470931568	0.003046537	-0.002861742	0.01021	0.011032567	0.007855556	0.027431476	0.004866667	0.051416474	0.003875196	0.015423947	0.016455439	2	74362695	T	A	Q	H		2	74589822	2:74362695:T:A	DCTN1;DCTN1;DCTN1;DCTN1;DCTN1;DCTN1;DCTN1;DCTN1	Q14203	Q14203;Q14203-6;E7EX90;Q14203-2;Q14203-5;Q14203-3;E7EX90;Q14203-4	p.Gln1188His	p.Gln1188His;p.Gln1181His;p.Gln1166His;p.Gln1054His;p.Gln1049His;p.Gln1146His;p.Gln1166His;p.Gln1163His	2.269662	0.43	0.807190268	-0.320534146	0.241697753	-0.321859348	0.894	Gln	1188	His	Q1188H	5	-7.709444444	-42.69022222	-40.81944444	88.24	52.50730741	0.426958674	Uncertain
2:74362695:T:G:Q:1188:H	-3.22292367	-3.484899363	0.003046537	-0.002861742	0.01021	0.011032567	0.007855556	0.027431476	0.004866667	0.051416474	0.003875196	0.015423947	0.016455439	2	74362695	T	G	Q	H		2	74589822	2:74362695:T:G	DCTN1;DCTN1;DCTN1;DCTN1;DCTN1;DCTN1;DCTN1;DCTN1	Q14203	Q14203;Q14203-6;E7EX90;Q14203-2;Q14203-5;Q14203-3;E7EX90;Q14203-4	p.Gln1188His	p.Gln1188His;p.Gln1181His;p.Gln1166His;p.Gln1054His;p.Gln1049His;p.Gln1146His;p.Gln1166His;p.Gln1163His	2.208266	0.43	0.807190268	-0.400765723	0.241697753	-0.354934163	0.894	Gln	1188	His	Q1188H	5	-7.709444444	-42.69022222	-40.81944444	88.24	52.50730741	0.426958674	Uncertain
2:74362696:T:A:Q:1188:L	-3.265010382	-3.207911774	0.002338679	0.000670765	0.007031111	0.002527181	0.007855556	0.042206923	0.004866667	0.006225595	0.000863556	0.013103145	0.008924075	2	74362696	T	A	Q	L		2	74589823	2:74362696:T:A	DCTN1;DCTN1;DCTN1;DCTN1;DCTN1;DCTN1;DCTN1;DCTN1	Q14203	Q14203;Q14203-6;E7EX90;Q14203-2;Q14203-5;Q14203-3;E7EX90;Q14203-4	p.Gln1188Leu	p.Gln1188Leu;p.Gln1181Leu;p.Gln1166Leu;p.Gln1054Leu;p.Gln1049Leu;p.Gln1146Leu;p.Gln1166Leu;p.Gln1163Leu	3.564941	0.422	0.815882384	1.586059464	0.335866786	0.329681201	0.001	Gln	1188	Leu	Q1188L	7	-7.709444444	-42.69022222	-40.81944444	88.24	52.50730741	0.586351937	Uncertain
2:74362696:T:C:Q:1188:R	-3.570795693	-3.249372278	0.003046537	-0.003343257	0.022745556	0.03971488	0.007855556	0.083232422	0.004866667	0.268151269	0.005522643	0.017514276	0.055560619	2	74362696	T	C	Q	R		2	74589823	2:74362696:T:C	DCTN1;DCTN1;DCTN1;DCTN1;DCTN1;DCTN1;DCTN1;DCTN1	Q14203	Q14203;Q14203-6;E7EX90;Q14203-2;Q14203-5;Q14203-3;E7EX90;Q14203-4	p.Gln1188Arg	p.Gln1188Arg;p.Gln1181Arg;p.Gln1166Arg;p.Gln1054Arg;p.Gln1049Arg;p.Gln1146Arg;p.Gln1166Arg;p.Gln1163Arg	2.520947	0.217	0.815460766	0.211403025	-0.974311948	-1.417706429	0.015	Gln	1188	Arg	Q1188R	4	-7.709444444	-42.69022222	-40.81944444	88.24	52.50730741	0.245398906	Benign
2:74362696:T:G:Q:1188:P	-2.942141114	-3.224138674	0.002649869	-0.001447702	0.007773333	0.007249726	0.007855556	0.063947811	0.004866667	0.042958069	0.006565754	0.013779903	0.017271815	2	74362696	T	G	Q	P		2	74589823	2:74362696:T:G	DCTN1;DCTN1;DCTN1;DCTN1;DCTN1;DCTN1;DCTN1;DCTN1	Q14203	Q14203;Q14203-6;E7EX90;Q14203-2;Q14203-5;Q14203-3;E7EX90;Q14203-4	p.Gln1188Pro	p.Gln1188Pro;p.Gln1181Pro;p.Gln1166Pro;p.Gln1054Pro;p.Gln1049Pro;p.Gln1146Pro;p.Gln1166Pro;p.Gln1163Pro	3.339365	0.555	0.831679353	1.680088418	1.444885553	0.976948926	0.894	Gln	1188	Pro	Q1188P	6	-7.709444444	-42.69022222	-40.81944444	88.24	52.50730741	0.68955849	Pathogenic
2:74362697:G:C:Q:1188:E	-3.326044673	-3.218153822	0.003124679	-0.002717395	0.018332222	0.014123333	0.007855556	2.98E-18	0.004866667	0.042451111	0.004235771	0.019392567	0.028640741	2	74362697	G	C	Q	E		2	74589824	2:74362697:G:C	DCTN1;DCTN1;DCTN1;DCTN1;DCTN1;DCTN1;DCTN1;DCTN1	Q14203	Q14203;Q14203-6;E7EX90;Q14203-2;Q14203-5;Q14203-3;E7EX90;Q14203-4	p.Gln1188Glu	p.Gln1188Glu;p.Gln1181Glu;p.Gln1166Glu;p.Gln1054Glu;p.Gln1049Glu;p.Gln1146Glu;p.Gln1166Glu;p.Gln1163Glu	3.155596	0.366	0.817255773	1.084935254	0.002800195	-0.214538604	0.247	Gln	1188	Glu	Q1188E	3	-7.709444444	-42.69022222	-40.81944444	88.24	52.50730741	0.295548507	Benign
2:74362697:G:T:Q:1188:K	-3.072350664	-3.105581755	0.003046537	-0.003343257	0.022745556	0.03971488	0.007855556	0.083232422	0.004866667	0.268151269	0.005522643	0.017514276	0.055560619	2	74362697	G	T	Q	K		2	74589824	2:74362697:G:T	DCTN1;DCTN1;DCTN1;DCTN1;DCTN1;DCTN1;DCTN1;DCTN1	Q14203	Q14203;Q14203-6;E7EX90;Q14203-2;Q14203-5;Q14203-3;E7EX90;Q14203-4	p.Gln1188Lys	p.Gln1188Lys;p.Gln1181Lys;p.Gln1166Lys;p.Gln1054Lys;p.Gln1049Lys;p.Gln1146Lys;p.Gln1166Lys;p.Gln1163Lys	3.152984	0.441	0.815641172	1.041781935	0.452621515	0.217581582	0.075	Gln	1188	Lys	Q1188K	4	-7.709444444	-42.69022222	-40.81944444	88.24	52.50730741	0.399209126	Uncertain
2:74362698:C:A:E:1187:D	-3.725565894	-3.608596456	0.001897687	-2.75E-05	0.007025556	0.00377	1.67E-05	2.98E-18	-6.97E-18	0.002594444	0.002251766	0.019583561	0.01101328	2	74362698	C	A	E	D		2	74589825	2:74362698:C:A	DCTN1;DCTN1;DCTN1;DCTN1;DCTN1;DCTN1;DCTN1;DCTN1	Q14203	Q14203;Q14203-6;E7EX90;Q14203-2;Q14203-5;Q14203-3;E7EX90;Q14203-4	p.Glu1187Asp	p.Glu1187Asp;p.Glu1180Asp;p.Glu1165Asp;p.Glu1053Asp;p.Glu1048Asp;p.Glu1145Asp;p.Glu1165Asp;p.Glu1162Asp	1.765111	0.212	0.793868439	-1.307764208	-1.366352695	-1.853786826	0.001	Glu	1187	Asp	E1187D	3	-11.77455556	-39.737	-42.65888889	88.84	55.86604405	0.287700802	Benign
2:74362698:C:G:E:1187:D	-3.725565894	-3.587793323	0.001897687	-2.75E-05	0.007025556	0.00377	1.67E-05	2.98E-18	-6.97E-18	0.002594444	0.002251766	0.019583561	0.01101328	2	74362698	C	G	E	D	rs950791122	2	74589825	2:74362698:C:G	DCTN1;DCTN1;DCTN1;DCTN1;DCTN1;DCTN1;DCTN1;DCTN1	Q14203	Q14203;Q14203-6;E7EX90;Q14203-2;Q14203-5;Q14203-3;E7EX90;Q14203-4	p.Glu1187Asp	p.Glu1187Asp;p.Glu1180Asp;p.Glu1165Asp;p.Glu1053Asp;p.Glu1048Asp;p.Glu1145Asp;p.Glu1165Asp;p.Glu1162Asp	1.856552	0.212	0.793868439	-1.188270175	-1.366352695	-1.804526383	0.001	Glu	1187	Asp	E1187D	3	-11.77455556	-39.737	-42.65888889	88.84	55.86604405	0.287700802	Benign
2:74362699:T:A:E:1187:V	-3.171130053	-3.180364514	0.001419892	0.005361297	0.003486667	0.004801524	1.67E-05	0.042206923	-6.97E-18	0.005314904	0.000647558	0.011852222	0.003534227	2	74362699	T	A	E	V		2	74589826	2:74362699:T:A	DCTN1;DCTN1;DCTN1;DCTN1;DCTN1;DCTN1;DCTN1;DCTN1	Q14203	Q14203;Q14203-6;E7EX90;Q14203-2;Q14203-5;Q14203-3;E7EX90;Q14203-4	p.Glu1187Val	p.Glu1187Val;p.Glu1180Val;p.Glu1165Val;p.Glu1053Val;p.Glu1048Val;p.Glu1145Val;p.Glu1165Val;p.Glu1162Val	3.78562	0.472	0.792673676	1.303206851	0.266481631	0.73758202	0.7	Glu	1187	Val	E1187V	7	-11.77455556	-39.737	-42.65888889	88.84	55.86604405	0.602579008	Uncertain
2:74362699:T:C:E:1187:G	-3.36027214	-3.156426159	0.001419892	0.005361297	0.003486667	0.004801524	1.67E-05	0.042206923	-6.97E-18	0.005314904	0.000647558	0.011852222	0.003534227	2	74362699	T	C	E	G		2	74589826	2:74362699:T:C	DCTN1;DCTN1;DCTN1;DCTN1;DCTN1;DCTN1;DCTN1;DCTN1	Q14203	Q14203;Q14203-6;E7EX90;Q14203-2;Q14203-5;Q14203-3;E7EX90;Q14203-4	p.Glu1187Gly	p.Glu1187Gly;p.Glu1180Gly;p.Glu1165Gly;p.Glu1053Gly;p.Glu1048Gly;p.Glu1145Gly;p.Glu1165Gly;p.Glu1162Gly	3.890842	0.387	0.808178952	1.822339364	-0.015149019	0.302935521	0.247	Glu	1187	Gly	E1187G	7	-11.77455556	-39.737	-42.65888889	88.84	55.86604405	0.714308299	Pathogenic
2:74362699:T:G:E:1187:A	-3.433463295	-3.230865245	0.001609023	0.003056312	0.003411111	0.006408683	1.67E-05	0.063947811	-6.97E-18	0.035865248	0.003734902	0.012506994	0.009819575	2	74362699	T	G	E	A	rs1277530903	2	74589826	2:74362699:T:G	DCTN1;DCTN1;DCTN1;DCTN1;DCTN1;DCTN1;DCTN1;DCTN1	Q14203	Q14203;Q14203-6;E7EX90;Q14203-2;Q14203-5;Q14203-3;E7EX90;Q14203-4	p.Glu1187Ala	p.Glu1187Ala;p.Glu1180Ala;p.Glu1165Ala;p.Glu1053Ala;p.Glu1048Ala;p.Glu1145Ala;p.Glu1165Ala;p.Glu1162Ala	3.447501	0.345	0.793401571	0.879272465	-0.528687586	-0.17867327	0.247	Glu	1187	Ala	E1187A	6	-11.77455556	-39.737	-42.65888889	88.84	55.86604405	0.343569562	Benign
2:74362700:C:G:E:1187:Q	-3.549775013	-3.395383063	0.001897687	-2.75E-05	0.007025556	0.00377	1.67E-05	2.98E-18	-6.97E-18	0.002594444	0.002251766	0.019583561	0.01101328	2	74362700	C	G	E	Q		2	74589827	2:74362700:C:G	DCTN1;DCTN1;DCTN1;DCTN1;DCTN1;DCTN1;DCTN1;DCTN1	Q14203	Q14203;Q14203-6;E7EX90;Q14203-2;Q14203-5;Q14203-3;E7EX90;Q14203-4	p.Glu1187Gln	p.Glu1187Gln;p.Glu1180Gln;p.Glu1165Gln;p.Glu1053Gln;p.Glu1048Gln;p.Glu1145Gln;p.Glu1165Gln;p.Glu1162Gln	2.702299	0.291	0.78685107	-0.255775586	-0.981246556	-0.892262833	0.247	Glu	1187	Gln	E1187Q	3	-11.77455556	-39.737	-42.65888889	88.84	55.86604405	0.254092396	Benign
2:74362700:C:T:E:1187:K	-3.342688704	-3.176055773	0.001850172	6.51E-05	0.010672222	0.029771929	1.67E-05	0.083232422	-6.97E-18	0.234519206	0.002937657	0.017152398	0.03245016	2	74362700	C	T	E	K	rs1485769288	2	74589827	2:74362700:C:T	DCTN1;DCTN1;DCTN1;DCTN1;DCTN1;DCTN1;DCTN1;DCTN1	Q14203	Q14203;Q14203-6;E7EX90;Q14203-2;Q14203-5;Q14203-3;E7EX90;Q14203-4	p.Glu1187Lys	p.Glu1187Lys;p.Glu1180Lys;p.Glu1165Lys;p.Glu1053Lys;p.Glu1048Lys;p.Glu1145Lys;p.Glu1165Lys;p.Glu1162Lys	3.270249	0.353	0.791498572	0.60080331	-0.509583726	-0.22791829	0.247	Glu	1187	Lys	E1187K	4	-11.77455556	-39.737	-42.65888889	88.84	55.86604405	0.409049462	Uncertain
2:74362701:C:A:M:1186:I	-3.819505936	-3.272493724	0.002361075	-0.000460665	0.015468889	0.026456112	0.001732222	0.083232422	-7.10E-18	0.200989112	0.003164417	0.016931215	0.041917775	2	74362701	C	A	M	I		2	74589828	2:74362701:C:A	DCTN1;DCTN1;DCTN1;DCTN1;DCTN1;DCTN1;DCTN1;DCTN1	Q14203	Q14203;Q14203-6;E7EX90;Q14203-2;Q14203-5;Q14203-3;E7EX90;Q14203-4	p.Met1186Ile	p.Met1186Ile;p.Met1179Ile;p.Met1164Ile;p.Met1052Ile;p.Met1047Ile;p.Met1144Ile;p.Met1164Ile;p.Met1161Ile	2.671409	0.125	0.784189953	-0.36164004	-2.080874901	-1.868444106	0.001	Met	1186	Ile	M1186I	4	-9.327875	-41.52575	-47.876375	89.61	56.17076268	0.054678889	Benign
2:74362701:C:G:M:1186:I	-3.819505936	-3.301941528	0.002361075	-0.000460665	0.015468889	0.026456112	0.001732222	0.083232422	-7.10E-18	0.200989112	0.003164417	0.016931215	0.041917775	2	74362701	C	G	M	I		2	74589828	2:74362701:C:G	DCTN1;DCTN1;DCTN1;DCTN1;DCTN1;DCTN1;DCTN1;DCTN1	Q14203	Q14203;Q14203-6;E7EX90;Q14203-2;Q14203-5;Q14203-3;E7EX90;Q14203-4	p.Met1186Ile	p.Met1186Ile;p.Met1179Ile;p.Met1164Ile;p.Met1052Ile;p.Met1047Ile;p.Met1144Ile;p.Met1164Ile;p.Met1161Ile	2.54197	0.125	0.784189953	-0.530789417	-2.080874901	-1.938174561	0.001	Met	1186	Ile	M1186I	4	-9.327875	-41.52575	-47.876375	89.61	56.17076268	0.054678889	Benign
2:74362701:C:T:M:1186:I	-3.821731137	-3.242456914	0.002361075	-0.000460665	0.015468889	0.026456112	0.001732222	0.083232422	-7.10E-18	0.200989112	0.003164417	0.016931215	0.041917775	2	74362701	C	T	M	I	rs200834352	2	74589828	2:74362701:C:T	DCTN1;DCTN1;DCTN1;DCTN1;DCTN1;DCTN1;DCTN1;DCTN1	Q14203	Q14203;Q14203-6;E7EX90;Q14203-2;Q14203-5;Q14203-3;E7EX90;Q14203-4	p.Met1186Ile	p.Met1186Ile;p.Met1179Ile;p.Met1164Ile;p.Met1052Ile;p.Met1047Ile;p.Met1144Ile;p.Met1164Ile;p.Met1161Ile	2.803437	0.124	0.784189953	-0.189107388	-2.087231703	-1.803099288	0.001	Met	1186	Ile	M1186I	4	-9.327875	-41.52575	-47.876375	89.61	56.17076268	0.054678889	Benign
2:74362702:A:C:M:1186:R	-3.695469941	-3.168356166	0.002053473	0.002447142	0.004487778	0.005884239	0.001732222	0.063947811	-7.10E-18	0.032715626	0.003763795	0.012668818	0.009305352	2	74362702	A	C	M	R		2	74589829	2:74362702:A:C	DCTN1;DCTN1;DCTN1;DCTN1;DCTN1;DCTN1;DCTN1;DCTN1	Q14203	Q14203;Q14203-6;E7EX90;Q14203-2;Q14203-5;Q14203-3;E7EX90;Q14203-4	p.Met1186Arg	p.Met1186Arg;p.Met1179Arg;p.Met1164Arg;p.Met1052Arg;p.Met1047Arg;p.Met1144Arg;p.Met1164Arg;p.Met1161Arg	3.731764	0.228	0.785034544	1.044807345	-1.412032813	-0.701839729	0.009	Met	1186	Arg	M1186R	6	-9.327875	-41.52575	-47.876375	89.61	56.17076268	0.100520299	Benign
2:74362702:A:G:M:1186:T	-3.782252781	-3.320656452	0.002053473	0.002447142	0.004487778	0.005884239	0.001732222	0.063947811	-7.10E-18	0.032715626	0.003763795	0.012668818	0.009305352	2	74362702	A	G	M	T	rs145819459	2	74589829	2:74362702:A:G	DCTN1;DCTN1;DCTN1;DCTN1;DCTN1;DCTN1;DCTN1;DCTN1	Q14203	Q14203;Q14203-6;E7EX90;Q14203-2;Q14203-5;Q14203-3;E7EX90;Q14203-4	p.Met1186Thr	p.Met1186Thr;p.Met1179Thr;p.Met1164Thr;p.Met1052Thr;p.Met1047Thr;p.Met1144Thr;p.Met1164Thr;p.Met1161Thr	3.062322	0.189	0.77922518	0.027003092	-1.756874286	-1.287910945	0	Met	1186	Thr	M1186T	6	-9.327875	-41.52575	-47.876375	89.61	56.17076268	0.114704013	Benign
2:74362702:A:T:M:1186:K	-3.748874766	-3.25280199	0.002053473	0.002447142	0.004487778	0.005884239	0.001732222	0.063947811	-7.10E-18	0.032715626	0.003763795	0.012668818	0.009305352	2	74362702	A	T	M	K		2	74589829	2:74362702:A:T	DCTN1;DCTN1;DCTN1;DCTN1;DCTN1;DCTN1;DCTN1;DCTN1	Q14203	Q14203;Q14203-6;E7EX90;Q14203-2;Q14203-5;Q14203-3;E7EX90;Q14203-4	p.Met1186Lys	p.Met1186Lys;p.Met1179Lys;p.Met1164Lys;p.Met1052Lys;p.Met1047Lys;p.Met1144Lys;p.Met1164Lys;p.Met1161Lys	3.360579	0.204	0.785362284	0.567813728	-1.55912788	-1.040530601	0.004	Met	1186	Lys	M1186K	6	-9.327875	-41.52575	-47.876375	89.61	56.17076268	0.146790449	Benign
2:74362703:T:A:M:1186:L	-3.697512879	-3.602062737	0.002421677	-0.000512086	0.010888889	0.002595556	0.001732222	2.98E-18	-7.10E-18	0.001466667	0.002425713	0.019098808	0.015572646	2	74362703	T	A	M	L		2	74589830	2:74362703:T:A	DCTN1;DCTN1;DCTN1;DCTN1;DCTN1;DCTN1;DCTN1;DCTN1	Q14203	Q14203;Q14203-6;E7EX90;Q14203-2;Q14203-5;Q14203-3;E7EX90;Q14203-4	p.Met1186Leu	p.Met1186Leu;p.Met1179Leu;p.Met1164Leu;p.Met1052Leu;p.Met1047Leu;p.Met1144Leu;p.Met1164Leu;p.Met1161Leu	1.709582	0.218	0.785852114	-1.577633779	-1.4619601	-1.849018828	0	Met	1186	Leu	M1186L	3	-9.327875	-41.52575	-47.876375	89.61	56.17076268	0.023133907	Benign
2:74362703:T:C:M:1186:V	-3.688219076	-3.42105067	0.002361075	-0.000460665	0.015468889	0.026456112	0.001732222	0.083232422	-7.10E-18	0.200989112	0.003164417	0.016931215	0.041917775	2	74362703	T	C	M	V	rs1477782343	2	74589830	2:74362703:T:C	DCTN1;DCTN1;DCTN1;DCTN1;DCTN1;DCTN1;DCTN1;DCTN1	Q14203	Q14203;Q14203-6;E7EX90;Q14203-2;Q14203-5;Q14203-3;E7EX90;Q14203-4	p.Met1186Val	p.Met1186Val;p.Met1179Val;p.Met1164Val;p.Met1052Val;p.Met1047Val;p.Met1144Val;p.Met1164Val;p.Met1161Val	2.018421	0.184	0.784048623	-1.218435705	-1.708181657	-1.879175664	0	Met	1186	Val	M1186V	4	-9.327875	-41.52575	-47.876375	89.61	56.17076268	0.063821982	Benign
2:74362703:T:G:M:1186:L	-3.697512879	-3.598768716	0.002421677	-0.000512086	0.010888889	0.002595556	0.001732222	2.98E-18	-7.10E-18	0.001466667	0.002425713	0.019098808	0.015572646	2	74362703	T	G	M	L		2	74589830	2:74362703:T:G	DCTN1;DCTN1;DCTN1;DCTN1;DCTN1;DCTN1;DCTN1;DCTN1	Q14203	Q14203;Q14203-6;E7EX90;Q14203-2;Q14203-5;Q14203-3;E7EX90;Q14203-4	p.Met1186Leu	p.Met1186Leu;p.Met1179Leu;p.Met1164Leu;p.Met1052Leu;p.Met1047Leu;p.Met1144Leu;p.Met1164Leu;p.Met1161Leu	1.724061	0.218	0.785852114	-1.55871279	-1.4619601	-1.841218805	0	Met	1186	Leu	M1186L	3	-9.327875	-41.52575	-47.876375	89.61	56.17076268	0.023133907	Benign
2:74362705:A:C:L:1185:R	-3.071873493	-3.092556146	0.002053473	0.001698563	0.0044	0.008102944	0.002025556	0.063947811	-6.05E-18	0.041539116	0.006565754	0.013608368	0.013613382	2	74362705	A	C	L	R		2	74589832	2:74362705:A:C	DCTN1;DCTN1;DCTN1;DCTN1;DCTN1;DCTN1;DCTN1;DCTN1	Q14203	Q14203;Q14203-6;E7EX90;Q14203-2;Q14203-5;Q14203-3;E7EX90;Q14203-4	p.Leu1185Arg	p.Leu1185Arg;p.Leu1178Arg;p.Leu1163Arg;p.Leu1051Arg;p.Leu1046Arg;p.Leu1143Arg;p.Leu1163Arg;p.Leu1160Arg	3.985342	0.502	0.789976578	1.497817845	0.412185982	1.018585752	0.914	Leu	1185	Arg	L1185R	6	-8.4775	-45.58975	-45.007875	87.45	55.65009462	0.546324187	Uncertain
2:74362705:A:G:L:1185:P	-2.920808658	-3.101300059	0.001812194	0.003959435	0.004693333	0.003410207	0.002025556	0.042206923	-6.05E-18	0.005175595	0.000863556	0.012887638	0.005255186	2	74362705	A	G	L	P		2	74589832	2:74362705:A:G	DCTN1;DCTN1;DCTN1;DCTN1;DCTN1;DCTN1;DCTN1;DCTN1	Q14203	Q14203;Q14203-6;E7EX90;Q14203-2;Q14203-5;Q14203-3;E7EX90;Q14203-4	p.Leu1185Pro	p.Leu1185Pro;p.Leu1178Pro;p.Leu1163Pro;p.Leu1051Pro;p.Leu1046Pro;p.Leu1143Pro;p.Leu1163Pro;p.Leu1160Pro	4.101351	0.582	0.80316983	1.974141111	1.140852629	1.543510417	0.97	Leu	1185	Pro	L1185P	7	-8.4775	-45.58975	-45.007875	87.45	55.65009462	0.853075764	Pathogenic
2:74362705:A:T:L:1185:H	-3.116626348	-3.123696397	0.001812194	0.003959435	0.004693333	0.003410207	0.002025556	0.042206923	-6.05E-18	0.005175595	0.000863556	0.012887638	0.005255186	2	74362705	A	T	L	H		2	74589832	2:74362705:A:T	DCTN1;DCTN1;DCTN1;DCTN1;DCTN1;DCTN1;DCTN1;DCTN1	Q14203	Q14203;Q14203-6;E7EX90;Q14203-2;Q14203-5;Q14203-3;E7EX90;Q14203-4	p.Leu1185His	p.Leu1185His;p.Leu1178His;p.Leu1163His;p.Leu1051His;p.Leu1046His;p.Leu1143His;p.Leu1163His;p.Leu1160His	4.002907	0.494	0.780233551	1.28096754	0.198774238	0.981805331	0.992	Leu	1185	His	L1185H	7	-8.4775	-45.58975	-45.007875	87.45	55.65009462	0.566568774	Uncertain
2:74362706:G:A:L:1185:F	-3.130092011	-3.177785518	0.001772618	-0.000940577	0.014522222	0.028726445	0.002025556	0.083232422	-6.05E-18	0.201245109	0.005522643	0.016906181	0.039723968	2	74362706	G	A	L	F		2	74589833	2:74362706:G:A	DCTN1;DCTN1;DCTN1;DCTN1;DCTN1;DCTN1;DCTN1;DCTN1	Q14203	Q14203;Q14203-6;E7EX90;Q14203-2;Q14203-5;Q14203-3;E7EX90;Q14203-4	p.Leu1185Phe	p.Leu1185Phe;p.Leu1178Phe;p.Leu1163Phe;p.Leu1051Phe;p.Leu1046Phe;p.Leu1143Phe;p.Leu1163Phe;p.Leu1160Phe	3.12824	0.438	0.789384556	0.363195566	-0.004526876	0.186910579	0.005	Leu	1185	Phe	L1185F	4	-8.4775	-45.58975	-45.007875	87.45	55.65009462	0.517314201	Uncertain
2:74362706:G:C:L:1185:V	-3.253497911	-3.333476216	0.001818144	-0.000774256	0.010397778	0.006597778	0.002025556	2.98E-18	-6.05E-18	0.010163333	0.004235771	0.01853917	0.016634868	2	74362706	G	C	L	V		2	74589833	2:74362706:G:C	DCTN1;DCTN1;DCTN1;DCTN1;DCTN1;DCTN1;DCTN1;DCTN1	Q14203	Q14203;Q14203-6;E7EX90;Q14203-2;Q14203-5;Q14203-3;E7EX90;Q14203-4	p.Leu1185Val	p.Leu1185Val;p.Leu1178Val;p.Leu1163Val;p.Leu1051Val;p.Leu1046Val;p.Leu1143Val;p.Leu1163Val;p.Leu1160Val	2.870537	0.416	0.789101259	0.019459525	-0.14910317	-0.079085352	0.598	Leu	1185	Val	L1185V	3	-8.4775	-45.58975	-45.007875	87.45	55.65009462	0.522124284	Uncertain
2:74362706:G:T:L:1185:I	-3.404521097	-3.280120505	0.001818144	0.000575027	0.010397778	0.006517778	0.002025556	-4.57E-18	-6.05E-18	0.009643333	0.004235771	0.019524744	0.016034868	2	74362706	G	T	L	I		2	74589833	2:74362706:G:T	DCTN1;DCTN1;DCTN1;DCTN1;DCTN1;DCTN1;DCTN1;DCTN1	Q14203	Q14203;Q14203-6;E7EX90;Q14203-2;Q14203-5;Q14203-3;E7EX90;Q14203-4	p.Leu1185Ile	p.Leu1185Ile;p.Leu1178Ile;p.Leu1163Ile;p.Leu1051Ile;p.Leu1046Ile;p.Leu1143Ile;p.Leu1163Ile;p.Leu1160Ile	3.116151	0.349	0.788268626	0.31993154	-0.588900897	-0.334054322	0.427	Leu	1185	Ile	L1185I	2	-8.4775	-45.58975	-45.007875	87.45	55.65009462	0.379541751	Uncertain
2:74362707:T:A:Q:1184:H	-3.700802115	-3.606566597	0.000948363	0.004553208	0.003091111	0.005721753	1.67E-05	0.027431476	-1.24E-17	0.013205701	0.001593171	0.014217558	0.00351121	2	74362707	T	A	Q	H		2	74589834	2:74362707:T:A	DCTN1;DCTN1;DCTN1;DCTN1;DCTN1;DCTN1;DCTN1;DCTN1	Q14203	Q14203;Q14203-6;E7EX90;Q14203-2;Q14203-5;Q14203-3;E7EX90;Q14203-4	p.Gln1184His	p.Gln1184His;p.Gln1177His;p.Gln1162His;p.Gln1050His;p.Gln1045His;p.Gln1142His;p.Gln1162His;p.Gln1159His	1.912657	0.234	0.806601988	-0.801543381	-1.014050428	-1.647133888	0.002	Gln	1184	His	Q1184H	5	-13.51633333	-45.07844444	-42.37022222	84.22	58.95426605	0.296116678	Benign
2:74362707:T:G:Q:1184:H	-3.700802115	-3.591764775	0.000948363	0.004553208	0.003091111	0.005721753	1.67E-05	0.027431476	-1.24E-17	0.013205701	0.001593171	0.014217558	0.00351121	2	74362707	T	G	Q	H		2	74589834	2:74362707:T:G	DCTN1;DCTN1;DCTN1;DCTN1;DCTN1;DCTN1;DCTN1;DCTN1	Q14203	Q14203;Q14203-6;E7EX90;Q14203-2;Q14203-5;Q14203-3;E7EX90;Q14203-4	p.Gln1184His	p.Gln1184His;p.Gln1177His;p.Gln1162His;p.Gln1050His;p.Gln1045His;p.Gln1142His;p.Gln1162His;p.Gln1159His	1.977719	0.234	0.806601988	-0.716521118	-1.014050428	-1.612084152	0.002	Gln	1184	His	Q1184H	5	-13.51633333	-45.07844444	-42.37022222	84.22	58.95426605	0.296116678	Benign
2:74362708:T:A:Q:1184:L	-3.422286324	-3.336271484	0.000969554	0.008990984	0.003425556	0.008769145	1.67E-05	0.042206923	-1.24E-17	0.005769902	0.000449769	0.012193424	0.002934525	2	74362708	T	A	Q	L		2	74589835	2:74362708:T:A	DCTN1;DCTN1;DCTN1;DCTN1;DCTN1;DCTN1;DCTN1;DCTN1	Q14203	Q14203;Q14203-6;E7EX90;Q14203-2;Q14203-5;Q14203-3;E7EX90;Q14203-4	p.Gln1184Leu	p.Gln1184Leu;p.Gln1177Leu;p.Gln1162Leu;p.Gln1050Leu;p.Gln1045Leu;p.Gln1142Leu;p.Gln1162Leu;p.Gln1159Leu	3.111406	0.36	0.813921505	0.945122304	-0.090971142	-0.27302651	0.421	Gln	1184	Leu	Q1184L	7	-13.51633333	-45.07844444	-42.37022222	84.22	58.95426605	0.603003828	Uncertain
2:74362708:T:C:Q:1184:R	-3.410921375	-3.472474048	0.000948363	0.003127412	0.005303333	0.010339753	1.67E-05	0.083232422	-1.24E-17	0.049947173	0.002047433	0.01601593	0.015430167	2	74362708	T	C	Q	R		2	74589835	2:74362708:T:C	DCTN1;DCTN1;DCTN1;DCTN1;DCTN1;DCTN1;DCTN1;DCTN1	Q14203	Q14203;Q14203-6;E7EX90;Q14203-2;Q14203-5;Q14203-3;E7EX90;Q14203-4	p.Gln1184Arg	p.Gln1184Arg;p.Gln1177Arg;p.Gln1162Arg;p.Gln1050Arg;p.Gln1045Arg;p.Gln1142Arg;p.Gln1162Arg;p.Gln1159Arg	2.281827	0.347	0.813932674	-0.13868696	-0.173423204	-0.795076122	0.421	Gln	1184	Arg	Q1184R	4	-13.51633333	-45.07844444	-42.37022222	84.22	58.95426605	0.512211068	Uncertain
2:74362708:T:G:Q:1184:P	-3.15368557	-3.293066529	0.001098766	0.006631266	0.003525556	0.011568587	1.67E-05	0.063947811	-1.24E-17	0.052609414	0.003274484	0.012834726	0.011704501	2	74362708	T	G	Q	P		2	74589835	2:74362708:T:G	DCTN1;DCTN1;DCTN1;DCTN1;DCTN1;DCTN1;DCTN1;DCTN1	Q14203	Q14203;Q14203-6;E7EX90;Q14203-2;Q14203-5;Q14203-3;E7EX90;Q14203-4	p.Gln1184Pro	p.Gln1184Pro;p.Gln1177Pro;p.Gln1162Pro;p.Gln1050Pro;p.Gln1045Pro;p.Gln1142Pro;p.Gln1162Pro;p.Gln1159Pro	3.139263	0.468	0.829318314	1.360485475	0.852451147	0.366259732	0.94	Gln	1184	Pro	Q1184P	6	-13.51633333	-45.07844444	-42.37022222	84.22	58.95426605	0.638749897	Uncertain
2:74362709:G:C:Q:1184:E	-3.547505635	-3.466018152	0.00097274	0.002690471	0.004386667	0.003255556	1.67E-05	2.98E-18	-1.24E-17	-5.36E-18	0.001569068	0.01775688	0.005506296	2	74362709	G	C	Q	E		2	74589836	2:74362709:G:C	DCTN1;DCTN1;DCTN1;DCTN1;DCTN1;DCTN1;DCTN1;DCTN1	Q14203	Q14203;Q14203-6;E7EX90;Q14203-2;Q14203-5;Q14203-3;E7EX90;Q14203-4	p.Gln1184Glu	p.Gln1184Glu;p.Gln1177Glu;p.Gln1162Glu;p.Gln1050Glu;p.Gln1045Glu;p.Gln1142Glu;p.Gln1162Glu;p.Gln1159Glu	2.493578	0.3	0.815511433	0.176884596	-0.445852093	-0.952680245	0.231	Gln	1184	Glu	Q1184E	3	-13.51633333	-45.07844444	-42.37022222	84.22	58.95426605	0.359372644	Uncertain
2:74362709:G:T:Q:1184:K	-3.408696174	-3.393275361	0.000948363	0.003127412	0.005303333	0.010339753	1.67E-05	0.083232422	-1.24E-17	0.049947173	0.002047433	0.01601593	0.015430167	2	74362709	G	T	Q	K		2	74589836	2:74362709:G:T	DCTN1;DCTN1;DCTN1;DCTN1;DCTN1;DCTN1;DCTN1;DCTN1	Q14203	Q14203;Q14203-6;E7EX90;Q14203-2;Q14203-5;Q14203-3;E7EX90;Q14203-4	p.Gln1184Lys	p.Gln1184Lys;p.Gln1177Lys;p.Gln1162Lys;p.Gln1050Lys;p.Gln1045Lys;p.Gln1142Lys;p.Gln1162Lys;p.Gln1159Lys	2.629948	0.348	0.814100251	0.320358066	-0.164270465	-0.601758497	0.231	Gln	1184	Lys	Q1184K	4	-13.51633333	-45.07844444	-42.37022222	84.22	58.95426605	0.314697708	Benign
2:74362711:G:A:A:1183:V	-3.536148638	-3.487781966	0.001566869	0.003923622	0.006063333	0.012849075	1.67E-05	0.083232422	-6.35E-18	0.079444591	0.002047433	0.015923135	0.015929215	2	74362711	G	A	A	V	rs1457561025	2	74589838	2:74362711:G:A	DCTN1;DCTN1;DCTN1;DCTN1;DCTN1;DCTN1;DCTN1;DCTN1	Q14203	Q14203;Q14203-6;E7EX90;Q14203-2;Q14203-5;Q14203-3;E7EX90;Q14203-4	p.Ala1183Val	p.Ala1183Val;p.Ala1176Val;p.Ala1161Val;p.Ala1049Val;p.Ala1044Val;p.Ala1141Val;p.Ala1161Val;p.Ala1158Val	2.205319	0.29	0.786926761	-0.903360269	-0.986340481	-1.165772717	0.002	Ala	1183	Val	A1183V	4	-13.6526	-43.3186	-47.0116	85.85	60.10621855	0.352412211	Benign
2:74362711:G:C:A:1183:G	-3.4538162	-3.501079763	0.001566869	0.003923622	0.006063333	0.012849075	1.67E-05	0.083232422	-6.35E-18	0.079444591	0.002047433	0.015923135	0.015929215	2	74362711	G	C	A	G		2	74589838	2:74362711:G:C	DCTN1;DCTN1;DCTN1;DCTN1;DCTN1;DCTN1;DCTN1;DCTN1	Q14203	Q14203;Q14203-6;E7EX90;Q14203-2;Q14203-5;Q14203-3;E7EX90;Q14203-4	p.Ala1183Gly	p.Ala1183Gly;p.Ala1176Gly;p.Ala1161Gly;p.Ala1049Gly;p.Ala1044Gly;p.Ala1141Gly;p.Ala1161Gly;p.Ala1158Gly	2.146868	0.327	0.804212024	-0.554303101	-0.462743223	-0.983387553	0.231	Ala	1183	Gly	A1183G	4	-13.6526	-43.3186	-47.0116	85.85	60.10621855	0.536893973	Uncertain
2:74362711:G:T:A:1183:D	-3.411931573	-3.505643677	0.001815183	0.007639644	0.003774444	0.011911978	1.67E-05	0.063947811	-6.35E-18	0.067222233	0.003274484	0.012128466	0.009596197	2	74362711	G	T	A	D		2	74589838	2:74362711:G:T	DCTN1;DCTN1;DCTN1;DCTN1;DCTN1;DCTN1;DCTN1;DCTN1	Q14203	Q14203;Q14203-6;E7EX90;Q14203-2;Q14203-5;Q14203-3;E7EX90;Q14203-4	p.Ala1183Asp	p.Ala1183Asp;p.Ala1176Asp;p.Ala1161Asp;p.Ala1049Asp;p.Ala1044Asp;p.Ala1141Asp;p.Ala1161Asp;p.Ala1158Asp	2.243829	0.355	0.791578935	-0.738532399	-0.495529294	-0.769303221	0.267	Ala	1183	Asp	A1183D	6	-13.6526	-43.3186	-47.0116	85.85	60.10621855	0.352839383	Benign
2:74362712:C:A:A:1183:S	-3.738618267	-3.627149467	0.001607119	0.00328983	0.00487	0.003908889	1.67E-05	2.98E-18	-6.35E-18	0.00071	0.001569068	0.017970161	0.004895185	2	74362712	C	A	A	S	rs886056329	2	74589839	2:74362712:C:A	DCTN1;DCTN1;DCTN1;DCTN1;DCTN1;DCTN1;DCTN1;DCTN1	Q14203	Q14203;Q14203-6;E7EX90;Q14203-2;Q14203-5;Q14203-3;E7EX90;Q14203-4	p.Ala1183Ser	p.Ala1183Ser;p.Ala1176Ser;p.Ala1161Ser;p.Ala1049Ser;p.Ala1044Ser;p.Ala1141Ser;p.Ala1161Ser;p.Ala1158Ser	1.796611	0.215	0.783208212	-1.52897937	-1.525142638	-1.819476279	0.131	Ala	1183	Ser	A1183S	3	-13.6526	-43.3186	-47.0116	85.85	60.10621855	0.31118295	Benign
2:74362712:C:G:A:1183:P	-3.596033317	-3.526644555	0.001566869	0.005494006	0.003583333	0.006783974	1.67E-05	0.027431476	-6.35E-18	0.015189836	0.001593171	0.013766663	0.00218821	2	74362712	C	G	A	P		2	74589839	2:74362712:C:G	DCTN1;DCTN1;DCTN1;DCTN1;DCTN1;DCTN1;DCTN1;DCTN1	Q14203	Q14203;Q14203-6;E7EX90;Q14203-2;Q14203-5;Q14203-3;E7EX90;Q14203-4	p.Ala1183Pro	p.Ala1183Pro;p.Ala1176Pro;p.Ala1161Pro;p.Ala1049Pro;p.Ala1044Pro;p.Ala1141Pro;p.Ala1161Pro;p.Ala1158Pro	2.288404	0.283	0.800402415	-0.463110976	-0.806003812	-1.161476307	0.94	Ala	1183	Pro	A1183P	5	-13.6526	-43.3186	-47.0116	85.85	60.10621855	0.487822968	Uncertain
2:74362712:C:T:A:1183:T	-3.415987783	-3.530968013	0.001566869	0.003923622	0.006063333	0.012849075	1.67E-05	0.083232422	-6.35E-18	0.079444591	0.002047433	0.015923135	0.015929215	2	74362712	C	T	A	T	rs886056329	2	74589839	2:74362712:C:T	DCTN1;DCTN1;DCTN1;DCTN1;DCTN1;DCTN1;DCTN1;DCTN1	Q14203	Q14203;Q14203-6;E7EX90;Q14203-2;Q14203-5;Q14203-3;E7EX90;Q14203-4	p.Ala1183Thr	p.Ala1183Thr;p.Ala1176Thr;p.Ala1161Thr;p.Ala1049Thr;p.Ala1044Thr;p.Ala1141Thr;p.Ala1161Thr;p.Ala1158Thr	2.015493	0.344	0.782161668	-1.268705377	-0.722576309	-0.955894767	0.421	Ala	1183	Thr	A1183T	4	-13.6526	-43.3186	-47.0116	85.85	60.10621855	0.41751182	Uncertain
2:74362714:G:A:S:1182:L	-3.839373229	-3.436520653	0.002331554	0.007704963	0.004567778	0.013275897	1.67E-05	0.063947811	5.00E-05	0.105616073	0.003274484	0.012719444	0.013673737	2	74362714	G	A	S	L	rs975026607	2	74589841	2:74362714:G:A	DCTN1;DCTN1;DCTN1;DCTN1;DCTN1;DCTN1;DCTN1;DCTN1	Q14203	Q14203;Q14203-6;E7EX90;Q14203-2;Q14203-5;Q14203-3;E7EX90;Q14203-4	p.Ser1182Leu	p.Ser1182Leu;p.Ser1175Leu;p.Ser1160Leu;p.Ser1048Leu;p.Ser1043Leu;p.Ser1140Leu;p.Ser1160Leu;p.Ser1157Leu	2.472317	0.157	0.782821408	-0.655495011	-1.900290736	-1.790725878	0.098	Ser	1182	Leu	S1182L	6	-12.2065	-46.2665	-48.9095	86.34	60.57926089	0.365486102	Uncertain
2:74362714:G:C:S:1182:W	-3.640135809	-3.405565401	0.002057668	0.009987567	0.004571111	0.009897168	1.67E-05	0.042206923	5.00E-05	0.00915766	0.000449769	0.012004676	0.00438299	2	74362714	G	C	S	W		2	74589841	2:74362714:G:C	DCTN1;DCTN1;DCTN1;DCTN1;DCTN1;DCTN1;DCTN1;DCTN1	Q14203	Q14203;Q14203-6;E7EX90;Q14203-2;Q14203-5;Q14203-3;E7EX90;Q14203-4	p.Ser1182Trp	p.Ser1182Trp;p.Ser1175Trp;p.Ser1160Trp;p.Ser1048Trp;p.Ser1043Trp;p.Ser1140Trp;p.Ser1160Trp;p.Ser1157Trp	2.780057	0.26	0.779772957	-0.328375143	-1.296402022	-1.029564884	0.888	Ser	1182	Trp	S1182W	7	-12.2065	-46.2665	-48.9095	86.34	60.57926089	0.528065495	Uncertain
2:74362715:A:C:S:1182:A	-3.82008701	-3.825451196	0.002064423	0.003609483	0.005262222	0.003953333	1.67E-05	2.98E-18	5.00E-05	0.000776667	0.001569068	0.01781236	0.005853122	2	74362715	A	C	S	A		2	74589842	2:74362715:A:C	DCTN1;DCTN1;DCTN1;DCTN1;DCTN1;DCTN1;DCTN1;DCTN1	Q14203	Q14203;Q14203-6;E7EX90;Q14203-2;Q14203-5;Q14203-3;E7EX90;Q14203-4	p.Ser1182Ala	p.Ser1182Ala;p.Ser1175Ala;p.Ser1160Ala;p.Ser1048Ala;p.Ser1043Ala;p.Ser1140Ala;p.Ser1160Ala;p.Ser1157Ala	0.907267	0.177	0.784492356	-2.659557245	-1.745275805	-2.518231167	0	Ser	1182	Ala	S1182A	3	-12.2065	-46.2665	-48.9095	86.34	60.57926089	0.089180307	Benign
2:74362715:A:G:S:1182:P	-3.703968284	-3.678428471	0.002012743	0.005644699	0.00405	0.007361752	1.67E-05	0.027431476	5.00E-05	0.026880504	0.001593171	0.014217684	0.00390948	2	74362715	A	G	S	P		2	74589842	2:74362715:A:G	DCTN1;DCTN1;DCTN1;DCTN1;DCTN1;DCTN1;DCTN1;DCTN1	Q14203	Q14203;Q14203-6;E7EX90;Q14203-2;Q14203-5;Q14203-3;E7EX90;Q14203-4	p.Ser1182Pro	p.Ser1182Pro;p.Ser1175Pro;p.Ser1160Pro;p.Ser1048Pro;p.Ser1043Pro;p.Ser1140Pro;p.Ser1160Pro;p.Ser1157Pro	1.589426	0.232	0.794452195	-1.522979386	-1.229476998	-1.832823315	0.072	Ser	1182	Pro	S1182P	5	-12.2065	-46.2665	-48.9095	86.34	60.57926089	0.520243272	Uncertain
2:74362715:A:T:S:1182:T	-3.922446257	-3.776357797	0.002064423	0.003609483	0.005262222	0.003953333	1.67E-05	2.98E-18	5.00E-05	0.000776667	0.001569068	0.01781236	0.005853122	2	74362715	A	T	S	T		2	74589842	2:74362715:A:T	DCTN1;DCTN1;DCTN1;DCTN1;DCTN1;DCTN1;DCTN1;DCTN1	Q14203	Q14203;Q14203-6;E7EX90;Q14203-2;Q14203-5;Q14203-3;E7EX90;Q14203-4	p.Ser1182Thr	p.Ser1182Thr;p.Ser1175Thr;p.Ser1160Thr;p.Ser1048Thr;p.Ser1043Thr;p.Ser1140Thr;p.Ser1160Thr;p.Ser1157Thr	1.123059	0.131	0.78047398	-2.476466623	-2.104733177	-2.667877987	0.016	Ser	1182	Thr	S1182T	3	-12.2065	-46.2665	-48.9095	86.34	60.57926089	0.450016239	Uncertain
2:74362717:G:A:P:1181:L	-3.095283419	-3.204786499	0.003138999	0.017941949	0.175613333	0.154627398	1.67E-05	0.082880863	0.01107	0.014841956	0.000780181	0.01504877	0.03740728	2	74362717	G	A	P	L	rs1403208705	2	74589844	2:74362717:G:A	DCTN1;DCTN1;DCTN1;DCTN1;DCTN1;DCTN1;DCTN1;DCTN1	Q14203	Q14203;Q14203-6;E7EX90;Q14203-2;Q14203-5;Q14203-3;E7EX90;Q14203-4	p.Pro1181Leu	p.Pro1181Leu;p.Pro1174Leu;p.Pro1159Leu;p.Pro1047Leu;p.Pro1042Leu;p.Pro1139Leu;p.Pro1159Leu;p.Pro1156Leu	3.052364	0.457	0.793653828	0.369120828	0.18748294	0.255862118	0.982	Pro	1181	Leu	P1181L	10	-14.66057143	-48.94014286	-46.392	82.54	62.68237638	0.365769938	Uncertain
2:74362717:G:C:P:1181:R	-3.31787108	-3.236856337	0.003138999	0.016520133	0.15881	0.147920635	1.67E-05	-6.72E-18	0.01107	0.001293333	0.000263815	0.013297281	0.004262222	2	74362717	G	C	P	R		2	74589844	2:74362717:G:C	DCTN1;DCTN1;DCTN1;DCTN1;DCTN1;DCTN1;DCTN1;DCTN1	Q14203	Q14203;Q14203-6;E7EX90;Q14203-2;Q14203-5;Q14203-3;E7EX90;Q14203-4	p.Pro1181Arg	p.Pro1181Arg;p.Pro1174Arg;p.Pro1159Arg;p.Pro1047Arg;p.Pro1042Arg;p.Pro1139Arg;p.Pro1159Arg;p.Pro1156Arg	3.523856	0.405	0.795096167	1.020761189	-0.119006062	0.209281994	0.98	Pro	1181	Arg	P1181R	9	-14.66057143	-48.94014286	-46.392	82.54	62.68237638	0.690449067	Pathogenic
2:74362717:G:T:P:1181:Q	-3.579395583	-3.259807795	0.003258716	0.014768203	0.159081111	0.16074884	1.67E-05	0.069894475	0.01107	0.008950829	0.000486425	0.012370399	0.005277694	2	74362717	G	T	P	Q		2	74589844	2:74362717:G:T	DCTN1;DCTN1;DCTN1;DCTN1;DCTN1;DCTN1;DCTN1;DCTN1	Q14203	Q14203;Q14203-6;E7EX90;Q14203-2;Q14203-5;Q14203-3;E7EX90;Q14203-4	p.Pro1181Gln	p.Pro1181Gln;p.Pro1174Gln;p.Pro1159Gln;p.Pro1047Gln;p.Pro1042Gln;p.Pro1139Gln;p.Pro1159Gln;p.Pro1156Gln	3.404208	0.286	0.787736811	0.683271582	-0.998252421	-0.543037245	0.98	Pro	1181	Gln	P1181Q	8	-14.66057143	-48.94014286	-46.392	82.54	62.68237638	0.512769017	Uncertain
2:74362718:G:A:P:1181:S	-3.528215959	-3.539188939	0.003258716	0.014768203	0.159081111	0.16074884	1.67E-05	0.069894475	0.01107	0.008950829	0.000486425	0.012370399	0.005277694	2	74362718	G	A	P	S	rs1262471175	2	74589845	2:74362718:G:A	DCTN1;DCTN1;DCTN1;DCTN1;DCTN1;DCTN1;DCTN1;DCTN1	Q14203	Q14203;Q14203-6;E7EX90;Q14203-2;Q14203-5;Q14203-3;E7EX90;Q14203-4	p.Pro1181Ser	p.Pro1181Ser;p.Pro1174Ser;p.Pro1159Ser;p.Pro1047Ser;p.Pro1042Ser;p.Pro1139Ser;p.Pro1159Ser;p.Pro1156Ser	2.176177	0.309	0.791100132	-0.838723983	-0.795930738	-1.07164497	0.58	Pro	1181	Ser	P1181S	8	-14.66057143	-48.94014286	-46.392	82.54	62.68237638	0.325909003	Benign
2:74362718:G:C:P:1181:A	-3.635025608	-3.599982379	0.003258716	0.014768203	0.159081111	0.16074884	1.67E-05	0.069894475	0.01107	0.008950829	0.000486425	0.012370399	0.005277694	2	74362718	G	C	P	A		2	74589845	2:74362718:G:C	DCTN1;DCTN1;DCTN1;DCTN1;DCTN1;DCTN1;DCTN1;DCTN1	Q14203	Q14203;Q14203-6;E7EX90;Q14203-2;Q14203-5;Q14203-3;E7EX90;Q14203-4	p.Pro1181Ala	p.Pro1181Ala;p.Pro1174Ala;p.Pro1159Ala;p.Pro1047Ala;p.Pro1042Ala;p.Pro1139Ala;p.Pro1159Ala;p.Pro1156Ala	1.908957	0.261	0.794758956	-1.097869725	-1.040011615	-1.493057297	0.009	Pro	1181	Ala	P1181A	8	-14.66057143	-48.94014286	-46.392	82.54	62.68237638	0.187812791	Benign
2:74362718:G:T:P:1181:T	-3.388028295	-3.424011737	0.003258716	0.014768203	0.159081111	0.16074884	1.67E-05	0.069894475	0.01107	0.008950829	0.000486425	0.012370399	0.005277694	2	74362718	G	T	P	T		2	74589845	2:74362718:G:T	DCTN1;DCTN1;DCTN1;DCTN1;DCTN1;DCTN1;DCTN1;DCTN1	Q14203	Q14203;Q14203-6;E7EX90;Q14203-2;Q14203-5;Q14203-3;E7EX90;Q14203-4	p.Pro1181Thr	p.Pro1181Thr;p.Pro1174Thr;p.Pro1159Thr;p.Pro1047Thr;p.Pro1042Thr;p.Pro1139Thr;p.Pro1159Thr;p.Pro1156Thr	2.682443	0.372	0.790905851	-0.181923285	-0.398693735	-0.434750028	0.734	Pro	1181	Thr	P1181T	8	-14.66057143	-48.94014286	-46.392	82.54	62.68237638	0.37031717	Uncertain
2:74362719:G:C:S:1180:R	-3.30681467	-3.513419554	0.001854959	0.010207923	0.151501111	0.146699929	3.00E-05	0.027431476	-1.14E-17	0.00655671	0.000517477	0.013241512	0.002860468	2	74362719	G	C	S	R		2	74589846	2:74362719:G:C	DCTN1;DCTN1;DCTN1;DCTN1;DCTN1;DCTN1;DCTN1;DCTN1	Q14203	Q14203;Q14203-6;E7EX90;Q14203-2;Q14203-5;Q14203-3;E7EX90;Q14203-4	p.Ser1180Arg	p.Ser1180Arg;p.Ser1173Arg;p.Ser1158Arg;p.Ser1046Arg;p.Ser1041Arg;p.Ser1138Arg;p.Ser1158Arg;p.Ser1155Arg	2.334113	0.412	0.789820878	-0.663821201	-0.162523902	-0.391185318	0.917	Ser	1180	Arg	S1180R	5	-16.89033333	-46.2875	-47.50283333	79.85	64.05764821	0.213754256	Benign
2:74362719:G:T:S:1180:R	-3.30681467	-3.51618554	0.001854959	0.010207923	0.151501111	0.146699929	3.00E-05	0.027431476	-1.14E-17	0.00655671	0.000517477	0.013241512	0.002860468	2	74362719	G	T	S	R		2	74589846	2:74362719:G:T	DCTN1;DCTN1;DCTN1;DCTN1;DCTN1;DCTN1;DCTN1;DCTN1	Q14203	Q14203;Q14203-6;E7EX90;Q14203-2;Q14203-5;Q14203-3;E7EX90;Q14203-4	p.Ser1180Arg	p.Ser1180Arg;p.Ser1173Arg;p.Ser1158Arg;p.Ser1046Arg;p.Ser1041Arg;p.Ser1138Arg;p.Ser1158Arg;p.Ser1155Arg	2.321955	0.412	0.789820878	-0.679709133	-0.162523902	-0.397734989	0.917	Ser	1180	Arg	S1180R	5	-16.89033333	-46.2875	-47.50283333	79.85	64.05764821	0.213754256	Benign
2:74362720:C:A:S:1180:I	-3.729312267	-3.375950216	0.002148832	0.012429112	0.149833333	0.145875878	3.00E-05	0.063947811	-1.14E-17	0.082345602	0.001982069	0.012235131	0.011921701	2	74362720	C	A	S	I		2	74589847	2:74362720:C:A	DCTN1;DCTN1;DCTN1;DCTN1;DCTN1;DCTN1;DCTN1;DCTN1	Q14203	Q14203;Q14203-6;E7EX90;Q14203-2;Q14203-5;Q14203-3;E7EX90;Q14203-4	p.Ser1180Ile	p.Ser1180Ile;p.Ser1173Ile;p.Ser1158Ile;p.Ser1046Ile;p.Ser1041Ile;p.Ser1138Ile;p.Ser1158Ile;p.Ser1155Ile	2.770931	0.209	0.78873183	-0.119797149	-1.471124754	-1.329279744	0.845	Ser	1180	Ile	S1180I	6	-16.89033333	-46.2875	-47.50283333	79.85	64.05764821	0.298897485	Benign
2:74362720:C:G:S:1180:T	-3.547645363	-3.622585424	0.001902595	0.007378854	0.14672	0.108234444	3.00E-05	2.98E-18	-1.14E-17	-5.42E-18	0.000509639	0.016159943	0.005462963	2	74362720	C	G	S	T		2	74589847	2:74362720:C:G	DCTN1;DCTN1;DCTN1;DCTN1;DCTN1;DCTN1;DCTN1;DCTN1	Q14203	Q14203;Q14203-6;E7EX90;Q14203-2;Q14203-5;Q14203-3;E7EX90;Q14203-4	p.Ser1180Thr	p.Ser1180Thr;p.Ser1173Thr;p.Ser1158Thr;p.Ser1046Thr;p.Ser1041Thr;p.Ser1138Thr;p.Ser1158Thr;p.Ser1155Thr	1.806181	0.3	0.785583399	-1.458013172	-0.945185761	-1.322989852	0.02	Ser	1180	Thr	S1180T	3	-16.89033333	-46.2875	-47.50283333	79.85	64.05764821	0.159014519	Benign
2:74362720:C:T:S:1180:N	-3.770165466	-3.571503873	0.001902595	0.007378854	0.14672	0.108234444	3.00E-05	2.98E-18	-1.14E-17	-5.42E-18	0.000509639	0.016159943	0.005462963	2	74362720	C	T	S	N		2	74589847	2:74362720:C:T	DCTN1;DCTN1;DCTN1;DCTN1;DCTN1;DCTN1;DCTN1;DCTN1	Q14203	Q14203;Q14203-6;E7EX90;Q14203-2;Q14203-5;Q14203-3;E7EX90;Q14203-4	p.Ser1180Asn	p.Ser1180Asn;p.Ser1173Asn;p.Ser1158Asn;p.Ser1046Asn;p.Ser1041Asn;p.Ser1138Asn;p.Ser1158Asn;p.Ser1155Asn	2.030712	0.2	0.785629301	-1.163468902	-1.580100037	-1.780068519	0.608	Ser	1180	Asn	S1180N	3	-16.89033333	-46.2875	-47.50283333	79.85	64.05764821	0.284432888	Benign
2:74362721:T:A:S:1180:C	-3.518208767	-3.1722708	0.001854959	0.010207923	0.151501111	0.146699929	3.00E-05	0.027431476	-1.14E-17	0.00655671	0.000517477	0.013241512	0.002860468	2	74362721	T	A	S	C		2	74589848	2:74362721:T:A	DCTN1;DCTN1;DCTN1;DCTN1;DCTN1;DCTN1;DCTN1;DCTN1	Q14203	Q14203;Q14203-6;E7EX90;Q14203-2;Q14203-5;Q14203-3;E7EX90;Q14203-4	p.Ser1180Cys	p.Ser1180Cys;p.Ser1173Cys;p.Ser1158Cys;p.Ser1046Cys;p.Ser1041Cys;p.Ser1138Cys;p.Ser1158Cys;p.Ser1155Cys	3.833646	0.317	0.785813796	1.197125196	-0.833276092	-0.132502184	0.992	Ser	1180	Cys	S1180C	5	-16.89033333	-46.2875	-47.50283333	79.85	64.05764821	0.733789081	Pathogenic
[truncated: 7,655 more rows]
