# Supplementary material for: Accuracy of a machine learning method based on structural and locational information from AlphaFold2 for predicting the pathogenicity of TARDBP and FUS gene variants in ALS
Source: BMC Bioinformatics. 2023 May 19;24:206. doi: 10.1186/s12859-023-05338-5 (PMC10197232; doi:10.1186/s12859-023-05338-5)
Supplement: Supplementary file 13 — Additional file 13: Table S13. MOVA final dataset in CCNF. [file 12859_2023_5338_MOESM13_ESM.csv]

ID	REVELMOVA	CADDMOVA	MOVA_plus_3d_distance_xgboost_predict	MOVA_plus_3d_distance_SVM_predict	MOVA_plus_3d_distance_predict	MOVA_3d_distance_predict	only_3d_coordinates_predict	only_BLOSUM62_predict	only_pLDDT_predict	without_3d_coordinates_predict	xgboost_predict	SVM_predict	MOVA value	Chromosome	Position	Reference	Alternate	aaref	aaalt	rs_dbSNP	hg19_chr	hg19_pos(1-based)	Protein_Consequence	genename	Uniprot_acc_split	Uniprot_acc	HGVSp_VEP_split	HGVSp_VEP	CADD_raw	REVEL_score	AlphScore	glm_AlphCadd	glm_AlphRevel	glm_RevelCadd	pph_prob	ref	Pos	alt	change	con	x	y	z	b	t_distance	EVE	EVE_class
16:2429485:G:A:G:2:R	-2.437201371	-2.094203203	0.024896193	0.021538782	0.184573492	0.099119627	0.282561621	0.029145156	0.00742	0.051327005	0.146997645	-0.006767099	0.19853882	16	2429485	G	A	G	R	rs1171871439	16	2479486	16:2429485:G:A	CCNF	P41002	P41002	p.Gly2Arg	p.Gly2Arg	3.220461	0.049	0.767176163	-0.062903819	-2.847858033	-2.011970398	0.003	Gly	2	Arg	G2R	8	-41.525	69.647	-30.38675	37.55	3.14304697
16:2429485:G:C:G:2:R	-2.437201371	-2.105808764	0.024896193	0.021538782	0.184573492	0.099119627	0.282561621	0.029145156	0.00742	0.051327005	0.146997645	-0.006767099	0.19853882	16	2429485	G	C	G	R		16	2479486	16:2429485:G:C	CCNF	P41002	P41002	p.Gly2Arg	p.Gly2Arg	3.183766	0.049	0.767176163	-0.110856417	-2.847858033	-2.031738467	0.003	Gly	2	Arg	G2R	8	-41.525	69.647	-30.38675	37.55	3.14304697
16:2429485:G:T:G:2:W	-2.31549837	-1.813721513	0.024896193	0.021538782	0.184573492	0.099119627	0.282561621	0.029145156	0.00742	0.051327005	0.146997645	-0.006767099	0.19853882	16	2429485	G	T	G	W	rs1171871439	16	2479486	16:2429485:G:T	CCNF	P41002	P41002	p.Gly2Trp	p.Gly2Trp	4.107301	0.122	0.760069678	0.921097215	-2.502379559	-1.112251705	0.986	Gly	2	Trp	G2W	8	-41.525	69.647	-30.38675	37.55	3.14304697
16:2429486:G:A:G:2:E	-2.368847631	-2.087788913	0.024896193	0.021538782	0.184573492	0.099119627	0.282561621	0.029145156	0.00742	0.051327005	0.146997645	-0.006767099	0.19853882	16	2429486	G	A	G	E		16	2479487	16:2429486:G:A	CCNF	P41002	P41002	p.Gly2Glu	p.Gly2Glu	3.240742	0.09	0.768392166	-0.006471497	-2.566940805	-1.764049836	0.745	Gly	2	Glu	G2E	8	-41.525	69.647	-30.38675	37.55	3.14304697
16:2429486:G:C:G:2:A	-2.205195847	-1.94152344	0.025023427	0.020635895	0.170959683	0.084821787	0.282561621	0.074081342	0.00742	0.038877802	0.17380856	0.009814788	0.244210672	16	2429486	G	C	G	A		16	2479487	16:2429486:G:C	CCNF	P41002	P41002	p.Gly2Ala	p.Gly2Ala	3.036107	0.047	0.765291061	-0.350213299	-2.892023591	-2.122844998	0.295	Gly	2	Ala	G2A	6	-41.525	69.647	-30.38675	37.55	3.14304697
16:2429486:G:T:G:2:V	-2.447828728	-1.9617865	0.024896193	0.022251716	0.184379048	0.077504396	0.282561621	2.08E-06	0.00742	0.019877241	0.146997645	-0.00829026	0.191299711	16	2429486	G	T	G	V	rs1477727557	16	2479487	16:2429486:G:T	CCNF	P41002	P41002	p.Gly2Val	p.Gly2Val	3.74488	0.065	0.765270846	0.575505448	-2.777938447	-1.636973311	0.745	Gly	2	Val	G2V	9	-41.525	69.647	-30.38675	37.55	3.14304697
16:2429488:A:C:S:3:R	-2.230529836	-1.766334189	0.020226786	0.022064054	0.114959603	0.063429386	0.301581116	0.122333372	0.313992706	0.11377974	0.17380856	0.022086679	0.240588335	16	2429488	A	C	S	R		16	2479489	16:2429488:A:C	CCNF	P41002	P41002	p.Ser3Arg	p.Ser3Arg	3.642938	0.043	0.767194979	0.48964732	-2.885684904	-1.819058787	0.838	Ser	3	Arg	S3R	5	-39.593	71.78983333	-31.6335	35.99	0
16:2429488:A:G:S:3:G	-1.607984802	-1.25571936	0.030506268	0.02235192	0.132399603	0.128413635	0.301581116	0.045697998	0.313992706	0.340319664	0.579538047	0.034719201	0.357845217	16	2429488	A	G	S	G	rs944306963	16	2479489	16:2429488:A:G	CCNF	P41002	P41002	p.Ser3Gly	p.Ser3Gly	3.544716	0.054	0.767373864	0.365694828	-2.812775489	-1.808388238	0.001	Ser	3	Gly	S3G	4	-39.593	71.78983333	-31.6335	35.99	0
16:2429488:A:T:S:3:C	-2.157174603	-1.539065711	0.020226786	0.022064054	0.114959603	0.063429386	0.301581116	0.122333372	0.313992706	0.11377974	0.17380856	0.022086679	0.240588335	16	2429488	A	T	S	C		16	2479489	16:2429488:A:T	CCNF	P41002	P41002	p.Ser3Cys	p.Ser3Cys	4.361526	0.087	0.764897842	1.372150559	-2.644312191	-1.177610168	0.983	Ser	3	Cys	S3C	5	-39.593	71.78983333	-31.6335	35.99	0
16:2429489:G:A:S:3:N	-1.947218664	-1.675785954	0.025924489	0.022943949	0.127547381	0.049608652	0.301581116	0.020200036	0.313992706	0.119292327	0.485528171	0.043731961	0.28489296	16	2429489	G	A	S	N		16	2479490	16:2429489:G:A	CCNF	P41002	P41002	p.Ser3Asn	p.Ser3Asn	3.282104	0.076	0.76464226	-0.044716145	-2.718501257	-1.822692691	0.421	Ser	3	Asn	S3N	3	-39.593	71.78983333	-31.6335	35.99	0
16:2429489:G:C:S:3:T	-1.9455515	-1.870819152	0.025924489	0.022943949	0.127547381	0.049608652	0.301581116	0.020200036	0.313992706	0.119292327	0.485528171	0.043731961	0.28489296	16	2429489	G	C	S	T		16	2479490	16:2429489:G:C	CCNF	P41002	P41002	p.Ser3Thr	p.Ser3Thr	2.665439	0.077	0.764709321	-0.848916206	-2.71102557	-2.149117696	0.01	Ser	3	Thr	S3T	3	-39.593	71.78983333	-31.6335	35.99	0
16:2429489:G:T:S:3:I	-2.129530096	-1.76505784	0.020226786	0.022082136	0.13051	0.066187365	0.301581116	0.074081342	0.313992706	0.09355647	0.17380856	0.009021282	0.250482837	16	2429489	G	T	S	I	rs1402682046	16	2479490	16:2429489:G:T	CCNF	P41002	P41002	p.Ser3Ile	p.Ser3Ile	3.50245	0.073	0.764806833	0.247280057	-2.734825846	-1.721330559	0.718	Ser	3	Ile	S3I	6	-39.593	71.78983333	-31.6335	35.99	0
16:2429490:C:A:S:3:R	-2.215525357	-1.818318689	0.020226786	0.022064054	0.114959603	0.063429386	0.301581116	0.122333372	0.313992706	0.11377974	0.17380856	0.022086679	0.240588335	16	2429490	C	A	S	R		16	2479491	16:2429490:C:A	CCNF	P41002	P41002	p.Ser3Arg	p.Ser3Arg	3.478571	0.052	0.767194979	0.274854439	-2.828473693	-1.855582128	0.929	Ser	3	Arg	S3R	5	-39.593	71.78983333	-31.6335	35.99	0
16:2429490:C:G:S:3:R	-2.215525357	-1.524363858	0.020226786	0.022064054	0.114959603	0.063429386	0.301581116	0.122333372	0.313992706	0.11377974	0.17380856	0.022086679	0.240588335	16	2429490	C	G	S	R	rs1472073974	16	2479491	16:2429490:C:G	CCNF	P41002	P41002	p.Ser3Arg	p.Ser3Arg	4.408011	0.052	0.767194979	1.489435802	-2.828473693	-1.354880843	0.929	Ser	3	Arg	S3R	5	-39.593	71.78983333	-31.6335	35.99	0
16:2429491:G:A:G:4:S	-2.909657675	-2.671519203	0.052207716	0.019782159	0.10476127	0.116122908	0.110221999	0.074081342	0.012554444	0.076523687	0.021671431	0.006725782	0.097467598	16	2429491	G	A	G	S	rs903018087	16	2479492	16:2429491:G:A	CCNF	P41002	P41002	p.Gly4Ser	p.Gly4Ser	2.871369	0.078	0.759651027	-0.70430853	-2.789063785	-2.032400192	0.034	Gly	4	Ser	G4S	6	-35.41025	72.901	-30.8775	44.05	4.393361461
16:2429491:G:C:G:4:R	-2.942535315	-2.40631924	0.051949628	0.020663467	0.121965714	0.124812114	0.110221999	0.029145156	0.012554444	0.077254155	0.021998947	-0.008143524	0.075880606	16	2429491	G	C	G	R		16	2479492	16:2429491:G:C	CCNF	P41002	P41002	p.Gly4Arg	p.Gly4Arg	4.0252	0.125	0.767276373	0.991186172	-2.363069198	-1.139139478	0.807	Gly	4	Arg	G4R	8	-35.41025	72.901	-30.8775	44.05	4.393361461
16:2429491:G:T:G:4:C	-2.922037523	-2.371477905	0.051949628	0.021407843	0.121754603	0.098705666	0.110221999	2.08E-06	0.012554444	0.033606265	0.021998947	-0.009101912	0.071122912	16	2429491	G	T	G	C		16	2479492	16:2429491:G:T	CCNF	P41002	P41002	p.Gly4Cys	p.Gly4Cys	4.204856	0.152	0.759991983	1.046668664	-2.312971816	-0.88628665	0.99	Gly	4	Cys	G4C	9	-35.41025	72.901	-30.8775	44.05	4.393361461
16:2429492:G:A:G:4:D	-2.844300009	-2.532464446	0.052207716	0.020097662	0.128219048	0.155514331	0.110221999	0.087553166	0.012554444	0.03235897	0.021671431	-0.002854518	0.095915529	16	2429492	G	A	G	D	rs999142628	16	2479493	16:2429492:G:A	CCNF	P41002	P41002	p.Gly4Asp	p.Gly4Asp	3.333709	0.122	0.76862059	0.120638873	-2.359712028	-1.528995668	0.622	Gly	4	Asp	G4D	7	-35.41025	72.901	-30.8775	44.05	4.393361461
16:2429492:G:C:G:4:A	-2.897987524	-2.811581987	0.052207716	0.019782159	0.10476127	0.116122908	0.110221999	0.074081342	0.012554444	0.076523687	0.021671431	0.006725782	0.097467598	16	2429492	G	C	G	A		16	2479493	16:2429492:G:C	CCNF	P41002	P41002	p.Gly4Ala	p.Gly4Ala	2.428512	0.085	0.76540736	-1.141348911	-2.648524755	-2.230510407	0.003	Gly	4	Ala	G4A	6	-35.41025	72.901	-30.8775	44.05	4.393361461
16:2429492:G:T:G:4:V	-2.957047976	-2.794807461	0.051949628	0.021407843	0.121754603	0.098705666	0.110221999	2.08E-06	0.012554444	0.033606265	0.021998947	-0.009101912	0.071122912	16	2429492	G	T	G	V		16	2479493	16:2429492:G:T	CCNF	P41002	P41002	p.Gly4Val	p.Gly4Val	2.866353	0.131	0.765423542	-0.568785092	-2.3558419	-1.728743081	0.622	Gly	4	Val	G4V	9	-35.41025	72.901	-30.8775	44.05	4.393361461
16:2429494:G:A:G:5:S	-2.963388854	-2.729288269	0.023257665	0.019625832	0.083280159	0.109223499	0.080794009	0.074081342	0.08496	0.08341466	0.021671431	0.006040251	0.094481596	16	2429494	G	A	G	S		16	2479495	16:2429494:G:A	CCNF	P41002	P41002	p.Gly5Ser	p.Gly5Ser	2.732327	0.055	0.760031817	-0.87663464	-2.928916921	-2.240252279	0.076	Gly	5	Ser	G5S	6	-33.4605	74.6985	-32.896	39.26	6.903752913	0.274433263	Benign
16:2429494:G:C:G:5:R	-3.004941716	-2.796450389	0.023139196	0.020416854	0.097241746	0.115786989	0.080794009	0.029145156	0.08496	0.082952334	0.021998947	-0.00847902	0.074122908	16	2429494	G	C	G	R		16	2479495	16:2429494:G:C	CCNF	P41002	P41002	p.Gly5Arg	p.Gly5Arg	2.817339	0.093	0.767639248	-0.578301097	-2.56043245	-1.974801387	0.079	Gly	5	Arg	G5R	8	-33.4605	74.6985	-32.896	39.26	6.903752913	0.43650267	Uncertain
16:2429494:G:T:G:5:C	-2.858967092	-2.421781455	0.023139196	0.021150508	0.097047302	0.089115666	0.080794009	2.08E-06	0.08496	0.038826821	0.021998947	-0.009272556	0.06977405	16	2429494	G	T	G	C	rs1466345537	16	2479495	16:2429494:G:T	CCNF	P41002	P41002	p.Gly5Cys	p.Gly5Cys	4.065506	0.194	0.760383987	0.874216052	-2.039445786	-0.718580997	0.97	Gly	5	Cys	G5C	9	-33.4605	74.6985	-32.896	39.26	6.903752913	0.446832482	Uncertain
16:2429495:G:A:G:5:D	-2.880550226	-2.62506255	0.023257665	0.019883407	0.101205714	0.12634375	0.080794009	0.087553166	0.08496	0.040012802	0.021671431	-0.003370934	0.093410132	16	2429495	G	A	G	D		16	2479496	16:2429495:G:A	CCNF	P41002	P41002	p.Gly5Asp	p.Gly5Asp	3.077523	0.108	0.76906783	-0.203134154	-2.441245289	-1.747931458	0.454	Gly	5	Asp	G5D	7	-33.4605	74.6985	-32.896	39.26	6.903752913	0.472394851	Uncertain
16:2429495:G:C:G:5:A	-2.913373922	-2.72334459	0.023257665	0.019625832	0.083280159	0.109223499	0.080794009	0.074081342	0.08496	0.08341466	0.021671431	0.006040251	0.094481596	16	2429495	G	C	G	A		16	2479496	16:2429495:G:C	CCNF	P41002	P41002	p.Gly5Ala	p.Gly5Ala	2.75112	0.085	0.766020071	-0.704687942	-2.638301988	-2.056717327	0.001	Gly	5	Ala	G5A	6	-33.4605	74.6985	-32.896	39.26	6.903752913	0.247430962	Benign
16:2429495:G:T:G:5:V	-2.928987997	-2.634695977	0.023139196	0.021150508	0.097047302	0.089115666	0.080794009	2.08E-06	0.08496	0.038826821	0.021998947	-0.009272556	0.06977405	16	2429495	G	T	G	V		16	2479496	16:2429495:G:T	CCNF	P41002	P41002	p.Gly5Val	p.Gly5Val	3.392303	0.152	0.766001732	0.13275116	-2.212702279	-1.324019405	0.003	Gly	5	Val	G5V	9	-33.4605	74.6985	-32.896	39.26	6.903752913	0.481354659	Uncertain
16:2429497:G:A:V:6:M	-2.950245967	-2.097828047	0.009932029	0.019465968	0.050183651	0.119731938	0.058320291	0.020200036	0.075673333	0.034922511	0.058441248	0.032270672	0.092179065	16	2429497	G	A	V	M		16	2479498	16:2429497:G:A	CCNF	P41002	P41002	p.Val6Met	p.Val6Met	4.762539	0.07	0.742814384	1.352651958	-3.120828826	-1.059845495	0.101	Val	6	Met	V6M	3	-29.70514286	75.84471429	-32.57	49.22	10.72794531	0.281860482	Benign
16:2429497:G:C:V:6:L	-2.953580296	-2.139108991	0.009932029	0.019465968	0.050183651	0.119731938	0.058320291	0.020200036	0.075673333	0.034922511	0.058441248	0.032270672	0.092179065	16	2429497	G	C	V	L		16	2479498	16:2429497:G:C	CCNF	P41002	P41002	p.Val6Leu	p.Val6Leu	4.632015	0.068	0.763556646	1.692611733	-2.787468566	-1.141721181	0.002	Val	6	Leu	V6L	3	-29.70514286	75.84471429	-32.57	49.22	10.72794531	0.340960042	Benign
16:2429497:G:T:V:6:L	-2.953580296	-2.173311792	0.009932029	0.019465968	0.050183651	0.119731938	0.058320291	0.020200036	0.075673333	0.034922511	0.058441248	0.032270672	0.092179065	16	2429497	G	T	V	L		16	2479498	16:2429497:G:T	CCNF	P41002	P41002	p.Val6Leu	p.Val6Leu	4.523871	0.068	0.763556646	1.551290413	-2.787468566	-1.199979745	0.002	Val	6	Leu	V6L	3	-29.70514286	75.84471429	-32.57	49.22	10.72794531	0.340960042	Benign
16:2431130:T:A:V:6:E	-2.967404412	-2.67725568	0.008048835	0.017695063	0.042734127	0.168256334	0.058320291	0.074081342	0.075673333	0.107211278	0.017331934	0.003464332	0.064907008	16	2431130	T	A	V	E		16	2481131	16:2431130:T:A	CCNF	P41002	P41002	p.Val6Glu	p.Val6Glu	3.328826	0.144	0.76928816	0.130688636	-2.208724354	-1.404458193	0.668	Val	6	Glu	V6E	6	-29.70514286	75.84471429	-32.57	49.22	10.72794531	0.483224883	Uncertain
16:2431130:T:C:V:6:A	-2.795704874	-2.677006975	0.009126448	0.018443951	0.051818095	0.248619008	0.058320291	0.045697998	0.075673333	0.283149822	0.08311671	0.024468422	0.120876321	16	2431130	T	C	V	A		16	2481131	16:2431130:T:C	CCNF	P41002	P41002	p.Val6Ala	p.Val6Ala	2.512099	0.074	0.762083098	-1.113938084	-2.773913149	-2.249065019	0.002	Val	6	Ala	V6A	4	-29.70514286	75.84471429	-32.57	49.22	10.72794531	0.288112475	Benign
16:2431130:T:G:V:6:G	-2.962738849	-2.753800192	0.008048835	0.017961868	0.042110794	0.148045688	0.058320291	0.087553166	0.075673333	0.056638086	0.017331934	-0.004575598	0.05578262	16	2431130	T	G	V	G		16	2481131	16:2431130:T:G	CCNF	P41002	P41002	p.Val6Gly	p.Val6Gly	3.220079	0.175	0.77887804	0.224613994	-1.851661347	-1.283850316	0.001	Val	6	Gly	V6G	7	-29.70514286	75.84471429	-32.57	49.22	10.72794531	0.437348868	Uncertain
16:2431132:G:A:V:7:I	-3.066100603	-3.343815224	0.009932029	0.02318604	0.045851746	0.033411197	0.036931402	0	0.012554444	0.021831612	0.058441248	0.033720086	0.077783995	16	2431132	G	A	V	I		16	2481133	16:2431132:G:A	CCNF	P41002	P41002	p.Val7Ile	p.Val7Ile	1.03318	0.045	0.761824499	-3.052937073	-2.962574976	-3.213408269	0	Val	7	Ile	V7I	1	-29.18757143	77.99242857	-36.48985714	44.58	13.05102816	0.113805833	Benign
16:2431132:G:C:V:7:L	-3.058068159	-3.327294667	0.009932029	0.020532879	0.046082857	0.034965379	0.036931402	0.020200036	0.012554444	0.028752171	0.058441248	0.031061923	0.08387243	16	2431132	G	C	V	L	rs748315822	16	2481133	16:2431132:G:C	CCNF	P41002	P41002	p.Val7Leu	p.Val7Leu	0.996485	0.031	0.764036718	-3.046440567	-3.014660468	-3.314101434	0	Val	7	Leu	V7L	3	-29.18757143	77.99242857	-36.48985714	44.58	13.05102816	0.064432795	Benign
16:2431132:G:T:V:7:F	-3.136065384	-3.20662393	0.008048835	0.018908991	0.039788413	0.093838879	0.036931402	0.122333372	0.012554444	0.103284108	0.017331934	0.013057614	0.064529637	16	2431132	G	T	V	F		16	2481133	16:2431132:G:T	CCNF	P41002	P41002	p.Val7Phe	p.Val7Phe	1.660557	0.044	0.76284983	-2.207851751	-2.951824657	-2.881212571	0.498	Val	7	Phe	V7F	5	-29.18757143	77.99242857	-36.48985714	44.58	13.05102816	0.102797782	Benign
16:2431133:T:A:V:7:D	-3.072956081	-2.741591194	0.008048835	0.01886671	0.034612222	0.043039336	0.036931402	0.087553166	0.012554444	0.03235897	0.017331934	-0.004972387	0.046040557	16	2431133	T	A	V	D	rs982770088	16	2481134	16:2431133:T:A	CCNF	P41002	P41002	p.Val7Asp	p.Val7Asp	3.400979	0.139	0.768801257	0.212993247	-2.248632082	-1.394490264	0.668	Val	7	Asp	V7D	7	-29.18757143	77.99242857	-36.48985714	44.58	13.05102816	0.173525009	Benign
16:2431133:T:C:V:7:A	-2.913353469	-2.519727297	0.009126448	0.019535873	0.046902857	0.0829917	0.036931402	0.045697998	0.012554444	0.237500696	0.08311671	0.023348812	0.110662699	16	2431133	T	C	V	A		16	2481134	16:2431133:T:C	CCNF	P41002	P41002	p.Val7Ala	p.Val7Ala	3.158578	0.035	0.762407547	-0.26114123	-3.016415134	-2.126232663	0.104	Val	7	Ala	V7A	4	-29.18757143	77.99242857	-36.48985714	44.58	13.05102816	0.159670561	Benign
16:2431133:T:G:V:7:G	-3.107966533	-2.751170091	0.008048835	0.01886671	0.034612222	0.043039336	0.036931402	0.087553166	0.012554444	0.03235897	0.017331934	-0.004972387	0.046040557	16	2431133	T	G	V	G		16	2481134	16:2431133:T:G	CCNF	P41002	P41002	p.Val7Gly	p.Val7Gly	3.370692	0.118	0.779190325	0.42911953	-2.208788713	-1.532193906	0.668	Val	7	Gly	V7G	7	-29.18757143	77.99242857	-36.48985714	44.58	13.05102816	0.166779843	Benign
16:2431135:C:A:H:8:N	-2.829588992	-2.911494627	0.002309238	0.017262104	0.02203746	0.036176496	0.03740619	0.087553166	0.075673333	0.058760219	0.000649722	-0.005589107	0.039562152	16	2431135	C	A	H	N		16	2481136	16:2431135:C:A	CCNF	P41002	P41002	p.His8Asn	p.His8Asn	2.958397	0.305	0.763849757	-0.487238479	-1.276016281	-0.673374449	0.835	His	8	Asn	H8N	7	-24.9016	77.7979	-35.1364	49.3	16.2543658	0.615261539	Uncertain
16:2431135:C:G:H:8:D	-2.740914798	-2.752454497	0.001718623	0.018664458	0.021554127	0.025440349	0.03740619	2.08E-06	0.075673333	0.048606265	0.000659755	-0.008579985	0.029269817	16	2431135	C	G	H	D		16	2481136	16:2431135:C:G	CCNF	P41002	P41002	p.His8Asp	p.His8Asp	3.611592	0.39	0.769670395	0.509611856	-0.63857386	0.169841045	0.973	His	8	Asp	H8D	9	-24.9016	77.7979	-35.1364	49.3	16.2543658	0.613487139	Uncertain
16:2431135:C:T:H:8:Y	-2.804628767	-2.711830465	0.002309238	0.01708995	0.023465238	0.072810541	0.03740619	0.074081342	0.075673333	0.107289055	0.000649722	0.001193119	0.047641551	16	2431135	C	T	H	Y		16	2481136	16:2431135:C:T	CCNF	P41002	P41002	p.His8Tyr	p.His8Tyr	3.471693	0.295	0.763964676	0.186359264	-1.337666915	-0.454658931	0.969	His	8	Tyr	H8Y	6	-24.9016	77.7979	-35.1364	49.3	16.2543658	0.632875835	Uncertain
16:2431136:A:C:H:8:P	-2.694726725	-2.715806967	0.001718623	0.019699428	0.021554127	0.02416463	0.03740619	0	0.075673333	0.040353726	0.000659755	-0.0059472	0.029174233	16	2431136	A	C	H	P		16	2481137	16:2431136:A:C	CCNF	P41002	P41002	p.His8Pro	p.His8Pro	3.728862	0.418	0.770379494	0.680311911	-0.448752471	0.394866096	0.991	His	8	Pro	H8P	10	-24.9016	77.7979	-35.1364	49.3	16.2543658	0.543722444	Uncertain
16:2431136:A:G:H:8:R	-3.061323844	-3.004854826	0.001718623	0.017821583	0.021620794	0.036443948	0.03740619	0.029145156	0.075673333	0.117354991	0.000659755	-0.00881393	0.033415035	16	2431136	A	G	H	R		16	2481137	16:2431136:A:G	CCNF	P41002	P41002	p.His8Arg	p.His8Arg	2.752994	0.185	0.767672506	-0.66156781	-1.975051839	-1.477671374	0.016	His	8	Arg	H8R	8	-24.9016	77.7979	-35.1364	49.3	16.2543658	0.341063344	Benign
16:2431136:A:T:H:8:L	-2.789685312	-2.908338147	0.001718623	0.020863355	0.021554127	0.022493889	0.03740619	0	0.075673333	0.031765767	0.000659755	-0.002283106	0.028864233	16	2431136	A	T	H	L		16	2481137	16:2431136:A:T	CCNF	P41002	P41002	p.His8Leu	p.His8Leu	3.124636	0.362	0.767889928	-0.170559007	-0.846270459	-0.25433861	0.947	His	8	Leu	H8L	11	-24.9016	77.7979	-35.1364	49.3	16.2543658	0.53828835	Uncertain
16:2431137:C:A:H:8:Q	-2.922949199	-3.11426242	0.001718623	0.017821583	0.021620794	0.036443948	0.03740619	0.029145156	0.075673333	0.117354991	0.000659755	-0.00881393	0.033415035	16	2431137	C	A	H	Q		16	2481138	16:2431137:C:A	CCNF	P41002	P41002	p.His8Gln	p.His8Gln	2.407064	0.268	0.760357491	-1.293668757	-1.569484555	-1.184258099	0.947	His	8	Gln	H8Q	8	-24.9016	77.7979	-35.1364	49.3	16.2543658	0.641496913	Pathogenic
16:2431137:C:G:H:8:Q	-2.922949199	-3.107745974	0.001718623	0.017821583	0.021620794	0.036443948	0.03740619	0.029145156	0.075673333	0.117354991	0.000659755	-0.00881393	0.033415035	16	2431137	C	G	H	Q	rs769881023	16	2481138	16:2431137:C:G	CCNF	P41002	P41002	p.His8Gln	p.His8Gln	2.427668	0.268	0.760357491	-1.266743689	-1.569484555	-1.173158459	0.947	His	8	Gln	H8Q	8	-24.9016	77.7979	-35.1364	49.3	16.2543658	0.641496913	Pathogenic
16:2431138:T:A:C:9:S	-2.643587426	-2.607536054	0.001796373	0.019679921	0.020842222	0.034896296	0.031286349	0	0.24655	0.102177694	0.000659755	-0.004370222	0.029715979	16	2431138	T	A	C	S		16	2481139	16:2431138:T:A	CCNF	P41002	P41002	p.Cys9Ser	p.Cys9Ser	4.063285	0.447	0.756719688	0.781124691	-0.492311996	0.742654626	0.999	Cys	9	Ser	C9S	10	-22.72283333	78.646	-39.95983333	60.28	20.02342057	0.600486308	Uncertain
16:2431138:T:C:C:9:R	-2.53207527	-2.559971226	0.001796373	0.022069574	0.020842222	0.032905556	0.031286349	0	0.24655	0.090279735	0.000659755	0.002221255	0.029355979	16	2431138	T	C	C	R	rs1240089504	16	2481139	16:2431138:T:C	CCNF	P41002	P41002	p.Cys9Arg	p.Cys9Arg	4.218936	0.515	0.761535501	1.103058692	0.020299832	1.219570578	1	Cys	9	Arg	C9R	12	-22.72283333	78.646	-39.95983333	60.28	20.02342057	0.631765662	Uncertain
16:2431138:T:G:C:9:G	-2.388699133	-2.564324379	0.001796373	0.022069574	0.020842222	0.032905556	0.031286349	0	0.24655	0.090279735	0.000659755	0.002221255	0.029355979	16	2431138	T	G	C	G		16	2481139	16:2431138:T:G	CCNF	P41002	P41002	p.Cys9Gly	p.Cys9Gly	4.205172	0.601	0.768783618	1.263469152	0.687915795	1.709267042	0.999	Cys	9	Gly	C9G	12	-22.72283333	78.646	-39.95983333	60.28	20.02342057	0.637530553	Uncertain
16:2431139:G:A:C:9:Y	-2.422042421	-2.569890747	0.001796373	0.020835479	0.020842222	0.032905556	0.031286349	0	0.24655	0.090279735	0.000659755	-0.000978178	0.029355979	16	2431139	G	A	C	Y		16	2481140	16:2431139:G:A	CCNF	P41002	P41002	p.Cys9Tyr	p.Cys9Tyr	4.187572	0.581	0.756712877	0.943373871	0.359385741	1.584178415	1	Cys	9	Tyr	C9Y	11	-22.72283333	78.646	-39.95983333	60.28	20.02342057	0.695626239	Pathogenic
16:2431139:G:C:C:9:S	-2.67192922	-2.601102155	0.001796373	0.019679921	0.020842222	0.034896296	0.031286349	0	0.24655	0.102177694	0.000659755	-0.004370222	0.029715979	16	2431139	G	C	C	S		16	2481140	16:2431139:G:C	CCNF	P41002	P41002	p.Cys9Ser	p.Cys9Ser	4.083628	0.43	0.756719688	0.807708687	-0.600377617	0.655347473	0.999	Cys	9	Ser	C9S	10	-22.72283333	78.646	-39.95983333	60.28	20.02342057	0.600486308	Uncertain
16:2431139:G:T:C:9:F	-2.457052873	-2.552731153	0.001796373	0.020835479	0.020842222	0.032905556	0.031286349	0	0.24655	0.090279735	0.000659755	-0.000978178	0.029355979	16	2431139	G	T	C	F		16	2481140	16:2431139:G:T	CCNF	P41002	P41002	p.Cys9Phe	p.Cys9Phe	4.241828	0.56	0.760712131	1.112708164	0.29261838	1.492019175	0.999	Cys	9	Phe	C9F	11	-22.72283333	78.646	-39.95983333	60.28	20.02342057	0.642570205	Pathogenic
16:2431140:T:G:C:9:W	-2.685454394	-2.829454596	0.001796373	0.020835479	0.020842222	0.032905556	0.031286349	0	0.24655	0.090279735	0.000659755	-0.000978178	0.029355979	16	2431140	T	G	C	W		16	2481141	16:2431140:T:G	CCNF	P41002	P41002	p.Cys9Trp	p.Cys9Trp	3.366871	0.423	0.756600968	-0.131863051	-0.646856006	0.228758708	1	Cys	9	Trp	C9W	11	-22.72283333	78.646	-39.95983333	60.28	20.02342057	0.646328296	Pathogenic
16:2431141:A:G:R:10:G	-2.727322356	-2.823209872	0.002923543	0.017694677	0.019278889	0.034064617	0.031286349	0.087553166	0.019876667	0.037920956	0.000649722	-0.006701214	0.034172469	16	2431141	A	G	R	G		16	2481142	16:2431141:A:G	CCNF	P41002	P41002	p.Arg10Gly	p.Arg10Gly	3.316264	0.383	0.817831588	1.309066795	0.120472989	-0.029718496	0.999	Arg	10	Gly	R10G	7	-25.52781818	75.94872727	-44.27663636	48.21	19.36426181	0.42611937	Uncertain
16:2431141:A:T:R:10:W	-2.761787338	-2.775413561	0.002176156	0.018231358	0.018628889	0.029591026	0.031286349	0.029145156	0.019876667	0.097649468	0.000659755	-0.009133526	0.028454559	16	2431141	A	T	R	W		16	2481142	16:2431141:A:T	CCNF	P41002	P41002	p.Arg10Trp	p.Arg10Trp	3.550907	0.38	0.759862939	0.188919574	-0.865774175	0.079345614	1	Arg	10	Trp	R10W	8	-25.52781818	75.94872727	-44.27663636	48.21	19.36426181	0.520499566	Uncertain
16:2431142:G:A:R:10:K	-2.678537234	-2.393785235	0.002066853	0.019834217	0.033663968	0.025965168	0.031286349	0.020200036	0.019876667	0.031572384	0.002282699	0.022049654	0.070494125	16	2431142	G	A	R	K	rs1458095752	16	2481143	16:2431142:G:A	CCNF	P41002	P41002	p.Arg10Lys	p.Arg10Lys	4.143508	0.3	0.795599845	1.842912194	-0.778066573	-0.063841727	0.997	Arg	10	Lys	R10K	3	-25.52781818	75.94872727	-44.27663636	48.21	19.36426181	0.223294723	Benign
16:2431142:G:C:R:10:T	-2.678975468	-2.528160546	0.002923543	0.017545963	0.020583333	0.06895456	0.031286349	0.074081342	0.019876667	0.088313749	0.000649722	-0.000946791	0.042584408	16	2431142	G	C	R	T		16	2481143	16:2431142:G:C	CCNF	P41002	P41002	p.Arg10Thr	p.Arg10Thr	4.126296	0.386	0.763523708	1.030933339	-0.766555326	0.423997255	0.999	Arg	10	Thr	R10T	6	-25.52781818	75.94872727	-44.27663636	48.21	19.36426181	0.582759749	Uncertain
16:2431142:G:T:R:10:M	-2.685644125	-2.491449085	0.002923543	0.017545963	0.020583333	0.06895456	0.031286349	0.074081342	0.019876667	0.088313749	0.000649722	-0.000946791	0.042584408	16	2431142	G	T	R	M		16	2481143	16:2431142:G:T	CCNF	P41002	P41002	p.Arg10Met	p.Arg10Met	4.242372	0.382	0.788579524	1.799316124	-0.373939281	0.463407434	1	Arg	10	Met	R10M	6	-25.52781818	75.94872727	-44.27663636	48.21	19.36426181	0.587543109	Uncertain
16:2431143:G:C:R:10:S	-2.857362057	-2.932367099	0.002923543	0.017545963	0.020583333	0.06895456	0.031286349	0.074081342	0.019876667	0.088313749	0.000649722	-0.000946791	0.042584408	16	2431143	G	C	R	S		16	2481144	16:2431143:G:C	CCNF	P41002	P41002	p.Arg10Ser	p.Arg10Ser	2.848257	0.279	0.764634265	-0.61185913	-1.428203999	-0.88299775	0.999	Arg	10	Ser	R10S	6	-25.52781818	75.94872727	-44.27663636	48.21	19.36426181	0.544478291	Uncertain
16:2431143:G:T:R:10:S	-2.857362057	-2.933682469	0.002923543	0.017545963	0.020583333	0.06895456	0.031286349	0.074081342	0.019876667	0.088313749	0.000649722	-0.000946791	0.042584408	16	2431143	G	T	R	S		16	2481144	16:2431143:G:T	CCNF	P41002	P41002	p.Arg10Ser	p.Arg10Ser	2.844098	0.279	0.764634265	-0.617294062	-1.428203999	-0.885238256	0.999	Arg	10	Ser	R10S	6	-25.52781818	75.94872727	-44.27663636	48.21	19.36426181	0.544478291	Uncertain
16:2431144:T:A:C:11:S	-2.616687433	-2.571220503	0.001590039	0.020576911	0.032478889	0.046222963	0.031286349	0	0.54296	0.109082456	0.000659755	-0.004109018	0.034289312	16	2431144	T	A	C	S		16	2481145	16:2431144:T:A	CCNF	P41002	P41002	p.Cys11Ser	p.Cys11Ser	4.111309	0.449	0.763369366	1.007549688	-0.368651973	0.780086501	0.999	Cys	11	Ser	C11S	10	-19.13933333	78.48733333	-43.53333333	54.35	24.59298721	0.599411742	Uncertain
16:2431144:T:C:C:11:R	-2.478500647	-2.511676914	0.001590039	0.022610995	0.032478889	0.044525556	0.031286349	0	0.54296	0.098042275	0.000659755	0.002437638	0.033929312	16	2431144	T	C	C	R		16	2481145	16:2431144:T:C	CCNF	P41002	P41002	p.Cys11Arg	p.Cys11Arg	4.304835	0.533	0.768798476	1.394073292	0.255901205	1.369892027	1	Cys	11	Arg	C11R	12	-19.13933333	78.48733333	-43.53333333	54.35	24.59298721	0.400950555	Uncertain
16:2431144:T:G:C:11:G	-2.431820044	-2.503364682	0.001590039	0.022610995	0.032478889	0.044525556	0.031286349	0	0.54296	0.098042275	0.000659755	0.002437638	0.033929312	16	2431144	T	G	C	G		16	2481145	16:2431144:T:G	CCNF	P41002	P41002	p.Cys11Gly	p.Cys11Gly	4.331117	0.561	0.776847656	1.62653188	0.56818802	1.545900672	0.999	Cys	11	Gly	C11G	12	-19.13933333	78.48733333	-43.53333333	54.35	24.59298721	0.588186125	Uncertain
16:2431145:G:A:C:11:Y	-2.435154373	-2.507065684	0.001590039	0.021542572	0.032478889	0.044525556	0.031286349	0	0.54296	0.098042275	0.000659755	-0.000714527	0.033929312	16	2431145	G	A	C	Y		16	2481146	16:2431145:G:A	CCNF	P41002	P41002	p.Cys11Tyr	p.Cys11Tyr	4.319415	0.559	0.76324641	1.276473877	0.328544703	1.528035926	1	Cys	11	Tyr	C11Y	11	-19.13933333	78.48733333	-43.53333333	54.35	24.59298721	0.603493966	Uncertain
16:2431145:G:C:C:11:S	-2.555002351	-2.55956592	0.001590039	0.020576911	0.032478889	0.046222963	0.031286349	0	0.54296	0.109082456	0.000659755	-0.004109018	0.034289312	16	2431145	G	C	C	S		16	2481146	16:2431145:G:C	CCNF	P41002	P41002	p.Cys11Ser	p.Cys11Ser	4.148159	0.486	0.763369366	1.055704838	-0.133450327	1.01381154	0.999	Cys	11	Ser	C11S	10	-19.13933333	78.48733333	-43.53333333	54.35	24.59298721	0.599411742	Uncertain
16:2431145:G:T:C:11:F	-2.468497661	-2.510531697	0.001590039	0.021542572	0.032478889	0.044525556	0.031286349	0	0.54296	0.098042275	0.000659755	-0.000714527	0.033929312	16	2431145	G	T	C	F		16	2481146	16:2431145:G:T	CCNF	P41002	P41002	p.Cys11Phe	p.Cys11Phe	4.308456	0.539	0.76803844	1.380098495	0.28136121	1.406524891	0.999	Cys	11	Phe	C11F	11	-19.13933333	78.48733333	-43.53333333	54.35	24.59298721	0.632705456	Uncertain
16:2431146:T:G:C:11:W	-2.655220073	-2.613660682	0.001590039	0.021542572	0.032478889	0.044525556	0.031286349	0	0.54296	0.098042275	0.000659755	-0.000714527	0.033929312	16	2431146	T	G	C	W		16	2481147	16:2431146:T:G	CCNF	P41002	P41002	p.Cys11Trp	p.Cys11Trp	3.982378	0.427	0.762791642	0.824844701	-0.518140625	0.583461703	1	Cys	11	Trp	C11W	11	-19.13933333	78.48733333	-43.53333333	54.35	24.59298721	0.615240758	Uncertain
16:2431147:G:A:A:12:T	-2.939631512	-2.580781179	0.00205453	0.021603469	0.034297302	0.050254573	0.031286349	0.045697998	0.197858889	0.303030059	0.003330388	0.008831918	0.095533158	16	2431147	G	A	A	T		16	2481148	16:2431147:G:A	CCNF	P41002	P41002	p.Ala12Thr	p.Ala12Thr	3.186524	0.066	0.762670309	-0.218154387	-2.814970246	-1.931986508	0.717	Ala	12	Thr	A12T	4	-16.3244	76.4188	-45.4278	50.72	27.44335604	0.118192512	Benign
16:2431147:G:C:A:12:P	-3.015384381	-2.605463006	0.001523747	0.020603692	0.022230635	0.059545355	0.031286349	0.122333372	0.197858889	0.154552996	0.000649722	0.002632795	0.04977188	16	2431147	G	C	A	P		16	2481148	16:2431147:G:C	CCNF	P41002	P41002	p.Ala12Pro	p.Ala12Pro	3.776894	0.162	0.771508942	0.770878547	-2.057249334	-1.059031644	0.973	Ala	12	Pro	A12P	5	-16.3244	76.4188	-45.4278	50.72	27.44335604	0.151615634	Benign
16:2431147:G:T:A:12:S	-3.114226349	-3.07017112	0.002065834	0.022812095	0.036863968	0.027036096	0.031286349	0.020200036	0.197858889	0.054303198	0.002282699	0.013988864	0.07394457	16	2431147	G	T	A	S		16	2481148	16:2431147:G:T	CCNF	P41002	P41002	p.Ala12Ser	p.Ala12Ser	1.954481	0.028	0.763592712	-1.805470813	-3.041138872	-2.815357756	0.028	Ala	12	Ser	A12S	3	-16.3244	76.4188	-45.4278	50.72	27.44335604	0.060101549	Benign
16:2431148:C:A:A:12:D	-2.974661577	-2.577261791	0.001523747	0.019947955	0.021548889	0.05757303	0.031286349	0.074081342	0.197858889	0.129722047	0.000649722	-0.003047405	0.046674408	16	2431148	C	A	A	D		16	2481149	16:2431148:C:A	CCNF	P41002	P41002	p.Ala12Asp	p.Ala12Asp	3.911305	0.196	0.773037828	0.984155575	-1.815609427	-0.790090332	0.947	Ala	12	Asp	A12D	6	-16.3244	76.4188	-45.4278	50.72	27.44335604	0.171471857	Benign
16:2431148:C:G:A:12:G	-2.937964348	-2.549291983	0.00205453	0.021603469	0.034297302	0.050254573	0.031286349	0.045697998	0.197858889	0.303030059	0.003330388	0.008831918	0.095533158	16	2431148	C	G	A	G		16	2481149	16:2431148:C:G	CCNF	P41002	P41002	p.Ala12Gly	p.Ala12Gly	3.286088	0.067	0.78100431	0.363207434	-2.502720171	-1.872569736	0.512	Ala	12	Gly	A12G	4	-16.3244	76.4188	-45.4278	50.72	27.44335604	0.172296999	Benign
16:2431148:C:T:A:12:V	-2.829598662	-2.51304196	0.00205453	0.021603469	0.034297302	0.050254573	0.031286349	0.045697998	0.197858889	0.303030059	0.003330388	0.008831918	0.095533158	16	2431148	C	T	A	V		16	2481149	16:2431148:C:T	CCNF	P41002	P41002	p.Ala12Val	p.Ala12Val	3.400705	0.132	0.767418407	0.178599249	-2.316201827	-1.43510042	0.835	Ala	12	Val	A12V	4	-16.3244	76.4188	-45.4278	50.72	27.44335604	0.215508035	Benign
16:2431150:A:C:K:13:Q	-2.646451307	-2.32252881	0.002143864	0.024257509	0.044555079	0.070835622	0.031286349	0.045697998	0.533026667	0.353562483	0.003330388	0.008057961	0.102927922	16	2431150	A	C	K	Q		16	2481151	16:2431150:A:C	CCNF	P41002	P41002	p.Lys13Gln	p.Lys13Gln	3.895067	0.219	0.763092334	0.718148605	-1.83533839	-0.665889578	0.969	Lys	13	Gln	K13Q	4	-13.391	79.08622222	-43.26133333	51.43	29.58020627	0.546539759	Uncertain
16:2431150:A:G:K:13:E	-2.649785636	-2.453426064	0.002143864	0.024257509	0.044555079	0.070835622	0.031286349	0.045697998	0.533026667	0.353562483	0.003330388	0.008057961	0.102927922	16	2431150	A	G	K	E		16	2481151	16:2431150:A:G	CCNF	P41002	P41002	p.Lys13Glu	p.Lys13Glu	3.48119	0.217	0.774548255	0.45926228	-1.65691591	-0.900411171	0.9	Lys	13	Glu	K13E	4	-13.391	79.08622222	-43.26133333	51.43	29.58020627	0.540134772	Uncertain
16:2431151:A:C:K:13:T	-2.910604362	-2.634674721	0.001590039	0.022422662	0.030635556	0.075799911	0.031286349	0.074081342	0.533026667	0.157390613	0.000649722	-0.002792671	0.052311445	16	2431151	A	C	K	T	rs773521452	16	2481152	16:2431151:A:C	CCNF	P41002	P41002	p.Lys13Thr	p.Lys13Thr	3.647437	0.217	0.769107954	0.542610402	-1.747684498	-0.810851773	0.985	Lys	13	Thr	K13T	6	-13.391	79.08622222	-43.26133333	51.43	29.58020627	0.507461746	Uncertain
16:2431151:A:G:K:13:R	-3.052246286	-2.942149392	0.002155658	0.025333113	0.047121746	0.046347604	0.031286349	0.020200036	0.533026667	0.107503211	0.002282699	0.012830892	0.081119755	16	2431151	A	G	K	R	rs773521452	16	2481152	16:2431151:A:G	CCNF	P41002	P41002	p.Lys13Arg	p.Lys13Arg	2.254462	0.043	0.772895598	-1.184488251	-2.790573052	-2.567048671	0.028	Lys	13	Arg	K13R	3	-13.391	79.08622222	-43.26133333	51.43	29.58020627	0.182832221	Benign
16:2431151:A:T:K:13:M	-2.867258087	-2.566215986	0.001590039	0.022422662	0.030635556	0.075799911	0.031286349	0.074081342	0.533026667	0.157390613	0.000649722	-0.002792671	0.052311445	16	2431151	A	T	K	M		16	2481152	16:2431151:A:T	CCNF	P41002	P41002	p.Lys13Met	p.Lys13Met	3.863893	0.243	0.760372028	0.610456196	-1.728162049	-0.543954676	0.999	Lys	13	Met	K13M	6	-13.391	79.08622222	-43.26133333	51.43	29.58020627	0.513251786	Uncertain
16:2431152:G:C:K:13:N	-2.944042636	-2.624063557	0.001590039	0.023239367	0.03144619	0.079367051	0.031286349	0.122333372	0.533026667	0.184562598	0.000649722	0.002373681	0.055528438	16	2431152	G	C	K	N		16	2481153	16:2431152:G:C	CCNF	P41002	P41002	p.Lys13Asn	p.Lys13Asn	3.633999	0.187	0.768693557	0.514850264	-1.945302539	-0.991501918	0.985	Lys	13	Asn	K13N	5	-13.391	79.08622222	-43.26133333	51.43	29.58020627	0.536010384	Uncertain
16:2431152:G:T:K:13:N	-2.944042636	-2.603651749	0.001590039	0.023239367	0.03144619	0.079367051	0.031286349	0.122333372	0.533026667	0.184562598	0.000649722	0.002373681	0.055528438	16	2431152	G	T	K	N		16	2481153	16:2431152:G:T	CCNF	P41002	P41002	p.Lys13Asn	p.Lys13Asn	3.698538	0.187	0.768693557	0.599189077	-1.945302539	-0.956733928	0.985	Lys	13	Asn	K13N	5	-13.391	79.08622222	-43.26133333	51.43	29.58020627	0.536010384	Uncertain
16:2431153:T:A:C:14:S	-2.708516643	-2.627856644	0.001590039	0.019283232	0.020595556	0.040094904	0.031286349	0	0.143214444	0.094834678	0.000659755	-0.004201679	0.028439312	16	2431153	T	A	C	S		16	2481154	16:2431153:T:A	CCNF	P41002	P41002	p.Cys14Ser	p.Cys14Ser	4.017682	0.412	0.76257924	0.865751745	-0.61703645	0.515774962	0.999	Cys	14	Ser	C14S	10	-17.0595	76.43733333	-39.79416667	57.76	24.41217645	0.429015467	Uncertain
16:2431153:T:C:C:14:R	-2.516980597	-2.568313055	0.001590039	0.021854118	0.020595556	0.038183052	0.031286349	0	0.143214444	0.083458942	0.000659755	0.002277376	0.028079312	16	2431153	T	C	C	R		16	2481154	16:2431153:T:C	CCNF	P41002	P41002	p.Cys14Arg	p.Cys14Arg	4.211208	0.528	0.767295639	1.234733458	0.199043145	1.290552138	1	Cys	14	Arg	C14R	12	-17.0595	76.43733333	-39.79416667	57.76	24.41217645	0.55457437	Uncertain
16:2431153:T:G:C:14:G	-2.505310446	-2.575263425	0.001590039	0.021854118	0.020595556	0.038183052	0.031286349	0	0.143214444	0.083458942	0.000659755	0.002277376	0.028079312	16	2431153	T	G	C	G		16	2481154	16:2431153:T:G	CCNF	P41002	P41002	p.Cys14Gly	p.Cys14Gly	4.189232	0.535	0.775144357	1.399195116	0.374492538	1.319175932	0.999	Cys	14	Gly	C14G	12	-17.0595	76.43733333	-39.79416667	57.76	24.41217645	0.644743318	Pathogenic
16:2431154:G:A:C:14:Y	-2.503643282	-2.584008948	0.001590039	0.020531486	0.020595556	0.038183052	0.031286349	0	0.143214444	0.083458942	0.000659755	-0.000859314	0.028079312	16	2431154	G	A	C	Y		16	2481155	16:2431154:G:A	CCNF	P41002	P41002	p.Cys14Tyr	p.Cys14Tyr	4.16158	0.536	0.762397618	1.04932572	0.168176625	1.310059808	1	Cys	14	Tyr	C14Y	11	-17.0595	76.43733333	-39.79416667	57.76	24.41217645	0.544901958	Uncertain
16:2431154:G:C:C:14:S	-2.743527095	-2.616358931	0.001590039	0.019283232	0.020595556	0.040094904	0.031286349	0	0.143214444	0.094834678	0.000659755	-0.004201679	0.028439312	16	2431154	G	C	C	S		16	2481155	16:2431154:G:C	CCNF	P41002	P41002	p.Cys14Ser	p.Cys14Ser	4.054036	0.391	0.76257924	0.913258728	-0.750529276	0.413971684	0.999	Cys	14	Ser	C14S	10	-17.0595	76.43733333	-39.79416667	57.76	24.41217645	0.429015467	Uncertain
16:2431154:G:T:C:14:F	-2.528650748	-2.574848161	0.001590039	0.020531486	0.020595556	0.038183052	0.031286349	0	0.143214444	0.083458942	0.000659755	-0.000859314	0.028079312	16	2431154	G	T	C	F		16	2481155	16:2431154:G:T	CCNF	P41002	P41002	p.Cys14Phe	p.Cys14Phe	4.190545	0.521	0.766533557	1.188974245	0.141830592	1.238958165	0.999	Cys	14	Phe	C14F	11	-17.0595	76.43733333	-39.79416667	57.76	24.41217645	0.490874818	Uncertain
16:2431155:T:G:C:14:W	-2.825406009	-2.845025745	0.001590039	0.020531486	0.020595556	0.038183052	0.031286349	0	0.143214444	0.083458942	0.000659755	-0.000859314	0.028079312	16	2431155	T	G	C	W		16	2481156	16:2431155:T:G	CCNF	P41002	P41002	p.Cys14Trp	p.Cys14Trp	3.336285	0.343	0.761881769	-0.041856706	-1.067292685	-0.250147488	1	Cys	14	Trp	C14W	11	-17.0595	76.43733333	-39.79416667	57.76	24.41217645	0.407193427	Uncertain
16:2431156:T:A:F:15:I	-2.717500675	-2.476933105	0.001523747	0.015401816	0.019486032	0.077285979	0.055543995	0.074081342	0.012554444	0.076523687	0.000649722	-0.001495724	0.051608588	16	2431156	T	A	F	I		16	2481157	16:2431156:T:A	CCNF	P41002	P41002	p.Phe15Ile	p.Phe15Ile	4.156458	0.335	0.756746515	0.903542383	-1.203826132	0.145447346	0.997	Phe	15	Ile	F15I	6	-19.20172727	72.25372727	-41.76972727	43.85	22.77635406	0.410389552	Uncertain
16:2431156:T:C:F:15:L	-2.805860388	-2.644370401	0.001523747	0.015401816	0.019486032	0.077285979	0.055543995	0.074081342	0.012554444	0.076523687	0.000649722	-0.001495724	0.051608588	16	2431156	T	C	F	L		16	2481157	16:2431156:T:C	CCNF	P41002	P41002	p.Phe15Leu	p.Phe15Leu	3.627047	0.282	0.757784682	0.237266532	-1.52341533	-0.446112465	0.981	Phe	15	Leu	F15L	6	-19.20172727	72.25372727	-41.76972727	43.85	22.77635406	0.227990044	Benign
16:2431156:T:G:F:15:V	-2.787877875	-2.532967798	0.001523747	0.015573891	0.01872381	0.032172202	0.055543995	0.087553166	0.012554444	0.03235897	0.000649722	-0.006975392	0.043127333	16	2431156	T	G	F	V		16	2481157	16:2431156:T:G	CCNF	P41002	P41002	p.Phe15Val	p.Phe15Val	4.103166	0.319	0.756380583	0.824894366	-1.311640342	0.024252435	0.991	Phe	15	Val	F15V	7	-19.20172727	72.25372727	-41.76972727	43.85	22.77635406	0.456688452	Uncertain
16:2431157:T:A:F:15:Y	-3.034896478	-2.825605428	0.002065834	0.018329392	0.034933333	0.024620372	0.055543995	0.020200036	0.012554444	0.028752171	0.002282699	0.020669465	0.079957194	16	2431157	T	A	F	Y		16	2481158	16:2431157:T:A	CCNF	P41002	P41002	p.Phe15Tyr	p.Phe15Tyr	2.639937	0.057	0.75442383	-1.135397589	-3.00976967	-2.278463233	0.227	Phe	15	Tyr	F15Y	3	-19.20172727	72.25372727	-41.76972727	43.85	22.77635406	0.195717436	Benign
16:2431157:T:C:F:15:S	-3.01196479	-2.533698169	0.001523747	0.016265689	0.018251587	0.024228036	0.055543995	0.029145156	0.012554444	0.077254155	0.000659755	-0.009245283	0.036523177	16	2431157	T	C	F	S		16	2481158	16:2431157:T:C	CCNF	P41002	P41002	p.Phe15Ser	p.Phe15Ser	4.19732	0.205	0.754584507	0.903727097	-2.066282276	-0.583987095	0.997	Phe	15	Ser	F15S	8	-19.20172727	72.25372727	-41.76972727	43.85	22.77635406	0.361170295	Uncertain
16:2431157:T:G:F:15:C	-2.988624489	-2.540740573	0.001523747	0.016265689	0.018251587	0.024228036	0.055543995	0.029145156	0.012554444	0.077254155	0.000659755	-0.009245283	0.036523177	16	2431157	T	G	F	C		16	2481158	16:2431157:T:G	CCNF	P41002	P41002	p.Phe15Cys	p.Phe15Cys	4.175053	0.219	0.753468692	0.847165422	-1.995903843	-0.515057518	1	Phe	15	Cys	F15C	8	-19.20172727	72.25372727	-41.76972727	43.85	22.77635406	0.355667979	Benign
16:2431158:C:A:F:15:L	-2.875881292	-2.827791397	0.001523747	0.015401816	0.019486032	0.077285979	0.055543995	0.074081342	0.012554444	0.076523687	0.000649722	-0.001495724	0.051608588	16	2431158	C	A	F	L		16	2481159	16:2431158:C:A	CCNF	P41002	P41002	p.Phe15Leu	p.Phe15Leu	3.047098	0.24	0.757784682	-0.520604064	-1.790400982	-1.001313743	0.981	Phe	15	Leu	F15L	6	-19.20172727	72.25372727	-41.76972727	43.85	22.77635406	0.227990044	Benign
16:2431158:C:G:F:15:L	-2.875881292	-2.83513331	0.001523747	0.015401816	0.019486032	0.077285979	0.055543995	0.074081342	0.012554444	0.076523687	0.000649722	-0.001495724	0.051608588	16	2431158	C	G	F	L		16	2481159	16:2431158:C:G	CCNF	P41002	P41002	p.Phe15Leu	p.Phe15Leu	3.023884	0.24	0.757784682	-0.550939849	-1.790400982	-1.013819423	0.981	Phe	15	Leu	F15L	6	-19.20172727	72.25372727	-41.76972727	43.85	22.77635406	0.227990044	Benign
16:2431159:T:A:C:16:S	-3.415841867	-3.255812563	0.001523747	0.01940005	0.007384444	0.012108519	0.02077619	0	0.014624444	0.025559282	0.000659755	-0.004716041	0.013793042	16	2431159	T	A	C	S		16	2481160	16:2431159:T:A	CCNF	P41002	P41002	p.Cys16Ser	p.Cys16Ser	2.246112	0.033	0.747230778	-1.8270853	-3.282345228	-2.629350564	0.006	Cys	16	Ser	C16S	10	-13.60116667	71.14466667	-40.92683333	42.75	27.61082549	0.043782104	Benign
16:2431159:T:C:C:16:R	-3.258715107	-2.737794734	0.001523747	0.022069184	0.007384444	0.010596667	0.02077619	0	0.014624444	0.018659101	0.000659755	0.001954071	0.013549709	16	2431159	T	C	C	R		16	2481160	16:2431159:T:C	CCNF	P41002	P41002	p.Cys16Arg	p.Cys16Arg	3.887559	0.128	0.751674862	0.427320262	-2.604301883	-1.195947363	0.956	Cys	16	Arg	C16R	12	-13.60116667	71.14466667	-40.92683333	42.75	27.61082549	0.114442745	Benign
16:2431159:T:G:C:16:G	-3.333737504	-3.088461366	0.001523747	0.022069184	0.007384444	0.010596667	0.02077619	0	0.014624444	0.018659101	0.000659755	0.001954071	0.013549709	16	2431159	T	G	C	G		16	2481160	16:2431159:T:G	CCNF	P41002	P41002	p.Cys16Gly	p.Cys16Gly	2.778805	0.083	0.756989455	-0.89077906	-2.80168672	-2.053363789	0.555	Cys	16	Gly	C16G	12	-13.60116667	71.14466667	-40.92683333	42.75	27.61082549	0.117649579	Benign
16:2431160:G:A:C:16:Y	-3.102001654	-2.812532079	0.001523747	0.020699223	0.007384444	0.010596667	0.02077619	0	0.014624444	0.018659101	0.000659755	-0.001295705	0.013549709	16	2431160	G	A	C	Y		16	2481161	16:2431160:G:A	CCNF	P41002	P41002	p.Cys16Tyr	p.Cys16Tyr	3.651251	0.222	0.747424055	0.013891076	-2.077685071	-0.779895302	0.985	Cys	16	Tyr	C16Y	11	-13.60116667	71.14466667	-40.92683333	42.75	27.61082549	0.096913216	Benign
16:2431160:G:C:C:16:S	-3.447517991	-3.323501179	0.001523747	0.01940005	0.007384444	0.012108519	0.02077619	0	0.014624444	0.025559282	0.000659755	-0.004716041	0.013793042	16	2431160	G	C	C	S		16	2481161	16:2431160:G:C	CCNF	P41002	P41002	p.Cys16Ser	p.Cys16Ser	2.032091	0.014	0.747230778	-2.106765449	-3.403124451	-2.854473347	0.006	Cys	16	Ser	C16S	10	-13.60116667	71.14466667	-40.92683333	42.75	27.61082549	0.043782104	Benign
16:2431160:G:T:C:16:F	-3.210367339	-2.786359081	0.001523747	0.020699223	0.007384444	0.010596667	0.02077619	0	0.014624444	0.018659101	0.000659755	-0.001295705	0.013549709	16	2431160	G	T	C	F		16	2481161	16:2431160:G:T	CCNF	P41002	P41002	p.Cys16Phe	p.Cys16Phe	3.734006	0.157	0.750580981	0.199735426	-2.438205477	-1.111037782	0.985	Cys	16	Phe	C16F	11	-13.60116667	71.14466667	-40.92683333	42.75	27.61082549	0.109988773	Benign
16:2431161:T:G:C:16:W	-3.143680764	-2.88577884	0.001523747	0.020699223	0.007384444	0.010596667	0.02077619	0	0.014624444	0.018659101	0.000659755	-0.001295705	0.013549709	16	2431161	T	G	C	W		16	2481162	16:2431161:T:G	CCNF	P41002	P41002	p.Cys16Trp	p.Cys16Trp	3.419656	0.197	0.74731116	-0.291533243	-2.238488696	-1.049167609	0.996	Cys	16	Trp	C16W	11	-13.60116667	71.14466667	-40.92683333	42.75	27.61082549	0.100906141	Benign
16:2431162:T:A:Y:17:N	-3.449242259	-3.042635178	0.001523747	0.015522252	0.007411111	0.031616022	0.021142381	2.08E-06	0.012944444	0.033656265	0.000659755	-0.008507686	0.01378196	16	2431162	T	A	Y	N		16	2481163	16:2431162:T:A	CCNF	P41002	P41002	p.Tyr17Asn	p.Tyr17Asn	2.920308	0.013	0.746417187	-0.966078659	-3.423055603	-2.381759786	0.138	Tyr	17	Asn	Y17N	9	-15.42283333	68.17783333	-36.76583333	43.29	24.97167087	0.107192541	Benign
16:2431162:T:C:Y:17:H	-3.327543972	-3.096990349	0.001523747	0.013690936	0.009598413	0.103989661	0.021142381	0.122333372	0.012944444	0.104041886	0.000649722	0.006559104	0.036752575	16	2431162	T	C	Y	H		16	2481163	16:2431162:T:C	CCNF	P41002	P41002	p.Tyr17His	p.Tyr17His	2.412926	0.015	0.746800163	-1.61969338	-3.403952232	-2.643532269	0.001	Tyr	17	His	Y17H	5	-15.42283333	68.17783333	-36.76583333	43.29	24.97167087	0.118683037	Benign
16:2431162:T:G:Y:17:D	-3.40437783	-3.029704882	0.001523747	0.017146292	0.007411111	0.03034417	0.021142381	0	0.012944444	0.025559282	0.000659755	-0.005825141	0.013753042	16	2431162	T	G	Y	D		16	2481163	16:2431162:T:G	CCNF	P41002	P41002	p.Tyr17Asp	p.Tyr17Asp	2.961614	0.04	0.752663058	-0.758371512	-3.147212851	-2.203437883	0.242	Tyr	17	Asp	Y17D	10	-15.42283333	68.17783333	-36.76583333	43.29	24.97167087	0.117741592	Benign
16:2431163:A:C:Y:17:S	-3.37755419	-2.960943352	0.001523747	0.015522252	0.007411111	0.031616022	0.021142381	2.08E-06	0.012944444	0.033656265	0.000659755	-0.008507686	0.01378196	16	2431163	A	C	Y	S		16	2481164	16:2431163:A:C	CCNF	P41002	P41002	p.Tyr17Ser	p.Tyr17Ser	3.178605	0.056	0.746291289	-0.631637863	-3.151813693	-1.994056215	0.062	Tyr	17	Ser	Y17S	9	-15.42283333	68.17783333	-36.76583333	43.29	24.97167087	0.105605307	Benign
16:2431163:A:G:Y:17:C	-3.357548217	-2.897052517	0.001523747	0.015522252	0.007411111	0.031616022	0.021142381	2.08E-06	0.012944444	0.033656265	0.000659755	-0.008507686	0.01378196	16	2431163	A	G	Y	C		16	2481164	16:2431163:A:G	CCNF	P41002	P41002	p.Tyr17Cys	p.Tyr17Cys	3.380618	0.068	0.746012866	-0.374502409	-3.080177412	-1.815864845	0.874	Tyr	17	Cys	Y17C	9	-15.42283333	68.17783333	-36.76583333	43.29	24.97167087	0.121023566	Benign
16:2431163:A:T:Y:17:F	-3.050138668	-2.971183071	0.00205453	0.01493631	0.016973968	0.058360962	0.021142381	0.045697998	0.012944444	0.241508922	0.003330388	0.014549256	0.076999178	16	2431163	A	T	Y	F		16	2481164	16:2431163:A:T	CCNF	P41002	P41002	p.Tyr17Phe	p.Tyr17Phe	2.222849	0.057	0.749274571	-1.80718147	-3.095682378	-2.503153904	0	Tyr	17	Phe	Y17F	4	-15.42283333	68.17783333	-36.76583333	43.29	24.97167087	0.077418839	Benign
16:2431165:C:A:P:18:T	-2.877100359	-2.851275904	0.001523747	0.013879381	0.009788889	0.033897257	0.02077619	0.029145156	0.075673333	0.122126405	0.000659755	-0.009048819	0.019988367	16	2431165	C	A	P	T		16	2481166	16:2431165:C:A	CCNF	P41002	P41002	p.Pro18Thr	p.Pro18Thr	3.434703	0.337	0.769016086	0.262350943	-0.986401127	-0.23181063	1	Pro	18	Thr	P18T	8	-14.38357143	64.71442857	-40.16885714	49.86	27.53958901	0.494983983	Uncertain
16:2431165:C:G:P:18:A	-2.928782456	-2.891584947	0.001523747	0.013879381	0.009788889	0.033897257	0.02077619	0.029145156	0.075673333	0.122126405	0.000659755	-0.009048819	0.019988367	16	2431165	C	G	P	A		16	2481166	16:2431165:C:G	CCNF	P41002	P41002	p.Pro18Ala	p.Pro18Ala	3.307252	0.306	0.769059316	0.09686349	-1.182740685	-0.479661409	1	Pro	18	Ala	P18A	8	-14.38357143	64.71442857	-40.16885714	49.86	27.53958901	0.536915255	Uncertain
16:2431165:C:T:P:18:S	-2.947121264	-2.833891757	0.001523747	0.013879381	0.009788889	0.033897257	0.02077619	0.029145156	0.075673333	0.122126405	0.000659755	-0.009048819	0.019988367	16	2431165	C	T	P	S		16	2481166	16:2431165:C:T	CCNF	P41002	P41002	p.Pro18Ser	p.Pro18Ser	3.489669	0.295	0.769109814	0.336486785	-1.251822977	-0.444975028	1	Pro	18	Ser	P18S	8	-14.38357143	64.71442857	-40.16885714	49.86	27.53958901	0.592372736	Uncertain
16:2431166:C:A:P:18:H	-2.997790706	-2.933327285	0.001523747	0.015282699	0.009722222	0.023695446	0.02077619	2.08E-06	0.075673333	0.049586265	0.000659755	-0.008163583	0.015655293	16	2431166	C	A	P	H		16	2481167	16:2431166:C:A	CCNF	P41002	P41002	p.Pro18His	p.Pro18His	3.23856	0.278	0.770181778	0.034724599	-1.342003438	-0.678516866	1	Pro	18	His	P18H	9	-14.38357143	64.71442857	-40.16885714	49.86	27.53958901	0.318436481	Benign
16:2431166:C:G:P:18:R	-3.021131007	-2.960107524	0.001523747	0.015282699	0.009722222	0.023695446	0.02077619	2.08E-06	0.075673333	0.049586265	0.000659755	-0.008163583	0.015655293	16	2431166	C	G	P	R		16	2481167	16:2431166:C:G	CCNF	P41002	P41002	p.Pro18Arg	p.Pro18Arg	3.153885	0.264	0.772135211	-0.027848074	-1.398406641	-0.805057475	1	Pro	18	Arg	P18R	9	-14.38357143	64.71442857	-40.16885714	49.86	27.53958901	0.521877484	Uncertain
16:2431166:C:T:P:18:L	-2.946601139	-2.891978705	0.001523747	0.017002671	0.009722222	0.022601372	0.02077619	0	0.075673333	0.041200393	0.000659755	-0.005447496	0.015559709	16	2431166	C	T	P	L		16	2481167	16:2431166:C:T	CCNF	P41002	P41002	p.Pro18Leu	p.Pro18Leu	3.370694	0.309	0.768445121	0.164651645	-1.173917804	-0.428143295	1	Pro	18	Leu	P18L	10	-14.38357143	64.71442857	-40.16885714	49.86	27.53958901	0.184720035	Benign
16:2431168:A:C:T:19:P	-3.363450218	-3.678500482	0.001523747	0.011542047	0.005198889	0.037886684	0.00785127	0.074081342	0.014624444	0.077639338	0.000649722	-0.001795988	0.020078054	16	2431168	A	C	T	P		16	2481169	16:2431168:A:C	CCNF	P41002	P41002	p.Thr19Pro	p.Thr19Pro	0.817836	0.045	0.772847423	-3.063040085	-2.778663218	-3.329416852	0	Thr	19	Pro	T19P	6	-18.40028571	63.21857143	-41.79485714	41.88	25.01701118	0.159203324	Benign
16:2431168:A:G:T:19:A	-3.372197012	-3.693692028	0.001523747	0.0119729	0.005715556	0.040106237	0.00785127	0.122333372	0.014624444	0.106713223	0.000649722	0.005878998	0.020645383	16	2431168	A	G	T	A		16	2481169	16:2431168:A:G	CCNF	P41002	P41002	p.Thr19Ala	p.Thr19Ala	0.761516	0.038	0.769511786	-3.218738076	-2.878814199	-3.400219709	0	Thr	19	Ala	T19A	5	-18.40028571	63.21857143	-41.79485714	41.88	25.01701118	0.09291511	Benign
16:2431168:A:T:T:19:S	-3.214019599	-3.607381569	0.00205453	0.013199685	0.009055556	0.028330443	0.00785127	0.045697998	0.014624444	0.255901126	0.003330388	0.013898759	0.042283307	16	2431168	A	T	T	S		16	2481169	16:2431168:A:T	CCNF	P41002	P41002	p.Thr19Ser	p.Thr19Ser	0.718363	0.066	0.768972619	-3.288400355	-2.709819474	-3.261616592	0	Thr	19	Ser	T19S	4	-18.40028571	63.21857143	-41.79485714	41.88	25.01701118	0.098760411	Benign
16:2431169:C:A:T:19:K	-3.391792013	-3.372914157	0.001523747	0.011542047	0.005198889	0.037886684	0.00785127	0.074081342	0.014624444	0.077639338	0.000649722	-0.001795988	0.020078054	16	2431169	C	A	T	K		16	2481170	16:2431169:C:A	CCNF	P41002	P41002	p.Thr19Lys	p.Thr19Lys	1.784053	0.028	0.773504245	-1.784232677	-2.875770103	-2.907169512	0.059	Thr	19	Lys	T19K	6	-18.40028571	63.21857143	-41.79485714	41.88	25.01701118	0.138483284	Benign
16:2431169:C:G:T:19:R	-3.38679052	-3.364046237	0.001523747	0.011542047	0.005198889	0.037886684	0.00785127	0.074081342	0.014624444	0.077639338	0.000649722	-0.001795988	0.020078054	16	2431169	C	G	T	R		16	2481170	16:2431169:C:G	CCNF	P41002	P41002	p.Thr19Arg	p.Thr19Arg	1.812092	0.031	0.772734293	-1.76654239	-2.869545954	-2.87472345	0.306	Thr	19	Arg	T19R	6	-18.40028571	63.21857143	-41.79485714	41.88	25.01701118	0.15590865	Benign
16:2431169:C:T:T:19:I	-3.401794999	-3.393422743	0.001523747	0.011542047	0.005198889	0.037886684	0.00785127	0.074081342	0.014624444	0.077639338	0.000649722	-0.001795988	0.020078054	16	2431169	C	T	T	I		16	2481170	16:2431169:C:T	CCNF	P41002	P41002	p.Thr19Ile	p.Thr19Ile	1.719208	0.022	0.76987316	-1.958342861	-2.974493675	-2.976784532	0.025	Thr	19	Ile	T19I	6	-18.40028571	63.21857143	-41.79485714	41.88	25.01701118	0.168684741	Benign
16:2431171:A:C:K:20:Q	-3.058007359	-2.693724082	0.001584463	0.011783007	0.008622063	0.018349383	0.00785127	0.045697998	0.015038889	0.239355922	0.002473128	0.014770045	0.043441395	16	2431171	A	C	K	Q		16	2481172	16:2431171:A:C	CCNF	P41002	P41002	p.Lys20Gln	p.Lys20Gln	3.590292	0.156	0.762618313	0.308205165	-2.243725657	-1.194238727	0.995	Lys	20	Gln	K20Q	4	-19.49855556	59.03244444	-41.15333333	38.33	25.63522763	0.377687409	Uncertain
16:2431171:A:G:K:20:E	-3.05467303	-2.497278734	0.001584463	0.011783007	0.008622063	0.018349383	0.00785127	0.045697998	0.015038889	0.239355922	0.002473128	0.014770045	0.043441395	16	2431171	A	G	K	E		16	2481172	16:2431171:A:G	CCNF	P41002	P41002	p.Lys20Glu	p.Lys20Glu	4.211422	0.158	0.774590038	1.414549354	-2.031270052	-0.848067277	0.981	Lys	20	Glu	K20E	4	-19.49855556	59.03244444	-41.15333333	38.33	25.63522763	0.486775077	Uncertain
16:2431172:A:C:K:20:T	-3.16325869	-2.894874304	0.001040103	0.010109145	0.004306508	0.014215029	0.00785127	0.074081342	0.015038889	0.040394676	0.000378263	-0.001391652	0.018485919	16	2431172	A	C	K	T		16	2481173	16:2431172:A:C	CCNF	P41002	P41002	p.Lys20Thr	p.Lys20Thr	3.318797	0.17	0.769476528	0.122219134	-2.040304701	-1.259571479	0.997	Lys	20	Thr	K20T	6	-19.49855556	59.03244444	-41.15333333	38.33	25.63522763	0.332307721	Benign
16:2431172:A:G:K:20:R	-3.277779348	-3.241359982	0.001593185	0.013745866	0.011217619	0.010260787	0.00785127	0.020200036	0.015038889	0.047031172	0.001694661	0.021275261	0.035086285	16	2431172	A	G	K	R		16	2481173	16:2431172:A:G	CCNF	P41002	P41002	p.Lys20Arg	p.Lys20Arg	1.98079	0.05	0.773304904	-1.532045417	-2.739246378	-2.67401675	0.141	Lys	20	Arg	K20R	3	-19.49855556	59.03244444	-41.15333333	38.33	25.63522763	0.101088671	Benign
16:2431172:A:T:K:20:M	-3.179930334	-2.857421503	0.001040103	0.010109145	0.004306508	0.014215029	0.00785127	0.074081342	0.015038889	0.040394676	0.000378263	-0.001391652	0.018485919	16	2431172	A	T	K	M		16	2481173	16:2431172:A:T	CCNF	P41002	P41002	p.Lys20Met	p.Lys20Met	3.437217	0.16	0.764391537	0.151812705	-2.188713132	-1.253580742	1	Lys	20	Met	K20M	6	-19.49855556	59.03244444	-41.15333333	38.33	25.63522763	0.474575242	Uncertain
16:2431173:G:C:K:20:N	-3.267465764	-3.040830111	0.001040103	0.010510871	0.004586508	0.01651676	0.00785127	0.122333372	0.015038889	0.06579308	0.000378263	0.006538095	0.019292971	16	2431173	G	C	K	N		16	2481174	16:2431173:G:C	CCNF	P41002	P41002	p.Lys20Asn	p.Lys20Asn	2.845519	0.105	0.769016816	-0.507569883	-2.461166837	-1.89025609	0.997	Lys	20	Asn	K20N	5	-19.49855556	59.03244444	-41.15333333	38.33	25.63522763	0.429192702	Uncertain
16:2431173:G:T:K:20:N	-3.267465764	-3.042275785	0.001040103	0.010510871	0.004586508	0.01651676	0.00785127	0.122333372	0.015038889	0.06579308	0.000378263	0.006538095	0.019292971	16	2431173	G	T	K	N		16	2481174	16:2431173:G:T	CCNF	P41002	P41002	p.Lys20Asn	p.Lys20Asn	2.840948	0.105	0.769016816	-0.513543212	-2.461166837	-1.892718547	0.997	Lys	20	Asn	K20N	5	-19.49855556	59.03244444	-41.15333333	38.33	25.63522763	0.429192702	Uncertain
16:2431174:C:G:R:21:G	-3.11158042	-2.940925452	0.001523747	0.015314581	0.0065	0.019075037	0.000423016	0.087553166	0.08496	0.040012802	0.000649722	-0.006607986	0.012984951	16	2431174	C	G	R	G		16	2481175	16:2431174:C:G	CCNF	P41002	P41002	p.Arg21Gly	p.Arg21Gly	3.25354	0.218	0.824742673	1.397201586	-0.813091348	-1.01726879	0.993	Arg	21	Gly	R21G	7	-13.61336364	56.454	-43.22881818	39.73	32.3199736	0.269840412	Benign
16:2431175:G:A:R:21:Q	-3.035897092	-2.657031066	0.00205453	0.017704552	0.009387778	0.028502519	0.000423016	0.045697998	0.08496	0.263548829	0.003330388	0.010659445	0.032202234	16	2431175	G	A	R	Q	rs200973445	16	2481176	16:2431175:G:A	CCNF	P41002	P41002	p.Arg21Gln	p.Arg21Gln	3.870474	0.204	0.737212469	0.049032491	-2.362482501	-0.765843604	0.998	Arg	21	Gln	R21Q	4	-13.61336364	56.454	-43.22881818	39.73	32.3199736	0.248580912	Benign
16:2431175:G:C:R:21:P	-3.078237133	-2.735665634	0.001523747	0.015314581	0.0065	0.019075037	0.000423016	0.087553166	0.08496	0.040012802	0.000649722	-0.006607986	0.012984951	16	2431175	G	C	R	P		16	2481176	16:2431175:G:C	CCNF	P41002	P41002	p.Arg21Pro	p.Arg21Pro	3.90254	0.238	0.811381134	1.916441134	-0.908885656	-0.55203686	0.999	Arg	21	Pro	R21P	7	-13.61336364	56.454	-43.22881818	39.73	32.3199736	0.247634758	Benign
16:2431175:G:T:R:21:L	-3.05823116	-2.727401476	0.001523747	0.015314581	0.0065	0.019075037	0.000423016	0.087553166	0.08496	0.040012802	0.000649722	-0.006607986	0.012984951	16	2431175	G	T	R	L	rs200973445	16	2481176	16:2431175:G:T	CCNF	P41002	P41002	p.Arg21Leu	p.Arg21Leu	3.92867	0.25	0.804443395	1.779829709	-0.948356609	-0.468595924	0.993	Arg	21	Leu	R21L	7	-13.61336364	56.454	-43.22881818	39.73	32.3199736	0.29688414	Benign
16:2431177:A:G:R:22:G	-3.022380487	-2.815775323	0.001523747	0.010159009	0.004591111	0.020690434	6.00E-05	0.087553166	0.036456667	0.035009298	0.000649722	-0.00719468	0.01185384	16	2431177	A	G	R	G		16	2481178	16:2431177:A:G	CCNF	P41002	P41002	p.Arg22Gly	p.Arg22Gly	3.665767	0.275	0.825265262	1.948757441	-0.442034559	-0.465716051	0.999	Arg	22	Gly	R22G	7	-16.48590909	54.18181818	-35.625	40.29	29.32425481	0.547468668	Uncertain
16:2431178:G:A:R:22:K	-2.910595229	-2.851303398	0.002065834	0.014100867	0.01121	0.01764008	6.00E-05	0.020200036	0.036456667	0.047987061	0.002282699	0.019664768	0.023841462	16	2431178	G	A	R	K		16	2481179	16:2431178:G:A	CCNF	P41002	P41002	p.Arg22Lys	p.Arg22Lys	3.378336	0.305	0.802151986	1.004261449	-0.636963511	-0.447147907	0.998	Arg	22	Lys	R22K	3	-16.48590909	54.18181818	-35.625	40.29	29.32425481	0.283021896	Benign
16:2431178:G:C:R:22:T	-2.917982238	-2.732231754	0.001523747	0.0098568	0.00506	0.030543173	6.00E-05	0.074081342	0.036456667	0.079462464	0.000649722	-0.001703829	0.015937029	16	2431178	G	C	R	T		16	2481179	16:2431178:G:C	CCNF	P41002	P41002	p.Arg22Thr	p.Arg22Thr	3.870278	0.325	0.770757465	0.87441564	-1.033628743	-0.066525142	0.999	Arg	22	Thr	R22T	6	-16.48590909	54.18181818	-35.625	40.29	29.32425481	0.627512558	Uncertain
16:2431178:G:T:R:22:I	-2.860858949	-2.716102346	0.001523747	0.011299395	0.004175556	0.028211895	6.00E-05	0.029145156	0.036456667	0.078315694	0.000659755	-0.009702413	0.008580879	16	2431178	G	T	R	I		16	2481179	16:2431178:G:T	CCNF	P41002	P41002	p.Arg22Ile	p.Arg22Ile	4.028724	0.382	0.802865667	1.871746675	-0.135582411	0.348312508	0.999	Arg	22	Ile	R22I	8	-16.48590909	54.18181818	-35.625	40.29	29.32425481	0.55516551	Uncertain
16:2431179:A:C:R:22:S	-3.098035992	-3.208068923	0.001523747	0.0098568	0.00506	0.030543173	6.00E-05	0.074081342	0.036456667	0.079462464	0.000649722	-0.001703829	0.015937029	16	2431179	A	C	R	S		16	2481180	16:2431179:A:C	CCNF	P41002	P41002	p.Arg22Ser	p.Arg22Ser	2.365754	0.217	0.772796712	-1.041487009	-1.686139484	-1.501310894	0.999	Arg	22	Ser	R22S	6	-16.48590909	54.18181818	-35.625	40.29	29.32425481	0.491102774	Uncertain
16:2431179:A:T:R:22:S	-3.098035992	-3.202468714	0.001523747	0.0098568	0.00506	0.030543173	6.00E-05	0.074081342	0.036456667	0.079462464	0.000649722	-0.001703829	0.015937029	16	2431179	A	T	R	S		16	2481180	16:2431179:A:T	CCNF	P41002	P41002	p.Arg22Ser	p.Arg22Ser	2.383461	0.217	0.772796712	-1.018347708	-1.686139484	-1.491771906	0.999	Arg	22	Ser	R22S	6	-16.48590909	54.18181818	-35.625	40.29	29.32425481	0.491102774	Uncertain
16:2431180:A:C:I:23:L	-3.384109887	-3.78247355	0.002065834	0.023311662	0.007876667	0.014683408	6.00E-05	2.97E-19	0.012741111	0.02245939	0.002282699	0.018048071	0.012833254	16	2431180	A	C	I	L		16	2481181	16:2431180:A:C	CCNF	P41002	P41002	p.Ile23Leu	p.Ile23Leu	0.59491	0.055	0.758708375	-3.702360022	-2.950997874	-3.391706316	0	Ile	23	Leu	I23L	2	-10.447125	54.428625	-38.3045	46.29	34.57449675	0.142243153	Benign
16:2431180:A:G:I:23:V	-3.399114366	-3.779272572	0.002065834	0.02474361	0.007943333	0.014683408	6.00E-05	0	0.012741111	0.02245939	0.002282699	0.018674605	0.012833254	16	2431180	A	G	I	V		16	2481181	16:2431180:A:G	CCNF	P41002	P41002	p.Ile23Val	p.Ile23Val	0.605031	0.046	0.755829034	-3.760002897	-3.056249378	-3.438277279	0	Ile	23	Val	I23V	1	-10.447125	54.428625	-38.3045	46.29	34.57449675	0.063555869	Benign
16:2431180:A:T:I:23:L	-3.384109887	-3.792233986	0.002065834	0.023311662	0.007876667	0.014683408	6.00E-05	2.97E-19	0.012741111	0.02245939	0.002282699	0.018048071	0.012833254	16	2431180	A	T	I	L		16	2481181	16:2431180:A:T	CCNF	P41002	P41002	p.Ile23Leu	p.Ile23Leu	0.564049	0.055	0.758708375	-3.742688817	-2.950997874	-3.408331533	0	Ile	23	Leu	I23L	2	-10.447125	54.428625	-38.3045	46.29	34.57449675	0.142243153	Benign
16:2431181:T:A:I:23:K	-3.368607433	-3.249121562	0.001523747	0.016520447	0.002093333	0.044525434	6.00E-05	0.087553166	0.012741111	0.03254897	0.000649722	-0.006531728	0.00872384	16	2431181	T	A	I	K		16	2481182	16:2431181:T:A	CCNF	P41002	P41002	p.Ile23Lys	p.Ile23Lys	2.341311	0.077	0.761555745	-1.350101527	-2.763641352	-2.32372962	0.215	Ile	23	Lys	I23K	7	-10.447125	54.428625	-38.3045	46.29	34.57449675	0.174710382	Benign
16:2431181:T:C:I:23:T	-3.395443716	-3.249291433	0.001523747	0.018133427	0.002806667	0.039360371	6.00E-05	0.122333372	0.012741111	0.105116519	0.000649722	0.003743452	0.011927895	16	2431181	T	C	I	T		16	2481182	16:2431181:T:C	CCNF	P41002	P41002	p.Ile23Thr	p.Ile23Thr	2.293974	0.051	0.753429191	-1.611978937	-3.064505506	-2.499520136	0	Ile	23	Thr	I23T	5	-10.447125	54.428625	-38.3045	46.29	34.57449675	0.126908273	Benign
16:2431181:T:G:I:23:R	-3.296919364	-3.220727076	0.001523747	0.016520447	0.002093333	0.044525434	6.00E-05	0.087553166	0.012741111	0.03254897	0.000649722	-0.006531728	0.00872384	16	2431181	T	G	I	R		16	2481182	16:2431181:T:G	CCNF	P41002	P41002	p.Ile23Arg	p.Ile23Arg	2.43109	0.12	0.760258082	-1.264718621	-2.511949737	-2.026808863	0.215	Ile	23	Arg	I23R	7	-10.447125	54.428625	-38.3045	46.29	34.57449675	0.205329228	Benign
16:2431182:A:G:I:23:M	-3.389391146	-3.580167458	0.002065834	0.021586713	0.00811	0.01684008	6.00E-05	0.020200036	0.012741111	0.029513282	0.002282699	0.015107418	0.018279186	16	2431182	A	G	I	M		16	2481183	16:2431182:A:G	CCNF	P41002	P41002	p.Ile23Met	p.Ile23Met	1.155025	0.035	0.750980369	-3.160616822	-3.207071658	-3.20557244	0.215	Ile	23	Met	I23M	3	-10.447125	54.428625	-38.3045	46.29	34.57449675	0.193965755	Benign
16:2431183:A:G:R:24:G	-3.291355708	-3.250340243	0.001894758	0.015415377	0.00216	0.014001143	1.33E-05	0.087553166	0.012554444	0.032392303	0.000649722	-0.007101472	0.008509395	16	2431183	A	G	R	G		16	2481184	16:2431183:A:G	CCNF	P41002	P41002	p.Arg24Gly	p.Arg24Gly	2.34059	0.124	0.825687913	0.227434244	-1.39485983	-2.052440922	0.605	Arg	24	Gly	R24G	7	-13.80609091	48.559	-37.28209091	45.79	35.16451161	0.388177292	Uncertain
16:2431183:A:T:R:24:W	-3.285386448	-3.021201352	0.001894758	0.015771682	0.001811111	0.019952629	1.33E-05	0.029145156	0.012554444	0.077520822	0.000659755	-0.009097479	0.005785323	16	2431183	A	T	R	W		16	2481184	16:2431183:A:T	CCNF	P41002	P41002	p.Arg24Trp	p.Arg24Trp	3.104881	0.136	0.767751657	-0.199777839	-2.285214503	-1.571343158	0.992	Arg	24	Trp	R24W	8	-13.80609091	48.559	-37.28209091	45.79	35.16451161	0.368161931	Uncertain
16:2431184:G:A:R:24:K	-3.387170026	-3.505797615	0.002568496	0.020461858	0.008176667	0.011892175	1.33E-05	0.020200036	0.012554444	0.029102171	0.002282699	0.015140502	0.01709252	16	2431184	G	A	R	K		16	2481185	16:2431184:G:A	CCNF	P41002	P41002	p.Arg24Lys	p.Arg24Lys	1.407504	0.04	0.80276922	-1.556006918	-2.311217598	-3.040656934	0.002	Arg	24	Lys	R24K	3	-13.80609091	48.559	-37.28209091	45.79	35.16451161	0.11079177	Benign
16:2431184:G:C:R:24:T	-3.328856744	-3.333333951	0.001894758	0.015810696	0.002628889	0.02111356	1.33E-05	0.074081342	0.012554444	0.07655702	0.000649722	-0.002610166	0.012232108	16	2431184	G	C	R	T		16	2481185	16:2431184:G:C	CCNF	P41002	P41002	p.Arg24Thr	p.Arg24Thr	2.023801	0.09	0.771822628	-1.512322236	-2.509705331	-2.419631609	0.605	Arg	24	Thr	R24T	6	-13.80609091	48.559	-37.28209091	45.79	35.16451161	0.43647777	Uncertain
16:2431184:G:T:R:24:M	-3.295513456	-3.111112841	0.001894758	0.015810696	0.002628889	0.02111356	1.33E-05	0.074081342	0.012554444	0.07655702	0.000649722	-0.002610166	0.012232108	16	2431184	G	T	R	M		16	2481185	16:2431184:G:T	CCNF	P41002	P41002	p.Arg24Met	p.Arg24Met	2.72643	0.11	0.800908301	0.121747613	-1.897289981	-1.925509046	0.916	Arg	24	Met	R24M	6	-13.80609091	48.559	-37.28209091	45.79	35.16451161	0.392703938	Uncertain
16:2431185:G:C:R:24:S	-3.285510469	-3.839036581	0.001894758	0.015810696	0.002628889	0.02111356	1.33E-05	0.074081342	0.012554444	0.07655702	0.000649722	-0.002610166	0.012232108	16	2431185	G	C	R	S	rs763656931	16	2481186	16:2431185:G:C	CCNF	P41002	P41002	p.Arg24Ser	p.Arg24Ser	0.424847	0.116	0.773991938	-3.548423707	-2.30823469	-3.130719234	0.605	Arg	24	Ser	R24S	6	-13.80609091	48.559	-37.28209091	45.79	35.16451161	0.412842961	Uncertain
16:2431185:G:T:R:24:S	-3.285510469	-3.804753448	0.001894758	0.015810696	0.002628889	0.02111356	1.33E-05	0.074081342	0.012554444	0.07655702	0.000649722	-0.002610166	0.012232108	16	2431185	G	T	R	S		16	2481186	16:2431185:G:T	CCNF	P41002	P41002	p.Arg24Ser	p.Arg24Ser	0.533245	0.116	0.773991938	-3.406770463	-2.30823469	-3.072323837	0.605	Arg	24	Ser	R24S	6	-13.80609091	48.559	-37.28209091	45.79	35.16451161	0.412842961	Uncertain
16:2431186:A:G:R:25:G	-3.168779413	-2.888023589	0.005115801	0.022079676	0.030647778	0.050798931	0.014627778	0.087553166	0.534306667	0.161716413	0.000849274	-0.00550459	0.032621031	16	2431186	A	G	R	G		16	2481187	16:2431186:A:G	CCNF	P41002	P41002	p.Arg25Gly	p.Arg25Gly	3.133994	0.123	0.826721757	1.289691224	-1.38396749	-1.630804343	0.418	Arg	25	Gly	R25G	7	-6.934636364	51.33427273	-33.68590909	53.71	38.59029746	0.264205823	Benign
16:2431186:A:T:R:25:W	-2.979854611	-2.710120437	0.005115801	0.021371419	0.02956	0.061921547	0.014627778	0.029145156	0.534306667	0.27437285	0.000862387	-0.00753432	0.028842389	16	2431186	A	T	R	W		16	2481187	16:2431186:A:T	CCNF	P41002	P41002	p.Arg25Trp	p.Arg25Trp	3.751689	0.248	0.767966211	0.650744095	-1.569673055	-0.575498594	0.983	Arg	25	Trp	R25W	8	-6.934636364	51.33427273	-33.68590909	53.71	38.59029746	0.397032684	Uncertain
16:2431187:G:A:R:25:K	-3.229584406	-3.456207281	0.006004102	0.028444127	0.036282222	0.038335746	0.014627778	0.020200036	0.534306667	0.107489878	0.002751826	0.014221928	0.03667434	16	2431187	G	A	R	K		16	2481188	16:2431187:G:A	CCNF	P41002	P41002	p.Arg25Lys	p.Arg25Lys	1.27828	0.074	0.803412227	-1.709049097	-2.084358133	-2.913739188	0	Arg	25	Lys	R25K	3	-6.934636364	51.33427273	-33.68590909	53.71	38.59029746	0.071197599	Benign
16:2431187:G:C:R:25:T	-3.261081886	-3.279998485	0.005115801	0.023378106	0.032425556	0.057783017	0.014627778	0.074081342	0.534306667	0.195568391	0.000849274	-0.001368581	0.040591521	16	2431187	G	C	R	T		16	2481188	16:2431187:G:C	CCNF	P41002	P41002	p.Arg25Thr	p.Arg25Thr	1.778209	0.043	0.772154013	-1.82510267	-2.802946011	-2.82361229	0.418	Arg	25	Thr	R25T	6	-6.934636364	51.33427273	-33.68590909	53.71	38.59029746	0.204039775	Benign
16:2431187:G:T:R:25:M	-3.121040077	-2.889047162	0.005115801	0.023378106	0.032425556	0.057783017	0.014627778	0.074081342	0.534306667	0.195568391	0.000849274	-0.001368581	0.040591521	16	2431187	G	T	R	M		16	2481188	16:2431187:G:T	CCNF	P41002	P41002	p.Arg25Met	p.Arg25Met	3.014337	0.127	0.800182392	0.480114396	-1.801335782	-1.672143653	0.94	Arg	25	Met	R25M	6	-6.934636364	51.33427273	-33.68590909	53.71	38.59029746	0.351194699	Benign
16:2431188:G:C:R:25:S	-3.22440427	-3.242709196	0.005115801	0.023378106	0.032425556	0.057783017	0.014627778	0.074081342	0.534306667	0.195568391	0.000849274	-0.001368581	0.040591521	16	2431188	G	C	R	S		16	2481189	16:2431188:G:C	CCNF	P41002	P41002	p.Arg25Ser	p.Arg25Ser	1.896112	0.065	0.774318902	-1.61774423	-2.626976337	-2.632928417	0.265	Arg	25	Ser	R25S	6	-6.934636364	51.33427273	-33.68590909	53.71	38.59029746	0.201615724	Benign
16:2431188:G:T:R:25:S	-3.22440427	-3.206559115	0.005115801	0.023378106	0.032425556	0.057783017	0.014627778	0.074081342	0.534306667	0.195568391	0.000849274	-0.001368581	0.040591521	16	2431188	G	T	R	S	rs1222543489	16	2481189	16:2431188:G:T	CCNF	P41002	P41002	p.Arg25Ser	p.Arg25Ser	2.010413	0.065	0.774318902	-1.468377015	-2.626976337	-2.571352998	0.265	Arg	25	Ser	R25S	6	-6.934636364	51.33427273	-33.68590909	53.71	38.59029746	0.201615724	Benign
16:2431189:A:G:R:26:G	-2.880364944	-3.061994377	0.005115801	0.026629891	0.021298889	0.038593375	0.014611111	0.087553166	0.262573333	0.150473069	0.000849274	-0.004894351	0.027119841	16	2431189	A	G	R	G		16	2481190	16:2431189:A:G	CCNF	P41002	P41002	p.Arg26Gly	p.Arg26Gly	2.664278	0.313	0.82644246	0.668997537	-0.18083517	-0.785577226	0.999	Arg	26	Gly	R26G	7	-6.850909091	45.96909091	-39.88245455	55.49	42.041225	0.543722444	Uncertain
16:2431189:A:T:R:26:W	-2.83777597	-3.057920863	0.005115801	0.025351969	0.020344444	0.048927103	0.014611111	0.029145156	0.262573333	0.267848396	0.000862387	-0.006573015	0.024384532	16	2431189	A	T	R	W		16	2481190	16:2431189:A:T	CCNF	P41002	P41002	p.Arg26Trp	p.Arg26Trp	2.717111	0.347	0.767798262	-0.705364087	-0.943151872	-0.560583031	1	Arg	26	Trp	R26W	8	-6.850909091	45.96909091	-39.88245455	55.49	42.041225	0.377553911	Uncertain
16:2431190:G:A:R:26:K	-2.991838276	-2.952310441	0.006004102	0.033228455	0.024264444	0.023572492	0.014611111	0.020200036	0.262573333	0.047514413	0.002751826	0.012103166	0.02684029	16	2431190	G	A	R	K		16	2481191	16:2431190:G:A	CCNF	P41002	P41002	p.Arg26Lys	p.Arg26Lys	3.015165	0.247	0.803298636	0.557896192	-0.98652672	-0.978053912	0.998	Arg	26	Lys	R26K	3	-6.850909091	45.96909091	-39.88245455	55.49	42.041225	0.431994934	Uncertain
16:2431190:G:C:R:26:T	-2.914845441	-2.747530019	0.005115801	0.028363774	0.023395556	0.048075562	0.014611111	0.074081342	0.262573333	0.207572648	0.000849274	-0.001365953	0.036281883	16	2431190	G	C	R	T		16	2481191	16:2431190:G:C	CCNF	P41002	P41002	p.Arg26Thr	p.Arg26Thr	3.524741	0.264	0.77181444	0.448887129	-1.403758536	-0.605272576	0.999	Arg	26	Thr	R26T	6	-6.850909091	45.96909091	-39.88245455	55.49	42.041225	0.233588609	Benign
16:2431190:G:T:R:26:M	-2.863163345	-2.706899961	0.005115801	0.028363774	0.023395556	0.048075562	0.014611111	0.074081342	0.262573333	0.207572648	0.000849274	-0.001365953	0.036281883	16	2431190	G	T	R	M		16	2481191	16:2431190:G:T	CCNF	P41002	P41002	p.Arg26Met	p.Arg26Met	3.653207	0.295	0.80114863	1.338764179	-0.717271996	-0.356875004	1	Arg	26	Met	R26M	6	-6.850909091	45.96909091	-39.88245455	55.49	42.041225	0.548407892	Uncertain
16:2431191:G:C:R:26:S	-2.908176783	-3.295284345	0.005115801	0.028363774	0.023395556	0.048075562	0.014611111	0.074081342	0.262573333	0.207572648	0.000849274	-0.001365953	0.036281883	16	2431191	G	C	R	S		16	2481192	16:2431191:G:C	CCNF	P41002	P41002	p.Arg26Ser	p.Arg26Ser	1.792826	0.268	0.774078682	-1.758629658	-1.340553619	-1.515156012	0.999	Arg	26	Ser	R26S	6	-6.850909091	45.96909091	-39.88245455	55.49	42.041225	0.204437597	Benign
16:2431191:G:T:R:26:S	-2.908176783	-3.302595896	0.005115801	0.028363774	0.023395556	0.048075562	0.014611111	0.074081342	0.262573333	0.207572648	0.000849274	-0.001365953	0.036281883	16	2431191	G	T	R	S		16	2481192	16:2431191:G:T	CCNF	P41002	P41002	p.Arg26Ser	p.Arg26Ser	1.769708	0.268	0.774078682	-1.788839991	-1.340553619	-1.527609976	0.999	Arg	26	Ser	R26S	6	-6.850909091	45.96909091	-39.88245455	55.49	42.041225	0.204437597	Benign
16:2431192:C:A:P:27:T	-3.428253911	-3.437104225	0.002390345	0.019578387	0.006437778	0.035768618	0.000546667	0.029145156	0.192483333	0.169508154	0.000663477	-0.007067554	0.009119467	16	2431192	C	A	P	T		16	2481193	16:2431192:C:A	CCNF	P41002	P41002	p.Pro27Thr	p.Pro27Thr	1.74116	0.04	0.775446896	-1.792470493	-2.767076366	-2.860912155	0.533	Pro	27	Thr	P27T	8	-7.611571429	43.93914286	-34.98685714	60.59	38.63851236	0.125163846	Benign
16:2431192:C:G:P:27:A	-3.453261377	-3.432562258	0.002390345	0.019578387	0.006437778	0.035768618	0.000546667	0.029145156	0.192483333	0.169508154	0.000663477	-0.007067554	0.009119467	16	2431192	C	G	P	A		16	2481193	16:2431192:C:G	CCNF	P41002	P41002	p.Pro27Ala	p.Pro27Ala	1.755521	0.025	0.777745326	-1.71713271	-2.824080281	-2.93988116	0.282	Pro	27	Ala	P27A	8	-7.611571429	43.93914286	-34.98685714	60.59	38.63851236	0.127262346	Benign
16:2431192:C:T:P:27:S	-3.428253911	-3.396206285	0.002390345	0.019578387	0.006437778	0.035768618	0.000546667	0.029145156	0.192483333	0.169508154	0.000663477	-0.007067554	0.009119467	16	2431192	C	T	P	S	rs753420694	16	2481193	16:2431192:C:T	CCNF	P41002	P41002	p.Pro27Ser	p.Pro27Ser	1.870473	0.04	0.775793029	-1.614966438	-2.761301317	-2.791249578	0.533	Pro	27	Ser	P27S	8	-7.611571429	43.93914286	-34.98685714	60.59	38.63851236	0.13880173	Benign
16:2431193:C:A:P:27:H	-3.154752033	-2.880707003	0.002390345	0.019895094	0.006437778	0.026992022	0.000546667	2.08E-06	0.192483333	0.092549727	0.000663477	-0.007158256	0.007195079	16	2431193	C	A	P	H		16	2481194	16:2431193:C:A	CCNF	P41002	P41002	p.Pro27His	p.Pro27His	3.528511	0.21	0.77294748	0.481701121	-1.728121612	-0.915381288	1	Pro	27	His	P27H	9	-7.611571429	43.93914286	-34.98685714	60.59	38.63851236	0.183713755	Benign
16:2431193:C:G:P:27:R	-3.224772937	-3.041218283	0.002390345	0.019895094	0.006437778	0.026992022	0.000546667	2.08E-06	0.192483333	0.092549727	0.000663477	-0.007158256	0.007195079	16	2431193	C	G	P	R		16	2481194	16:2431193:C:G	CCNF	P41002	P41002	p.Pro27Arg	p.Pro27Arg	3.020999	0.168	0.779325354	-0.024531735	-1.88869575	-1.431559821	0.995	Pro	27	Arg	P27R	9	-7.611571429	43.93914286	-34.98685714	60.59	38.63851236	0.105608346	Benign
16:2431193:C:T:P:27:L	-3.245240208	-2.882329034	0.002390345	0.020725836	0.006437778	0.026524345	0.000546667	0	0.192483333	0.086443964	0.000663477	-0.005593897	0.007105556	16	2431193	C	T	P	L		16	2481194	16:2431193:C:T	CCNF	P41002	P41002	p.Pro27Leu	p.Pro27Leu	3.52469	0.156	0.777408136	0.586497513	-1.996965155	-1.229579368	0.967	Pro	27	Leu	P27L	10	-7.611571429	43.93914286	-34.98685714	60.59	38.63851236	0.164135021	Benign
16:2431195:C:G:R:28:G	-3.367717721	-3.240019104	0.005115801	0.017126352	0.004818889	0.014422151	0.000557778	0.087553166	0.025294444	0.04788252	0.000928152	-0.002861172	0.013102559	16	2431195	C	G	R	G	rs371901886	16	2481196	16:2431195:C:G	CCNF	P41002	P41002	p.Arg28Gly	p.Arg28Gly	2.306134	0.064	0.825494661	0.177651051	-1.779492215	-2.417824655	0.124	Arg	28	Gly	R28G	7	-2.018909091	45.32318182	-32.35936364	65.33	35.49721188	0.160653532	Benign
16:2431196:G:A:R:28:Q	-3.430078685	-3.311408289	0.006889204	0.021632465	0.004754444	0.007450393	0.000557778	0.045697998	0.025294444	0.054957482	0.004385479	0.010458486	0.014265563	16	2431196	G	A	R	Q	rs560665712	16	2481197	16:2431196:G:A	CCNF	P41002	P41002	p.Arg28Gln	p.Arg28Gln	2.063425	0.023	0.736154155	-2.338446246	-3.530720937	-2.785570042	0.111	Arg	28	Gln	R28Q	4	-2.018909091	45.32318182	-32.35936364	65.33	35.49721188	0.145646406	Benign
16:2431196:G:C:R:28:P	-3.441072954	-3.304814474	0.005115801	0.017126352	0.004818889	0.014422151	0.000557778	0.087553166	0.025294444	0.04788252	0.000928152	-0.002861172	0.013102559	16	2431196	G	C	R	P		16	2481197	16:2431196:G:C	CCNF	P41002	P41002	p.Arg28Pro	p.Arg28Pro	2.101261	0.02	0.813505614	-0.385159697	-2.259222489	-2.782528394	0.006	Arg	28	Pro	R28P	7	-2.018909091	45.32318182	-32.35936364	65.33	35.49721188	0.073850227	Benign
16:2431196:G:T:R:28:L	-3.334374433	-3.154943496	0.005115801	0.017126352	0.004818889	0.014422151	0.000557778	0.087553166	0.025294444	0.04788252	0.000928152	-0.002861172	0.013102559	16	2431196	G	T	R	L		16	2481197	16:2431196:G:T	CCNF	P41002	P41002	p.Arg28Leu	p.Arg28Leu	2.57513	0.084	0.804971685	0.024042148	-1.99477137	-2.157305768	0.646	Arg	28	Leu	R28L	7	-2.018909091	45.32318182	-32.35936364	65.33	35.49721188	0.170460103	Benign
16:2431198:A:C:N:29:H	-3.292448029	-3.082604045	0.004561536	0.017653614	0.026445556	0.055253926	0.000385556	0.122333372	0.58395	0.20954595	0.000928152	0.006161054	0.02997477	16	2431198	A	C	N	H		16	2481199	16:2431198:A:C	CCNF	P41002	P41002	p.Asn29His	p.Asn29His	2.557413	0.057	0.767350506	-0.925076147	-2.794094809	-2.322919973	0.958	Asn	29	His	N29H	5	-3.14475	40.10375	-36.259875	70.04	34.28675807	0.122591397	Benign
16:2431198:A:G:N:29:D	-3.319122659	-3.31675268	0.004561536	0.017653614	0.026445556	0.055253926	0.000385556	0.122333372	0.58395	0.20954595	0.000928152	0.006161054	0.02997477	16	2431198	A	G	N	D	rs758116753	16	2481199	16:2431198:A:G	CCNF	P41002	P41002	p.Asn29Asp	p.Asn29Asp	1.817071	0.041	0.77577469	-1.685202941	-2.755250503	-2.814237558	0.682	Asn	29	Asp	N29D	5	-3.14475	40.10375	-36.259875	70.04	34.28675807	0.110628759	Benign
16:2431198:A:T:N:29:Y	-3.376021268	-3.067369392	0.004561536	0.015708546	0.023641111	0.035798565	0.000385556	0.029145156	0.58395	0.099145218	0.000942481	-0.004328933	0.01763842	16	2431198	A	T	N	Y		16	2481199	16:2431198:A:T	CCNF	P41002	P41002	p.Asn29Tyr	p.Asn29Tyr	2.785773	0.045	0.76782945	-0.614869748	-2.862385481	-2.269263872	0.958	Asn	29	Tyr	N29Y	8	-3.14475	40.10375	-36.259875	70.04	34.28675807	0.131521952	Benign
16:2431199:A:C:N:29:T	-3.314033301	-3.346990613	0.004561536	0.016140269	0.02957	0.079114401	0.000385556	0.074081342	0.58395	0.367077308	0.000928152	0.001764672	0.041639358	16	2431199	A	C	N	T		16	2481200	16:2431199:A:C	CCNF	P41002	P41002	p.Asn29Thr	p.Asn29Thr	1.551085	0.008	0.767733419	-2.230709237	-3.099189351	-3.148279652	0.304	Asn	29	Thr	N29T	6	-3.14475	40.10375	-36.259875	70.04	34.28675807	0.074099283	Benign
16:2431199:A:G:N:29:S	-3.369137591	-3.397332181	0.004561536	0.017653614	0.026445556	0.055253926	0.000385556	0.122333372	0.58395	0.20954595	0.000928152	0.006161054	0.02997477	16	2431199	A	G	N	S		16	2481200	16:2431199:A:G	CCNF	P41002	P41002	p.Asn29Ser	p.Asn29Ser	1.562291	0.011	0.767607396	-2.219167179	-3.08222159	-3.124901744	0.304	Asn	29	Ser	N29S	5	-3.14475	40.10375	-36.259875	70.04	34.28675807	0.069810215	Benign
16:2431199:A:T:N:29:I	-3.44306289	-3.416511871	0.004561536	0.016668206	0.023641111	0.031894244	0.000385556	2.08E-06	0.58395	0.069657793	0.000942481	-0.005008764	0.016598889	16	2431199	A	T	N	I		16	2481200	16:2431199:A:T	CCNF	P41002	P41002	p.Asn29Ile	p.Asn29Ile	1.697022	0.008	0.773445662	-1.899405671	-3.003883555	-3.069661513	0.346	Asn	29	Ile	N29I	9	-3.14475	40.10375	-36.259875	70.04	34.28675807	0.089432426	Benign
16:2431200:C:A:N:29:K	-3.282357177	-3.371846027	0.004561536	0.016140269	0.02957	0.079114401	0.000385556	0.074081342	0.58395	0.367077308	0.000928152	0.001764672	0.041639358	16	2431200	C	A	N	K		16	2481201	16:2431200:C:A	CCNF	P41002	P41002	p.Asn29Lys	p.Asn29Lys	1.472496	0.027	0.775311303	-2.146894819	-2.851977084	-3.080789641	0.682	Asn	29	Lys	N29K	6	-3.14475	40.10375	-36.259875	70.04	34.28675807	0.112004657	Benign
16:2431200:C:G:N:29:K	-3.282357177	-3.366389721	0.004561536	0.016140269	0.02957	0.079114401	0.000385556	0.074081342	0.58395	0.367077308	0.000928152	0.001764672	0.041639358	16	2431200	C	G	N	K		16	2481201	16:2431200:C:G	CCNF	P41002	P41002	p.Asn29Lys	p.Asn29Lys	1.489748	0.027	0.775311303	-2.124350106	-2.851977084	-3.071495766	0.682	Asn	29	Lys	N29K	6	-3.14475	40.10375	-36.259875	70.04	34.28675807	0.112004657	Benign
16:2431201:C:A:L:30:M	-3.232152401	-3.043233365	0.002310953	0.025335463	0.010904444	0.00639983	0.001673413	2.97E-19	0.031721111	0.001366622	0.002001584	0.016179597	0.009645476	16	2431201	C	A	L	M		16	2481202	16:2431201:C:A	CCNF	P41002	P41002	p.Leu30Met	p.Leu30Met	2.978836	0.156	0.748312569	-0.842944117	-2.48240956	-1.523637941	0.999	Leu	30	Met	L30M	2	-2.6225	39.2295	-31.102875	78.95	30.79918827	0.220541964	Benign
16:2431201:C:G:L:30:V	-3.341186328	-3.288186501	0.002310953	0.023198048	0.011137778	0.00899833	0.001673413	0.020200036	0.031721111	0.006912982	0.002001584	0.014557776	0.016310188	16	2431201	C	G	L	V		16	2481202	16:2431201:C:G	CCNF	P41002	P41002	p.Leu30Val	p.Leu30Val	2.106984	0.07	0.761609506	-1.654994098	-2.80724198	-2.490427138	0.91	Leu	30	Val	L30V	3	-2.6225	39.2295	-31.102875	78.95	30.79918827	0.169040263	Benign
16:2431202:T:A:L:30:Q	-3.057011425	-2.772432858	0.001967968	0.01594868	0.006046667	0.039353896	0.001673413	0.074081342	0.031721111	0.289722194	0.000617412	0.002871642	0.023251485	16	2431202	T	A	L	Q		16	2481203	16:2431202:T:A	CCNF	P41002	P41002	p.Leu30Gln	p.Leu30Gln	3.63633	0.219	0.756516092	0.218173796	-1.945059563	-0.805274529	1	Leu	30	Gln	L30Q	6	-2.6225	39.2295	-31.102875	78.95	30.79918827	0.176574409	Benign
16:2431202:T:C:L:30:P	-2.987199227	-2.765616146	0.001967968	0.014752284	0.004391111	0.016869795	0.001673413	0.087553166	0.031721111	0.117371981	0.000617412	-0.001117091	0.018034299	16	2431202	T	C	L	P		16	2481203	16:2431202:T:C	CCNF	P41002	P41002	p.Leu30Pro	p.Leu30Pro	3.734088	0.277	0.764841051	0.550824115	-1.437467476	-0.417349922	1	Leu	30	Pro	L30P	7	-2.6225	39.2295	-31.102875	78.95	30.79918827	0.480706472	Uncertain
16:2431202:T:G:L:30:R	-2.968651712	-2.762291948	0.001967968	0.01594868	0.006046667	0.039353896	0.001673413	0.074081342	0.031721111	0.289722194	0.000617412	0.002871642	0.023251485	16	2431202	T	G	L	R		16	2481203	16:2431202:T:G	CCNF	P41002	P41002	p.Leu30Arg	p.Leu30Arg	3.668394	0.272	0.765719945	0.486608058	-1.454587609	-0.481641945	1	Leu	30	Arg	L30R	6	-2.6225	39.2295	-31.102875	78.95	30.79918827	0.265582348	Benign
16:2431204:A:C:T:31:P	-3.178778294	-3.204897713	0.001967968	0.016691657	0.005467778	0.01122528	0.006338889	0.074081342	2.73E-20	0.032965259	0.00052459	0.005707536	0.01353281	16	2431204	A	C	T	P		16	2481205	16:2431204:A:C	CCNF	P41002	P41002	p.Thr31Pro	p.Thr31Pro	2.410898	0.176	0.783668016	-0.714919162	-1.765386289	-1.713986167	0.362	Thr	31	Pro	T31P	6	0.201428571	35.61057143	-32.42242857	83.29	27.50189261	0.621913483	Uncertain
16:2431204:A:G:T:31:A	-3.415620368	-3.288372871	0.001967968	0.019051175	0.004852222	0.010478556	0.006338889	0.122333372	2.73E-20	0.063436783	0.00052459	0.010149959	0.009629973	16	2431204	A	G	T	A		16	2481205	16:2431204:A:G	CCNF	P41002	P41002	p.Thr31Ala	p.Thr31Ala	2.203969	0.046	0.776453506	-1.162901496	-2.71214079	-2.576908808	0.243	Thr	31	Ala	T31A	5	0.201428571	35.61057143	-32.42242857	83.29	27.50189261	0.583209333	Uncertain
16:2431204:A:T:T:31:S	-3.415162863	-3.513165129	0.00265308	0.021845811	0.004801111	0.001822103	0.006338889	0.045697998	2.73E-20	0.014497951	0.002482402	0.014041332	0.008748132	16	2431204	A	T	T	S		16	2481205	16:2431204:A:T	CCNF	P41002	P41002	p.Thr31Ser	p.Thr31Ser	1.506091	0.049	0.775043781	-2.109577742	-2.716590914	-2.935523573	0.002	Thr	31	Ser	T31S	4	0.201428571	35.61057143	-32.42242857	83.29	27.50189261	0.161222392	Benign
16:2431205:C:A:T:31:N	-3.413953204	-3.438046496	0.001967968	0.019051175	0.004852222	0.010478556	0.006338889	0.122333372	2.73E-20	0.063436783	0.00052459	0.010149959	0.009629973	16	2431205	C	A	T	N		16	2481206	16:2431205:C:A	CCNF	P41002	P41002	p.Thr31Asn	p.Thr31Asn	1.730724	0.047	0.774888045	-1.819863073	-2.731902895	-2.826071614	0.057	Thr	31	Asn	T31N	5	0.201428571	35.61057143	-32.42242857	83.29	27.50189261	0.383054976	Uncertain
16:2431205:C:G:T:31:S	-3.375150917	-3.470497337	0.00265308	0.021845811	0.004801111	0.001822103	0.006338889	0.045697998	2.73E-20	0.014497951	0.002482402	0.014041332	0.008748132	16	2431205	C	G	T	S		16	2481206	16:2431205:C:G	CCNF	P41002	P41002	p.Thr31Ser	p.Thr31Ser	1.641	0.073	0.775043781	-1.933280232	-2.564027685	-2.724117622	0.002	Thr	31	Ser	T31S	4	0.201428571	35.61057143	-32.42242857	83.29	27.50189261	0.161222392	Benign
16:2431205:C:T:T:31:I	-3.350496226	-3.167303855	0.001967968	0.016691657	0.005467778	0.01122528	0.006338889	0.074081342	2.73E-20	0.032965259	0.00052459	0.005707536	0.01353281	16	2431205	C	T	T	I		16	2481206	16:2431205:C:T	CCNF	P41002	P41002	p.Thr31Ile	p.Thr31Ile	2.529764	0.073	0.776309552	-0.740699517	-2.542908959	-2.245329021	0.608	Thr	31	Ile	T31I	6	0.201428571	35.61057143	-32.42242857	83.29	27.50189261	0.607375888	Uncertain
16:2431207:A:C:I:32:L	-3.385784886	-3.468198319	0.002310953	0.024663639	0.01219	0.007215703	0.0067	2.97E-19	2.73E-20	8.00E-05	0.00216681	0.018355323	0.007331508	16	2431207	A	C	I	L		16	2481208	16:2431207:A:C	CCNF	P41002	P41002	p.Ile32Leu	p.Ile32Leu	1.668961	0.071	0.781312305	-1.742454637	-2.472154226	-2.720615399	0.001	Ile	32	Leu	I32L	2	0.58225	31.93025	-29.363125	84.52	23.35248882	0.037585909	Benign
16:2431207:A:G:I:32:V	-3.412459516	-3.467058478	0.002310953	0.025701341	0.012256667	0.007215703	0.0067	0	2.73E-20	8.00E-05	0.00216681	0.017822682	0.007331508	16	2431207	A	G	I	V	rs1180115137	16	2481208	16:2431207:A:G	CCNF	P41002	P41002	p.Ile32Val	p.Ile32Val	1.672565	0.055	0.779387923	-1.785109586	-2.605970367	-2.811159703	0.117	Ile	32	Val	I32V	1	0.58225	31.93025	-29.363125	84.52	23.35248882	0.139457108	Benign
16:2431207:A:T:I:32:F	-3.420607072	-3.40508613	0.00265308	0.020361426	0.005242222	0.003035122	0.0067	0.045697998	2.73E-20	0.014497951	0.002482402	0.015119875	0.006720959	16	2431207	A	T	I	F		16	2481208	16:2431207:A:T	CCNF	P41002	P41002	p.Ile32Phe	p.Ile32Phe	1.87743	0.052	0.779958957	-1.503339584	-2.615513359	-2.718137384	0.01	Ile	32	Phe	I32F	4	0.58225	31.93025	-29.363125	84.52	23.35248882	0.162921883	Benign
16:2431208:T:A:I:32:N	-2.970978214	-2.66439133	0.001967968	0.013782378	0.004466667	0.00454186	0.0067	0.087553166	2.73E-20	0.037445136	0.00052459	0.00241234	0.015034962	16	2431208	T	A	I	N		16	2481209	16:2431208:T:A	CCNF	P41002	P41002	p.Ile32Asn	p.Ile32Asn	4.097955	0.296	0.77718373	1.330110245	-1.110757088	-0.11150317	0.987	Ile	32	Asn	I32N	7	0.58225	31.93025	-29.363125	84.52	23.35248882	0.17775979	Benign
16:2431208:T:C:I:32:T	-3.141198926	-2.93268063	0.001967968	0.017761964	0.005487778	0.016201059	0.0067	0.122333372	2.73E-20	0.063436783	0.00052459	0.011372915	0.009501756	16	2431208	T	C	I	T		16	2481209	16:2431208:T:C	CCNF	P41002	P41002	p.Ile32Thr	p.Ile32Thr	3.330486	0.211	0.776945017	0.321315294	-1.655067985	-1.016279539	0.772	Ile	32	Thr	I32T	5	0.58225	31.93025	-29.363125	84.52	23.35248882	0.145062002	Benign
16:2431208:T:G:I:32:S	-3.042460862	-2.676294486	0.001967968	0.01546388	0.006054444	0.01360365	0.0067	0.074081342	2.73E-20	0.032605666	0.00052459	0.00686073	0.013780657	16	2431208	T	G	I	S		16	2481209	16:2431208:T:G	CCNF	P41002	P41002	p.Ile32Ser	p.Ile32Ser	4.07864	0.257	0.777549431	1.313870586	-1.352570805	-0.347342607	0.96	Ile	32	Ser	I32S	6	0.58225	31.93025	-29.363125	84.52	23.35248882	0.157273434	Benign
16:2431209:C:G:I:32:M	-3.354301799	-3.003609367	0.002310953	0.022808065	0.012503333	0.010026079	0.0067	0.020200036	2.73E-20	0.00556203	0.00216681	0.017515158	0.014088442	16	2431209	C	G	I	M		16	2481210	16:2431209:C:G	CCNF	P41002	P41002	p.Ile32Met	p.Ile32Met	3.039225	0.069	0.767578372	-0.28984138	-2.714011356	-1.993997282	0.922	Ile	32	Met	I32M	3	0.58225	31.93025	-29.363125	84.52	23.35248882	0.184062081	Benign
16:2431210:T:A:L:33:M	-3.159119979	-3.348262064	0.006763182	0.027546127	0.017585556	0.007215703	0.009648889	2.97E-19	2.73E-20	8.00E-05	0.01026663	0.020391676	0.009259286	16	2431210	T	A	L	M		16	2481211	16:2431210:T:A	CCNF	P41002	P41002	p.Leu33Met	p.Leu33Met	2.020023	0.201	0.767308526	-1.628364389	-1.879415847	-1.780046457	0.996	Leu	33	Met	L33M	2	4.41925	34.078875	-30.525625	84.5	23.34411024	0.643064251	Pathogenic
16:2431210:T:G:L:33:V	-3.093515567	-3.166368732	0.006763182	0.025670031	0.017972222	0.010026079	0.009648889	0.020200036	2.73E-20	0.00556203	0.01026663	0.019463525	0.01713784	16	2431210	T	G	L	V		16	2481211	16:2431210:T:G	CCNF	P41002	P41002	p.Leu33Val	p.Leu33Val	2.480064	0.216	0.782924259	-0.642839842	-1.523523435	-1.445510991	0.998	Leu	33	Val	L33V	3	4.41925	34.078875	-30.525625	84.5	23.34411024	0.635842498	Uncertain
16:2431211:T:C:L:33:S	-2.862853066	-2.615185555	0.006061859	0.017486208	0.009406667	0.01360365	0.009648889	0.074081342	2.73E-20	0.032605666	0.002500964	0.008071506	0.018547251	16	2431211	T	C	L	S		16	2481212	16:2431211:T:C	CCNF	P41002	P41002	p.Leu33Ser	p.Leu33Ser	4.202234	0.35	0.780632845	1.551273526	-0.709943123	0.256812927	1	Leu	33	Ser	L33S	6	4.41925	34.078875	-30.525625	84.5	23.34411024	0.425099269	Uncertain
16:2431211:T:G:L:33:W	-3.15293967	-2.829348715	0.006061859	0.017486208	0.009406667	0.01360365	0.009648889	0.074081342	2.73E-20	0.032605666	0.002500964	0.008071506	0.018547251	16	2431211	T	G	L	W		16	2481212	16:2431211:T:G	CCNF	P41002	P41002	p.Leu33Trp	p.Leu33Trp	3.525083	0.176	0.778530747	0.614641787	-1.851098946	-1.113760373	0.946	Leu	33	Trp	L33W	6	4.41925	34.078875	-30.525625	84.5	23.34411024	0.171710631	Benign
16:2431212:G:C:L:33:F	-3.104686125	-2.898973921	0.007759317	0.023015993	0.009645556	0.003035122	0.009648889	0.045697998	2.73E-20	0.014497951	0.011748049	0.01685046	0.010116856	16	2431212	G	C	L	F		16	2481213	16:2431212:G:C	CCNF	P41002	P41002	p.Leu33Phe	p.Leu33Phe	3.428077	0.231	0.783250217	0.604035255	-1.422732986	-0.84809873	0.999	Leu	33	Phe	L33F	4	4.41925	34.078875	-30.525625	84.5	23.34411024	0.617049887	Uncertain
16:2431212:G:T:L:33:F	-3.101351796	-2.851092088	0.007759317	0.023015993	0.009645556	0.003035122	0.009648889	0.045697998	2.73E-20	0.014497951	0.011748049	0.01685046	0.010116856	16	2431212	G	T	L	F		16	2481213	16:2431212:G:T	CCNF	P41002	P41002	p.Leu33Phe	p.Leu33Phe	3.579472	0.233	0.783250217	0.801876477	-1.410019384	-0.754979568	0.999	Leu	33	Phe	L33F	4	4.41925	34.078875	-30.525625	84.5	23.34411024	0.617049887	Uncertain
16:2431213:A:C:S:34:R	-3.197489062	-2.839248185	0.006061859	0.020224792	0.03188	0.010076894	0.08205	0.122333372	2.73E-20	0.063436783	0.002144137	0.010341767	0.028990673	16	2431213	A	C	S	R		16	2481214	16:2431213:A:C	CCNF	P41002	P41002	p.Ser34Arg	p.Ser34Arg	3.341241	0.117	0.784965988	0.532789076	-2.118781572	-1.553839903	0.922	Ser	34	Arg	S34R	5	1.656166667	37.85266667	-28.31183333	85.41	26.28685596	0.555563378	Uncertain
16:2431213:A:G:S:34:G	-3.324093394	-2.90817459	0.007759317	0.023345562	0.031418889	0.001822103	0.08205	0.045697998	2.73E-20	0.014497951	0.01008523	0.014470424	0.023186343	16	2431213	A	G	S	G		16	2481214	16:2431213:A:G	CCNF	P41002	P41002	p.Ser34Gly	p.Ser34Gly	3.208087	0.059	0.792621017	0.547197357	-2.35975587	-1.96083279	0.412	Ser	34	Gly	S34G	4	1.656166667	37.85266667	-28.31183333	85.41	26.28685596	0.422360767	Uncertain
16:2431213:A:T:S:34:C	-3.304187583	-3.007301578	0.006061859	0.020224792	0.03188	0.010076894	0.08205	0.122333372	2.73E-20	0.063436783	0.002144137	0.010341767	0.028990673	16	2431213	A	T	S	C		16	2481214	16:2431213:A:T	CCNF	P41002	P41002	p.Ser34Cys	p.Ser34Cys	2.809882	0.053	0.780400325	-0.273958836	-2.601792565	-2.210033131	0.194	Ser	34	Cys	S34C	5	1.656166667	37.85266667	-28.31183333	85.41	26.28685596	0.515329397	Uncertain
16:2431214:G:A:S:34:N	-3.303280133	-3.412978637	0.006763182	0.026231858	0.038978889	0.009774996	0.08205	0.020200036	2.73E-20	0.00556203	0.008811617	0.017399464	0.028843237	16	2431214	G	A	S	N		16	2481215	16:2431214:G:A	CCNF	P41002	P41002	p.Ser34Asn	p.Ser34Asn	1.529347	0.054	0.780482551	-1.94532325	-2.594063875	-2.894093446	0.004	Ser	34	Asn	S34N	3	1.656166667	37.85266667	-28.31183333	85.41	26.28685596	0.229294744	Benign
16:2431214:G:C:S:34:T	-3.314950284	-3.189798277	0.006763182	0.026231858	0.038978889	0.009774996	0.08205	0.020200036	2.73E-20	0.00556203	0.008811617	0.017399464	0.028843237	16	2431214	G	C	S	T		16	2481215	16:2431214:G:C	CCNF	P41002	P41002	p.Ser34Thr	p.Ser34Thr	2.235009	0.047	0.780488281	-1.023031335	-2.63846588	-2.554406796	0.772	Ser	34	Thr	S34T	3	1.656166667	37.85266667	-28.31183333	85.41	26.28685596	0.413780329	Uncertain
16:2431214:G:T:S:34:I	-3.047603296	-2.889980426	0.006061859	0.017465294	0.032686667	0.010484063	0.08205	0.074081342	2.73E-20	0.032605666	0.002144137	0.005689414	0.035430664	16	2431214	G	T	S	I	rs751434920	16	2481215	16:2431214:G:T	CCNF	P41002	P41002	p.Ser34Ile	p.Ser34Ile	3.086768	0.187	0.783671323	0.168381267	-1.695406305	-1.286302298	0.96	Ser	34	Ile	S34I	6	1.656166667	37.85266667	-28.31183333	85.41	26.28685596	0.593068482	Uncertain
16:2431215:T:A:S:34:R	-3.172481596	-3.084138329	0.006061859	0.020224792	0.03188	0.010076894	0.08205	0.122333372	2.73E-20	0.063436783	0.002144137	0.010341767	0.028990673	16	2431215	T	A	S	R		16	2481216	16:2431215:T:A	CCNF	P41002	P41002	p.Ser34Arg	p.Ser34Arg	2.566936	0.132	0.784965988	-0.479063676	-2.023429553	-1.884262507	0.922	Ser	34	Arg	S34R	5	1.656166667	37.85266667	-28.31183333	85.41	26.28685596	0.555563378	Uncertain
16:2431215:T:G:S:34:R	-3.175815925	-3.078758877	0.006061859	0.020224792	0.03188	0.010076894	0.08205	0.122333372	2.73E-20	0.063436783	0.002144137	0.010341767	0.028990673	16	2431215	T	G	S	R		16	2481216	16:2431215:T:G	CCNF	P41002	P41002	p.Ser34Arg	p.Ser34Arg	2.583945	0.13	0.784965988	-0.456836513	-2.036143156	-1.886660268	0.922	Ser	34	Arg	S34R	5	1.656166667	37.85266667	-28.31183333	85.41	26.28685596	0.555563378	Uncertain
16:2431216:C:A:L:35:I	-2.96887326	-2.817242494	0.002310953	0.02694926	0.015947778	0.017486815	0.013613333	2.97E-19	2.73E-20	8.00E-05	0.00216681	0.018550757	0.008001984	16	2431216	C	A	L	I		16	2481217	16:2431216:C:A	CCNF	P41002	P41002	p.Leu35Ile	p.Leu35Ile	3.71739	0.319	0.78017353	0.906379961	-0.914667397	-0.183570059	1	Leu	35	Ile	L35I	2	0.831625	35.3885	-25.235625	88	23.71629808	0.684943596	Pathogenic
16:2431216:C:G:L:35:V	-2.861108195	-2.797995092	0.002310953	0.024879701	0.016261111	0.023863857	0.013613333	0.020200036	2.73E-20	0.00556203	0.00216681	0.01731945	0.015003362	16	2431216	C	G	L	V		16	2481217	16:2431216:C:G	CCNF	P41002	P41002	p.Leu35Val	p.Leu35Val	3.675982	0.362	0.780869987	0.869410298	-0.629704914	0.042678573	1	Leu	35	Val	L35V	3	0.831625	35.3885	-25.235625	88	23.71629808	0.669534507	Pathogenic
16:2431216:C:T:L:35:F	-2.835344361	-2.781452253	0.00265308	0.022060382	0.007523333	0.007434011	0.013613333	0.045697998	2.73E-20	0.014497951	0.002482402	0.014572052	0.006738039	16	2431216	C	T	L	F		16	2481217	16:2431216:C:T	CCNF	P41002	P41002	p.Leu35Phe	p.Leu35Phe	3.849015	0.403	0.781363678	1.107678952	-0.360839097	0.372888602	1	Leu	35	Phe	L35F	4	0.831625	35.3885	-25.235625	88	23.71629808	0.698768173	Pathogenic
16:2431217:T:A:L:35:H	-2.348050272	-2.640316193	0.002070352	0.014078299	0.006897778	0.00574186	0.013613333	0.087553166	2.73E-20	0.040084766	0.00052459	0.001574084	0.017184962	16	2431217	T	A	L	H		16	2481218	16:2431217:T:A	CCNF	P41002	P41002	p.Leu35His	p.Leu35His	4.142673	0.663	0.774383836	1.319633725	1.175474189	2.033980598	1	Leu	35	His	L35H	7	0.831625	35.3885	-25.235625	88	23.71629808	0.670141456	Pathogenic
16:2431217:T:C:L:35:P	-2.288032354	-2.595252333	0.002070352	0.014078299	0.006897778	0.00574186	0.013613333	0.087553166	2.73E-20	0.040084766	0.00052459	0.001574084	0.017184962	16	2431217	T	C	L	P		16	2481218	16:2431217:T:C	CCNF	P41002	P41002	p.Leu35Pro	p.Leu35Pro	4.285158	0.699	0.790322295	1.898123004	1.670243939	2.318832207	1	Leu	35	Pro	L35P	7	0.831625	35.3885	-25.235625	88	23.71629808	0.698114263	Pathogenic
16:2431217:T:G:L:35:R	-2.406747398	-2.633425113	0.002070352	0.016200666	0.008552222	0.017809214	0.013613333	0.074081342	2.73E-20	0.032605666	0.00052459	0.005999064	0.016470657	16	2431217	T	G	L	R		16	2481218	16:2431217:T:G	CCNF	P41002	P41002	p.Leu35Arg	p.Leu35Arg	4.174895	0.63	0.783540052	1.587102005	1.118466458	1.86058699	1	Leu	35	Arg	L35R	6	0.831625	35.3885	-25.235625	88	23.71629808	0.693279322	Pathogenic
16:2431219:C:A:P:36:T	-2.200002366	-2.833867017	0.006061859	0.013377477	0.011192222	0.001434851	0.032843333	0.029145156	2.73E-20	0.009169898	0.002177197	-0.001540612	0.014209089	16	2431219	C	A	P	T		16	2481220	16:2431219:C:A	CCNF	P41002	P41002	p.Pro36Thr	p.Pro36Thr	3.574162	0.761	0.784258069	0.819743576	1.963187149	2.294192086	1	Pro	36	Thr	P36T	8	3.000714286	36.39285714	-21.85928571	89.32	22.33955748	0.685781611	Pathogenic
16:2431219:C:G:P:36:A	-2.325039696	-2.863668592	0.006061859	0.013377477	0.011192222	0.001434851	0.032843333	0.029145156	2.73E-20	0.009169898	0.002177197	-0.001540612	0.014209089	16	2431219	C	G	P	A		16	2481220	16:2431219:C:G	CCNF	P41002	P41002	p.Pro36Ala	p.Pro36Ala	3.479934	0.686	0.787864394	0.785369611	1.546596719	1.809902946	1	Pro	36	Ala	P36A	8	3.000714286	36.39285714	-21.85928571	89.32	22.33955748	0.676679019	Pathogenic
16:2431219:C:T:P:36:S	-2.23167849	-2.806083883	0.006061859	0.013377477	0.011192222	0.001434851	0.032843333	0.029145156	2.73E-20	0.009169898	0.002177197	-0.001540612	0.014209089	16	2431219	C	T	P	S		16	2481220	16:2431219:C:T	CCNF	P41002	P41002	p.Pro36Ser	p.Pro36Ser	3.662008	0.742	0.784715056	0.945787498	1.850032531	2.231688939	1	Pro	36	Ser	P36S	8	3.000714286	36.39285714	-21.85928571	89.32	22.33955748	0.672083404	Pathogenic
16:2431220:C:A:P:36:H	-2.283555533	-2.790859069	0.006061859	0.012631661	0.011192222	0.000612392	0.032843333	2.08E-06	2.73E-20	0.000146047	0.002177197	-0.003729508	0.01223	16	2431220	C	A	P	H		16	2481221	16:2431220:C:A	CCNF	P41002	P41002	p.Pro36His	p.Pro36His	3.739054	0.717	0.783891174	1.026192179	1.677366445	2.128685509	1	Pro	36	His	P36H	9	3.000714286	36.39285714	-21.85928571	89.32	22.33955748	0.664446059	Pathogenic
16:2431220:C:G:P:36:R	-2.238542095	-2.791581432	0.006061859	0.012631661	0.011192222	0.000612392	0.032843333	2.08E-06	2.73E-20	0.000146047	0.002177197	-0.003729508	0.01223	16	2431220	C	G	P	R		16	2481221	16:2431220:C:G	CCNF	P41002	P41002	p.Pro36Arg	p.Pro36Arg	3.73677	0.744	0.788309426	1.131953425	1.922716317	2.283524918	1	Pro	36	Arg	P36R	9	3.000714286	36.39285714	-21.85928571	89.32	22.33955748	0.69274925	Pathogenic
16:2431220:C:T:P:36:L	-2.428667538	-2.759283767	0.006061859	0.012858415	0.011192222	0.000578049	0.032843333	0	2.73E-20	5.13E-06	0.002177197	-0.004227378	0.012216667	16	2431220	C	T	P	L		16	2481221	16:2431220:C:T	CCNF	P41002	P41002	p.Pro36Leu	p.Pro36Leu	3.839085	0.63	0.78693983	1.231947775	1.175189989	1.679681823	1	Pro	36	Leu	P36L	10	3.000714286	36.39285714	-21.85928571	89.32	22.33955748	0.621662751	Uncertain
16:2431222:G:A:E:37:K	-2.943591169	-2.634567751	0.007763125	0.021403129	0.011121111	0.00324788	0.007128889	0.045697998	2.73E-20	0.014497951	0.007375824	0.018695938	0.00805528	16	2431222	G	A	E	K		16	2481223	16:2431222:G:A	CCNF	P41002	P41002	p.Glu37Lys	p.Glu37Lys	4.294201	0.334	0.79452674	2.013423839	-0.579839528	0.213870908	1	Glu	37	Lys	E37K	4	7.644222222	33.687	-21.58477778	85.64	17.78545054	0.60733249	Uncertain
16:2431222:G:C:E:37:Q	-2.82576478	-2.673220858	0.006766504	0.02378726	0.017931111	0.003079127	0.007128889	0.020200036	2.73E-20	0.00556203	0.006442142	0.02128368	0.018303406	16	2431222	G	C	E	Q		16	2481223	16:2431222:G:C	CCNF	P41002	P41002	p.Glu37Gln	p.Glu37Gln	4.022297	0.373	0.787963445	1.496561201	-0.441429445	0.292826924	1	Glu	37	Gln	E37Q	3	7.644222222	33.687	-21.58477778	85.64	17.78545054	0.622483916	Uncertain
16:2431223:A:C:E:37:A	-2.807367736	-2.661245177	0.008719541	0.016192401	0.018452222	0.044449666	0.007128889	0.074081342	2.73E-20	0.032605666	0.001564741	0.009438513	0.017991165	16	2431223	A	C	E	A		16	2481224	16:2431223:A:C	CCNF	P41002	P41002	p.Glu37Ala	p.Glu37Ala	4.064723	0.385	0.79727142	1.781099146	-0.209849122	0.385046724	1	Glu	37	Ala	E37A	6	7.644222222	33.687	-21.58477778	85.64	17.78545054	0.629862513	Uncertain
16:2431223:A:G:E:37:G	-2.699470126	-2.637124248	0.008719541	0.014051315	0.015684444	0.022685821	0.007128889	0.087553166	2.73E-20	0.037445136	0.001564741	0.00429976	0.020488668	16	2431223	A	G	E	G		16	2481224	16:2431223:A:G	CCNF	P41002	P41002	p.Glu37Gly	p.Glu37Gly	4.10451	0.442	0.811496086	2.183202487	0.389819715	0.735961244	1	Glu	37	Gly	E37G	7	7.644222222	33.687	-21.58477778	85.64	17.78545054	0.612825193	Uncertain
16:2431223:A:T:E:37:V	-2.686132811	-2.584210228	0.008719541	0.014051315	0.015684444	0.022685821	0.007128889	0.087553166	2.73E-20	0.037445136	0.001564741	0.00429976	0.020488668	16	2431223	A	T	E	V		16	2481224	16:2431223:A:T	CCNF	P41002	P41002	p.Glu37Val	p.Glu37Val	4.271816	0.45	0.796350702	2.02906435	0.187981268	0.872334051	1	Glu	37	Val	E37V	7	7.644222222	33.687	-21.58477778	85.64	17.78545054	0.523263002	Uncertain
16:2431224:A:C:E:37:D	-3.252558864	-3.053737455	0.006766504	0.02378726	0.017931111	0.003079127	0.007128889	0.020200036	2.73E-20	0.00556203	0.006442142	0.02128368	0.018303406	16	2431224	A	C	E	D		16	2481225	16:2431224:A:C	CCNF	P41002	P41002	p.Glu37Asp	p.Glu37Asp	2.819162	0.117	0.797121237	0.149718122	-1.915977566	-1.835090577	0.918	Glu	37	Asp	E37D	3	7.644222222	33.687	-21.58477778	85.64	17.78545054	0.148338029	Benign
16:2431224:A:T:E:37:D	-3.252558864	-3.046270931	0.006766504	0.02378726	0.017931111	0.003079127	0.007128889	0.020200036	2.73E-20	0.00556203	0.006442142	0.02128368	0.018303406	16	2431224	A	T	E	D		16	2481225	16:2431224:A:T	CCNF	P41002	P41002	p.Glu37Asp	p.Glu37Asp	2.84277	0.117	0.797121237	0.180568781	-1.915977566	-1.822372643	0.918	Glu	37	Asp	E37D	3	7.644222222	33.687	-21.58477778	85.64	17.78545054	0.148338029	Benign
16:2431225:G:A:D:38:N	-3.032471042	-2.585710293	0.008719541	0.019375481	0.020285556	0.016766205	0.027927778	0.122333372	2.73E-20	0.063436783	0.00250975	0.013257651	0.01960187	16	2431225	G	A	D	N		16	2481226	16:2431225:G:A	CCNF	P41002	P41002	p.Asp38Asn	p.Asp38Asn	4.280026	0.245	0.784266531	1.742366725	-1.316781086	-0.308217747	0.996	Asp	38	Asn	D38N	5	4.371875	33.236875	-17.514	86.31	18.45029795	0.406169052	Uncertain
16:2431225:G:C:D:38:H	-2.854413355	-2.564604968	0.008719541	0.014645282	0.01923	0.014260926	0.027927778	0.087553166	2.73E-20	0.037445136	0.00250975	0.003616039	0.02795015	16	2431225	G	C	D	H		16	2481226	16:2431225:G:C	CCNF	P41002	P41002	p.Asp38His	p.Asp38His	4.224819	0.326	0.782119499	1.617378191	-0.837702305	0.13025102	1	Asp	38	His	D38H	7	4.371875	33.236875	-17.514	86.31	18.45029795	0.447995305	Uncertain
16:2431225:G:T:D:38:Y	-2.782814514	-2.633000263	0.006500099	0.011552005	0.017998889	0.005729643	0.027927778	2.08E-06	2.73E-20	0.000146047	0.002548434	-0.00332442	0.009814444	16	2431225	G	T	D	Y		16	2481226	16:2431225:G:T	CCNF	P41002	P41002	p.Asp38Tyr	p.Asp38Tyr	4.273462	0.425	0.784633904	1.742831059	-0.16642745	0.728711671	1	Asp	38	Tyr	D38Y	9	4.371875	33.236875	-17.514	86.31	18.45029795	0.24916894	Benign
16:2431226:A:C:D:38:A	-2.948322315	-2.718107146	0.006500099	0.012770978	0.018065556	0.00790428	0.027927778	0.029145156	2.73E-20	0.009169898	0.002548434	-0.000568596	0.011666715	16	2431226	A	C	D	A	rs748191075	16	2481227	16:2431226:A:C	CCNF	P41002	P41002	p.Asp38Ala	p.Asp38Ala	3.977312	0.32	0.791020341	1.513014358	-0.727337199	-0.037766369	0.993	Asp	38	Ala	D38A	8	4.371875	33.236875	-17.514	86.31	18.45029795	0.378702297	Uncertain
16:2431226:A:G:D:38:G	-2.784392451	-2.606829032	0.008719541	0.014645282	0.01923	0.014260926	0.027927778	0.087553166	2.73E-20	0.037445136	0.00250975	0.003616039	0.02795015	16	2431226	A	G	D	G		16	2481227	16:2431226:A:G	CCNF	P41002	P41002	p.Asp38Gly	p.Asp38Gly	4.091313	0.368	0.804367509	1.990501903	-0.199520188	0.30110491	0.996	Asp	38	Gly	D38G	7	4.371875	33.236875	-17.514	86.31	18.45029795	0.329829808	Benign
16:2431226:A:T:D:38:V	-2.797818994	-2.713976685	0.006500099	0.011552005	0.017998889	0.005729643	0.027927778	2.08E-06	2.73E-20	0.000146047	0.002548434	-0.00332442	0.009814444	16	2431226	A	T	D	V		16	2481227	16:2431226:A:T	CCNF	P41002	P41002	p.Asp38Val	p.Asp38Val	4.017427	0.416	0.790164658	1.544375349	-0.131360902	0.538759046	0.999	Asp	38	Val	D38V	9	4.371875	33.236875	-17.514	86.31	18.45029795	0.347060424	Benign
16:2431227:T:A:D:38:E	-3.28961391	-3.585700928	0.007763125	0.021768162	0.017682222	0.00164788	0.027927778	0.045697998	2.73E-20	0.014497951	0.011788943	0.017043787	0.016288903	16	2431227	T	A	D	E	rs769980414	16	2481228	16:2431227:T:A	CCNF	P41002	P41002	p.Asp38Glu	p.Asp38Glu	1.1666	0.101	0.791117929	-2.157589417	-2.117848466	-2.817832811	0.206	Asp	38	Glu	D38E	4	4.371875	33.236875	-17.514	86.31	18.45029795	0.077319917	Benign
16:2431227:T:G:D:38:E	-3.28961391	-3.580321477	0.007763125	0.021768162	0.017682222	0.00164788	0.027927778	0.045697998	2.73E-20	0.014497951	0.011788943	0.017043787	0.016288903	16	2431227	T	G	D	E		16	2481228	16:2431227:T:G	CCNF	P41002	P41002	p.Asp38Glu	p.Asp38Glu	1.183609	0.101	0.791117929	-2.135362254	-2.117848466	-2.808669844	0.206	Asp	38	Glu	D38E	4	4.371875	33.236875	-17.514	86.31	18.45029795	0.077319917	Benign
16:2431228:G:A:V:39:M	-3.193530348	-2.786602052	0.002310953	0.022344375	0.016308889	0.021916079	0.007214444	0.020200036	2.73E-20	0.00556203	0.00216681	0.017282477	0.015199511	16	2431228	G	A	V	M		16	2481229	16:2431228:G:A	CCNF	P41002	P41002	p.Val39Met	p.Val39Met	3.70914	0.162	0.777973986	0.841461829	-1.949383434	-1.095531596	0.989	Val	39	Met	V39M	3	0.627857143	32.36757143	-20.70042857	88.78	20.48280835	0.574520042	Uncertain
16:2431228:G:C:V:39:L	-3.398591568	-3.256862415	0.002310953	0.022344375	0.016308889	0.021916079	0.007214444	0.020200036	2.73E-20	0.00556203	0.00216681	0.017282477	0.015199511	16	2431228	G	C	V	L		16	2481229	16:2431228:G:C	CCNF	P41002	P41002	p.Val39Leu	p.Val39Leu	2.222249	0.039	0.794781289	-0.687913715	-2.450848877	-2.607523685	0.068	Val	39	Leu	V39L	3	0.627857143	32.36757143	-20.70042857	88.78	20.48280835	0.173644433	Benign
16:2431228:G:T:V:39:L	-3.398591568	-3.256974692	0.002310953	0.022344375	0.016308889	0.021916079	0.007214444	0.020200036	2.73E-20	0.00556203	0.00216681	0.017282477	0.015199511	16	2431228	G	T	V	L		16	2481229	16:2431228:G:T	CCNF	P41002	P41002	p.Val39Leu	p.Val39Leu	2.221894	0.039	0.794781289	-0.688377625	-2.450848877	-2.607714928	0.068	Val	39	Leu	V39L	3	0.627857143	32.36757143	-20.70042857	88.78	20.48280835	0.173644433	Benign
16:2431229:T:A:V:39:E	-2.832129747	-2.980015365	0.001967968	0.014887831	0.007144444	0.013103955	0.007214444	0.074081342	2.73E-20	0.032605666	0.00052459	0.006832454	0.014803373	16	2431229	T	A	V	E		16	2481230	16:2431229:T:A	CCNF	P41002	P41002	p.Val39Glu	p.Val39Glu	3.103383	0.38	0.795881553	0.490622593	-0.264822335	-0.161741322	0.978	Val	39	Glu	V39E	6	0.627857143	32.36757143	-20.70042857	88.78	20.48280835	0.539472952	Uncertain
16:2431229:T:C:V:39:A	-3.4822452	-3.453036444	0.00265308	0.019978782	0.006992222	0.002900678	0.007214444	0.045697998	2.73E-20	0.014497951	0.002482402	0.014941758	0.006082986	16	2431229	T	C	V	A		16	2481230	16:2431229:T:C	CCNF	P41002	P41002	p.Val39Ala	p.Val39Ala	1.735137	0.017	0.79345997	-1.356987475	-2.612744021	-2.997105195	0.039	Val	39	Ala	V39A	4	0.627857143	32.36757143	-20.70042857	88.78	20.48280835	0.601935058	Uncertain
16:2431229:T:G:V:39:G	-2.832226317	-2.992174358	0.001967968	0.012774191	0.00567	0.005199373	0.007214444	0.087553166	2.73E-20	0.048321406	0.00052459	0.002306351	0.016725888	16	2431229	T	G	V	G		16	2481230	16:2431229:T:G	CCNF	P41002	P41002	p.Val39Gly	p.Val39Gly	3.036857	0.374	0.814917291	0.872211716	0.01463825	-0.232261918	0.958	Val	39	Gly	V39G	7	0.627857143	32.36757143	-20.70042857	88.78	20.48280835	0.571631535	Uncertain
16:2431231:C:A:L:40:I	-3.091406107	-3.153952172	0.006766504	0.021530297	0.011773333	0.000954444	0.010467778	2.97E-19	2.73E-20	8.00E-05	0.008811617	0.019929027	0.009458651	16	2431231	C	A	L	I	rs1360745126	16	2481232	16:2431231:C:A	CCNF	P41002	P41002	p.Leu40Ile	p.Leu40Ile	2.631489	0.241	0.829810283	0.709041093	-0.582334495	-1.219427294	1	Leu	40	Ile	L40I	2	3.381125	30.351375	-23.574875	87.63	18.00064641	0.31217996	Benign
16:2431231:C:G:L:40:V	-2.93939404	-3.140014745	0.006766504	0.019716813	0.012187778	0.002581349	0.010467778	0.020200036	2.73E-20	0.00556203	0.008811617	0.019320846	0.017605459	16	2431231	C	G	L	V		16	2481232	16:2431231:C:G	CCNF	P41002	P41002	p.Leu40Val	p.Leu40Val	2.556561	0.307	0.834303139	0.72170823	-0.087824644	-0.878287944	0.999	Leu	40	Val	L40V	3	3.381125	30.351375	-23.574875	87.63	18.00064641	0.458545289	Uncertain
16:2431231:C:T:L:40:F	-2.922265289	-2.953399593	0.007763125	0.017487378	0.007213333	0.002114546	0.010467778	0.045697998	2.73E-20	0.014497951	0.01008523	0.017065287	0.009605602	16	2431231	C	T	L	F		16	2481232	16:2431231:C:T	CCNF	P41002	P41002	p.Leu40Phe	p.Leu40Phe	3.263459	0.342	0.83573369	1.680684294	0.158531398	-0.295160155	1	Leu	40	Phe	L40F	4	3.381125	30.351375	-23.574875	87.63	18.00064641	0.631974908	Uncertain
16:2431232:T:A:L:40:H	-2.441480168	-2.711509732	0.008719541	0.011301274	0.011928889	0.019720926	0.010467778	0.087553166	2.73E-20	0.037445136	0.002144137	0.003807356	0.024613113	16	2431232	T	A	L	H		16	2481233	16:2431232:T:A	CCNF	P41002	P41002	p.Leu40His	p.Leu40His	3.809071	0.584	0.834046256	2.352151084	1.668723345	1.397616149	1	Leu	40	His	L40H	7	3.381125	30.351375	-23.574875	87.63	18.00064641	0.568991044	Uncertain
16:2431232:T:C:L:40:P	-2.398133894	-2.678711174	0.008719541	0.011301274	0.011928889	0.019720926	0.010467778	0.087553166	2.73E-20	0.037445136	0.002144137	0.003807356	0.024613113	16	2431232	T	C	L	P		16	2481233	16:2431232:T:C	CCNF	P41002	P41002	p.Leu40Pro	p.Leu40Pro	3.912775	0.61	0.849372055	2.864882455	2.089703158	1.603772293	1	Leu	40	Pro	L40P	7	3.381125	30.351375	-23.574875	87.63	18.00064641	0.624600382	Uncertain
16:2431232:T:G:L:40:R	-2.532431403	-2.721476189	0.008719541	0.013022839	0.013808889	0.0415081	0.010467778	0.074081342	2.73E-20	0.032605666	0.002144137	0.008619465	0.019580585	16	2431232	T	G	L	R		16	2481233	16:2431232:T:G	CCNF	P41002	P41002	p.Leu40Arg	p.Leu40Arg	3.851066	0.545	0.840443726	2.564489874	1.52754655	1.194805198	1	Leu	40	Arg	L40R	6	3.381125	30.351375	-23.574875	87.63	18.00064641	0.652306654	Pathogenic
16:2431234:T:A:F:41:I	-3.313336835	-3.336345506	0.002351281	0.010340539	0.024347778	0.200077939	0.01489	0.074081342	2.73E-20	0.032605666	0.001773521	0.010490206	0.019450075	16	2431234	T	A	F	I		16	2481235	16:2431234:T:A	CCNF	P41002	P41002	p.Phe41Ile	p.Phe41Ile	1.90885	0.077	0.804580084	-0.856283211	-2.045802628	-2.556701924	0.026	Phe	41	Ile	F41I	6	6.028272727	28.38372727	-19.66545455	86.53	13.81295843	0.126562551	Benign
16:2431234:T:C:F:41:L	-3.375021917	-3.380584216	0.002351281	0.010340539	0.024347778	0.200077939	0.01489	0.074081342	2.73E-20	0.032605666	0.001773521	0.010490206	0.019450075	16	2431234	T	C	F	L		16	2481235	16:2431234:T:C	CCNF	P41002	P41002	p.Phe41Leu	p.Phe41Leu	1.768974	0.04	0.80723899	-0.973628185	-2.236641815	-2.845928395	0.002	Phe	41	Leu	F41L	6	6.028272727	28.38372727	-19.66545455	86.53	13.81295843	0.043944728	Benign
16:2431234:T:G:F:41:V	-3.314583574	-3.365399121	0.002351281	0.009124485	0.020337778	0.124511291	0.01489	0.087553166	2.73E-20	0.037445136	0.001773521	0.005419399	0.024384806	16	2431234	T	G	F	V		16	2481235	16:2431234:T:G	CCNF	P41002	P41002	p.Phe41Val	p.Phe41Val	1.744908	0.061	0.806029264	-1.034852202	-2.123332635	-2.737505414	0.026	Phe	41	Val	F41V	7	6.028272727	28.38372727	-19.66545455	86.53	13.81295843	0.081344834	Benign
16:2431235:T:A:F:41:Y	-3.152078452	-2.941935724	0.001060231	0.014961784	0.019702222	0.029507795	0.01489	0.020200036	2.73E-20	0.00556203	0.007296949	0.020730009	0.022273355	16	2431235	T	A	F	Y		16	2481236	16:2431235:T:A	CCNF	P41002	P41002	p.Phe41Tyr	p.Phe41Tyr	3.114675	0.165	0.80285601	0.677040406	-1.515169399	-1.398436447	0.969	Phe	41	Tyr	F41Y	3	6.028272727	28.38372727	-19.66545455	86.53	13.81295843	0.148967168	Benign
16:2431235:T:C:F:41:S	-3.289679204	-3.130760159	0.001749933	0.008187919	0.01831	0.097997894	0.01489	0.029145156	2.73E-20	0.009169898	0.001800877	0.000982371	0.007864122	16	2431235	T	C	F	S		16	2481236	16:2431235:T:C	CCNF	P41002	P41002	p.Phe41Ser	p.Phe41Ser	2.728109	0.127	0.803389224	0.185004395	-1.74783145	-1.826338359	0.279	Phe	41	Ser	F41S	8	6.028272727	28.38372727	-19.66545455	86.53	13.81295843	0.171662823	Benign
16:2431235:T:G:F:41:C	-3.01459708	-2.767944296	0.001749933	0.008187919	0.01831	0.097997894	0.01489	0.029145156	2.73E-20	0.009169898	0.001800877	0.000982371	0.007864122	16	2431235	T	G	F	C		16	2481236	16:2431235:T:G	CCNF	P41002	P41002	p.Phe41Cys	p.Phe41Cys	3.875277	0.292	0.802277416	1.656745358	-0.717509189	-0.25458413	0.991	Phe	41	Cys	F41C	8	6.028272727	28.38372727	-19.66545455	86.53	13.81295843	0.132865778	Benign
16:2431236:T:A:F:41:L	-3.358350273	-3.545018836	0.002351281	0.010340539	0.024347778	0.200077939	0.01489	0.074081342	2.73E-20	0.032605666	0.001773521	0.010490206	0.019450075	16	2431236	T	A	F	L		16	2481237	16:2431236:T:A	CCNF	P41002	P41002	p.Phe41Leu	p.Phe41Leu	1.249057	0.05	0.80723899	-1.653049663	-2.173073802	-3.068210731	0.002	Phe	41	Leu	F41L	6	6.028272727	28.38372727	-19.66545455	86.53	13.81295843	0.043944728	Benign
16:2431236:T:G:F:41:L	-3.358350273	-3.54630511	0.002351281	0.010340539	0.024347778	0.200077939	0.01489	0.074081342	2.73E-20	0.032605666	0.001773521	0.010490206	0.019450075	16	2431236	T	G	F	L		16	2481237	16:2431236:T:G	CCNF	P41002	P41002	p.Phe41Leu	p.Phe41Leu	1.24499	0.05	0.80723899	-1.658364371	-2.173073802	-3.070401676	0.002	Phe	41	Leu	F41L	6	6.028272727	28.38372727	-19.66545455	86.53	13.81295843	0.043944728	Benign
16:2431237:C:A:H:42:N	-3.299408156	-3.282140336	0.005681296	0.01305885	0.029194444	0.043471706	0.051294444	0.087553166	2.73E-20	0.037445136	0.000604527	0.003978919	0.027976949	16	2431237	C	A	H	N		16	2481238	16:2431237:C:A	CCNF	P41002	P41002	p.His42Asn	p.His42Asn	1.955691	0.059	0.783787926	-1.306827034	-2.507131397	-2.635514628	0.245	His	42	Asn	H42N	7	0.3449	28.4103	-17.1922	85.62	17.80843669	0.216554056	Benign
16:2431237:C:G:H:42:D	-3.226940485	-3.091448498	0.004231897	0.010076214	0.027903333	0.028195245	0.051294444	2.08E-06	2.73E-20	0.000146047	0.000613863	-0.00304143	0.011951111	16	2431237	C	G	H	D		16	2481238	16:2431237:C:G	CCNF	P41002	P41002	p.His42Asp	p.His42Asp	2.79271	0.152	0.790739078	-0.041932429	-1.799972533	-1.647027868	0.981	His	42	Asp	H42D	9	0.3449	28.4103	-17.1922	85.62	17.80843669	0.17088557	Benign
16:2431237:C:T:H:42:Y	-3.281421735	-3.388137685	0.005681296	0.014802764	0.032233333	0.074693698	0.051294444	0.074081342	2.73E-20	0.032605666	0.000604527	0.008546083	0.026937934	16	2431237	C	T	H	Y		16	2481238	16:2431237:C:T	CCNF	P41002	P41002	p.His42Tyr	p.His42Tyr	1.63572	0.073	0.783976632	-1.720316817	-2.414987724	-2.726962025	0.045	His	42	Tyr	H42Y	6	0.3449	28.4103	-17.1922	85.62	17.80843669	0.066492834	Benign
16:2431238:A:C:H:42:P	-3.222259612	-3.058676774	0.004231897	0.009594702	0.027903333	0.028145317	0.051294444	0	2.73E-20	5.13E-06	0.000613863	-0.004240902	0.011888889	16	2431238	A	C	H	P		16	2481239	16:2431238:A:C	CCNF	P41002	P41002	p.His42Pro	p.His42Pro	2.897238	0.155	0.805081816	0.44767977	-1.541601006	-1.573376197	0.994	His	42	Pro	H42P	10	0.3449	28.4103	-17.1922	85.62	17.80843669	0.168808249	Benign
16:2431238:A:G:H:42:R	-3.36527442	-3.362355832	0.004231897	0.011370666	0.02797	0.032786214	0.051294444	0.029145156	2.73E-20	0.009169898	0.000613863	-0.000150231	0.013253182	16	2431238	A	G	H	R		16	2481239	16:2431238:A:G	CCNF	P41002	P41002	p.His42Arg	p.His42Arg	1.917124	0.065	0.788199909	-1.248634301	-2.395378956	-2.621608983	0.245	His	42	Arg	H42R	8	0.3449	28.4103	-17.1922	85.62	17.80843669	0.159765177	Benign
16:2431238:A:T:H:42:L	-3.298949174	-3.374621604	0.004231897	0.010243027	0.027903333	0.028145317	0.051294444	0	2.73E-20	-2.78E-21	0.000613863	-0.003763062	0.011888889	16	2431238	A	T	H	L		16	2481239	16:2431238:A:T	CCNF	P41002	P41002	p.His42Leu	p.His42Leu	1.898269	0.109	0.79115464	-1.200549309	-2.066381539	-2.377430396	0.12	His	42	Leu	H42L	11	0.3449	28.4103	-17.1922	85.62	17.80843669	0.107235792	Benign
16:2431239:C:A:H:42:Q	-3.078522145	-3.807315155	0.004231897	0.011370666	0.02797	0.032786214	0.051294444	0.029145156	2.73E-20	0.009169898	0.000613863	-0.000150231	0.013253182	16	2431239	C	A	H	Q		16	2481240	16:2431239:C:A	CCNF	P41002	P41002	p.His42Gln	p.His42Gln	0.510231	0.237	0.779420088	-3.30324243	-1.44849588	-2.385297725	0.981	His	42	Gln	H42Q	8	0.3449	28.4103	-17.1922	85.62	17.80843669	0.192839752	Benign
16:2431239:C:G:H:42:Q	-3.078522145	-3.820523261	0.004231897	0.011370666	0.02797	0.032786214	0.051294444	0.029145156	2.73E-20	0.009169898	0.000613863	-0.000150231	0.013253182	16	2431239	C	G	H	Q		16	2481240	16:2431239:C:G	CCNF	P41002	P41002	p.His42Gln	p.His42Gln	0.468469	0.237	0.779420088	-3.357816525	-1.44849588	-2.407795452	0.981	His	42	Gln	H42Q	8	0.3449	28.4103	-17.1922	85.62	17.80843669	0.192839752	Benign
16:2431240:A:C:I:43:L	-3.365830478	-3.412478534	0.002312094	0.01922652	0.007818889	0.003166667	0.000652222	2.97E-19	2.73E-20	8.00E-05	0.00216681	0.017126597	0.006350873	16	2431240	A	C	I	L		16	2481241	16:2431240:A:C	CCNF	P41002	P41002	p.Ile43Leu	p.Ile43Leu	1.859462	0.086	0.801862722	-0.987705026	-2.033929203	-2.531284599	0.281	Ile	43	Leu	I43L	2	-0.62075	26.770875	-22.832625	86.67	18.63229281	0.137165132	Benign
16:2431240:A:G:I:43:V	-3.434184218	-3.519282586	0.002312094	0.020275312	0.007818889	0.003166667	0.000652222	0	2.73E-20	8.00E-05	0.00216681	0.016172643	0.006350873	16	2431240	A	G	I	V		16	2481241	16:2431240:A:G	CCNF	P41002	P41002	p.Ile43Val	p.Ile43Val	1.521764	0.045	0.799561648	-1.485640916	-2.332950275	-2.950201782	0.119	Ile	43	Val	I43V	1	-0.62075	26.770875	-22.832625	86.67	18.63229281	0.06015257	Benign
16:2431240:A:T:I:43:F	-3.085490286	-3.006565507	0.002654388	0.016304936	0.003597778	0.005049732	0.000652222	0.045697998	2.73E-20	0.014497951	0.002084063	0.015403063	0.004135867	16	2431240	A	T	I	F		16	2481241	16:2431240:A:T	CCNF	P41002	P41002	p.Ile43Phe	p.Ile43Phe	3.17525	0.261	0.800629437	0.701396713	-0.942065694	-0.810888966	0.994	Ile	43	Phe	I43F	4	-0.62075	26.770875	-22.832625	86.67	18.63229281	0.269231786	Benign
16:2431241:T:A:I:43:N	-2.723308545	-2.745564896	0.0028359	0.011494152	0.005204444	0.019169542	0.000652222	0.087553166	2.73E-20	0.037445136	0.000440273	0.003708209	0.012950518	16	2431241	T	A	I	N		16	2481242	16:2431241:T:A	CCNF	P41002	P41002	p.Ile43Asn	p.Ile43Asn	3.871743	0.451	0.797315141	1.529991252	0.210429236	0.662589943	0.998	Ile	43	Asn	I43N	7	-0.62075	26.770875	-22.832625	86.67	18.63229281	0.314531556	Benign
16:2431241:T:C:I:43:T	-2.998217913	-2.816691726	0.0028359	0.014640003	0.005725556	0.02124369	0.000652222	0.122333372	2.73E-20	0.063436783	0.000440273	0.012343843	0.007483819	16	2431241	T	C	I	T	rs749536864	16	2481242	16:2431241:T:C	CCNF	P41002	P41002	p.Ile43Thr	p.Ile43Thr	3.7267	0.303	0.797248895	1.338820245	-0.731482625	-0.271040467	0.988	Ile	43	Thr	I43T	5	-0.62075	26.770875	-22.832625	86.67	18.63229281	0.193980331	Benign
16:2431241:T:G:I:43:S	-2.649344962	-2.750517199	0.0028359	0.013004105	0.0074	0.039496949	0.000652222	0.074081342	2.73E-20	0.032605666	0.000440273	0.008197208	0.011127323	16	2431241	T	G	I	S		16	2481242	16:2431241:T:G	CCNF	P41002	P41002	p.Ile43Ser	p.Ile43Ser	3.882715	0.501	0.797939883	1.55970604	0.538692794	0.957518903	0.994	Ile	43	Ser	I43S	6	-0.62075	26.770875	-22.832625	86.67	18.63229281	0.369600971	Uncertain
16:2431242:C:G:I:43:M	-3.169927912	-3.356108741	0.002312094	0.017878987	0.00808	0.005082796	0.000652222	0.020200036	2.73E-20	0.00556203	0.00216681	0.016987695	0.012985584	16	2431242	C	G	I	M		16	2481243	16:2431242:C:G	CCNF	P41002	P41002	p.Ile43Met	p.Ile43Met	1.940785	0.183	0.791811594	-1.128820377	-1.585017324	-1.92677954	0.832	Ile	43	Met	I43M	3	-0.62075	26.770875	-22.832625	86.67	18.63229281	0.175301131	Benign
16:2431243:C:A:L:44:M	-3.222837278	-3.02636058	0.003133564	0.014086024	0.010586667	0.004582222	0.010467778	2.97E-19	2.73E-20	8.00E-05	0.008811617	0.019282366	0.009511984	16	2431243	C	A	L	M		16	2481244	16:2431243:C:A	CCNF	P41002	P41002	p.Leu44Met	p.Leu44Met	3.034135	0.162	0.826156395	1.14528146	-1.145485008	-1.459165474	0.983	Leu	44	Met	L44M	2	3.258375	24.05425	-22.902125	86.73	14.25272728	0.618382454	Uncertain
16:2431243:C:G:L:44:V	-3.315898371	-3.224297456	0.003133564	0.012773286	0.010921111	0.005180282	0.010467778	0.020200036	2.73E-20	0.00556203	0.008811617	0.019604007	0.017658793	16	2431243	C	G	L	V		16	2481244	16:2431243:C:G	CCNF	P41002	P41002	p.Leu44Val	p.Leu44Val	2.289293	0.081	0.833301541	0.347793307	-1.54117286	-2.32863093	0.785	Leu	44	Val	L44V	3	3.258375	24.05425	-22.902125	86.73	14.25272728	0.576205993	Uncertain
16:2431244:T:A:L:44:Q	-2.710199651	-2.717719595	0.006931804	0.009580331	0.013693333	0.101374202	0.010467778	0.074081342	2.73E-20	0.032605666	0.001799979	0.010888713	0.019700585	16	2431244	T	A	L	Q		16	2481245	16:2431244:T:A	CCNF	P41002	P41002	p.Leu44Gln	p.Leu44Gln	3.861191	0.438	0.833053248	2.395820094	0.724062542	0.581760712	1	Leu	44	Gln	L44Q	6	3.258375	24.05425	-22.902125	86.73	14.25272728	0.598854891	Uncertain
16:2431244:T:C:L:44:P	-2.568288799	-2.654178793	0.006931804	0.008694036	0.01083	0.048834154	0.010467778	0.087553166	2.73E-20	0.037445136	0.001799979	0.006064403	0.024916446	16	2431244	T	C	L	P		16	2481245	16:2431244:T:C	CCNF	P41002	P41002	p.Leu44Pro	p.Leu44Pro	3.985912	0.507	0.849402282	2.961201002	1.435456949	1.047794639	1	Leu	44	Pro	L44P	7	3.258375	24.05425	-22.902125	86.73	14.25272728	0.634317953	Uncertain
16:2431244:T:G:L:44:R	-2.658517555	-2.708911766	0.006931804	0.009580331	0.013693333	0.101374202	0.010467778	0.074081342	2.73E-20	0.032605666	0.001799979	0.010888713	0.019700585	16	2431244	T	G	L	R		16	2481245	16:2431244:T:G	CCNF	P41002	P41002	p.Leu44Arg	p.Leu44Arg	3.88904	0.469	0.840688423	2.620136555	1.048512299	0.775954612	0.999	Leu	44	Arg	L44R	6	3.258375	24.05425	-22.902125	86.73	14.25272728	0.6429117	Pathogenic
16:2431246:A:C:K:45:Q	-3.159690592	-3.151749255	0.004591374	0.013708499	0.041316667	0.014068987	0.078912222	0.045697998	2.73E-20	0.014497951	0.001732979	0.017671813	0.040532188	16	2431246	A	C	K	Q		16	2481247	16:2431246:A:C	CCNF	P41002	P41002	p.Lys45Gln	p.Lys45Gln	2.18458	0.104	0.792342902	-0.797154871	-2.078340013	-2.252092797	0.555	Lys	45	Gln	K45Q	4	1.423666667	22.46911111	-16.887	83.65	14.1111338	0.089569421	Benign
16:2431246:A:G:K:45:E	-3.218041346	-2.927536903	0.004591374	0.013708499	0.041316667	0.014068987	0.078912222	0.045697998	2.73E-20	0.014497951	0.001732979	0.017671813	0.040532188	16	2431246	A	G	K	E		16	2481247	16:2431246:A:G	CCNF	P41002	P41002	p.Lys45Glu	p.Lys45Glu	2.893505	0.069	0.810952851	0.587304678	-1.990330737	-2.07249852	0.3	Lys	45	Glu	K45E	4	1.423666667	22.46911111	-16.887	83.65	14.1111338	0.134130038	Benign
16:2431247:A:C:K:45:T	-2.825152031	-2.836384319	0.006495088	0.013223879	0.05233	0.133032534	0.078912222	0.074081342	2.73E-20	0.032605666	0.000419351	0.011790565	0.042040936	16	2431247	A	C	K	T		16	2481248	16:2431247:A:C	CCNF	P41002	P41002	p.Lys45Thr	p.Lys45Thr	3.159678	0.3	0.802331294	0.722935019	-0.665755851	-0.593843605	0.985	Lys	45	Thr	K45T	6	1.423666667	22.46911111	-16.887	83.65	14.1111338	0.26107029	Benign
16:2431247:A:G:K:45:R	-3.122957655	-3.032907284	0.002935436	0.013756406	0.046105556	0.006412504	0.078912222	0.020200036	2.73E-20	0.00556203	0.001612756	0.018070085	0.057367143	16	2431247	A	G	K	R		16	2481248	16:2431247:A:G	CCNF	P41002	P41002	p.Lys45Arg	p.Lys45Arg	2.314441	0.074	0.807503371	-0.254311093	-2.016099519	-2.355545927	0.555	Lys	45	Arg	K45R	3	1.423666667	22.46911111	-16.887	83.65	14.1111338	0.176907229	Benign
16:2431247:A:T:K:45:I	-2.889887348	-2.695343938	0.004839091	0.010884653	0.044274444	0.049229058	0.078912222	0.029145156	2.73E-20	0.009169898	0.000425828	0.002787149	0.023654137	16	2431247	A	T	K	I		16	2481248	16:2431247:A:T	CCNF	P41002	P41002	p.Lys45Ile	p.Lys45Ile	3.874192	0.318	0.8096891	1.837750454	-0.428572263	-0.104879168	0.999	Lys	45	Ile	K45I	8	1.423666667	22.46911111	-16.887	83.65	14.1111338	0.31605355	Benign
16:2431248:A:C:K:45:N	-3.050076385	-3.164799901	0.006495088	0.013636666	0.051531111	0.112406573	0.078912222	0.122333372	2.73E-20	0.063436783	0.000419351	0.015512399	0.039480315	16	2431248	A	C	K	N		16	2481249	16:2431248:A:C	CCNF	P41002	P41002	p.Lys45Asn	p.Lys45Asn	2.15868	0.173	0.801902673	-0.595707122	-1.480220936	-1.86720034	0.985	Lys	45	Asn	K45N	5	1.423666667	22.46911111	-16.887	83.65	14.1111338	0.228189297	Benign
16:2431248:A:T:K:45:N	-3.050076385	-3.165332185	0.006495088	0.013636666	0.051531111	0.112406573	0.078912222	0.122333372	2.73E-20	0.063436783	0.000419351	0.015512399	0.039480315	16	2431248	A	T	K	N		16	2481249	16:2431248:A:T	CCNF	P41002	P41002	p.Lys45Asn	p.Lys45Asn	2.156997	0.173	0.801902673	-0.597906447	-1.480220936	-1.868106994	0.985	Lys	45	Asn	K45N	5	1.423666667	22.46911111	-16.887	83.65	14.1111338	0.228189297	Benign
16:2431249:T:A:W:46:R	-3.279411934	-3.078792414	0.004186695	0.017757222	0.02148	0.037648016	0.006211111	0	0.093705556	0.022899259	0.000872686	0.00324769	0.009856667	16	2431249	T	A	W	R		16	2481250	16:2431249:T:A	CCNF	P41002	P41002	p.Trp46Arg	p.Trp46Arg	2.863319	0.127	0.779479202	-0.2267995	-2.146757742	-1.753498992	0.947	Trp	46	Arg	W46R	14	-2.400428571	21.25171429	-17.89957143	75.46	17.53251936	0.138886508	Benign
16:2431249:T:C:W:46:R	-3.279411934	-3.063480474	0.004186695	0.017757222	0.02148	0.037648016	0.006211111	0	0.093705556	0.022899259	0.000872686	0.00324769	0.009856667	16	2431249	T	C	W	R		16	2481250	16:2431249:T:C	CCNF	P41002	P41002	p.Trp46Arg	p.Trp46Arg	2.911733	0.127	0.779479202	-0.163532649	-2.146757742	-1.727417747	0.947	Trp	46	Arg	W46R	14	-2.400428571	21.25171429	-17.89957143	75.46	17.53251936	0.138886508	Benign
16:2431249:T:G:W:46:G	-3.33109403	-3.298559895	0.004186695	0.01483836	0.02148	0.037648016	0.006211111	0	0.093705556	0.022899259	0.000872686	0.001124565	0.009856667	16	2431249	T	G	W	G		16	2481250	16:2431249:T:G	CCNF	P41002	P41002	p.Trp46Gly	p.Trp46Gly	2.168448	0.096	0.795340494	-0.744456581	-2.079181161	-2.307026225	0.001	Trp	46	Gly	W46G	13	-2.400428571	21.25171429	-17.89957143	75.46	17.53251936	0.069612186	Benign
16:2431250:G:C:W:46:S	-3.361102989	-3.194650354	0.004186695	0.017757222	0.02148	0.037648016	0.006211111	0	0.093705556	0.022899259	0.000872686	0.00324769	0.009856667	16	2431250	G	C	W	S		16	2481251	16:2431250:G:C	CCNF	P41002	P41002	p.Trp46Ser	p.Trp46Ser	2.496994	0.078	0.774751078	-0.821881524	-2.537127284	-2.234080821	0.546	Trp	46	Ser	W46S	14	-2.400428571	21.25171429	-17.89957143	75.46	17.53251936	0.108036161	Benign
16:2431250:G:T:W:46:L	-3.311088058	-3.232402347	0.004186695	0.01483836	0.02148	0.037648016	0.006211111	0	0.093705556	0.022899259	0.000872686	0.001124565	0.009856667	16	2431250	G	T	W	L		16	2481251	16:2431250:G:T	CCNF	P41002	P41002	p.Trp46Leu	p.Trp46Leu	2.377628	0.108	0.781279575	-0.817182445	-2.237498669	-2.124973899	0.345	Trp	46	Leu	W46L	13	-2.400428571	21.25171429	-17.89957143	75.46	17.53251936	0.136906234	Benign
16:2431251:G:C:W:46:C	-3.422788072	-3.243224188	0.004186695	0.01483836	0.02148	0.037648016	0.006211111	0	0.093705556	0.022899259	0.000872686	0.001124565	0.009856667	16	2431251	G	C	W	C		16	2481252	16:2431251:G:C	CCNF	P41002	P41002	p.Trp46Cys	p.Trp46Cys	2.343411	0.041	0.772894978	-1.068265995	-2.803297	-2.530691429	0.004	Trp	46	Cys	W46C	13	-2.400428571	21.25171429	-17.89957143	75.46	17.53251936	0.045677303	Benign
16:2431251:G:T:W:46:C	-3.422788072	-3.222272506	0.004186695	0.01483836	0.02148	0.037648016	0.006211111	0	0.093705556	0.022899259	0.000872686	0.001124565	0.009856667	16	2431251	G	T	W	C		16	2481252	16:2431251:G:T	CCNF	P41002	P41002	p.Trp46Cys	p.Trp46Cys	2.409657	0.041	0.772894978	-0.981696494	-2.803297	-2.495003856	0.004	Trp	46	Cys	W46C	13	-2.400428571	21.25171429	-17.89957143	75.46	17.53251936	0.045677303	Benign
16:2431252:C:A:L:47:I	-2.765798165	-2.907237644	0.0019521	0.016006091	0.018671111	0.000277778	0.010273333	2.97E-19	2.73E-20	8.00E-05	0.00216681	0.017330777	0.016028651	16	2431252	C	A	L	I		16	2481253	16:2431252:C:A	CCNF	P41002	P41002	p.Leu47Ile	p.Leu47Ile	3.315598	0.416	0.807433463	1.052268575	0.156760125	0.160674735	1	Leu	47	Ile	L47I	2	0.1815	20.010125	-23.999	87.7	16.28636179	0.705449883	Pathogenic
16:2431252:C:G:L:47:V	-2.567493094	-2.84220808	0.0019521	0.015390409	0.018932222	0.001371221	0.010273333	0.020200036	2.73E-20	0.00556203	0.00216681	0.018260742	0.023776696	16	2431252	C	G	L	V		16	2481253	16:2431252:C:G	CCNF	P41002	P41002	p.Leu47Val	p.Leu47Val	3.40804	0.511	0.809688579	1.228575627	0.798281681	0.759609014	1	Leu	47	Val	L47V	3	0.1815	20.010125	-23.999	87.7	16.28636179	0.624175024	Uncertain
16:2431252:C:T:L:47:F	-2.533502181	-2.871738558	0.002241219	0.014798991	0.013563333	0.00135382	0.010273333	0.045697998	2.73E-20	0.014497951	0.002084063	0.017695175	0.012901928	16	2431252	C	T	L	F	rs1296250059	16	2481253	16:2431252:C:T	CCNF	P41002	P41002	p.Leu47Phe	p.Leu47Phe	3.473511	0.565	0.810370026	1.330904741	1.152918532	1.107018743	1	Leu	47	Phe	L47F	4	0.1815	20.010125	-23.999	87.7	16.28636179	0.544132228	Uncertain
16:2431253:T:A:L:47:H	-2.153384039	-2.736909102	0.003016823	0.012082602	0.012712222	0.007163981	0.010273333	0.087553166	2.73E-20	0.037445136	0.000440273	0.007097718	0.018403058	16	2431253	T	A	L	H		16	2481254	16:2431253:T:A	CCNF	P41002	P41002	p.Leu47His	p.Leu47His	3.819469	0.776	0.803905534	1.623888805	2.38634691	2.513047583	1	Leu	47	His	L47H	7	0.1815	20.010125	-23.999	87.7	16.28636179	0.658944208	Pathogenic
16:2431253:T:C:L:47:P	-2.171722848	-2.70437716	0.003016823	0.012082602	0.012712222	0.007163981	0.010273333	0.087553166	2.73E-20	0.037445136	0.000440273	0.007097718	0.018403058	16	2431253	T	C	L	P		16	2481254	16:2431253:T:C	CCNF	P41002	P41002	p.Leu47Pro	p.Leu47Pro	3.92233	0.765	0.825427225	2.288017368	2.675500319	2.504876123	1	Leu	47	Pro	L47P	7	0.1815	20.010125	-23.999	87.7	16.28636179	0.59461496	Uncertain
16:2431253:T:G:L:47:R	-2.23496508	-2.726566971	0.003016823	0.013235428	0.015168889	0.019781993	0.010273333	0.074081342	2.73E-20	0.032605666	0.000440273	0.011593073	0.017777323	16	2431253	T	G	L	R		16	2481254	16:2431253:T:G	CCNF	P41002	P41002	p.Leu47Arg	p.Leu47Arg	3.861309	0.729	0.812681014	1.894554735	2.233991562	2.263910219	1	Leu	47	Arg	L47R	6	0.1815	20.010125	-23.999	87.7	16.28636179	0.650573826	Pathogenic
16:2431255:T:A:S:48:T	-3.268525843	-3.258411468	0.0019521	0.0167887	0.01444	0.002803936	0.026762222	0.020200036	0.000133333	0.006029664	0.002231068	0.01966124	0.017145988	16	2431255	T	A	S	T		16	2481256	16:2431255:T:A	CCNF	P41002	P41002	p.Ser48Thr	p.Ser48Thr	2.18892	0.111	0.796351751	-0.692814064	-1.966956852	-2.209292234	0.96	Ser	48	Thr	S48T	3	1.0055	15.99233333	-25.16833333	91.81	16.10843622	0.290854484	Benign
16:2431255:T:C:S:48:P	-3.376059466	-3.395446859	0.003895403	0.016094921	0.015654444	0.025460741	0.026762222	0.122333372	0.000133333	0.124498158	0.000453353	0.017718418	0.021513519	16	2431255	T	C	S	P		16	2481256	16:2431255:T:C	CCNF	P41002	P41002	p.Ser48Pro	p.Ser48Pro	1.691841	0.033	0.814589391	-0.893510082	-2.158501805	-2.927943483	0.01	Ser	48	Pro	S48P	5	1.0055	15.99233333	-25.16833333	91.81	16.10843622	0.087794205	Benign
16:2431255:T:G:S:48:A	-3.34354824	-3.38837762	0.0019521	0.0167887	0.01444	0.002803936	0.026762222	0.020200036	0.000133333	0.006029664	0.002231068	0.01966124	0.017145988	16	2431255	T	G	S	A	rs771132756	16	2481256	16:2431255:T:G	CCNF	P41002	P41002	p.Ser48Ala	p.Ser48Ala	1.777987	0.066	0.80113472	-1.112093838	-2.173211562	-2.690783511	0.908	Ser	48	Ala	S48A	3	1.0055	15.99233333	-25.16833333	91.81	16.10843622	0.257876882	Benign
16:2431256:C:A:S:48:Y	-3.035902566	-2.99795717	0.003895403	0.01525159	0.016373333	0.018486591	0.026762222	0.074081342	0.000133333	0.033132746	0.000453353	0.014158895	0.026053861	16	2431256	C	A	S	Y		16	2481257	16:2431256:C:A	CCNF	P41002	P41002	p.Ser48Tyr	p.Ser48Tyr	2.882324	0.223	0.796714132	0.222237458	-1.24894897	-1.188345805	0.998	Ser	48	Tyr	S48Y	6	1.0055	15.99233333	-25.16833333	91.81	16.10843622	0.384496326	Uncertain
16:2431256:C:G:S:48:C	-3.085972862	-2.839276248	0.003895403	0.016094921	0.015654444	0.025460741	0.026762222	0.122333372	0.000133333	0.124498158	0.000453353	0.017718418	0.021513519	16	2431256	C	G	S	C		16	2481257	16:2431256:C:G	CCNF	P41002	P41002	p.Ser48Cys	p.Ser48Cys	3.450367	0.207	0.796171409	0.951191456	-1.359712837	-0.974819558	0.999	Ser	48	Cys	S48C	5	1.0055	15.99233333	-25.16833333	91.81	16.10843622	0.39190586	Uncertain
16:2431256:C:T:S:48:F	-3.039236895	-2.777855707	0.003895403	0.01525159	0.016373333	0.018486591	0.026762222	0.074081342	0.000133333	0.033132746	0.000453353	0.014158895	0.026053861	16	2431256	C	T	S	F		16	2481257	16:2431256:C:T	CCNF	P41002	P41002	p.Ser48Phe	p.Ser48Phe	3.578251	0.221	0.800353181	1.221234259	-1.200946936	-0.825001705	0.998	Ser	48	Phe	S48F	6	1.0055	15.99233333	-25.16833333	91.81	16.10843622	0.292844031	Benign
16:2431258:G:A:V:49:I	-3.252764752	-3.384258992	0.000669175	0.01438181	0.011666667	0.003045556	0.039517778	0	-1.02E-20	0.000106622	0.010568544	0.017388748	0.015998651	16	2431258	G	A	V	I		16	2481259	16:2431258:G:A	CCNF	P41002	P41002	p.Val49Ile	p.Val49Ile	1.807768	0.124	0.824554338	-0.49675189	-1.413772936	-2.339478988	0.075	Val	49	Ile	V49I	1	4.962142857	14.61571429	-25.60542857	92.08	13.43764007	0.073169331	Benign
16:2431258:G:C:V:49:L	-3.260073306	-3.300284225	0.000669175	0.013288595	0.011831111	0.003682227	0.039517778	0.020200036	-1.02E-20	0.006029664	0.010568544	0.021598334	0.020727608	16	2431258	G	C	V	L		16	2481259	16:2431258:G:C	CCNF	P41002	P41002	p.Val49Leu	p.Val49Leu	2.00421	0.105	0.841079021	0.166676426	-1.258846418	-2.343480072	0.075	Val	49	Leu	V49L	3	4.962142857	14.61571429	-25.60542857	92.08	13.43764007	0.089396947	Benign
16:2431258:G:T:V:49:L	-3.260073306	-3.289464597	0.000669175	0.013288595	0.011831111	0.003682227	0.039517778	0.020200036	-1.02E-20	0.006029664	0.010568544	0.021598334	0.020727608	16	2431258	G	T	V	L		16	2481259	16:2431258:G:T	CCNF	P41002	P41002	p.Val49Leu	p.Val49Leu	2.03842	0.105	0.841079021	0.211381656	-1.258846418	-2.325050705	0.075	Val	49	Leu	V49L	3	4.962142857	14.61571429	-25.60542857	92.08	13.43764007	0.089396947	Benign
16:2431259:T:A:V:49:E	-3.08321085	-2.807524352	0.000799665	0.012596092	0.013671111	0.047650401	0.039517778	0.074081342	-1.02E-20	0.032932746	0.002161923	0.015645669	0.035314786	16	2431259	T	A	V	E		16	2481260	16:2431259:T:A	CCNF	P41002	P41002	p.Val49Glu	p.Val49Glu	3.349174	0.166	0.851944033	2.191679046	-0.689804473	-1.266328455	0.833	Val	49	Glu	V49E	6	4.962142857	14.61571429	-25.60542857	92.08	13.43764007	0.119448734	Benign
16:2431259:T:C:V:49:A	-3.312353033	-3.35752165	0.000614432	0.013146684	0.009886667	0.006087132	0.039517778	0.045697998	-1.02E-20	0.013794967	0.010168218	0.021519492	0.018670371	16	2431259	T	C	V	A	rs200223187	16	2481260	16:2431259:T:C	CCNF	P41002	P41002	p.Val49Ala	p.Val49Ala	1.853283	0.08	0.84046525	-0.045659903	-1.428006903	-2.56929549	0.002	Val	49	Ala	V49A	4	4.962142857	14.61571429	-25.60542857	92.08	13.43764007	0.038955869	Benign
16:2431259:T:G:V:49:G	-3.045757631	-2.965177141	0.000799665	0.011790847	0.013391111	0.028640229	0.039517778	0.087553166	-1.02E-20	0.058701574	0.002161923	0.011005637	0.03967136	16	2431259	T	G	V	G		16	2481260	16:2431259:T:G	CCNF	P41002	P41002	p.Val49Gly	p.Val49Gly	2.787066	0.175	0.85914559	1.63437399	-0.512439027	-1.51711999	0.507	Val	49	Gly	V49G	7	4.962142857	14.61571429	-25.60542857	92.08	13.43764007	0.123547849	Benign
16:2431261:G:A:E:50:K	-3.207798866	-3.317838246	0.006559984	0.020751914	0.029798889	0.002318678	0.129177778	0.045697998	2.00E-04	0.014837691	0.011507167	0.021289382	0.031519471	16	2431261	G	A	E	K		16	2481262	16:2431261:G:A	CCNF	P41002	P41002	p.Glu50Lys	p.Glu50Lys	1.791076	0.103	0.793328208	-1.287130095	-2.068257503	-2.469858828	0.003	Glu	50	Lys	E50K	4	2.460777778	13.48433333	-29.31088889	91.73	17.22346823	0.172275607	Benign
16:2431261:G:C:E:50:Q	-3.30293985	-3.340953131	0.005716931	0.020757699	0.032338889	0.003287269	0.129177778	0.020200036	2.00E-04	0.00609633	0.008554217	0.021100417	0.028909275	16	2431261	G	C	E	Q		16	2481262	16:2431261:G:C	CCNF	P41002	P41002	p.Glu50Gln	p.Glu50Gln	1.756116	0.054	0.78709424	-1.486251385	-2.483751279	-2.771930068	0.023	Glu	50	Gln	E50Q	3	2.460777778	13.48433333	-29.31088889	91.73	17.22346823	0.132457319	Benign
16:2431262:A:C:E:50:A	-3.133148713	-3.320617304	0.009272336	0.019392102	0.038092222	0.02326497	0.129177778	0.074081342	2.00E-04	0.033514651	0.002940562	0.015881705	0.058624815	16	2431262	A	C	E	A		16	2481263	16:2431262:A:C	CCNF	P41002	P41002	p.Glu50Ala	p.Glu50Ala	1.386376	0.064	0.796103091	-1.747689462	-2.269875278	-2.913310123	0.003	Glu	50	Ala	E50A	6	2.460777778	13.48433333	-29.31088889	91.73	17.22346823	0.3235538	Benign
16:2431262:A:G:E:50:G	-3.091766634	-3.149438733	0.009272336	0.017891488	0.033746667	0.009861071	0.129177778	0.087553166	2.00E-04	0.058901574	0.002940562	0.01137338	0.061479055	16	2431262	A	G	E	G		16	2481263	16:2431262:A:G	CCNF	P41002	P41002	p.Glu50Gly	p.Glu50Gly	1.885926	0.08	0.809949054	-0.75409417	-1.937153759	-2.551710286	0.001	Glu	50	Gly	E50G	7	2.460777778	13.48433333	-29.31088889	91.73	17.22346823	0.188999368	Benign
16:2431262:A:T:E:50:V	-3.1167741	-3.168747072	0.009272336	0.017891488	0.033746667	0.009861071	0.129177778	0.087553166	2.00E-04	0.058901574	0.002940562	0.01137338	0.061479055	16	2431262	A	T	E	V	rs760072087	16	2481263	16:2431262:A:T	CCNF	P41002	P41002	p.Glu50Val	p.Glu50Val	1.824876	0.065	0.795081707	-1.199801981	-2.280559737	-2.671304167	0.008	Glu	50	Val	E50V	7	2.460777778	13.48433333	-29.31088889	91.73	17.22346823	0.175035596	Benign
16:2431263:G:C:E:50:D	-3.292936863	-3.923596882	0.005716931	0.020757699	0.032338889	0.003287269	0.129177778	0.020200036	2.00E-04	0.00609633	0.008554217	0.021100417	0.028909275	16	2431263	G	C	E	D		16	2481264	16:2431263:G:C	CCNF	P41002	P41002	p.Glu50Asp	p.Glu50Asp	-0.086114	0.06	0.795926598	-3.676266231	-2.298247171	-3.729680886	0.196	Glu	50	Asp	E50D	3	2.460777778	13.48433333	-29.31088889	91.73	17.22346823	0.315545332	Benign
16:2431263:G:T:E:50:D	-3.294604028	-3.927442104	0.005716931	0.020757699	0.032338889	0.003287269	0.129177778	0.020200036	2.00E-04	0.00609633	0.008554217	0.021100417	0.028909275	16	2431263	G	T	E	D		16	2481264	16:2431263:G:T	CCNF	P41002	P41002	p.Glu50Asp	p.Glu50Asp	-0.098272	0.059	0.795926598	-3.692154164	-2.304603972	-3.742010921	0.196	Glu	50	Asp	E50D	3	2.460777778	13.48433333	-29.31088889	91.73	17.22346823	0.315545332	Benign
16:2431264:G:A:D:51:N	-2.516466237	-2.453946718	0.019650446	0.01796585	0.077515556	0.048324923	0.052688889	0.122333372	0.610501111	0.299319156	0.004506026	0.017240337	0.085446186	16	2431264	G	A	D	N		16	2481265	16:2431264:G:A	CCNF	P41002	P41002	p.Asp51Asn	p.Asp51Asn	3.73489	0.351	0.797279807	1.350283656	-0.425840428	0.010829066	1	Asp	51	Asn	D51N	5	0.74425	18.221	-28.499875	92.69	18.090772	0.66557199	Pathogenic
16:2431264:G:C:D:51:H	-2.080622962	-2.39811051	0.019650446	0.014993229	0.076263333	0.044878775	0.052688889	0.087553166	0.610501111	0.399811811	0.004506026	0.009046909	0.100467591	16	2431264	G	C	D	H		16	2481265	16:2431264:G:C	CCNF	P41002	P41002	p.Asp51His	p.Asp51His	3.692026	0.566	0.794518202	1.226298413	0.894795901	1.230515949	1	Asp	51	His	D51H	7	0.74425	18.221	-28.499875	92.69	18.090772	0.647383411	Pathogenic
16:2431264:G:T:D:51:Y	-2.326462283	-2.597855783	0.010925099	0.012155041	0.070306667	0.019625166	0.052688889	2.08E-06	0.610501111	0.073857735	0.003308032	0.001708134	0.050493333	16	2431264	G	T	D	Y		16	2481265	16:2431264:G:T	CCNF	P41002	P41002	p.Asp51Tyr	p.Asp51Tyr	3.790409	0.573	0.797570137	1.429981096	0.990213448	1.323978685	1	Asp	51	Tyr	D51Y	9	0.74425	18.221	-28.499875	92.69	18.090772	0.671035741	Pathogenic
16:2431265:A:C:D:51:A	-2.184347899	-2.570892501	0.010925099	0.013408918	0.070626667	0.023028536	0.052688889	0.029145156	0.610501111	0.107157693	0.003308032	0.004836314	0.054778065	16	2431265	A	C	D	A		16	2481266	16:2431265:A:C	CCNF	P41002	P41002	p.Asp51Ala	p.Asp51Ala	3.813078	0.645	0.803723648	1.611060388	1.550571281	1.752376978	1	Asp	51	Ala	D51A	8	0.74425	18.221	-28.499875	92.69	18.090772	0.687785377	Pathogenic
16:2431265:A:G:D:51:G	-1.933912495	-2.329679607	0.019650446	0.014993229	0.076263333	0.044878775	0.052688889	0.087553166	0.610501111	0.399811811	0.004506026	0.009046909	0.100467591	16	2431265	A	G	D	G		16	2481266	16:2431265:A:G	CCNF	P41002	P41002	p.Asp51Gly	p.Asp51Gly	3.908394	0.654	0.816825648	2.058096297	1.826382542	1.85574821	1	Asp	51	Gly	D51G	7	0.74425	18.221	-28.499875	92.69	18.090772	0.699859698	Pathogenic
16:2431265:A:T:D:51:V	-2.16974883	-2.604534159	0.010925099	0.012155041	0.070306667	0.019625166	0.052688889	2.08E-06	0.610501111	0.073857735	0.003308032	0.001708134	0.050493333	16	2431265	A	T	D	V		16	2481266	16:2431265:A:T	CCNF	P41002	P41002	p.Asp51Val	p.Asp51Val	3.769293	0.667	0.803148106	1.539676899	1.680818283	1.855957445	1	Asp	51	Val	D51V	9	0.74425	18.221	-28.499875	92.69	18.090772	0.70606303	Pathogenic
16:2431266:C:A:D:51:E	-2.656180145	-2.917211211	0.011187539	0.019091188	0.071587778	0.016017872	0.052688889	0.045697998	0.610501111	0.062916723	0.012832669	0.019489998	0.07450937	16	2431266	C	A	D	E		16	2481267	16:2431266:C:A	CCNF	P41002	P41002	p.Asp51Glu	p.Asp51Glu	2.429867	0.301	0.804135066	-0.18637745	-0.62930405	-0.981221816	1	Asp	51	Glu	D51E	4	0.74425	18.221	-28.499875	92.69	18.090772	0.55313214	Uncertain
16:2431266:C:G:D:51:E	-2.656180145	-2.920020645	0.011187539	0.019091188	0.071587778	0.016017872	0.052688889	0.045697998	0.610501111	0.062916723	0.012832669	0.019489998	0.07450937	16	2431266	C	G	D	E		16	2481267	16:2431266:C:G	CCNF	P41002	P41002	p.Asp51Glu	p.Asp51Glu	2.420984	0.301	0.804135066	-0.197985651	-0.62930405	-0.986007202	1	Asp	51	Glu	D51E	4	0.74425	18.221	-28.499875	92.69	18.090772	0.55313214	Uncertain
16:2431267:A:C:I:52:L	-3.288138313	-3.576077193	0.000669175	0.013545112	0.031476667	0.003045556	0.046814444	2.97E-19	2.00E-04	0.000173289	0.01026663	0.020905017	0.032105317	16	2431267	A	C	I	L		16	2481268	16:2431267:A:C	CCNF	P41002	P41002	p.Ile52Leu	p.Ile52Leu	0.966007	0.053	0.838560836	-1.252014977	-1.631414695	-3.203352316	0.005	Ile	52	Leu	I52L	2	5.183625	19.60925	-26.370375	91.76	13.43913939	0.069735875	Benign
16:2431267:A:G:I:52:V	-3.28313682	-3.506003262	0.000669175	0.014895543	0.031476667	0.003045556	0.046814444	0	2.00E-04	0.000173289	0.01026663	0.018909997	0.032105317	16	2431267	A	G	I	V		16	2481268	16:2431267:A:G	CCNF	P41002	P41002	p.Ile52Val	p.Ile52Val	1.18757	0.056	0.835636087	-1.034465544	-1.6611422	-3.066652385	0.503	Ile	52	Val	I52V	1	5.183625	19.60925	-26.370375	91.76	13.43913939	0.319732807	Benign
16:2431267:A:T:I:52:F	-3.11838078	-3.078585735	0.000614432	0.011272274	0.026454444	0.006253799	0.046814444	0.045697998	2.00E-04	0.014837691	0.009877617	0.020776408	0.030754239	16	2431267	A	T	I	F		16	2481268	16:2431267:A:T	CCNF	P41002	P41002	p.Ile52Phe	p.Ile52Phe	2.558733	0.159	0.838016326	0.815938844	-0.966678627	-1.732611739	0.918	Ile	52	Phe	I52F	4	5.183625	19.60925	-26.370375	91.76	13.43913939	0.423821321	Uncertain
16:2431268:T:A:I:52:N	-2.741551693	-2.66825923	0.000651115	0.008757123	0.026748889	0.028856896	0.046814444	0.087553166	2.00E-04	0.058901574	0.002099652	0.008963142	0.041440838	16	2431268	T	A	I	N		16	2481269	16:2431268:T:A	CCNF	P41002	P41002	p.Ile52Asn	p.Ile52Asn	3.700029	0.352	0.840189192	2.360851677	0.296437154	-0.002170639	0.996	Ile	52	Asn	I52N	7	5.183625	19.60925	-26.370375	91.76	13.43913939	0.425150292	Uncertain
16:2431268:T:C:I:52:T	-2.852427198	-2.764347904	0.000651115	0.010362258	0.028878889	0.052533147	0.046814444	0.122333372	2.00E-04	0.140725374	0.002099652	0.017997153	0.036100623	16	2431268	T	C	I	T		16	2481269	16:2431268:T:C	CCNF	P41002	P41002	p.Ile52Thr	p.Ile52Thr	3.474213	0.302	0.840059594	2.062568178	-0.023565183	-0.412838826	0.958	Ile	52	Thr	I52T	5	5.183625	19.60925	-26.370375	91.76	13.43913939	0.38990923	Uncertain
16:2431268:T:G:I:52:S	-2.686673765	-2.7013406	0.000651115	0.009541551	0.02696	0.047905957	0.046814444	0.074081342	2.00E-04	0.033514651	0.002099652	0.013776385	0.035590192	16	2431268	T	G	I	S		16	2481269	16:2431268:T:G	CCNF	P41002	P41002	p.Ile52Ser	p.Ile52Ser	3.680888	0.403	0.840433378	2.341848559	0.62470813	0.282316424	0.958	Ile	52	Ser	I52S	6	5.183625	19.60925	-26.370375	91.76	13.43913939	0.368774762	Uncertain
16:2431269:C:G:I:52:M	-2.992294198	-3.031743524	0.000669175	0.012330554	0.031811111	0.003682227	0.046814444	0.020200036	2.00E-04	0.00609633	0.01026663	0.021704445	0.041958316	16	2431269	C	G	I	M		16	2481270	16:2431269:C:G	CCNF	P41002	P41002	p.Ile52Met	p.Ile52Met	2.543189	0.2	0.832543704	0.660929091	-0.797357624	-1.503990566	0.975	Ile	52	Met	I52M	3	5.183625	19.60925	-26.370375	91.76	13.43913939	0.366697349	Uncertain
16:2431270:C:A:L:53:M	-3.037347126	-2.923534239	0.003133564	0.018096707	0.023355556	0.004123333	0.025526667	2.97E-19	-1.02E-20	0.000106622	0.007299688	0.022052858	0.033215	16	2431270	C	A	L	M		16	2481271	16:2431270:C:A	CCNF	P41002	P41002	p.Leu53Met	p.Leu53Met	3.013039	0.2	0.783030908	0.056270609	-1.623452878	-1.250876326	0.999	Leu	53	Met	L53M	2	7.40475	17.363125	-29.98075	92.19	14.84741901	0.438193399	Uncertain
16:2431270:C:G:L:53:V	-3.036063629	-2.957459593	0.003133564	0.017379845	0.0237	0.004882626	0.025526667	0.020200036	-1.02E-20	0.006029664	0.007299688	0.023127498	0.043817451	16	2431270	C	G	L	V		16	2481271	16:2431270:C:G	CCNF	P41002	P41002	p.Leu53Val	p.Leu53Val	2.750908	0.168	0.795992217	0.032736133	-1.610617822	-1.577061318	0.854	Leu	53	Val	L53V	3	7.40475	17.363125	-29.98075	92.19	14.84741901	0.546570786	Uncertain
16:2431271:T:A:L:53:Q	-2.795594902	-2.773429473	0.008501096	0.01464112	0.021553333	0.053990005	0.025526667	0.074081342	-1.02E-20	0.032932746	0.001489324	0.015480999	0.029335086	16	2431271	T	A	L	Q		16	2481272	16:2431271:T:A	CCNF	P41002	P41002	p.Leu53Gln	p.Leu53Gln	3.544319	0.357	0.786918034	0.846214521	-0.560580413	-0.057151799	0.93	Leu	53	Gln	L53Q	6	7.40475	17.363125	-29.98075	92.19	14.84741901	0.443419671	Uncertain
16:2431271:T:C:L:53:P	-2.574134183	-2.722793985	0.008501096	0.013521601	0.016578889	0.023492199	0.025526667	0.087553166	-1.02E-20	0.058701574	0.001489324	0.010650421	0.030899985	16	2431271	T	C	L	P	rs1406438382	16	2481272	16:2431271:T:C	CCNF	P41002	P41002	p.Leu53Pro	p.Leu53Pro	3.681563	0.485	0.81311628	1.670377926	0.690194259	0.756669908	0.999	Leu	53	Pro	L53P	7	7.40475	17.363125	-29.98075	92.19	14.84741901	0.31058358	Benign
16:2431271:T:G:L:53:R	-2.642215778	-2.736109822	0.008501096	0.01464112	0.021553333	0.053990005	0.025526667	0.074081342	-1.02E-20	0.032932746	0.001489324	0.015480999	0.029335086	16	2431271	T	G	L	R		16	2481272	16:2431271:T:G	CCNF	P41002	P41002	p.Leu53Arg	p.Leu53Arg	3.662318	0.449	0.797283478	1.255537782	0.197187352	0.538209273	0.998	Leu	53	Arg	L53R	6	7.40475	17.363125	-29.98075	92.19	14.84741901	0.660678986	Pathogenic
16:2431273:G:A:A:54:T	-2.892315044	-3.125719497	0.034797233	0.022135076	0.084767778	0.01625559	0.01125	0.045697998	0.030009858	0.041454312	0.086232021	0.021371642	0.072685029	16	2431273	G	A	A	T		16	2481274	16:2431273:G:A	CCNF	P41002	P41002	p.Ala54Thr	p.Ala54Thr	1.797243	0.165	0.785618512	-1.46882903	-1.802768096	-2.108154015	0.507	Ala	54	Thr	A54T	4	4.3964	20.0686	-32.4982	93.14	18.6765376	0.176777321	Benign
16:2431273:G:C:A:54:P	-2.798660524	-2.71522224	0.062968343	0.020530429	0.090577778	0.05780962	0.01125	0.122333372	0.030009858	0.37995788	0.031814169	0.018654553	0.08341886	16	2431273	G	C	A	P		16	2481274	16:2431273:G:C	CCNF	P41002	P41002	p.Ala54Pro	p.Ala54Pro	2.938389	0.188	0.806236645	0.529879107	-1.312558837	-1.36045561	0.91	Ala	54	Pro	A54P	5	4.3964	20.0686	-32.4982	93.14	18.6765376	0.199813966	Benign
16:2431273:G:T:A:54:S	-2.966534077	-3.317927531	0.030436475	0.0233792	0.097385556	0.021518355	0.01125	0.020200036	0.030009858	0.021082899	0.089356773	0.022295707	0.085782643	16	2431273	G	T	A	S		16	2481274	16:2431273:G:T	CCNF	P41002	P41002	p.Ala54Ser	p.Ala54Ser	0.998201	0.08	0.786407831	-2.493580386	-2.329926825	-3.029939164	0.009	Ala	54	Ser	A54S	3	4.3964	20.0686	-32.4982	93.14	18.6765376	0.073040469	Benign
16:2431274:C:A:A:54:D	-2.731798164	-2.863734883	0.062968343	0.018759779	0.089104444	0.049298453	0.01125	0.074081342	0.030009858	0.183062496	0.031814169	0.014555828	0.082482346	16	2431274	C	A	A	D		16	2481275	16:2431274:C:A	CCNF	P41002	P41002	p.Ala54Asp	p.Ala54Asp	2.482494	0.231	0.793989285	-0.367322083	-1.243557213	-1.357496458	0.833	Ala	54	Asp	A54D	6	4.3964	20.0686	-32.4982	93.14	18.6765376	0.239336203	Benign
16:2431274:C:G:A:54:G	-2.940662811	-2.904510454	0.034797233	0.022135076	0.084767778	0.01625559	0.01125	0.045697998	0.030009858	0.041454312	0.086232021	0.021371642	0.072685029	16	2431274	C	G	A	G		16	2481275	16:2431274:C:G	CCNF	P41002	P41002	p.Ala54Gly	p.Ala54Gly	2.496672	0.136	0.808739609	0.014253658	-1.601351846	-1.898993172	0.507	Ala	54	Gly	A54G	4	4.3964	20.0686	-32.4982	93.14	18.6765376	0.221160552	Benign
16:2431274:C:T:A:54:V	-2.927325496	-3.086679333	0.034797233	0.022135076	0.084767778	0.01625559	0.01125	0.045697998	0.030009858	0.041454312	0.086232021	0.021371642	0.072685029	16	2431274	C	T	A	V		16	2481275	16:2431274:C:T	CCNF	P41002	P41002	p.Ala54Val	p.Ala54Val	1.920682	0.144	0.79038792	-1.190131471	-1.85668583	-2.163043482	0.163	Ala	54	Val	A54V	4	4.3964	20.0686	-32.4982	93.14	18.6765376	0.212202021	Benign
16:2431276:G:A:V:55:I	-3.457938539	-3.604387758	0.005716931	0.022080919	0.015723333	0.004462222	0.009648889	0	2.73E-20	8.00E-05	0.01026663	0.019605694	0.009505952	16	2431276	G	A	V	I	rs192845060	16	2481277	16:2431276:G:A	CCNF	P41002	P41002	p.Val55Ile	p.Val55Ile	1.20659	0.021	0.799105895	-1.908724015	-2.493117499	-3.258718808	0.077	Val	55	Ile	V55I	1	4.565571429	23.45414286	-30.40885714	90.19	17.62735727	0.133845876	Benign
16:2431276:G:C:V:55:L	-3.327607786	-3.573999873	0.005716931	0.020020354	0.016137778	0.006225238	0.009648889	0.020200036	2.73E-20	0.00556203	0.01026663	0.021474264	0.017651173	16	2431276	G	C	V	L		16	2481277	16:2431276:G:C	CCNF	P41002	P41002	p.Val55Leu	p.Val55Leu	1.183699	0.074	0.809227508	-1.689515574	-1.987333193	-2.964691189	0.036	Val	55	Leu	V55L	3	4.565571429	23.45414286	-30.40885714	90.19	17.62735727	0.165381863	Benign
16:2431276:G:T:V:55:F	-3.110522748	-3.110253418	0.009272336	0.016584156	0.019035556	0.041932454	0.009648889	0.122333372	2.73E-20	0.067262215	0.002099652	0.0168453	0.015131467	16	2431276	G	T	V	F		16	2481277	16:2431276:G:T	CCNF	P41002	P41002	p.Val55Phe	p.Val55Phe	2.686798	0.212	0.807476883	0.231628751	-1.139302887	-1.357262181	0.99	Val	55	Phe	V55F	5	4.565571429	23.45414286	-30.40885714	90.19	17.62735727	0.140303259	Benign
16:2431277:T:A:V:55:D	-2.811130847	-2.750443559	0.009272336	0.013366138	0.018371111	0.033490568	0.009648889	0.087553166	2.73E-20	0.048510295	0.002099652	0.007662196	0.025025891	16	2431277	T	A	V	D		16	2481278	16:2431277:T:A	CCNF	P41002	P41002	p.Val55Asp	p.Val55Asp	3.679939	0.361	0.814107112	1.692642943	-0.081517575	0.039029896	0.996	Val	55	Asp	V55D	7	4.565571429	23.45414286	-30.40885714	90.19	17.62735727	0.22636649	Benign
16:2431277:T:C:V:55:A	-3.109911986	-2.908340345	0.006559984	0.018380565	0.011397778	0.00875382	0.009648889	0.045697998	2.73E-20	0.014497951	0.009877617	0.020019723	0.010396856	16	2431277	T	C	V	A		16	2481278	16:2431277:T:C	CCNF	P41002	P41002	p.Val55Ala	p.Val55Ala	3.394372	0.227	0.808010891	1.169421701	-1.035041216	-0.889377504	0.822	Val	55	Ala	V55A	4	4.565571429	23.45414286	-30.40885714	90.19	17.62735727	0.312730132	Benign
16:2431277:T:G:V:55:G	-2.752780094	-2.781142394	0.009272336	0.013366138	0.018371111	0.033490568	0.009648889	0.087553166	2.73E-20	0.048510295	0.002099652	0.007662196	0.025025891	16	2431277	T	G	V	G		16	2481278	16:2431277:T:G	CCNF	P41002	P41002	p.Val55Gly	p.Val55Gly	3.582874	0.396	0.829100057	1.93481921	0.391119943	0.189052473	0.988	Val	55	Gly	V55G	7	4.565571429	23.45414286	-30.40885714	90.19	17.62735727	0.355667979	Benign
16:2431279:C:G:R:56:G	-3.117369413	-3.235249263	0.019697584	0.012485319	0.028507778	0.065361037	0.004956667	0.087553166	-1.02E-20	0.058701574	0.001855389	0.009719224	0.018655891	16	2431279	C	G	R	G		16	2481280	16:2431279:C:G	CCNF	P41002	P41002	p.Arg56Gly	p.Arg56Gly	2.240101	0.197	0.848051522	0.646549435	-0.557688151	-1.684609063	0.846	Arg	56	Gly	R56G	7	10.83918182	21.31754545	-30.76936364	92.01	14.57925885	0.647427243	Pathogenic
16:2431280:G:A:R:56:Q	-2.951160085	-2.874487911	0.017368982	0.016717021	0.034355556	0.024114427	0.004956667	0.045697998	-1.02E-20	0.013794967	0.008736431	0.022810753	0.024704788	16	2431280	G	A	R	Q	rs1273802229	16	2481281	16:2431280:G:A	CCNF	P41002	P41002	p.Arg56Gln	p.Arg56Gln	3.29242	0.278	0.775204889	0.228741514	-1.258195431	-0.649501791	0.998	Arg	56	Gln	R56Q	4	10.83918182	21.31754545	-30.76936364	92.01	14.57925885	0.532814699	Uncertain
16:2431280:G:C:R:56:P	-2.772266384	-2.729182289	0.019697584	0.012485319	0.028507778	0.065361037	0.004956667	0.087553166	-1.02E-20	0.058701574	0.001855389	0.009719224	0.018655891	16	2431280	G	C	R	P		16	2481281	16:2431280:G:C	CCNF	P41002	P41002	p.Arg56Pro	p.Arg56Pro	3.840207	0.404	0.84815968	2.740211377	0.759974252	0.373923984	0.999	Arg	56	Pro	R56P	7	10.83918182	21.31754545	-30.76936364	92.01	14.57925885	0.626791136	Uncertain
16:2431280:G:T:R:56:L	-2.858958932	-2.711114048	0.019697584	0.012485319	0.028507778	0.065361037	0.004956667	0.087553166	-1.02E-20	0.058701574	0.001855389	0.009719224	0.018655891	16	2431280	G	T	R	L		16	2481281	16:2431280:G:T	CCNF	P41002	P41002	p.Arg56Leu	p.Arg56Leu	3.897336	0.352	0.829865141	2.364585422	0.124185721	0.10412118	0.998	Arg	56	Leu	R56L	7	10.83918182	21.31754545	-30.76936364	92.01	14.57925885	0.597575381	Uncertain
16:2431282:G:A:A:57:T	-2.87293016	-2.850131634	0.208920926	0.026015781	0.196347778	0.109309514	0.004933333	0.045697998	0.572851349	0.069560256	0.577334642	0.022552691	0.100065623	16	2431282	G	A	A	T		16	2481283	16:2431282:G:A	CCNF	P41002	P41002	p.Ala57Thr	p.Ala57Thr	2.268676	0.092	0.779495219	-1.003477803	-2.368978538	-2.276153568	0.629	Ala	57	Thr	A57T	4	8.0096	22.5724	-35.0122	93.59	19.66224165	0.224873627	Benign
16:2431282:G:C:A:57:P	-2.50518609	-2.428497915	0.329880148	0.023906708	0.195913333	0.141509531	0.004933333	0.122333372	0.572851349	0.415471207	0.322318494	0.01943631	0.115136425	16	2431282	G	C	A	P		16	2481283	16:2431282:G:C	CCNF	P41002	P41002	p.Ala57Pro	p.Ala57Pro	3.381686	0.266	0.797723302	0.899636476	-0.95876905	-0.670777417	0.96	Ala	57	Pro	A57P	5	8.0096	22.5724	-35.0122	93.59	19.66224165	0.284926454	Benign
16:2431282:G:T:A:57:S	-2.859507872	-2.860923297	0.186965987	0.027636238	0.218761111	0.141545698	0.004933333	0.020200036	0.572851349	0.052578357	0.586826444	0.023908582	0.114641534	16	2431282	G	T	A	S		16	2481283	16:2431282:G:T	CCNF	P41002	P41002	p.Ala57Ser	p.Ala57Ser	2.021652	0.055	0.780317	-1.306059488	-2.590469198	-2.623102045	0.095	Ala	57	Ser	A57S	3	8.0096	22.5724	-35.0122	93.59	19.66224165	0.226402991	Benign
16:2431283:C:A:A:57:D	-2.743041298	-2.831997478	0.329880148	0.021667163	0.189324444	0.12808517	0.004933333	0.074081342	0.572851349	0.186239044	0.322318494	0.015071182	0.102624862	16	2431283	C	A	A	D		16	2481284	16:2431283:C:A	CCNF	P41002	P41002	p.Ala57Asp	p.Ala57Asp	2.288632	0.162	0.789049469	-0.742241852	-1.764594772	-1.860777531	0.856	Ala	57	Asp	A57D	6	8.0096	22.5724	-35.0122	93.59	19.66224165	0.621411683	Uncertain
16:2431283:C:G:A:57:G	-2.921277928	-2.763066049	0.208920926	0.026015781	0.196347778	0.109309514	0.004933333	0.045697998	0.572851349	0.069560256	0.577334642	0.022552691	0.100065623	16	2431283	C	G	A	G		16	2481284	16:2431283:C:G	CCNF	P41002	P41002	p.Ala57Gly	p.Ala57Gly	2.543964	0.063	0.802703661	-0.072507845	-2.166104999	-2.295482938	0.629	Ala	57	Gly	A57G	4	8.0096	22.5724	-35.0122	93.59	19.66224165	0.462665365	Uncertain
16:2431283:C:T:A:57:V	-2.889601804	-2.711487641	0.208920926	0.026015781	0.196347778	0.109309514	0.004933333	0.045697998	0.572851349	0.069560256	0.577334642	0.022552691	0.100065623	16	2431283	C	T	A	V		16	2481284	16:2431283:C:T	CCNF	P41002	P41002	p.Ala57Val	p.Ala57Val	2.707047	0.082	0.784870085	-0.298328703	-2.342869706	-2.097801111	0.772	Ala	57	Val	A57V	4	8.0096	22.5724	-35.0122	93.59	19.66224165	0.31472443	Benign
16:2432961:G:A:V:58:I	-3.058130126	-2.591747944	0.006763182	0.029338423	0.056664444	0.024429354	0.04139	0	0.008234444	0.000636146	0.01706567	0.020865712	0.040182143	16	2432961	G	A	V	I		16	2482962	16:2432961:G:A	CCNF	P41002	P41002	p.Val58Ile	p.Val58Ile	3.960331	0.166	0.779958735	1.218565713	-1.890841721	-0.937090316	0.926	Val	58	Ile	V58I	1	5.599142857	25.85914286	-35.26571429	92.49	21.79462913	0.637318047	Uncertain
16:2432961:G:C:V:58:L	-3.012337413	-2.290892808	0.006763182	0.027975532	0.057051111	0.031349112	0.04139	0.020200036	0.008234444	0.006597521	0.01706567	0.02240951	0.04939257	16	2432961	G	C	V	L		16	2482962	16:2432961:G:C	CCNF	P41002	P41002	p.Val58Leu	p.Val58Leu	4.777057	0.165	0.783057987	2.36213528	-1.845489116	-0.502889877	0.961	Val	58	Leu	V58L	3	5.599142857	25.85914286	-35.26571429	92.49	21.79462913	0.632582305	Uncertain
16:2432961:G:T:V:58:L	-3.012337413	-2.243972754	0.006763182	0.027975532	0.057051111	0.031349112	0.04139	0.020200036	0.008234444	0.006597521	0.01706567	0.02240951	0.04939257	16	2432961	G	T	V	L		16	2482962	16:2432961:G:T	CCNF	P41002	P41002	p.Val58Leu	p.Val58Leu	4.925411	0.165	0.783057987	2.556002559	-1.845489116	-0.422969669	0.961	Val	58	Leu	V58L	3	5.599142857	25.85914286	-35.26571429	92.49	21.79462913	0.632582305	Uncertain
16:2432962:T:A:V:58:E	-2.449687656	-2.446455104	0.007435672	0.020983551	0.041003333	0.046071245	0.04139	0.074081342	0.008234444	0.075430421	0.003509316	0.013212757	0.056992286	16	2432962	T	A	V	E		16	2482963	16:2432962:T:A	CCNF	P41002	P41002	p.Val58Glu	p.Val58Glu	4.174188	0.479	0.784704693	1.614843291	0.178020906	0.987371149	0.999	Val	58	Glu	V58E	6	5.599142857	25.85914286	-35.26571429	92.49	21.79462913	0.598136331	Uncertain
16:2432962:T:C:V:58:A	-2.918751595	-2.725221689	0.007759317	0.025949843	0.041743333	0.01239215	0.04139	0.045697998	0.008234444	0.015222392	0.016423317	0.020778461	0.042318221	16	2432962	T	C	V	A		16	2482963	16:2432962:T:C	CCNF	P41002	P41002	p.Val58Ala	p.Val58Ala	3.507107	0.243	0.781547004	0.665389759	-1.374868585	-0.736159884	0.811	Val	58	Ala	V58A	4	5.599142857	25.85914286	-35.26571429	92.49	21.79462913	0.542025591	Uncertain
16:2432962:T:G:V:58:G	-2.328401139	-2.37898103	0.007435672	0.018871967	0.040335556	0.03059428	0.04139	0.087553166	0.008234444	0.20456844	0.003509316	0.008617929	0.073735679	16	2432962	T	G	V	G		16	2482963	16:2432962:T:G	CCNF	P41002	P41002	p.Val58Gly	p.Val58Gly	4.142969	0.5	0.801261474	1.981556882	0.587755007	1.091940717	0.998	Val	58	Gly	V58G	7	5.599142857	25.85914286	-35.26571429	92.49	21.79462913	0.609950013	Uncertain
16:2432964:C:A:H:59:N	-3.253598106	-3.305574432	0.006061859	0.018751161	0.013776667	0.024933671	0.003351111	0.087553166	2.73E-20	0.048665851	0.002031533	0.007422914	0.019719436	16	2432964	C	A	H	N		16	2482965	16:2432964:C:A	CCNF	P41002	P41002	p.His59Asn	p.His59Asn	2.002209	0.112	0.784715575	-1.223205744	-2.1547436	-2.304095488	0.024	His	59	Asn	H59N	7	8.5694	30.0222	-34.2748	90.4	21.83142906	0.560979367	Uncertain
16:2432964:C:G:H:59:D	-3.055457542	-3.158978082	0.006061859	0.016563026	0.012754444	0.015737677	0.003351111	2.08E-06	2.73E-20	0.000212714	0.002062861	0.000888011	0.005111111	16	2432964	C	G	H	D		16	2482965	16:2432964:C:G	CCNF	P41002	P41002	p.His59Asp	p.His59Asp	2.6791	0.276	0.79147603	-0.172258139	-0.999433522	-0.991465894	0.629	His	59	Asp	H59D	9	8.5694	30.0222	-34.2748	90.4	21.83142906	0.655756973	Pathogenic
16:2432964:C:T:H:59:Y	-3.04299969	-2.939820917	0.006061859	0.021023265	0.015715556	0.04216998	0.003351111	0.074081342	2.73E-20	0.033005666	0.002031533	0.012181449	0.016587972	16	2432964	C	T	H	Y		16	2482965	16:2432964:C:T	CCNF	P41002	P41002	p.His59Tyr	p.His59Tyr	3.204405	0.248	0.78496858	0.354037167	-1.285997375	-0.870327526	0.96	His	59	Tyr	H59Y	6	8.5694	30.0222	-34.2748	90.4	21.83142906	0.676554722	Pathogenic
16:2432965:A:C:H:59:P	-2.748767997	-2.787162019	0.006061859	0.016674914	0.012754444	0.015703333	0.003351111	0	2.73E-20	7.18E-05	0.002062861	-0.000105139	0.005097778	16	2432965	A	C	H	P		16	2482966	16:2432965:A:C	CCNF	P41002	P41002	p.His59Pro	p.His59Pro	3.85492	0.46	0.804050959	1.673795097	0.380024068	0.705550453	0.96	His	59	Pro	H59P	10	8.5694	30.0222	-34.2748	90.4	21.83142906	0.614689345	Uncertain
16:2432965:A:G:H:59:R	-3.04973832	-3.05898431	0.006061859	0.017245945	0.012754444	0.018358519	0.003351111	0.029145156	2.73E-20	0.009258787	0.002062861	0.003460906	0.006221027	16	2432965	A	G	H	R	rs1240584907	16	2482966	16:2432965:A:G	CCNF	P41002	P41002	p.His59Arg	p.His59Arg	2.979053	0.276	0.788781866	0.153405801	-1.044384237	-0.829877354	0.379	His	59	Arg	H59R	8	8.5694	30.0222	-34.2748	90.4	21.83142906	0.601789602	Uncertain
16:2432965:A:T:H:59:L	-2.748767997	-2.97109822	0.006061859	0.017509702	0.012754444	0.015703333	0.003351111	0	2.73E-20	6.67E-05	0.002062861	0.000278755	0.005097778	16	2432965	A	T	H	L		16	2482966	16:2432965:A:T	CCNF	P41002	P41002	p.His59Leu	p.His59Leu	3.273342	0.46	0.791054961	0.593926658	0.163192587	0.392246902	0.772	His	59	Leu	H59L	11	8.5694	30.0222	-34.2748	90.4	21.83142906	0.665793062	Pathogenic
16:2432966:C:A:H:59:Q	-3.204784608	-3.227084511	0.006061859	0.017245945	0.012754444	0.018358519	0.003351111	0.029145156	2.73E-20	0.009258787	0.002062861	0.003460906	0.006221027	16	2432966	C	A	H	Q	rs772632798	16	2482967	16:2432966:C:A	CCNF	P41002	P41002	p.His59Gln	p.His59Gln	2.447546	0.183	0.779726041	-0.76405138	-1.786658485	-1.653780869	0.922	His	59	Gln	H59Q	8	8.5694	30.0222	-34.2748	90.4	21.83142906	0.659092168	Pathogenic
16:2432966:C:G:H:59:Q	-3.204784608	-3.216985348	0.006061859	0.017245945	0.012754444	0.018358519	0.003351111	0.029145156	2.73E-20	0.009258787	0.002062861	0.003460906	0.006221027	16	2432966	C	G	H	Q		16	2482967	16:2432966:C:G	CCNF	P41002	P41002	p.His59Gln	p.His59Gln	2.479478	0.183	0.779726041	-0.722323015	-1.786658485	-1.63657869	0.922	His	59	Gln	H59Q	8	8.5694	30.0222	-34.2748	90.4	21.83142906	0.659092168	Pathogenic
16:2432967:T:A:S:60:T	-3.194344218	-3.064080394	0.021727491	0.029910026	0.067298889	0.036636803	0.003191111	0.020200036	2.00E-04	0.00609633	0.007277091	0.024472463	0.050954802	16	2432967	T	A	S	T		16	2482968	16:2432967:T:A	CCNF	P41002	P41002	p.Ser60Thr	p.Ser60Thr	2.309538	0.051	0.787140096	-0.761917305	-2.502056593	-2.491135609	0.304	Ser	60	Thr	S60T	3	12.15516667	29.55633333	-33.1215	91.75	19.88722513	0.458919986	Uncertain
16:2432967:T:C:S:60:P	-3.298240315	-3.105889009	0.015283775	0.024414834	0.032603333	0.022608395	0.003191111	0.122333372	2.00E-04	0.140725374	0.001414147	0.01815135	0.017526681	16	2432967	T	C	S	P		16	2482968	16:2432967:T:C	CCNF	P41002	P41002	p.Ser60Pro	p.Ser60Pro	2.665612	0.092	0.802953902	0.092619511	-1.977582614	-2.062319038	0.034	Ser	60	Pro	S60P	5	12.15516667	29.55633333	-33.1215	91.75	19.88722513	0.134407006	Benign
16:2432967:T:G:S:60:A	-3.204347204	-3.018251475	0.021727491	0.029910026	0.067298889	0.036636803	0.003191111	0.020200036	2.00E-04	0.00609633	0.007277091	0.024472463	0.050954802	16	2432967	T	G	S	A		16	2482968	16:2432967:T:G	CCNF	P41002	P41002	p.Ser60Ala	p.Ser60Ala	2.454442	0.045	0.79216224	-0.448948969	-2.456405538	-2.447756144	0.304	Ser	60	Ala	S60A	3	12.15516667	29.55633333	-33.1215	91.75	19.88722513	0.576153969	Uncertain
16:2432968:C:A:S:60:Y	-2.964331683	-2.775191652	0.015283775	0.021479032	0.028688889	0.01763579	0.003191111	0.074081342	2.00E-04	0.033514651	0.001414147	0.013212049	0.013089412	16	2432968	C	A	S	Y	rs1375777862	16	2482969	16:2432968:C:A	CCNF	P41002	P41002	p.Ser60Tyr	p.Ser60Tyr	3.776039	0.306	0.787289892	1.158176034	-0.878573007	-0.227119821	0.996	Ser	60	Tyr	S60Y	6	12.15516667	29.55633333	-33.1215	91.75	19.88722513	0.546026707	Uncertain
16:2432968:C:G:S:60:C	-2.908123848	-2.727604653	0.015283775	0.024414834	0.032603333	0.022608395	0.003191111	0.122333372	2.00E-04	0.140725374	0.001414147	0.01815135	0.017526681	16	2432968	C	G	S	C		16	2482969	16:2432968:C:G	CCNF	P41002	P41002	p.Ser60Cys	p.Ser60Cys	3.861689	0.326	0.786816156	1.258442434	-0.759341028	-0.065371783	0.999	Ser	60	Cys	S60C	5	12.15516667	29.55633333	-33.1215	91.75	19.88722513	0.557785718	Uncertain
16:2432968:C:T:S:60:F	-2.924319738	-2.719603878	0.015283775	0.021479032	0.028688889	0.01763579	0.003191111	0.074081342	2.00E-04	0.033514651	0.001414147	0.013212049	0.013089412	16	2432968	C	T	S	F		16	2482969	16:2432968:C:T	CCNF	P41002	P41002	p.Ser60Phe	p.Ser60Phe	3.951799	0.33	0.791307701	1.486747022	-0.658974738	0.00629309	0.996	Ser	60	Phe	S60F	6	12.15516667	29.55633333	-33.1215	91.75	19.88722513	0.6088882	Uncertain
16:2432970:C:A:Q:61:K	-3.258719566	-3.219170208	0.024993407	0.025133707	0.026022222	0.003439725	0.003358889	0.045697998	2.73E-20	0.014497951	0.010393036	0.020420932	0.018078441	16	2432970	C	A	Q	K		16	2482971	16:2432970:C:A	CCNF	P41002	P41002	p.Gln61Lys	p.Gln61Lys	2.299375	0.114	0.795272482	-0.575036673	-1.965893482	-2.132447613	0.002	Gln	61	Lys	Q61K	4	10.21666667	32.38333333	-30.35744444	88.27	20.04948416	0.141393101	Benign
16:2432970:C:G:Q:61:E	-3.243716794	-3.019116399	0.021833453	0.027802884	0.04603	0.030729441	0.003358889	0.020200036	2.73E-20	0.00556203	0.011335638	0.023006198	0.029725646	16	2432970	C	G	Q	E		16	2482971	16:2432970:C:G	CCNF	P41002	P41002	p.Gln61Glu	p.Gln61Glu	2.76179	0.087	0.797096541	0.074137222	-2.107093641	-2.039408533	0.03	Gln	61	Glu	Q61E	3	10.21666667	32.38333333	-30.35744444	88.27	20.04948416	0.165616049	Benign
16:2432971:A:C:Q:61:P	-3.186427789	-3.007838229	0.016792063	0.019170835	0.018261111	0.013173652	0.003358889	0.074081342	2.73E-20	0.032605666	0.002210118	0.011198008	0.011401205	16	2432971	A	C	Q	P		16	2482972	16:2432971:A:C	CCNF	P41002	P41002	p.Gln61Pro	p.Gln61Pro	3.065105	0.178	0.810932885	0.811058117	-1.29777254	-1.349995711	0.413	Gln	61	Pro	Q61P	6	10.21666667	32.38333333	-30.35744444	88.27	20.04948416	0.213586379	Benign
16:2432971:A:G:Q:61:R	-3.320404649	-3.247008373	0.024993407	0.025133707	0.026022222	0.003439725	0.003358889	0.045697998	2.73E-20	0.014497951	0.010393036	0.020420932	0.018078441	16	2432971	A	G	Q	R		16	2482972	16:2432971:A:G	CCNF	P41002	P41002	p.Gln61Arg	p.Gln61Arg	2.211355	0.077	0.795089196	-0.69457138	-2.204153159	-2.393738589	0.002	Gln	61	Arg	Q61R	4	10.21666667	32.38333333	-30.35744444	88.27	20.04948416	0.08535267	Benign
16:2432971:A:T:Q:61:L	-3.252875104	-3.125729169	0.016792063	0.016883717	0.016244444	0.00482604	0.003358889	0.087553166	2.73E-20	0.047083628	0.002210118	0.00618701	0.01533015	16	2432971	A	T	Q	L		16	2482972	16:2432971:A:T	CCNF	P41002	P41002	p.Gln61Leu	p.Gln61Leu	2.634964	0.126	0.797683768	-0.07714417	-1.84938082	-1.882297132	0.125	Gln	61	Leu	Q61L	7	10.21666667	32.38333333	-30.35744444	88.27	20.04948416	0.142761558	Benign
16:2432972:G:C:Q:61:H	-3.317377392	-3.611297444	0.016792063	0.022063264	0.020408889	0.011039841	0.003358889	0.122333372	2.73E-20	0.063436783	0.002210118	0.016249982	0.01219508	16	2432972	G	C	Q	H	rs776129398	16	2482973	16:2432972:G:C	CCNF	P41002	P41002	p.Gln61His	p.Gln61His	1.145464	0.097	0.786072316	-2.309396813	-2.227459101	-2.852340503	0	Gln	61	His	Q61H	5	10.21666667	32.38333333	-30.35744444	88.27	20.04948416	0.064087179	Benign
16:2432972:G:T:Q:61:H	-3.317377392	-3.628207817	0.016792063	0.022063264	0.020408889	0.011039841	0.003358889	0.122333372	2.73E-20	0.063436783	0.002210118	0.016249982	0.01219508	16	2432972	G	T	Q	H		16	2482973	16:2432972:G:T	CCNF	P41002	P41002	p.Gln61His	p.Gln61His	1.091996	0.097	0.786072316	-2.379268173	-2.227459101	-2.881144402	0	Gln	61	His	Q61H	5	10.21666667	32.38333333	-30.35744444	88.27	20.04948416	0.064087179	Benign
16:2432973:C:A:L:62:M	-3.131966575	-3.163328098	0.005716931	0.023126734	0.013505556	0.001127778	0.001346667	2.97E-19	2.73E-20	8.00E-05	0.006442142	0.022851232	0.009999286	16	2432973	C	A	L	M		16	2482974	16:2432973:C:A	CCNF	P41002	P41002	p.Leu62Met	p.Leu62Met	2.593947	0.215	0.826410401	0.576300732	-0.804336585	-1.389941118	0.996	Leu	62	Met	L62M	2	7.736875	27.78425	-29.612125	89.79	17.34767388	0.526108097	Uncertain
16:2432973:C:G:L:62:V	-2.971404645	-2.964254684	0.005716931	0.021385901	0.01392	0.002589682	0.001346667	0.020200036	2.73E-20	0.00556203	0.006442142	0.022559579	0.018511175	16	2432973	C	G	L	V		16	2482974	16:2432973:C:G	CCNF	P41002	P41002	p.Leu62Val	p.Leu62Val	3.099058	0.285	0.832734123	1.392018987	-0.253852477	-0.71320584	0.998	Leu	62	Val	L62V	3	7.736875	27.78425	-29.612125	89.79	17.34767388	0.237886475	Benign
16:2432974:T:A:L:62:Q	-2.562060677	-2.629645837	0.009272336	0.014530996	0.010104444	0.031042499	0.001346667	0.074081342	2.73E-20	0.032605666	0.001564741	0.011789196	0.014154044	16	2432974	T	A	L	Q		16	2482975	16:2432974:T:A	CCNF	P41002	P41002	p.Leu62Gln	p.Leu62Gln	4.220682	0.544	0.831058925	2.816512676	1.364609219	1.388141728	1	Leu	62	Gln	L62Q	6	7.736875	27.78425	-29.612125	89.79	17.34767388	0.601498321	Uncertain
16:2432974:T:C:L:62:P	-2.396435736	-2.583638109	0.009272336	0.012844497	0.007757778	0.013897429	0.001346667	0.087553166	2.73E-20	0.048321406	0.001564741	0.006799942	0.018471817	16	2432974	T	C	L	P		16	2482975	16:2432974:T:C	CCNF	P41002	P41002	p.Leu62Pro	p.Leu62Pro	4.303084	0.63	0.848460612	3.352500465	2.201632232	1.929644054	1	Leu	62	Pro	L62P	7	7.736875	27.78425	-29.612125	89.79	17.34767388	0.566625021	Uncertain
16:2432974:T:G:L:62:R	-2.51371291	-2.623101243	0.009272336	0.014530996	0.010104444	0.031042499	0.001346667	0.074081342	2.73E-20	0.032605666	0.001564741	0.011789196	0.014154044	16	2432974	T	G	L	R		16	2482975	16:2432974:T:G	CCNF	P41002	P41002	p.Leu62Arg	p.Leu62Arg	4.241375	0.573	0.838937704	3.037473569	1.680409788	1.566919871	1	Leu	62	Arg	L62R	6	7.736875	27.78425	-29.612125	89.79	17.34767388	0.469633068	Uncertain
16:2432976:A:C:K:63:Q	-3.321317883	-3.145635428	0.023083134	0.019642452	0.042302222	0.008735046	0.003672222	0.045697998	-1.02E-20	0.013794967	0.005603212	0.0229735	0.027607492	16	2432976	A	C	K	Q		16	2482977	16:2432976:A:C	CCNF	P41002	P41002	p.Lys63Gln	p.Lys63Gln	2.392695	0.047	0.804388035	-0.228727094	-2.23971091	-2.46945932	0.379	Lys	63	Gln	K63Q	4	13.38555556	24.84444444	-30.80033333	92.01	15.33741304	0.25320112	Benign
16:2432976:A:G:K:63:E	-3.267968622	-2.969154364	0.023083134	0.019642452	0.042302222	0.008735046	0.003672222	0.045697998	-1.02E-20	0.013794967	0.005603212	0.0229735	0.027607492	16	2432976	A	G	K	E		16	2482977	16:2432976:A:G	CCNF	P41002	P41002	p.Lys63Glu	p.Lys63Glu	2.950701	0.079	0.824583399	0.997534917	-1.699344122	-1.983882659	0.772	Lys	63	Glu	K63E	4	13.38555556	24.84444444	-30.80033333	92.01	15.33741304	0.500114924	Uncertain
16:2432977:A:C:K:63:T	-3.260681167	-2.901890395	0.021034362	0.015410377	0.035451111	0.04052159	0.003672222	0.074081342	-1.02E-20	0.032932746	0.00118702	0.014119991	0.013491703	16	2432977	A	C	K	T		16	2482978	16:2432977:A:C	CCNF	P41002	P41002	p.Lys63Thr	p.Lys63Thr	3.369561	0.127	0.815508872	1.321545939	-1.545621435	-1.480779914	0.772	Lys	63	Thr	K63T	6	13.38555556	24.84444444	-30.80033333	92.01	15.33741304	0.23597761	Benign
16:2432977:A:G:K:63:R	-3.223259666	-3.118641151	0.014857423	0.021711022	0.055913333	0.006117706	0.003672222	0.020200036	-1.02E-20	0.006029664	0.007277091	0.025042361	0.050196389	16	2432977	A	G	K	R		16	2482978	16:2432977:A:G	CCNF	P41002	P41002	p.Lys63Arg	p.Lys63Arg	2.148103	0.036	0.821669353	-0.123013909	-2.021305928	-2.664808181	0.01	Lys	63	Arg	K63R	3	13.38555556	24.84444444	-30.80033333	92.01	15.33741304	0.071369624	Benign
16:2432977:A:T:K:63:M	-3.138978166	-2.816708203	0.021034362	0.015410377	0.035451111	0.04052159	0.003672222	0.074081342	-1.02E-20	0.032932746	0.00118702	0.014119991	0.013491703	16	2432977	A	T	K	M		16	2482978	16:2432977:A:T	CCNF	P41002	P41002	p.Lys63Met	p.Lys63Met	3.638894	0.2	0.813775585	1.630845979	-1.110493928	-0.913720186	0.987	Lys	63	Met	K63M	6	13.38555556	24.84444444	-30.80033333	92.01	15.33741304	0.480186635	Uncertain
16:2432978:G:C:K:63:N	-3.399832256	-3.196677772	0.021034362	0.017430906	0.042035556	0.066107615	0.003672222	0.122333372	-1.02E-20	0.120258595	0.00118702	0.019108544	0.017547075	16	2432978	G	C	K	N		16	2482979	16:2432978:G:C	CCNF	P41002	P41002	p.Lys63Asn	p.Lys63Asn	2.378254	0.031	0.814844782	0.009772344	-2.166954339	-2.569724697	0.117	Lys	63	Asn	K63N	5	13.38555556	24.84444444	-30.80033333	92.01	15.33741304	0.164949754	Benign
16:2432978:G:T:K:63:N	-3.399832256	-3.18959109	0.021034362	0.017430906	0.042035556	0.066107615	0.003672222	0.122333372	-1.02E-20	0.120258595	0.00118702	0.019108544	0.017547075	16	2432978	G	T	K	N		16	2482979	16:2432978:G:T	CCNF	P41002	P41002	p.Lys63Asn	p.Lys63Asn	2.400661	0.031	0.814844782	0.03905355	-2.166954339	-2.557653758	0.117	Lys	63	Asn	K63N	5	13.38555556	24.84444444	-30.80033333	92.01	15.33741304	0.164949754	Benign
16:2432979:G:A:D:64:N	-3.356197385	-3.396994613	0.017191567	0.016833648	0.064504444	0.116259846	0.038753333	0.122333372	2.73E-20	0.07803208	0.001622625	0.01826968	0.024721021	16	2432979	G	A	D	N		16	2482980	16:2432979:G:A	CCNF	P41002	P41002	p.Asp64Asn	p.Asp64Asn	1.640097	0.035	0.787891509	-1.618240575	-2.591228488	-2.944257913	0.023	Asp	64	Asn	D64N	5	14.20425	28.34775	-28.063375	90.62	15.04135026	0.142458572	Benign
16:2432979:G:C:D:64:H	-3.336671439	-3.461227894	0.017191567	0.012792582	0.052515556	0.057421428	0.038753333	0.087553166	2.73E-20	0.049265851	0.001622625	0.007710725	0.02301015	16	2432979	G	C	D	H		16	2482980	16:2432979:G:C	CCNF	P41002	P41002	p.Asp64His	p.Asp64His	1.461991	0.052	0.786137674	-1.894154357	-2.512424685	-2.941939718	0.051	Asp	64	His	D64H	7	14.20425	28.34775	-28.063375	90.62	15.04135026	0.237942856	Benign
16:2432979:G:T:D:64:Y	-3.399780178	-3.607334648	0.012843612	0.011429259	0.050122222	0.038564273	0.038753333	2.08E-06	2.73E-20	0.000346047	0.001647657	0.000417173	0.008174444	16	2432979	G	T	D	Y		16	2482980	16:2432979:G:T	CCNF	P41002	P41002	p.Asp64Tyr	p.Asp64Tyr	1.216721	0.06	0.788074821	-2.166991549	-2.429249984	-3.02782691	0.001	Asp	64	Tyr	D64Y	9	14.20425	28.34775	-28.063375	90.62	15.04135026	0.178287372	Benign
16:2432980:A:C:D:64:A	-3.360315827	-3.217835064	0.012843612	0.011732956	0.050148889	0.045472187	0.038753333	0.029145156	2.73E-20	0.00939212	0.001647657	0.003298209	0.009685887	16	2432980	A	C	D	A		16	2482981	16:2432980:A:C	CCNF	P41002	P41002	p.Asp64Ala	p.Asp64Ala	2.426182	0.079	0.794433385	-0.429979369	-2.202381425	-2.266447792	0.109	Asp	64	Ala	D64A	8	14.20425	28.34775	-28.063375	90.62	15.04135026	0.320444419	Benign
16:2432980:A:G:D:64:G	-3.308329645	-3.090065642	0.017191567	0.012792582	0.052515556	0.057421428	0.038753333	0.087553166	2.73E-20	0.049265851	0.001622625	0.007710725	0.02301015	16	2432980	A	G	D	G		16	2482981	16:2432980:A:G	CCNF	P41002	P41002	p.Asp64Gly	p.Asp64Gly	2.635549	0.069	0.807767689	0.171814727	-2.043473519	-2.211462736	0.196	Asp	64	Gly	D64G	7	14.20425	28.34775	-28.063375	90.62	15.04135026	0.373735755	Uncertain
16:2432980:A:T:D:64:V	-3.326424945	-3.252439158	0.012843612	0.011429259	0.050122222	0.038564273	0.038753333	2.08E-06	2.73E-20	0.000346047	0.001647657	0.000417173	0.008174444	16	2432980	A	T	D	V		16	2482981	16:2432980:A:T	CCNF	P41002	P41002	p.Asp64Val	p.Asp64Val	2.338846	0.104	0.793556668	-0.565687571	-2.058088959	-2.168987718	0.372	Asp	64	Val	D64V	9	14.20425	28.34775	-28.063375	90.62	15.04135026	0.307067468	Benign
16:2432981:C:A:D:64:E	-3.2647406	-3.247636505	0.023083134	0.019405853	0.066321111	0.028003554	0.038753333	0.045697998	2.73E-20	0.014497951	0.007647031	0.022502178	0.043763995	16	2432981	C	A	D	E	rs1030528649	16	2482982	16:2432981:C:A	CCNF	P41002	P41002	p.Asp64Glu	p.Asp64Glu	1.834194	0.031	0.794395396	-1.204517403	-2.508141707	-2.862816818	0.023	Asp	64	Glu	D64E	4	14.20425	28.34775	-28.063375	90.62	15.04135026	0.229155676	Benign
16:2432981:C:G:D:64:E	-3.2647406	-3.257378282	0.023083134	0.019405853	0.066321111	0.028003554	0.038753333	0.045697998	2.73E-20	0.014497951	0.007647031	0.022502178	0.043763995	16	2432981	C	G	D	E		16	2482982	16:2432981:C:G	CCNF	P41002	P41002	p.Asp64Glu	p.Asp64Glu	1.803392	0.031	0.794395396	-1.244769097	-2.508141707	-2.879410252	0.023	Asp	64	Glu	D64E	4	14.20425	28.34775	-28.063375	90.62	15.04135026	0.229155676	Benign
16:2432982:C:A:L:65:M	-3.12144776	-2.897429385	0.00073265	0.01710839	0.018967778	0.001552222	0.00302	2.97E-19	2.73E-20	8.00E-05	0.011335638	0.023503124	0.017540873	16	2432982	C	A	L	M		16	2482983	16:2432982:C:A	CCNF	P41002	P41002	p.Leu65Met	p.Leu65Met	3.324522	0.198	0.82966172	1.61103199	-0.858155636	-1.094637155	1	Leu	65	Met	L65M	2	9.930875	27.907625	-24.49175	89.26	13.24897413	0.523775537	Uncertain
16:2432982:C:G:L:65:V	-3.173996839	-3.067722044	0.00073265	0.015028608	0.019302222	0.001990623	0.00302	0.020200036	2.73E-20	0.00556203	0.011335638	0.023174586	0.0270789	16	2432982	C	G	L	V		16	2482983	16:2432982:C:G	CCNF	P41002	P41002	p.Leu65Val	p.Leu65Val	2.646766	0.137	0.836216523	0.886680989	-1.136557032	-1.812355239	0.984	Leu	65	Val	L65V	3	9.930875	27.907625	-24.49175	89.26	13.24897413	0.194250546	Benign
16:2432983:T:A:L:65:Q	-2.728828916	-2.656543833	0.000596654	0.009129654	0.007813333	0.038965352	0.00302	0.074081342	2.73E-20	0.032605666	0.002210118	0.011858705	0.01155565	16	2432983	T	A	L	Q		16	2482984	16:2432983:T:A	CCNF	P41002	P41002	p.Leu65Gln	p.Leu65Gln	4.173588	0.452	0.836414049	2.886775865	0.869130967	0.830978092	1	Leu	65	Gln	L65Q	6	9.930875	27.907625	-24.49175	89.26	13.24897413	0.588452345	Uncertain
16:2432983:T:C:L:65:P	-2.688549085	-2.618526772	0.000596654	0.007981382	0.007034444	0.019283461	0.00302	0.087553166	2.73E-20	0.048321406	0.002210118	0.006610363	0.01549015	16	2432983	T	C	L	P		16	2482984	16:2432983:T:C	CCNF	P41002	P41002	p.Leu65Pro	p.Leu65Pro	4.236323	0.464	0.851968038	3.351585853	1.204922803	0.934138612	1	Leu	65	Pro	L65P	7	9.930875	27.907625	-24.49175	89.26	13.24897413	0.526942717	Uncertain
16:2432983:T:G:L:65:R	-2.678813984	-2.622139251	0.000596654	0.009129654	0.007813333	0.038965352	0.00302	0.074081342	2.73E-20	0.032605666	0.002210118	0.011858705	0.01155565	16	2432983	T	G	L	R		16	2482984	16:2432983:T:G	CCNF	P41002	P41002	p.Leu65Arg	p.Leu65Arg	4.28237	0.482	0.843124248	3.194088319	1.171791196	1.062991276	1	Leu	65	Arg	L65R	6	9.930875	27.907625	-24.49175	89.26	13.24897413	0.430810498	Uncertain
16:2432985:G:A:V:66:M	-2.998164443	-2.741125301	0.000832012	0.009287752	0.020628889	0.001321734	0.003227778	0.020200036	6.67E-05	0.00556203	0.011335638	0.02360185	0.030142183	16	2432985	G	A	V	M		16	2482986	16:2432985:G:A	CCNF	P41002	P41002	p.Val66Met	p.Val66Met	3.634671	0.233	0.82277352	1.846792593	-0.750593621	-0.725243157	0.999	Val	66	Met	V66M	3	10.37728571	23.40328571	-25.44614286	90.81	10.84700023	0.293504397	Benign
16:2432985:G:C:V:66:L	-3.146542074	-2.819737914	0.000832012	0.009287752	0.020628889	0.001321734	0.003227778	0.020200036	6.67E-05	0.00556203	0.011335638	0.02360185	0.030142183	16	2432985	G	C	V	L		16	2482986	16:2432985:G:C	CCNF	P41002	P41002	p.Val66Leu	p.Val66Leu	3.38611	0.144	0.832882126	1.770777973	-1.1476921	-1.373598566	0.926	Val	66	Leu	V66L	3	10.37728571	23.40328571	-25.44614286	90.81	10.84700023	0.406037645	Uncertain
16:2432985:G:T:V:66:L	-3.146542074	-2.808918286	0.000832012	0.009287752	0.020628889	0.001321734	0.003227778	0.020200036	6.67E-05	0.00556203	0.011335638	0.02360185	0.030142183	16	2432985	G	T	V	L		16	2482986	16:2432985:G:T	CCNF	P41002	P41002	p.Val66Leu	p.Val66Leu	3.42032	0.144	0.832882126	1.815483203	-1.1476921	-1.355169199	0.926	Val	66	Leu	V66L	3	10.37728571	23.40328571	-25.44614286	90.81	10.84700023	0.406037645	Uncertain
16:2432986:T:A:V:66:E	-2.661824173	-2.676952829	0.000578907	0.00523406	0.007333333	0.030368096	0.003227778	0.074081342	6.67E-05	0.03400937	0.001855389	0.013345902	0.011617396	16	2432986	T	A	V	E		16	2482987	16:2432986:T:A	CCNF	P41002	P41002	p.Val66Glu	p.Val66Glu	4.108156	0.492	0.843496065	2.975578978	1.241562777	1.026943594	1	Val	66	Glu	V66E	6	10.37728571	23.40328571	-25.44614286	90.81	10.84700023	0.590793874	Uncertain
16:2432986:T:C:V:66:A	-3.129311651	-2.87576534	0.000763959	0.007498157	0.012062222	0.002548199	0.003227778	0.045697998	6.67E-05	0.014682566	0.008736431	0.021826477	0.018279545	16	2432986	T	C	V	A		16	2482987	16:2432986:T:C	CCNF	P41002	P41002	p.Val66Ala	p.Val66Ala	3.382231	0.191	0.832512195	1.756603866	-0.855094552	-1.104011123	0.926	Val	66	Ala	V66A	4	10.37728571	23.40328571	-25.44614286	90.81	10.84700023	0.451532917	Uncertain
16:2432986:T:G:V:66:G	-2.554277051	-2.596490277	0.000578907	0.00478454	0.006652222	0.022493461	0.003227778	0.087553166	6.67E-05	0.049332517	0.001855389	0.008167191	0.015664594	16	2432986	T	G	V	G		16	2482987	16:2432986:T:G	CCNF	P41002	P41002	p.Val66Gly	p.Val66Gly	4.303451	0.544	0.850977757	3.414934263	1.696944577	1.432730453	1	Val	66	Gly	V66G	7	10.37728571	23.40328571	-25.44614286	90.81	10.84700023	0.480468333	Uncertain
16:2432988:G:A:D:67:N	-2.725435744	-2.570202438	0.000490623	0.006328852	0.023745556	0.033840309	0.041488889	0.122333372	2.73E-20	0.064610441	0.001362061	0.018932524	0.028067746	16	2432988	G	A	D	N		16	2482989	16:2432988:G:A	CCNF	P41002	P41002	p.Asp67Asn	p.Asp67Asn	4.205403	0.403	0.815655907	2.417433477	0.211308902	0.564879403	1	Asp	67	Asn	D67N	5	14.564625	22.60525	-26.09975	89.38	10.06820934	0.557145433	Uncertain
16:2432988:G:C:D:67:H	-2.544028368	-2.57565391	0.000490623	0.005218609	0.019457778	0.03106735	0.041488889	0.087553166	2.73E-20	0.048321406	0.001362061	0.008657094	0.024447928	16	2432988	G	C	D	H	rs1359003015	16	2482989	16:2432988:G:C	CCNF	P41002	P41002	p.Asp67His	p.Asp67His	4.241039	0.523	0.814059061	2.424699204	0.947482513	1.277720661	1	Asp	67	His	D67H	7	14.564625	22.60525	-26.09975	89.38	10.06820934	0.653980861	Pathogenic
16:2432988:G:T:D:67:Y	-2.653808749	-2.652213652	0.000488066	0.005973168	0.018566667	0.019255391	0.041488889	2.08E-06	2.73E-20	0.000146047	0.00138308	0.001166056	0.008643333	16	2432988	G	T	D	Y		16	2482989	16:2432988:G:T	CCNF	P41002	P41002	p.Asp67Tyr	p.Asp67Tyr	4.229818	0.506	0.815782298	2.45244957	0.868168203	1.173409575	0.981	Asp	67	Tyr	D67Y	9	14.564625	22.60525	-26.09975	89.38	10.06820934	0.543738228	Uncertain
16:2432989:A:C:D:67:A	-2.562433289	-2.662213823	0.000488066	0.005344235	0.018627778	0.037875645	0.041488889	0.029145156	2.73E-20	0.009169898	0.00138308	0.004173792	0.01019922	16	2432989	A	C	D	A		16	2482990	16:2432989:A:C	CCNF	P41002	P41002	p.Asp67Ala	p.Asp67Ala	4.175473	0.556	0.821524852	2.522773012	1.281819796	1.433151427	0.996	Asp	67	Ala	D67A	8	14.564625	22.60525	-26.09975	89.38	10.06820934	0.593902039	Uncertain
16:2432989:A:G:D:67:G	-2.41565671	-2.547418825	0.000490623	0.005218609	0.019457778	0.03106735	0.041488889	0.087553166	2.73E-20	0.048321406	0.001362061	0.008657094	0.024447928	16	2432989	A	G	D	G		16	2482990	16:2432989:A:G	CCNF	P41002	P41002	p.Asp67Gly	p.Asp67Gly	4.330314	0.6	0.832651606	2.998978994	1.747163153	1.770902284	0.998	Asp	67	Gly	D67G	7	14.564625	22.60525	-26.09975	89.38	10.06820934	0.549357234	Uncertain
16:2432989:A:T:D:67:V	-2.420405734	-2.683849598	0.000488066	0.005973168	0.018566667	0.019255391	0.041488889	2.08E-06	2.73E-20	0.000146047	0.00138308	0.001166056	0.008643333	16	2432989	A	T	D	V		16	2482990	16:2432989:A:T	CCNF	P41002	P41002	p.Asp67Val	p.Asp67Val	4.12979	0.646	0.820790147	2.444991778	1.841673729	1.928774172	1	Asp	67	Val	D67V	9	14.564625	22.60525	-26.09975	89.38	10.06820934	0.688526258	Pathogenic
16:2432990:C:A:D:67:E	-2.810577201	-3.083782029	0.000987963	0.007626986	0.038032222	0.002999212	0.041488889	0.045697998	2.73E-20	0.014497951	0.006425283	0.0227171	0.056840518	16	2432990	C	A	D	E		16	2482991	16:2432990:C:A	CCNF	P41002	P41002	p.Asp67Glu	p.Asp67Glu	2.161275	0.263	0.822798833	-0.078001117	-0.559467257	-1.345569616	0.957	Asp	67	Glu	D67E	4	14.564625	22.60525	-26.09975	89.38	10.06820934	0.424562909	Uncertain
16:2432990:C:G:D:67:E	-2.810577201	-3.082325285	0.000987963	0.007626986	0.038032222	0.002999212	0.041488889	0.045697998	2.73E-20	0.014497951	0.006425283	0.0227171	0.056840518	16	2432990	C	G	D	E		16	2482991	16:2432990:C:G	CCNF	P41002	P41002	p.Asp67Glu	p.Asp67Glu	2.165881	0.263	0.822798833	-0.07198205	-0.559467257	-1.343088304	0.957	Asp	67	Glu	D67E	4	14.564625	22.60525	-26.09975	89.38	10.06820934	0.424562909	Uncertain
16:2432991:A:C:N:68:H	-3.129267999	-2.959872257	0.001220437	0.007770014	0.027953333	0.033033201	0.019682222	0.122333372	2.73E-20	0.063436783	0.003611322	0.018619533	0.026700126	16	2432991	A	C	N	H		16	2482992	16:2432991:A:C	CCNF	P41002	P41002	p.Asn68His	p.Asn68His	2.993303	0.165	0.783670437	0.046220493	-1.835270711	-1.463821105	0.96	Asn	68	His	N68H	5	16.079125	26.011375	-23.09075	88.47	10.03710912	0.335770176	Benign
16:2432991:A:G:N:68:D	-3.28931578	-3.286743615	0.001220437	0.007770014	0.027953333	0.033033201	0.019682222	0.122333372	2.73E-20	0.063436783	0.003611322	0.018619533	0.026700126	16	2432991	A	G	N	D	rs1596914185	16	2482992	16:2432991:A:G	CCNF	P41002	P41002	p.Asn68Asp	p.Asn68Asp	1.959786	0.069	0.795277608	-1.018681459	-2.251864015	-2.575504958	0.01	Asn	68	Asp	N68D	5	16.079125	26.011375	-23.09075	88.47	10.03710912	0.320247963	Benign
16:2432991:A:T:N:68:Y	-3.197698109	-2.966297567	0.001214081	0.005865867	0.024548889	0.037875645	0.019682222	0.029145156	2.73E-20	0.009169898	0.003110147	0.003330199	0.011802342	16	2432991	A	T	N	Y		16	2482992	16:2432991:A:T	CCNF	P41002	P41002	p.Asn68Tyr	p.Asn68Tyr	3.190591	0.17	0.787355934	0.394744876	-1.741996109	-1.328637701	0.987	Asn	68	Tyr	N68Y	8	16.079125	26.011375	-23.09075	88.47	10.03710912	0.42504824	Uncertain
16:2432992:A:C:N:68:T	-3.370038997	-3.328192901	0.001220437	0.00660532	0.024917778	0.027116339	0.019682222	0.074081342	2.73E-20	0.032605666	0.003611322	0.01334603	0.02300544	16	2432992	A	C	N	T		16	2482993	16:2432992:A:C	CCNF	P41002	P41002	p.Asn68Thr	p.Asn68Thr	1.882696	0.032	0.787445886	-1.312183099	-2.61773388	-2.830907803	0.117	Asn	68	Thr	N68T	6	16.079125	26.011375	-23.09075	88.47	10.03710912	0.203867638	Benign
16:2432992:A:G:N:68:S	-3.354335191	-3.40073524	0.001220437	0.007770014	0.027953333	0.033033201	0.019682222	0.122333372	2.73E-20	0.063436783	0.003611322	0.018619533	0.026700126	16	2432992	A	G	N	S		16	2482993	16:2432992:A:G	CCNF	P41002	P41002	p.Asn68Ser	p.Asn68Ser	1.599362	0.03	0.787407755	-1.683379166	-2.631083667	-2.995104202	0.01	Asn	68	Ser	N68S	5	16.079125	26.011375	-23.09075	88.47	10.03710912	0.103078742	Benign
16:2432992:A:T:N:68:I	-3.246739596	-2.979538093	0.001214081	0.006358222	0.024454444	0.019255391	0.019682222	2.08E-06	2.73E-20	0.000146047	0.003110147	0.000279545	0.01005	16	2432992	A	T	N	I		16	2482993	16:2432992:A:T	CCNF	P41002	P41002	p.Asn68Ile	p.Asn68Ile	3.174322	0.146	0.793749061	0.530838059	-1.787893344	-1.476130758	0.96	Asn	68	Ile	N68I	9	16.079125	26.011375	-23.09075	88.47	10.03710912	0.381933607	Uncertain
16:2432993:C:A:N:68:K	-3.255004654	-3.226096857	0.001220437	0.00660532	0.024917778	0.027116339	0.019682222	0.074081342	2.73E-20	0.032605666	0.003611322	0.01334603	0.02300544	16	2432993	C	A	N	K	rs1397320224	16	2482994	16:2432993:C:A	CCNF	P41002	P41002	p.Asn68Lys	p.Asn68Lys	2.205508	0.101	0.793845253	-0.732829224	-2.072344485	-2.258159706	0.629	Asn	68	Lys	N68K	6	16.079125	26.011375	-23.09075	88.47	10.03710912	0.337973189	Benign
16:2432993:C:G:N:68:K	-3.251670325	-3.221144055	0.001220437	0.00660532	0.024917778	0.027116339	0.019682222	0.074081342	2.73E-20	0.032605666	0.003611322	0.01334603	0.02300544	16	2432993	C	G	N	K		16	2482994	16:2432993:C:G	CCNF	P41002	P41002	p.Asn68Lys	p.Asn68Lys	2.221168	0.103	0.793845253	-0.712364919	-2.059630883	-2.238162734	0.629	Asn	68	Lys	N68K	6	16.079125	26.011375	-23.09075	88.47	10.03710912	0.337973189	Benign
16:2432994:C:A:H:69:N	-3.29942427	-3.36936144	0.000462933	0.00470222	0.006165556	0.028205498	0.005844444	0.087553166	2.73E-20	0.047083628	0.00118702	0.007447705	0.016002743	16	2432994	C	A	H	N		16	2482995	16:2432994:C:A	CCNF	P41002	P41002	p.His69Asn	p.His69Asn	1.854812	0.096	0.798326558	-1.080816783	-2.029360233	-2.475985973	0.051	His	69	Asn	H69N	7	12.4469	26.6287	-20.2064	88.15	9.431484603	0.112647259	Benign
16:2432994:C:G:H:69:D	-3.115896234	-3.116177849	0.00046052	0.005049208	0.005553333	0.015153539	0.005844444	2.08E-06	2.73E-20	0.000146047	0.001205342	-0.000406525	0.002441111	16	2432994	C	G	H	D	rs369245530	16	2482995	16:2432994:C:G	CCNF	P41002	P41002	p.His69Asp	p.His69Asp	2.853427	0.248	0.805553669	0.402041734	-0.942545867	-1.05940389	0.922	His	69	Asp	H69D	9	12.4469	26.6287	-20.2064	88.15	9.431484603	0.511415682	Uncertain
16:2432994:C:T:H:69:Y	-3.251922678	-3.300413168	0.000462933	0.005218803	0.005623333	0.026215783	0.005844444	0.074081342	2.73E-20	0.032605666	0.00118702	0.012827269	0.011632473	16	2432994	C	T	H	Y	rs369245530	16	2482995	16:2432994:C:T	CCNF	P41002	P41002	p.His69Tyr	p.His69Tyr	2.13665	0.138	0.798447777	-0.70953064	-1.76035212	-2.081380927	0.82	His	69	Tyr	H69Y	6	12.4469	26.6287	-20.2064	88.15	9.431484603	0.344223121	Benign
16:2432995:A:C:H:69:P	-2.835881319	-2.826691214	0.00046052	0.006205422	0.005553333	0.0147075	0.005844444	0	2.73E-20	5.13E-06	0.001205342	-0.001809886	0.002427778	16	2432995	A	C	H	P		16	2482996	16:2432995:A:C	CCNF	P41002	P41002	p.His69Pro	p.His69Pro	3.768934	0.416	0.819676863	1.946028227	0.361034883	0.40489267	0.994	His	69	Pro	H69P	10	12.4469	26.6287	-20.2064	88.15	9.431484603	0.564601743	Uncertain
16:2432995:A:G:H:69:R	-3.165771867	-3.054485063	0.00046052	0.004609628	0.005681111	0.029733794	0.005844444	0.029145156	2.73E-20	0.009169898	0.001205342	0.002785042	0.003762315	16	2432995	A	G	H	R		16	2482996	16:2432995:A:G	CCNF	P41002	P41002	p.His69Arg	p.His69Arg	3.029192	0.214	0.802702819	0.561561723	-1.206242065	-1.161249401	0.983	His	69	Arg	H69R	8	12.4469	26.6287	-20.2064	88.15	9.431484603	0.279074023	Benign
16:2432995:A:T:H:69:L	-3.024270895	-3.229030819	0.00046052	0.008214838	0.005553333	0.014635278	0.005844444	0	2.73E-20	-2.78E-21	0.001205342	-0.001571195	0.002427778	16	2432995	A	T	H	L		16	2482996	16:2432995:A:T	CCNF	P41002	P41002	p.His69Leu	p.His69Leu	2.496798	0.303	0.804698804	-0.085037587	-0.607184778	-0.933604497	0.529	His	69	Leu	H69L	11	12.4469	26.6287	-20.2064	88.15	9.431484603	0.261873447	Benign
16:2432996:C:A:H:69:Q	-3.070743497	-3.869581288	0.00046052	0.004609628	0.005681111	0.029733794	0.005844444	0.029145156	2.73E-20	0.009169898	0.001205342	0.002785042	0.003762315	16	2432996	C	A	H	Q	rs140248806	16	2482997	16:2432996:C:A	CCNF	P41002	P41002	p.His69Gln	p.His69Gln	0.451983	0.271	0.793915584	-3.022584192	-0.990514824	-2.220144294	0.993	His	69	Gln	H69Q	8	12.4469	26.6287	-20.2064	88.15	9.431484603	0.373815786	Uncertain
16:2432996:C:G:H:69:Q	-3.070743497	-3.868420574	0.00046052	0.004609628	0.005681111	0.029733794	0.005844444	0.029145156	2.73E-20	0.009169898	0.001205342	0.002785042	0.003762315	16	2432996	C	G	H	Q		16	2482997	16:2432996:C:G	CCNF	P41002	P41002	p.His69Gln	p.His69Gln	0.455653	0.271	0.793915584	-3.017788279	-0.990514824	-2.218167218	0.993	His	69	Gln	H69Q	8	12.4469	26.6287	-20.2064	88.15	9.431484603	0.373815786	Uncertain
16:2432997:G:A:A:70:T	-3.300054654	-3.239324421	0.007339626	0.000264447	0.061401111	0.028660988	0.040836667	0.045697998	2.73E-20	0.014497951	0.005622832	0.022008732	0.036587137	16	2432997	G	A	A	T	rs1434594994	16	2482998	16:2432997:G:A	CCNF	P41002	P41002	p.Ala70Thr	p.Ala70Thr	1.965304	0.032	0.789076391	-1.164100467	-2.590529739	-2.786405811	0.081	Ala	70	Thr	A70T	4	12.5562	22.0186	-17.354	90.03	4.587763612	0.080383355	Benign
16:2432997:G:C:A:70:P	-3.334319826	-3.270369933	0.004076002	-0.000119807	0.084214444	0.095079396	0.040836667	0.122333372	2.73E-20	0.067128881	0.001191197	0.018731472	0.022495894	16	2432997	G	C	A	P		16	2482998	16:2432997:G:C	CCNF	P41002	P41002	p.Ala70Pro	p.Ala70Pro	2.072966	0.055	0.809785469	-0.51369878	-2.098803122	-2.595458533	0.023	Ala	70	Pro	A70P	5	12.5562	22.0186	-17.354	90.03	4.587763612	0.080282314	Benign
16:2432997:G:T:A:70:S	-3.188308334	-3.247952277	0.004891204	0.001423121	0.064945556	0.019083076	0.040836667	0.020200036	2.73E-20	0.00556203	0.006540092	0.023403126	0.06280308	16	2432997	G	T	A	S	rs1434594994	16	2482998	16:2432997:G:T	CCNF	P41002	P41002	p.Ala70Ser	p.Ala70Ser	1.555102	0.018	0.790129564	-1.674226028	-2.66195331	-3.088312002	0.145	Ala	70	Ser	A70S	3	12.5562	22.0186	-17.354	90.03	4.587763612	0.058657032	Benign
16:2432998:C:A:A:70:D	-3.283899793	-2.905702935	0.004076002	3.41E-05	0.088173333	0.106110657	0.040836667	0.074081342	2.73E-20	0.032672333	0.001191197	0.014083259	0.019662627	16	2432998	C	A	A	D		16	2482999	16:2432998:C:A	CCNF	P41002	P41002	p.Ala70Asp	p.Ala70Asp	3.267371	0.094	0.797894541	0.754465672	-2.049281815	-1.726582995	0.833	Ala	70	Asp	A70D	6	12.5562	22.0186	-17.354	90.03	4.587763612	0.150559623	Benign
16:2432998:C:G:A:70:G	-3.25670838	-3.006018016	0.007339626	0.000264447	0.061401111	0.028660988	0.040836667	0.045697998	2.73E-20	0.014497951	0.005622832	0.022008732	0.036587137	16	2432998	C	G	A	G		16	2482999	16:2432998:C:G	CCNF	P41002	P41002	p.Ala70Gly	p.Ala70Gly	2.702983	0.058	0.813347212	0.397264889	-2.020306884	-2.238719178	0.673	Ala	70	Gly	A70G	4	12.5562	22.0186	-17.354	90.03	4.587763612	0.158148134	Benign
16:2432998:C:T:A:70:V	-3.280048681	-2.97822824	0.007339626	0.000264447	0.061401111	0.028660988	0.040836667	0.045697998	2.73E-20	0.014497951	0.005622832	0.022008732	0.036587137	16	2432998	C	T	A	V		16	2482999	16:2432998:C:T	CCNF	P41002	P41002	p.Ala70Val	p.Ala70Val	2.79085	0.044	0.794470756	0.047484325	-2.424245958	-2.272309191	0.714	Ala	70	Val	A70V	4	12.5562	22.0186	-17.354	90.03	4.587763612	0.162315427	Benign
16:2433000:A:C:S:71:R	-2.725538753	-2.566432789	0.001608872	0.003910694	0.040946667	0.038649853	0.063326667	0.122333372	2.73E-20	0.064610441	0.001516916	0.017810015	0.045195517	16	2433000	A	C	S	R		16	2483001	16:2433000:A:C	CCNF	P41002	P41002	p.Ser71Arg	p.Ser71Arg	3.967146	0.35	0.794274194	1.579816268	-0.48234432	0.130167997	0.966	Ser	71	Arg	S71R	5	9.115	23.34866667	-16.74016667	89.45	7.805590306	0.259445044	Benign
16:2433000:A:G:S:71:G	-2.720509774	-2.604329305	0.001518313	0.004404171	0.03726	0.008433789	0.063326667	0.045697998	2.73E-20	0.014497951	0.006247209	0.020931347	0.043259595	16	2433000	A	G	S	G		16	2483001	16:2433000:A:G	CCNF	P41002	P41002	p.Ser71Gly	p.Ser71Gly	3.8756	0.359	0.803121062	1.677932017	-0.277527712	0.132874266	0.999	Ser	71	Gly	S71G	4	9.115	23.34866667	-16.74016667	89.45	7.805590306	0.5607655	Uncertain
16:2433000:A:T:S:71:C	-2.650516355	-2.559841703	0.001608872	0.003910694	0.040946667	0.038649853	0.063326667	0.122333372	2.73E-20	0.064610441	0.001516916	0.017810015	0.045195517	16	2433000	A	T	S	C		16	2483001	16:2433000:A:T	CCNF	P41002	P41002	p.Ser71Cys	p.Ser71Cys	3.987986	0.395	0.78995863	1.500831256	-0.268291193	0.401511156	1	Ser	71	Cys	S71C	5	9.115	23.34866667	-16.74016667	89.45	7.805590306	0.451724394	Uncertain
16:2433001:G:A:S:71:N	-2.765371339	-2.644618269	0.001009845	0.005428705	0.04008	0.001144626	0.063326667	0.020200036	2.73E-20	0.00556203	0.005815641	0.022226551	0.0639958	16	2433001	G	A	S	N		16	2483002	16:2433001:G:A	CCNF	P41002	P41002	p.Ser71Asn	p.Ser71Asn	3.44533	0.268	0.790011297	0.792991002	-1.07472623	-0.624930847	1	Ser	71	Asn	S71N	3	9.115	23.34866667	-16.74016667	89.45	7.805590306	0.61003553	Uncertain
16:2433001:G:C:S:71:T	-2.920417627	-2.876499874	0.001009845	0.005428705	0.04008	0.001144626	0.063326667	0.020200036	2.73E-20	0.00556203	0.005815641	0.022226551	0.0639958	16	2433001	G	C	S	T		16	2483002	16:2433001:G:C	CCNF	P41002	P41002	p.Ser71Thr	p.Ser71Thr	2.712156	0.175	0.790103174	-0.16285089	-1.66437583	-1.55747497	0.843	Ser	71	Thr	S71T	3	9.115	23.34866667	-16.74016667	89.45	7.805590306	0.436851321	Uncertain
16:2433001:G:T:S:71:I	-2.774779423	-2.698015319	0.001608872	0.003724366	0.038847778	0.032934974	0.063326667	0.074081342	2.73E-20	0.032605666	0.001516916	0.013301277	0.037580752	16	2433001	G	T	S	I		16	2483002	16:2433001:G:T	CCNF	P41002	P41002	p.Ser71Ile	p.Ser71Ile	3.662327	0.344	0.793941067	1.173283131	-0.526043179	-0.068724104	1	Ser	71	Ile	S71I	6	9.115	23.34866667	-16.74016667	89.45	7.805590306	0.600936821	Uncertain
16:2433002:T:A:S:71:R	-2.820567123	-3.426061539	0.001608872	0.003910694	0.040946667	0.038649853	0.063326667	0.122333372	2.73E-20	0.064610441	0.001516916	0.017810015	0.045195517	16	2433002	T	A	S	R		16	2483003	16:2433002:T:A	CCNF	P41002	P41002	p.Ser71Arg	p.Ser71Arg	1.249132	0.293	0.794274194	-1.97205276	-0.844681991	-1.663541863	0.966	Ser	71	Arg	S71R	5	9.115	23.34866667	-16.74016667	89.45	7.805590306	0.259445044	Benign
16:2433002:T:G:S:71:R	-2.820567123	-3.389219141	0.001608872	0.003910694	0.040946667	0.038649853	0.063326667	0.122333372	2.73E-20	0.064610441	0.001516916	0.017810015	0.045195517	16	2433002	T	G	S	R		16	2483003	16:2433002:T:G	CCNF	P41002	P41002	p.Ser71Arg	p.Ser71Arg	1.365622	0.293	0.794274194	-1.819824985	-0.844681991	-1.600787202	0.966	Ser	71	Arg	S71R	5	9.115	23.34866667	-16.74016667	89.45	7.805590306	0.259445044	Benign
16:2433003:G:A:V:72:M	-2.912758143	-2.677017479	0.003259285	0.004507441	0.033556667	0.019841293	0.008127778	0.020200036	0.000733333	0.005695363	0.006442142	0.022105369	0.022774625	16	2433003	G	A	V	M		16	2483004	16:2433003:G:A	CCNF	P41002	P41002	p.Val72Met	p.Val72Met	3.944984	0.307	0.827906366	2.378640158	-0.194551478	-0.130326612	0.998	Val	72	Met	V72M	3	7.987857143	22.037	-20.37971429	90.96	8.556334899	0.562228601	Uncertain
16:2433003:G:C:V:72:L	-3.092811897	-3.163361483	0.003259285	0.004507441	0.033556667	0.019841293	0.008127778	0.020200036	0.000733333	0.005695363	0.006442142	0.022105369	0.022774625	16	2433003	G	C	V	L		16	2483004	16:2433003:G:C	CCNF	P41002	P41002	p.Val72Leu	p.Val72Leu	2.407239	0.199	0.836970686	0.59223203	-0.729852536	-1.583008944	0.512	Val	72	Leu	V72L	3	7.987857143	22.037	-20.37971429	90.96	8.556334899	0.154028716	Benign
16:2433003:G:T:V:72:L	-3.092811897	-3.159207581	0.003259285	0.004507441	0.033556667	0.019841293	0.008127778	0.020200036	0.000733333	0.005695363	0.006442142	0.022105369	0.022774625	16	2433003	G	T	V	L		16	2483004	16:2433003:G:T	CCNF	P41002	P41002	p.Val72Leu	p.Val72Leu	2.420373	0.199	0.836970686	0.609395388	-0.729852536	-1.575933489	0.512	Val	72	Leu	V72L	3	7.987857143	22.037	-20.37971429	90.96	8.556334899	0.154028716	Benign
16:2433004:T:A:V:72:E	-2.697952272	-2.626379099	0.005185724	0.002434415	0.039324444	0.063284963	0.008127778	0.074081342	0.000733333	0.03440937	0.001313461	0.013164012	0.019165521	16	2433004	T	A	V	E		16	2483005	16:2433004:T:A	CCNF	P41002	P41002	p.Val72Glu	p.Val72Glu	4.157811	0.447	0.848694568	3.168417738	1.042241043	0.793576999	0.999	Val	72	Glu	V72E	6	7.987857143	22.037	-20.37971429	90.96	8.556334899	0.529047095	Uncertain
16:2433004:T:C:V:72:A	-3.017417322	-2.724393596	0.004894822	0.00328282	0.037451111	0.048000456	0.008127778	0.045697998	0.000733333	0.015921931	0.006197141	0.020797153	0.012493487	16	2433004	T	C	V	A	rs1371900565	16	2483005	16:2433004:T:C	CCNF	P41002	P41002	p.Val72Ala	p.Val72Ala	3.945359	0.276	0.836536381	2.59153983	-0.247624991	-0.30931588	0.992	Val	72	Ala	V72A	4	7.987857143	22.037	-20.37971429	90.96	8.556334899	0.564308699	Uncertain
16:2433004:T:G:V:72:G	-2.608549881	-2.576982725	0.005185724	0.002445992	0.051191111	0.087282229	0.008127778	0.087553166	0.000733333	0.049465851	0.001313461	0.008155828	0.022603298	16	2433004	T	G	V	G		16	2483005	16:2433004:T:G	CCNF	P41002	P41002	p.Val72Gly	p.Val72Gly	4.263781	0.49	0.856632	3.502261236	1.44801542	1.099220055	0.999	Val	72	Gly	V72G	7	7.987857143	22.037	-20.37971429	90.96	8.556334899	0.564991684	Uncertain
16:2433006:T:A:W:73:R	-2.773086426	-2.609207596	0.001293666	0.016784473	0.047336667	0.034806336	0.093961111	0	-1.02E-20	9.33E-05	0.002074571	0.004379097	0.014937778	16	2433006	T	A	W	R		16	2483007	16:2433006:T:A	CCNF	P41002	P41002	p.Trp73Arg	p.Trp73Arg	4.273857	0.415	0.846616523	3.268918592	0.804152294	0.671120822	1	Trp	73	Arg	W73R	14	10.72257143	18.22514286	-21.85064286	92.2	6.249352091	0.686885415	Pathogenic
16:2433006:T:C:W:73:R	-2.773086426	-2.593895656	0.001293666	0.016784473	0.047336667	0.034806336	0.093961111	0	-1.02E-20	9.33E-05	0.002074571	0.004379097	0.014937778	16	2433006	T	C	W	R		16	2483007	16:2433006:T:C	CCNF	P41002	P41002	p.Trp73Arg	p.Trp73Arg	4.322271	0.415	0.846616523	3.332185443	0.804152294	0.697202067	1	Trp	73	Arg	W73R	14	10.72257143	18.22514286	-21.85064286	92.2	6.249352091	0.686885415	Pathogenic
16:2433006:T:G:W:73:G	-2.719737165	-2.527044526	0.001293666	0.012851276	0.047336667	0.034806336	0.093961111	0	-1.02E-20	9.33E-05	0.002074571	0.002736885	0.014937778	16	2433006	T	G	W	G		16	2483007	16:2433006:T:G	CCNF	P41002	P41002	p.Trp73Gly	p.Trp73Gly	4.533644	0.447	0.855291676	3.821925814	1.152310358	0.996043071	1	Trp	73	Gly	W73G	13	10.72257143	18.22514286	-21.85064286	92.2	6.249352091	0.705269618	Pathogenic
16:2433007:G:C:W:73:S	-2.643047603	-2.553503117	0.001293666	0.016784473	0.047336667	0.034806336	0.093961111	0	-1.02E-20	9.33E-05	0.002074571	0.004379097	0.014937778	16	2433007	G	C	W	S		16	2483008	16:2433007:G:C	CCNF	P41002	P41002	p.Trp73Ser	p.Trp73Ser	4.449986	0.493	0.84282639	3.405795798	1.236746396	1.216872176	1	Trp	73	Ser	W73S	14	10.72257143	18.22514286	-21.85064286	92.2	6.249352091	0.597941925	Uncertain
16:2433007:G:T:W:73:L	-2.868114796	-2.774741574	0.001293666	0.012851276	0.047336667	0.034806336	0.093961111	0	-1.02E-20	9.33E-05	0.002074571	0.002736885	0.014937778	16	2433007	G	T	W	L		16	2483008	16:2433007:G:T	CCNF	P41002	P41002	p.Trp73Leu	p.Trp73Leu	3.750464	0.358	0.842526346	2.48428365	0.373572153	0.059681529	0.911	Trp	73	Leu	W73L	13	10.72257143	18.22514286	-21.85064286	92.2	6.249352091	0.674021199	Pathogenic
16:2433008:G:C:W:73:C	-2.603035658	-2.53780596	0.001293666	0.012851276	0.047336667	0.034806336	0.093961111	0	-1.02E-20	9.33E-05	0.002074571	0.002736885	0.014937778	16	2433008	G	C	W	C		16	2483009	16:2433008:G:C	CCNF	P41002	P41002	p.Trp73Cys	p.Trp73Cys	4.499618	0.517	0.842726914	3.468205938	1.387649929	1.38233831	1	Trp	73	Cys	W73C	13	10.72257143	18.22514286	-21.85064286	92.2	6.249352091	0.663983864	Pathogenic
16:2433008:G:T:W:73:C	-2.603035658	-2.541651182	0.001293666	0.012851276	0.047336667	0.034806336	0.093961111	0	-1.02E-20	9.33E-05	0.002074571	0.002736885	0.014937778	16	2433008	G	T	W	C		16	2483009	16:2433008:G:T	CCNF	P41002	P41002	p.Trp73Cys	p.Trp73Cys	4.48746	0.517	0.842726914	3.452318005	1.387649929	1.375788639	1	Trp	73	Cys	W73C	13	10.72257143	18.22514286	-21.85064286	92.2	6.249352091	0.663983864	Pathogenic
16:2433009:G:A:A:74:T	-2.608194751	-2.54370818	0.001518313	0.002670773	0.06523	0.00938087	0.133062222	0.045697998	-1.02E-20	0.013794967	0.00598796	0.021128689	0.068615277	16	2433009	G	A	A	T	rs4589553	16	2483010	16:2433009:G:A	CCNF	P41002	P41002	p.Ala74Thr	p.Ala74Thr	3.696918	0.348	0.797991188	1.318171439	-0.433041805	-0.026968031	0.992	Ala	74	Thr	A74T	4	8.1454	18.233	-15.8488	92.07	6.797088045	0.300683864	Benign
16:2433009:G:C:A:74:P	-2.389024207	-2.353123929	0.0019755	0.002946203	0.071407778	0.058394246	0.133062222	0.122333372	-1.02E-20	0.120258595	0.001453679	0.018762879	0.072647611	16	2433009	G	C	A	P		16	2483010	16:2433009:G:C	CCNF	P41002	P41002	p.Ala74Pro	p.Ala74Pro	4.240618	0.467	0.817505869	2.508984957	0.649009847	0.953793476	0.999	Ala	74	Pro	A74P	5	8.1454	18.233	-15.8488	92.07	6.797088045	0.558061444	Uncertain
16:2433009:G:T:A:74:S	-2.790813472	-2.730647758	0.001009845	0.002973015	0.067306667	0.002434626	0.133062222	0.020200036	-1.02E-20	0.006029664	0.0055742	0.021618113	0.087853603	16	2433009	G	T	A	S		16	2483010	16:2433009:G:T	CCNF	P41002	P41002	p.Ala74Ser	p.Ala74Ser	2.82484	0.179	0.799248235	0.209489626	-1.486368039	-1.473649194	0.852	Ala	74	Ser	A74S	3	8.1454	18.233	-15.8488	92.07	6.797088045	0.371867754	Uncertain
16:2433010:C:A:A:74:E	-2.687446633	-2.499752181	0.0019755	0.002946203	0.071407778	0.058394246	0.133062222	0.122333372	-1.02E-20	0.120258595	0.001453679	0.018762879	0.072647611	16	2433010	C	A	A	E		16	2483011	16:2433010:C:A	CCNF	P41002	P41002	p.Ala74Glu	p.Ala74Glu	3.777002	0.288	0.806987221	1.644242636	-0.664355752	-0.330647593	0.998	Ala	74	Glu	A74E	5	8.1454	18.233	-15.8488	92.07	6.797088045	0.553430532	Uncertain
16:2433010:C:G:A:74:G	-2.741567902	-2.512976136	0.001518313	0.002670773	0.06523	0.00938087	0.133062222	0.045697998	-1.02E-20	0.013794967	0.00598796	0.021128689	0.068615277	16	2433010	C	G	A	G		16	2483011	16:2433010:C:G	CCNF	P41002	P41002	p.Ala74Gly	p.Ala74Gly	3.794088	0.268	0.819370385	1.971355871	-0.584885125	-0.437050426	0.992	Ala	74	Gly	A74G	4	8.1454	18.233	-15.8488	92.07	6.797088045	0.584513746	Uncertain
16:2433010:C:T:A:74:V	-2.906617177	-2.749462013	0.001518313	0.002670773	0.06523	0.00938087	0.133062222	0.045697998	-1.02E-20	0.013794967	0.00598796	0.021128689	0.068615277	16	2433010	C	T	A	V		16	2483011	16:2433010:C:T	CCNF	P41002	P41002	p.Ala74Val	p.Ala74Val	3.046356	0.169	0.802166681	0.570795536	-1.501243302	-1.412119315	0.852	Ala	74	Val	A74V	4	8.1454	18.233	-15.8488	92.07	6.797088045	0.390042456	Uncertain
16:2433012:T:A:C:75:S	-3.357810694	-3.462398989	0.001525664	0.005748319	0.035758889	0.039481574	0.096355556	0	2.73E-20	5.13E-06	0.001896462	-0.000618153	0.023437302	16	2433012	T	A	C	S		16	2483013	16:2433012:T:A	CCNF	P41002	P41002	p.Cys75Ser	p.Cys75Ser	1.452049	0.038	0.792771284	-1.743874145	-2.490741575	-3.028220698	0.001	Cys	75	Ser	C75S	10	4.686	19.10383333	-16.91883333	90.27	10.18972862	0.111930262	Benign
16:2433012:T:C:C:75:R	-3.364479351	-3.422126949	0.001525664	0.009014158	0.035758889	0.039320463	0.096355556	0	2.73E-20	-5.09E-21	0.001896462	-2.40E-05	0.023437302	16	2433012	T	C	C	R	rs762467934	16	2483013	16:2433012:T:C	CCNF	P41002	P41002	p.Cys75Arg	p.Cys75Arg	1.579383	0.034	0.797774166	-1.454340171	-2.432698293	-2.98274569	0	Cys	75	Arg	C75R	12	4.686	19.10383333	-16.91883333	90.27	10.18972862	0.058627649	Benign
16:2433012:T:G:C:75:G	-3.34113905	-3.328141041	0.001525664	0.009014158	0.035758889	0.039320463	0.096355556	0	2.73E-20	-5.09E-21	0.001896462	-2.40E-05	0.023437302	16	2433012	T	G	C	G		16	2483013	16:2433012:T:G	CCNF	P41002	P41002	p.Cys75Gly	p.Cys75Gly	1.876552	0.048	0.811405622	-0.730493658	-2.11626932	-2.74173183	0.036	Cys	75	Gly	C75G	12	4.686	19.10383333	-16.91883333	90.27	10.18972862	0.138721039	Benign
16:2433013:G:A:C:75:Y	-3.261115159	-3.26552541	0.001525664	0.006766856	0.035758889	0.039320463	0.096355556	0	2.73E-20	-2.78E-21	0.001896462	-0.000952882	0.023437302	16	2433013	G	A	C	Y		16	2483014	16:2433013:G:A	CCNF	P41002	P41002	p.Cys75Tyr	p.Cys75Tyr	2.074533	0.096	0.792429404	-0.938833957	-2.127751191	-2.357619444	0.29	Cys	75	Tyr	C75Y	11	4.686	19.10383333	-16.91883333	90.27	10.18972862	0.148845449	Benign
16:2433013:G:C:C:75:S	-3.241109187	-3.412188453	0.001525664	0.005748319	0.035758889	0.039481574	0.096355556	0	2.73E-20	5.13E-06	0.001896462	-0.000618153	0.023437302	16	2433013	G	C	C	S		16	2483014	16:2433013:G:C	CCNF	P41002	P41002	p.Cys75Ser	p.Cys75Ser	1.610807	0.108	0.792771284	-1.53641104	-2.045765489	-2.538070237	0.001	Cys	75	Ser	C75S	10	4.686	19.10383333	-16.91883333	90.27	10.18972862	0.111930262	Benign
16:2433013:G:T:C:75:F	-3.249445009	-3.236883601	0.001525664	0.006766856	0.035758889	0.039320463	0.096355556	0	2.73E-20	-2.78E-21	0.001896462	-0.000952882	0.023437302	16	2433013	G	T	C	F		16	2483014	16:2433013:G:T	CCNF	P41002	P41002	p.Cys75Phe	p.Cys75Phe	2.165094	0.103	0.797013898	-0.707652252	-2.006763684	-2.26837052	0.453	Cys	75	Phe	C75F	11	4.686	19.10383333	-16.91883333	90.27	10.18972862	0.154001608	Benign
16:2433014:T:G:C:75:W	-3.199430077	-3.209599542	0.001525664	0.006766856	0.035758889	0.039320463	0.096355556	0	2.73E-20	-2.78E-21	0.001896462	-0.000952882	0.023437302	16	2433014	T	G	C	W		16	2483015	16:2433014:T:G	CCNF	P41002	P41002	p.Cys75Trp	p.Cys75Trp	2.251362	0.133	0.791338178	-0.734614095	-1.910756077	-2.048485917	0.061	Cys	75	Trp	C75W	11	4.686	19.10383333	-16.91883333	90.27	10.18972862	0.186863627	Benign
16:2433015:G:A:A:76:T	-3.117990942	-2.805741751	0.000614432	0.006962531	0.014687778	0.006612721	0.047368889	0.045697998	8.00E-04	0.01728313	0.0078499	0.02057727	0.022741327	16	2433015	G	A	A	T		16	2483016	16:2433015:G:A	CCNF	P41002	P41002	p.Ala76Thr	p.Ala76Thr	3.538464	0.184	0.832358272	1.956978828	-0.902160294	-1.060308944	0.959	Ala	76	Thr	A76T	4	4.8552	16.3878	-19.8794	91.71	10.46345678	0.283710054	Benign
16:2433015:G:C:A:76:P	-2.791688272	-2.54508225	0.000651115	0.007165782	0.01857	0.06840072	0.047368889	0.122333372	8.00E-04	0.195728641	0.001665939	0.018518976	0.033652206	16	2433015	G	C	A	P		16	2483016	16:2433015:G:C	CCNF	P41002	P41002	p.Ala76Pro	p.Ala76Pro	4.20326	0.346	0.847315659	3.193871012	0.377197729	0.23424419	1	Ala	76	Pro	A76P	5	4.8552	16.3878	-19.8794	91.71	10.46345678	0.422950581	Uncertain
16:2433015:G:T:A:76:S	-2.945097246	-2.663048525	0.000669175	0.007069491	0.017097778	0.002836672	0.047368889	0.020200036	8.00E-04	0.00609633	0.008159705	0.020713042	0.027822645	16	2433015	G	T	A	S		16	2483016	16:2433015:G:T	CCNF	P41002	P41002	p.Ala76Ser	p.Ala76Ser	3.915418	0.272	0.832731931	2.45877476	-0.336527474	-0.348566938	0.991	Ala	76	Ser	A76S	3	4.8552	16.3878	-19.8794	91.71	10.46345678	0.45496311	Uncertain
16:2433016:C:A:A:76:D	-2.878015604	-2.701273939	0.000651115	0.007288701	0.017008889	0.050273659	0.047368889	0.074081342	8.00E-04	0.039347151	0.001665939	0.014801032	0.034370168	16	2433016	C	A	A	D		16	2483017	16:2433016:C:A	CCNF	P41002	P41002	p.Ala76Asp	p.Ala76Asp	3.698919	0.292	0.842613635	2.419073683	-0.044520354	-0.349590454	1	Ala	76	Asp	A76D	6	4.8552	16.3878	-19.8794	91.71	10.46345678	0.476429988	Uncertain
16:2433016:C:G:A:76:G	-3.059640189	-2.772168013	0.000614432	0.006962531	0.014687778	0.006612721	0.047368889	0.045697998	8.00E-04	0.01728313	0.0078499	0.02057727	0.022741327	16	2433016	C	G	A	G		16	2483017	16:2433016:C:G	CCNF	P41002	P41002	p.Ala76Gly	p.Ala76Gly	3.644619	0.219	0.846517391	2.444197794	-0.443434703	-0.800809138	0.999	Ala	76	Gly	A76G	4	4.8552	16.3878	-19.8794	91.71	10.46345678	0.247055841	Benign
16:2433016:C:T:A:76:V	-3.286374546	-3.198538831	0.000614432	0.006962531	0.014687778	0.006612721	0.047368889	0.045697998	8.00E-04	0.01728313	0.0078499	0.02057727	0.022741327	16	2433016	C	T	A	V		16	2483017	16:2433016:C:T	CCNF	P41002	P41002	p.Ala76Val	p.Ala76Val	2.2965	0.083	0.831989079	0.324907854	-1.550356999	-2.313187698	0.605	Ala	76	Val	A76V	4	4.8552	16.3878	-19.8794	91.71	10.46345678	0.120372932	Benign
16:2433018:A:C:S:77:R	-2.695084966	-2.574964467	0.008501096	0.014684682	0.07816	0.203142715	0.194927778	0.122333372	-1.02E-20	0.120893713	0.00264727	0.018567055	0.082812794	16	2433018	A	C	S	R		16	2483019	16:2433018:A:C	CCNF	P41002	P41002	p.Ser77Arg	p.Ser77Arg	3.390715	0.252	0.832593696	1.769696635	-0.465969874	-0.746838475	0.58	Ser	77	Arg	S77R	5	1.724666667	13.9365	-20.55316667	92.25	14.13799963	0.22341133	Benign
16:2433018:A:G:S:77:G	-2.878564161	-2.761904153	0.004900718	0.014419991	0.058754444	0.028190304	0.194927778	0.045697998	-1.02E-20	0.013794967	0.010368323	0.020020522	0.053999814	16	2433018	A	G	S	G		16	2483019	16:2433018:A:G	CCNF	P41002	P41002	p.Ser77Gly	p.Ser77Gly	3.220496	0.231	0.840965853	1.753319393	-0.459777623	-0.959925286	0.626	Ser	77	Gly	S77G	4	1.724666667	13.9365	-20.55316667	92.25	14.13799963	0.286831152	Benign
16:2433018:A:T:S:77:C	-2.740098404	-2.608035967	0.008501096	0.014684682	0.07816	0.203142715	0.194927778	0.122333372	-1.02E-20	0.120893713	0.00264727	0.018567055	0.082812794	16	2433018	A	T	S	C		16	2483019	16:2433018:A:T	CCNF	P41002	P41002	p.Ser77Cys	p.Ser77Cys	3.286148	0.225	0.827655144	1.511497664	-0.720000677	-0.959239893	0.409	Ser	77	Cys	S77C	5	1.724666667	13.9365	-20.55316667	92.25	14.13799963	0.308218531	Benign
16:2433019:G:A:S:77:N	-3.180035772	-3.166229592	0.003133564	0.014012215	0.058778889	0.013542728	0.194927778	0.020200036	-1.02E-20	0.006029664	0.007705343	0.019533212	0.049202011	16	2433019	G	A	S	N		16	2483020	16:2433019:G:A	CCNF	P41002	P41002	p.Ser77Asn	p.Ser77Asn	2.01216	0.065	0.827786623	-0.150098951	-1.734895228	-2.570411867	0.01	Ser	77	Asn	S77N	3	1.724666667	13.9365	-20.55316667	92.25	14.13799963	0.152051088	Benign
16:2433019:G:C:S:77:T	-3.071670087	-2.961758238	0.003133564	0.014012215	0.058778889	0.013542728	0.194927778	0.020200036	-1.02E-20	0.006029664	0.007705343	0.019533212	0.049202011	16	2433019	G	C	S	T		16	2483020	16:2433019:G:C	CCNF	P41002	P41002	p.Ser77Thr	p.Ser77Thr	2.658667	0.13	0.827616755	0.690567941	-1.324537294	-1.846406565	0.77	Ser	77	Thr	S77T	3	1.724666667	13.9365	-20.55316667	92.25	14.13799963	0.309374737	Benign
16:2433019:G:T:S:77:I	-2.518870385	-2.478059597	0.008501096	0.014403185	0.080524444	0.195253374	0.194927778	0.074081342	-1.02E-20	0.03308509	0.00264727	0.015311384	0.097597783	16	2433019	G	T	S	I		16	2483020	16:2433019:G:T	CCNF	P41002	P41002	p.Ser77Ile	p.Ser77Ile	3.481157	0.312	0.829741995	1.817696579	-0.132140952	-0.351294363	0.96	Ser	77	Ile	S77I	6	1.724666667	13.9365	-20.55316667	92.25	14.13799963	0.418628116	Uncertain
16:2433020:C:A:S:77:R	-2.80678498	-2.828991361	0.008501096	0.014684682	0.07816	0.203142715	0.194927778	0.122333372	-1.02E-20	0.120893713	0.00264727	0.018567055	0.082812794	16	2433020	C	A	S	R		16	2483021	16:2433020:C:A	CCNF	P41002	P41002	p.Ser77Arg	p.Ser77Arg	2.587521	0.185	0.832593696	0.720092073	-0.891875557	-1.566813808	0.58	Ser	77	Arg	S77R	5	1.724666667	13.9365	-20.55316667	92.25	14.13799963	0.22341133	Benign
16:2433020:C:G:S:77:R	-2.80678498	-2.797938303	0.008501096	0.014684682	0.07816	0.203142715	0.194927778	0.122333372	-1.02E-20	0.120893713	0.00264727	0.018567055	0.082812794	16	2433020	C	G	S	R		16	2483021	16:2433020:C:G	CCNF	P41002	P41002	p.Ser77Arg	p.Ser77Arg	2.685706	0.185	0.832593696	0.848399087	-0.891875557	-1.513920285	0.58	Ser	77	Arg	S77R	5	1.724666667	13.9365	-20.55316667	92.25	14.13799963	0.22341133	Benign
16:2433021:T:A:F:78:I	-2.321550352	-2.072351616	0.037492529	0.014286158	0.104641111	0.166336861	0.06825	0.074081342	0.711965556	0.323302734	0.772268414	0.017066099	0.137832474	16	2433021	T	A	F	I		16	2483022	16:2433021:T:A	CCNF	P41002	P41002	p.Phe78Ile	p.Phe78Ile	4.176257	0.306	0.840790566	2.997982413	0.014057897	-0.011517235	0.991	Phe	78	Ile	F78I	6	4.922272727	10.99018182	-21.50590909	94.49	12.90820047	0.672687192	Pathogenic
16:2433021:T:C:F:78:L	-2.424914544	-2.233691526	0.037492529	0.014286158	0.104641111	0.166336861	0.06825	0.074081342	0.711965556	0.323302734	0.772268414	0.017066099	0.137832474	16	2433021	T	C	F	L		16	2483022	16:2433021:T:C	CCNF	P41002	P41002	p.Phe78Leu	p.Phe78Leu	3.666125	0.244	0.84956534	2.547320411	-0.233661233	-0.644714478	0.911	Phe	78	Leu	F78L	6	4.922272727	10.99018182	-21.50590909	94.49	12.90820047	0.558770455	Uncertain
16:2433021:T:G:F:78:V	-2.235165044	-2.054688732	0.037492529	0.013448303	0.101507778	0.140526608	0.06825	0.087553166	0.711965556	0.381769691	0.772268414	0.01270227	0.149420385	16	2433021	T	G	F	V		16	2483022	16:2433021:T:G	CCNF	P41002	P41002	p.Phe78Val	p.Phe78Val	4.062846	0.322	0.84737091	3.011739525	0.225556338	0.019872625	0.911	Phe	78	Val	F78V	7	4.922272727	10.99018182	-21.50590909	94.49	12.90820047	0.602649432	Uncertain
16:2433022:T:A:F:78:Y	-2.393982117	-2.195782217	0.017734513	0.013210066	0.09577	0.07955825	0.06825	0.020200036	0.711965556	0.385997497	0.82984978	0.021190669	0.114393074	16	2433022	T	A	F	Y		16	2483023	16:2433022:T:A	CCNF	P41002	P41002	p.Phe78Tyr	p.Phe78Tyr	4.128355	0.335	0.851131353	3.18990129	0.370935788	0.130307899	1	Phe	78	Tyr	F78Y	3	4.922272727	10.99018182	-21.50590909	94.49	12.90820047	0.680378371	Pathogenic
16:2433022:T:C:F:78:S	-1.997179616	-2.2595168	0.021014599	0.011935599	0.092536667	0.093625283	0.06825	0.029145156	0.711965556	0.09324712	0.669229388	0.008323168	0.076865496	16	2433022	T	C	F	S		16	2483023	16:2433022:T:C	CCNF	P41002	P41002	p.Phe78Ser	p.Phe78Ser	4.474981	0.689	0.851458198	3.650912714	2.626696667	2.363288658	1	Phe	78	Ser	F78S	8	4.922272727	10.99018182	-21.50590909	94.49	12.90820047	0.665532476	Pathogenic
16:2433022:T:G:F:78:C	-1.910487068	-2.292322948	0.021014599	0.011935599	0.092536667	0.093625283	0.06825	0.029145156	0.711965556	0.09324712	0.669229388	0.008323168	0.076865496	16	2433022	T	G	F	C		16	2483023	16:2433022:T:G	CCNF	P41002	P41002	p.Phe78Cys	p.Phe78Cys	4.371253	0.741	0.851219942	3.509498007	2.953275155	2.607987981	1	Phe	78	Cys	F78C	8	4.922272727	10.99018182	-21.50590909	94.49	12.90820047	0.669634557	Pathogenic
16:2433023:C:A:F:78:L	-2.384902599	-2.443802307	0.037492529	0.014286158	0.104641111	0.166336861	0.06825	0.074081342	0.711965556	0.323302734	0.772268414	0.017066099	0.137832474	16	2433023	C	A	F	L		16	2483024	16:2433023:C:A	CCNF	P41002	P41002	p.Phe78Leu	p.Phe78Leu	3.001787	0.268	0.84956534	1.679171252	-0.081098004	-0.863873168	0.911	Phe	78	Leu	F78L	6	4.922272727	10.99018182	-21.50590909	94.49	12.90820047	0.558770455	Uncertain
16:2433023:C:G:F:78:L	-2.384902599	-2.438879234	0.037492529	0.014286158	0.104641111	0.166336861	0.06825	0.074081342	0.711965556	0.323302734	0.772268414	0.017066099	0.137832474	16	2433023	C	G	F	L		16	2483024	16:2433023:C:G	CCNF	P41002	P41002	p.Phe78Leu	p.Phe78Leu	3.017353	0.268	0.84956534	1.69951272	-0.081098004	-0.855487563	0.911	Phe	78	Leu	F78L	6	4.922272727	10.99018182	-21.50590909	94.49	12.90820047	0.558770455	Uncertain
16:2433024:C:A:Q:79:K	-3.456900891	-3.297616112	0.000237457	0.010242928	0.002614444	0.003624764	0.010601111	0.045697998	2.73E-20	0.014497951	0.000727064	0.019330974	0.005501271	16	2433024	C	A	Q	K		16	2483025	16:2433024:C:A	CCNF	P41002	P41002	p.Gln79Lys	p.Gln79Lys	2.235049	0.034	0.816669366	-0.132458005	-2.117441705	-2.629529981	0.008	Gln	79	Lys	Q79K	4	-2.297333333	9.929222222	-21.53644444	89.89	12.45008899	0.13992835	Benign
16:2433024:C:G:Q:79:E	-3.407303103	-3.341927114	0.000258623	0.009183934	0.003563333	0.001443529	0.010601111	0.020200036	2.73E-20	0.00556203	0.000592171	0.017830643	0.007361573	16	2433024	C	G	Q	E		16	2483025	16:2433024:C:G	CCNF	P41002	P41002	p.Gln79Glu	p.Gln79Glu	2.067772	0.058	0.818910524	-0.295892261	-1.927485917	-2.580915515	0.001	Gln	79	Glu	Q79E	3	-2.297333333	9.929222222	-21.53644444	89.89	12.45008899	0.224067986	Benign
16:2433025:A:C:Q:79:P	-3.219710744	-2.942572085	0.000239174	0.011708865	0.006622222	0.054101282	0.010601111	0.074081342	2.73E-20	0.032605666	0.00032362	0.016163249	0.019177938	16	2433025	A	C	Q	P		16	2483026	16:2433025:A:C	CCNF	P41002	P41002	p.Gln79Pro	p.Gln79Pro	3.157876	0.134	0.830469461	1.413141773	-1.25151418	-1.554354798	0.05	Gln	79	Pro	Q79P	6	-2.297333333	9.929222222	-21.53644444	89.89	12.45008899	0.27893195	Benign
16:2433025:A:G:Q:79:R	-3.443563576	-3.2201484	0.000237457	0.010242928	0.002614444	0.003624764	0.010601111	0.045697998	2.73E-20	0.014497951	0.000727064	0.019330974	0.005501271	16	2433025	A	G	Q	R	rs986789044	16	2483026	16:2433025:A:G	CCNF	P41002	P41002	p.Gln79Arg	p.Gln79Arg	2.47999	0.042	0.816911006	0.1935755	-2.062555657	-2.4513342	0.001	Gln	79	Arg	Q79R	4	-2.297333333	9.929222222	-21.53644444	89.89	12.45008899	0.1393274	Benign
16:2433025:A:T:Q:79:L	-3.318725816	-2.859284891	0.000239174	0.011207749	0.006223333	0.033890908	0.010601111	0.087553166	2.73E-20	0.048321406	0.00032362	0.012171579	0.028434071	16	2433025	A	T	Q	L		16	2483026	16:2433025:A:T	CCNF	P41002	P41002	p.Gln79Leu	p.Gln79Leu	3.286018	0.046	0.818002839	1.27375665	-2.018911796	-1.993995091	0.358	Gln	79	Leu	Q79L	7	-2.297333333	9.929222222	-21.53644444	89.89	12.45008899	0.240708695	Benign
16:2433026:G:C:Q:79:H	-3.416055806	-3.419077991	0.000239174	0.011279567	0.006086667	0.069929199	0.010601111	0.122333372	2.73E-20	0.064610441	0.000368499	0.018781155	0.015045694	16	2433026	G	C	Q	H		16	2483027	16:2433026:G:C	CCNF	P41002	P41002	p.Gln79His	p.Gln79His	1.711595	0.029	0.805209431	-1.098563706	-2.340428765	-2.940423205	0.05	Gln	79	His	Q79H	5	-2.297333333	9.929222222	-21.53644444	89.89	12.45008899	0.190544426	Benign
16:2433026:G:T:Q:79:H	-3.416055806	-3.383665138	0.000239174	0.011279567	0.006086667	0.069929199	0.010601111	0.122333372	2.73E-20	0.064610441	0.000368499	0.018781155	0.015045694	16	2433026	G	T	Q	H		16	2483027	16:2433026:G:T	CCNF	P41002	P41002	p.Gln79His	p.Gln79His	1.823565	0.029	0.805209431	-0.952242614	-2.340428765	-2.880103526	0.05	Gln	79	His	Q79H	5	-2.297333333	9.929222222	-21.53644444	89.89	12.45008899	0.190544426	Benign
16:2433027:G:A:E:80:K	-3.325297715	-2.99193787	0.000266075	0.005750275	0.012823333	0.014488063	0.022982222	0.045697998	2.73E-20	0.014497951	0.000727064	0.020257929	0.012275715	16	2433027	G	A	E	K	rs765980912	16	2483028	16:2433027:G:A	CCNF	P41002	P41002	p.Glu80Lys	p.Glu80Lys	3.102606	0.092	0.79705915	0.518591294	-2.075933488	-1.826904748	0.488	Glu	80	Lys	E80K	4	-2.346444444	5.905555556	-23.53755556	87.68	9.064524394	0.194942509	Benign
16:2433027:G:C:E:80:Q	-3.306589875	-3.052819681	0.000289791	0.004503652	0.012641111	0.007201974	0.022982222	0.020200036	2.73E-20	0.00556203	0.000592171	0.018194722	0.012347332	16	2433027	G	C	E	Q		16	2483028	16:2433027:G:C	CCNF	P41002	P41002	p.Glu80Gln	p.Glu80Gln	2.909061	0.103	0.787634631	0.033704309	-2.163251865	-1.867585925	0.824	Glu	80	Gln	E80Q	3	-2.346444444	5.905555556	-23.53755556	87.68	9.064524394	0.21328502	Benign
16:2433028:A:C:E:80:A	-3.313081062	-2.932893198	0.000290803	0.008057426	0.021034444	0.064856339	0.022982222	0.074081342	2.73E-20	0.032605666	0.00032362	0.017562339	0.034706218	16	2433028	A	C	E	A		16	2483029	16:2433028:A:C	CCNF	P41002	P41002	p.Glu80Ala	p.Glu80Ala	2.961666	0.03	0.799208929	0.387324823	-2.434187216	-2.261213511	0.294	Glu	80	Ala	E80A	6	-2.346444444	5.905555556	-23.53755556	87.68	9.064524394	0.218937712	Benign
16:2433028:A:G:E:80:G	-3.321324342	-2.940926039	0.000290803	0.008114974	0.021774444	0.068018394	0.022982222	0.087553166	2.73E-20	0.037445136	0.00032362	0.013601884	0.031165208	16	2433028	A	G	E	G		16	2483029	16:2433028:A:G	CCNF	P41002	P41002	p.Glu80Gly	p.Glu80Gly	2.987989	0.036	0.814164475	0.789822617	-2.146520901	-2.212350788	0.004	Glu	80	Gly	E80G	7	-2.346444444	5.905555556	-23.53755556	87.68	9.064524394	0.114287299	Benign
16:2433028:A:T:E:80:V	-3.192952683	-2.722429651	0.000290803	0.008114974	0.021774444	0.068018394	0.022982222	0.087553166	2.73E-20	0.037445136	0.00032362	0.013601884	0.031165208	16	2433028	A	T	E	V		16	2483029	16:2433028:A:T	CCNF	P41002	P41002	p.Glu80Val	p.Glu80Val	3.678841	0.113	0.798515658	1.307457342	-1.918139589	-1.395091896	0.824	Glu	80	Val	E80V	7	-2.346444444	5.905555556	-23.53755556	87.68	9.064524394	0.238352818	Benign
16:2433029:G:C:E:80:D	-3.113198806	-3.696267462	0.000289791	0.004503652	0.012641111	0.007201974	0.022982222	0.020200036	2.73E-20	0.00556203	0.000592171	0.018194722	0.012347332	16	2433029	G	C	E	D		16	2483030	16:2433029:G:C	CCNF	P41002	P41002	p.Glu80Asp	p.Glu80Asp	0.874578	0.219	0.799376411	-2.335935251	-1.229957439	-2.293065862	0.001	Glu	80	Asp	E80D	3	-2.346444444	5.905555556	-23.53755556	87.68	9.064524394	0.077354308	Benign
16:2433029:G:T:E:80:D	-3.113198806	-3.699846067	0.000289791	0.004503652	0.012641111	0.007201974	0.022982222	0.020200036	2.73E-20	0.00556203	0.000592171	0.018194722	0.012347332	16	2433029	G	T	E	D		16	2483030	16:2433029:G:T	CCNF	P41002	P41002	p.Glu80Asp	p.Glu80Asp	0.863263	0.219	0.799376411	-2.350721561	-1.229957439	-2.299161398	0.001	Glu	80	Asp	E80D	3	-2.346444444	5.905555556	-23.53755556	87.68	9.064524394	0.077354308	Benign
16:2433030:C:A:L:81:M	-3.145976206	-3.188033504	0.00600114	0.005537528	0.040083333	0.007308889	0.110573333	2.97E-19	0.009406111	0.01202212	0.170418009	0.018225914	0.059694383	16	2433030	C	A	L	M		16	2483031	16:2433030:C:A	CCNF	P41002	P41002	p.Leu81Met	p.Leu81Met	1.789963	0.053	0.807371161	-0.942946902	-2.151798199	-2.759476618	0.323	Leu	81	Met	L81M	2	2.842375	7.201625	-24.65275	94.86	9.611932387	0.107294517	Benign
16:2433030:C:G:L:81:V	-3.108436426	-3.336397695	0.00600114	0.00541863	0.040247778	0.009773084	0.110573333	0.020200036	0.009406111	0.034277483	0.170418009	0.021072452	0.067950268	16	2433030	C	G	L	V		16	2483031	16:2433030:C:G	CCNF	P41002	P41002	p.Leu81Val	p.Leu81Val	1.200269	0.05	0.818477408	-1.440195315	-1.985566645	-3.094493454	0.013	Leu	81	Val	L81V	3	2.842375	7.201625	-24.65275	94.86	9.611932387	0.052018615	Benign
16:2433031:T:A:L:81:Q	-2.88016708	-2.695057016	0.01285813	0.007538162	0.045305556	0.066136483	0.110573333	0.074081342	0.009406111	0.133101005	0.204250008	0.018441785	0.108690994	16	2433031	T	A	L	Q		16	2483032	16:2433031:T:A	CCNF	P41002	P41002	p.Leu81Gln	p.Leu81Gln	2.633012	0.061	0.811373577	0.257250729	-2.034165563	-2.259072363	0.943	Leu	81	Gln	L81Q	6	2.842375	7.201625	-24.65275	94.86	9.611932387	0.09669189	Benign
16:2433031:T:C:L:81:P	-2.770329844	-2.512371131	0.01285813	0.007532133	0.046702222	0.090760947	0.110573333	0.087553166	0.009406111	0.22096882	0.204250008	0.014219617	0.108329489	16	2433031	T	C	L	P		16	2483032	16:2433031:T:C	CCNF	P41002	P41002	p.Leu81Pro	p.Leu81Pro	3.215917	0.128	0.831892581	1.52401617	-1.265910971	-1.557769549	0.98	Leu	81	Pro	L81P	7	2.842375	7.201625	-24.65275	94.86	9.611932387	0.107709665	Benign
16:2433031:T:G:L:81:R	-2.936850669	-2.752475682	0.01285813	0.007538162	0.045305556	0.066136483	0.110573333	0.074081342	0.009406111	0.133101005	0.204250008	0.018441785	0.108690994	16	2433031	T	G	L	R		16	2483032	16:2433031:T:G	CCNF	P41002	P41002	p.Leu81Arg	p.Leu81Arg	2.451463	0.027	0.821828642	0.277333982	-2.075859475	-2.553407523	0.03	Leu	81	Arg	L81R	6	2.842375	7.201625	-24.65275	94.86	9.611932387	0.0699133	Benign
16:2433033:T:A:W:82:R	-2.162628743	-2.492134674	0.074549757	0.01579357	0.272715556	0.233640208	0.10891	0	7.86E-21	0	0.03786787	0.005954047	0.041521746	16	2433033	T	A	W	R		16	2483034	16:2433033:T:A	CCNF	P41002	P41002	p.Trp82Arg	p.Trp82Arg	4.255726	0.699	0.847199557	3.259575382	2.619211474	2.30297681	1	Trp	82	Arg	W82R	14	5.307071429	1.852142857	-21.44657143	96.08	4.955933698	0.596459617	Uncertain
16:2433033:T:C:W:82:R	-2.162628743	-2.476822734	0.074549757	0.01579357	0.272715556	0.233640208	0.10891	0	7.86E-21	0	0.03786787	0.005954047	0.041521746	16	2433033	T	C	W	R		16	2483034	16:2433033:T:C	CCNF	P41002	P41002	p.Trp82Arg	p.Trp82Arg	4.30414	0.699	0.847199557	3.322842233	2.619211474	2.329058054	1	Trp	82	Arg	W82R	14	5.307071429	1.852142857	-21.44657143	96.08	4.955933698	0.596459617	Uncertain
16:2433033:T:G:W:82:G	-2.052595894	-2.40492139	0.074549757	0.011947056	0.272715556	0.233640208	0.10891	0	7.86E-21	0	0.03786787	0.005309019	0.041521746	16	2433033	T	G	W	G		16	2483034	16:2433033:T:G	CCNF	P41002	P41002	p.Trp82Gly	p.Trp82Gly	4.531481	0.765	0.858370018	3.894866114	3.225133679	2.833033603	1	Trp	82	Gly	W82G	13	5.307071429	1.852142857	-21.44657143	96.08	4.955933698	0.677385816	Pathogenic
16:2433034:G:C:W:82:S	-2.344349662	-2.445379081	0.074549757	0.01579357	0.272715556	0.233640208	0.10891	0	7.86E-21	0	0.03786787	0.005954047	0.041521746	16	2433034	G	C	W	S		16	2483035	16:2433034:G:C	CCNF	P41002	P41002	p.Trp82Ser	p.Trp82Ser	4.40356	0.59	0.843937911	3.372484574	1.871901257	1.752557206	1	Trp	82	Ser	W82S	14	5.307071429	1.852142857	-21.44657143	96.08	4.955933698	0.687541421	Pathogenic
16:2433034:G:T:W:82:L	-2.272661593	-2.46971075	0.074549757	0.011947056	0.272715556	0.233640208	0.10891	0	7.86E-21	0	0.03786787	0.005309019	0.041521746	16	2433034	G	T	W	L		16	2483035	16:2433034:G:T	CCNF	P41002	P41002	p.Trp82Leu	p.Trp82Leu	4.326627	0.633	0.844034595	3.27432911	2.14685684	1.959668063	1	Trp	82	Leu	W82L	13	5.307071429	1.852142857	-21.44657143	96.08	4.955933698	0.686104065	Pathogenic
16:2433035:G:C:W:82:C	-2.125951127	-2.410347017	0.074549757	0.011947056	0.272715556	0.233640208	0.10891	0	7.86E-21	0	0.03786787	0.005309019	0.041521746	16	2433035	G	C	W	C		16	2483036	16:2433035:G:C	CCNF	P41002	P41002	p.Trp82Cys	p.Trp82Cys	4.514326	0.721	0.843811035	3.514109519	2.702525366	2.569455966	1	Trp	82	Cys	W82C	13	5.307071429	1.852142857	-21.44657143	96.08	4.955933698	0.672528942	Pathogenic
16:2433035:G:T:W:82:C	-2.125951127	-2.405926815	0.074549757	0.011947056	0.272715556	0.233640208	0.10891	0	7.86E-21	0	0.03786787	0.005309019	0.041521746	16	2433035	G	T	W	C		16	2483036	16:2433035:G:T	CCNF	P41002	P41002	p.Trp82Cys	p.Trp82Cys	4.528302	0.721	0.843811035	3.532373193	2.702525366	2.576985017	1	Trp	82	Cys	W82C	13	5.307071429	1.852142857	-21.44657143	96.08	4.955933698	0.672528942	Pathogenic
16:2433036:C:A:P:83:T	-2.482333857	-2.763906823	0.012744787	0.008150696	0.079421111	0.192416083	0.032301111	0.029145156	7.86E-21	0.004989982	0.027295891	0.011271985	0.032214782	16	2433036	C	A	P	T		16	2483037	16:2433036:C:A	CCNF	P41002	P41002	p.Pro83Thr	p.Pro83Thr	3.532366	0.536	0.856445331	2.541862155	1.73731379	0.971094131	1	Pro	83	Thr	P83T	8	8.578	3.132	-22.64914286	95.82	8.362976578	0.700846326	Pathogenic
16:2433036:C:G:P:83:A	-2.562357748	-2.73649088	0.012744787	0.008150696	0.079421111	0.192416083	0.032301111	0.029145156	7.86E-21	0.004989982	0.027295891	0.011271985	0.032214782	16	2433036	C	G	P	A		16	2483037	16:2433036:C:G	CCNF	P41002	P41002	p.Pro83Ala	p.Pro83Ala	3.619051	0.488	0.855250529	2.625733586	1.412252689	0.740334981	1	Pro	83	Ala	P83A	8	8.578	3.132	-22.64914286	95.82	8.362976578	0.63869055	Uncertain
16:2433036:C:T:P:83:S	-2.472330871	-2.727591649	0.012744787	0.008150696	0.079421111	0.192416083	0.032301111	0.029145156	7.86E-21	0.004989982	0.027295891	0.011271985	0.032214782	16	2433036	C	T	P	S		16	2483037	16:2433036:C:T	CCNF	P41002	P41002	p.Pro83Ser	p.Pro83Ser	3.647189	0.542	0.856683077	2.697763144	1.779421275	1.067632943	1	Pro	83	Ser	P83S	8	8.578	3.132	-22.64914286	95.82	8.362976578	0.666823266	Pathogenic
16:2433037:C:A:P:83:Q	-2.352295035	-2.706811701	0.012744787	0.008150696	0.079421111	0.192416083	0.032301111	0.029145156	7.86E-21	0.004989982	0.027295891	0.011271985	0.032214782	16	2433037	C	A	P	Q		16	2483038	16:2433037:C:A	CCNF	P41002	P41002	p.Pro83Gln	p.Pro83Gln	3.712892	0.614	0.855713856	2.759767712	2.220940004	1.519214206	1	Pro	83	Gln	P83Q	8	8.578	3.132	-22.64914286	95.82	8.362976578	0.683432238	Pathogenic
16:2433037:C:G:P:83:R	-2.332508621	-2.707654719	0.012744787	0.007438669	0.079321111	0.160247001	0.032301111	2.08E-06	7.86E-21	5.93E-06	0.027295891	0.008169613	0.028936746	16	2433037	C	G	P	R		16	2483038	16:2433037:C:G	CCNF	P41002	P41002	p.Pro83Arg	p.Pro83Arg	3.758107	0.636	0.860476115	2.936067101	2.440245445	1.670740117	1	Pro	83	Arg	P83R	9	8.578	3.132	-22.64914286	95.82	8.362976578	0.695638094	Pathogenic
16:2433037:C:T:P:83:L	-2.559540699	-2.695467514	0.012744787	0.007129944	0.079321111	0.159417953	0.032301111	0	7.86E-21	0	0.027295891	0.006179993	0.028878968	16	2433037	C	T	P	L	rs1288895759	16	2483038	16:2433037:C:T	CCNF	P41002	P41002	p.Pro83Leu	p.Pro83Leu	3.797485	0.5	0.855320635	2.860634562	1.489703981	0.905824041	1	Pro	83	Leu	P83L	10	8.578	3.132	-22.64914286	95.82	8.362976578	0.693094867	Pathogenic
16:2433039:T:A:S:84:T	-3.077612996	-2.905414998	0.010037234	0.01049351	0.038737778	0.033939346	0.024318889	0.020200036	0.076771111	0.030991694	0.194256216	0.021324244	0.055490166	16	2433039	T	A	S	T		16	2483040	16:2433039:T:A	CCNF	P41002	P41002	p.Ser84Thr	p.Ser84Thr	2.744968	0.107	0.794220888	-0.018623701	-2.027936391	-1.932863479	0.983	Ser	84	Thr	S84T	3	10.13433333	2.672333333	-26.922	93.74	10.86863397	0.378381778	Uncertain
16:2433039:T:C:S:84:P	-2.636349267	-2.435386212	0.02376852	0.013022407	0.044056667	0.267490486	0.024318889	0.122333372	0.076771111	0.31531741	0.165188998	0.021525862	0.083211042	16	2433039	T	C	S	P		16	2483040	16:2433039:T:C	CCNF	P41002	P41002	p.Ser84Pro	p.Ser84Pro	3.826223	0.286	0.812486944	1.843928156	-0.585309326	-0.315692335	1	Ser	84	Pro	S84P	5	10.13433333	2.672333333	-26.922	93.74	10.86863397	0.419350767	Uncertain
16:2433039:T:G:S:84:A	-3.085948818	-3.017748731	0.010037234	0.01049351	0.038737778	0.033939346	0.024318889	0.020200036	0.076771111	0.030991694	0.194256216	0.021324244	0.055490166	16	2433039	T	G	S	A		16	2483040	16:2433039:T:G	CCNF	P41002	P41002	p.Ser84Ala	p.Ser84Ala	2.389786	0.102	0.798154632	-0.385950602	-1.99408793	-2.153106413	0.907	Ser	84	Ala	S84A	3	10.13433333	2.672333333	-26.922	93.74	10.86863397	0.201740006	Benign
16:2433040:C:A:S:84:Y	-2.630545789	-2.580284845	0.02376852	0.013793875	0.03905	0.209408273	0.024318889	0.074081342	0.076771111	0.127431989	0.148043707	0.018627332	0.068807261	16	2433040	C	A	S	Y		16	2483041	16:2433040:C:A	CCNF	P41002	P41002	p.Ser84Tyr	p.Ser84Tyr	3.578464	0.334	0.794577191	1.079348807	-0.578997782	-0.171705822	1	Ser	84	Tyr	S84Y	6	10.13433333	2.672333333	-26.922	93.74	10.86863397	0.600869322	Uncertain
16:2433040:C:G:S:84:C	-2.596337322	-2.488650977	0.02376852	0.013022407	0.044056667	0.267490486	0.024318889	0.122333372	0.076771111	0.31531741	0.165188998	0.021525862	0.083211042	16	2433040	C	G	S	C		16	2483041	16:2433040:C:G	CCNF	P41002	P41002	p.Ser84Cys	p.Ser84Cys	3.657808	0.31	0.794135659	1.172167236	-0.738927748	-0.267690925	1	Ser	84	Cys	S84C	5	10.13433333	2.672333333	-26.922	93.74	10.86863397	0.390441908	Uncertain
16:2433040:C:T:S:84:F	-2.610539816	-2.540291757	0.02376852	0.013793875	0.03905	0.209408273	0.024318889	0.074081342	0.076771111	0.127431989	0.148043707	0.018627332	0.068807261	16	2433040	C	T	S	F		16	2483041	16:2433040:C:T	CCNF	P41002	P41002	p.Ser84Phe	p.Ser84Phe	3.704916	0.346	0.797668539	1.320681805	-0.451138639	-0.034220134	1	Ser	84	Phe	S84F	6	10.13433333	2.672333333	-26.922	93.74	10.86863397	0.514849051	Uncertain
16:2433042:C:A:P:85:T	-3.24742644	-3.170101281	0.008849697	0.021072287	0.036874444	0.16663873	0.021076667	0.029145156	2.00E-04	0.00886905	0.000304988	0.010599143	0.005710651	16	2433042	C	A	P	T		16	2483043	16:2433042:C:A	CCNF	P41002	P41002	p.Pro85Thr	p.Pro85Thr	2.635173	0.159	0.780782531	-0.492859328	-1.921594726	-1.691432528	0.722	Pro	85	Thr	P85T	8	13.13142857	1.785142857	-28.80257143	91.75	13.91609937	0.284842333	Benign
16:2433042:C:G:P:85:A	-3.265765249	-3.228920712	0.008849697	0.021072287	0.036874444	0.16663873	0.021076667	0.029145156	2.00E-04	0.00886905	0.000304988	0.010599143	0.005710651	16	2433042	C	G	P	A	rs1378748901	16	2483043	16:2433042:C:G	CCNF	P41002	P41002	p.Pro85Ala	p.Pro85Ala	2.449195	0.148	0.78398079	-0.65717481	-1.938158248	-1.855205274	0.036	Pro	85	Ala	P85A	8	13.13142857	1.785142857	-28.80257143	91.75	13.91609937	0.424460638	Uncertain
16:2433042:C:T:P:85:S	-3.324116002	-3.33533322	0.008849697	0.021072287	0.036874444	0.16663873	0.021076667	0.029145156	2.00E-04	0.00886905	0.000304988	0.010599143	0.005710651	16	2433042	C	T	P	S		16	2483043	16:2433042:C:T	CCNF	P41002	P41002	p.Pro85Ser	p.Pro85Ser	2.112735	0.113	0.781066438	-1.168587447	-2.209270742	-2.238773346	0.319	Pro	85	Ser	P85S	8	13.13142857	1.785142857	-28.80257143	91.75	13.91609937	0.390148926	Uncertain
16:2433043:C:A:P:85:Q	-3.282436893	-3.219365219	0.008849697	0.021072287	0.036874444	0.16663873	0.021076667	0.029145156	2.00E-04	0.00886905	0.000304988	0.010599143	0.005710651	16	2433043	C	A	P	Q		16	2483044	16:2433043:C:A	CCNF	P41002	P41002	p.Pro85Gln	p.Pro85Gln	2.479408	0.138	0.778193917	-0.760124496	-2.098277237	-1.896732782	0.518	Pro	85	Gln	P85Q	8	13.13142857	1.785142857	-28.80257143	91.75	13.91609937	0.582734753	Uncertain
16:2433043:C:G:P:85:R	-3.210159934	-3.025652379	0.008849697	0.018946508	0.036831111	0.142073472	0.021076667	2.08E-06	2.00E-04	0.000372714	0.000304988	0.00820167	0.004207222	16	2433043	C	G	P	R		16	2483044	16:2433043:C:G	CCNF	P41002	P41002	p.Pro85Arg	p.Pro85Arg	3.113858	0.186	0.785085575	0.238590995	-1.678167045	-1.277488931	0.974	Pro	85	Arg	P85R	9	13.13142857	1.785142857	-28.80257143	91.75	13.91609937	0.504678641	Uncertain
16:2433043:C:T:P:85:L	-3.265245062	-3.272035242	0.008849697	0.017012697	0.036831111	0.141329049	0.021076667	0	2.00E-04	0.000231795	0.000304988	0.006875649	0.004193889	16	2433043	C	T	P	L		16	2483044	16:2433043:C:T	CCNF	P41002	P41002	p.Pro85Leu	p.Pro85Leu	2.335028	0.153	0.78309567	-0.828152276	-1.921142008	-1.887806685	0.839	Pro	85	Leu	P85L	10	13.13142857	1.785142857	-28.80257143	91.75	13.91609937	0.237338625	Benign
16:2433045:G:A:G:86:R	-3.482958634	-3.994988727	0.014772507	0.02142314	0.028745556	0.049296323	0.030444444	0.029145156	0.000133333	0.00886905	0.000689474	0.009871977	0.008532873	16	2433045	G	A	G	R		16	2483046	16:2433045:G:A	CCNF	P41002	P41002	p.Gly86Arg	p.Gly86Arg	-0.014217	0.009	0.780456835	-3.963067643	-2.880548987	-3.985747613	0	Gly	86	Arg	G86R	8	11.71275	5.46225	-30.344	91.79	15.13236765	0.09122135	Benign
16:2433045:G:C:G:86:R	-3.482958634	-4.006594288	0.014772507	0.02142314	0.028745556	0.049296323	0.030444444	0.029145156	0.000133333	0.00886905	0.000689474	0.009871977	0.008532873	16	2433045	G	C	G	R		16	2483046	16:2433045:G:C	CCNF	P41002	P41002	p.Gly86Arg	p.Gly86Arg	-0.050912	0.009	0.780456835	-4.011020242	-2.880548987	-4.005515682	0	Gly	86	Arg	G86R	8	11.71275	5.46225	-30.344	91.79	15.13236765	0.09122135	Benign
16:2433045:G:T:G:86:W	-3.27623025	-3.633581219	0.014772507	0.02142314	0.028745556	0.049296323	0.030444444	0.029145156	0.000133333	0.00886905	0.000689474	0.009871977	0.008532873	16	2433045	G	T	G	W		16	2483046	16:2433045:G:T	CCNF	P41002	P41002	p.Gly86Trp	p.Gly86Trp	1.128498	0.133	0.773442503	-2.642423973	-2.209336115	-2.653387199	0.957	Gly	86	Trp	G86W	8	11.71275	5.46225	-30.344	91.79	15.13236765	0.087796688	Benign
16:2433046:G:A:G:86:E	-3.436278031	-4.057501569	0.014772507	0.02142314	0.028745556	0.049296323	0.030444444	0.029145156	0.000133333	0.00886905	0.000689474	0.009871977	0.008532873	16	2433046	G	A	G	E	rs143974143	16	2483047	16:2433046:G:A	CCNF	P41002	P41002	p.Gly86Glu	p.Gly86Glu	-0.211873	0.037	0.781973378	-4.184035678	-2.677255809	-3.93037725	0	Gly	86	Glu	G86E	8	11.71275	5.46225	-30.344	91.79	15.13236765	0.067002823	Benign
16:2433046:G:C:G:86:A	-3.34052945	-3.975459229	0.019760422	0.02427681	0.039004444	0.200826259	0.030444444	0.074081342	0.000133333	0.033132746	0.000834345	0.017787858	0.028085203	16	2433046	G	C	G	A		16	2483047	16:2433046:G:C	CCNF	P41002	P41002	p.Gly86Ala	p.Gly86Ala	-0.238058	0.034	0.779567741	-4.277463608	-2.736463015	-3.961824539	0.011	Gly	86	Ala	G86A	6	11.71275	5.46225	-30.344	91.79	15.13236765	0.096316905	Benign
16:2433046:G:T:G:86:V	-3.444294055	-3.945924846	0.014772507	0.019198609	0.028702222	0.041207934	0.030444444	2.08E-06	0.000133333	0.000372714	0.000689474	0.00707317	0.006977222	16	2433046	G	T	G	V		16	2483047	16:2433046:G:T	CCNF	P41002	P41002	p.Gly86Val	p.Gly86Val	0.163638	0.037	0.77935469	-3.757775754	-2.720947255	-3.728084643	0.215	Gly	86	Val	G86V	9	11.71275	5.46225	-30.344	91.79	15.13236765	0.081447405	Benign
16:2433048:A:C:N:87:H	-2.836208756	-2.627757886	0.02376852	0.01725059	0.064021111	0.144255207	0.02901	0.122333372	0.088818889	0.222513738	0.221337542	0.021435861	0.107839145	16	2433048	A	C	N	H		16	2483049	16:2433048:A:C	CCNF	P41002	P41002	p.Asn87His	p.Asn87His	2.858244	0.09	0.824800106	0.882046954	-1.625803677	-1.97010643	0.079	Asn	87	His	N87H	5	9.91275	6.708125	-27.0815	94.22	12.98288724	0.56367898	Uncertain
16:2433048:A:G:N:87:D	-2.782859495	-2.549366347	0.02376852	0.01725059	0.064021111	0.144255207	0.02901	0.122333372	0.088818889	0.222513738	0.221337542	0.021435861	0.107839145	16	2433048	A	G	N	D		16	2483049	16:2433048:A:G	CCNF	P41002	P41002	p.Asn87Asp	p.Asn87Asp	3.106106	0.122	0.8331515	1.411502067	-1.283047371	-1.651608332	0.913	Asn	87	Asp	N87D	5	9.91275	6.708125	-27.0815	94.22	12.98288724	0.342045653	Benign
16:2433048:A:T:N:87:Y	-3.117672948	-2.616094507	0.013239307	0.015361807	0.05077	0.035038316	0.02901	0.029145156	0.088818889	0.042733357	0.129626602	0.0098389	0.045127484	16	2433048	A	T	N	Y		16	2483049	16:2433048:A:T	CCNF	P41002	P41002	p.Asn87Tyr	p.Asn87Tyr	3.811117	0.115	0.826037062	2.157695358	-1.446245673	-1.312272384	0.948	Asn	87	Tyr	N87Y	8	9.91275	6.708125	-27.0815	94.22	12.98288724	0.508591174	Uncertain
16:2433049:A:C:N:87:T	-2.963444592	-2.888046459	0.02376852	0.017414732	0.059861111	0.091443899	0.02901	0.074081342	0.088818889	0.216620374	0.199758902	0.018120551	0.094470779	16	2433049	A	C	N	T		16	2483050	16:2433049:A:C	CCNF	P41002	P41002	p.Asn87Thr	p.Asn87Thr	2.230516	0.055	0.825937784	0.089740859	-1.829310155	-2.510584321	0.028	Asn	87	Thr	N87T	6	9.91275	6.708125	-27.0815	94.22	12.98288724	0.12003158	Benign
16:2433049:A:G:N:87:S	-2.822871441	-2.721791552	0.02376852	0.01725059	0.064021111	0.144255207	0.02901	0.122333372	0.088818889	0.222513738	0.221337542	0.021435861	0.107839145	16	2433049	A	G	N	S		16	2483050	16:2433049:A:G	CCNF	P41002	P41002	p.Asn87Ser	p.Asn87Ser	2.560924	0.098	0.825942281	0.521624875	-1.555892667	-2.084033626	0.168	Asn	87	Ser	N87S	5	9.91275	6.708125	-27.0815	94.22	12.98288724	0.188918725	Benign
16:2433049:A:T:N:87:I	-3.168850281	-2.725605953	0.013239307	0.01372244	0.05051	0.026121962	0.02901	2.08E-06	0.088818889	0.023559782	0.129626602	0.006745445	0.040372302	16	2433049	A	T	N	I		16	2483050	16:2433049:A:T	CCNF	P41002	P41002	p.Asn87Ile	p.Asn87Ile	3.534315	0.099	0.827260786	1.826093106	-1.527537299	-1.553875008	0.948	Asn	87	Ile	N87I	9	9.91275	6.708125	-27.0815	94.22	12.98288724	0.448043726	Uncertain
16:2433050:C:A:N:87:K	-2.905093838	-2.576834622	0.02376852	0.017414732	0.059861111	0.091443899	0.02901	0.074081342	0.088818889	0.216620374	0.199758902	0.018120551	0.094470779	16	2433050	C	A	N	K	rs752507974	16	2483051	16:2433050:C:A	CCNF	P41002	P41002	p.Asn87Lys	p.Asn87Lys	3.21452	0.09	0.830951467	1.499027065	-1.523171407	-1.778175965	0.839	Asn	87	Lys	N87K	6	9.91275	6.708125	-27.0815	94.22	12.98288724	0.455200063	Uncertain
16:2433050:C:G:N:87:K	-2.908428167	-2.582043604	0.02376852	0.017414732	0.059861111	0.091443899	0.02901	0.074081342	0.088818889	0.216620374	0.199758902	0.018120551	0.094470779	16	2433050	C	G	N	K		16	2483051	16:2433050:C:G	CCNF	P41002	P41002	p.Asn87Lys	p.Asn87Lys	3.19805	0.088	0.830951467	1.477504261	-1.535885009	-1.798609294	0.839	Asn	87	Lys	N87K	6	9.91275	6.708125	-27.0815	94.22	12.98288724	0.455200063	Uncertain
16:2433051:C:A:L:88:M	-3.033362149	-2.90979466	0.263719738	0.020119911	0.095133333	0.021302778	0.035554444	2.97E-19	0.003065556	0.013049522	0.154028386	0.019022714	0.077990159	16	2433051	C	A	L	M		16	2483052	16:2433051:C:A	CCNF	P41002	P41002	p.Leu88Met	p.Leu88Met	2.402475	0.064	0.801841951	-0.2786132	-2.174125385	-2.365924519	0.964	Leu	88	Met	L88M	2	14.123125	5.704875	-24.507875	93.93	14.38192528	0.171170318	Benign
16:2433051:C:G:L:88:V	-3.006452786	-3.095611627	0.263719738	0.021478153	0.095602222	0.022922643	0.035554444	0.020200036	0.003065556	0.036761156	0.154028386	0.021144399	0.091948048	16	2433051	C	G	L	V	rs756107653	16	2483052	16:2433051:C:G	CCNF	P41002	P41002	p.Leu88Val	p.Leu88Val	1.611075	0.037	0.811409704	-1.077315452	-2.186126036	-2.94833171	0.714	Leu	88	Val	L88V	3	14.123125	5.704875	-24.507875	93.93	14.38192528	0.105323009	Benign
16:2433052:T:A:L:88:Q	-2.690095235	-2.376458563	0.478089601	0.024299358	0.09957	0.141650796	0.035554444	0.074081342	0.003065556	0.111098691	0.103153899	0.01680126	0.075045487	16	2433052	T	A	L	Q		16	2483053	16:2433052:T:A	CCNF	P41002	P41002	p.Leu88Gln	p.Leu88Gln	4.131813	0.279	0.801787307	1.979920613	-0.80832482	-0.191529619	0.999	Leu	88	Gln	L88Q	6	14.123125	5.704875	-24.507875	93.93	14.38192528	0.358547851	Benign
16:2433052:T:C:L:88:P	-2.475741366	-2.30758132	0.478089601	0.023379574	0.090196667	0.095470427	0.035554444	0.087553166	0.003065556	0.291733105	0.103153899	0.012956838	0.080407859	16	2433052	T	C	L	P		16	2483053	16:2433052:T:C	CCNF	P41002	P41002	p.Leu88Pro	p.Leu88Pro	4.271267	0.391	0.827405624	2.792698281	0.331065211	0.530996819	0.999	Leu	88	Pro	L88P	7	14.123125	5.704875	-24.507875	93.93	14.38192528	0.473820858	Uncertain
16:2433052:T:G:L:88:R	-2.771786291	-2.572425393	0.478089601	0.024299358	0.09957	0.141650796	0.035554444	0.074081342	0.003065556	0.111098691	0.103153899	0.01680126	0.075045487	16	2433052	T	G	L	R		16	2483053	16:2433052:T:G	CCNF	P41002	P41002	p.Leu88Arg	p.Leu88Arg	3.512196	0.23	0.813107498	1.448834951	-0.930936579	-0.808563107	0.93	Leu	88	Arg	L88R	6	14.123125	5.704875	-24.507875	93.93	14.38192528	0.143332	Benign
16:2433054:A:C:K:89:Q	-3.058424339	-3.111356521	0.019563662	0.017729658	0.052236667	0.040018006	0.017876667	0.045697998	0.543208889	0.065303748	0.207660794	0.021618355	0.085744563	16	2433054	A	C	K	Q		16	2483055	16:2433054:A:C	CCNF	P41002	P41002	p.Lys89Gln	p.Lys89Gln	1.651903	0.025	0.778358625	-1.837444429	-2.813847695	-2.99570151	0.002	Lys	89	Gln	K89Q	4	16.65977778	9.603888889	-26.689	93.68	12.87442776	0.098300665	Benign
16:2433054:A:G:K:89:E	-3.05509001	-3.142630021	0.019563662	0.017729658	0.052236667	0.040018006	0.017876667	0.045697998	0.543208889	0.065303748	0.207660794	0.021618355	0.085744563	16	2433054	A	G	K	E		16	2483055	16:2433054:A:G	CCNF	P41002	P41002	p.Lys89Glu	p.Lys89Glu	1.553021	0.027	0.7941019	-1.579174794	-2.538465744	-3.037409787	0	Lys	89	Glu	K89E	4	16.65977778	9.603888889	-26.689	93.68	12.87442776	0.10015087	Benign
16:2433055:A:C:K:89:T	-3.156763595	-3.015185626	0.021489559	0.01810179	0.045336667	0.087432147	0.017876667	0.074081342	0.543208889	0.178745947	0.157019928	0.01549645	0.068277808	16	2433055	A	C	K	T		16	2483056	16:2433055:A:C	CCNF	P41002	P41002	p.Lys89Thr	p.Lys89Thr	2.211108	0.02	0.787806162	-0.874150685	-2.688004474	-2.723352402	0.144	Lys	89	Thr	K89T	6	16.65977778	9.603888889	-26.689	93.68	12.87442776	0.137125268	Benign
16:2433055:A:G:K:89:R	-2.920465701	-2.844977963	0.021270743	0.017308263	0.062157778	0.027580962	0.017876667	0.020200036	0.543208889	0.051027881	0.265762091	0.022095114	0.104105762	16	2433055	A	G	K	R		16	2483056	16:2433055:A:G	CCNF	P41002	P41002	p.Lys89Arg	p.Lys89Arg	2.225959	0.051	0.791169924	-0.77195165	-2.434821004	-2.536160692	0.001	Lys	89	Arg	K89R	3	16.65977778	9.603888889	-26.689	93.68	12.87442776	0.111468884	Benign
16:2433055:A:T:K:89:M	-3.128421801	-2.878010711	0.021489559	0.01810179	0.045336667	0.087432147	0.017876667	0.074081342	0.543208889	0.178745947	0.157019928	0.01549645	0.068277808	16	2433055	A	T	K	M		16	2483056	16:2433055:A:T	CCNF	P41002	P41002	p.Lys89Met	p.Lys89Met	2.644834	0.037	0.781395128	-0.465156677	-2.686903623	-2.391432437	0.744	Lys	89	Met	K89M	6	16.65977778	9.603888889	-26.689	93.68	12.87442776	0.1431527	Benign
16:2433056:G:C:K:89:N	-3.077488579	-2.883264047	0.021489559	0.018100251	0.05079	0.166007148	0.017876667	0.122333372	0.543208889	0.389809392	0.174991295	0.01924232	0.082691896	16	2433056	G	C	K	N		16	2483057	16:2433056:G:C	CCNF	P41002	P41002	p.Lys89Asn	p.Lys89Asn	2.417685	0.023	0.787144917	-0.620473401	-2.679966588	-2.594725622	0.005	Lys	89	Asn	K89N	5	16.65977778	9.603888889	-26.689	93.68	12.87442776	0.087940834	Benign
16:2433056:G:T:K:89:N	-3.077488579	-2.878043679	0.021489559	0.018100251	0.05079	0.166007148	0.017876667	0.122333372	0.543208889	0.389809392	0.174991295	0.01924232	0.082691896	16	2433056	G	T	K	N		16	2483057	16:2433056:G:T	CCNF	P41002	P41002	p.Lys89Asn	p.Lys89Asn	2.434191	0.023	0.787144917	-0.598903553	-2.679966588	-2.585833628	0.005	Lys	89	Asn	K89N	5	16.65977778	9.603888889	-26.689	93.68	12.87442776	0.087940834	Benign
16:2433057:C:A:L:90:I	-3.093035728	-2.95827517	0.013711882	0.010996058	0.052734444	0.005659444	0.022642222	2.97E-19	0.003056667	0.013049522	0.584975421	0.021401578	0.078056984	16	2433057	C	A	L	I		16	2483058	16:2433057:C:A	CCNF	P41002	P41002	p.Leu90Ile	p.Leu90Ile	2.248211	0.028	0.810478678	-0.267628787	-2.258870929	-2.657121626	0.048	Leu	90	Ile	L90I	2	11.500625	11.731375	-25.5765	94.11	11.04498453	0.370987474	Uncertain
16:2433057:C:G:L:90:V	-3.010506489	-2.912196456	0.013711882	0.010483303	0.053392222	0.007028804	0.022642222	0.020200036	0.003056667	0.036761156	0.584975421	0.022989466	0.09051427	16	2433057	C	G	L	V		16	2483058	16:2433057:C:G	CCNF	P41002	P41002	p.Leu90Val	p.Leu90Val	2.211948	0.039	0.8129516	-0.254151098	-2.147686699	-2.613072966	0.017	Leu	90	Val	L90V	3	11.500625	11.731375	-25.5765	94.11	11.04498453	0.63824028	Uncertain
16:2433057:C:T:L:90:F	-3.053113506	-2.688601078	0.012603628	0.010435451	0.04788	0.010991361	0.022642222	0.045697998	0.003056667	0.018228745	0.572618186	0.022758698	0.082569169	16	2433057	C	T	L	F		16	2483058	16:2433057:C:T	CCNF	P41002	P41002	p.Leu90Phe	p.Leu90Phe	3.034972	0.038	0.813627044	0.837991704	-2.142774069	-2.175479713	0.82	Leu	90	Phe	L90F	4	11.500625	11.731375	-25.5765	94.11	11.04498453	0.502880724	Uncertain
16:2433058:T:A:L:90:H	-2.746356429	-2.68956324	0.019208811	0.010341868	0.045322222	0.062060242	0.022642222	0.087553166	0.003056667	0.294040696	0.408447891	0.012078206	0.101334417	16	2433058	T	A	L	H		16	2483059	16:2433058:T:A	CCNF	P41002	P41002	p.Leu90His	p.Leu90His	2.757836	0.164	0.806889498	0.310003145	-1.454229556	-1.596450571	0.212	Leu	90	His	L90H	7	11.500625	11.731375	-25.5765	94.11	11.04498453	0.184839785	Benign
16:2433058:T:C:L:90:P	-2.499616099	-2.246979744	0.019208811	0.010341868	0.045322222	0.062060242	0.022642222	0.087553166	0.003056667	0.294040696	0.408447891	0.012078206	0.101334417	16	2433058	T	C	L	P		16	2483059	16:2433058:T:C	CCNF	P41002	P41002	p.Leu90Pro	p.Leu90Pro	4.157217	0.312	0.830305707	2.715038487	-0.122735714	0.012907856	0.966	Leu	90	Pro	L90P	7	11.500625	11.731375	-25.5765	94.11	11.04498453	0.489481502	Uncertain
16:2433058:T:G:L:90:R	-2.723225376	-2.349409456	0.019208811	0.010638773	0.046578889	0.047503939	0.022642222	0.074081342	0.003056667	0.133726074	0.408447891	0.016629949	0.088999187	16	2433058	T	G	L	R		16	2483059	16:2433058:T:G	CCNF	P41002	P41002	p.Leu90Arg	p.Leu90Arg	4.013524	0.216	0.815298165	2.157883195	-0.983381651	-0.61941636	0.902	Leu	90	Arg	L90R	6	11.500625	11.731375	-25.5765	94.11	11.04498453	0.587385014	Uncertain
16:2433060:T:A:F:91:I	-2.671353186	-2.601115003	0.008999545	0.014328039	0.046301111	0.009146217	0.046618889	0.074081342	7.86E-21	0.027158828	0.035515755	0.017608063	0.070270603	16	2433060	T	A	F	I		16	2483061	16:2433060:T:A	CCNF	P41002	P41002	p.Phe91Ile	p.Phe91Ile	3.491228	0.305	0.842621814	2.147866815	0.038254525	-0.386331535	0.604	Phe	91	Ile	F91I	6	9.632727273	8.454272727	-21.76527273	96.36	11.83542043	0.700007407	Pathogenic
16:2433060:T:C:F:91:L	-2.769715885	-2.745295635	0.008999545	0.014328039	0.046301111	0.009146217	0.046618889	0.074081342	7.86E-21	0.027158828	0.035515755	0.017608063	0.070270603	16	2433060	T	C	F	L		16	2483061	16:2433060:T:C	CCNF	P41002	P41002	p.Phe91Leu	p.Phe91Leu	3.035351	0.246	0.849257395	1.715452866	-0.226085542	-0.972959818	0.397	Phe	91	Leu	F91L	6	9.632727273	8.454272727	-21.76527273	96.36	11.83542043	0.574887441	Uncertain
16:2433060:T:G:F:91:V	-2.494595922	-2.558483186	0.008999545	0.013748455	0.0441	0.023937116	0.046618889	0.087553166	7.86E-21	0.121731672	0.035515755	0.013380284	0.075454629	16	2433060	T	G	F	V		16	2483061	16:2433060:T:G	CCNF	P41002	P41002	p.Phe91Val	p.Phe91Val	3.550303	0.395	0.848034559	2.358288627	0.700675468	0.165725693	0.944	Phe	91	Val	F91V	7	9.632727273	8.454272727	-21.76527273	96.36	11.83542043	0.664446059	Pathogenic
16:2433061:T:A:F:91:Y	-2.976485396	-2.663720555	0.004191529	0.012628892	0.051083333	0.000646697	0.046618889	0.020200036	7.86E-21	0.009647277	0.053113949	0.022018923	0.060879884	16	2433061	T	A	F	Y		16	2483062	16:2433061:T:A	CCNF	P41002	P41002	p.Phe91Tyr	p.Phe91Tyr	3.430444	0.151	0.850658123	2.266231762	-0.806611239	-1.309252721	0.604	Phe	91	Tyr	F91Y	3	9.632727273	8.454272727	-21.76527273	96.36	11.83542043	0.599672499	Uncertain
16:2433061:T:C:F:91:S	-2.5970418	-2.700107795	0.004979469	0.012452717	0.040976667	0.003391595	0.046618889	0.029145156	7.86E-21	0.004989982	0.026591761	0.009270935	0.034866467	16	2433061	T	C	F	S		16	2483062	16:2433061:T:C	CCNF	P41002	P41002	p.Phe91Ser	p.Phe91Ser	3.695357	0.459	0.850927606	2.619049743	1.155779726	0.613811448	0.604	Phe	91	Ser	F91S	8	9.632727273	8.454272727	-21.76527273	96.36	11.83542043	0.605269955	Uncertain
16:2433061:T:G:F:91:C	-2.495344773	-2.49572974	0.004979469	0.012452717	0.040976667	0.003391595	0.046618889	0.029145156	7.86E-21	0.004989982	0.026591761	0.009270935	0.034866467	16	2433061	T	G	F	C		16	2483062	16:2433061:T:G	CCNF	P41002	P41002	p.Phe91Cys	p.Phe91Cys	4.341569	0.52	0.850612613	3.455759177	1.538289113	1.314536373	0.999	Phe	91	Cys	F91C	8	9.632727273	8.454272727	-21.76527273	96.36	11.83542043	0.66487516	Pathogenic
16:2433062:T:A:F:91:L	-2.874747241	-2.95561389	0.008999545	0.014328039	0.046301111	0.009146217	0.046618889	0.074081342	7.86E-21	0.027158828	0.035515755	0.017608063	0.070270603	16	2433062	T	A	F	L		16	2483063	16:2433062:T:A	CCNF	P41002	P41002	p.Phe91Leu	p.Phe91Leu	2.370357	0.183	0.849257395	0.846446455	-0.62656402	-1.695363577	0.397	Phe	91	Leu	F91L	6	9.632727273	8.454272727	-21.76527273	96.36	11.83542043	0.574887441	Uncertain
16:2433062:T:G:F:91:L	-2.874747241	-2.994495918	0.008999545	0.014328039	0.046301111	0.009146217	0.046618889	0.074081342	7.86E-21	0.027158828	0.035515755	0.017608063	0.070270603	16	2433062	T	G	F	L		16	2483063	16:2433062:T:G	CCNF	P41002	P41002	p.Phe91Leu	p.Phe91Leu	2.247418	0.183	0.849257395	0.685791202	-0.62656402	-1.761592398	0.397	Phe	91	Leu	F91L	6	9.632727273	8.454272727	-21.76527273	96.36	11.83542043	0.574887441	Uncertain
16:2433063:G:A:E:92:K	-2.960654052	-2.688119144	0.007082532	0.010100653	0.037268889	0.002448491	0.032041111	0.045697998	7.86E-21	0.00673427	0.018549664	0.02114035	0.075599772	16	2433063	G	A	E	K		16	2483064	16:2433063:G:A	CCNF	P41002	P41002	p.Glu92Lys	p.Glu92Lys	3.138294	0.115	0.832252066	1.431427296	-1.342551572	-1.674730791	0.098	Glu	92	Lys	E92K	4	15.78422222	8.650222222	-20.81411111	95.79	10.12491519	0.358918335	Benign
16:2433063:G:C:E:92:Q	-2.897126306	-2.672750429	0.007709103	0.009603213	0.048184444	0.00089548	0.032041111	0.020200036	7.86E-21	0.009713944	0.025438406	0.021343766	0.103134958	16	2433063	G	C	E	Q		16	2483064	16:2433063:G:C	CCNF	P41002	P41002	p.Glu92Gln	p.Glu92Gln	2.784696	0.068	0.826686423	0.832363015	-1.734181073	-2.136895693	0.536	Glu	92	Gln	E92Q	3	15.78422222	8.650222222	-20.81411111	95.79	10.12491519	0.297872842	Benign
16:2433064:A:C:E:92:A	-2.99476317	-2.91855482	0.007789516	0.01140153	0.020146667	0.009774486	0.032041111	0.074081342	7.86E-21	0.027158828	0.011676589	0.015616041	0.039861455	16	2433064	A	C	E	A	rs796595384	16	2483065	16:2433064:A:C	CCNF	P41002	P41002	p.Glu92Ala	p.Glu92Ala	2.931702	0.205	0.832501509	1.167594808	-0.766277622	-1.265791794	0.098	Glu	92	Ala	E92A	6	15.78422222	8.650222222	-20.81411111	95.79	10.12491519	0.552113678	Uncertain
16:2433064:A:G:E:92:G	-2.784060018	-2.630204676	0.007789516	0.01137864	0.021332222	0.041022486	0.032041111	0.087553166	7.86E-21	0.121731672	0.011676589	0.011654787	0.051309737	16	2433064	A	G	E	G	rs796595384	16	2483065	16:2433064:A:G	CCNF	P41002	P41002	p.Glu92Gly	p.Glu92Gly	3.676202	0.296	0.84585351	2.469130041	0.034962469	-0.338706937	0.583	Glu	92	Gly	E92G	7	15.78422222	8.650222222	-20.81411111	95.79	10.12491519	0.564266781	Uncertain
16:2433064:A:T:E:92:V	-2.762386881	-2.459956996	0.007789516	0.01137864	0.021332222	0.041022486	0.032041111	0.087553166	7.86E-21	0.121731672	0.011676589	0.011654787	0.051309737	16	2433064	A	T	E	V		16	2483065	16:2433064:A:T	CCNF	P41002	P41002	p.Glu92Val	p.Glu92Val	4.214499	0.309	0.831794783	2.826544396	-0.116961662	0.026425314	0.736	Glu	92	Val	E92V	7	15.78422222	8.650222222	-20.81411111	95.79	10.12491519	0.60850052	Uncertain
16:2433065:A:C:E:92:D	-2.848778539	-2.65555225	0.007709103	0.009603213	0.048184444	0.00089548	0.032041111	0.020200036	7.86E-21	0.009713944	0.025438406	0.021343766	0.103134958	16	2433065	A	C	E	D		16	2483066	16:2433065:A:C	CCNF	P41002	P41002	p.Glu92Asp	p.Glu92Asp	2.839074	0.097	0.83526725	1.114622483	-1.406667213	-1.939971007	0.736	Glu	92	Asp	E92D	3	15.78422222	8.650222222	-20.81411111	95.79	10.12491519	0.59192309	Uncertain
16:2433065:A:T:E:92:D	-2.848778539	-2.337026649	0.007709103	0.009603213	0.048184444	0.00089548	0.032041111	0.020200036	7.86E-21	0.009713944	0.025438406	0.021343766	0.103134958	16	2433065	A	T	E	D		16	2483066	16:2433065:A:T	CCNF	P41002	P41002	p.Glu92Asp	p.Glu92Asp	3.846203	0.097	0.83526725	2.430726926	-1.406667213	-1.397417658	0.736	Glu	92	Asp	E92D	3	15.78422222	8.650222222	-20.81411111	95.79	10.12491519	0.59192309	Uncertain
16:2433066:A:G:R:93:G	-2.165450913	-1.707634371	0.027618777	7.79E-06	0.141678889	0.233569836	0.126047778	0.087553166	0.115932222	0.26300904	0.132880241	0.010164529	0.126712863	16	2433066	A	G	R	G	rs200485108	16	2483067	16:2433066:A:G	CCNF	P41002	P41002	p.Arg93Gly	p.Arg93Gly	5.491855	0.434	0.855391393	5.076559089	1.071335656	1.437098931	0.99	Arg	93	Gly	R93G	7	14.85618182	15.92127273	-22.74409091	94.57	5.995007936	0.655429999	Pathogenic
16:2433066:A:T:R:93:W	-2.385538859	-1.874231102	0.015410851	0.000845988	0.133726667	0.154164217	0.126047778	0.029145156	0.115932222	0.033615322	0.122591406	0.005967416	0.073647547	16	2433066	A	T	R	W		16	2483067	16:2433066:A:T	CCNF	P41002	P41002	p.Arg93Trp	p.Arg93Trp	5.740198	0.466	0.812909342	4.355484818	0.565962384	1.75585615	1	Arg	93	Trp	R93W	8	14.85618182	15.92127273	-22.74409091	94.57	5.995007936	0.608090408	Uncertain
16:2433067:G:A:R:93:K	-2.175347157	-1.425213059	0.016866321	0.000585395	0.140225556	0.022693914	0.126047778	0.020200036	0.115932222	0.140592309	0.316458255	0.023559406	0.233179118	16	2433067	G	A	R	K		16	2483068	16:2433067:G:A	CCNF	P41002	P41002	p.Arg93Lys	p.Arg93Lys	4.829733	0.099	0.832440605	3.646420563	-1.441114717	-0.856016665	0.726	Arg	93	Lys	R93K	3	14.85618182	15.92127273	-22.74409091	94.57	5.995007936	0.278810218	Benign
16:2433067:G:C:R:93:T	-2.497263512	-1.714116077	0.027618777	-0.000603019	0.13327	0.177099954	0.126047778	0.074081342	0.115932222	0.155858849	0.132880241	0.014941494	0.130586276	16	2433067	G	C	R	T		16	2483068	16:2433067:G:C	CCNF	P41002	P41002	p.Arg93Thr	p.Arg93Thr	5.414784	0.223	0.815666365	3.998095894	-0.932740823	0.175922977	0.328	Arg	93	Thr	R93T	6	14.85618182	15.92127273	-22.74409091	94.57	5.995007936	0.576686435	Uncertain
16:2433067:G:T:R:93:M	-2.35222021	-1.408859622	0.027618777	-0.000603019	0.13327	0.177099954	0.126047778	0.074081342	0.115932222	0.155858849	0.132880241	0.014941494	0.130586276	16	2433067	G	T	R	M		16	2483068	16:2433067:G:T	CCNF	P41002	P41002	p.Arg93Met	p.Arg93Met	6.379958	0.31	0.825773877	5.508149108	-0.211060535	1.198766301	0.999	Arg	93	Met	R93M	6	14.85618182	15.92127273	-22.74409091	94.57	5.995007936	0.639861824	Uncertain
16:2435806:G:C:R:93:S	-2.473923211	-2.188474995	0.027618777	-0.000603019	0.13327	0.177099954	0.126047778	0.074081342	0.115932222	0.155858849	0.132880241	0.014941494	0.130586276	16	2435806	G	C	R	S		16	2485807	16:2435806:G:C	CCNF	P41002	P41002	p.Arg93Ser	p.Arg93Ser	3.914934	0.237	0.816936558	2.069372493	-0.822553106	-0.551140417	0.981	Arg	93	Ser	R93S	6	14.85618182	15.92127273	-22.74409091	94.57	5.995007936	0.595475935	Uncertain
16:2435806:G:T:R:93:S	-2.472256047	-2.164348269	0.027618777	-0.000603019	0.13327	0.177099954	0.126047778	0.074081342	0.115932222	0.155858849	0.132880241	0.014941494	0.130586276	16	2435806	G	T	R	S		16	2485807	16:2435806:G:T	CCNF	P41002	P41002	p.Arg93Ser	p.Arg93Ser	3.991219	0.238	0.816936558	2.169060842	-0.816196305	-0.504264342	0.981	Arg	93	Ser	R93S	6	14.85618182	15.92127273	-22.74409091	94.57	5.995007936	0.595475935	Uncertain
16:2435807:G:A:A:94:T	-2.581803303	-2.349320211	0.010968714	-0.000454795	0.119637778	0.170053976	0.107116667	0.045697998	7.86E-21	0.00673427	0.103322841	0.022050251	0.089914137	16	2435807	G	A	A	T		16	2485808	16:2435807:G:A	CCNF	P41002	P41002	p.Ala94Thr	p.Ala94Thr	4.000442	0.298	0.856320611	3.150468701	0.22231421	-0.15247395	1	Ala	94	Thr	A94T	4	11.6564	13.9694	-18.9084	95.65	5.445217171	0.652894805	Pathogenic
16:2435807:G:C:A:94:P	-2.288163574	-2.312564586	0.013429203	-0.000158852	0.162882222	0.370800356	0.107116667	0.122333372	7.86E-21	0.110567296	0.04066601	0.019651625	0.096103909	16	2435807	G	C	A	P		16	2485808	16:2435807:G:C	CCNF	P41002	P41002	p.Ala94Pro	p.Ala94Pro	4.026247	0.455	0.869459063	3.507565652	1.439540248	0.768944692	1	Ala	94	Pro	A94P	5	11.6564	13.9694	-18.9084	95.65	5.445217171	0.659977389	Pathogenic
16:2435807:G:T:A:94:S	-2.499671997	-2.373803255	0.007318602	7.52E-06	0.118167778	0.076165522	0.107116667	0.020200036	7.86E-21	0.009713944	0.108114474	0.022533544	0.101323569	16	2435807	G	T	A	S		16	2485808	16:2435807:G:T	CCNF	P41002	P41002	p.Ala94Ser	p.Ala94Ser	3.756379	0.312	0.856801261	2.843360203	0.319328824	-0.203028731	1	Ala	94	Ser	A94S	3	11.6564	13.9694	-18.9084	95.65	5.445217171	0.649571329	Pathogenic
16:2435808:C:A:A:94:D	-2.27834111	-2.436402384	0.013429203	0.000480798	0.166638889	0.324249834	0.107116667	0.074081342	7.86E-21	0.027158828	0.04066601	0.015750458	0.091539278	16	2435808	C	A	A	D		16	2485809	16:2435808:C:A	CCNF	P41002	P41002	p.Ala94Asp	p.Ala94Asp	3.701364	0.475	0.865799981	2.992951755	1.505626395	0.709533321	1	Ala	94	Asp	A94D	6	11.6564	13.9694	-18.9084	95.65	5.445217171	0.595661523	Uncertain
16:2435808:C:G:A:94:G	-2.521785385	-2.337977155	0.010968714	-0.000454795	0.119637778	0.170053976	0.107116667	0.045697998	7.86E-21	0.00673427	0.103322841	0.022050251	0.089914137	16	2435808	C	G	A	G	rs773933025	16	2485809	16:2435808:C:G	CCNF	P41002	P41002	p.Ala94Gly	p.Ala94Gly	4.036307	0.334	0.868578281	3.499033346	0.655671905	0.074940093	1	Ala	94	Gly	A94G	4	11.6564	13.9694	-18.9084	95.65	5.445217171	0.686244788	Pathogenic
16:2435808:C:T:A:94:V	-2.816873482	-2.406361567	0.010968714	-0.000454795	0.119637778	0.170053976	0.107116667	0.045697998	7.86E-21	0.00673427	0.103322841	0.022050251	0.089914137	16	2435808	C	T	A	V		16	2485809	16:2435808:C:T	CCNF	P41002	P41002	p.Ala94Val	p.Ala94Val	3.820086	0.157	0.855018054	2.882721888	-0.695727251	-1.064665379	0.966	Ala	94	Val	A94V	4	11.6564	13.9694	-18.9084	95.65	5.445217171	0.51308388	Uncertain
16:2435810:G:A:A:95:T	-2.838834084	-2.562673499	0.010152603	0.001908703	0.023082222	0.073522422	0.017606667	0.045697998	7.86E-21	0.00673427	0.029334739	0.02172285	0.03550318	16	2435810	G	A	A	T		16	2485811	16:2435810:G:A	CCNF	P41002	P41002	p.Ala95Thr	p.Ala95Thr	4.120603	0.312	0.853888288	3.247627198	0.270727383	-0.006816577	1	Ala	95	Thr	A95T	4	12.9272	12.3014	-16.0966	96.64	6.123199952	0.637595198	Uncertain
16:2435810:G:C:A:95:P	-2.617201225	-2.52268946	0.012432312	0.002476366	0.046986667	0.203891606	0.017606667	0.122333372	7.86E-21	0.109779042	0.012578622	0.019570712	0.047778394	16	2435810	G	C	A	P		16	2485811	16:2435810:G:C	CCNF	P41002	P41002	p.Ala95Pro	p.Ala95Pro	4.067729	0.407	0.866917738	3.499224502	1.092013108	0.513834104	1	Ala	95	Pro	A95P	5	12.9272	12.3014	-16.0966	96.64	6.123199952	0.667441235	Pathogenic
16:2435810:G:T:A:95:S	-2.853235012	-2.633254539	0.006772208	0.001955071	0.024045556	0.014865214	0.017606667	0.020200036	7.86E-21	0.009647277	0.035672292	0.022006123	0.039502822	16	2435810	G	T	A	S	rs1411990421	16	2485811	16:2435810:G:T	CCNF	P41002	P41002	p.Ala95Ser	p.Ala95Ser	3.839016	0.291	0.854395725	2.892142087	0.145700886	-0.279898761	1	Ala	95	Ser	A95S	3	12.9272	12.3014	-16.0966	96.64	6.123199952	0.532074186	Uncertain
16:2435811:C:A:A:95:D	-2.637974656	-2.592673322	0.012432312	0.00316579	0.047748889	0.14370192	0.017606667	0.074081342	7.86E-21	0.027158828	0.012578622	0.015942411	0.043746943	16	2435811	C	A	A	D		16	2485812	16:2435811:C:A	CCNF	P41002	P41002	p.Ala95Asp	p.Ala95Asp	3.905336	0.407	0.863500574	3.202904926	1.034999493	0.426350906	1	Ala	95	Asp	A95D	6	12.9272	12.3014	-16.0966	96.64	6.123199952	0.604522011	Uncertain
16:2435811:C:G:A:95:G	-2.687122124	-2.581975196	0.010152603	0.001908703	0.023082222	0.073522422	0.017606667	0.045697998	7.86E-21	0.00673427	0.029334739	0.02172285	0.03550318	16	2435811	C	G	A	G		16	2485812	16:2435811:C:G	CCNF	P41002	P41002	p.Ala95Gly	p.Ala95Gly	4.059574	0.403	0.866305127	3.473489515	1.056364806	0.486319445	1	Ala	95	Gly	A95G	4	12.9272	12.3014	-16.0966	96.64	6.123199952	0.656008062	Pathogenic
16:2435811:C:T:A:95:V	-2.767146015	-2.592793559	0.010152603	0.001908703	0.023082222	0.073522422	0.017606667	0.045697998	7.86E-21	0.00673427	0.029334739	0.02172285	0.03550318	16	2435811	C	T	A	V		16	2485812	16:2435811:C:T	CCNF	P41002	P41002	p.Ala95Val	p.Ala95Val	4.025368	0.355	0.852364975	3.085682089	0.51865416	0.190434758	0.999	Ala	95	Val	A95V	4	12.9272	12.3014	-16.0966	96.64	6.123199952	0.658573717	Pathogenic
16:2435813:G:A:E:96:K	-2.512089729	-2.385131019	0.159084812	0.000253731	0.195298889	0.150516926	0.124968889	0.045697998	0.004954444	0.055614211	0.117039882	0.021225069	0.129650243	16	2435813	G	A	E	K		16	2485814	16:2435813:G:A	CCNF	P41002	P41002	p.Glu96Lys	p.Glu96Lys	3.30681	0.217	0.799054572	0.834555814	-1.248040749	-0.99435192	0.22	Glu	96	Lys	E96K	4	17.15755556	13.461	-16.88333333	94.64	5.142065385	0.372588172	Uncertain
16:2435813:G:C:E:96:Q	-2.482915845	-2.43944501	0.111712791	0.000716184	0.198107778	0.087168453	0.124968889	0.020200036	0.004954444	0.127073921	0.151875332	0.022058974	0.173166443	16	2435813	G	C	E	Q		16	2485814	16:2435813:G:C	CCNF	P41002	P41002	p.Glu96Gln	p.Glu96Gln	2.49946	0.1	0.792787564	-0.374728953	-2.096348274	-2.105584346	0.245	Glu	96	Gln	E96Q	3	17.15755556	13.461	-16.88333333	94.64	5.142065385	0.473331509	Uncertain
16:2435814:A:C:E:96:A	-2.581441214	-2.620499031	0.172331303	0.001201431	0.25137	0.321129508	0.124968889	0.074081342	0.004954444	0.123606157	0.088330597	0.014702196	0.112632394	16	2435814	A	C	E	A		16	2485815	16:2435814:A:C	CCNF	P41002	P41002	p.Glu96Ala	p.Glu96Ala	2.811183	0.228	0.80156167	0.248583141	-1.136286316	-1.197768557	0.611	Glu	96	Ala	E96A	6	17.15755556	13.461	-16.88333333	94.64	5.142065385	0.543895924	Uncertain
16:2435814:A:G:E:96:G	-2.506208436	-2.544545772	0.172331303	0.001867948	0.263962222	0.389809951	0.124968889	0.087553166	0.004954444	0.234813726	0.088330597	0.010416676	0.117526362	16	2435814	A	G	E	G		16	2485815	16:2435814:A:G	CCNF	P41002	P41002	p.Glu96Gly	p.Glu96Gly	2.979852	0.258	0.816258689	0.830733924	-0.700370166	-0.933493475	0.611	Glu	96	Gly	E96G	7	17.15755556	13.461	-16.88333333	94.64	5.142065385	0.547915824	Uncertain
16:2435814:A:T:E:96:V	-2.444523354	-2.331813737	0.172331303	0.001867948	0.263962222	0.389809951	0.124968889	0.087553166	0.004954444	0.234813726	0.088330597	0.010416676	0.117526362	16	2435814	A	T	E	V	rs759191535	16	2485815	16:2435814:A:T	CCNF	P41002	P41002	p.Glu96Val	p.Glu96Val	3.652478	0.295	0.800661672	1.325826095	-0.725396632	-0.357267726	0.918	Glu	96	Val	E96V	7	17.15755556	13.461	-16.88333333	94.64	5.142065385	0.610558544	Uncertain
16:2435815:A:C:E:96:D	-2.534597941	-2.883105725	0.111712791	0.000716184	0.198107778	0.087168453	0.124968889	0.020200036	0.004954444	0.127073921	0.151875332	0.022058974	0.173166443	16	2435815	A	C	E	D		16	2485816	16:2435815:A:C	CCNF	P41002	P41002	p.Glu96Asp	p.Glu96Asp	1.096673	0.069	0.801217879	-2.000380255	-2.152753695	-3.040475035	0.005	Glu	96	Asp	E96D	3	17.15755556	13.461	-16.88333333	94.64	5.142065385	0.404459091	Uncertain
16:2435815:A:T:E:96:D	-2.534597941	-2.821245666	0.111712791	0.000716184	0.198107778	0.087168453	0.124968889	0.020200036	0.004954444	0.127073921	0.151875332	0.022058974	0.173166443	16	2435815	A	T	E	D		16	2485816	16:2435815:A:T	CCNF	P41002	P41002	p.Glu96Asp	p.Glu96Asp	1.292265	0.069	0.801217879	-1.744782908	-2.152753695	-2.935107109	0.005	Glu	96	Asp	E96D	3	17.15755556	13.461	-16.88333333	94.64	5.142065385	0.404459091	Uncertain
16:2435816:A:C:K:97:Q	-1.472334298	-1.467179644	0.179143608	-0.002897155	0.273642222	0.118705983	0.559833333	0.045697998	0.859207778	0.218552257	0.740885675	0.022018323	0.379640994	16	2435816	A	C	K	Q		16	2485817	16:2435816:A:C	CCNF	P41002	P41002	p.Lys97Gln	p.Lys97Gln	2.557752	0.068	0.799794985	-0.126080759	-2.182850733	-2.259153345	0.698	Lys	97	Gln	K97Q	4	14.817	18.03266667	-17.13333333	94.45	0	0.178708607	Benign
16:2435816:A:G:K:97:E	-1.482337285	-1.452987935	0.179143608	-0.002897155	0.273642222	0.118705983	0.559833333	0.045697998	0.859207778	0.218552257	0.740885675	0.022018323	0.379640994	16	2435816	A	G	K	E		16	2485817	16:2435816:A:G	CCNF	P41002	P41002	p.Lys97Glu	p.Lys97Glu	2.602624	0.062	0.816567893	0.345387171	-1.9411443	-2.269662406	0.488	Lys	97	Glu	K97E	4	14.817	18.03266667	-17.13333333	94.45	0	0.198684358	Benign
16:2435817:A:C:K:97:T	-2.148148067	-2.131380305	0.140244722	-0.002350306	0.297481111	0.286719211	0.559833333	0.074081342	0.859207778	0.33487829	0.602933526	0.014526711	0.260782026	16	2435817	A	C	K	T		16	2485818	16:2435817:A:C	CCNF	P41002	P41002	p.Lys97Thr	p.Lys97Thr	2.19376	0.03	0.809173699	-0.37090401	-2.267930214	-2.674894352	0.323	Lys	97	Thr	K97T	6	14.817	18.03266667	-17.13333333	94.45	0	0.221228383	Benign
16:2435817:A:G:K:97:R	-0.996158192	-1.095949922	0.168414116	-0.001877098	0.285543333	0.072154758	0.559833333	0.020200036	0.859207778	0.404260374	0.804127932	0.023283938	0.485640164	16	2435817	A	G	K	R	rs1465313712	16	2485818	16:2435817:A:G	CCNF	P41002	P41002	p.Lys97Arg	p.Lys97Arg	2.183251	0.026	0.814241966	-0.259892347	-2.208796016	-2.703677142	0.007	Lys	97	Arg	K97R	3	14.817	18.03266667	-17.13333333	94.45	0	0.125717041	Benign
16:2435817:A:T:K:97:M	-2.084795821	-1.868314072	0.140244722	-0.002350306	0.297481111	0.286719211	0.559833333	0.074081342	0.859207778	0.33487829	0.602933526	0.014526711	0.260782026	16	2435817	A	T	K	M		16	2485818	16:2435817:A:T	CCNF	P41002	P41002	p.Lys97Met	p.Lys97Met	3.025535	0.068	0.804994964	0.613199121	-2.09609179	-2.007152625	0.98	Lys	97	Met	K97M	6	14.817	18.03266667	-17.13333333	94.45	0	0.157037216	Benign
16:2435818:G:C:K:97:N	-1.959235865	-2.077854462	0.140244722	-0.002954415	0.296654444	0.299632892	0.559833333	0.122333372	0.859207778	0.325713905	0.602933526	0.018922164	0.293561261	16	2435818	G	C	K	N		16	2485819	16:2435818:G:C	CCNF	P41002	P41002	p.Lys97Asn	p.Lys97Asn	1.884212	0.042	0.8087785	-0.785144714	-2.198242285	-2.772287474	0.698	Lys	97	Asn	K97N	5	14.817	18.03266667	-17.13333333	94.45	0	0.204420241	Benign
16:2435818:G:T:K:97:N	-1.959235865	-2.081699683	0.140244722	-0.002954415	0.296654444	0.299632892	0.559833333	0.122333372	0.859207778	0.325713905	0.602933526	0.018922164	0.293561261	16	2435818	G	T	K	N		16	2485819	16:2435818:G:T	CCNF	P41002	P41002	p.Lys97Asn	p.Lys97Asn	1.872054	0.042	0.8087785	-0.801032647	-2.198242285	-2.778837145	0.698	Lys	97	Asn	K97N	5	14.817	18.03266667	-17.13333333	94.45	0	0.204420241	Benign
16:2435819:G:A:G:98:R	-2.227685851	-2.348843774	0.030246025	0.004117464	0.16418	0.191497633	0.042747778	0.029145156	0.859207778	0.099106927	0.325924754	0.006981923	0.069662643	16	2435819	G	A	G	R		16	2485820	16:2435819:G:A	CCNF	P41002	P41002	p.Gly98Arg	p.Gly98Arg	4.297751	0.573	0.804927472	2.274055004	1.112966769	1.597290347	1	Gly	98	Arg	G98R	8	11.14925	15.97125	-13.35675	94.39	5.653707669	0.583881439	Uncertain
16:2435819:G:C:G:98:R	-2.227685851	-2.360449335	0.030246025	0.004117464	0.16418	0.191497633	0.042747778	0.029145156	0.859207778	0.099106927	0.325924754	0.006981923	0.069662643	16	2435819	G	C	G	R		16	2485820	16:2435819:G:C	CCNF	P41002	P41002	p.Gly98Arg	p.Gly98Arg	4.261056	0.573	0.804927472	2.226102406	1.112966769	1.577522279	1	Gly	98	Arg	G98R	8	11.14925	15.97125	-13.35675	94.39	5.653707669	0.583881439	Uncertain
16:2435819:G:T:G:98:W	-2.069305234	-2.296551542	0.030246025	0.004117464	0.16418	0.191497633	0.042747778	0.029145156	0.859207778	0.099106927	0.325924754	0.006981923	0.069662643	16	2435819	G	T	G	W		16	2485820	16:2435819:G:T	CCNF	P41002	P41002	p.Gly98Trp	p.Gly98Trp	4.463091	0.668	0.799802067	2.363968342	1.631348156	2.235495717	1	Gly	98	Trp	G98W	8	11.14925	15.97125	-13.35675	94.39	5.653707669	0.637244065	Uncertain
16:2435820:G:A:G:98:E	-2.277700783	-2.389710403	0.030246025	0.004117464	0.16418	0.191497633	0.042747778	0.029145156	0.859207778	0.099106927	0.325924754	0.006981923	0.069662643	16	2435820	G	A	G	E		16	2485821	16:2435820:G:A	CCNF	P41002	P41002	p.Gly98Glu	p.Gly98Glu	4.168537	0.543	0.807107826	2.158864455	0.958640797	1.354270182	1	Gly	98	Glu	G98E	8	11.14925	15.97125	-13.35675	94.39	5.653707669	0.627171683	Uncertain
16:2435820:G:C:G:98:A	-2.156092239	-2.167934975	0.053566437	0.003843142	0.164517778	0.222648908	0.042747778	0.074081342	0.859207778	0.334761623	0.397376031	0.015780221	0.127234908	16	2435820	G	C	G	A		16	2485821	16:2435820:G:C	CCNF	P41002	P41002	p.Gly98Ala	p.Gly98Ala	4.02883	0.438	0.805049224	1.925628826	0.25682996	0.672069998	1	Gly	98	Ala	G98A	6	11.14925	15.97125	-13.35675	94.39	5.653707669	0.614970466	Uncertain
16:2435820:G:T:G:98:V	-2.3164598	-2.432985835	0.030246025	0.004109909	0.164003333	0.165573122	0.042747778	2.08E-06	0.859207778	0.071920258	0.325924754	0.003626018	0.062787857	16	2435820	G	T	G	V		16	2485821	16:2435820:G:T	CCNF	P41002	P41002	p.Gly98Val	p.Gly98Val	4.132123	0.541	0.804527298	2.047764816	0.902872429	1.323092763	1	Gly	98	Val	G98V	9	11.14925	15.97125	-13.35675	94.39	5.653707669	0.625182452	Uncertain
16:2435822:A:C:N:99:H	-2.265597485	-2.349100431	0.018911242	0.005330428	0.070425556	0.211421051	0.047192222	0.122333372	7.86E-21	0.114754961	0.047213718	0.019752973	0.08754155	16	2435822	A	C	N	H		16	2485823	16:2435822:A:C	CCNF	P41002	P41002	p.Asn99His	p.Asn99His	4.035792	0.495	0.846899603	2.964785437	1.317419433	1.005301268	1	Asn	99	His	N99H	5	8.362375	13.747375	-15.606625	95.37	7.896628831	0.683831065	Pathogenic
16:2435822:A:G:N:99:D	-2.417309444	-2.318886755	0.018911242	0.005330428	0.070425556	0.211421051	0.047192222	0.122333372	7.86E-21	0.114754961	0.047213718	0.019752973	0.08754155	16	2435822	A	G	N	D		16	2485823	16:2435822:A:G	CCNF	P41002	P41002	p.Asn99Asp	p.Asn99Asp	4.131323	0.404	0.854987623	3.288693779	0.873894928	0.530751918	0.992	Asn	99	Asp	N99D	5	8.362375	13.747375	-15.606625	95.37	7.896628831	0.709673128	Pathogenic
16:2435822:A:T:N:99:Y	-2.307990576	-2.488740644	0.010510597	0.005559171	0.079121111	0.135594947	0.047192222	0.029145156	7.86E-21	0.004989982	0.035458442	0.007564164	0.034018448	16	2435822	A	T	N	Y		16	2485823	16:2435822:A:T	CCNF	P41002	P41002	p.Asn99Tyr	p.Asn99Tyr	4.376054	0.635	0.848357776	3.445325723	2.231700475	1.997855752	1	Asn	99	Tyr	N99Y	8	8.362375	13.747375	-15.606625	95.37	7.896628831	0.690487814	Pathogenic
16:2435823:A:C:N:99:T	-2.388007571	-2.404656997	0.018911242	0.005877721	0.069915556	0.147918455	0.047192222	0.074081342	7.86E-21	0.027523273	0.047213718	0.016260321	0.077050962	16	2435823	A	C	N	T		16	2485824	16:2435823:A:C	CCNF	P41002	P41002	p.Asn99Thr	p.Asn99Thr	4.013361	0.454	0.8482435	2.968550072	1.079212815	0.756222474	1	Asn	99	Thr	N99T	6	8.362375	13.747375	-15.606625	95.37	7.896628831	0.661361472	Pathogenic
16:2435823:A:G:N:99:S	-2.482328855	-2.414320236	0.018911242	0.005330428	0.070425556	0.211421051	0.047192222	0.122333372	7.86E-21	0.114754961	0.047213718	0.019752973	0.08754155	16	2435823	A	G	N	S		16	2485824	16:2435823:A:G	CCNF	P41002	P41002	p.Asn99Ser	p.Asn99Ser	3.829577	0.365	0.848360075	2.731252533	0.515402501	0.142763268	1	Asn	99	Ser	N99S	5	8.362375	13.747375	-15.606625	95.37	7.896628831	0.690174805	Pathogenic
16:2435823:A:T:N:99:I	-2.385021644	-2.581829346	0.010510597	0.005076094	0.079104444	0.11721582	0.047192222	2.08E-06	7.86E-21	5.93E-06	0.035458442	0.004140077	0.030716746	16	2435823	A	T	N	I		16	2485824	16:2435823:A:T	CCNF	P41002	P41002	p.Asn99Ile	p.Asn99Ile	4.129948	0.599	0.846715942	3.08330699	1.975462484	1.657182178	0.999	Asn	99	Ile	N99I	9	8.362375	13.747375	-15.606625	95.37	7.896628831	0.702902732	Pathogenic
16:2435824:T:A:N:99:K	-2.518046393	-2.991368308	0.018911242	0.005877721	0.069915556	0.147918455	0.047192222	0.074081342	7.86E-21	0.027523273	0.047213718	0.016260321	0.077050962	16	2435824	T	A	N	K		16	2485825	16:2435824:T:A	CCNF	P41002	P41002	p.Asn99Lys	p.Asn99Lys	2.15827	0.376	0.852318972	0.644647898	0.651379443	-0.69400731	1	Asn	99	Lys	N99K	6	8.362375	13.747375	-15.606625	95.37	7.896628831	0.672815172	Pathogenic
16:2435824:T:G:N:99:K	-2.518046393	-2.986788706	0.018911242	0.005877721	0.069915556	0.147918455	0.047192222	0.074081342	7.86E-21	0.027523273	0.047213718	0.016260321	0.077050962	16	2435824	T	G	N	K		16	2485825	16:2435824:T:G	CCNF	P41002	P41002	p.Asn99Lys	p.Asn99Lys	2.17275	0.376	0.852318972	0.663570194	0.651379443	-0.686206748	1	Asn	99	Lys	N99K	6	8.362375	13.747375	-15.606625	95.37	7.896628831	0.672815172	Pathogenic
16:2435825:T:A:F:100:I	-2.805988084	-2.746782814	0.008994928	0.018909477	0.022987778	0.09637727	0.036902222	0.074081342	7.86E-21	0.029614721	0.020015493	0.018123718	0.079732019	16	2435825	T	A	F	I		16	2485826	16:2435825:T:A	CCNF	P41002	P41002	p.Phe100Ile	p.Phe100Ile	2.892451	0.195	0.816430521	0.7207486	-1.097981715	-1.344740453	0.33	Phe	100	Ile	F100I	6	6.223545455	10.70336364	-10.91509091	95.31	12.89312541	0.246232585	Benign
16:2435825:T:C:F:100:L	-2.76264181	-2.726938396	0.008994928	0.018909477	0.022987778	0.09637727	0.036902222	0.074081342	7.86E-21	0.029614721	0.020015493	0.018123718	0.079732019	16	2435825	T	C	F	L		16	2485826	16:2435825:T:C	CCNF	P41002	P41002	p.Phe100Leu	p.Phe100Leu	2.955196	0.221	0.819221465	0.871436228	-0.886139436	-1.160649449	0.33	Phe	100	Leu	F100L	6	6.223545455	10.70336364	-10.91509091	95.31	12.89312541	0.363452976	Uncertain
16:2435825:T:G:F:100:V	-2.247036388	-2.589589793	0.008994928	0.017666724	0.021283333	0.113950269	0.036902222	0.087553166	7.86E-21	0.123001117	0.020015493	0.014226142	0.100526396	16	2435825	T	G	F	V		16	2485826	16:2435825:T:G	CCNF	P41002	P41002	p.Phe100Val	p.Phe100Val	3.085739	0.466	0.817756135	1.005962304	0.646828604	0.325864937	0.861	Phe	100	Val	F100V	7	6.223545455	10.70336364	-10.91509091	95.31	12.89312541	0.439036207	Uncertain
16:2435826:T:A:F:100:Y	-2.998575775	-2.657931812	0.002856167	0.016152251	0.013483333	0.048975977	0.036902222	0.020200036	7.86E-21	0.009851721	0.032182693	0.020442866	0.024885674	16	2435826	T	A	F	Y		16	2485827	16:2435826:T:A	CCNF	P41002	P41002	p.Phe100Tyr	p.Phe100Tyr	3.974495	0.249	0.817261308	2.155199161	-0.740853199	-0.449689771	0.995	Phe	100	Tyr	F100Y	3	6.223545455	10.70336364	-10.91509091	95.31	12.89312541	0.620605987	Uncertain
16:2435826:T:C:F:100:S	-2.24776925	-2.533476385	0.004976906	0.015255651	0.016393333	0.064173901	0.036902222	0.029145156	7.86E-21	0.005123316	0.014925955	0.010024733	0.035999179	16	2435826	T	C	F	S		16	2485827	16:2435826:T:C	CCNF	P41002	P41002	p.Phe100Ser	p.Phe100Ser	4.205675	0.665	0.817444791	2.46181853	1.906637425	2.079481314	0.984	Phe	100	Ser	F100S	8	6.223545455	10.70336364	-10.91509091	95.31	12.89312541	0.60759271	Uncertain
16:2435826:T:G:F:100:C	-2.347799113	-2.504107469	0.004976906	0.015255651	0.016393333	0.064173901	0.036902222	0.029145156	7.86E-21	0.005123316	0.014925955	0.010024733	0.035999179	16	2435826	T	G	F	C		16	2485827	16:2435826:T:G	CCNF	P41002	P41002	p.Phe100Cys	p.Phe100Cys	4.298535	0.605	0.817252556	2.578435439	1.522022012	1.782684348	1	Phe	100	Cys	F100C	8	6.223545455	10.70336364	-10.91509091	95.31	12.89312541	0.549616587	Uncertain
16:2435827:C:A:F:100:L	-2.819325399	-3.357282125	0.008994928	0.018909477	0.022987778	0.09637727	0.036902222	0.074081342	7.86E-21	0.029614721	0.020015493	0.018123718	0.079732019	16	2435827	C	A	F	L		16	2485828	16:2435827:C:A	CCNF	P41002	P41002	p.Phe100Leu	p.Phe100Leu	0.962146	0.187	0.819221465	-1.733058292	-1.102270678	-2.430863503	0.555	Phe	100	Leu	F100L	6	6.223545455	10.70336364	-10.91509091	95.31	12.89312541	0.363452976	Uncertain
16:2435827:C:G:F:100:L	-2.819325399	-3.435015505	0.008994928	0.018909477	0.022987778	0.09637727	0.036902222	0.074081342	7.86E-21	0.029614721	0.020015493	0.018123718	0.079732019	16	2435827	C	G	F	L		16	2485828	16:2435827:C:G	CCNF	P41002	P41002	p.Phe100Leu	p.Phe100Leu	0.716365	0.187	0.819221465	-2.054242039	-1.102270678	-2.56326889	0.555	Phe	100	Leu	F100L	6	6.223545455	10.70336364	-10.91509091	95.31	12.89312541	0.363452976	Uncertain
16:2435828:G:A:E:101:K	-2.675738288	-2.505764175	0.003847762	0.014998085	0.010295556	0.004413544	0.04987	0.045697998	7.86E-21	0.00673427	0.043318082	0.021455268	0.023152994	16	2435828	G	A	E	K		16	2485829	16:2435828:G:A	CCNF	P41002	P41002	p.Glu101Lys	p.Glu101Lys	4.480934	0.448	0.859409058	3.854385662	1.227363533	0.97342788	1	Glu	101	Lys	E101K	4	4.130666667	10.09022222	-16.43377778	96.41	13.03117956	0.621431778	Uncertain
16:2435828:G:C:E:101:Q	-2.971423303	-2.647747628	0.004189367	0.013983547	0.012911111	0.000935586	0.04987	0.020200036	7.86E-21	0.009647277	0.029787926	0.02044823	0.022713609	16	2435828	G	C	E	Q		16	2485829	16:2435828:G:C	CCNF	P41002	P41002	p.Glu101Gln	p.Glu101Gln	4.038422	0.272	0.85602699	3.192873666	0.052138468	-0.282303101	0.994	Glu	101	Gln	E101Q	3	4.130666667	10.09022222	-16.43377778	96.41	13.03117956	0.599071027	Uncertain
16:2435829:A:C:E:101:A	-2.27611247	-2.468262013	0.008994928	0.015842343	0.015385556	0.013732615	0.04987	0.074081342	7.86E-21	0.027158828	0.030423447	0.01757841	0.048293524	16	2435829	A	C	E	A	rs767259178	16	2485830	16:2435829:A:C	CCNF	P41002	P41002	p.Glu101Ala	p.Glu101Ala	4.232296	0.61	0.856716099	3.463186911	2.212234707	1.775902367	0.999	Glu	101	Ala	E101A	6	4.130666667	10.09022222	-16.43377778	96.41	13.03117956	0.65152806	Pathogenic
16:2435829:A:G:E:101:G	-1.998571103	-2.331264531	0.008994928	0.014794588	0.015651111	0.026009708	0.04987	0.087553166	7.86E-21	0.121731672	0.030423447	0.013483877	0.073036484	16	2435829	A	G	E	G		16	2485830	16:2435829:A:G	CCNF	P41002	P41002	p.Glu101Gly	p.Glu101Gly	4.304054	0.7	0.866365525	3.794459682	2.945342469	2.334792089	1	Glu	101	Gly	E101G	7	4.130666667	10.09022222	-16.43377778	96.41	13.03117956	0.611801263	Uncertain
16:2435829:A:T:E:101:V	-1.981899459	-2.222579932	0.008994928	0.014794588	0.015651111	0.026009708	0.04987	0.087553166	7.86E-21	0.121731672	0.030423447	0.013483877	0.073036484	16	2435829	A	T	E	V		16	2485830	16:2435829:A:T	CCNF	P41002	P41002	p.Glu101Val	p.Glu101Val	4.647698	0.71	0.855817661	3.983916256	2.832924863	2.577721173	1	Glu	101	Val	E101V	7	4.130666667	10.09022222	-16.43377778	96.41	13.03117956	0.638745627	Uncertain
16:2435830:A:C:E:101:D	-2.844718809	-2.824541799	0.004189367	0.013983547	0.012911111	0.000935586	0.04987	0.020200036	7.86E-21	0.009647277	0.029787926	0.02044823	0.022713609	16	2435830	A	C	E	D		16	2485831	16:2435830:A:C	CCNF	P41002	P41002	p.Glu101Asp	p.Glu101Asp	3.479426	0.348	0.862817765	2.629524795	0.648555906	-0.14413377	0.999	Glu	101	Asp	E101D	3	4.130666667	10.09022222	-16.43377778	96.41	13.03117956	0.64958865	Pathogenic
16:2435830:A:T:E:101:D	-2.844718809	-2.800010562	0.004189367	0.013983547	0.012911111	0.000935586	0.04987	0.020200036	7.86E-21	0.009647277	0.029787926	0.02044823	0.022713609	16	2435830	A	T	E	D		16	2485831	16:2435830:A:T	CCNF	P41002	P41002	p.Glu101Asp	p.Glu101Asp	3.55699	0.348	0.862817765	2.730884527	0.648555906	-0.102349045	0.999	Glu	101	Asp	E101D	3	4.130666667	10.09022222	-16.43377778	96.41	13.03117956	0.64958865	Pathogenic
16:2435831:G:A:A:102:T	-2.569949126	-2.429182883	0.005213434	0.011134471	0.024377778	0.001922803	0.046713333	0.045697998	7.86E-21	0.00673427	0.037424188	0.02206619	0.043683248	16	2435831	G	A	A	T		16	2485832	16:2435831:G:A	CCNF	P41002	P41002	p.Ala102Thr	p.Ala102Thr	4.423198	0.448	0.859306628	3.776415832	1.225654541	0.942324754	1	Ala	102	Thr	A102T	4	8.6434	9.1866	-16.934	97.52	10.78915966	0.679980884	Pathogenic
16:2435831:G:C:A:102:P	-2.120108752	-2.147741441	0.012165156	0.012027834	0.039146667	0.063571153	0.046713333	0.122333372	7.86E-21	0.133945718	0.029767245	0.020680528	0.102187414	16	2435831	G	C	A	P		16	2485832	16:2435831:G:C	CCNF	P41002	P41002	p.Ala102Pro	p.Ala102Pro	4.458534	0.537	0.872259066	4.141389424	2.007514537	1.475813112	1	Ala	102	Pro	A102P	5	8.6434	9.1866	-16.934	97.52	10.78915966	0.639020708	Uncertain
16:2435831:G:T:A:102:S	-2.723497579	-2.472564873	0.005675594	0.010298454	0.029807778	0.000646697	0.046713333	0.020200036	7.86E-21	0.009647277	0.029039104	0.021463734	0.054327295	16	2435831	G	T	A	S		16	2485832	16:2435831:G:T	CCNF	P41002	P41002	p.Ala102Ser	p.Ala102Ser	4.130559	0.323	0.859778892	3.405622377	0.438933866	0.062130853	0.997	Ala	102	Ser	A102S	3	8.6434	9.1866	-16.934	97.52	10.78915966	0.67545283	Pathogenic
16:2435832:C:A:A:102:D	-2.021985505	-2.338929399	0.012165156	0.012401319	0.03982	0.024694192	0.046713333	0.074081342	7.86E-21	0.140435301	0.026235895	0.017542925	0.097287804	16	2435832	C	A	A	D		16	2485833	16:2435832:C:A	CCNF	P41002	P41002	p.Ala102Asp	p.Ala102Asp	3.925593	0.611	0.868564772	3.354021088	2.416280457	1.616457879	1	Ala	102	Asp	A102D	6	8.6434	9.1866	-16.934	97.52	10.78915966	0.666807597	Pathogenic
16:2435832:C:G:A:102:G	-2.756671538	-2.540397334	0.005213434	0.011134471	0.024377778	0.001922803	0.046713333	0.045697998	7.86E-21	0.00673427	0.037424188	0.02206619	0.043683248	16	2435832	C	G	A	G		16	2485833	16:2435832:C:G	CCNF	P41002	P41002	p.Ala102Gly	p.Ala102Gly	4.071555	0.336	0.869637195	3.571157956	0.686052937	0.105489372	1	Ala	102	Gly	A102G	4	8.6434	9.1866	-16.934	97.52	10.78915966	0.671772943	Pathogenic
16:2435832:C:T:A:102:V	-2.760005867	-2.536162466	0.005213434	0.011134471	0.024377778	0.001922803	0.046713333	0.045697998	7.86E-21	0.00673427	0.037424188	0.02206619	0.043683248	16	2435832	C	T	A	V		16	2485833	16:2435832:C:T	CCNF	P41002	P41002	p.Ala102Val	p.Ala102Val	4.084945	0.334	0.857135859	3.280961858	0.464761052	0.101142009	1	Ala	102	Val	A102V	4	8.6434	9.1866	-16.934	97.52	10.78915966	0.669141351	Pathogenic
16:2435834:G:A:A:103:T	-3.284086863	-2.971759564	0.006989229	0.014904447	0.012397778	0.001906137	0.016822222	0.045697998	7.86E-21	0.00673427	0.013114518	0.021819373	0.029332603	16	2435834	G	A	A	T	rs760436368	16	2485835	16:2435834:G:A	CCNF	P41002	P41002	p.Ala103Thr	p.Ala103Thr	2.917266	0.064	0.85493916	1.70098542	-1.288226071	-2.088599984	0.572	Ala	103	Thr	A103T	4	10.1686	7.8594	-13.9786	97.59	11.62133037	0.401822246	Uncertain
16:2435834:G:C:A:103:P	-2.746784703	-2.521031858	0.013652192	0.016092485	0.028007778	0.065082232	0.016822222	0.122333372	7.86E-21	0.135834412	0.008679915	0.020650642	0.078279773	16	2435834	G	C	A	P		16	2485835	16:2435834:G:C	CCNF	P41002	P41002	p.Ala103Pro	p.Ala103Pro	3.627453	0.235	0.867759882	2.944604547	0.012694027	-0.717570858	0.997	Ala	103	Pro	A103P	5	10.1686	7.8594	-13.9786	97.59	11.62133037	0.575750241	Uncertain
16:2435834:G:T:A:103:S	-3.263360831	-2.920671497	0.007607605	0.01357175	0.014285556	0.000646697	0.016822222	0.020200036	7.86E-21	0.009647277	0.012628052	0.021040225	0.021707319	16	2435834	G	T	A	S	rs760436368	16	2485835	16:2435834:G:T	CCNF	P41002	P41002	p.Ala103Ser	p.Ala103Ser	3.190177	0.1	0.855408138	2.069165257	-1.051556561	-1.733486212	0.968	Ala	103	Ser	A103S	3	10.1686	7.8594	-13.9786	97.59	11.62133037	0.44739016	Uncertain
16:2435835:C:A:A:103:D	-2.777398201	-2.466453806	0.013652192	0.016484412	0.029551111	0.027564468	0.016822222	0.074081342	7.86E-21	0.145435403	0.007630527	0.01776577	0.074603482	16	2435835	C	A	A	D		16	2485836	16:2435835:C:A	CCNF	P41002	P41002	p.Ala103Asp	p.Ala103Asp	3.853718	0.228	0.865142585	3.175865764	-0.075471825	-0.63614154	0.997	Ala	103	Asp	A103D	6	10.1686	7.8594	-13.9786	97.59	11.62133037	0.510717999	Uncertain
16:2435835:C:G:A:103:G	-3.239073425	-3.030844346	0.006989229	0.014904447	0.012397778	0.001906137	0.016822222	0.045697998	7.86E-21	0.00673427	0.013114518	0.021819373	0.029332603	16	2435835	C	G	A	G		16	2485836	16:2435835:C:G	CCNF	P41002	P41002	p.Ala103Gly	p.Ala103Gly	2.730449	0.091	0.865771021	1.723458558	-0.935868459	-2.033170876	0.572	Ala	103	Gly	A103G	4	10.1686	7.8594	-13.9786	97.59	11.62133037	0.588391885	Uncertain
16:2435835:C:T:A:103:V	-3.200728644	-2.821642843	0.006989229	0.014904447	0.012397778	0.001906137	0.016822222	0.045697998	7.86E-21	0.00673427	0.013114518	0.021819373	0.029332603	16	2435835	C	T	A	V	rs764061587	16	2485836	16:2435835:C:T	CCNF	P41002	P41002	p.Ala103Val	p.Ala103Val	3.391912	0.114	0.852901506	2.271094729	-1.004383207	-1.543883875	0.881	Ala	103	Val	A103V	4	10.1686	7.8594	-13.9786	97.59	11.62133037	0.558061444	Uncertain
16:2435837:G:A:V:104:M	-2.91724036	-2.688389837	0.003871268	0.014538003	0.00448	0.000646697	0.00888	0.020200036	7.86E-21	0.009647277	0.01026786	0.020539045	0.006698266	16	2435837	G	A	V	M		16	2485838	16:2435837:G:A	CCNF	P41002	P41002	p.Val104Met	p.Val104Met	4.143845	0.354	0.835741566	2.831356316	0.234944422	0.248479478	0.999	Val	104	Met	V104M	3	7.110857143	5.566571429	-12.89957143	97.46	12.33230819	0.622972914	Uncertain
16:2435837:G:C:V:104:L	-3.168982183	-3.088600307	0.003871268	0.014538003	0.00448	0.000646697	0.00888	0.020200036	7.86E-21	0.009647277	0.01026786	0.020539045	0.006698266	16	2435837	G	C	V	L		16	2485838	16:2435837:G:C	CCNF	P41002	P41002	p.Val104Leu	p.Val104Leu	2.878441	0.203	0.843699705	1.373613897	-0.592155161	-1.306044908	0.714	Val	104	Leu	V104L	3	7.110857143	5.566571429	-12.89957143	97.46	12.33230819	0.556663612	Uncertain
16:2435837:G:T:V:104:L	-3.168982183	-3.086579652	0.003871268	0.014538003	0.00448	0.000646697	0.00888	0.020200036	7.86E-21	0.009647277	0.01026786	0.020539045	0.006698266	16	2435837	G	T	V	L		16	2485838	16:2435837:G:T	CCNF	P41002	P41002	p.Val104Leu	p.Val104Leu	2.88483	0.203	0.843699705	1.381962968	-0.592155161	-1.302603072	0.714	Val	104	Leu	V104L	3	7.110857143	5.566571429	-12.89957143	97.46	12.33230819	0.556663612	Uncertain
16:2435838:T:A:V:104:E	-2.054537462	-2.308325812	0.01611477	0.018506683	0.025372222	0.023508636	0.00888	0.074081342	7.86E-21	0.137036127	0.011321074	0.019145501	0.084176126	16	2435838	T	A	V	E	rs753785529	16	2485839	16:2435838:T:A	CCNF	P41002	P41002	p.Val104Glu	p.Val104Glu	4.213872	0.632	0.856588843	3.435978512	2.349961138	1.89314513	0.998	Val	104	Glu	V104E	6	7.110857143	5.566571429	-12.89957143	97.46	12.33230819	0.593585519	Uncertain
16:2435838:T:C:V:104:A	-2.991804707	-2.665556455	0.003555508	0.016404841	0.004734444	0.002367248	0.00888	0.045697998	7.86E-21	0.00673427	0.013307004	0.022077345	0.018434695	16	2435838	T	C	V	A		16	2485839	16:2435838:T:C	CCNF	P41002	P41002	p.Val104Ala	p.Val104Ala	4.044613	0.273	0.843242521	2.886301268	-0.154806947	-0.273187565	0.997	Val	104	Ala	V104A	4	7.110857143	5.566571429	-12.89957143	97.46	12.33230819	0.547653824	Uncertain
16:2435838:T:G:V:104:G	-1.986525333	-2.292625183	0.01611477	0.01758837	0.02044	0.029814424	0.00888	0.087553166	7.86E-21	0.16296884	0.011321074	0.015485661	0.076668349	16	2435838	T	G	V	G		16	2485839	16:2435838:T:G	CCNF	P41002	P41002	p.Val104Gly	p.Val104Gly	4.373177	0.696	0.861982477	3.776909338	2.846786389	2.348908082	0.999	Val	104	Gly	V104G	7	7.110857143	5.566571429	-12.89957143	97.46	12.33230819	0.581189378	Uncertain
16:2435840:A:C:K:105:Q	-1.698292085	-1.898558596	0.075664729	0.006763187	0.268464444	0.203815753	0.087165556	0.045697998	0.378663333	0.14839843	0.093680553	0.022410018	0.182107127	16	2435840	A	C	K	Q		16	2485841	16:2435840:A:C	CCNF	P41002	P41002	p.Lys105Gln	p.Lys105Gln	4.079068	0.543	0.85539341	3.230395152	1.764260649	1.30607208	1	Lys	105	Gln	K105Q	4	5.718222222	5.109888889	-17.532	97.92	8.73547931	0.668048949	Pathogenic
16:2435840:A:G:K:105:E	-1.478226386	-1.88064691	0.075664729	0.006763187	0.268464444	0.203815753	0.087165556	0.045697998	0.378663333	0.14839843	0.093680553	0.022410018	0.182107127	16	2435840	A	G	K	E		16	2485841	16:2435840:A:G	CCNF	P41002	P41002	p.Lys105Glu	p.Lys105Glu	4.135702	0.675	0.864107581	3.518884722	2.748749815	2.099589599	1	Lys	105	Glu	K105E	4	5.718222222	5.109888889	-17.532	97.92	8.73547931	0.646539782	Pathogenic
16:2435841:A:C:K:105:T	-0.754410487	-1.336732261	0.20371294	0.009204385	0.343602222	0.316925084	0.087165556	0.074081342	0.378663333	0.481664739	0.058835808	0.019153149	0.302840274	16	2435841	A	C	K	T		16	2485842	16:2435841:A:C	CCNF	P41002	P41002	p.Lys105Thr	p.Lys105Thr	4.091993	0.736	0.858590426	3.325973187	3.044463832	2.428645206	1	Lys	105	Thr	K105T	6	5.718222222	5.109888889	-17.532	97.92	8.73547931	0.658754934	Pathogenic
16:2435841:A:G:K:105:R	-1.932232794	-1.89106852	0.051608764	0.00551282	0.258052222	0.14646007	0.087165556	0.020200036	0.378663333	0.119870548	0.065496914	0.020918425	0.167119815	16	2435841	A	G	K	R		16	2485842	16:2435841:A:G	CCNF	P41002	P41002	p.Lys105Arg	p.Lys105Arg	4.321662	0.449	0.861474217	3.697080385	1.268176428	0.893406368	0.997	Lys	105	Arg	K105R	3	5.718222222	5.109888889	-17.532	97.92	8.73547931	0.7009374	Pathogenic
16:2435841:A:T:K:105:M	-0.901120953	-1.291661126	0.20371294	0.009204385	0.343602222	0.316925084	0.087165556	0.074081342	0.378663333	0.481664739	0.058835808	0.019153149	0.302840274	16	2435841	A	T	K	M		16	2485842	16:2435841:A:T	CCNF	P41002	P41002	p.Lys105Met	p.Lys105Met	4.234501	0.648	0.849889469	3.298045286	2.33989438	1.996744062	1	Lys	105	Met	K105M	6	5.718222222	5.109888889	-17.532	97.92	8.73547931	0.694803302	Pathogenic
16:2435842:G:C:K:105:N	-1.610959642	-1.639019008	0.20371294	0.00823113	0.323328889	0.341893637	0.087165556	0.122333372	0.378663333	0.375442119	0.066455618	0.021783871	0.267646576	16	2435842	G	C	K	N		16	2485843	16:2435842:G:C	CCNF	P41002	P41002	p.Lys105Asn	p.Lys105Asn	3.650264	0.331	0.858408309	2.744244451	0.466920806	-0.15036733	1	Lys	105	Asn	K105N	5	5.718222222	5.109888889	-17.532	97.92	8.73547931	0.71110274	Pathogenic
16:2435842:G:T:K:105:N	-1.610959642	-1.619071169	0.20371294	0.00823113	0.323328889	0.341893637	0.087165556	0.122333372	0.378663333	0.375442119	0.066455618	0.021783871	0.267646576	16	2435842	G	T	K	N		16	2485843	16:2435842:G:T	CCNF	P41002	P41002	p.Lys105Asn	p.Lys105Asn	3.713336	0.331	0.858408309	2.826666206	0.466920806	-0.116389632	1	Lys	105	Asn	K105N	5	5.718222222	5.109888889	-17.532	97.92	8.73547931	0.71110274	Pathogenic
16:2435843:C:A:L:106:M	-2.925902207	-2.862533191	0.008799722	0.013401573	0.035331111	-2.17E-20	0.039181111	2.97E-19	7.86E-21	4.21E-20	0.023281084	0.018190431	0.055489939	16	2435843	C	A	L	M		16	2485844	16:2435843:C:A	CCNF	P41002	P41002	p.Leu106Met	p.Leu106Met	2.880557	0.198	0.846132786	1.436264233	-0.583344465	-1.333806812	0.994	Leu	106	Met	L106M	2	11.528375	4.56475	-17.59575	97.32	12.09702787	0.485144681	Uncertain
16:2435843:C:G:L:106:V	-2.645972616	-2.567919309	0.008799722	0.014534273	0.035502222	0.000646697	0.039181111	0.020200036	7.86E-21	0.009647277	0.023281084	0.020717343	0.066784041	16	2435843	C	G	L	V	rs990719669	16	2485844	16:2435843:C:G	CCNF	P41002	P41002	p.Leu106Val	p.Leu106Val	3.647114	0.331	0.851459338	2.569093815	0.350980842	-0.152064275	0.997	Leu	106	Val	L106V	3	11.528375	4.56475	-17.59575	97.32	12.09702787	0.682233518	Pathogenic
16:2435844:T:A:L:106:Q	-2.06597961	-2.351315901	0.013131055	0.018256633	0.027928889	0.014933849	0.039181111	0.074081342	7.86E-21	0.065151898	0.014885723	0.017854577	0.069337411	16	2435844	T	A	L	Q		16	2485845	16:2435844:T:A	CCNF	P41002	P41002	p.Leu106Gln	p.Leu106Gln	4.294685	0.671	0.855851797	3.523443164	2.585579155	2.162114331	1	Leu	106	Gln	L106Q	6	11.528375	4.56475	-17.59575	97.32	12.09702787	0.634889907	Uncertain
16:2435844:T:C:L:106:P	-2.108550934	-2.383988635	0.013131055	0.017655737	0.024475556	0.026174929	0.039181111	0.087553166	7.86E-21	0.136129026	0.014885723	0.014202673	0.062369865	16	2435844	T	C	L	P		16	2485845	16:2435844:T:C	CCNF	P41002	P41002	p.Leu106Pro	p.Leu106Pro	4.29315	0.667	0.86670492	3.788563952	2.741230656	2.13816595	1	Leu	106	Pro	L106P	7	11.528375	4.56475	-17.59575	97.32	12.09702787	0.676247157	Pathogenic
16:2435844:T:G:L:106:R	-1.94427661	-2.362568504	0.013131055	0.018256633	0.027928889	0.014933849	0.039181111	0.074081342	7.86E-21	0.065151898	0.014885723	0.017854577	0.069337411	16	2435844	T	G	L	R		16	2485845	16:2435844:T:G	CCNF	P41002	P41002	p.Leu106Arg	p.Leu106Arg	4.259106	0.744	0.859973177	3.578388003	3.11838872	2.564914041	1	Leu	106	Arg	L106R	6	11.528375	4.56475	-17.59575	97.32	12.09702787	0.683114829	Pathogenic
16:2435846:G:A:G:107:S	-2.93894834	-2.647923996	0.01201649	0.020558658	0.008794444	0.018665667	0.02181	0.074081342	7.86E-21	0.0276665	0.005446392	0.018761409	0.03160429	16	2435846	G	A	G	S		16	2485847	16:2435846:G:A	CCNF	P41002	P41002	p.Gly107Ser	p.Gly107Ser	3.908003	0.264	0.859844936	3.116414321	0.064984502	-0.398804406	0.982	Gly	107	Ser	G107S	6	11.11175	1.561	-14.1425	96.94	12.13529138	0.579960543	Uncertain
16:2435846:G:C:G:107:R	-2.792628223	-2.691938562	0.006657806	0.018016762	0.005487778	0.00389604	0.02181	0.029145156	7.86E-21	0.004989982	0.004046188	0.01229617	0.010498262	16	2435846	G	C	G	R		16	2485847	16:2435846:G:C	CCNF	P41002	P41002	p.Gly107Arg	p.Gly107Arg	4.07712	0.417	0.863589992	3.429591102	1.100059406	0.576696797	1	Gly	107	Arg	G107R	8	11.11175	1.561	-14.1425	96.94	12.13529138	0.612509123	Uncertain
16:2435846:G:T:G:107:C	-2.777561025	-2.668792876	0.006657806	0.015312281	0.005404444	0.000877937	0.02181	2.08E-06	7.86E-21	5.93E-06	0.004046188	0.009584568	0.008245635	16	2435846	G	T	G	C	rs931365281	16	2485847	16:2435846:G:T	CCNF	P41002	P41002	p.Gly107Cys	p.Gly107Cys	4.183206	0.433	0.860031039	3.480626926	1.14238894	0.726332515	1	Gly	107	Cys	G107C	9	11.11175	1.561	-14.1425	96.94	12.13529138	0.633518111	Uncertain
16:2435847:G:A:G:107:D	-2.507390648	-2.589491962	0.01201649	0.020000808	0.007496667	0.027233782	0.02181	0.087553166	7.86E-21	0.121731672	0.005446392	0.015569803	0.037705435	16	2435847	G	A	G	D		16	2485848	16:2435847:G:A	CCNF	P41002	P41002	p.Gly107Asp	p.Gly107Asp	4.00364	0.504	0.867246072	3.423554971	1.714100895	1.040003848	1	Gly	107	Asp	G107D	7	11.11175	1.561	-14.1425	96.94	12.13529138	0.657606674	Pathogenic
16:2435847:G:C:G:107:A	-2.987296108	-2.863439214	0.01201649	0.020558658	0.008794444	0.018665667	0.02181	0.074081342	7.86E-21	0.0276665	0.005446392	0.018761409	0.03160429	16	2435847	G	C	G	A		16	2485848	16:2435847:G:C	CCNF	P41002	P41002	p.Gly107Ala	p.Gly107Ala	3.226577	0.235	0.860118421	2.232666015	-0.114799782	-0.933527917	0.986	Gly	107	Ala	G107A	6	11.11175	1.561	-14.1425	96.94	12.13529138	0.229004243	Benign
16:2435847:G:T:G:107:V	-2.629183394	-2.733814063	0.006657806	0.015312281	0.005404444	0.000877937	0.02181	2.08E-06	7.86E-21	5.93E-06	0.004046188	0.009584568	0.008245635	16	2435847	G	T	G	V		16	2485848	16:2435847:G:T	CCNF	P41002	P41002	p.Gly107Val	p.Gly107Val	3.977619	0.522	0.859970279	3.210472759	1.707130507	1.130032554	1	Gly	107	Val	G107V	9	11.11175	1.561	-14.1425	96.94	12.13529138	0.643100132	Pathogenic
16:2435849:A:C:I:108:L	-3.392453523	-3.210532353	0.004541487	0.006630538	0.004201111	0.009227222	0.012647778	2.97E-19	7.86E-21	4.21E-20	0.015209841	0.016241261	0.005390256	16	2435849	A	C	I	L		16	2485850	16:2435849:A:C	CCNF	P41002	P41002	p.Ile108Leu	p.Ile108Leu	2.512016	0.073	0.852777796	1.118212048	-1.267076081	-2.254890097	0.09	Ile	108	Leu	I108L	2	7.658125	-0.193625	-14.466375	96.6	9.088677619	0.191446757	Benign
16:2435849:A:G:I:108:V	-3.31909829	-3.325326041	0.004541487	0.00668554	0.004201111	0.009227222	0.012647778	0	7.86E-21	1.25E-20	0.015209841	0.01223899	0.005390256	16	2435849	A	G	I	V	rs1310117441	16	2485850	16:2435849:A:G	CCNF	P41002	P41002	p.Ile108Val	p.Ile108Val	2.149056	0.117	0.849449809	0.561988758	-1.042902568	-2.1960853	0.341	Ile	108	Val	I108V	1	7.658125	-0.193625	-14.466375	96.6	9.088677619	0.166211347	Benign
16:2435849:A:T:I:108:L	-3.392453523	-3.199866117	0.004541487	0.006630538	0.004201111	0.009227222	0.012647778	2.97E-19	7.86E-21	4.21E-20	0.015209841	0.016241261	0.005390256	16	2435849	A	T	I	L		16	2485850	16:2435849:A:T	CCNF	P41002	P41002	p.Ile108Leu	p.Ile108Leu	2.545741	0.073	0.852777796	1.162283485	-1.267076081	-2.236722005	0.09	Ile	108	Leu	I108L	2	7.658125	-0.193625	-14.466375	96.6	9.088677619	0.191446757	Benign
16:2435850:T:A:I:108:K	-2.243200562	-2.542892893	0.012921799	0.014032215	0.015766667	0.110155844	0.012647778	0.087553166	7.86E-21	0.121731672	0.017120875	0.01691835	0.049180435	16	2435850	T	A	I	K		16	2485851	16:2435850:T:A	CCNF	P41002	P41002	p.Ile108Lys	p.Ile108Lys	3.98337	0.627	0.859660454	3.210362402	2.369425362	1.740068917	0.996	Ile	108	Lys	I108K	7	7.658125	-0.193625	-14.466375	96.6	9.088677619	0.588790552	Uncertain
16:2435850:T:C:I:108:T	-2.64971758	-2.531052398	0.012921799	0.012615579	0.016194444	0.152517531	0.012647778	0.122333372	7.86E-21	0.109779042	0.019449839	0.022156489	0.053762643	16	2435850	T	C	I	T		16	2485851	16:2435850:T:C	CCNF	P41002	P41002	p.Ile108Thr	p.Ile108Thr	3.953878	0.369	0.855786374	3.076470302	0.664733638	0.232847272	0.996	Ile	108	Thr	I108T	5	7.658125	-0.193625	-14.466375	96.6	9.088677619	0.58262216	Uncertain
16:2435850:T:G:I:108:R	-2.271542357	-2.522762249	0.012921799	0.014032215	0.015766667	0.110155844	0.012647778	0.087553166	7.86E-21	0.121731672	0.017120875	0.01691835	0.049180435	16	2435850	T	G	I	R		16	2485851	16:2435850:T:G	CCNF	P41002	P41002	p.Ile108Arg	p.Ile108Arg	4.04702	0.61	0.859683431	3.294105012	2.261743101	1.676091802	0.996	Ile	108	Arg	I108R	7	7.658125	-0.193625	-14.466375	96.6	9.088677619	0.582897267	Uncertain
16:2435851:A:G:I:108:M	-2.959187808	-3.701431291	0.004541487	0.008035824	0.004372222	0.010024709	0.012647778	0.020200036	7.86E-21	0.009647277	0.015209841	0.019915217	0.007940361	16	2435851	A	G	I	M		16	2485852	16:2435851:A:G	CCNF	P41002	P41002	p.Ile108Met	p.Ile108Met	0.922621	0.325	0.847236777	-1.095171323	0.2423888	-1.65446589	0.991	Ile	108	Met	I108M	3	7.658125	-0.193625	-14.466375	96.6	9.088677619	0.583869014	Uncertain
16:2435852:G:A:A:109:T	-2.499521515	-2.499979378	0.034310076	0.008843046	0.125943333	0.204160068	0.023626667	0.045697998	7.86E-21	0.00673427	0.028116103	0.021619657	0.046350518	16	2435852	G	A	A	T		16	2485853	16:2435852:G:A	CCNF	P41002	P41002	p.Ala109Thr	p.Ala109Thr	4.160391	0.482	0.862000564	3.499288253	1.486732703	0.99727962	1	Ala	109	Thr	A109T	4	10.0336	-0.8902	-18.2564	95.49	8.713772886	0.619512764	Uncertain
16:2435852:G:C:A:109:P	-2.239352065	-2.439510069	0.085023232	0.011024842	0.141208889	0.39934147	0.023626667	0.122333372	7.86E-21	0.110684863	0.016945777	0.021409123	0.057692328	16	2435852	G	C	A	P		16	2485853	16:2435852:G:C	CCNF	P41002	P41002	p.Ala109Pro	p.Ala109Pro	4.185922	0.603	0.874592835	3.842584037	2.46600114	1.710457548	1	Ala	109	Pro	A109P	5	10.0336	-0.8902	-18.2564	95.49	8.713772886	0.623838021	Uncertain
16:2435852:G:T:A:109:S	-2.615784576	-2.546960979	0.023073738	0.006790524	0.116182222	0.135135585	0.023626667	0.020200036	7.86E-21	0.009713944	0.022525538	0.019696489	0.050641661	16	2435852	G	T	A	S		16	2485853	16:2435852:G:T	CCNF	P41002	P41002	p.Ala109Ser	p.Ala109Ser	3.949164	0.399	0.862411461	3.233372639	0.965973807	0.403718701	1	Ala	109	Ser	A109S	3	10.0336	-0.8902	-18.2564	95.49	8.713772886	0.657000578	Pathogenic
16:2435853:C:A:A:109:D	-2.175340903	-2.619858594	0.085023232	0.012512876	0.138481111	0.355744857	0.023626667	0.074081342	7.86E-21	0.027238828	0.014912086	0.019277958	0.039054727	16	2435853	C	A	A	D		16	2485854	16:2435853:C:A	CCNF	P41002	P41002	p.Ala109Asp	p.Ala109Asp	3.887917	0.699	0.871546691	3.378180171	3.025430731	2.104833369	1	Ala	109	Asp	A109D	6	10.0336	-0.8902	-18.2564	95.49	8.713772886	0.685875772	Pathogenic
16:2435853:C:G:A:109:G	-2.721254379	-2.615748762	0.034310076	0.008843046	0.125943333	0.204160068	0.023626667	0.045697998	7.86E-21	0.00673427	0.028116103	0.021619657	0.046350518	16	2435853	C	G	A	G		16	2485854	16:2435853:C:G	CCNF	P41002	P41002	p.Ala109Gly	p.Ala109Gly	3.794346	0.349	0.8724934	3.279203921	0.816345647	0.03129805	0.997	Ala	109	Gly	A109G	4	10.0336	-0.8902	-18.2564	95.49	8.713772886	0.680929704	Pathogenic
16:2435853:C:T:A:109:V	-2.454508077	-2.566745431	0.034310076	0.008843046	0.125943333	0.204160068	0.023626667	0.045697998	7.86E-21	0.00673427	0.028116103	0.021619657	0.046350518	16	2435853	C	T	A	V	rs1293687317	16	2485854	16:2435853:C:T	CCNF	P41002	P41002	p.Ala109Val	p.Ala109Val	3.949287	0.509	0.859858533	3.170698427	1.622627659	1.039625008	1	Ala	109	Val	A109V	4	10.0336	-0.8902	-18.2564	95.49	8.713772886	0.699782929	Pathogenic
16:2435855:T:A:Y:110:N	-2.551583248	-2.644472835	0.006961092	0.017532214	0.01737	0.023641667	0.025372222	2.08E-06	0.003657778	0.004949262	0.020383468	0.009695422	0.015216746	16	2435855	T	A	Y	N		16	2485856	16:2435855:T:A	CCNF	P41002	P41002	p.Tyr110Asn	p.Tyr110Asn	4.158279	0.547	0.854768604	3.318528894	1.779263299	1.371865521	0.959	Tyr	110	Asn	Y110N	9	14.62166667	-0.05725	-18.25558333	94.69	12.18057395	0.701326315	Pathogenic
16:2435855:T:C:Y:110:H	-2.577189545	-2.534896161	0.012560785	0.020152557	0.027584444	0.140363947	0.025372222	0.122333372	0.003657778	0.171027733	0.030950136	0.019384764	0.070102787	16	2435855	T	C	Y	H		16	2485856	16:2435855:T:C	CCNF	P41002	P41002	p.Tyr110His	p.Tyr110His	3.703053	0.362	0.852797451	2.675129085	0.570367405	0.057262069	0.959	Tyr	110	His	Y110H	5	14.62166667	-0.05725	-18.25558333	94.69	12.18057395	0.647032362	Pathogenic
16:2435855:T:G:Y:110:D	-2.143402789	-2.608709239	0.006961092	0.015265126	0.01737	0.023345952	0.025372222	0	0.003657778	0.004876667	0.020383468	0.008398606	0.015163413	16	2435855	T	G	Y	D		16	2485856	16:2435855:T:G	CCNF	P41002	P41002	p.Tyr110Asp	p.Tyr110Asp	4.272137	0.792	0.862952563	3.66874807	3.473224692	2.849391483	0.999	Tyr	110	Asp	Y110D	10	14.62166667	-0.05725	-18.25558333	94.69	12.18057395	0.655614541	Pathogenic
16:2435856:A:C:Y:110:S	-2.264830973	-2.58672999	0.006961092	0.017532214	0.01737	0.023641667	0.025372222	2.08E-06	0.003657778	0.004949262	0.020383468	0.009695422	0.015216746	16	2435856	A	C	Y	S		16	2485857	16:2435856:A:C	CCNF	P41002	P41002	p.Tyr110Ser	p.Tyr110Ser	4.340853	0.719	0.854874952	3.559731994	2.874407466	2.464443101	1	Tyr	110	Ser	Y110S	9	14.62166667	-0.05725	-18.25558333	94.69	12.18057395	0.653302849	Pathogenic
16:2435856:A:G:Y:110:C	-2.428213083	-2.73404202	0.006961092	0.017532214	0.01737	0.023641667	0.025372222	2.08E-06	0.003657778	0.004949262	0.020383468	0.009695422	0.015216746	16	2435856	A	G	Y	C	rs200331327	16	2485857	16:2435856:A:G	CCNF	P41002	P41002	p.Tyr110Cys	p.Tyr110Cys	3.875075	0.621	0.854848351	2.950403991	2.250997113	1.647046823	0.983	Tyr	110	Cys	Y110C	9	14.62166667	-0.05725	-18.25558333	94.69	12.18057395	0.628357226	Uncertain
16:2435856:A:T:Y:110:F	-2.446662932	-2.250722661	0.00861532	0.017807287	0.040784444	0.022812801	0.025372222	0.045697998	0.003657778	0.035816026	0.036853004	0.01993633	0.097375036	16	2435856	A	T	Y	F		16	2485857	16:2435856:A:T	CCNF	P41002	P41002	p.Tyr110Phe	p.Tyr110Phe	4.203215	0.356	0.853186144	3.338301817	0.538711738	0.292023589	1	Tyr	110	Phe	Y110F	4	14.62166667	-0.05725	-18.25558333	94.69	12.18057395	0.641966651	Pathogenic
16:2435858:C:A:L:111:I	-2.729973942	-2.595776718	0.017581232	0.003767092	0.06626	0.050269471	0.109182222	2.97E-19	0.003056667	0.013049522	0.183955729	0.014285264	0.059541296	16	2435858	C	A	L	I		16	2485859	16:2435858:C:A	CCNF	P41002	P41002	p.Leu111Ile	p.Leu111Ile	3.664824	0.303	0.841496978	2.347034585	0.006773622	-0.304373864	1	Leu	111	Ile	L111I	2	11.569875	-4.1745	-13.277625	94.11	6.796206968	0.678312377	Pathogenic
16:2435858:C:G:L:111:V	-2.577644746	-2.582949439	0.017581232	0.005323385	0.066788889	0.051765797	0.109182222	0.020200036	0.003056667	0.036761156	0.183955729	0.018142911	0.066131935	16	2435858	C	G	L	V	rs887256259	16	2485859	16:2435858:C:G	CCNF	P41002	P41002	p.Leu111Val	p.Leu111Val	3.609116	0.374	0.847180496	2.414123808	0.552933043	0.076021367	1	Leu	111	Val	L111V	3	11.569875	-4.1745	-13.277625	94.11	6.796206968	0.687362977	Pathogenic
16:2435858:C:T:L:111:F	-2.338493846	-2.324143505	0.039077245	0.007996686	0.077503333	0.085631764	0.109182222	0.045697998	0.003056667	0.018228745	0.508545578	0.020618159	0.109631504	16	2435858	C	T	L	F		16	2485859	16:2435858:C:T	CCNF	P41002	P41002	p.Leu111Phe	p.Leu111Phe	3.792046	0.383	0.8489509	2.696749365	0.639682528	0.226591388	1	Leu	111	Phe	L111F	4	11.569875	-4.1745	-13.277625	94.11	6.796206968	0.678794585	Pathogenic
16:2435859:T:A:L:111:H	-1.429073585	-2.01883861	0.155923948	0.01357826	0.133802222	0.368302694	0.109182222	0.087553166	0.003056667	0.294040696	0.844379663	0.01735361	0.142467609	16	2435859	T	A	L	H		16	2485860	16:2435859:T:A	CCNF	P41002	P41002	p.Leu111His	p.Leu111His	4.277754	0.827	0.849907138	3.355002688	3.478056599	3.054730175	1	Leu	111	His	L111H	7	11.569875	-4.1745	-13.277625	94.11	6.796206968	0.69996368	Pathogenic
16:2435859:T:C:L:111:P	-1.424072092	-1.916856108	0.155923948	0.01357826	0.133802222	0.368302694	0.109182222	0.087553166	0.003056667	0.294040696	0.844379663	0.01735361	0.142467609	16	2435859	T	C	L	P		16	2485860	16:2435859:T:C	CCNF	P41002	P41002	p.Leu111Pro	p.Leu111Pro	4.600207	0.83	0.862668707	4.090479609	3.71004715	3.245780847	1	Leu	111	Pro	L111P	7	11.569875	-4.1745	-13.277625	94.11	6.796206968	0.686184504	Pathogenic
16:2435859:T:G:L:111:R	-1.462573829	-2.045610103	0.155923948	0.01288816	0.121996667	0.333773079	0.109182222	0.074081342	0.003056667	0.133726074	0.844379663	0.01972426	0.136289838	16	2435859	T	G	L	R		16	2485860	16:2435859:T:G	CCNF	P41002	P41002	p.Leu111Arg	p.Leu111Arg	4.283342	0.826	0.856191675	3.516985636	3.576554029	3.051960139	1	Leu	111	Arg	L111R	6	11.569875	-4.1745	-13.277625	94.11	6.796206968	0.657722672	Pathogenic
16:2435861:T:A:Y:112:N	-2.098588329	-2.420173631	0.009508603	0.011370057	0.074291111	0.082701379	0.107687778	2.08E-06	-1.02E-20	0.000306047	0.012014021	0.013468355	0.053626376	16	2435861	T	A	Y	N		16	2485862	16:2435861:T:A	CCNF	P41002	P41002	p.Tyr112Asn	p.Tyr112Asn	4.30645	0.7	0.846218811	3.301721898	2.609205023	2.336082845	1	Tyr	112	Asn	Y112N	9	8.186	-5.95325	-14.71508333	91.86	6.221898829	0.636149692	Uncertain
16:2435861:T:C:Y:112:H	-1.840251742	-2.10597071	0.007848054	0.011156686	0.074507778	0.152755775	0.107687778	0.122333372	-1.02E-20	0.124442158	0.016482787	0.022468017	0.122850168	16	2435861	T	C	Y	H		16	2485862	16:2435861:T:C	CCNF	P41002	P41002	p.Tyr112His	p.Tyr112His	4.288797	0.641	0.844002533	3.224104161	2.197176307	1.985531468	1	Tyr	112	His	Y112H	5	8.186	-5.95325	-14.71508333	91.86	6.221898829	0.699722514	Pathogenic
16:2435861:T:G:Y:112:D	-1.925617948	-2.418706769	0.009508603	0.010061753	0.074291111	0.081771848	0.107687778	0	-1.02E-20	0.000165128	0.012014021	0.0115543	0.052575265	16	2435861	T	G	Y	D		16	2485862	16:2435861:T:G	CCNF	P41002	P41002	p.Tyr112Asp	p.Tyr112Asp	4.326441	0.807	0.85419806	3.524238283	3.422512377	2.965351207	1	Tyr	112	Asp	Y112D	10	8.186	-5.95325	-14.71508333	91.86	6.221898829	0.698846538	Pathogenic
16:2435862:A:C:Y:112:S	-1.955212191	-2.419793789	0.009508603	0.011370057	0.074291111	0.082701379	0.107687778	2.08E-06	-1.02E-20	0.000306047	0.012014021	0.013468355	0.053626376	16	2435862	A	C	Y	S		16	2485863	16:2435862:A:C	CCNF	P41002	P41002	p.Tyr112Ser	p.Tyr112Ser	4.307651	0.786	0.846278853	3.304769165	3.156891703	2.833841148	1	Tyr	112	Ser	Y112S	9	8.186	-5.95325	-14.71508333	91.86	6.221898829	0.677929587	Pathogenic
16:2435862:A:G:Y:112:C	-2.003559959	-2.399237129	0.009508603	0.011370057	0.074291111	0.082701379	0.107687778	2.08E-06	-1.02E-20	0.000306047	0.012014021	0.013468355	0.053626376	16	2435862	A	G	Y	C		16	2485863	16:2435862:A:G	CCNF	P41002	P41002	p.Tyr112Cys	p.Tyr112Cys	4.372648	0.757	0.846242191	3.388804145	2.971932791	2.70122531	1	Tyr	112	Cys	Y112C	9	8.186	-5.95325	-14.71508333	91.86	6.221898829	0.699892556	Pathogenic
16:2435862:A:T:Y:112:F	-2.404577055	-2.419561532	0.003447973	0.008329887	0.051445556	0.022969947	0.107687778	0.045697998	-1.02E-20	0.013794967	0.007371738	0.021614738	0.070923477	16	2435862	A	T	Y	F		16	2485863	16:2435862:A:T	CCNF	P41002	P41002	p.Tyr112Phe	p.Tyr112Phe	4.055736	0.463	0.844526913	2.932449286	1.074414707	0.831073708	1	Tyr	112	Phe	Y112F	4	8.186	-5.95325	-14.71508333	91.86	6.221898829	0.662894926	Pathogenic
16:2435864:A:C:N:113:H	-2.626877051	-2.504433454	0.006775826	0.012843413	0.041733333	0.095725465	0.066595556	0.122333372	2.73E-20	0.077085413	0.008584036	0.020439133	0.055930452	16	2435864	A	C	N	H		16	2485865	16:2435864:A:C	CCNF	P41002	P41002	p.Asn113His	p.Asn113His	4.006379	0.376	0.826880637	2.433624284	0.226954059	0.301592784	1	Asn	113	His	N113H	5	12.254	-6.158875	-20.635	90.4	8.486251726	0.649337199	Pathogenic
16:2435864:A:G:N:113:D	-2.791926326	-2.474620494	0.006775826	0.012843413	0.041733333	0.095725465	0.066595556	0.122333372	2.73E-20	0.077085413	0.008584036	0.020439133	0.055930452	16	2435864	A	G	N	D		16	2485865	16:2435864:A:G	CCNF	P41002	P41002	p.Asn113Asp	p.Asn113Asp	4.100643	0.277	0.834885438	2.753828665	-0.268813321	-0.219882027	0.997	Asn	113	Asp	N113D	5	12.254	-6.158875	-20.635	90.4	8.486251726	0.671119529	Pathogenic
16:2435864:A:T:N:113:Y	-2.53902734	-2.508457932	0.008211394	0.014830097	0.044543333	0.105576724	0.066595556	0.029145156	2.73E-20	0.009258787	0.006243155	0.014289573	0.037066002	16	2435864	A	T	N	Y		16	2485865	16:2435864:A:T	CCNF	P41002	P41002	p.Asn113Tyr	p.Asn113Tyr	4.269197	0.487	0.827969233	2.803865267	0.950721646	1.084796632	0.999	Asn	113	Tyr	N113Y	8	12.254	-6.158875	-20.635	90.4	8.486251726	0.558669352	Uncertain
16:2435865:A:C:N:113:T	-2.700965864	-2.516792428	0.006775826	0.014796767	0.036377778	0.092109264	0.066595556	0.074081342	2.73E-20	0.033005666	0.007546149	0.018977918	0.046728893	16	2435865	A	C	N	T		16	2485866	16:2435865:A:C	CCNF	P41002	P41002	p.Asn113Thr	p.Asn113Thr	4.101704	0.36	0.827871471	2.58258117	0.141776788	0.260459763	0.992	Asn	113	Thr	N113T	6	12.254	-6.158875	-20.635	90.4	8.486251726	0.704352422	Pathogenic
16:2435865:A:G:N:113:S	-2.973647244	-2.900731336	0.006775826	0.012843413	0.041733333	0.095725465	0.066595556	0.122333372	2.73E-20	0.077085413	0.008584036	0.020439133	0.055930452	16	2435865	A	G	N	S	rs144671828	16	2485866	16:2435865:A:G	CCNF	P41002	P41002	p.Asn113Ser	p.Asn113Ser	2.753346	0.168	0.827947285	0.822428637	-1.077464138	-1.575747936	0.714	Asn	113	Ser	N113S	5	12.254	-6.158875	-20.635	90.4	8.486251726	0.547684687	Uncertain
16:2435865:A:T:N:113:I	-2.494105692	-2.524416645	0.008211394	0.013478693	0.04441	0.075572957	0.066595556	2.08E-06	2.73E-20	0.000212714	0.006243155	0.01251928	0.031547963	16	2435865	A	T	N	I		16	2485866	16:2435865:A:T	CCNF	P41002	P41002	p.Asn113Ile	p.Asn113Ile	4.299337	0.531	0.830346355	2.90175973	1.270081959	1.355369456	0.999	Asn	113	Ile	N113I	9	12.254	-6.158875	-20.635	90.4	8.486251726	0.646098891	Pathogenic
16:2435866:T:A:N:113:K	-2.6992987	-3.36634542	0.006775826	0.014796767	0.036377778	0.092109264	0.066595556	0.074081342	2.73E-20	0.033005666	0.007546149	0.018977918	0.046728893	16	2435866	T	A	N	K		16	2485867	16:2435866:T:A	CCNF	P41002	P41002	p.Asn113Lys	p.Asn113Lys	1.415548	0.361	0.832598911	-0.811300234	0.227008468	-1.180826668	0.985	Asn	113	Lys	N113K	6	12.254	-6.158875	-20.635	90.4	8.486251726	0.573664019	Uncertain
16:2435866:T:G:N:113:K	-2.6992987	-3.359011414	0.006775826	0.014796767	0.036377778	0.092109264	0.066595556	0.074081342	2.73E-20	0.033005666	0.007546149	0.018977918	0.046728893	16	2435866	T	G	N	K		16	2485867	16:2435866:T:G	CCNF	P41002	P41002	p.Asn113Lys	p.Asn113Lys	1.438737	0.361	0.832598911	-0.780997119	0.227008468	-1.168334455	0.985	Asn	113	Lys	N113K	6	12.254	-6.158875	-20.635	90.4	8.486251726	0.573664019	Uncertain
16:2435867:G:A:E:114:K	-2.39762174	-2.225489973	0.002547798	0.004423333	0.057783333	0.015730503	0.178847778	0.045697998	-1.02E-20	0.013794967	0.009882589	0.022082143	0.072920364	16	2435867	G	A	E	K		16	2485868	16:2435867:G:A	CCNF	P41002	P41002	p.Glu114Lys	p.Glu114Lys	4.640193	0.461	0.849769683	3.825250595	1.14917399	1.134367485	0.985	Glu	114	Lys	E114K	4	7.302444444	-3.608333333	-21.58622222	91.84	5.676352019	0.644681072	Pathogenic
16:2435867:G:C:E:114:Q	-2.710572083	-2.483623101	0.001122801	0.002686975	0.049982222	0.006361596	0.178847778	0.020200036	-1.02E-20	0.006029664	0.001938255	0.019548213	0.047452978	16	2435867	G	C	E	Q		16	2485868	16:2435867:G:C	CCNF	P41002	P41002	p.Glu114Gln	p.Glu114Gln	4.196004	0.352	0.845043814	3.128472285	0.377433984	0.265017474	0.985	Glu	114	Gln	E114Q	3	7.302444444	-3.608333333	-21.58622222	91.84	5.676352019	0.708081155	Pathogenic
16:2435868:A:C:E:114:A	-1.918486454	-2.065472896	0.005805823	0.007904294	0.07879	0.078532898	0.178847778	0.074081342	-1.02E-20	0.033132746	0.016969934	0.020252077	0.122873847	16	2435868	A	C	E	A		16	2485869	16:2435868:A:C	CCNF	P41002	P41002	p.Glu114Ala	p.Glu114Ala	4.416499	0.594	0.847280684	3.471668427	1.953100902	1.782649068	0.999	Glu	114	Ala	E114A	6	7.302444444	-3.608333333	-21.58622222	91.84	5.676352019	0.695239957	Pathogenic
16:2435868:A:G:E:114:G	-1.860529453	-2.146136153	0.005805823	0.008466025	0.091353333	0.115697135	0.178847778	0.087553166	-1.02E-20	0.058834908	0.016969934	0.017012332	0.110179268	16	2435868	A	G	E	G		16	2485869	16:2435868:A:G	CCNF	P41002	P41002	p.Glu114Gly	p.Glu114Gly	4.346877	0.668	0.858177201	3.648881983	2.605306914	2.17288974	1	Glu	114	Gly	E114G	7	7.302444444	-3.608333333	-21.58622222	91.84	5.676352019	0.685363494	Pathogenic
16:2435868:A:T:E:114:V	-2.012241413	-2.070055289	0.005805823	0.008466025	0.091353333	0.115697135	0.178847778	0.087553166	-1.02E-20	0.058834908	0.016969934	0.017012332	0.110179268	16	2435868	A	T	E	V		16	2485869	16:2435868:A:T	CCNF	P41002	P41002	p.Glu114Val	p.Glu114Val	4.587433	0.577	0.846280218	3.670418613	1.828343016	1.776467224	0.985	Glu	114	Val	E114V	7	7.302444444	-3.608333333	-21.58622222	91.84	5.676352019	0.661734021	Pathogenic
16:2435869:A:C:E:114:D	-2.632215357	-2.656352558	0.001122801	0.002686975	0.049982222	0.006361596	0.178847778	0.020200036	-1.02E-20	0.006029664	0.001938255	0.019548213	0.047452978	16	2435869	A	C	E	D		16	2485870	16:2435869:A:C	CCNF	P41002	P41002	p.Glu114Asp	p.Glu114Asp	3.64986	0.399	0.85266916	2.602459485	0.803428585	0.242479786	0.999	Glu	114	Asp	E114D	3	7.302444444	-3.608333333	-21.58622222	91.84	5.676352019	0.65188783	Pathogenic
16:2435869:A:T:E:114:D	-2.632215357	-2.638250477	0.001122801	0.002686975	0.049982222	0.006361596	0.178847778	0.020200036	-1.02E-20	0.006029664	0.001938255	0.019548213	0.047452978	16	2435869	A	T	E	D		16	2485870	16:2435869:A:T	CCNF	P41002	P41002	p.Glu114Asp	p.Glu114Asp	3.707096	0.399	0.85266916	2.677254823	0.803428585	0.273313555	0.999	Glu	114	Asp	E114D	3	7.302444444	-3.608333333	-21.58622222	91.84	5.676352019	0.65188783	Pathogenic
16:2435870:G:A:G:115:S	-2.263841014	-2.185150553	0.004323561	0.01251957	0.077245556	0.07183945	0.183968889	0.074081342	2.73E-20	0.032605666	0.023733933	0.019711416	0.10794207	16	2435870	G	A	G	S		16	2485871	16:2435870:G:A	CCNF	P41002	P41002	p.Gly115Ser	p.Gly115Ser	4.256197	0.433	0.813624612	2.433814445	0.368121839	0.765653706	1	Gly	115	Ser	G115S	6	9.35825	-2.29625	-24.74725	84.99	8.181933281	0.714855684	Pathogenic
16:2435870:G:C:G:115:R	-2.307209482	-2.361258397	0.005242312	0.012390634	0.081622222	0.091303904	0.183968889	0.029145156	2.73E-20	0.009169898	0.019691251	0.013313707	0.07008327	16	2435870	G	C	G	R		16	2485871	16:2435870:G:C	CCNF	P41002	P41002	p.Gly115Arg	p.Gly115Arg	4.252354	0.524	0.819114042	2.563903209	1.038179047	1.289596561	0.999	Gly	115	Arg	G115R	8	9.35825	-2.29625	-24.74725	84.99	8.181933281	0.680186899	Pathogenic
16:2435870:G:T:G:115:C	-2.141426577	-2.338590899	0.005242312	0.011334896	0.081511111	0.062850735	0.183968889	2.08E-06	2.73E-20	0.000146047	0.019691251	0.010921304	0.064078333	16	2435870	G	T	G	C		16	2485871	16:2435870:G:T	CCNF	P41002	P41002	p.Gly115Cys	p.Gly115Cys	4.411736	0.642	0.813480069	2.633513397	1.694281685	2.057540653	1	Gly	115	Cys	G115C	9	9.35825	-2.29625	-24.74725	84.99	8.181933281	0.698868907	Pathogenic
16:2435871:G:A:G:115:D	-2.072844068	-2.129769983	0.004323561	0.012956785	0.084027778	0.105384174	0.183968889	0.087553166	2.73E-20	0.037445136	0.023733933	0.016481928	0.089682601	16	2435871	G	A	G	D		16	2485872	16:2435871:G:A	CCNF	P41002	P41002	p.Gly115Asp	p.Gly115Asp	4.698008	0.604	0.821814014	3.212732769	1.591770769	1.992105228	1	Gly	115	Asp	G115D	7	9.35825	-2.29625	-24.74725	84.99	8.181933281	0.688858563	Pathogenic
16:2435871:G:C:G:115:A	-2.073784273	-2.042506049	0.004323561	0.01251957	0.077245556	0.07183945	0.183968889	0.074081342	2.73E-20	0.032605666	0.023733933	0.019711416	0.10794207	16	2435871	G	C	G	A		16	2485872	16:2435871:G:C	CCNF	P41002	P41002	p.Gly115Ala	p.Gly115Ala	4.707217	0.547	0.818087072	3.133036169	1.167251009	1.667585484	1	Gly	115	Ala	G115A	6	9.35825	-2.29625	-24.74725	84.99	8.181933281	0.701368726	Pathogenic
16:2435871:G:T:G:115:V	-2.074740001	-2.217981305	0.005242312	0.011334896	0.081511111	0.062850735	0.183968889	2.08E-06	2.73E-20	0.000146047	0.019691251	0.010921304	0.064078333	16	2435871	G	T	G	V		16	2485872	16:2435871:G:T	CCNF	P41002	P41002	p.Gly115Val	p.Gly115Val	4.793085	0.682	0.817967767	3.242311028	2.023428632	2.494192827	1	Gly	115	Val	G115V	9	9.35825	-2.29625	-24.74725	84.99	8.181933281	0.687131149	Pathogenic
16:2435873:C:A:L:116:M	-3.176073066	-3.284977738	0.000770195	0.010607182	0.023967778	0.000986667	0.064433333	2.97E-19	2.73E-20	8.00E-05	0.001140429	0.014692187	0.033146825	16	2435873	C	A	L	M		16	2485874	16:2435873:C:A	CCNF	P41002	P41002	p.Leu116Met	p.Leu116Met	1.871206	0.117	0.816303823	-0.616920871	-1.5959261	-2.345766669	0.998	Leu	116	Met	L116M	2	12.599875	-1.692125	-23.4245	83.31	10.86613835	0.224103345	Benign
16:2435873:C:G:L:116:V	-3.239700225	-3.566598962	0.000770195	0.012754918	0.024205556	0.00140464	0.064433333	0.020200036	2.73E-20	0.00556203	0.001140429	0.018741682	0.039564327	16	2435873	C	G	L	V		16	2485874	16:2435873:C:G	CCNF	P41002	P41002	p.Leu116Val	p.Leu116Val	0.887026	0.059	0.826036244	-1.663492833	-1.802240195	-3.211218212	0.301	Leu	116	Val	L116V	3	12.599875	-1.692125	-23.4245	83.31	10.86613835	0.200801863	Benign
16:2437129:T:A:L:116:Q	-3.199772844	-2.746266503	0.000424886	0.020240908	0.016867778	0.054558828	0.064433333	0.074081342	2.73E-20	0.032965259	0.000382457	0.019375525	0.036312489	16	2437129	T	A	L	Q		16	2487130	16:2437129:T:A	CCNF	P41002	P41002	p.Leu116Gln	p.Leu116Gln	3.528289	0.093	0.825298705	1.769925925	-1.598414402	-1.591803476	0.861	Leu	116	Gln	L116Q	6	12.599875	-1.692125	-23.4245	83.31	10.86613835	0.304781181	Benign
16:2437129:T:C:L:116:P	-3.323304637	-3.027273092	0.000424886	0.02065324	0.015073333	0.039392283	0.064433333	0.087553166	2.73E-20	0.035859263	0.000382457	0.016541373	0.028516098	16	2437129	T	C	L	P		16	2487130	16:2437129:T:C	CCNF	P41002	P41002	p.Leu116Pro	p.Leu116Pro	2.753667	0.043	0.841300735	1.151515122	-1.649268913	-2.298120515	0.086	Leu	116	Pro	L116P	7	12.599875	-1.692125	-23.4245	83.31	10.86613835	0.114648141	Benign
16:2437129:T:G:L:116:R	-3.113080296	-2.4910615	0.000424886	0.020240908	0.016867778	0.054558828	0.064433333	0.074081342	2.73E-20	0.032965259	0.000382457	0.019375525	0.036312489	16	2437129	T	G	L	R		16	2487130	16:2437129:T:G	CCNF	P41002	P41002	p.Leu116Arg	p.Leu116Arg	4.335208	0.145	0.83317229	3.018189953	-1.136494066	-0.856526899	0.995	Leu	116	Arg	L116R	6	12.599875	-1.692125	-23.4245	83.31	10.86613835	0.285432388	Benign
16:2437131:T:A:S:117:T	-2.878227107	-2.770264754	0.114950731	0.022555344	0.142516667	0.056370747	0.148487778	0.020200036	0.58395	0.039405087	0.00891732	0.018681575	0.108096852	16	2437131	T	A	S	T		16	2487132	16:2437131:T:A	CCNF	P41002	P41002	p.Ser117Thr	p.Ser117Thr	2.403895	0.064	0.774134391	-0.958720662	-2.636411603	-2.365159547	0.539	Ser	117	Thr	S117T	3	14.93666667	-3.987166667	-27.26483333	68.37	14.45546322	0.314941507	Benign
16:2437131:T:C:S:117:P	-2.825366486	-2.633303698	0.26383701	0.029087823	0.156677778	0.24547602	0.148487778	0.122333372	0.58395	0.208940077	0.055221435	0.022420103	0.116737675	16	2437131	T	C	S	P		16	2487132	16:2437131:T:C	CCNF	P41002	P41002	p.Ser117Pro	p.Ser117Pro	2.710733	0.069	0.779463366	-0.426586867	-2.515716422	-2.170960148	0.145	Ser	117	Pro	S117P	5	14.93666667	-3.987166667	-27.26483333	68.37	14.45546322	0.218664948	Benign
16:2437131:T:G:S:117:A	-2.81487486	-2.553570161	0.114950731	0.022555344	0.142516667	0.056370747	0.148487778	0.020200036	0.58395	0.039405087	0.00891732	0.018681575	0.108096852	16	2437131	T	G	S	A		16	2487132	16:2437131:T:G	CCNF	P41002	P41002	p.Ser117Ala	p.Ser117Ala	3.08905	0.102	0.775922075	-0.019368031	-2.365026585	-1.7764039	0.962	Ser	117	Ala	S117A	3	14.93666667	-3.987166667	-27.26483333	68.37	14.45546322	0.18936349	Benign
16:2437132:C:A:S:117:Y	-2.644348416	-2.269633672	0.26383701	0.030985457	0.150613333	0.304463123	0.148487778	0.074081342	0.58395	0.36181991	0.048822347	0.020891047	0.123395671	16	2437132	C	A	S	Y		16	2487133	16:2437132:C:A	CCNF	P41002	P41002	p.Ser117Tyr	p.Ser117Tyr	3.763352	0.157	0.774460653	0.825832147	-2.039785583	-1.095228714	0.998	Ser	117	Tyr	S117Y	6	14.93666667	-3.987166667	-27.26483333	68.37	14.45546322	0.40116195	Uncertain
16:2437132:C:G:S:117:C	-2.790356034	-2.498967947	0.26383701	0.029087823	0.156677778	0.24547602	0.148487778	0.122333372	0.58395	0.208940077	0.055221435	0.022420103	0.116737675	16	2437132	C	G	S	C		16	2487133	16:2437132:C:G	CCNF	P41002	P41002	p.Ser117Cys	p.Ser117Cys	3.135482	0.09	0.774237622	-0.00015047	-2.469412408	-1.820754752	0.73	Ser	117	Cys	S117C	5	14.93666667	-3.987166667	-27.26483333	68.37	14.45546322	0.445300623	Uncertain
16:2437132:C:T:S:117:F	-2.647682745	-2.225363336	0.26383701	0.030985457	0.150613333	0.304463123	0.148487778	0.074081342	0.58395	0.36181991	0.048822347	0.020891047	0.123395671	16	2437132	C	T	S	F		16	2487133	16:2437132:C:T	CCNF	P41002	P41002	p.Ser117Phe	p.Ser117Phe	3.903328	0.155	0.775877537	1.043624773	-2.028859206	-1.03138257	0.991	Ser	117	Phe	S117F	6	14.93666667	-3.987166667	-27.26483333	68.37	14.45546322	0.48092271	Uncertain
16:2437134:G:A:V:118:M	-3.005627035	-2.495694473	0.023653766	0.020686505	0.091341111	0.026934244	0.080341111	0.020200036	0.025161111	0.010627455	0.015105233	0.018589195	0.079813678	16	2437134	G	A	V	M	rs1214815214	16	2487135	16:2437134:G:A	CCNF	P41002	P41002	p.Val118Met	p.Val118Met	3.685161	0.075	0.773321064	0.695604487	-2.58005673	-1.611341064	0.948	Val	118	Met	V118M	3	17.389	-5.157285714	-23.89914286	64.43	12.88775013	0.313641442	Benign
16:2437134:G:C:V:118:L	-3.04563898	-2.963808622	0.023653766	0.020686505	0.091341111	0.026934244	0.080341111	0.020200036	0.025161111	0.010627455	0.015105233	0.018589195	0.079813678	16	2437134	G	C	V	L		16	2487135	16:2437134:G:C	CCNF	P41002	P41002	p.Val118Leu	p.Val118Leu	2.205056	0.051	0.794643665	-0.713768666	-2.376863457	-2.547421407	0.007	Val	118	Leu	V118L	3	17.389	-5.157285714	-23.89914286	64.43	12.88775013	0.109852371	Benign
16:2437134:G:T:V:118:L	-3.04563898	-2.957521789	0.023653766	0.020686505	0.091341111	0.026934244	0.080341111	0.020200036	0.025161111	0.010627455	0.015105233	0.018589195	0.079813678	16	2437134	G	T	V	L	rs1214815214	16	2487135	16:2437134:G:T	CCNF	P41002	P41002	p.Val118Leu	p.Val118Leu	2.224934	0.051	0.794643665	-0.687792327	-2.376863457	-2.536712872	0.007	Val	118	Leu	V118L	3	17.389	-5.157285714	-23.89914286	64.43	12.88775013	0.109852371	Benign
16:2437135:T:A:V:118:E	-2.883682907	-2.624844573	0.02845897	0.030896762	0.098542222	0.141318739	0.080341111	0.074081342	0.025161111	0.171595608	0.080453239	0.023673666	0.109626399	16	2437135	T	A	V	E		16	2487136	16:2437135:T:A	CCNF	P41002	P41002	p.Val118Glu	p.Val118Glu	2.84135	0.056	0.798852412	0.221322358	-2.274858688	-2.175739823	0.319	Val	118	Glu	V118E	6	17.389	-5.157285714	-23.89914286	64.43	12.88775013	0.17880125	Benign
16:2437135:T:C:V:118:A	-2.923115282	-2.679610674	0.032509383	0.024646021	0.096608889	0.040422521	0.080341111	0.045697998	0.025161111	0.055201537	0.052387033	0.022658696	0.102620936	16	2437135	T	C	V	A	rs779751767	16	2487136	16:2437135:T:C	CCNF	P41002	P41002	p.Val118Ala	p.Val118Ala	2.770513	0.054	0.793769582	0.003650252	-2.37237667	-2.225461354	0.682	Val	118	Ala	V118A	4	17.389	-5.157285714	-23.89914286	64.43	12.88775013	0.357120104	Benign
16:2437135:T:G:V:118:G	-2.885789508	-2.476849202	0.02845897	0.031920513	0.095496667	0.111336553	0.080341111	0.087553166	0.025161111	0.047865853	0.080453239	0.022142072	0.095305241	16	2437135	T	G	V	G		16	2487136	16:2437135:T:G	CCNF	P41002	P41002	p.Val118Gly	p.Val118Gly	3.51847	0.099	0.810809373	1.400470246	-1.802020559	-1.562410913	0.97	Val	118	Gly	V118G	7	17.389	-5.157285714	-23.89914286	64.43	12.88775013	0.156312843	Benign
16:2437137:T:A:S:119:T	-2.895805171	-2.674048161	0.020989085	0.018823205	0.122032222	0.029597736	0.093964444	0.020200036	0.164313333	0.020483981	0.040206775	0.017611414	0.088184842	16	2437137	T	A	S	T		16	2487138	16:2437137:T:A	CCNF	P41002	P41002	p.Ser119Thr	p.Ser119Thr	2.998961	0.115	0.77331075	-0.20136754	-2.325956768	-1.74979127	0.495	Ser	119	Thr	S119T	3	20.12183333	-7.693166667	-25.4105	59.52	12.16262239	0.404538103	Uncertain
16:2437137:T:C:S:119:P	-2.305465953	-2.064394777	0.025266977	0.025568578	0.151802222	0.104322348	0.093964444	0.122333372	0.164313333	0.131632373	0.188160554	0.023273206	0.146454161	16	2437137	T	C	S	P		16	2487138	16:2437137:T:C	CCNF	P41002	P41002	p.Ser119Pro	p.Ser119Pro	4.075483	0.289	0.779307844	1.353024694	-1.11981495	-0.164071674	0.996	Ser	119	Pro	S119P	5	20.12183333	-7.693166667	-25.4105	59.52	12.16262239	0.479252664	Uncertain
16:2437137:T:G:S:119:A	-2.852458897	-2.782348175	0.020989085	0.018823205	0.122032222	0.029597736	0.093964444	0.020200036	0.164313333	0.020483981	0.040206775	0.017611414	0.088184842	16	2437137	T	G	S	A		16	2487138	16:2437137:T:G	CCNF	P41002	P41002	p.Ser119Ala	p.Ser119Ala	2.656533	0.141	0.775342684	-0.598836694	-2.126778174	-1.783972174	0.552	Ser	119	Ala	S119A	3	20.12183333	-7.693166667	-25.4105	59.52	12.16262239	0.199549538	Benign
16:2437138:C:A:S:119:Y	-2.04707497	-2.043810436	0.025266977	0.028143995	0.154286667	0.142377825	0.093964444	0.074081342	0.164313333	0.192301601	0.169113934	0.023015083	0.167480651	16	2437138	C	A	S	Y		16	2487139	16:2437138:C:A	CCNF	P41002	P41002	p.Ser119Tyr	p.Ser119Tyr	3.833445	0.379	0.773522858	0.894347019	-0.644222332	0.225772106	0.999	Ser	119	Tyr	S119Y	6	20.12183333	-7.693166667	-25.4105	59.52	12.16262239	0.427467873	Uncertain
16:2437138:C:G:S:119:C	-2.168758473	-2.115880518	0.025266977	0.025568578	0.151802222	0.104322348	0.093964444	0.122333372	0.164313333	0.131632373	0.188160554	0.023273206	0.146454161	16	2437138	C	G	S	C	rs746644206	16	2487139	16:2437138:C:G	CCNF	P41002	P41002	p.Ser119Cys	p.Ser119Cys	3.912693	0.371	0.773403593	0.994971927	-0.697066615	0.222221111	1	Ser	119	Cys	S119C	5	20.12183333	-7.693166667	-25.4105	59.52	12.16262239	0.290094713	Benign
16:2437138:C:T:S:119:F	-2.100424231	-1.987819416	0.025266977	0.028143995	0.154286667	0.142377825	0.093964444	0.074081342	0.164313333	0.192301601	0.169113934	0.023015083	0.167480651	16	2437138	C	T	S	F		16	2487139	16:2437138:C:T	CCNF	P41002	P41002	p.Ser119Phe	p.Ser119Phe	4.01048	0.347	0.775345988	1.170566803	-0.817221988	0.136171488	0.999	Ser	119	Phe	S119F	6	20.12183333	-7.693166667	-25.4105	59.52	12.16262239	0.476386005	Uncertain
16:2437140:G:A:D:120:N	-2.19542991	-1.95921941	0.30884704	0.021193167	0.220841111	0.132621764	0.20056	0.122333372	0.143214444	0.145289879	0.764676869	0.024810872	0.22863462	16	2437140	G	A	D	N		16	2487141	16:2437140:G:A	CCNF	P41002	P41002	p.Asp120Asn	p.Asp120Asn	3.207666	0.101	0.777963148	0.185874683	-2.337329143	-1.718284298	0.572	Asp	120	Asn	D120N	5	18.913875	-11.762125	-24.163875	57.81	8.127750097	0.579896941	Uncertain
16:2437140:G:C:D:120:H	-2.290045612	-1.87218541	0.30884704	0.024249424	0.198033333	0.1712211	0.20056	0.087553166	0.143214444	0.138157588	0.740502298	0.024197993	0.174683079	16	2437140	G	C	D	H		16	2487141	16:2437140:G:C	CCNF	P41002	P41002	p.Asp120His	p.Asp120His	4.270895	0.211	0.773827945	1.473510674	-1.707074708	-0.509669112	0.997	Asp	120	His	D120H	7	18.913875	-11.762125	-24.163875	57.81	8.127750097	0.620039924	Uncertain
16:2437140:G:T:D:120:Y	-2.229063915	-1.900538826	0.351624161	0.023761236	0.206106667	0.14205555	0.20056	2.08E-06	0.143214444	0.105487346	0.701196432	0.023355039	0.161281325	16	2437140	G	T	D	Y		16	2487141	16:2437140:G:T	CCNF	P41002	P41002	p.Asp120Tyr	p.Asp120Tyr	4.376998	0.289	0.778355053	1.723590034	-1.135711778	-0.001641665	0.997	Asp	120	Tyr	D120Y	9	18.913875	-11.762125	-24.163875	57.81	8.127750097	0.566321697	Uncertain
16:2437141:A:C:D:120:A	-2.277646693	-2.045407587	0.351624161	0.024353632	0.207498889	0.193247975	0.20056	0.029145156	0.143214444	0.261212047	0.701196432	0.023639715	0.188089759	16	2437141	A	C	D	A		16	2487142	16:2437141:A:C	CCNF	P41002	P41002	p.Asp120Ala	p.Asp120Ala	3.527369	0.177	0.785743008	0.795143684	-1.724409324	-1.106748511	0.754	Asp	120	Ala	D120A	8	18.913875	-11.762125	-24.163875	57.81	8.127750097	0.574730068	Uncertain
16:2437141:A:G:D:120:G	-2.478435188	-2.10976938	0.30884704	0.024249424	0.198033333	0.1712211	0.20056	0.087553166	0.143214444	0.138157588	0.740502298	0.024197993	0.174683079	16	2437141	A	G	D	G		16	2487142	16:2437141:A:G	CCNF	P41002	P41002	p.Asp120Gly	p.Asp120Gly	3.519691	0.098	0.798771831	1.105787131	-2.009217496	-1.567533509	0.044	Asp	120	Gly	D120G	7	18.913875	-11.762125	-24.163875	57.81	8.127750097	0.471902967	Uncertain
16:2437141:A:T:D:120:V	-2.307420641	-1.963384069	0.351624161	0.023761236	0.206106667	0.14205555	0.20056	2.08E-06	0.143214444	0.105487346	0.701196432	0.023355039	0.161281325	16	2437141	A	T	D	V		16	2487142	16:2437141:A:T	CCNF	P41002	P41002	p.Asp120Val	p.Asp120Val	4.178291	0.242	0.785403236	1.637398192	-1.316886169	-0.380364792	0.991	Asp	120	Val	D120V	9	18.913875	-11.762125	-24.163875	57.81	8.127750097	0.550710746	Uncertain
16:2437142:T:A:D:120:E	-1.941925312	-2.399376322	0.338883966	0.018469908	0.240732222	0.111308283	0.20056	0.045697998	0.143214444	0.147466556	0.698517621	0.022693589	0.267478296	16	2437142	T	A	D	E		16	2487143	16:2437142:T:A	CCNF	P41002	P41002	p.Asp120Glu	p.Asp120Glu	1.248589	0.133	0.786143021	-2.172894008	-1.997434579	-2.588692633	0.077	Asp	120	Glu	D120E	4	18.913875	-11.762125	-24.163875	57.81	8.127750097	0.174249546	Benign
16:2437142:T:G:D:120:E	-1.940258147	-2.39399687	0.338883966	0.018469908	0.240732222	0.111308283	0.20056	0.045697998	0.143214444	0.147466556	0.698517621	0.022693589	0.267478296	16	2437142	T	G	D	E		16	2487143	16:2437142:T:G	CCNF	P41002	P41002	p.Asp120Glu	p.Asp120Glu	1.265598	0.134	0.786143021	-2.150666845	-1.991077778	-2.573749301	0.077	Asp	120	Glu	D120E	4	18.913875	-11.762125	-24.163875	57.81	8.127750097	0.174249546	Benign
16:2437143:G:A:E:121:K	-1.868373886	-1.375083398	0.335023493	0.02070174	0.215696667	0.059475078	0.184905556	0.045697998	0.075673333	0.283149822	0.70291996	0.021616764	0.280134535	16	2437143	G	A	E	K		16	2487144	16:2437143:G:A	CCNF	P41002	P41002	p.Glu121Lys	p.Glu121Lys	4.302383	0.138	0.772771441	1.488655197	-2.188748425	-0.914672697	0.937	Glu	121	Lys	E121K	4	24.12255556	-11.36644444	-23.64644444	49.51	11.13366052	0.58699523	Uncertain
16:2437143:G:C:E:121:Q	-2.39285311	-1.905893257	0.266457915	0.018013545	0.194451111	0.029479091	0.184905556	0.020200036	0.075673333	0.034922511	0.39628607	0.017222903	0.173173402	16	2437143	G	C	E	Q		16	2487144	16:2437143:G:C	CCNF	P41002	P41002	p.Glu121Gln	p.Glu121Gln	4.186367	0.154	0.768875997	1.241168701	-2.152033067	-0.884686184	0.991	Glu	121	Gln	E121Q	3	24.12255556	-11.36644444	-23.64644444	49.51	11.13366052	0.623480516	Uncertain
16:2437144:A:C:E:121:A	-2.128323124	-1.74535968	0.305170894	0.025897202	0.205184444	0.099657678	0.184905556	0.074081342	0.075673333	0.10842373	0.744515777	0.024308192	0.214156749	16	2437144	A	C	E	A		16	2487145	16:2437144:A:C	CCNF	P41002	P41002	p.Glu121Ala	p.Glu121Ala	4.095328	0.186	0.773286147	1.230746529	-1.87503437	-0.748758415	0.937	Glu	121	Ala	E121A	6	24.12255556	-11.36644444	-23.64644444	49.51	11.13366052	0.574677613	Uncertain
16:2437144:A:G:E:121:G	-2.300301708	-2.033736313	0.305170894	0.027698744	0.203285556	0.086039544	0.184905556	0.087553166	0.075673333	0.059920219	0.744515777	0.02426369	0.20504697	16	2437144	A	G	E	G		16	2487145	16:2437144:A:G	CCNF	P41002	P41002	p.Glu121Gly	p.Glu121Gly	3.316587	0.111	0.784662748	0.49310789	-2.16198179	-1.601803514	0.166	Glu	121	Gly	E121G	7	24.12255556	-11.36644444	-23.64644444	49.51	11.13366052	0.574257109	Uncertain
16:2437144:A:T:E:121:V	-1.931858378	-1.725664098	0.305170894	0.027698744	0.203285556	0.086039544	0.184905556	0.087553166	0.075673333	0.059920219	0.744515777	0.02426369	0.20504697	16	2437144	A	T	E	V		16	2487145	16:2437144:A:T	CCNF	P41002	P41002	p.Glu121Val	p.Glu121Val	4.290664	0.332	0.773089265	1.481163522	-0.950226251	0.200404753	0.991	Glu	121	Val	E121V	7	24.12255556	-11.36644444	-23.64644444	49.51	11.13366052	0.60343854	Uncertain
16:2437145:G:C:E:121:D	-2.581242686	-2.412912839	0.266457915	0.018013545	0.194451111	0.029479091	0.184905556	0.020200036	0.075673333	0.034922511	0.39628607	0.017222903	0.173173402	16	2437145	G	C	E	D		16	2487146	16:2437145:G:C	CCNF	P41002	P41002	p.Glu121Asp	p.Glu121Asp	2.583249	0.041	0.773871319	-0.730817914	-2.787007256	-2.401487613	0.044	Glu	121	Asp	E121D	3	24.12255556	-11.36644444	-23.64644444	49.51	11.13366052	0.179044968	Benign
16:2437145:G:T:E:121:D	-2.581242686	-2.416758061	0.266457915	0.018013545	0.194451111	0.029479091	0.184905556	0.020200036	0.075673333	0.034922511	0.39628607	0.017222903	0.173173402	16	2437145	G	T	E	D		16	2487146	16:2437145:G:T	CCNF	P41002	P41002	p.Glu121Asp	p.Glu121Asp	2.571091	0.041	0.773871319	-0.746705846	-2.787007256	-2.408037284	0.044	Glu	121	Asp	E121D	3	24.12255556	-11.36644444	-23.64644444	49.51	11.13366052	0.179044968	Benign
16:2437146:G:A:A:122:T	-2.811209635	-2.571529477	0.028876591	0.022086209	0.107845556	0.043284849	0.033085556	0.045697998	0.16438	0.104881203	0.106158994	0.022056654	0.114308379	16	2437146	G	A	A	T		16	2487147	16:2437146:G:A	CCNF	P41002	P41002	p.Ala122Thr	p.Ala122Thr	2.941537	0.085	0.777587851	-0.171136732	-2.445299594	-1.954137239	0.083	Ala	122	Thr	A122T	4	23.1162	-8.9424	-18.8618	59.02	10.71277646	0.12341177	Benign
16:2437146:G:C:A:122:P	-2.713738369	-2.314419741	0.025266977	0.026587759	0.122484444	0.09234699	0.033085556	0.122333372	0.16438	0.134035044	0.154188588	0.025440016	0.123841661	16	2437146	G	C	A	P		16	2487147	16:2437146:G:C	CCNF	P41002	P41002	p.Ala122Pro	p.Ala122Pro	3.615231	0.114	0.792050577	1.065208225	-2.019649291	-1.423579057	0.934	Ala	122	Pro	A122P	5	23.1162	-8.9424	-18.8618	59.02	10.71277646	0.115246636	Benign
16:2437146:G:T:A:122:S	-2.95871071	-2.766604384	0.020989085	0.017676792	0.100038889	0.026919641	0.033085556	0.020200036	0.16438	0.022684066	0.031897958	0.016692196	0.082771308	16	2437146	G	T	A	S		16	2487147	16:2437146:G:T	CCNF	P41002	P41002	p.Ala122Ser	p.Ala122Ser	2.785385	0.094	0.778394743	-0.35533441	-2.374625814	-1.986235054	0.083	Ala	122	Ser	A122S	3	23.1162	-8.9424	-18.8618	59.02	10.71277646	0.090257912	Benign
16:2437147:C:A:A:122:D	-2.727196819	-2.649754315	0.025266977	0.03034003	0.125948889	0.126546945	0.033085556	0.074081342	0.16438	0.192549379	0.137996286	0.027066105	0.139348201	16	2437147	C	A	A	D		16	2487148	16:2437147:C:A	CCNF	P41002	P41002	p.Ala122Asp	p.Ala122Asp	2.328459	0.058	0.786918609	-0.742643002	-2.461254382	-2.440480075	0.083	Ala	122	Asp	A122D	6	23.1162	-8.9424	-18.8618	59.02	10.71277646	0.100906141	Benign
16:2437147:C:G:A:122:G	-2.747857388	-2.948589549	0.028876591	0.022086209	0.107845556	0.043284849	0.033085556	0.045697998	0.16438	0.104881203	0.106158994	0.022056654	0.114308379	16	2437147	C	G	A	G		16	2487148	16:2437147:C:G	CCNF	P41002	P41002	p.Ala122Gly	p.Ala122Gly	1.749331	0.123	0.797745438	-1.232961183	-1.867422295	-2.376740116	0.001	Ala	122	Gly	A122G	4	23.1162	-8.9424	-18.8618	59.02	10.71277646	0.030915292	Benign
16:2437147:C:T:A:122:V	-2.811209635	-2.570859932	0.028876591	0.022086209	0.107845556	0.043284849	0.033085556	0.045697998	0.16438	0.104881203	0.106158994	0.022056654	0.114308379	16	2437147	C	T	A	V	rs768438236	16	2487148	16:2437147:C:T	CCNF	P41002	P41002	p.Ala122Val	p.Ala122Val	2.943654	0.085	0.78276216	-0.041015575	-2.358968946	-1.952996784	0.824	Ala	122	Val	A122V	4	23.1162	-8.9424	-18.8618	59.02	10.71277646	0.121417096	Benign
16:2437149:C:A:R:123:S	-3.176533026	-3.114760304	0.010292871	0.020342262	0.010403333	0.058028999	0.016167778	0.074081342	0.016014444	0.202768581	0.018616477	0.022487519	0.032734019	16	2437149	C	A	R	S		16	2487150	16:2437149:C:A	CCNF	P41002	P41002	p.Arg123Ser	p.Arg123Ser	2.415437	0.118	0.812606834	0.00328027	-1.651251643	-2.046802064	0.065	Arg	123	Ser	R123S	6	17.47363636	-9.649727273	-19.78090909	74.24	7.424720174	0.412764792	Uncertain
16:2437149:C:G:R:123:G	-3.181753633	-2.996050917	0.010292871	0.021941868	0.013326667	0.05698856	0.016167778	0.087553166	0.016014444	0.044017159	0.018616477	0.022050754	0.020720417	16	2437149	C	G	R	G		16	2487150	16:2437149:C:G	CCNF	P41002	P41002	p.Arg123Gly	p.Arg123Gly	2.966254	0.152	0.849856124	1.639894168	-0.813635372	-1.553537482	0.065	Arg	123	Gly	R123G	7	17.47363636	-9.649727273	-19.78090909	74.24	7.424720174	0.619756248	Uncertain
16:2437149:C:T:R:123:C	-3.331147019	-2.884049167	0.012464224	0.022035051	0.018092222	0.046906213	0.016167778	0.029145156	0.016014444	0.026272994	0.015360199	0.021518825	0.02634706	16	2437149	C	T	R	C	rs552825346	16	2487150	16:2437149:C:T	CCNF	P41002	P41002	p.Arg123Cys	p.Arg123Cys	3.238201	0.045	0.809870748	1.011115701	-2.160948301	-2.025535088	0.061	Arg	123	Cys	R123C	8	17.47363636	-9.649727273	-19.78090909	74.24	7.424720174	0.475526324	Uncertain
16:2437150:G:A:R:123:H	-3.124203183	-2.525033233	0.010292871	0.01733149	0.015976667	0.045214989	0.016167778	0.122333372	0.016014444	0.103965427	0.021144528	0.022067536	0.044507262	16	2437150	G	A	R	H	rs371699142	16	2487151	16:2437150:G:A	CCNF	P41002	P41002	p.Arg123His	p.Arg123His	4.108098	0.113	0.79067448	1.675411344	-2.048965563	-1.163845627	0.988	Arg	123	His	R123H	5	17.47363636	-9.649727273	-19.78090909	74.24	7.424720174	0.524480128	Uncertain
16:2437150:G:C:R:123:P	-3.146743181	-2.605047094	0.010292871	0.021941868	0.013326667	0.05698856	0.016167778	0.087553166	0.016014444	0.044017159	0.018616477	0.022050754	0.020720417	16	2437150	G	C	R	P		16	2487151	16:2437150:G:C	CCNF	P41002	P41002	p.Arg123Pro	p.Arg123Pro	4.202548	0.173	0.845828797	3.156344605	-0.747336405	-0.766142354	0.975	Arg	123	Pro	R123P	7	17.47363636	-9.649727273	-19.78090909	74.24	7.424720174	0.62056561	Uncertain
16:2437150:G:T:R:123:L	-3.170083483	-2.987636846	0.010292871	0.021941868	0.013326667	0.05698856	0.016167778	0.087553166	0.016014444	0.044017159	0.018616477	0.022050754	0.020720417	16	2437150	G	T	R	L		16	2487151	16:2437150:G:T	CCNF	P41002	P41002	p.Arg123Leu	p.Arg123Leu	2.992858	0.159	0.830569606	1.199963039	-1.090923277	-1.498743017	0.47	Arg	123	Leu	R123L	7	17.47363636	-9.649727273	-19.78090909	74.24	7.424720174	0.626664125	Uncertain
16:2437152:G:A:A:124:T	-2.927457156	-2.555186767	0.009701827	0.012151353	0.018541111	0.008480456	0.022935556	0.045697998	2.73E-20	0.014497951	0.008996751	0.017580972	0.046776064	16	2437152	G	A	A	T	rs773326682	16	2487153	16:2437152:G:A	CCNF	P41002	P41002	p.Ala124Thr	p.Ala124Thr	3.979618	0.224	0.819734905	2.222776199	-0.858502556	-0.591439046	0.993	Ala	124	Thr	A124T	4	19.0266	-8.2796	-15.157	82.57	7.918954473	0.473131061	Uncertain
16:2437152:G:C:A:124:P	-2.855743279	-2.510835396	0.00846819	0.016358371	0.016396667	0.036812232	0.022935556	0.122333372	2.73E-20	0.063430116	0.015715566	0.019431101	0.048398786	16	2437152	G	C	A	P		16	2487153	16:2437152:G:C	CCNF	P41002	P41002	p.Ala124Pro	p.Ala124Pro	4.096148	0.262	0.837991729	2.824409443	-0.312338494	-0.309009002	1	Ala	124	Pro	A124P	5	19.0266	-8.2796	-15.157	82.57	7.918954473	0.409369198	Uncertain
16:2437152:G:T:A:124:S	-2.978239099	-2.632120694	0.004292761	0.008208655	0.016123333	0.001091293	0.022935556	0.020200036	2.73E-20	0.00556203	0.003707903	0.014119505	0.034656133	16	2437152	G	T	A	S		16	2487153	16:2437152:G:T	CCNF	P41002	P41002	p.Ala124Ser	p.Ala124Ser	3.913394	0.231	0.820570897	2.156811647	-0.800056842	-0.586652219	0.998	Ala	124	Ser	A124S	3	19.0266	-8.2796	-15.157	82.57	7.918954473	0.557858316	Uncertain
16:2437153:C:A:A:124:E	-2.772385059	-2.611070502	0.00846819	0.016358371	0.016396667	0.036812232	0.022935556	0.122333372	2.73E-20	0.063430116	0.015715566	0.019431101	0.048398786	16	2437153	C	A	A	E		16	2487154	16:2437153:C:A	CCNF	P41002	P41002	p.Ala124Glu	p.Ala124Glu	3.77922	0.312	0.829807714	2.208819374	-0.131044462	-0.190723991	1	Ala	124	Glu	A124E	5	19.0266	-8.2796	-15.157	82.57	7.918954473	0.575005347	Uncertain
16:2437153:C:G:A:124:G	-2.995810896	-2.662422529	0.009701827	0.012151353	0.018541111	0.008480456	0.022935556	0.045697998	2.73E-20	0.014497951	0.008996751	0.017580972	0.046776064	16	2437153	C	G	A	G		16	2487154	16:2437153:C:G	CCNF	P41002	P41002	p.Ala124Gly	p.Ala124Gly	3.640555	0.183	0.839021901	2.254401319	-0.797337913	-1.011091573	0.911	Ala	124	Gly	A124G	4	19.0266	-8.2796	-15.157	82.57	7.918954473	0.58212082	Uncertain
16:2437153:C:T:A:124:V	-3.045825828	-2.800700913	0.009701827	0.012151353	0.018541111	0.008480456	0.022935556	0.045697998	2.73E-20	0.014497951	0.008996751	0.017580972	0.046776064	16	2437153	C	T	A	V	rs1567383900	16	2487154	16:2437153:C:T	CCNF	P41002	P41002	p.Ala124Val	p.Ala124Val	3.20334	0.153	0.82199692	1.26401989	-1.272094892	-1.42003584	0.911	Ala	124	Val	A124V	4	19.0266	-8.2796	-15.157	82.57	7.918954473	0.22924415	Benign
16:2437155:G:A:E:125:K	-2.805013016	-2.430172423	0.018243099	0.011637453	0.089837778	0.004607797	0.059596667	0.045697998	2.73E-20	0.014497951	0.020449156	0.013965312	0.086068559	16	2437155	G	A	E	K	rs376056912	16	2487156	16:2437155:G:A	CCNF	P41002	P41002	p.Glu125Lys	p.Glu125Lys	3.80097	0.176	0.792997162	1.331227962	-1.609734348	-0.965136497	0.984	Glu	125	Lys	E125K	4	23.402	-6.316555556	-13.91422222	87.12	9.146410074	0.347582394	Benign
16:2437155:G:C:E:125:Q	-2.942481555	-2.45516818	0.013220545	0.008007635	0.084482222	0.002035315	0.059596667	0.020200036	2.73E-20	0.00556203	0.00848552	0.011776944	0.05906682	16	2437155	G	C	E	Q	rs376056912	16	2487156	16:2437155:G:C	CCNF	P41002	P41002	p.Glu125Gln	p.Glu125Gln	4.116337	0.177	0.788022077	1.620894684	-1.68638424	-0.789463873	0.998	Glu	125	Gln	E125Q	3	23.402	-6.316555556	-13.91422222	87.12	9.146410074	0.215011901	Benign
16:2437156:A:C:E:125:A	-2.738838699	-2.551270645	0.015940867	0.019256372	0.108343333	0.030098025	0.059596667	0.074081342	2.73E-20	0.032605666	0.036475763	0.015287969	0.109911304	16	2437156	A	C	E	A		16	2487157	16:2437156:A:C	CCNF	P41002	P41002	p.Glu125Ala	p.Glu125Ala	3.069818	0.142	0.795406195	0.435060324	-1.785672118	-1.555549863	0.925	Glu	125	Ala	E125A	6	23.402	-6.316555556	-13.91422222	87.12	9.146410074	0.319708312	Benign
16:2437156:A:G:E:125:G	-2.662650439	-2.157543794	0.015940867	0.021365249	0.109684444	0.030711318	0.059596667	0.087553166	2.73E-20	0.037445136	0.036475763	0.01534918	0.115314243	16	2437156	A	G	E	G		16	2487157	16:2437156:A:G	CCNF	P41002	P41002	p.Glu125Gly	p.Glu125Gly	4.235804	0.171	0.810563396	2.33181976	-1.348434866	-0.759787647	0.984	Glu	125	Gly	E125G	7	23.402	-6.316555556	-13.91422222	87.12	9.146410074	0.378809064	Uncertain
16:2437156:A:T:E:125:V	-2.634308644	-2.278129984	0.015940867	0.021365249	0.109684444	0.030711318	0.059596667	0.087553166	2.73E-20	0.037445136	0.036475763	0.01534918	0.115314243	16	2437156	A	T	E	V	rs1160948294	16	2487157	16:2437156:A:T	CCNF	P41002	P41002	p.Glu125Val	p.Glu125Val	3.854529	0.188	0.79442924	1.436465814	-1.509559258	-0.866919206	0.938	Glu	125	Val	E125V	7	23.402	-6.316555556	-13.91422222	87.12	9.146410074	0.495370456	Uncertain
16:2437157:A:C:E:125:D	-3.020838281	-3.260004893	0.013220545	0.008007635	0.084482222	0.002035315	0.059596667	0.020200036	2.73E-20	0.00556203	0.00848552	0.011776944	0.05906682	16	2437157	A	C	E	D		16	2487158	16:2437157:A:C	CCNF	P41002	P41002	p.Glu125Asp	p.Glu125Asp	1.571567	0.13	0.795673184	-1.516265264	-1.857499165	-2.432041321	0.013	Glu	125	Asp	E125D	3	23.402	-6.316555556	-13.91422222	87.12	9.146410074	0.113677584	Benign
16:2437157:A:T:E:125:D	-3.020838281	-3.247212052	0.013220545	0.008007635	0.084482222	0.002035315	0.059596667	0.020200036	2.73E-20	0.00556203	0.00848552	0.011776944	0.05906682	16	2437157	A	T	E	D		16	2487158	16:2437157:A:T	CCNF	P41002	P41002	p.Glu125Asp	p.Glu125Asp	1.612016	0.13	0.795673184	-1.463406982	-1.857499165	-2.410250924	0.013	Glu	125	Asp	E125D	3	23.402	-6.316555556	-13.91422222	87.12	9.146410074	0.113677584	Benign
16:2437158:G:A:V:126:M	-2.969363699	-2.410585742	0.004232883	0.017349031	0.075597778	0.001121734	0.063925556	0.020200036	2.73E-20	0.00556203	0.008994601	0.013771361	0.07617431	16	2437158	G	A	V	M		16	2487159	16:2437158:G:A	CCNF	P41002	P41002	p.Val126Met	p.Val126Met	4.00742	0.108	0.778072438	1.233673836	-2.291008086	-1.246983981	0.99	Val	126	Met	V126M	3	21.56757143	-3.573428571	-17.37714286	89.03	12.85363949	0.291726485	Benign
16:2437158:G:C:V:126:L	-3.081063713	-2.841829978	0.004232883	0.017349031	0.075597778	0.001121734	0.063925556	0.020200036	2.73E-20	0.00556203	0.008994601	0.013771361	0.07617431	16	2437158	G	C	V	L		16	2487159	16:2437158:G:C	CCNF	P41002	P41002	p.Val126Leu	p.Val126Leu	2.643892	0.041	0.795297695	-0.124205323	-2.429519317	-2.368818448	0.152	Val	126	Leu	V126L	3	21.56757143	-3.573428571	-17.37714286	89.03	12.85363949	0.141565984	Benign
16:2437158:G:T:V:126:L	-3.081063713	-2.836616568	0.004232883	0.017349031	0.075597778	0.001121734	0.063925556	0.020200036	2.73E-20	0.00556203	0.008994601	0.013771361	0.07617431	16	2437158	G	T	V	L		16	2487159	16:2437158:G:T	CCNF	P41002	P41002	p.Val126Leu	p.Val126Leu	2.660376	0.041	0.795297695	-0.102664223	-2.429519317	-2.359938305	0.152	Val	126	Leu	V126L	3	21.56757143	-3.573428571	-17.37714286	89.03	12.85363949	0.141565984	Benign
16:2437159:T:A:V:126:E	-2.79744439	-2.559044596	0.005113446	0.02729926	0.098332222	0.034025222	0.063925556	0.074081342	2.73E-20	0.032605666	0.033852838	0.014670595	0.115685597	16	2437159	T	A	V	E		16	2487160	16:2437159:T:A	CCNF	P41002	P41002	p.Val126Glu	p.Val126Glu	2.960896	0.089	0.795740464	0.300949646	-2.117005481	-1.920586841	0.546	Val	126	Glu	V126E	6	21.56757143	-3.573428571	-17.37714286	89.03	12.85363949	0.381052398	Uncertain
16:2437159:T:C:V:126:A	-2.980948687	-2.756751357	0.005861256	0.020999965	0.075775556	0.002414866	0.063925556	0.045697998	2.73E-20	0.014497951	0.021660304	0.015323995	0.084602947	16	2437159	T	C	V	A		16	2487160	16:2437159:T:C	CCNF	P41002	P41002	p.Val126Ala	p.Val126Ala	2.789785	0.075	0.794049797	0.035731587	-2.234208596	-2.093691635	0.342	Val	126	Ala	V126A	4	21.56757143	-3.573428571	-17.37714286	89.03	12.85363949	0.218752105	Benign
16:2437159:T:G:V:126:G	-2.70984256	-2.185872923	0.005113446	0.028266527	0.098235556	0.017430127	0.063925556	0.087553166	2.73E-20	0.048321406	0.033852838	0.013601949	0.121038742	16	2437159	T	G	V	G		16	2487160	16:2437159:T:G	CCNF	P41002	P41002	p.Val126Gly	p.Val126Gly	4.062617	0.125	0.816251715	2.245506958	-1.545941089	-1.118982458	0.964	Val	126	Gly	V126G	7	21.56757143	-3.573428571	-17.37714286	89.03	12.85363949	0.28715062	Benign
16:2437161:A:C:N:127:H	-2.887134361	-2.385890276	0.013778663	0.015476805	0.078665556	0.038743707	0.114836667	0.122333372	0.000733333	0.079883618	0.0152489	0.018115005	0.087602767	16	2437161	A	C	N	H		16	2487162	16:2437161:A:C	CCNF	P41002	P41002	p.Asn127His	p.Asn127His	3.918574	0.122	0.844899456	2.76237693	-1.087038834	-1.213921368	1	Asn	127	His	N127H	5	17.26275	-3.79825	-17.104125	90.96	9.684931226	0.508591174	Uncertain
16:2437161:A:G:N:127:D	-2.938816457	-2.721358826	0.013778663	0.015476805	0.078665556	0.038743707	0.114836667	0.122333372	0.000733333	0.079883618	0.0152489	0.018115005	0.087602767	16	2437161	A	G	N	D		16	2487162	16:2437161:A:G	CCNF	P41002	P41002	p.Asn127Asp	p.Asn127Asp	2.857874	0.091	0.854635017	1.615886808	-1.121666906	-1.964525389	0.925	Asn	127	Asp	N127D	5	17.26275	-3.79825	-17.104125	90.96	9.684931226	0.307724569	Benign
16:2437161:A:T:N:127:Y	-2.709577646	-2.424796145	0.016672973	0.0183367	0.075947778	0.031834905	0.114836667	0.029145156	0.000733333	0.00939212	0.00943452	0.013526697	0.066734984	16	2437161	A	T	N	Y		16	2487162	16:2437161:A:T	CCNF	P41002	P41002	p.Asn127Tyr	p.Asn127Tyr	4.100364	0.293	0.846685427	3.043895891	0.029772173	-0.127546503	1	Asn	127	Tyr	N127Y	8	17.26275	-3.79825	-17.104125	90.96	9.684931226	0.309422011	Benign
16:2437162:A:C:N:127:T	-2.916898533	-2.401206699	0.013778663	0.017869611	0.072518889	0.029750733	0.114836667	0.074081342	0.000733333	0.03440937	0.013416086	0.016912461	0.080855876	16	2437162	A	C	N	T		16	2487163	16:2437162:A:C	CCNF	P41002	P41002	p.Asn127Thr	p.Asn127Thr	3.968694	0.125	0.846501157	2.867295647	-1.041244886	-1.169579987	1	Asn	127	Thr	N127T	6	17.26275	-3.79825	-17.104125	90.96	9.684931226	0.480295056	Uncertain
16:2437162:A:G:N:127:S	-2.873797046	-2.4207272	0.013778663	0.015476805	0.078665556	0.038743707	0.114836667	0.122333372	0.000733333	0.079883618	0.0152489	0.018115005	0.087602767	16	2437162	A	G	N	S		16	2487163	16:2437162:A:G	CCNF	P41002	P41002	p.Asn127Ser	p.Asn127Ser	3.808425	0.13	0.846709527	2.662986591	-1.005984322	-1.227017139	0.998	Asn	127	Ser	N127S	5	17.26275	-3.79825	-17.104125	90.96	9.684931226	0.466158935	Uncertain
16:2437162:A:T:N:127:I	-2.709193179	-2.45845442	0.016672973	0.016823866	0.075692222	0.017112428	0.114836667	2.08E-06	0.000733333	0.000346047	0.00943452	0.01237331	0.058397487	16	2437162	A	T	N	I		16	2487163	16:2437162:A:T	CCNF	P41002	P41002	p.Asn127Ile	p.Asn127Ile	4.115723	0.319	0.846235734	3.052898614	0.187546115	0.031017053	1	Asn	127	Ile	N127I	9	17.26275	-3.79825	-17.104125	90.96	9.684931226	0.282523099	Benign
16:2437163:T:A:N:127:K	-2.82853882	-3.038445134	0.013778663	0.017869611	0.072518889	0.029750733	0.114836667	0.074081342	0.000733333	0.03440937	0.013416086	0.016912461	0.080855876	16	2437163	T	A	N	K		16	2487164	16:2437163:T:A	CCNF	P41002	P41002	p.Asn127Lys	p.Asn127Lys	1.953844	0.178	0.850805114	0.34024597	-0.63252513	-1.948646309	1	Asn	127	Lys	N127K	6	17.26275	-3.79825	-17.104125	90.96	9.684931226	0.284065707	Benign
16:2437163:T:G:N:127:K	-2.821870163	-3.021067312	0.013778663	0.017869611	0.072518889	0.029750733	0.114836667	0.074081342	0.000733333	0.03440937	0.013416086	0.016912461	0.080855876	16	2437163	T	G	N	K		16	2487164	16:2437163:T:G	CCNF	P41002	P41002	p.Asn127Lys	p.Asn127Lys	2.00879	0.182	0.850805114	0.412048762	-0.607097925	-1.895924735	1	Asn	127	Lys	N127K	6	17.26275	-3.79825	-17.104125	90.96	9.684931226	0.284065707	Benign
16:2437164:G:A:G:128:S	-2.696759941	-2.205038134	0.110307023	0.020579025	0.069378889	0.063563892	0.027518889	0.074081342	0.610501111	0.23647606	0.091889374	0.016742518	0.102870924	16	2437164	G	A	G	S		16	2487165	16:2437164:G:A	CCNF	P41002	P41002	p.Gly128Ser	p.Gly128Ser	4.267387	0.189	0.846260731	3.251706602	-0.638420989	-0.638726926	0.985	Gly	128	Ser	G128S	6	18.177	-2.78975	-12.63875	92.69	10.45759248	0.574782539	Uncertain
16:2437164:G:C:G:128:R	-2.29061267	-2.3075809	0.076939635	0.020399785	0.070821111	0.059568285	0.027518889	0.029145156	0.610501111	0.107157693	0.056933999	0.013622701	0.078480857	16	2437164	G	C	G	R		16	2487165	16:2437164:G:C	CCNF	P41002	P41002	p.Gly128Arg	p.Gly128Arg	4.299415	0.508	0.850397843	3.395386717	1.458424177	1.222463102	1	Gly	128	Arg	G128R	8	18.177	-2.78975	-12.63875	92.69	10.45759248	0.668762616	Pathogenic
16:2437164:G:T:G:128:C	-2.245523995	-2.309506329	0.076939635	0.018395806	0.070548889	0.041102613	0.027518889	2.08E-06	0.610501111	0.073857735	0.056933999	0.012477465	0.068465635	16	2437164	G	T	G	C		16	2487165	16:2437164:G:T	CCNF	P41002	P41002	p.Gly128Cys	p.Gly128Cys	4.439614	0.566	0.846217622	3.475709797	1.75737382	1.633251222	1	Gly	128	Cys	G128C	9	18.177	-2.78975	-12.63875	92.69	10.45759248	0.651493751	Pathogenic
16:2437165:G:A:G:128:D	-2.197804066	-2.142137719	0.110307023	0.021313725	0.069947778	0.074208862	0.027518889	0.087553166	0.610501111	0.399811811	0.091889374	0.015124237	0.113963309	16	2437165	G	A	G	D		16	2487166	16:2437165:G:A	CCNF	P41002	P41002	p.Gly128Asp	p.Gly128Asp	4.304248	0.454	0.854015215	3.490736387	1.17551087	0.912927043	0.985	Gly	128	Asp	G128D	7	18.177	-2.78975	-12.63875	92.69	10.45759248	0.544163746	Uncertain
16:2437165:G:C:G:128:A	-2.433347967	-2.447622031	0.110307023	0.020579025	0.069378889	0.063563892	0.027518889	0.074081342	0.610501111	0.23647606	0.091889374	0.016742518	0.102870924	16	2437165	G	C	G	A		16	2487166	16:2437165:G:C	CCNF	P41002	P41002	p.Gly128Ala	p.Gly128Ala	3.500374	0.347	0.847092131	2.2698461	0.379825078	-0.138629177	0.966	Gly	128	Ala	G128A	6	18.177	-2.78975	-12.63875	92.69	10.45759248	0.611621237	Uncertain
16:2437165:G:T:G:128:V	-2.075473227	-2.385564738	0.076939635	0.018395806	0.070548889	0.041102613	0.027518889	2.08E-06	0.610501111	0.073857735	0.056933999	0.012477465	0.068465635	16	2437165	G	T	G	V		16	2487166	16:2437165:G:T	CCNF	P41002	P41002	p.Gly128Val	p.Gly128Val	4.199129	0.668	0.847000065	3.180705004	2.418822214	2.093295992	1	Gly	128	Val	G128V	9	18.177	-2.78975	-12.63875	92.69	10.45759248	0.63516122	Uncertain
16:2437167:C:A:L:129:M	-3.085877442	-2.936903636	0.027041279	0.017393523	0.067947778	0.022723889	0.00877	2.97E-19	0.543175556	0.036677538	0.106676571	0.012767266	0.051297963	16	2437167	C	A	L	M		16	2487168	16:2437167:C:A	CCNF	P41002	P41002	p.Leu129Met	p.Leu129Met	2.706639	0.115	0.783116507	-0.342022502	-2.162352807	-1.907268892	0.979	Leu	129	Met	L129M	2	21.51775	-0.825625	-12.524625	93.72	13.4454694	0.133356845	Benign
16:2437167:C:G:L:129:V	-3.197333724	-3.210056653	0.027041279	0.019997636	0.068103333	0.024478455	0.00877	0.020200036	0.543175556	0.053392623	0.106676571	0.014871409	0.057816117	16	2437167	C	G	L	V		16	2487168	16:2437167:C:G	CCNF	P41002	P41002	p.Leu129Val	p.Leu129Val	1.747764	0.028	0.796185041	-1.273414789	-2.497352817	-2.926718863	0.098	Leu	129	Val	L129V	3	21.51775	-0.825625	-12.524625	93.72	13.4454694	0.229092539	Benign
16:2437168:T:A:L:129:Q	-2.836886963	-2.702723275	0.060343996	0.028204807	0.096198889	0.108067751	0.00877	0.074081342	0.543175556	0.178745947	0.107693285	0.014196034	0.108678155	16	2437168	T	A	L	Q		16	2487169	16:2437168:T:A	CCNF	P41002	P41002	p.Leu129Gln	p.Leu129Gln	2.60896	0.087	0.78660494	-0.383807854	-2.282140544	-2.12174002	0.373	Leu	129	Gln	L129Q	6	21.51775	-0.825625	-12.524625	93.72	13.4454694	0.16573084	Benign
16:2437168:T:C:L:129:P	-2.537702873	-2.327317053	0.060343996	0.028364406	0.09478	0.09638872	0.00877	0.087553166	0.543175556	0.350337255	0.107693285	0.012668623	0.123061847	16	2437168	T	C	L	P		16	2487169	16:2437168:T:C	CCNF	P41002	P41002	p.Leu129Pro	p.Leu129Pro	3.585842	0.222	0.811494627	1.505377258	-1.008700911	-0.815131972	0.993	Leu	129	Pro	L129P	7	21.51775	-0.825625	-12.524625	93.72	13.4454694	0.264827989	Benign
16:2437168:T:G:L:129:R	-2.880233237	-2.727467994	0.060343996	0.028204807	0.096198889	0.108067751	0.00877	0.074081342	0.543175556	0.178745947	0.107693285	0.014196034	0.108678155	16	2437168	T	G	L	R		16	2487169	16:2437168:T:G	CCNF	P41002	P41002	p.Leu129Arg	p.Leu129Arg	2.530721	0.061	0.797472858	-0.218558824	-2.266091832	-2.314177841	0.081	Leu	129	Arg	L129R	6	21.51775	-0.825625	-12.524625	93.72	13.4454694	0.119611497	Benign
16:2437170:A:C:K:130:Q	-2.826762302	-2.760501306	0.695256233	0.025621657	0.084762222	0.024172341	0.035288889	0.045697998	0.003056667	0.018228745	0.105851941	0.017991511	0.077965214	16	2437170	A	C	K	Q		16	2487171	16:2437170:A:C	CCNF	P41002	P41002	p.Lys130Gln	p.Lys130Gln	2.874882	0.188	0.820659016	0.801865128	-1.071929075	-1.394667648	0.058	Lys	130	Gln	K130Q	4	18.72811111	1.224444444	-16.70866667	94.08	14.37884049	0.261873447	Benign
16:2437170:A:G:K:130:E	-2.851769768	-2.736406839	0.695256233	0.025621657	0.084762222	0.024172341	0.035288889	0.045697998	0.003056667	0.018228745	0.105851941	0.017991511	0.077965214	16	2437170	A	G	K	E		16	2487171	16:2437170:A:G	CCNF	P41002	P41002	p.Lys130Glu	p.Lys130Glu	2.951065	0.173	0.833800612	1.224872814	-0.948020414	-1.440332347	0.124	Lys	130	Glu	K130E	4	18.72811111	1.224444444	-16.70866667	94.08	14.37884049	0.267497304	Benign
16:2437171:A:C:K:130:T	-2.974456138	-2.866151142	0.769561172	0.029254444	0.095037778	0.156630795	0.035288889	0.074081342	0.003056667	0.133726074	0.106170148	0.015105793	0.060626612	16	2437171	A	C	K	T		16	2487172	16:2437171:A:C	CCNF	P41002	P41002	p.Lys130Thr	p.Lys130Thr	2.794089	0.153	0.827044915	0.8534612	-1.187871717	-1.640504618	0.22	Lys	130	Thr	K130T	6	18.72811111	1.224444444	-16.70866667	94.08	14.37884049	0.486162353	Uncertain
16:2437171:A:G:K:130:R	-2.962544949	-2.764564048	0.592865348	0.022797641	0.092715556	0.018011169	0.035288889	0.020200036	0.003056667	0.036761156	0.108017676	0.017199997	0.101116224	16	2437171	A	G	K	R	rs767884579	16	2487172	16:2437171:A:G	CCNF	P41002	P41002	p.Lys130Arg	p.Lys130Arg	2.523882	0.035	0.830735681	0.591198259	-1.87639575	-2.468151564	0.005	Lys	130	Arg	K130R	3	18.72811111	1.224444444	-16.70866667	94.08	14.37884049	0.256552274	Benign
16:2437171:A:T:K:130:M	-3.056147193	-2.836876158	0.769561172	0.029254444	0.095037778	0.156630795	0.035288889	0.074081342	0.003056667	0.133726074	0.106170148	0.015105793	0.060626612	16	2437171	A	T	K	M	rs767884579	16	2487172	16:2437171:A:T	CCNF	P41002	P41002	p.Lys130Met	p.Lys130Met	2.886652	0.104	0.825019286	0.924564854	-1.533151553	-1.873877578	0.245	Lys	130	Met	K130M	6	18.72811111	1.224444444	-16.70866667	94.08	14.37884049	0.155054014	Benign
16:2437172:G:C:K:130:N	-2.926328177	-2.846978431	0.769561172	0.028036471	0.099276667	0.159836755	0.035288889	0.122333372	0.003056667	0.205939256	0.119144209	0.017156763	0.072231491	16	2437172	G	C	K	N		16	2487173	16:2437172:G:C	CCNF	P41002	P41002	p.Lys130Asn	p.Lys130Asn	2.685204	0.146	0.826800162	0.70514747	-1.236452904	-1.739624917	0.846	Lys	130	Asn	K130N	5	18.72811111	1.224444444	-16.70866667	94.08	14.37884049	0.347921891	Benign
16:2437172:G:T:K:130:N	-2.926328177	-2.811574433	0.769561172	0.028036471	0.099276667	0.159836755	0.035288889	0.122333372	0.003056667	0.205939256	0.119144209	0.017156763	0.072231491	16	2437172	G	T	K	N		16	2487173	16:2437172:G:T	CCNF	P41002	P41002	p.Lys130Asn	p.Lys130Asn	2.797146	0.146	0.826800162	0.851431972	-1.236452904	-1.679320322	0.846	Lys	130	Asn	K130N	5	18.72811111	1.224444444	-16.70866667	94.08	14.37884049	0.347921891	Benign
16:2437173:G:A:A:131:T	-2.785080607	-2.587469453	0.004722496	0.019104259	0.009324444	0.000887053	0.008706667	0.045697998	7.86E-21	0.00673427	0.003775484	0.019700912	0.024904717	16	2437173	G	A	A	T	rs951449600	16	2487174	16:2437173:G:A	CCNF	P41002	P41002	p.Ala131Thr	p.Ala131Thr	4.197008	0.377	0.856395268	3.409176379	0.725747117	0.410067443	0.997	Ala	131	Thr	A131T	4	15.217	0.7452	-12.5976	95.78	12.25855589	0.641306858	Pathogenic
16:2437173:G:C:A:131:P	-2.382691922	-2.498376706	0.011800319	0.02157564	0.009945556	0.02368376	0.008706667	0.122333372	7.86E-21	0.110567296	0.003772841	0.019286537	0.033757211	16	2437173	G	C	A	P		16	2487174	16:2437173:G:C	CCNF	P41002	P41002	p.Ala131Pro	p.Ala131Pro	4.349402	0.591	0.868316421	3.901737114	2.285000824	1.729161958	1	Ala	131	Pro	A131P	5	15.217	0.7452	-12.5976	95.78	12.25855589	0.70054502	Pathogenic
16:2437173:G:T:A:131:S	-2.770956839	-2.594824868	0.005141357	0.016375874	0.01318	0.001352816	0.008706667	0.020200036	7.86E-21	0.009713944	0.004313307	0.018331263	0.030234025	16	2437173	G	T	A	S	rs951449600	16	2487174	16:2437173:G:T	CCNF	P41002	P41002	p.Ala131Ser	p.Ala131Ser	4.095909	0.369	0.856866094	3.28864979	0.682748206	0.309361199	1	Ala	131	Ser	A131S	3	15.217	0.7452	-12.5976	95.78	12.25855589	0.632449598	Uncertain
16:2437174:C:A:A:131:D	-2.382968439	-2.683549666	0.011800319	0.02291607	0.007243333	0.017044007	0.008706667	0.074081342	7.86E-21	0.027158828	0.003314725	0.017381523	0.022703097	16	2437174	C	A	A	D		16	2487175	16:2437174:C:A	CCNF	P41002	P41002	p.Ala131Asp	p.Ala131Asp	3.925375	0.625	0.865697822	3.283172289	2.457442108	1.697265536	1	Ala	131	Asp	A131D	6	15.217	0.7452	-12.5976	95.78	12.25855589	0.686518934	Pathogenic
16:2437174:C:G:A:131:G	-2.706723881	-2.648194099	0.004722496	0.019104259	0.009324444	0.000887053	0.008706667	0.045697998	7.86E-21	0.00673427	0.003775484	0.019700912	0.024904717	16	2437174	C	G	A	G		16	2487175	16:2437174:C:G	CCNF	P41002	P41002	p.Ala131Gly	p.Ala131Gly	4.005006	0.424	0.867006023	3.419431756	1.201551712	0.578310606	1	Ala	131	Gly	A131G	4	15.217	0.7452	-12.5976	95.78	12.25855589	0.677792053	Pathogenic
16:2437174:C:T:A:131:V	-2.638370141	-2.636724535	0.004722496	0.019104259	0.009324444	0.000887053	0.008706667	0.045697998	7.86E-21	0.00673427	0.003775484	0.019700912	0.024904717	16	2437174	C	T	A	V		16	2487175	16:2437174:C:T	CCNF	P41002	P41002	p.Ala131Val	p.Ala131Val	4.041271	0.465	0.854768633	3.165624912	1.258006078	0.834841954	1	Ala	131	Val	A131V	4	15.217	0.7452	-12.5976	95.78	12.25855589	0.623659357	Uncertain
16:2437176:T:A:S:132:T	-3.152346487	-2.739542915	0.217283756	0.024289186	0.074634444	0.007638295	0.053121111	0.020200036	7.86E-21	0.009647277	0.005675258	0.017918652	0.031280533	16	2437176	T	A	S	T		16	2487177	16:2437176:T:A	CCNF	P41002	P41002	p.Ser132Thr	p.Ser132Thr	3.623047	0.137	0.848098818	2.454931232	-0.938307126	-1.286420104	0.992	Ser	132	Thr	S132T	3	17.301	1.960833333	-9.568166667	96.08	14.65210665	0.601711238	Uncertain
16:2437176:T:C:S:132:P	-2.864679638	-2.485086379	0.550277829	0.029595517	0.101284444	0.085802075	0.053121111	0.122333372	7.86E-21	0.110567296	0.004819534	0.018490023	0.057341436	16	2437176	T	C	S	P		16	2487177	16:2437176:T:C	CCNF	P41002	P41002	p.Ser132Pro	p.Ser132Pro	4.046942	0.229	0.859690209	3.294169899	-0.160085087	-0.526268921	0.999	Ser	132	Pro	S132P	5	17.301	1.960833333	-9.568166667	96.08	14.65210665	0.506769502	Uncertain
16:2437176:T:G:S:132:A	-3.285719638	-3.154164268	0.217283756	0.024289186	0.074634444	0.007638295	0.053121111	0.020200036	7.86E-21	0.009647277	0.005675258	0.017918652	0.031280533	16	2437176	T	G	S	A		16	2487177	16:2437176:T:G	CCNF	P41002	P41002	p.Ser132Ala	p.Ser132Ala	2.312078	0.057	0.848054517	0.740681854	-1.447590354	-2.455085094	0.265	Ser	132	Ala	S132A	3	17.301	1.960833333	-9.568166667	96.08	14.65210665	0.112033784	Benign
16:2437177:C:A:S:132:Y	-2.603873177	-2.622273786	0.550277829	0.030473047	0.097194444	0.076480598	0.053121111	0.074081342	7.86E-21	0.027158828	0.004234868	0.016650248	0.046158882	16	2437177	C	A	S	Y		16	2487178	16:2437177:C:A	CCNF	P41002	P41002	p.Ser132Tyr	p.Ser132Tyr	3.776514	0.42	0.848214188	2.65831972	0.862592519	0.43209757	0.999	Ser	132	Tyr	S132Y	6	17.301	1.960833333	-9.568166667	96.08	14.65210665	0.501443073	Uncertain
16:2437177:C:G:S:132:C	-2.834670679	-2.545809761	0.550277829	0.029595517	0.101284444	0.085802075	0.053121111	0.122333372	7.86E-21	0.110567296	0.004819534	0.018490023	0.057341436	16	2437177	C	G	S	C	rs1440949823	16	2487178	16:2437177:C:G	CCNF	P41002	P41002	p.Ser132Cys	p.Ser132Cys	3.854944	0.247	0.848227475	2.761138146	-0.236912418	-0.525654161	1	Ser	132	Cys	S132C	5	17.301	1.960833333	-9.568166667	96.08	14.65210665	0.548867909	Uncertain
16:2437177:C:T:S:132:F	-2.59720452	-2.557791208	0.550277829	0.030473047	0.097194444	0.076480598	0.053121111	0.074081342	7.86E-21	0.027158828	0.004234868	0.016650248	0.046158882	16	2437177	C	T	S	F		16	2487178	16:2437177:C:T	CCNF	P41002	P41002	p.Ser132Phe	p.Ser132Phe	3.980398	0.424	0.847972925	2.918814762	0.883994366	0.56505396	0.999	Ser	132	Phe	S132F	6	17.301	1.960833333	-9.568166667	96.08	14.65210665	0.50870571	Uncertain
16:2437179:C:A:R:133:S	-3.165914552	-3.0081675	0.011800319	0.022665006	0.006461111	0.01743861	0.007173333	0.074081342	7.86E-21	0.027158828	0.003862545	0.014776022	0.027029697	16	2437179	C	A	R	S		16	2487180	16:2437179:C:A	CCNF	P41002	P41002	p.Arg133Ser	p.Arg133Ser	2.835787	0.142	0.79938254	0.227100667	-1.719328879	-1.681625374	0.038	Arg	133	Ser	R133S	6	18.952	6.726454545	-13.33545455	95.77	12.62349163	0.251915807	Benign
16:2437179:C:G:R:133:G	-3.052644843	-2.949172317	0.011800319	0.021968602	0.005591111	0.022411799	0.007173333	0.087553166	7.86E-21	0.121731672	0.003862545	0.011639861	0.037364147	16	2437179	C	G	R	G		16	2487180	16:2437179:C:G	CCNF	P41002	P41002	p.Arg133Gly	p.Arg133Gly	2.871371	0.178	0.841901385	1.320113068	-0.781079215	-1.454362709	0.074	Arg	133	Gly	R133G	7	18.952	6.726454545	-13.33545455	95.77	12.62349163	0.302654475	Benign
16:2437179:C:T:R:133:C	-3.095293631	-2.913460699	0.0065374	0.020083285	0.004875556	0.003462384	0.007173333	0.029145156	7.86E-21	0.004989982	0.002868356	0.008878801	0.009027751	16	2437179	C	T	R	C	rs138913390	16	2487180	16:2437179:C:T	CCNF	P41002	P41002	p.Arg133Cys	p.Arg133Cys	3.39818	0.24	0.795307863	0.86173971	-1.164346226	-0.812181353	0.972	Arg	133	Cys	R133C	8	18.952	6.726454545	-13.33545455	95.77	12.62349163	0.33469808	Benign
16:2437180:G:A:R:133:H	-3.24270955	-3.535351074	0.011800319	0.022087979	0.007955556	0.023980585	0.007173333	0.122333372	7.86E-21	0.110567296	0.00439604	0.01752955	0.038333229	16	2437180	G	A	R	H	rs756519948	16	2487181	16:2437180:G:A	CCNF	P41002	P41002	p.Arg133His	p.Arg133His	1.003809	0.061	0.77313286	-2.812987299	-2.672192026	-3.136744979	0.001	Arg	133	His	R133H	5	18.952	6.726454545	-13.33545455	95.77	12.62349163	0.076323869	Benign
16:2437180:G:C:R:133:P	-2.977622445	-3.172901091	0.011800319	0.021968602	0.005591111	0.022411799	0.007173333	0.087553166	7.86E-21	0.121731672	0.003862545	0.011639861	0.037364147	16	2437180	G	C	R	P		16	2487181	16:2437180:G:C	CCNF	P41002	P41002	p.Arg133Pro	p.Arg133Pro	2.163975	0.223	0.839308601	0.331880297	-0.538282422	-1.575329653	0.281	Arg	133	Pro	R133P	7	18.952	6.726454545	-13.33545455	95.77	12.62349163	0.203756002	Benign
16:2437180:G:T:R:133:L	-3.149340377	-3.133964663	0.011800319	0.021968602	0.005591111	0.022411799	0.007173333	0.087553166	7.86E-21	0.121731672	0.003862545	0.011639861	0.037364147	16	2437180	G	T	R	L		16	2487181	16:2437180:G:T	CCNF	P41002	P41002	p.Arg133Leu	p.Arg133Leu	2.287086	0.12	0.821475529	0.053836899	-1.49056847	-2.104385671	0.161	Arg	133	Leu	R133L	7	18.952	6.726454545	-13.33545455	95.77	12.62349163	0.330334223	Benign
16:2437182:T:A:F:134:I	-2.941478057	-2.78926846	0.009520916	0.020529848	0.018348889	0.01773127	0.029626667	0.074081342	7.86E-21	0.030690796	0.003363515	0.016556635	0.040819634	16	2437182	T	A	F	I		16	2487183	16:2437182:T:A	CCNF	P41002	P41002	p.Phe134Ile	p.Phe134Ile	3.32649	0.234	0.83786673	1.815552763	-0.492414462	-0.885483862	0.611	Phe	134	Ile	F134I	6	14.79554545	6.010454545	-14.18818182	97.03	12.37772039	0.542184871	Uncertain
16:2437182:T:C:F:134:L	-3.114863154	-2.940273902	0.009520916	0.020529848	0.018348889	0.01773127	0.029626667	0.074081342	7.86E-21	0.030690796	0.003363515	0.016556635	0.040819634	16	2437182	T	C	F	L		16	2487183	16:2437182:T:C	CCNF	P41002	P41002	p.Phe134Leu	p.Phe134Leu	2.849034	0.13	0.844136429	1.345934218	-1.048915134	-1.743853413	0.058	Phe	134	Leu	F134L	6	14.79554545	6.010454545	-14.18818182	97.03	12.37772039	0.447220506	Uncertain
16:2437182:T:G:F:134:V	-2.895744321	-2.778459852	0.009520916	0.019775761	0.016728889	0.022348465	0.029626667	0.087553166	7.86E-21	0.12240176	0.003363515	0.013114822	0.045489018	16	2437182	T	G	F	V		16	2487183	16:2437182:T:G	CCNF	P41002	P41002	p.Phe134Val	p.Phe134Val	3.292462	0.247	0.843017759	1.897867065	-0.323833815	-0.828670451	0.611	Phe	134	Val	F134V	7	14.79554545	6.010454545	-14.18818182	97.03	12.37772039	0.575528437	Uncertain
16:2437183:T:A:F:134:Y	-3.067403414	-3.264099277	0.007101494	0.01686487	0.030406667	0.001352816	0.029626667	0.020200036	7.86E-21	0.009647277	0.006489069	0.020119698	0.061030485	16	2437183	T	A	F	Y		16	2487184	16:2437183:T:A	CCNF	P41002	P41002	p.Phe134Tyr	p.Phe134Tyr	1.529939	0.096	0.845610443	-0.341564	-1.240453209	-2.650999238	0.001	Phe	134	Tyr	F134Y	3	14.79554545	6.010454545	-14.18818182	97.03	12.37772039	0.122218746	Benign
16:2437183:T:C:F:134:S	-3.089669069	-3.113490132	0.005269183	0.017844465	0.014061111	0.003462384	0.029626667	0.029145156	7.86E-21	0.004989982	0.00249745	0.009856874	0.01173701	16	2437183	T	C	F	S		16	2487184	16:2437183:T:C	CCNF	P41002	P41002	p.Phe134Ser	p.Phe134Ser	2.726145	0.235	0.845789386	1.226028357	-0.353872275	-1.203117073	0.846	Phe	134	Ser	F134S	8	14.79554545	6.010454545	-14.18818182	97.03	12.37772039	0.403853261	Uncertain
16:2437183:T:G:F:134:C	-3.009645178	-2.956715592	0.005269183	0.017844465	0.014061111	0.003462384	0.029626667	0.029145156	7.86E-21	0.004989982	0.00249745	0.009856874	0.01173701	16	2437183	T	G	F	C	rs1238678447	16	2487184	16:2437183:T:G	CCNF	P41002	P41002	p.Phe134Cys	p.Phe134Cys	3.221842	0.283	0.845700214	1.871604649	-0.050233598	-0.658621248	0.992	Phe	134	Cys	F134C	8	14.79554545	6.010454545	-14.18818182	97.03	12.37772039	0.58966917	Uncertain
16:2437184:C:A:F:134:L	-3.109861661	-3.039394469	0.009520916	0.020529848	0.018348889	0.01773127	0.029626667	0.074081342	7.86E-21	0.030690796	0.003363515	0.016556635	0.040819634	16	2437184	C	A	F	L		16	2487185	16:2437184:C:A	CCNF	P41002	P41002	p.Phe134Leu	p.Phe134Leu	2.53563	0.133	0.844136429	0.936381523	-1.02984473	-1.895347088	0.058	Phe	134	Leu	F134L	6	14.79554545	6.010454545	-14.18818182	97.03	12.37772039	0.447220506	Uncertain
16:2437184:C:G:F:134:L	-3.108194496	-3.035537861	0.009520916	0.020529848	0.018348889	0.01773127	0.029626667	0.074081342	7.86E-21	0.030690796	0.003363515	0.016556635	0.040819634	16	2437184	C	G	F	L		16	2487185	16:2437184:C:G	CCNF	P41002	P41002	p.Phe134Leu	p.Phe134Leu	2.547824	0.134	0.844136429	0.9523165	-1.023487929	-1.882997659	0.058	Phe	134	Leu	F134L	6	14.79554545	6.010454545	-14.18818182	97.03	12.37772039	0.447220506	Uncertain
16:2437185:T:A:F:135:I	-2.77130579	-2.656748235	0.497251809	0.027224517	0.079431111	0.076595224	0.065816667	0.074081342	7.86E-21	0.027158828	0.003164096	0.018992185	0.050873036	16	2437185	T	A	F	I		16	2487186	16:2437185:T:A	CCNF	P41002	P41002	p.Phe135Ile	p.Phe135Ile	3.598654	0.305	0.834919142	2.098664849	-0.090260547	-0.328459766	0.994	Phe	135	Ile	F135I	6	11.85109091	2.734636364	-9.515909091	96.77	14.30575091	0.639496578	Uncertain
16:2437185:T:C:F:135:L	-3.091401353	-3.013136208	0.497251809	0.027224517	0.079431111	0.076595224	0.065816667	0.074081342	7.86E-21	0.027158828	0.003164096	0.018992185	0.050873036	16	2437185	T	C	F	L	rs778239846	16	2487186	16:2437185:T:C	CCNF	P41002	P41002	p.Phe135Leu	p.Phe135Leu	2.47181	0.113	0.842176353	0.804739164	-1.189683598	-2.045335024	0.64	Phe	135	Leu	F135L	6	11.85109091	2.734636364	-9.515909091	96.77	14.30575091	0.331243925	Benign
16:2437185:T:G:F:135:V	-2.569552947	-2.601340284	0.497251809	0.025944584	0.070602222	0.047349485	0.065816667	0.087553166	7.86E-21	0.121731672	0.003164096	0.015984683	0.063172694	16	2437185	T	G	F	V		16	2487186	16:2437185:T:G	CCNF	P41002	P41002	p.Phe135Val	p.Phe135Val	3.594191	0.388	0.840764052	2.236692765	0.534873229	0.148906174	0.994	Phe	135	Val	F135V	7	11.85109091	2.734636364	-9.515909091	96.77	14.30575091	0.660507925	Pathogenic
16:2437186:T:A:F:135:Y	-2.861297868	-2.693817127	0.167511523	0.021818316	0.053884444	0.005409777	0.065816667	0.020200036	7.86E-21	0.009647277	0.00366129	0.019651458	0.01949615	16	2437186	T	A	F	Y		16	2487187	16:2437186:T:A	CCNF	P41002	P41002	p.Phe135Tyr	p.Phe135Tyr	3.939753	0.348	0.84429644	2.775211444	0.339537242	0.103850308	1	Phe	135	Tyr	F135Y	3	11.85109091	2.734636364	-9.515909091	96.77	14.30575091	0.681464316	Pathogenic
16:2437186:T:C:F:135:S	-2.502543919	-2.542624414	0.352768332	0.023011309	0.066153333	0.024182015	0.065816667	0.029145156	7.86E-21	0.004989982	0.002251091	0.012808285	0.039940199	16	2437186	T	C	F	S		16	2487187	16:2437186:T:C	CCNF	P41002	P41002	p.Phe135Ser	p.Phe135Ser	4.119186	0.5	0.844434145	3.013081708	1.30806856	1.079128509	1	Phe	135	Ser	F135S	8	11.85109091	2.734636364	-9.515909091	96.77	14.30575091	0.683844788	Pathogenic
16:2437186:T:G:F:135:C	-2.400846891	-2.541691731	0.352768332	0.023011309	0.066153333	0.024182015	0.065816667	0.029145156	7.86E-21	0.004989982	0.002251091	0.012808285	0.039940199	16	2437186	T	G	F	C		16	2487187	16:2437186:T:G	CCNF	P41002	P41002	p.Phe135Cys	p.Phe135Cys	4.122135	0.561	0.844373322	3.0154384	1.694818637	1.43331938	1	Phe	135	Cys	F135C	8	11.85109091	2.734636364	-9.515909091	96.77	14.30575091	0.696601751	Pathogenic
16:2437187:C:A:F:135:L	-3.088067024	-3.423335461	0.497251809	0.027224517	0.079431111	0.076595224	0.065816667	0.074081342	7.86E-21	0.027158828	0.003164096	0.018992185	0.050873036	16	2437187	C	A	F	L		16	2487188	16:2437187:C:A	CCNF	P41002	P41002	p.Phe135Leu	p.Phe135Leu	1.174823	0.115	0.842176353	-0.890148336	-1.176969996	-2.732477879	0.64	Phe	135	Leu	F135L	6	11.85109091	2.734636364	-9.515909091	96.77	14.30575091	0.331243925	Benign
16:2437187:C:G:F:135:L	-3.088067024	-3.437343416	0.497251809	0.027224517	0.079431111	0.076595224	0.065816667	0.074081342	7.86E-21	0.027158828	0.003164096	0.018992185	0.050873036	16	2437187	C	G	F	L		16	2487188	16:2437187:C:G	CCNF	P41002	P41002	p.Phe135Leu	p.Phe135Leu	1.130532	0.115	0.842176353	-0.948027299	-1.176969996	-2.75633801	0.64	Phe	135	Leu	F135L	6	11.85109091	2.734636364	-9.515909091	96.77	14.30575091	0.331243925	Benign
16:2437188:A:C:S:136:R	-2.301237049	-2.676430614	0.018501446	0.02229113	0.020616667	0.023441696	0.052606667	0.122333372	7.86E-21	0.110684863	0.016244661	0.020128498	0.076095466	16	2437188	A	C	S	R		16	2487189	16:2437188:A:C	CCNF	P41002	P41002	p.Ser136Arg	p.Ser136Arg	3.168011	0.509	0.85066721	1.923511034	1.469275214	0.618741576	0.995	Ser	136	Arg	S136R	5	15.4945	7.004	-7.019833333	95.4	12.05545234	0.428356417	Uncertain
16:2437188:A:G:S:136:G	-2.765671049	-2.879658685	0.004580795	0.020506421	0.014658889	0.000887053	0.052606667	0.045697998	7.86E-21	0.00673427	0.00326176	0.020912961	0.039995478	16	2437188	A	G	S	G	rs1317944579	16	2487189	16:2437188:A:G	CCNF	P41002	P41002	p.Ser136Gly	p.Ser136Gly	3.052728	0.342	0.854319852	1.862762626	0.46863184	-0.408683656	0.995	Ser	136	Gly	S136G	4	15.4945	7.004	-7.019833333	95.4	12.05545234	0.538613698	Uncertain
16:2437188:A:T:S:136:C	-2.571317681	-2.902928024	0.018501446	0.02229113	0.020616667	0.023441696	0.052606667	0.122333372	7.86E-21	0.110684863	0.016244661	0.020128498	0.076095466	16	2437188	A	T	S	C		16	2487189	16:2437188:A:T	CCNF	P41002	P41002	p.Ser136Cys	p.Ser136Cys	2.451861	0.347	0.846393878	0.882475515	0.368175097	-0.703476619	0.482	Ser	136	Cys	S136C	5	15.4945	7.004	-7.019833333	95.4	12.05545234	0.210405709	Benign
16:2437189:G:A:S:136:N	-2.857509961	-2.85835105	0.004987156	0.018326296	0.018645556	0.001619483	0.052606667	0.020200036	7.86E-21	0.009851721	0.004499097	0.019963535	0.04320279	16	2437189	G	A	S	N		16	2487190	16:2437189:G:A	CCNF	P41002	P41002	p.Ser136Asn	p.Ser136Asn	3.073252	0.277	0.846483923	1.696718315	-0.075298626	-0.773350776	0.998	Ser	136	Asn	S136N	3	15.4945	7.004	-7.019833333	95.4	12.05545234	0.495614227	Uncertain
16:2437189:G:C:S:136:T	-2.999218934	-2.884338714	0.004987156	0.018326296	0.018645556	0.001619483	0.052606667	0.020200036	7.86E-21	0.009851721	0.004499097	0.019963535	0.04320279	16	2437189	G	C	S	T		16	2487190	16:2437189:G:C	CCNF	P41002	P41002	p.Ser136Thr	p.Ser136Thr	2.991083	0.192	0.846348844	1.586016138	-0.617880454	-1.308947218	0.995	Ser	136	Thr	S136T	3	15.4945	7.004	-7.019833333	95.4	12.05545234	0.391293769	Uncertain
16:2437189:G:T:S:136:I	-2.568780731	-2.974405805	0.018501446	0.022907502	0.016277778	0.015508451	0.052606667	0.074081342	7.86E-21	0.027238828	0.014293875	0.017851675	0.052645648	16	2437189	G	T	S	I		16	2487190	16:2437189:G:T	CCNF	P41002	P41002	p.Ser136Ile	p.Ser136Ile	2.568378	0.421	0.844801024	0.995533835	0.812002449	-0.212960472	0.73	Ser	136	Ile	S136I	6	15.4945	7.004	-7.019833333	95.4	12.05545234	0.482839149	Uncertain
16:2437190:T:A:S:136:R	-2.489626625	-3.192467712	0.018501446	0.02229113	0.020616667	0.023441696	0.052606667	0.122333372	7.86E-21	0.110684863	0.016244661	0.020128498	0.076095466	16	2437190	T	A	S	R		16	2487191	16:2437190:T:A	CCNF	P41002	P41002	p.Ser136Arg	p.Ser136Arg	1.536381	0.396	0.85066721	-0.20868404	0.750956675	-0.913419634	0.995	Ser	136	Arg	S136R	5	15.4945	7.004	-7.019833333	95.4	12.05545234	0.428356417	Uncertain
16:2437190:T:G:S:136:R	-2.489626625	-3.123202486	0.018501446	0.02229113	0.020616667	0.023441696	0.052606667	0.122333372	7.86E-21	0.110684863	0.016244661	0.020128498	0.076095466	16	2437190	T	G	S	R		16	2487191	16:2437190:T:G	CCNF	P41002	P41002	p.Ser136Arg	p.Ser136Arg	1.755387	0.396	0.85066721	0.077510449	0.750956675	-0.795438285	0.995	Ser	136	Arg	S136R	5	15.4945	7.004	-7.019833333	95.4	12.05545234	0.428356417	Uncertain
16:2437191:C:A:L:137:I	-3.249583685	-3.298081917	0.004045385	0.012887282	0.024078889	0.001637302	0.049878889	2.97E-19	0.008529444	0.000986667	0.006963403	0.019052161	0.034734383	16	2437191	C	A	L	I		16	2487192	16:2437191:C:A	CCNF	P41002	P41002	p.Leu137Ile	p.Leu137Ile	1.806584	0.068	0.816227382	-0.70324957	-1.908684731	-2.663817211	0.44	Leu	137	Ile	L137I	2	14.1535	10.2465	-10.07025	95.1	10.5333646	0.520391777	Uncertain
16:2437191:C:G:L:137:V	-3.188338716	-3.422565871	0.004045385	0.013699811	0.024365556	0.003282261	0.049878889	0.020200036	0.008529444	0.0113086	0.006963403	0.021006842	0.040796282	16	2437191	C	G	L	V	rs1244309698	16	2487192	16:2437191:C:G	CCNF	P41002	P41002	p.Leu137Val	p.Leu137Val	1.324442	0.086	0.8202326	-1.234727145	-1.72743734	-2.819506756	0.44	Leu	137	Val	L137V	3	14.1535	10.2465	-10.07025	95.1	10.5333646	0.506846569	Uncertain
16:2437191:C:T:L:137:F	-3.132605568	-3.200321051	0.003715476	0.015039392	0.020023333	0.002864864	0.049878889	0.045697998	0.008529444	0.008290159	0.00622295	0.021435517	0.038670576	16	2437191	C	T	L	F		16	2487192	16:2437191:C:T	CCNF	P41002	P41002	p.Leu137Phe	p.Leu137Phe	2.058195	0.126	0.821143827	-0.253439342	-1.457961941	-2.193010013	0.846	Leu	137	Phe	L137F	4	14.1535	10.2465	-10.07025	95.1	10.5333646	0.575737208	Uncertain
16:2437192:T:A:L:137:H	-2.755776791	-2.55914469	0.008720634	0.016046603	0.03062	0.044068836	0.049878889	0.087553166	0.008529444	0.157334552	0.00429011	0.013405629	0.093035376	16	2437192	T	A	L	H		16	2487193	16:2437192:T:A	CCNF	P41002	P41002	p.Leu137His	p.Leu137His	3.291419	0.184	0.812792824	1.1525811	-1.22859961	-1.193395264	0.992	Leu	137	His	L137H	7	14.1535	10.2465	-10.07025	95.1	10.5333646	0.546508726	Uncertain
16:2437192:T:C:L:137:P	-2.620736475	-2.533413838	0.008720634	0.016046603	0.03062	0.044068836	0.049878889	0.087553166	0.008529444	0.157334552	0.00429011	0.013405629	0.093035376	16	2437192	T	C	L	P		16	2487193	16:2437192:T:C	CCNF	P41002	P41002	p.Leu137Pro	p.Leu137Pro	3.372776	0.265	0.836902863	1.852315212	-0.311435246	-0.681357713	0.971	Leu	137	Pro	L137P	7	14.1535	10.2465	-10.07025	95.1	10.5333646	0.5707202	Uncertain
16:2437192:T:G:L:137:R	-2.947723744	-3.081363399	0.008720634	0.016730291	0.030873333	0.025873748	0.049878889	0.074081342	0.008529444	0.079258829	0.00429011	0.017123773	0.070667645	16	2437192	T	G	L	R		16	2487193	16:2437192:T:G	CCNF	P41002	P41002	p.Leu137Arg	p.Leu137Arg	1.966957	0.138	0.824373509	-0.293176281	-1.327794755	-2.172796729	0.124	Leu	137	Arg	L137R	6	14.1535	10.2465	-10.07025	95.1	10.5333646	0.302608443	Benign
16:2437194:G:A:A:138:T	-3.391709141	-3.759438304	0.002702288	0.022104114	0.004651111	0.001231498	0.006313333	0.045697998	7.86E-21	0.00673427	0.006625902	0.02191929	0.012976198	16	2437194	G	A	A	T	rs757857382	16	2487195	16:2437194:G:A	CCNF	P41002	P41002	p.Ala138Thr	p.Ala138Thr	0.665656	0.05	0.855050811	-1.238644236	-1.375358446	-3.382496355	0.026	Ala	138	Thr	A138T	4	10.3852	8.8968	-8.3346	95.72	13.43587062	0.184776734	Benign
16:2437194:G:C:A:138:P	-2.847486793	-3.172803751	0.012578007	0.023494977	0.018271111	0.031482691	0.006313333	0.122333372	7.86E-21	0.110567296	0.026470572	0.02117129	0.055824871	16	2437194	G	C	A	P		16	2487195	16:2437194:G:C	CCNF	P41002	P41002	p.Ala138Pro	p.Ala138Pro	1.894637	0.244	0.867297687	0.668804829	0.062193753	-1.599037854	0.921	Ala	138	Pro	A138P	5	10.3852	8.8968	-8.3346	95.72	13.43587062	0.553087339	Uncertain
16:2437194:G:T:A:138:S	-3.428833945	-3.807828876	0.002942498	0.0201628	0.006072222	0.001597261	0.006313333	0.020200036	7.86E-21	0.009713944	0.006378561	0.020775608	0.009330444	16	2437194	G	T	A	S		16	2487195	16:2437194:G:T	CCNF	P41002	P41002	p.Ala138Ser	p.Ala138Ser	0.565904	0.039	0.855500995	-1.357918653	-1.43777217	-3.499818046	0.129	Ala	138	Ser	A138S	3	10.3852	8.8968	-8.3346	95.72	13.43587062	0.511434539	Uncertain
16:2437195:C:A:A:138:D	-2.947740905	-3.158794082	0.012578007	0.023618626	0.013313333	0.0267044	0.006313333	0.074081342	7.86E-21	0.027158828	0.023320923	0.018668311	0.031515651	16	2437195	C	A	A	D		16	2487196	16:2437195:C:A	CCNF	P41002	P41002	p.Ala138Asp	p.Ala138Asp	2.294005	0.259	0.864712258	1.127059387	0.114409224	-1.297187713	0.118	Ala	138	Asp	A138D	6	10.3852	8.8968	-8.3346	95.72	13.43587062	0.510661356	Uncertain
16:2437195:C:G:A:138:G	-3.226659866	-3.191031488	0.002702288	0.022104114	0.004651111	0.001231498	0.006313333	0.045697998	7.86E-21	0.00673427	0.006625902	0.02191929	0.012976198	16	2437195	C	G	A	G		16	2487196	16:2437195:C:G	CCNF	P41002	P41002	p.Ala138Gly	p.Ala138Gly	2.462871	0.149	0.866322888	1.387373786	-0.557966374	-1.842057472	0.393	Ala	138	Gly	A138G	4	10.3852	8.8968	-8.3346	95.72	13.43587062	0.584773427	Uncertain
16:2437195:C:T:A:138:V	-3.126630003	-3.376637916	0.002702288	0.022104114	0.004651111	0.001231498	0.006313333	0.045697998	7.86E-21	0.00673427	0.006625902	0.02191929	0.012976198	16	2437195	C	T	A	V		16	2487196	16:2437195:C:T	CCNF	P41002	P41002	p.Ala138Val	p.Ala138Val	1.876012	0.209	0.853100207	0.295024883	-0.397171864	-1.811384123	0.245	Ala	138	Val	A138V	4	10.3852	8.8968	-8.3346	95.72	13.43587062	0.438019668	Uncertain
16:2437197:G:A:E:139:K	-2.392346604	-2.573687257	0.012943311	0.02364794	0.03778	0.025038355	0.007672222	0.045697998	0.01596	0.042084069	0.106748097	0.022376278	0.052266738	16	2437197	G	A	E	K		16	2487198	16:2437197:G:A	CCNF	P41002	P41002	p.Glu139Lys	p.Glu139Lys	3.840923	0.528	0.854050425	2.886135304	1.646501628	1.091074844	1	Glu	139	Lys	E139K	4	10.39844444	7.798666667	-4.203222222	94.21	13.37385782	0.691702372	Pathogenic
16:2437197:G:C:E:139:Q	-2.518528359	-2.696072286	0.014081007	0.02108245	0.037574444	0.021211785	0.007672222	0.020200036	0.01596	0.084327835	0.093322411	0.020570934	0.046220874	16	2437197	G	C	E	Q		16	2487198	16:2437197:G:C	CCNF	P41002	P41002	p.Glu139Gln	p.Glu139Gln	3.542269	0.471	0.850685731	2.413042884	1.228025781	0.600705341	1	Glu	139	Gln	E139Q	3	10.39844444	7.798666667	-4.203222222	94.21	13.37385782	0.690117182	Pathogenic
16:2437198:A:C:E:139:A	-1.911844767	-2.507369246	0.093347244	0.025952505	0.055298889	0.132870815	0.007672222	0.074081342	0.01596	0.209510482	0.420802623	0.020392857	0.083072864	16	2437198	A	C	E	A		16	2487199	16:2437198:A:C	CCNF	P41002	P41002	p.Glu139Ala	p.Glu139Ala	3.600642	0.721	0.850832513	2.492936778	2.819675076	2.07724264	1	Glu	139	Ala	E139A	6	10.39844444	7.798666667	-4.203222222	94.21	13.37385782	0.706100053	Pathogenic
16:2437198:A:G:E:139:G	-1.74109103	-2.361225988	0.093347244	0.02445098	0.052183333	0.110906101	0.007672222	0.087553166	0.01596	0.318044636	0.420802623	0.017191401	0.100680592	16	2437198	A	G	E	G		16	2487199	16:2437198:A:G	CCNF	P41002	P41002	p.Glu139Gly	p.Glu139Gly	3.805538	0.769	0.861993526	3.035397266	3.311017233	2.465080226	1	Glu	139	Gly	E139G	7	10.39844444	7.798666667	-4.203222222	94.21	13.37385782	0.708899049	Pathogenic
16:2437198:A:T:E:139:V	-1.742758194	-2.385262261	0.093347244	0.02445098	0.052183333	0.110906101	0.007672222	0.087553166	0.01596	0.318044636	0.420802623	0.017191401	0.100680592	16	2437198	A	T	E	V		16	2487199	16:2437198:A:T	CCNF	P41002	P41002	p.Glu139Val	p.Glu139Val	3.729539	0.768	0.849741654	2.634528677	3.100244314	2.418358223	1	Glu	139	Val	E139V	7	10.39844444	7.798666667	-4.203222222	94.21	13.37385782	0.691576746	Pathogenic
16:2437199:G:C:E:139:D	-2.570210455	-2.86277615	0.014081007	0.02108245	0.037574444	0.021211785	0.007672222	0.020200036	0.01596	0.084327835	0.093322411	0.020570934	0.046220874	16	2437199	G	C	E	D		16	2487200	16:2437199:G:C	CCNF	P41002	P41002	p.Glu139Asp	p.Glu139Asp	3.015177	0.44	0.857760508	1.898375912	1.149003923	0.137562814	1	Glu	139	Asp	E139D	3	10.39844444	7.798666667	-4.203222222	94.21	13.37385782	0.712319058	Pathogenic
16:2437199:G:T:E:139:D	-2.570210455	-2.864624754	0.014081007	0.02108245	0.037574444	0.021211785	0.007672222	0.020200036	0.01596	0.084327835	0.093322411	0.020570934	0.046220874	16	2437199	G	T	E	D		16	2487200	16:2437199:G:T	CCNF	P41002	P41002	p.Glu139Asp	p.Glu139Asp	3.009332	0.44	0.857760508	1.890737734	1.149003923	0.134414037	1	Glu	139	Asp	E139D	3	10.39844444	7.798666667	-4.203222222	94.21	13.37385782	0.712319058	Pathogenic
16:2437200:C:G:R:140:G	-3.08374096	-3.149926768	0.002736614	0.016830767	0.010207778	0.0468391	0.013928889	0.087553166	-1.02E-20	0.058834908	0.003952872	0.015142476	0.057859896	16	2437200	C	G	R	G		16	2487201	16:2437200:C:G	CCNF	P41002	P41002	p.Arg140Gly	p.Arg140Gly	1.937246	0.096	0.849902668	0.296344086	-1.168839678	-2.431577717	0.422	Arg	140	Gly	R140G	7	15.29527273	11.38327273	-5.615818182	92.24	9.206735264	0.127443462	Benign
16:2437200:C:T:R:140:W	-3.157954005	-2.89026582	0.002722383	0.015084164	0.007703333	0.046582926	0.013928889	0.029145156	-1.02E-20	0.008780161	0.003131841	0.011479273	0.015309332	16	2437200	C	T	R	W	rs141610633	16	2487201	16:2437200:C:T	CCNF	P41002	P41002	p.Arg140Trp	p.Arg140Trp	3.379767	0.183	0.804903838	1.073862486	-1.366580046	-1.151581423	0.997	Arg	140	Trp	R140W	8	15.29527273	11.38327273	-5.615818182	92.24	9.206735264	0.215976659	Benign
16:2437201:G:A:R:140:Q	-3.312403041	-3.353184373	0.00140917	0.015179488	0.010057778	0.005720433	0.013928889	0.045697998	-1.02E-20	0.013794967	0.002036987	0.022097006	0.022866721	16	2437201	G	A	R	Q	rs371783851	16	2487202	16:2437201:G:A	CCNF	P41002	P41002	p.Arg140Gln	p.Arg140Gln	1.805703	0.067	0.775076858	-1.71723416	-2.601616627	-2.670072181	0.797	Arg	140	Gln	R140Q	4	15.29527273	11.38327273	-5.615818182	92.24	9.206735264	0.184443545	Benign
16:2437201:G:C:R:140:P	-2.990379754	-2.995499591	0.002736614	0.016830767	0.010207778	0.0468391	0.013928889	0.087553166	-1.02E-20	0.058834908	0.003952872	0.015142476	0.057859896	16	2437201	G	C	R	P		16	2487202	16:2437201:G:C	CCNF	P41002	P41002	p.Arg140Pro	p.Arg140Pro	2.425521	0.152	0.849204719	0.917237638	-0.824503717	-1.844837306	0.782	Arg	140	Pro	R140P	7	15.29527273	11.38327273	-5.615818182	92.24	9.206735264	0.1499449	Benign
16:2437201:G:T:R:140:L	-3.060400658	-3.048034719	0.002736614	0.016830767	0.010207778	0.0468391	0.013928889	0.087553166	-1.02E-20	0.058834908	0.003952872	0.015142476	0.057859896	16	2437201	G	T	R	L		16	2487202	16:2437201:G:T	CCNF	P41002	P41002	p.Arg140Leu	p.Arg140Leu	2.259413	0.11	0.831488871	0.264131434	-1.387069074	-2.177097113	0.422	Arg	140	Leu	R140L	7	15.29527273	11.38327273	-5.615818182	92.24	9.206735264	0.174859051	Benign
16:2437203:C:A:L:141:M	-3.165610027	-3.344763661	0.000868339	0.014496166	0.017953333	0.008050159	0.035425556	2.97E-19	-1.02E-20	0.000106622	0.00289303	0.01913931	0.017706058	16	2437203	C	A	L	M		16	2487204	16:2437203:C:A	CCNF	P41002	P41002	p.Leu141Met	p.Leu141Met	1.907707	0.171	0.794032849	-1.11737482	-1.624238456	-2.013963452	0.997	Leu	141	Met	L141M	2	10.25975	13.787	-7.99025	92.1	11.0630098	0.563046871	Uncertain
16:2437203:C:G:L:141:V	-3.090085545	-3.33372615	0.000868339	0.015528478	0.018133333	0.008480847	0.035425556	0.020200036	-1.02E-20	0.006029664	0.00289303	0.021382435	0.020068295	16	2437203	C	G	L	V		16	2487204	16:2437203:C:G	CCNF	P41002	P41002	p.Leu141Val	p.Leu141Val	1.908102	0.209	0.806476689	-0.810579773	-1.175061007	-1.794096827	0.985	Leu	141	Val	L141V	3	10.25975	13.787	-7.99025	92.1	11.0630098	0.326366199	Benign
16:2437204:T:A:L:141:Q	-2.577897558	-2.615907633	0.003460785	0.018410328	0.023335556	0.088215193	0.035425556	0.074081342	-1.02E-20	0.032932746	0.005938693	0.018168411	0.057670763	16	2437204	T	A	L	Q		16	2487205	16:2437204:T:A	CCNF	P41002	P41002	p.Leu141Gln	p.Leu141Gln	3.628495	0.4	0.79845211	1.240101672	-0.094797904	0.236750549	1	Leu	141	Gln	L141Q	6	10.25975	13.787	-7.99025	92.1	11.0630098	0.574992256	Uncertain
16:2437204:T:C:L:141:P	-2.329304942	-2.548191029	0.003460785	0.01737365	0.021655556	0.091643479	0.035425556	0.087553166	-1.02E-20	0.058701574	0.005938693	0.01416795	0.066765884	16	2437204	T	C	L	P		16	2487205	16:2437204:T:C	CCNF	P41002	P41002	p.Leu141Pro	p.Leu141Pro	3.709757	0.521	0.822509751	1.938421972	1.075764275	0.979951484	1	Leu	141	Pro	L141P	7	10.25975	13.787	-7.99025	92.1	11.0630098	0.655480352	Pathogenic
16:2437204:T:G:L:141:R	-2.527882626	-2.609140701	0.003460785	0.018410328	0.023335556	0.088215193	0.035425556	0.074081342	-1.02E-20	0.032932746	0.005938693	0.018168411	0.057670763	16	2437204	T	G	L	R		16	2487205	16:2437204:T:G	CCNF	P41002	P41002	p.Leu141Arg	p.Leu141Arg	3.649891	0.43	0.808862166	1.524283272	0.269592501	0.421687771	0.999	Leu	141	Arg	L141R	6	10.25975	13.787	-7.99025	92.1	11.0630098	0.630332892	Uncertain
16:2437206:A:C:N:142:H	-3.060912058	-3.0608514	0.039019443	0.026849457	0.054717778	0.194344974	0.022667778	0.122333372	2.73E-20	0.063436783	0.004860929	0.022899068	0.048701455	16	2437206	A	C	N	H		16	2487207	16:2437206:A:C	CCNF	P41002	P41002	p.Asn142His	p.Asn142His	2.352661	0.138	0.832979336	0.422671471	-1.184211015	-1.965013022	0.997	Asn	142	His	N142H	5	6.472	11.709125	-4.42375	88.47	13.9401172	0.181245399	Benign
16:2437206:A:G:N:142:D	-3.09592251	-3.040550603	0.039019443	0.026849457	0.054717778	0.194344974	0.022667778	0.122333372	2.73E-20	0.063436783	0.004860929	0.022899068	0.048701455	16	2437206	A	G	N	D		16	2487207	16:2437206:A:G	CCNF	P41002	P41002	p.Asn142Asp	p.Asn142Asp	2.416849	0.117	0.840730851	0.697338775	-1.188373851	-2.051821766	0.988	Asn	142	Asp	N142D	5	6.472	11.709125	-4.42375	88.47	13.9401172	0.376672616	Uncertain
16:2437206:A:T:N:142:Y	-3.133234642	-3.134564672	0.02931565	0.022380889	0.043967778	0.100455118	0.022667778	0.029145156	2.73E-20	0.009169898	0.003479843	0.013341342	0.021724274	16	2437206	A	T	N	Y		16	2487207	16:2437206:A:T	CCNF	P41002	P41002	p.Asn142Tyr	p.Asn142Tyr	2.513632	0.178	0.834111747	0.660898406	-0.911045277	-1.647081311	0.997	Asn	142	Tyr	N142Y	8	6.472	11.709125	-4.42375	88.47	13.9401172	0.315545332	Benign
16:2437207:A:C:N:142:T	-3.180110059	-3.255855851	0.039019443	0.027284294	0.056397778	0.190072345	0.022667778	0.074081342	2.73E-20	0.032605666	0.004860929	0.021064476	0.052423021	16	2437207	A	C	N	T		16	2487208	16:2437207:A:C	CCNF	P41002	P41002	p.Asn142Thr	p.Asn142Thr	1.681728	0.055	0.83406155	-0.427459546	-1.693769342	-2.806223477	0.342	Asn	142	Thr	N142T	6	6.472	11.709125	-4.42375	88.47	13.9401172	0.161741118	Benign
16:2437207:A:G:N:142:S	-3.120929976	-3.334869145	0.039019443	0.026849457	0.054717778	0.194344974	0.022667778	0.122333372	2.73E-20	0.063436783	0.004860929	0.022899068	0.048701455	16	2437207	A	G	N	S	rs781029092	16	2487208	16:2437207:A:G	CCNF	P41002	P41002	p.Asn142Ser	p.Asn142Ser	1.486259	0.102	0.834037158	-0.683496517	-1.395406653	-2.639848032	0.342	Asn	142	Ser	N142S	5	6.472	11.709125	-4.42375	88.47	13.9401172	0.221534421	Benign
16:2437207:A:T:N:142:I	-3.248490152	-3.339670798	0.02931565	0.018231344	0.043874444	0.079200367	0.022667778	2.08E-06	2.73E-20	0.000146047	0.003479843	0.009270277	0.018445926	16	2437207	A	T	N	I		16	2487208	16:2437207:A:T	CCNF	P41002	P41002	p.Asn142Ile	p.Asn142Ile	1.913003	0.119	0.834568113	-0.11276409	-1.278482322	-2.31168936	0.87	Asn	142	Ile	N142I	9	6.472	11.709125	-4.42375	88.47	13.9401172	0.198065046	Benign
16:2437208:T:A:N:142:K	-3.043402579	-4.033836736	0.039019443	0.027284294	0.056397778	0.190072345	0.022667778	0.074081342	2.73E-20	0.032605666	0.004860929	0.021064476	0.052423021	16	2437208	T	A	N	K		16	2487209	16:2437208:T:A	CCNF	P41002	P41002	p.Asn142Lys	p.Asn142Lys	-0.778128	0.137	0.838675282	-3.52841342	-1.095533915	-3.657389698	0.734	Asn	142	Lys	N142K	6	6.472	11.709125	-4.42375	88.47	13.9401172	0.435754606	Uncertain
16:2437208:T:G:N:142:K	-3.043402579	-3.924988941	0.039019443	0.027284294	0.056397778	0.190072345	0.022667778	0.074081342	2.73E-20	0.032605666	0.004860929	0.021064476	0.052423021	16	2437208	T	G	N	K		16	2487209	16:2437208:T:G	CCNF	P41002	P41002	p.Asn142Lys	p.Asn142Lys	-0.433968	0.137	0.838675282	-3.078669141	-1.095533915	-3.471986279	0.734	Asn	142	Lys	N142K	6	6.472	11.709125	-4.42375	88.47	13.9401172	0.435754606	Uncertain
16:2437209:G:A:V:143:M	-3.452207474	-3.956395989	0.000793117	0.021859372	0.011526667	0.001663529	0.025482222	0.020200036	6.67E-05	0.00556203	0.002256123	0.021690548	0.014824221	16	2437209	G	A	V	M	rs202050678	16	2487210	16:2437209:G:A	CCNF	P41002	P41002	p.Val143Met	p.Val143Met	0.015913	0.008	0.759086412	-4.449681965	-3.243460176	-3.975296559	0.001	Val	143	Met	V143M	3	8.596	14.76428571	-1.040571429	80.97	11.67358148	0.187471332	Benign
16:2437209:G:C:V:143:L	-3.45054031	-3.985948343	0.000793117	0.021859372	0.011526667	0.001663529	0.025482222	0.020200036	6.67E-05	0.00556203	0.002256123	0.021690548	0.014824221	16	2437209	G	C	V	L		16	2487210	16:2437209:G:C	CCNF	P41002	P41002	p.Val143Leu	p.Val143Leu	-0.077527	0.009	0.779768006	-4.062754482	-2.892041738	-4.019853525	0.002	Val	143	Leu	V143L	3	8.596	14.76428571	-1.040571429	80.97	11.67358148	0.256210777	Benign
16:2437209:G:T:V:143:L	-3.45054031	-3.991078257	0.000793117	0.021859372	0.011526667	0.001663529	0.025482222	0.020200036	6.67E-05	0.00556203	0.002256123	0.021690548	0.014824221	16	2437209	G	T	V	L		16	2487210	16:2437209:G:T	CCNF	P41002	P41002	p.Val143Leu	p.Val143Leu	-0.093747	0.009	0.779768006	-4.083950589	-2.892041738	-4.028591448	0.002	Val	143	Leu	V143L	3	8.596	14.76428571	-1.040571429	80.97	11.67358148	0.256210777	Benign
16:2437210:T:A:V:143:E	-3.13272493	-3.974698859	0.003775684	0.028751184	0.019731111	0.068441717	0.025482222	0.074081342	6.67E-05	0.080209296	0.004323844	0.02389889	0.063236655	16	2437210	T	A	V	E		16	2487211	16:2437210:T:A	CCNF	P41002	P41002	p.Val143Glu	p.Val143Glu	-0.749092	0.05	0.781636027	-4.894370406	-2.60024593	-4.144639304	0.03	Val	143	Glu	V143E	6	8.596	14.76428571	-1.040571429	80.97	11.67358148	0.208132021	Benign
16:2437210:T:C:V:143:A	-3.354364394	-4.280670408	0.000728243	0.025150073	0.010513333	0.005330319	0.025482222	0.045697998	6.67E-05	0.016052306	0.00242419	0.024557994	0.021517776	16	2437210	T	C	V	A		16	2487211	16:2437210:T:C	CCNF	P41002	P41002	p.Val143Ala	p.Val143Ala	-1.107162	0.046	0.778323527	-5.443822297	-2.680940467	-4.360657676	0	Val	143	Ala	V143A	4	8.596	14.76428571	-1.040571429	80.97	11.67358148	0.128513303	Benign
16:2437210:T:G:V:143:G	-3.122960699	-3.914803466	0.003775684	0.027595428	0.017546667	0.036136728	0.025482222	0.087553166	6.67E-05	0.038283802	0.004323844	0.020452882	0.063513863	16	2437210	T	G	V	G		16	2487211	16:2437210:T:G	CCNF	P41002	P41002	p.Val143Gly	p.Val143Gly	-0.563761	0.055	0.797370755	-4.264904876	-2.30593616	-4.01589729	0.015	Val	143	Gly	V143G	7	8.596	14.76428571	-1.040571429	80.97	11.67358148	0.187919319	Benign
16:2437212:G:A:G:144:S	-2.799560454	-3.330243518	0.008972649	0.028319864	0.053418889	0.154997501	0.084567778	0.074081342	0.016014444	0.202713025	0.026351077	0.025856629	0.120775163	16	2437212	G	A	G	S		16	2487213	16:2437212:G:A	CCNF	P41002	P41002	p.Gly144Ser	p.Gly144Ser	0.448143	0.072	0.772319263	-3.559150122	-2.615841651	-3.372505398	0.002	Gly	144	Ser	G144S	6	4.3035	13.889	-0.1955	74.97	10.34011589	0.090239988	Benign
16:2437212:G:C:G:144:R	-3.122562717	-3.578090919	0.008926279	0.025062262	0.047365556	0.151688595	0.084567778	0.029145156	0.016014444	0.026272994	0.018980669	0.018275078	0.058090873	16	2437212	G	C	G	R		16	2487213	16:2437212:G:C	CCNF	P41002	P41002	p.Gly144Arg	p.Gly144Arg	0.580083	0.072	0.778769428	-3.227975271	-2.508224005	-3.301427622	0.684	Gly	144	Arg	G144R	8	4.3035	13.889	-0.1955	74.97	10.34011589	0.174798449	Benign
16:2437212:G:T:G:144:C	-3.162855553	-3.610996643	0.008926279	0.021113324	0.046887778	0.10884629	0.084567778	2.08E-06	0.016014444	0.012035889	0.018980669	0.013389202	0.052212593	16	2437212	G	T	G	C		16	2487213	16:2437212:G:T	CCNF	P41002	P41002	p.Gly144Cys	p.Gly144Cys	0.561901	0.066	0.772463844	-3.406933938	-2.651570201	-3.345904684	0.01	Gly	144	Cys	G144C	9	4.3035	13.889	-0.1955	74.97	10.34011589	0.100747082	Benign
16:2437213:G:A:G:144:D	-2.892002759	-3.20291781	0.008972649	0.027765916	0.05152	0.126639911	0.084567778	0.087553166	0.016014444	0.044017159	0.026351077	0.022815519	0.114806181	16	2437213	G	A	G	D		16	2487214	16:2437213:G:A	CCNF	P41002	P41002	p.Gly144Asp	p.Gly144Asp	0.937913	0.035	0.78065954	-2.713846082	-2.711890118	-3.322533468	0.236	Gly	144	Asp	G144D	7	4.3035	13.889	-0.1955	74.97	10.34011589	0.131094858	Benign
16:2437213:G:C:G:144:A	-2.901257482	-3.256643166	0.008972649	0.028319864	0.053418889	0.154997501	0.084567778	0.074081342	0.016014444	0.202713025	0.026351077	0.025856629	0.120775163	16	2437213	G	C	G	A		16	2487214	16:2437213:G:C	CCNF	P41002	P41002	p.Gly144Ala	p.Gly144Ala	0.680856	0.011	0.777806316	-3.119991279	-2.912057917	-3.599742118	0.113	Gly	144	Ala	G144A	6	4.3035	13.889	-0.1955	74.97	10.34011589	0.121773107	Benign
16:2437213:G:T:G:144:V	-3.166189882	-3.460905541	0.008926279	0.021113324	0.046887778	0.10884629	0.084567778	2.08E-06	0.016014444	0.012035889	0.018980669	0.013389202	0.052212593	16	2437213	G	T	G	V		16	2487214	16:2437213:G:T	CCNF	P41002	P41002	p.Gly144Val	p.Gly144Val	1.036466	0.064	0.777568927	-2.661127084	-2.579108151	-3.101811141	0.684	Gly	144	Val	G144V	9	4.3035	13.889	-0.1955	74.97	10.34011589	0.146527739	Benign
16:2437215:G:A:A:145:T	-3.337621883	-3.68942462	0.000708171	0.020374821	0.007243333	0.009387998	0.069084444	0.045697998	2.73E-20	0.014497951	0.003894046	0.023639074	0.022502157	16	2437215	G	A	A	T		16	2487216	16:2437215:G:A	CCNF	P41002	P41002	p.Ala145Thr	p.Ala145Thr	0.747888	0.053	0.799265119	-2.504231472	-2.287043284	-3.320855827	0.001	Ala	145	Thr	A145T	4	4.1078	10.6218	-0.515	81.85	10.10302027	0.167453069	Benign
16:2437215:G:C:A:145:P	-3.156138549	-3.301453223	0.002507222	0.023702641	0.015143333	0.072682746	0.069084444	0.122333372	2.73E-20	0.064484776	0.006753556	0.025450084	0.059663457	16	2437215	G	C	A	P	rs1162467280	16	2487216	16:2437215:G:C	CCNF	P41002	P41002	p.Ala145Pro	p.Ala145Pro	1.431799	0.047	0.813903907	-1.250201681	-2.080943533	-2.987106357	0.832	Ala	145	Pro	A145P	5	4.1078	10.6218	-0.515	81.85	10.10302027	0.286321244	Benign
16:2437215:G:T:A:145:S	-3.362555131	-3.786595234	0.000771258	0.016575202	0.006661111	0.00556822	0.069084444	0.020200036	2.73E-20	0.00556203	0.002586212	0.019820026	0.013780908	16	2437215	G	T	A	S		16	2487216	16:2437215:G:T	CCNF	P41002	P41002	p.Ala145Ser	p.Ala145Ser	0.568036	0.065	0.800346252	-2.71265018	-2.192723539	-3.348380045	0.009	Ala	145	Ser	A145S	3	4.1078	10.6218	-0.515	81.85	10.10302027	0.170109649	Benign
16:2437216:C:A:A:145:D	-3.040366551	-3.281942774	0.002507222	0.025422184	0.014745556	0.077126403	0.069084444	0.074081342	2.73E-20	0.066491838	0.006753556	0.024782386	0.071777691	16	2437216	C	A	A	D		16	2487217	16:2437216:C:A	CCNF	P41002	P41002	p.Ala145Asp	p.Ala145Asp	1.316542	0.079	0.809523402	-1.508635071	-1.95061234	-2.864225136	0.411	Ala	145	Asp	A145D	6	4.1078	10.6218	-0.515	81.85	10.10302027	0.346330354	Benign
[truncated: 4,190 more rows]
