# Supplementary material for: Accuracy of a machine learning method based on structural and locational information from AlphaFold2 for predicting the pathogenicity of TARDBP and FUS gene variants in ALS
Source: BMC Bioinformatics. 2023 May 19;24:206. doi: 10.1186/s12859-023-05338-5 (PMC10197232; doi:10.1186/s12859-023-05338-5)
Supplement: Supplementary file 14 — Additional file 14: Table S14. Comparison of three machine learning methods. [file 12859_2023_5338_MOESM14_ESM.xlsx]

## Sheet: Supplementary Table14
Supplementary Table 14. Comparison of three machine learning methods
	Random forest (MOVA)	xgboost	SVM
TARDBP	0.772	0.787	0.818
FUS	0.841	0.839	0.823
SETX	0.678	0.668	0.597
TBK1	0.513	0.519	0.525
OPTN	0.501	0.478	0.617
SOD1	0.786	0.709	0.787
VCP	0.847	0.813	0.854
SQSTM1	0.473	0.465	0.558
ANG	0.464	0.54	0.374
UBQLN2	0.769	0.751	0.775
DCTN1	0.524	0.481	0.443
CCNF	0.696	0.688	0.604
Average	0.655	0.645	0.648
