# Supplementary material for: Accuracy of a machine learning method based on structural and locational information from AlphaFold2 for predicting the pathogenicity of TARDBP and FUS gene variants in ALS
Source: BMC Bioinformatics. 2023 May 19;24:206. doi: 10.1186/s12859-023-05338-5 (PMC10197232; doi:10.1186/s12859-023-05338-5)
Supplement: Supplementary file 15 — Additional file 15: Table S15. AUC for MOVA and distance to known pathogenic mutations. [file 12859_2023_5338_MOESM15_ESM.xlsx]

## Sheet: Supplementary Table 15
Supplementary Table 15. AUC for MOVA and distance to known pathogenic mutations
	MOVA	distance to known pathogenic variants	MOVA + distance
TARDBP	0.772	0.812	0.785
FUS	0.841	0.831	0.848
SETX	0.678	0.651	0.645
TBK1	0.513	0.552	0.567
OPTN	0.501	0.514	0.458
SOD1	0.786	0.725	0.698
VCP	0.847	0.87	0.828
SQSTM1	0.473	0.476	0.449
ANG	0.464	0.533	0.411
UBQLN2	0.769	0.687	0.761
DCTN1	0.524	0.614	0.464
CCNF	0.696	0.601	0.628
Average	0.655	0.656	0.629
