# Supplementary material for: Accuracy of a machine learning method based on structural and locational information from AlphaFold2 for predicting the pathogenicity of TARDBP and FUS gene variants in ALS
Source: BMC Bioinformatics. 2023 May 19;24:206. doi: 10.1186/s12859-023-05338-5 (PMC10197232; doi:10.1186/s12859-023-05338-5)
Supplement: Supplementary file 16 — Additional file 16: Table S16. AUC for the individual features. [file 12859_2023_5338_MOESM16_ESM.xlsx]

## Sheet: Supplementary Table 16
Supplementary Table 16. AUC for the individual features.
	MOVA	without 3d coordinate	only pLDDT	only BLOSUM62	only 3D coordinate
TARDBP	0.772	0.69	0.753	0.557	0.775
FUS	0.841	0.79	0.713	0.611	0.814
SETX	0.678	0.707	0.628	0.549	0.64
TBK1	0.513	0.446	0.441	0.564	0.499
OPTN	0.501	0.495	0.477	0.588	0.435
SOD1	0.786	0.63	0.652	0.449	0.8
VCP	0.847	0.678	0.69	0.637	0.84
SQSTM1	0.473	0.432	0.488	0.42	0.453
ANG	0.464	0.456	0.572	0.549	0.498
UBQLN2	0.769	0.663	0.684	0.702	0.696
DCTN1	0.524	0.562	0.463	0.549	0.496
CCNF	0.696	0.682	0.607	0.63	0.552
Average	0.655	0.603	0.597	0.567	0.625
